# Supplementary material for: Communication from Learned to Innate Olfactory Processing Centers Is Required for Memory Retrieval in Drosophila
Source: Neuron. 2018 Nov 7;100(3):651–668.e8. doi: 10.1016/j.neuron.2018.08.037 (PMC6226615; doi:10.1016/j.neuron.2018.08.037)
Supplement: Table S1. List of Transgenic Lines Used for Anatomical Experiments, Related to STAR Methods — Note for Figure 3, all genotypes are labeled in the figure. For behavioral experiments the genotypes are labeled in the figure. [file mmc2.xlsx]

## Sheet: Sheet1
Figure Number	Genotype
Figure 1C	w; LexAop2-Brp(d3)::mCherry (su(hw)attP5), R71D08-LexA (attP40)/+; R37G11-GAL4 (attP2)/10XUAS-IVS-mCD8::GFP (attP2)
Figure 1F	w; R73B12-ADp65 (attP40)/+; R37G11-DBD (attP2)/3xUAS-Syt::smGFP-HA (su(Hw)attP1), 5xUAS-IVS-myr::smGFP-FLAG (VK5)
Figure 1G-G’’	w, 20xUAS-IVS-csChrimson::mVenus (attP18)/w; +; R37G11-GAL4/+
Figure 2A	w, 20xUAS-IVS-csChrimson::mVenus (attP18)/w; R73B12-ADp65 (attP40)/+; R37G11-DBD (attP2)/+
Figure 2B	w, 20xUAS-IVS-csChrimson::mVenus (attP18)/w; R29G05-ADp65 (attP40); R37G11-DBD (attP2)
Figure 5	w; +; UAS-GCaMP3 (VK5)/R37G11-GAL4 (attP2)
Figure 6C-C’	w, UAS-mCD8-GFP; UAS-mCD8-GFP/R73B12-ADp65 (attP40); R37G11-DBD (attP2)/+
	or
	w, UAS-mCD8-GFP; UAS-mCD8-GFP/ R29G05-ADp65 (attP40); R37G11-DBD (attP2)/+
Figure 6D-I	Experimental Genotype:
	w; 20xUAS-GCaMP3 (attP40)/ R71D08-LexA (attP40); 37G11-GAL4 (attP2)/LexAop2-Shits1 (VK00005)
Figure 8B	w, LexAop2-CD8::GFP (su(Hw)attp8) , 10xUAS-CD8::RFP (attp18)/w; R24E12-ADp65 (attP40)/+; R52H01-DBD (attP2)/+
Figure 8B’	w, LexAop2-CD8::GFP (su(Hw)attp8) , 10xUAS-CD8::RFP (attp18)/w; R30G08-ADp65 (attP40/+); RTH-DBD (attP2)+
Figure 8D	w, LexAop2-CD8::GFP (su(Hw)attp8) , 10xUAS-CD8::RFP (attp18)/w; R12C11-ADp65 (attP40)/+; R15B01-DBD (attP2)/+
Figure 8D’	w, LexAop2-CD8::GFP (su(Hw)attp8) , 10xUAS-CD8::RFP (attp18)/w; R25D01-ADp65 (attP40)/+; R19F09-DBD (attP2)/+
Figure 8D’’	w, LexAop2-CD8::GFP (su(Hw)attp8) , 10xUAS-CD8::RFP (attp18)/w; R20G03-ADp65 (attP40)/+; R19F09-DBD (attP2)/+
Figure S1A	w, 13xLexAop2-mCD8::GFP(su(Hw)attP8)/ w; R71D08-LexA (attP40)/+
Figure S1B	w; +; R37G11-GAL4 (attP2)/10XUAS-IVS-mCD8::GFP (attP2)
Figure S1C	w, 20xUAS-IVS-csChrimson::mVenus (attP18)/w; R73B12-ADp65 (attP40)/+; R37G11-DBD (attP2)/+
Figure S1D	w, LexAop2-CD8::GFP (su(Hw)attp8) , 10xUAS-CD8::RFP (attp18)/w;+/ R73B12-ADp65 (attP40); ChaMI04508-LexA::QFAD/R37G11-DBD (attP2)
Figure S2C	w; LexAop2-Brp(d3)::mCherry (su(hw)attP5), R71D08-LexA (attP40)/Insite0089-GAL4; +/10XUAS-IVS-mCD8::GFP (attP2)
Figure S2D	w; LexAop2-Brp(d3)::mCherry (su(hw)attP5), R71D08-LexA (attP40)/+; R58G03-GAL4 (attP2)/10XUAS-IVS-mCD8::GFP (attP2)
Figure S2E	w; Insite0089-GAL4/+; 10XUAS-IVS-mCD8::GFP/+
Figure S5E	w; R71D08-LexAp65 (attP40)/+; LexAop2-TdTomato (VK5)/+
Figure S8A-D	Control Genotype:
	w; 20xUAS-GCaMP3 (attP40)/R71D08-LexA (attP40); 37G11-GAL4 (attP2)/+
