# Supplementary material for: Communication from Learned to Innate Olfactory Processing Centers Is Required for Memory Retrieval in Drosophila
Source: Neuron. 2018 Nov 7;100(3):651–668.e8. doi: 10.1016/j.neuron.2018.08.037 (PMC6226615; doi:10.1016/j.neuron.2018.08.037)
Supplement: Table S2. Detailed List of All Odors Used for Behavioral and Calcium Imaging Experiments, Related to STAR Methods [file mmc3.xlsx]

## Sheet: Sheet1
Odor	Catalog Number
3-Octanol (Oct)	Sigma-Aldrich, 218405
4-Methylcyclohexanol (Mch)	Sigma-Aldrich, 153095
Ethyl acetate	Sigma-Aldrich, 270989
Isoamyl acetate	Sigma-Aldrich, W205532
Apple Cider Vinegar	Franprix
