# Supplementary material for: Communication from Learned to Innate Olfactory Processing Centers Is Required for Memory Retrieval in Drosophila
Source: Neuron. 2018 Nov 7;100(3):651–668.e8. doi: 10.1016/j.neuron.2018.08.037 (PMC6226615; doi:10.1016/j.neuron.2018.08.037)
Supplement: Table S3. Full Chemical Name of Each Odorant, Shorthand Nomenclature, Concentration, CAS Number, and Diluent, Related to STAR Methods — The first column contains the full chemical name of each odorant, followed by the short-hand nomenclature used in Figure 6B (Paper Abbreviation), the concentration, CAS number and diluent. [file mmc4.xlsx]

## Sheet: Sheet1
Full Name	Paper Abbreviation		CAS Number	Diluent	Company
Mineral Oil	Mineral Oil	Concentration	8042-47-5	n/a
E2-hexenal	Hexenal	1	6728-26-3	Mineral Oil	Sigma
Geranyl acetate	Geranyl acetate	0.388889	105-87-3	Mineral Oil	Fluka
Propyl acetate	Propyl acetate	0.388889	109-60-4	Mineral Oil	Sigma
Isopentyl acetate	Isoamyl acetate	0.388889	123-92-2	Mineral Oil	Sigma
Ethyl 3-hydroxybutyrate	Ethyl 3-hydroxybutyrate	0.388889	5405-41-4	Mineral Oil	Sigma
Nonanal	Nonanal	0.388889	124-19-6	Mineral Oil	Merck
Cis venyl acetate	cVA	0.388889	6186-98-7	Mineral Oil	Pherobank
Methyl salicylate	Methyl Salicylate	01:10:00	119-36-8	Mineral Oil	Fluka
Hexyl acetate	Hexyl acetate	0.388889	142-92-7	Mineral Oil	Acros Organics
Phenethyl alcohol	Phenethyl alcohol	0.388889	60-12-8	Mineral Oil	Sigma
Acetoin acetate	Acetoin acetate	0.388889	4906-24-5	Mineral Oil	Alfa Aesar
Ethyl hexanoate	Ethyl hexanoate	0.388889	123-66-0	Mineral Oil	Sigma
(2)-Phenethyl acetate	Phenethyl acetate	0.388889	103-45-7	Mineral Oil	Sigma
Benzaldehyde	Benzaldehyde	0.388889	100-52-7	Mineral Oil	Fluka
b-citronellol	Citronellol	0.388889	106-22-9	Mineral Oil	Sigma
1-hexanol	Hexanol	0.388889	111-27-3	Mineral Oil	Fluka
Farnesol	Farnesol	0.388889	4602-84-0	Mineral Oil	Sigma
Ethyl Acetate	Ethyl Acetate	0.388889	141-78-6	Mineral Oil	Sigma
Cadaverine	Cadaverine	3.51389	462-94-2	Water	Sigma
Spermine	Spermine	0.388889	71-44-3	Water	Sigma
Acetoin	acetoin	0.388889	513-86-0	Water	Sigma
Methyl acetate	Methyl acetate	0.388889	79-20-9	Water	Sigma
Acetic acid	Acetic acid	0.388889	64-19-7	Water	Sigma
Propionic acid	Propionic acid	0.388889	79-09-4	Water	Sigma
Butyric acid	Butyric acid	0.388889	107-92-6	Water	Fluka
Ammonia	Ammonia	0.388889	7664-41-7	Water	Fisher Scientific
Pyridine	Pyridine	0.388889	110-86-1	Water	Sigma
Phenylacetaldehyde	Phenylacetaldehyde	0.388889	122-78-1	Water	Sigma
HCL	HCL	0.388889	7647-01-0	Water	Fisher Scientific
Phenylacetic acid	Phenylacetic acid	1.95139	103-82-2	Water	Sigma
Geosmin	Geosmin	0.388889	16423-19-1	Water	Sigma
Phenylethylamine	Phenylethylamine	0.736111	64-04-0	Water	Sigma
Ethylamine	Ethylamine	0.388889	0075-4-7	Water	Sigma
Spermidine	Spermidine	0.388889	124-20-9	Water	AppliChem
1-4 butandiamine (Putrescine)	Putrescine	0.388889	110-60-1	Water	Sigma
Linallol	Linallol	0.388889	78-70-6	Water	Fluka
2-3 butandion	Diacetyl	0.388889	431-03-8	Water	Fluka
4-methylcyclohexanol	Mch	0.388889	589-91-3	Water	Sigma
3-octanol	Oct	0.388889	589-98-0	Water	Sigma
4-Ethylguaiacol	4-Ethylguaiacol	0.388889	2785-89-9	Water	Alfa Aesar
Apple Cider Vinegar	Apple Cider Vinegar	0.388889	See Table 3	Water	Franprix
