# Supplementary material for: Communication from Learned to Innate Olfactory Processing Centers Is Required for Memory Retrieval in Drosophila
Source: Neuron. 2018 Nov 7;100(3):651–668.e8. doi: 10.1016/j.neuron.2018.08.037 (PMC6226615; doi:10.1016/j.neuron.2018.08.037)
Supplement: Data S1. SWC Files Containing the EM and Light Microscopy Reconstructions of the Different Neurons Used in This Study [file mmc5.zip]

Archive with 33 entries (33 files):
- EM_MBONa2sc.swc
- EM_PD2a1#1.swc
- EM_PD2a1#2.swc
- EM_PD2a1#3.swc
- EM_PD2a1#4.swc
- EM_PD2a1#5.swc
- EM_PD2b1#1.swc
- EM_PD2b1#2.swc
- Light_PD2a1_cell1_GMR_37G11_AE_01-20140618_19_B2-Aligned63xScale_c0.swc
- Light_PD2a1_cell1_GMR_37G11_AE_01-20140618_19_B4-Aligned63xScale_c0.swc
- Light_PD2a1_cell1_GMR_37G11_AE_01-20140618_19_B5-Aligned63xScale_c0.swc
- Light_PD2a1_cell1_GMR_37G11_AE_01-20140618_19_B6-Aligned63xScale_c0.swc
- Light_PD2a1_cell1_GMR_37G11_AE_01-20140618_19_B7-Aligned63xScale_c0.swc
- Light_PD2a1_cell1_JRC_SS04956-20151125_20_B1-Aligned63xScale_c0.swc
- Light_PD2a1_cell1_JRC_SS04956-20151125_20_B4-Aligned63xScale_c0.swc
- Light_PD2a1_cell1_JRC_SS04956-20151125_20_B6-Aligned63xScale_c0.swc
- Light_PD2a1_cell1_JRC_SS04956-20151125_20_B7-Aligned63xScale_c0.swc
- Light_PD2a1_cell1_JRC_SS04956-20151125_20_B8-Aligned63xScale_c0.swc
- Light_PD2a1_cell1_JRC_SS04956-20160624_19_C4-Aligned63xScale_c0.swc
- Light_PD2a1_cell1_JRC_SS04956-20160624_19_C5-Aligned63xScale_c0.swc
- Light_PD2a1_cell1_JRC_SS04956-20160624_19_C6-Aligned63xScale_c0.swc
- Light_PD2a1_cell1_JRC_SS04956-20160624_19_D3-Aligned63xScale_c0.swc
- Light_PD2a1_cell1_JRC_SS16059-20160624_19_A4-Aligned63xScale_c0.swc
- Light_PD2a1_cell1_JRC_SS16059-20160624_19_B2-Aligned63xScale_c0.swc
- Light_PD2a1_cell1_JRC_SS16059-20160624_19_B3-Aligned63xScale_c0.swc
- Light_PD2a1_cell2_JRC_SS04956-20151125_20_B4-Aligned63xScale_c0.swc
- Light_PD2a1_cell2_JRC_SS16059-20160624_19_B2-Aligned63xScale_c0.swc
- Light_PD2a1_cell2_JRC_SS16059-20160624_19_B3-Aligned63xScale_c0.swc
- Light_PD2a1_cell3_JRC_SS04956-20151125_20_B1-Aligned63xScale_c0.swc
- Light_PD2b1_cell1_GMR_37G11_AE_01-20140618_19_B3-Aligned63xScale_c0.swc
- Light_PD2b1_cell1_JRC_SS04956-20151125_20_B2-Aligned63xScale_c0.swc
- Light_PD2b1_cell1_JRC_SS04956-20151125_20_B3-Aligned63xScale_c0.swc
- Light_PD2b1_cell2_JRC_SS04956-20151125_20_B1-Aligned63xScale_c0.swc
