# Supplementary material for: Communication from Learned to Innate Olfactory Processing Centers Is Required for Memory Retrieval in Drosophila
Source: Neuron. 2018 Nov 7;100(3):651–668.e8. doi: 10.1016/j.neuron.2018.08.037 (PMC6226615; doi:10.1016/j.neuron.2018.08.037)
Supplement: Data S1. SWC Files Containing the EM and Light Microscopy Reconstructions of the Different Neurons Used in This Study [file mmc5.zip › EM_MBONa2sc.swc]

# SWC format file
# based on specifications at http://research.mssm.edu/cnic/swc.html
# Created by nat::write.neuron.swc
# PointNo Label X Y Z Radius Parent 
1 0 175.170797 56.9390325 113.17096 1859 -1
2 0 175.987627 56.8149377 112.465861 -1 1
3 0 177.494805 57.271431 112.831032 -1 2
4 0 177.904453 57.4359806 112.851097 -1 3
5 0 178.554107 57.8623153 112.860974 -1 4
6 0 179.243146 58.6507932 112.781879 -1 5
7 0 180.702557 60.325404 112.58877 -1 6
8 0 181.091618 60.5653702 112.593941 -1 7
9 0 181.329672 60.6334354 112.621055 -1 8
10 0 181.51343 60.6629585 112.651598 -1 9
11 0 181.796327 60.7675867 112.675176 -1 10
12 0 182.110504 60.8635776 112.725611 -1 11
13 0 182.32421 60.9635949 112.745233 -1 12
14 0 182.547606 61.0745028 112.763606 -1 13
15 0 182.91843 61.1852764 112.815785 -1 14
16 0 183.064362 61.349921 112.88676 -1 15
17 0 183.174983 61.3933501 112.977731 -1 16
18 0 183.349729 61.4437622 113.04939 -1 17
19 0 183.539447 61.559977 113.155207 -1 18
20 0 183.958533 62.1034773 113.153556 -1 19
21 0 184.306379 62.6015195 113.155498 -1 20
22 0 184.663674 63.0742738 113.185875 -1 21
23 0 184.750326 63.1895909 113.239026 -1 22
24 0 184.814826 63.1586216 113.317437 -1 23
25 0 184.747037 63.0984337 113.39102 -1 24
26 0 184.597096 62.8448167 113.494016 -1 25
27 0 184.40749 62.7407594 113.589068 -1 26
28 0 184.864369 63.1805614 113.745297 -1 27
29 0 185.140572 63.1941568 113.696306 -1 28
30 0 185.848556 63.1880292 113.706668 -1 29
31 0 186.073261 63.0985297 113.695378 -1 30
32 0 186.149102 63.0377835 113.667406 -1 31
33 0 186.467519 63.1636933 113.624289 -1 32
34 0 186.667143 63.308961 113.56861 -1 33
35 0 187.008344 63.4797115 113.519571 -1 34
36 0 187.209715 63.6079858 113.467422 -1 35
37 0 187.297374 63.6297011 113.448035 -1 36
38 0 187.383362 63.7148392 113.394659 -1 37
39 0 187.581411 63.8200536 113.346636 -1 38
40 0 187.554691 63.6746775 113.303588 -1 39
41 0 187.581734 63.6194356 113.293339 -1 40
42 0 187.575374 63.4394717 113.280561 -1 41
43 0 187.447082 63.1980171 113.269166 -1 42
44 0 187.383657 62.9064138 113.272043 -1 43
45 0 187.272769 62.6145924 113.271226 -1 44
46 0 187.288162 62.3871571 113.223926 -1 45
47 0 187.414487 62.3604026 113.216353 -1 46
48 0 187.521353 62.3199035 113.164912 -1 47
49 0 187.640381 62.3053189 113.109784 -1 48
50 0 187.900354 62.1783268 113.086283 -1 49
51 0 188.134602 62.2158526 112.98635 -1 50
52 0 188.507042 62.3877045 113.030263 -1 51
53 0 189.090621 62.5034887 113.168427 -1 52
54 0 189.481271 62.6025719 113.24923 -1 53
55 0 189.665126 62.7913291 113.275003 -1 54
56 0 189.849962 62.9120368 113.357463 -1 55
57 0 190.366013 63.4285955 113.396447 -1 56
58 0 190.841786 63.9776291 113.426615 -1 57
59 0 191.423547 64.6105779 113.494934 -1 58
60 0 192.085353 63.8362706 113.487038 -1 59
61 0 192.419746 63.1872177 113.496059 -1 60
62 0 192.670341 63.1080562 113.574307 -1 61
63 0 193.10194 63.2322375 113.631627 -1 62
64 0 193.471006 63.6260548 113.658792 -1 63
65 0 193.851962 64.0352523 113.706069 -1 64
66 0 194.140992 64.2607315 113.77766 -1 65
67 0 194.198631 64.3169502 113.838041 -1 66
68 0 194.222003 64.2974209 113.886964 -1 67
69 0 194.202518 64.1655204 113.973764 -1 68
70 0 194.087607 63.9971093 114.059292 -1 69
71 0 194.017232 63.8590476 114.143116 -1 70
72 0 194.268061 64.1163492 114.183777 -1 71
73 0 194.440413 64.3491115 114.244184 -1 72
74 0 194.74217 64.7642057 114.282968 -1 73
75 0 194.860078 64.8388567 114.235739 -1 74
76 0 194.982431 65.0888636 114.09321 -1 75
77 0 195.676557 66.5039491 113.531415 -1 76
78 0 195.662492 66.5681768 113.410263 -1 77
79 0 195.620776 66.5420148 113.368008 -1 78
80 0 195.698819 66.5765635 113.324776 -1 79
81 0 195.72788 66.430725 113.28769 -1 80
82 0 196.650071 66.3553926 113.267246 -1 81
83 0 197.071388 66.4241837 113.332063 -1 82
84 0 197.292968 66.5927669 113.341599 -1 83
85 0 197.454888 66.8409819 113.35385 -1 84
86 0 197.608263 67.1952923 113.34647 -1 85
87 0 197.774539 67.4278102 113.36137 -1 86
88 0 198.20234 68.0172804 113.397216 -1 87
89 0 198.183218 67.9283945 113.368569 -1 88
90 0 198.297063 67.9630787 113.328109 -1 89
91 0 198.242542 67.7907252 113.3116 -1 90
92 0 197.944643 67.403402 113.271218 -1 91
93 0 198.176899 67.4728775 113.190854 -1 92
94 0 198.686999 67.6265787 113.031127 -1 93
95 0 198.838578 67.6611083 113.079618 -1 94
96 0 199.017861 67.6894424 113.1312 -1 95
97 0 199.08936 67.6909633 113.179242 -1 96
98 0 199.372417 67.7273275 113.236944 -1 97
99 0 199.714044 67.7248721 113.305507 -1 98
100 0 199.912031 67.7452715 113.359154 -1 99
101 0 200.265694 67.8933064 113.380016 -1 100
102 0 200.459406 67.988305 113.398484 -1 101
103 0 200.767808 68.149981 113.413191 -1 102
104 0 201.04481 68.3224293 113.423535 -1 103
105 0 202.339574 69.6836358 113.377431 -1 104
106 0 202.664194 69.8751717 113.322876 -1 105
107 0 202.713694 69.930151 113.295215 -1 106
108 0 202.701532 69.816084 113.293545 -1 107
109 0 202.668852 69.7103648 113.288975 -1 108
110 0 202.636184 69.591391 113.286741 -1 109
111 0 202.607044 69.2670043 113.299936 -1 110
112 0 202.63831 69.0833646 113.292106 -1 111
113 0 202.803089 69.064147 113.264133 -1 112
114 0 203.047651 69.0698041 113.237016 -1 113
115 0 203.341632 69.1337466 113.202803 -1 114
116 0 203.696444 69.1985149 113.172259 -1 115
117 0 203.892393 69.282444 113.085754 -1 116
118 0 204.078105 69.2343073 113.084962 -1 117
119 0 204.22821 69.1611931 113.065038 -1 118
120 0 204.625619 69.0053292 113.074746 -1 119
121 0 204.906954 68.9467968 113.038917 -1 120
122 0 205.030481 68.8418108 112.917068 -1 121
123 0 205.060907 68.7132681 112.856708 -1 122
124 0 205.205217 68.6801611 112.828972 -1 123
125 0 205.267296 68.8142839 112.788822 -1 124
126 0 205.297779 68.9090449 112.732439 -1 125
127 0 205.647767 69.1989195 112.662024 -1 126
128 0 206.031706 69.4454398 112.601035 -1 127
129 0 206.435674 69.8620267 112.512351 -1 128
130 0 206.702238 70.1892919 112.451732 -1 129
131 0 206.814208 70.2384509 112.408185 -1 130
132 0 206.980514 70.2422983 112.375619 -1 131
133 0 206.967651 70.3786578 112.288799 -1 132
134 0 207.065088 70.5953554 112.215975 -1 133
135 0 207.118528 70.7930329 112.122725 -1 134
136 0 207.142552 70.873892 112.089473 -1 135
137 0 207.156388 70.9795392 112.051349 -1 136
138 0 207.161102 71.0653013 111.995077 -1 137
139 0 207.210843 71.1876517 111.935382 -1 138
140 0 207.413809 71.3182654 111.842141 -1 139
141 0 207.684359 71.3928503 111.825663 -1 140
142 0 207.668724 71.4091459 111.780034 -1 141
143 0 207.805419 71.4827044 111.734365 -1 142
144 0 207.809007 71.5286394 111.684946 -1 143
145 0 207.894536 71.5392231 111.66768 -1 144
146 0 207.948489 71.5624164 111.646269 -1 145
147 0 208.136135 71.6536122 111.580079 -1 146
148 0 208.179712 71.7600624 111.502177 -1 147
149 0 208.347729 72.0101169 111.366343 -1 148
150 0 208.428605 72.0621802 111.341948 -1 149
151 0 208.463114 72.14017 111.289281 -1 150
152 0 208.592777 72.2607698 111.23574 -1 151
153 0 208.557556 72.3098937 111.183364 -1 152
154 0 208.616769 72.3448733 111.139639 -1 153
155 0 208.690914 72.3985738 111.093784 -1 154
156 0 208.709116 72.441189 111.04608 -1 155
157 0 208.744212 72.4968308 110.99733 -1 156
158 0 208.834592 72.5195034 110.957857 -1 157
159 0 208.897155 72.5338613 110.93879 -1 158
160 0 208.931133 72.5879677 110.89029 -1 159
161 0 208.943855 72.605286 110.846526 -1 160
162 0 208.959484 72.6231245 110.802877 -1 161
163 0 208.989816 72.6190575 110.763901 -1 162
164 0 209.046741 72.6198411 110.746776 -1 163
165 0 209.140723 72.6133494 110.712526 -1 164
166 0 209.237208 72.6562939 110.670226 -1 165
167 0 209.302511 72.6719454 110.630378 -1 166
168 0 209.394892 72.6721524 110.594943 -1 167
169 0 209.601809 72.7055149 110.561796 -1 168
170 0 209.777408 72.7059277 110.511154 -1 169
171 0 209.906754 72.6793261 110.461806 -1 170
172 0 209.999649 72.59971 110.397828 -1 171
173 0 210.261251 72.4918258 110.349552 -1 172
174 0 210.429952 72.3996819 110.31314 -1 173
175 0 210.717116 72.3583777 110.2554 -1 174
176 0 210.83687 72.3456419 110.244419 -1 175
177 0 210.872195 72.3480177 110.225587 -1 176
178 0 210.908337 72.3629563 110.20483 -1 177
179 0 211.066107 72.3713581 110.192955 -1 178
180 0 211.137192 72.3870271 110.174355 -1 179
181 0 211.219432 72.4546068 110.148381 -1 180
182 0 211.742183 72.5069214 110.17397 -1 181
183 0 212.002431 72.5805328 110.138067 -1 182
184 0 212.161775 72.6425661 110.097563 -1 183
185 0 212.204628 72.6823345 110.052974 -1 184
186 0 212.290545 72.7000038 110.014529 -1 185
187 0 212.291083 72.7237776 109.969651 -1 186
188 0 212.376695 72.7243371 109.933798 -1 187
189 0 212.451179 72.721904 109.897678 -1 188
190 0 212.571887 72.7196681 109.864532 -1 189
191 0 212.686211 72.7201635 109.830568 -1 190
192 0 212.836953 72.7421649 109.795799 -1 191
193 0 212.984555 72.7537694 109.762384 -1 192
194 0 213.161807 72.8177849 109.7233 -1 193
195 0 213.31975 72.7754899 109.698406 -1 194
196 0 213.473997 72.7718965 109.66765 -1 195
197 0 213.588339 72.8127488 109.627996 -1 196
198 0 214.094264 72.8773784 109.589777 -1 197
199 0 214.328669 72.9570441 109.552775 -1 198
200 0 214.539939 72.966233 109.524088 -1 199
201 0 214.603036 72.9611183 109.467238 -1 200
202 0 214.727884 72.9755751 109.432291 -1 201
203 0 214.78255 72.980671 109.414614 -1 202
204 0 214.913592 72.9583787 109.405543 -1 203
205 0 215.020179 72.9584449 109.391885 -1 204
206 0 215.263811 72.9721987 109.385237 -1 205
207 0 215.264941 72.9695955 109.344647 -1 206
208 0 215.488027 72.9761329 109.337639 -1 207
209 0 215.631165 72.9466117 109.309648 -1 208
210 0 215.833321 72.9530086 109.280798 -1 209
211 0 215.892323 72.9454495 109.224125 -1 210
212 0 216.13502 72.9701264 109.175167 -1 211
213 0 216.285134 73.0053427 109.119084 -1 212
214 0 216.436433 73.0223201 109.065429 -1 213
215 0 216.606877 73.0615533 109.030799 -1 214
216 0 216.711338 73.1058885 108.991392 -1 215
217 0 216.971371 73.0997675 108.927443 -1 216
218 0 217.120609 73.0801908 108.919061 -1 217
219 0 217.285741 73.071315 108.890062 -1 218
220 0 217.443854 73.0598464 108.840558 -1 219
221 0 217.488352 73.0196577 108.786997 -1 220
222 0 217.823321 72.947773 108.674427 -1 221
223 0 218.035617 72.9240775 108.568893 -1 222
224 0 218.283235 72.9458143 108.501402 -1 223
225 0 218.560182 72.8959112 108.443659 -1 224
226 0 218.815791 72.8228542 108.326166 -1 225
227 0 219.108538 72.7233245 108.335098 -1 226
228 0 219.307979 72.6597869 108.313902 -1 227
229 0 219.435821 72.623605 108.285292 -1 228
230 0 219.561214 72.6287384 108.252436 -1 229
231 0 219.587923 72.6808933 108.208652 -1 230
232 0 219.845107 72.5751222 108.19519 -1 231
233 0 220.208337 72.4772428 108.187536 -1 232
234 0 220.513449 72.3187568 108.120955 -1 233
235 0 220.768804 72.2356092 108.084348 -1 234
236 0 221.121769 72.0725745 108.060797 -1 235
237 0 221.289867 71.9662172 108.040383 -1 236
238 0 221.387855 71.9258629 108.009792 -1 237
239 0 221.569049 71.8152967 107.950137 -1 238
240 0 221.753444 71.7092008 107.910265 -1 239
241 0 222.058895 71.6317365 107.875507 -1 240
242 0 222.243801 71.6100726 107.808663 -1 241
243 0 222.724712 71.5857672 107.801242 -1 242
244 0 223.214213 71.6133041 107.711316 -1 243
245 0 223.439544 71.5944918 107.68779 -1 244
246 0 223.715546 71.5307444 107.630977 -1 245
247 0 223.987261 71.4957731 107.552174 -1 246
248 0 224.484595 71.3334002 107.437727 -1 247
249 0 225.39417 71.0433841 107.241433 -1 248
250 0 225.520568 70.9615864 107.235343 -1 249
251 0 225.660983 70.8606685 107.191583 -1 250
252 0 225.845462 70.7655584 107.150718 -1 251
253 0 225.914229 70.7172084 107.118686 -1 252
254 0 225.946043 70.6479107 107.085065 -1 253
255 0 226.055279 70.580995 107.05699 -1 254
256 0 226.20644 70.4513756 107.015487 -1 255
257 0 226.304042 70.352842 106.98821 -1 256
258 0 226.561157 70.2058176 106.975174 -1 257
259 0 226.630812 70.1340499 106.944419 -1 258
260 0 226.666844 70.0197501 106.893608 -1 259
261 0 226.769937 69.9539382 106.884796 -1 260
262 0 226.869695 69.8693508 106.856931 -1 261
263 0 227.041603 69.7103736 106.798676 -1 262
264 0 227.244258 69.5989386 106.779827 -1 263
265 0 227.533063 69.364858 106.753918 -1 264
266 0 227.606364 69.3007382 106.723153 -1 265
267 0 227.672774 69.2077366 106.693352 -1 266
268 0 227.727246 69.1149124 106.662685 -1 267
269 0 227.785094 69.0009819 106.613685 -1 268
270 0 227.974182 68.8888774 106.594102 -1 269
271 0 228.199541 68.7450914 106.578959 -1 270
272 0 228.28379 68.6127392 106.552702 -1 271
273 0 228.48334 68.4826085 106.535092 -1 272
274 0 228.606805 68.4018793 106.509288 -1 273
275 0 228.718295 68.282243 106.484627 -1 274
276 0 228.95837 68.153028 106.470403 -1 275
277 0 229.123049 68.0610247 106.448627 -1 276
278 0 229.242112 67.9644496 106.423631 -1 277
279 0 229.58436 67.7252191 106.404071 -1 278
280 0 229.683403 67.643633 106.376997 -1 279
281 0 229.755435 67.577301 106.347047 -1 280
282 0 229.809699 67.5170578 106.315412 -1 281
283 0 229.945786 67.4601853 106.290208 -1 282
284 0 230.070142 67.4165711 106.263469 -1 283
285 0 230.264689 67.3822318 106.242122 -1 284
286 0 230.423723 67.3293476 106.199472 -1 285
287 0 230.640867 67.2982547 106.1608 -1 286
288 0 230.735941 67.3105063 106.109738 -1 287
289 0 230.913912 67.3063096 106.066777 -1 288
290 0 231.004648 67.3142746 106.035274 -1 289
291 0 231.132936 67.3265981 106.006952 -1 290
292 0 231.312386 67.3499097 105.943769 -1 291
293 0 231.399546 67.2681735 105.936091 -1 292
294 0 231.572405 67.2171008 105.895739 -1 293
295 0 231.626961 67.229891 105.861059 -1 294
296 0 231.750115 67.2445626 105.793577 -1 295
297 0 232.069274 67.192759 105.786946 -1 296
298 0 232.166803 67.1578257 105.758801 -1 297
299 0 232.291753 67.129173 105.73304 -1 298
300 0 232.41674 67.1010028 105.668211 -1 299
301 0 232.512075 67.0845426 105.639124 -1 300
302 0 232.60734 67.0529297 105.591227 -1 301
303 0 232.811653 66.8635368 105.561906 -1 302
304 0 232.94953 66.8072882 105.539206 -1 303
305 0 233.032674 66.7326727 105.49253 -1 304
306 0 233.19301 66.6145915 105.455899 -1 305
307 0 233.256772 66.5128874 105.428527 -1 306
308 0 233.289423 66.4661631 105.395167 -1 307
309 0 233.442542 66.4064446 105.374597 -1 308
310 0 233.553043 66.3409747 105.35017 -1 309
311 0 233.666825 66.2453116 105.327868 -1 310
312 0 233.777904 66.1016075 105.308226 -1 311
313 0 233.837369 66.0344054 105.279039 -1 312
314 0 233.874265 65.9888126 105.246323 -1 313
315 0 234.008221 65.8502854 105.209585 -1 314
316 0 234.105577 65.6368499 105.193769 -1 315
317 0 234.166155 65.5659904 105.165355 -1 316
318 0 234.285724 65.4981357 105.162406 -1 317
319 0 234.343475 65.4246191 105.134014 -1 318
320 0 234.460238 65.3972534 105.108615 -1 319
321 0 234.531591 65.3378446 105.08075 -1 320
322 0 234.693634 65.2830993 105.061977 -1 321
323 0 234.716589 65.2881317 105.005075 -1 322
324 0 234.793134 65.2489292 104.976402 -1 323
325 0 234.908114 65.1680784 104.954669 -1 324
326 0 234.98909 65.0880139 104.929433 -1 325
327 0 235.00047 65.0439744 104.874726 -1 326
328 0 235.141173 64.8713391 104.862671 -1 327
329 0 235.235086 64.7609181 104.782238 -1 328
330 0 235.37707 64.7242852 104.760347 -1 329
331 0 235.430838 64.6985988 104.728431 -1 330
332 0 235.570457 64.6733335 104.685647 -1 331
333 0 235.739824 64.6585674 104.645133 -1 332
334 0 235.847382 64.6537569 104.617152 -1 333
335 0 236.106101 64.6152366 104.548122 -1 334
336 0 236.15864 64.5787385 104.516723 -1 335
337 0 236.266371 64.5535284 104.490279 -1 336
338 0 236.453384 64.4673059 104.437195 -1 337
339 0 236.621574 64.4102181 104.379659 -1 338
340 0 236.905224 64.3299421 104.336346 -1 339
341 0 237.085778 64.3000594 104.297838 -1 340
342 0 237.215589 64.2211546 104.237667 -1 341
343 0 237.416953 64.1529616 104.204493 -1 342
344 0 237.554947 64.0539406 104.167095 -1 343
345 0 237.678009 63.9077608 104.111926 -1 344
346 0 237.82144 63.6545712 104.068873 -1 345
347 0 237.746855 63.9834089 103.969779 -1 346
348 0 237.806961 64.028654 103.93128 -1 347
349 0 237.850798 64.0431068 103.893717 -1 348
350 0 238.021928 64.0102569 103.832802 -1 349
351 0 238.096374 63.959153 103.783592 -1 350
352 0 238.299201 63.8612146 103.710903 -1 351
353 0 238.568264 63.7863493 103.663568 -1 352
354 0 238.694073 63.6851774 103.624058 -1 353
355 0 238.740669 63.628437 103.592746 -1 354
356 0 238.855618 63.5445864 103.57123 -1 355
357 0 238.916081 63.5104424 103.560046 -1 356
358 0 239.026274 63.4400573 103.536733 -1 357
359 0 239.058063 63.4253907 103.520617 -1 358
360 0 239.118866 63.4556112 103.503205 -1 359
361 0 239.146639 63.4666102 103.463199 -1 360
362 0 239.230928 63.5144825 103.404541 -1 361
363 0 239.343539 63.549804 103.349915 -1 362
364 0 239.503004 63.5281004 103.284398 -1 363
365 0 239.574285 63.4839244 103.232717 -1 364
366 0 239.667128 63.3983148 103.187216 -1 365
367 0 239.764932 63.36756 103.13675 -1 366
368 0 239.841476 63.2709876 103.090478 -1 367
369 0 240.00776 63.212031 103.049619 -1 368
370 0 240.134519 63.1930547 102.979136 -1 369
371 0 240.252391 63.1970183 102.926583 -1 370
372 0 240.337173 63.1825977 102.872327 -1 371
373 0 240.427059 63.1233315 102.822986 -1 372
374 0 240.540591 63.0939145 102.794433 -1 373
375 0 240.62482 63.0623927 102.741451 -1 374
376 0 240.715672 62.9879682 102.693416 -1 375
377 0 240.808809 62.9175103 102.645104 -1 376
378 0 240.941308 62.8708412 102.59813 -1 377
379 0 241.056229 62.8427672 102.547286 -1 378
380 0 241.190634 62.7339428 102.528584 -1 379
381 0 241.323078 62.7193346 102.477787 -1 380
382 0 241.418064 62.7031418 102.423258 -1 381
383 0 241.617494 62.6754664 102.380151 -1 382
384 0 241.716993 62.6769832 102.323827 -1 383
385 0 241.783419 62.7068196 102.261051 -1 384
386 0 241.858299 62.6754855 102.205485 -1 385
387 0 241.929019 62.6535131 102.126213 -1 386
388 0 242.076191 62.6305778 102.076484 -1 387
389 0 242.186253 62.5422185 102.007759 -1 388
390 0 242.227738 62.5093097 101.948491 -1 389
391 0 242.393308 62.4026315 101.909163 -1 390
392 0 242.432098 62.3328928 101.853467 -1 391
393 0 242.490136 62.2805224 101.797622 -1 392
394 0 242.533931 62.2534795 101.737491 -1 393
395 0 242.621386 62.1929499 101.685144 -1 394
396 0 242.716173 62.1840369 101.627564 -1 395
397 0 242.79241 62.159791 101.592388 -1 396
398 0 242.878941 62.106968 101.538741 -1 397
399 0 242.903272 62.0702798 101.499943 -1 398
400 0 242.934829 62.0464097 101.437666 -1 399
401 0 242.984199 61.9817112 101.358921 -1 400
402 0 243.03523 61.9636948 101.297547 -1 401
403 0 243.105052 61.9418462 101.238225 -1 402
404 0 243.133395 61.976841 101.168422 -1 403
405 0 243.162303 61.9149641 101.109729 -1 404
406 0 243.239743 61.8178622 101.05949 -1 405
407 0 243.313688 61.739903 101.00665 -1 406
408 0 243.345419 61.6566428 100.950572 -1 407
409 0 243.415211 61.6414871 100.889765 -1 408
410 0 243.470574 61.6128915 100.82914 -1 409
411 0 243.54293 61.5930012 100.768879 -1 410
412 0 243.613845 61.5623256 100.709656 -1 411
413 0 243.689648 61.5338541 100.650488 -1 412
414 0 243.783573 61.4956893 100.59398 -1 413
415 0 243.852225 61.4599685 100.534821 -1 414
416 0 243.901473 61.3617501 100.481443 -1 415
417 0 243.954105 61.3630443 100.416161 -1 416
418 0 243.977317 61.3684976 100.347672 -1 417
419 0 244.092805 61.3772687 100.286778 -1 418
420 0 244.140984 61.4133757 100.216524 -1 419
421 0 244.199385 61.4247218 100.150074 -1 420
422 0 244.228632 61.4168312 100.083288 -1 421
423 0 244.2397 61.4254333 100.012819 -1 422
424 0 244.270283 61.4468516 99.9424072 -1 423
425 0 244.314702 61.4999879 99.8457371 -1 424
426 0 244.390165 61.5522492 99.775307 -1 425
427 0 244.415427 61.5538334 99.7065029 -1 426
428 0 244.450897 61.543997 99.6161996 -1 427
429 0 244.507452 61.5336875 99.5512802 -1 428
430 0 244.592619 61.5871685 99.4574047 -1 429
431 0 244.625462 61.5881532 99.3888729 -1 430
432 0 244.676292 61.6184682 99.3183331 -1 431
433 0 244.728975 61.6176471 99.2515352 -1 432
434 0 244.733934 61.6911704 99.171866 -1 433
435 0 244.795215 61.8157231 99.0912192 -1 434
436 0 244.855622 61.8007135 99.0264793 -1 435
437 0 244.997902 61.9182348 98.9538702 -1 436
438 0 245.091154 61.9958338 98.8816874 -1 437
439 0 245.188261 62.0830667 98.78499 -1 438
440 0 245.232978 62.1282299 98.6881923 -1 439
441 0 245.324569 62.1556739 98.5975259 -1 440
442 0 245.411632 62.1769968 98.5071269 -1 441
443 0 245.470789 62.1693638 98.4171572 -1 442
444 0 245.510811 62.1283778 98.328786 -1 443
445 0 245.50643 62.1188788 98.2329526 -1 444
446 0 245.547815 62.1028981 98.1179092 -1 445
447 0 245.564126 62.0867505 98.0246186 -1 446
448 0 245.558202 62.0852898 97.9518902 -1 447
449 0 245.588319 62.0888681 97.8820764 -1 448
450 0 245.659816 62.1486481 97.8108722 -1 449
451 0 245.715309 62.1576398 97.7432782 -1 450
452 0 245.727228 62.1865676 97.6697405 -1 451
453 0 245.759071 62.1491816 97.604448 -1 452
454 0 245.791701 62.1450964 97.5362968 -1 453
455 0 245.870957 62.1408284 97.4731117 -1 454
456 0 245.926068 62.1086985 97.4103084 -1 455
457 0 246.005986 62.1345164 97.321653 -1 456
458 0 246.081795 62.1072096 97.2380037 -1 457
459 0 246.156945 62.0504529 97.1576734 -1 458
460 0 246.228555 61.9948076 97.1009778 -1 459
461 0 246.298797 61.9534649 97.0203153 -1 460
462 0 246.423284 61.8987239 96.948513 -1 461
463 0 246.521971 61.8732472 96.8946001 -1 462
464 0 246.653671 61.8606129 96.8441469 -1 463
465 0 246.738612 61.8729973 96.8082717 -1 464
466 0 246.77106 61.8671156 96.7449706 -1 465
467 0 246.830747 61.8812673 96.660711 -1 466
468 0 246.884347 61.8488488 96.5809204 -1 467
469 0 246.965115 61.8406875 96.5022901 -1 468
470 0 247.053636 61.8083816 96.4275126 -1 469
471 0 247.171532 61.8014177 96.3537768 -1 470
472 0 247.280118 61.7728803 96.259078 -1 471
473 0 247.360479 61.7757316 96.2018885 -1 472
474 0 247.486279 61.7589447 96.1080479 -1 473
475 0 247.638795 61.7662988 96.0145944 -1 474
476 0 247.757013 61.7315016 95.9441753 -1 475
477 0 247.872822 61.6895828 95.8743187 -1 476
478 0 247.992711 61.6468218 95.8050586 -1 477
479 0 248.115758 61.5952615 95.7372676 -1 478
480 0 248.217985 61.5216664 95.6697101 -1 479
481 0 248.312696 61.4139051 95.6057063 -1 480
482 0 248.475317 61.1985288 95.4300907 -1 481
483 0 248.591188 60.9162508 95.2585384 -1 482
484 0 248.771874 60.5627168 95.1055965 -1 483
485 0 248.953582 60.2016971 94.9548451 -1 484
486 0 249.006143 60.1026228 94.8857199 -1 485
487 0 249.051017 59.9955341 94.7944449 -1 486
488 0 249.104284 59.8671425 94.7298404 -1 487
489 0 249.191848 59.7342792 94.6698812 -1 488
490 0 249.237256 59.6869201 94.6146627 -1 489
491 0 249.303817 59.6174679 94.565177 -1 490
492 0 249.367064 59.5618311 94.513171 -1 491
493 0 249.412766 59.4901694 94.4616176 -1 492
494 0 249.48248 59.4180761 94.3902143 -1 493
495 0 249.57754 59.3732824 94.3173486 -1 494
496 0 249.681445 59.3323779 94.2674145 -1 495
497 0 249.745396 59.3670531 94.2012196 -1 496
498 0 249.79679 59.3769277 94.1374096 -1 497
499 0 249.830584 59.3930034 94.0706229 -1 498
500 0 249.866571 59.4232811 94.0018364 -1 499
501 0 249.900469 59.3970162 93.941512 -1 500
502 0 249.939008 59.348754 93.8850688 -1 501
503 0 249.98984 59.2707376 93.8345807 -1 502
504 0 250.007332 59.2042371 93.7786153 -1 503
505 0 250.019903 59.1400502 93.7445141 -1 504
506 0 250.007801 59.0033748 93.696374 -1 505
507 0 249.999521 58.9264339 93.639299 -1 506
508 0 249.995697 58.913407 93.5725825 -1 507
509 0 250.017284 58.8235539 93.5207944 -1 508
510 0 249.992891 58.7650329 93.4590627 -1 509
511 0 250.018997 58.6782903 93.4072811 -1 510
512 0 250.050042 58.6231242 93.3509595 -1 511
513 0 250.102933 58.5485532 93.3000703 -1 512
514 0 250.150606 58.4889054 93.2461939 -1 513
515 0 250.147901 58.4286817 93.2098884 -1 514
516 0 250.160892 58.2770056 93.167234 -1 515
517 0 250.166502 58.1675879 93.1169876 -1 516
518 0 250.195221 57.9948922 93.0796144 -1 517
519 0 250.223053 57.8606803 93.0359089 -1 518
520 0 250.197004 57.8175592 92.9944305 -1 519
521 0 250.146099 57.7003711 92.9397032 -1 520
522 0 250.127886 57.5476971 92.8943877 -1 521
523 0 250.131703 57.4536327 92.8646015 -1 522
524 0 250.130084 57.4318303 92.822152 -1 523
525 0 250.162905 57.4093479 92.7833806 -1 524
526 0 250.179941 57.431187 92.7355172 -1 525
527 0 250.213733 57.290492 92.6936556 -1 526
528 0 250.205265 57.2349757 92.6330919 -1 527
529 0 250.147066 57.1884175 92.5888926 -1 528
530 0 250.10874 57.0894059 92.5556319 -1 529
531 0 250.099073 57.0139825 92.5213541 -1 530
532 0 250.115209 56.9203931 92.4697712 -1 531
533 0 250.140557 56.8492874 92.4383573 -1 532
534 0 250.186552 56.7450756 92.4147102 -1 533
535 0 250.194213 56.728261 92.3952906 -1 534
536 0 250.203407 56.6116218 92.3469347 -1 535
537 0 250.204862 56.5408059 92.2899303 -1 536
538 0 250.211307 56.5221792 92.2475629 -1 537
539 0 250.179759 56.4877915 92.2040188 -1 538
540 0 250.146023 56.4615441 92.1588485 -1 539
541 0 250.132293 56.4144489 92.1192896 -1 540
542 0 250.133312 56.3712769 92.0573904 -1 541
543 0 250.123864 56.2855674 92.0017398 -1 542
544 0 250.147956 56.3038332 91.9315002 -1 543
545 0 250.131949 56.2415034 91.8710842 -1 544
546 0 250.107257 56.1912025 91.8076895 -1 545
547 0 250.075343 56.214755 91.730767 -1 546
548 0 250.119676 56.3737063 91.6381295 -1 547
549 0 250.195962 56.5910102 91.5620325 -1 548
550 0 250.255337 56.8487911 91.4775415 -1 549
551 0 250.352075 57.2005177 91.3580033 -1 550
552 0 250.38112 57.3628383 91.2638308 -1 551
553 0 250.390134 57.4094846 91.1870594 -1 552
554 0 250.36615 57.3293802 91.151473 -1 553
555 0 250.33983 57.1550054 91.1082415 -1 554
556 0 250.241653 56.8820539 91.0979248 -1 555
557 0 250.08268 56.4269264 91.0897498 -1 556
558 0 249.913706 56.0912491 91.0840927 -1 557
559 0 249.755425 55.5929201 91.0850233 -1 558
560 0 249.794119 55.5076373 91.0102759 -1 559
561 0 249.879073 55.3916281 90.9454384 -1 560
562 0 249.912515 55.3098123 90.8928728 -1 561
563 0 249.935488 55.2341246 90.8147274 -1 562
564 0 249.927026 55.1723849 90.7778528 -1 563
565 0 250.006863 55.1331637 90.7223091 -1 564
566 0 250.103083 55.1285333 90.6622861 -1 565
567 0 250.133308 55.0704432 90.5815713 -1 566
568 0 250.172374 55.0412959 90.5200884 -1 567
569 0 250.233599 55.0189626 90.4595834 -1 568
570 0 250.232837 54.9575287 90.3997331 -1 569
571 0 250.231806 54.9082436 90.3612288 -1 570
572 0 250.19515 54.747199 90.3153134 -1 571
573 0 250.172581 54.6183942 90.2886895 -1 572
574 0 250.131936 54.4921777 90.2598188 -1 573
575 0 250.123127 54.4353101 90.2218356 -1 574
576 0 250.154206 54.1297695 90.1611466 -1 575
577 0 250.190729 54.0068034 90.0921428 -1 576
578 0 250.214367 53.8825438 89.9983586 -1 577
579 0 250.210947 53.8209636 89.8905839 -1 578
580 0 250.213723 53.740752 89.7866347 -1 579
581 0 250.217109 53.6611866 89.7299881 -1 580
582 0 250.269048 53.5379319 89.6859828 -1 581
583 0 250.274218 53.4989308 89.6222033 -1 582
584 0 250.278306 53.4432075 89.561258 -1 583
585 0 250.210096 53.4120208 89.4648071 -1 584
586 0 250.173996 53.3593752 89.4229605 -1 585
587 0 250.189423 53.2656829 89.2983167 -1 586
588 0 250.19105 53.1443055 89.2009092 -1 587
589 0 250.200394 53.0083595 89.1067646 -1 588
590 0 250.208731 52.9473727 89.0229239 -1 589
591 0 250.18778 52.9223146 88.929617 -1 590
592 0 250.151225 52.8092203 88.8263945 -1 591
593 0 250.127919 52.6720682 88.7766133 -1 592
594 0 250.097181 52.5766377 88.6945933 -1 593
595 0 250.063246 52.507336 88.5834822 -1 594
596 0 250.043293 52.464276 88.517054 -1 595
597 0 249.998172 52.414527 88.4251367 -1 596
598 0 249.983256 52.3799049 88.3576035 -1 597
599 0 249.832294 52.4687661 88.2058865 -1 598
600 0 249.771329 52.508943 88.0960792 -1 599
601 0 249.689001 52.5570993 88.0067004 -1 600
602 0 249.638417 52.6025918 87.9451602 -1 601
603 0 249.518951 52.4930014 87.8556596 -1 602
604 0 249.374741 52.4029797 87.7599971 -1 603
605 0 249.331872 52.3125538 87.650544 -1 604
606 0 249.297638 52.287209 87.5545601 -1 605
607 0 249.318562 52.2301738 87.4455739 -1 606
608 0 249.316445 52.1872914 87.3801252 -1 607
609 0 249.29194 52.0621202 87.3025135 -1 608
610 0 249.274748 51.9875376 87.1679881 -1 609
611 0 249.245997 51.930514 87.0776557 -1 610
612 0 249.248364 51.8812776 86.940404 -1 611
613 0 249.255633 51.8477442 86.8739289 -1 612
614 0 249.255452 51.8235717 86.8049743 -1 613
615 0 249.27966 51.8060086 86.7130057 -1 614
616 0 249.283525 51.783943 86.6195922 -1 615
617 0 249.27344 51.7152396 86.5083276 -1 616
618 0 249.257286 51.6506156 86.420036 -1 617
619 0 249.217349 51.4377887 86.3549944 -1 618
620 0 249.211751 51.5146935 86.2428936 -1 619
621 0 249.214246 51.4775503 86.1515421 -1 620
622 0 249.230837 51.501838 86.0509469 -1 621
623 0 249.238279 51.5271938 85.9982383 -1 622
624 0 249.242922 51.5461215 85.9217714 -1 623
625 0 249.203837 51.5498585 85.8676882 -1 624
626 0 249.17486 51.5906913 85.7836534 -1 625
627 0 249.103787 51.5538602 85.7084244 -1 626
628 0 249.103161 51.5420144 85.6365717 -1 627
629 0 249.110142 51.5249888 85.5910522 -1 628
630 0 249.085135 51.4876159 85.5701298 -1 629
631 0 248.831463 50.6049711 85.6703444 -1 630
632 0 248.813649 50.5483561 85.6287478 -1 631
633 0 248.805723 50.5103263 85.5107905 -1 632
634 0 248.714133 50.3276591 85.4330761 -1 633
635 0 248.724998 50.2593839 85.3965199 -1 634
636 0 248.591986 49.9553689 85.3347464 -1 635
637 0 248.709995 50.0867675 85.2509437 -1 636
638 0 248.742452 49.9753859 85.1744466 -1 637
639 0 248.798327 49.8349424 85.0806591 -1 638
640 0 248.765436 49.7509531 85.0166834 -1 639
641 0 248.753312 49.6918604 84.9009314 -1 640
642 0 248.71554 49.622623 84.8336714 -1 641
643 0 248.734263 49.553128 84.7479558 -1 642
644 0 248.765872 49.5190944 84.6825731 -1 643
645 0 248.701696 49.4894306 84.6302522 -1 644
646 0 248.671373 49.4018936 84.5666807 -1 645
647 0 248.694797 49.2962458 84.5123752 -1 646
648 0 248.670148 49.2102749 84.424012 -1 647
649 0 248.680582 49.1641693 84.3579479 -1 648
650 0 248.698043 49.1408838 84.3138586 -1 649
651 0 248.697681 49.0780526 84.2743352 -1 650
652 0 248.702685 49.0130515 84.2357804 -1 651
653 0 248.697169 48.9811196 84.1903693 -1 652
654 0 248.736034 48.9128574 84.1563285 -1 653
655 0 248.762422 48.7809692 84.1063975 -1 654
656 0 248.806125 48.6484224 84.0334561 -1 655
657 0 248.7964 48.5333842 83.9762029 -1 656
658 0 248.807164 48.4150406 83.9218777 -1 657
659 0 248.850075 48.2901633 83.8724492 -1 658
660 0 248.872572 48.2300461 83.8348622 -1 659
661 0 248.882534 48.1949564 83.7663709 -1 660
662 0 248.925713 48.124035 83.7330512 -1 661
663 0 248.992612 48.0963321 83.6702259 -1 662
664 0 249.043111 48.0385765 83.6103887 -1 663
665 0 249.068824 47.995391 83.5702868 -1 664
666 0 249.083312 48.0075662 83.5448337 -1 665
667 0 249.100557 48.0154526 83.5204326 -1 666
668 0 249.145329 48.029454 83.4479816 -1 667
669 0 249.126991 48.0033569 83.3995873 -1 668
670 0 249.117167 48.0008582 83.3483216 -1 669
671 0 249.111372 47.9990689 83.3226622 -1 670
672 0 249.154635 47.9703924 83.2317955 -1 671
673 0 249.171469 48.0004149 83.1532032 -1 672
674 0 249.206559 48.0078622 83.0806066 -1 673
675 0 249.200928 47.9963655 83.0565339 -1 674
676 0 249.260889 47.9033038 82.9530056 -1 675
677 0 249.367706 47.7293658 82.8685517 -1 676
678 0 249.38026 47.6354208 82.8095935 -1 677
679 0 249.470471 47.545096 82.7092661 -1 678
680 0 249.48444 47.5035249 82.6671817 -1 679
681 0 249.57308 47.4582473 82.5593077 -1 680
682 0 249.592927 47.4424658 82.513774 -1 681
683 0 249.249409 47.9211772 82.3920545 -1 682
684 0 249.108605 48.0434497 82.3288189 -1 683
685 0 249.020396 48.0894381 82.2593519 -1 684
686 0 248.848442 48.0764215 82.1886134 -1 685
687 0 248.775253 48.1397845 82.1181968 -1 686
688 0 248.112829 48.9093018 81.9085914 -1 687
689 0 248.078761 48.7030487 82.1916777 -1 688
690 0 248.067368 48.6661166 82.221633 -1 689
691 0 248.034565 48.6358082 82.2478034 -1 690
692 0 247.964997 48.6010844 82.2954576 -1 691
693 0 247.927877 48.5908783 82.3432441 -1 692
694 0 247.944467 48.6060726 82.3936591 -1 693
695 0 247.966295 48.6539138 82.4139925 -1 694
696 0 248.010244 48.7048185 82.4365885 -1 695
697 0 247.956186 48.914174 81.8623437 -1 688
698 0 247.877735 48.8041925 81.8446738 -1 697
699 0 247.807389 48.6833742 81.8297458 -1 698
700 0 247.787591 48.5883033 81.791626 -1 699
701 0 247.719371 48.4667203 81.7514925 -1 700
702 0 247.639423 48.3549708 81.7081774 -1 701
703 0 247.479063 48.2884741 81.6471593 -1 702
704 0 247.103278 48.1472395 81.5959229 -1 703
705 0 246.932884 48.0067262 81.5709278 -1 704
706 0 246.767279 48.2196151 81.5413193 -1 705
707 0 246.665539 48.2685142 81.5461399 -1 706
708 0 246.561974 48.4002578 81.4862021 -1 707
709 0 246.53715 48.3367711 81.4419149 -1 708
710 0 246.9577 47.6375139 81.6073715 -1 705
711 0 246.931494 47.5572752 81.5911139 -1 710
712 0 246.900953 47.4641502 81.5763181 -1 711
713 0 246.853788 47.2450287 81.579337 -1 712
714 0 246.84429 47.1601517 81.5658495 -1 713
715 0 246.807267 47.0176675 81.5321577 -1 714
716 0 246.761501 46.9670687 81.4827454 -1 715
717 0 246.689428 46.8185532 81.4710832 -1 716
718 0 246.619597 46.7196861 81.4518375 -1 717
719 0 246.469015 46.6419466 81.4188091 -1 718
720 0 246.317112 46.6496777 81.3721852 -1 719
721 0 246.11231 46.6372218 81.3219436 -1 720
722 0 246.051661 46.639907 81.2878631 -1 721
723 0 245.985173 46.6537365 81.2253986 -1 722
724 0 247.279682 48.1960343 81.5596181 -1 703
725 0 247.266289 48.1342302 81.5166083 -1 724
726 0 247.283489 48.1032687 81.4725938 -1 725
727 0 247.209402 47.9658788 81.4080865 -1 726
728 0 247.191276 47.923482 81.3612354 -1 727
729 0 247.031501 47.7577347 81.3411845 -1 728
730 0 246.843278 47.4612322 81.4151855 -1 729
731 0 246.693261 47.1039784 81.5038216 -1 730
732 0 246.698566 47.1755383 81.5703978 -1 731
733 0 246.551531 47.1425144 81.5825194 -1 732
734 0 246.411644 47.1062439 81.5961432 -1 733
735 0 246.286239 47.0277324 81.6183751 -1 734
736 0 246.216195 46.9988018 81.6398425 -1 735
737 0 245.859284 46.7901778 81.5242299 -1 736
738 0 245.78772 46.6864992 81.5056405 -1 737
739 0 245.704646 46.5723664 81.4871988 -1 738
740 0 245.301338 46.2374642 81.4629553 -1 739
741 0 245.315049 46.3323879 81.5276857 -1 740
742 0 245.340764 46.349564 81.5801238 -1 741
743 0 245.281223 46.1731541 81.6523556 -1 742
744 0 245.040456 45.9214911 81.71393 -1 743
745 0 244.987573 45.5093045 81.7459865 -1 744
746 0 244.924953 45.40923 81.7278001 -1 745
747 0 244.992535 45.2644541 81.7066356 -1 746
748 0 245.026345 45.2065601 81.6937807 -1 747
749 0 245.059259 45.1476114 81.680972 -1 748
750 0 245.039227 45.0451531 81.6421834 -1 749
751 0 245.040006 44.9269804 81.6344994 -1 750
752 0 245.013983 44.8310944 81.5676729 -1 751
753 0 244.98406 44.8040696 81.5419441 -1 752
754 0 245.690652 46.5008819 81.4448491 -1 739
755 0 248.716273 48.1502715 82.0581284 -1 687
756 0 248.679177 48.1283043 82.0060905 -1 755
757 0 248.657115 48.0533668 81.9644923 -1 756
758 0 248.588366 48.0023954 81.912936 -1 757
759 0 248.599885 47.9744992 81.8934824 -1 758
760 0 248.583439 47.9715839 81.8663804 -1 759
761 0 248.573607 47.9416323 81.8444689 -1 760
762 0 248.573627 47.9072961 81.8245326 -1 761
763 0 248.569247 47.8686552 81.8047033 -1 762
764 0 248.571079 47.8310476 81.7855083 -1 763
765 0 248.536198 47.7407192 81.7699366 -1 764
766 0 248.539386 47.6652658 81.7569325 -1 765
767 0 248.525325 47.6136764 81.7378445 -1 766
768 0 248.517687 47.5458276 81.7221722 -1 767
769 0 248.517862 47.4930412 81.7051061 -1 768
770 0 248.504943 47.4165573 81.6900764 -1 769
771 0 248.508167 47.4047916 81.6668593 -1 770
772 0 248.514329 47.3703023 81.6476348 -1 771
773 0 248.516672 47.3154167 81.6056133 -1 772
774 0 248.491484 47.2940959 81.580144 -1 773
775 0 248.476985 47.2726954 81.5560871 -1 774
776 0 248.455628 47.2264731 81.535042 -1 775
777 0 248.41216 47.1641999 81.5135922 -1 776
778 0 248.381924 47.1126367 81.4921757 -1 777
779 0 248.296561 47.050736 81.4650685 -1 778
780 0 248.28022 47.0325823 81.4401796 -1 779
781 0 248.258471 47.0209646 81.4135353 -1 780
782 0 248.214555 46.9998223 81.3854402 -1 781
783 0 248.140643 46.9931273 81.3254633 -1 782
784 0 248.062995 47.0610936 81.2788541 -1 783
785 0 248.024976 47.1730526 81.2305948 -1 784
786 0 247.996482 47.2189214 81.1939848 -1 785
787 0 247.959081 47.2670742 81.1558308 -1 786
788 0 247.890621 47.3112875 81.1141633 -1 787
789 0 247.670917 47.476626 81.0333853 -1 788
790 0 247.57757 47.5354524 80.9861194 -1 789
791 0 247.36014 47.7753002 80.9965803 -1 790
792 0 247.24413 47.8137367 81.0008913 -1 791
793 0 247.146692 47.8181537 81.0387094 -1 792
794 0 247.033785 47.9505272 81.0543457 -1 793
795 0 246.987604 48.2060856 81.0591746 -1 794
796 0 246.928543 48.3787754 81.049725 -1 795
797 0 246.801968 48.5746395 81.0790408 -1 796
798 0 246.810776 48.6760525 81.1408775 -1 797
799 0 247.038233 48.8665965 81.2165851 -1 798
800 0 247.10853 48.9234257 81.2421263 -1 799
801 0 247.170188 49.0810877 81.3014113 -1 800
802 0 247.243141 49.1867123 81.3703717 -1 801
803 0 247.290869 49.2380666 81.4192337 -1 802
804 0 247.376593 49.2350037 81.4817087 -1 803
805 0 247.421619 49.2346514 81.5384913 -1 804
806 0 247.481198 49.2104206 81.6009715 -1 805
807 0 247.45838 49.2486167 81.6427927 -1 806
808 0 247.44056 49.305041 81.6822878 -1 807
809 0 247.484573 49.3650275 81.7290557 -1 808
810 0 247.477481 49.3894127 81.7496304 -1 809
811 0 247.471344 49.4094693 81.7710251 -1 810
812 0 247.354349 49.4954608 81.8185003 -1 811
813 0 247.290236 49.5462917 81.8275504 -1 812
814 0 247.226573 49.5438539 81.8707822 -1 813
815 0 247.009072 49.533182 81.8705997 -1 814
816 0 246.767168 49.6736947 81.8428177 -1 815
817 0 246.791496 49.716835 81.8642891 -1 816
818 0 246.839172 49.7349148 81.8927589 -1 817
819 0 246.895236 49.7776183 81.9182383 -1 818
820 0 246.911987 49.799368 81.9422163 -1 819
821 0 246.883624 49.7512697 81.9974295 -1 820
822 0 246.87886 49.7432117 82.023596 -1 821
823 0 246.886387 49.7382105 82.0507904 -1 822
824 0 246.701261 49.6913984 81.8062026 -1 816
825 0 246.662374 49.6753795 81.7784603 -1 824
826 0 246.613903 49.6530709 81.7505308 -1 825
827 0 246.606689 49.639787 81.7262889 -1 826
828 0 246.622994 49.6191595 81.6806808 -1 827
829 0 246.667008 49.574381 81.6424783 -1 828
830 0 246.696297 49.5136532 81.6050056 -1 829
831 0 246.702586 49.481791 81.5854513 -1 830
832 0 246.739421 49.4445623 81.5451019 -1 831
833 0 246.727391 49.4307178 81.4947679 -1 832
834 0 246.671881 49.4094822 81.4145478 -1 833
835 0 246.586704 49.39474 81.3550013 -1 834
836 0 246.56509 49.3142078 81.3141131 -1 835
837 0 246.487159 49.1974211 81.2462376 -1 836
838 0 246.38205 49.0299646 81.2085118 -1 837
839 0 246.322128 48.9015169 81.1701887 -1 838
840 0 246.316846 48.9057592 81.1175463 -1 839
841 0 246.312313 48.8836237 81.0948587 -1 840
842 0 246.261199 48.8516699 81.0677647 -1 841
843 0 246.263263 48.8319725 81.0198502 -1 842
844 0 246.274788 48.9017131 80.9588751 -1 843
845 0 246.24178 48.9069532 80.8767941 -1 844
846 0 246.174426 48.8394652 80.8018138 -1 845
847 0 246.106582 48.8068486 80.7725501 -1 846
848 0 246.006176 48.8496489 80.7270976 -1 847
849 0 245.922549 48.8557829 80.6639106 -1 848
850 0 245.7051 48.911531 80.6013268 -1 849
851 0 245.674011 48.9820035 80.5604036 -1 850
852 0 245.680674 49.0984276 80.4913106 -1 851
853 0 245.670961 49.185029 80.4248502 -1 852
854 0 245.693097 49.325932 80.3539 -1 853
855 0 245.718301 49.388437 80.3215247 -1 854
856 0 245.698777 49.4126035 80.263726 -1 855
857 0 245.715953 49.4530783 80.208104 -1 856
858 0 245.753299 49.4962469 80.154695 -1 857
859 0 245.77956 49.581902 80.0931365 -1 858
860 0 245.780397 49.5552842 80.0717528 -1 859
861 0 245.788605 49.570655 80.0446858 -1 860
862 0 249.652645 47.3122456 82.3398454 -1 682
863 0 249.591151 47.1411598 82.2579035 -1 862
864 0 249.660124 47.015411 82.160166 -1 863
865 0 249.645621 46.751111 82.1242577 -1 864
866 0 250.153851 46.9453337 82.1601615 -1 865
867 0 250.213978 46.9908541 82.1861282 -1 866
868 0 250.543285 46.9698399 82.182252 -1 867
869 0 250.637685 47.0093553 82.163103 -1 868
870 0 250.683432 46.9448831 82.1288956 -1 869
871 0 250.794066 46.9089602 82.0734536 -1 870
872 0 250.83423 46.9298436 82.0249098 -1 871
873 0 250.83272 46.9374298 81.9982263 -1 872
874 0 250.821408 46.9362912 81.9716253 -1 873
875 0 249.557611 46.4414386 82.0346787 -1 865
876 0 249.494495 46.1597026 81.9689549 -1 875
877 0 249.4827 45.8852029 81.857466 -1 876
878 0 249.403049 45.6766529 81.7772361 -1 877
879 0 249.464694 45.6404058 81.6888756 -1 878
880 0 249.366052 45.6101386 81.6291092 -1 879
881 0 249.784759 45.3331921 81.7288233 -1 880
882 0 249.827648 45.2504727 81.7986451 -1 881
883 0 249.914478 45.1883203 81.8711947 -1 882
884 0 249.98964 45.1305426 81.941467 -1 883
885 0 250.181209 45.0728562 82.0018455 -1 884
886 0 250.308468 45.0686842 81.9941329 -1 885
887 0 250.41114 45.1302757 81.9728674 -1 886
888 0 250.481184 45.2306536 81.9411603 -1 887
889 0 250.600842 45.4124679 81.9289116 -1 888
890 0 250.743625 45.577481 81.9477883 -1 889
891 0 250.719757 45.7092387 81.9493072 -1 890
892 0 250.21551 44.9197381 82.004818 -1 885
893 0 250.19649 44.8761699 81.9579247 -1 892
894 0 250.177169 44.8285035 81.9371603 -1 893
895 0 250.22606 45.039753 82.0385954 -1 885
896 0 250.371661 44.6697544 82.1159618 -1 895
897 0 250.411249 44.4835194 82.1247482 -1 896
898 0 250.444002 44.4747627 82.1049752 -1 897
899 0 250.439967 44.391668 82.0917691 -1 898
900 0 250.462601 44.3016398 82.0320616 -1 899
901 0 250.473332 44.3136993 81.9548981 -1 900
902 0 250.494595 44.3357726 81.9032162 -1 901
903 0 250.504813 44.3225945 81.8810608 -1 902
904 0 250.497561 44.304422 81.8061004 -1 903
905 0 250.504171 44.287984 81.7839432 -1 904
906 0 250.499025 44.3037968 81.7552086 -1 905
907 0 250.495707 44.2959282 81.7303657 -1 906
908 0 250.453962 44.1863832 81.6902239 -1 907
909 0 250.511947 44.1884008 81.6722919 -1 908
910 0 250.52395 44.1837971 81.6490425 -1 909
911 0 249.287558 45.6281745 81.5132726 -1 880
912 0 249.184319 45.5912211 81.4025122 -1 911
913 0 249.115787 45.5581046 81.2444372 -1 912
914 0 249.134006 45.5643323 81.2203127 -1 913
915 0 249.181535 45.5776377 81.1478166 -1 914
916 0 249.346026 45.2529846 81.1433185 -1 915
917 0 249.366514 45.221082 81.0997018 -1 916
918 0 249.40019 45.1069461 80.9677612 -1 917
919 0 249.436951 45.0394168 80.854737 -1 918
920 0 249.48973 44.7999849 80.7956036 -1 919
921 0 249.520361 44.6852949 80.7400815 -1 920
922 0 249.628504 44.688977 80.5748081 -1 921
923 0 249.639909 44.7044392 80.522693 -1 922
924 0 249.65451 44.708318 80.2157064 -1 923
925 0 249.689629 44.6178546 79.7198627 -1 924
926 0 249.600082 44.5837557 79.4030039 -1 925
927 0 249.642106 44.6227823 79.1462896 -1 926
928 0 249.740039 44.6272534 78.7489227 -1 927
929 0 249.816098 44.5651289 78.3068616 -1 928
930 0 249.905596 44.6357536 78.0283058 -1 929
931 0 249.953287 44.5656513 77.8916394 -1 930
932 0 249.989818 44.3579814 77.7467888 -1 931
933 0 250.033901 44.0895739 77.5343525 -1 932
934 0 249.998216 43.7241291 77.3991477 -1 933
935 0 249.961893 43.4296538 77.2278582 -1 934
936 0 249.862566 43.1382766 77.0711815 -1 935
937 0 249.855532 42.9196156 76.9191863 -1 936
938 0 249.944635 42.7452269 76.7510546 -1 937
939 0 249.954828 42.5128206 76.5262025 -1 938
940 0 250.040532 42.4124052 76.4763541 -1 939
941 0 250.065323 42.4199028 76.453786 -1 940
942 0 250.076537 42.3741125 76.4359179 -1 941
943 0 250.086612 42.3652906 76.4130503 -1 942
944 0 250.091358 42.3608124 76.3887385 -1 943
945 0 250.061744 42.3508879 76.3594366 -1 944
946 0 250.0728 42.3463995 76.3361752 -1 945
947 0 250.05399 42.3013652 76.2618569 -1 946
948 0 250.180411 42.2062762 76.0643265 -1 947
949 0 250.214733 42.0474289 75.834153 -1 948
950 0 250.126712 41.9315491 75.6802614 -1 949
951 0 250.146005 41.5608858 75.5253233 -1 950
952 0 250.149469 41.5052203 75.5072715 -1 951
953 0 250.170746 41.0963936 75.3824891 -1 952
954 0 250.176324 40.8473242 75.2604694 -1 953
955 0 250.192218 40.6749023 75.1819079 -1 954
956 0 250.013423 40.308415 75.0415791 -1 955
957 0 250.009135 40.2088447 74.9759552 -1 956
958 0 249.986457 40.1706111 74.9509603 -1 957
959 0 249.944878 40.1253153 74.8978629 -1 958
960 0 249.938444 39.872529 74.7732044 -1 959
961 0 249.853328 39.4251689 74.5036372 -1 960
962 0 249.846266 39.2694067 74.4181909 -1 961
963 0 249.773421 39.0568161 74.2507339 -1 962
964 0 249.719565 38.689156 74.0787442 -1 963
965 0 249.706902 38.3729718 73.9079964 -1 964
966 0 249.730371 38.143709 73.8104933 -1 965
967 0 249.713914 37.9916455 73.7224938 -1 966
968 0 249.557125 37.4644429 73.5995088 -1 967
969 0 249.452836 37.0375883 73.4232727 -1 968
970 0 249.369054 36.454492 73.1654455 -1 969
971 0 249.352075 36.2061976 73.0363477 -1 970
972 0 249.279244 36.0930634 72.9075732 -1 971
973 0 249.21239 36.0036661 72.7773776 -1 972
974 0 249.075916 36.0757749 72.6167202 -1 973
975 0 249.014802 36.0430384 72.5324481 -1 974
976 0 248.961251 36.0736689 72.4428583 -1 975
977 0 248.930395 35.9795559 72.3709122 -1 976
978 0 248.839627 36.0707768 72.1918603 -1 977
979 0 248.685473 36.0384149 72.0393281 -1 978
980 0 248.614484 36.0068588 71.9785067 -1 979
981 0 248.548722 36.0130206 71.8388465 -1 980
982 0 248.540791 35.9946414 71.8139848 -1 981
983 0 248.526348 36.0292767 71.6560977 -1 982
984 0 248.554573 35.9653349 71.5421537 -1 983
985 0 248.599934 35.9017127 71.4819897 -1 984
986 0 248.758112 35.8160543 71.3957885 -1 985
987 0 248.813076 35.7015852 71.3179715 -1 986
988 0 248.8492 35.6225881 71.2078891 -1 987
989 0 248.883665 35.5184349 71.1002898 -1 988
990 0 248.842242 35.2705455 70.8929329 -1 989
991 0 248.868388 35.1243785 70.7884714 -1 990
992 0 248.885096 34.8350121 70.6721354 -1 991
993 0 248.891435 34.6630308 70.6164362 -1 992
994 0 248.949723 34.5473258 70.5654091 -1 993
995 0 249.019815 34.4482524 70.5151555 -1 994
996 0 248.542497 34.7237809 70.391438 -1 995
997 0 248.521705 34.7524831 70.3595266 -1 996
998 0 248.482085 34.7395955 70.3280871 -1 997
999 0 248.454887 34.7392238 70.29786 -1 998
1000 0 248.453605 34.714129 70.2753216 -1 999
1001 0 248.416397 34.6970769 70.2447884 -1 1000
1002 0 248.40511 34.7081924 70.2165908 -1 1001
1003 0 248.364586 34.7076965 70.1837246 -1 1002
1004 0 248.365392 34.7531489 70.1544923 -1 1003
1005 0 248.378755 34.7278516 70.1101461 -1 1004
1006 0 248.358848 34.6900899 70.0851894 -1 1005
1007 0 248.35764 34.6659458 70.0626108 -1 1006
1008 0 248.331664 34.6831495 70.0309003 -1 1007
1009 0 248.349834 34.6695029 70.0111659 -1 1008
1010 0 248.359859 34.6537157 69.9900225 -1 1009
1011 0 248.419599 34.6237455 69.9803182 -1 1010
1012 0 248.419342 34.6006068 69.9578718 -1 1011
1013 0 248.500724 34.574961 69.952139 -1 1012
1014 0 248.508538 34.5529131 69.9312355 -1 1013
1015 0 248.52695 34.5817875 69.9073447 -1 1014
1016 0 248.518676 34.4807524 69.8911757 -1 1015
1017 0 248.55062 34.4993233 69.8710821 -1 1016
1018 0 248.725592 34.6945496 69.862087 -1 1017
1019 0 248.752893 34.7745428 69.8348835 -1 1018
1020 0 248.777598 34.7515275 69.8175846 -1 1019
1021 0 249.045832 34.3882209 70.4769387 -1 995
1022 0 249.115973 34.1602223 70.4153623 -1 1021
1023 0 249.11548 34.1352355 70.3930674 -1 1022
1024 0 249.103186 33.8936837 70.266931 -1 1023
1025 0 249.166242 33.656486 70.1312624 -1 1024
1026 0 249.114561 33.3562663 70.052841 -1 1025
1027 0 249.198482 33.2190986 69.9856548 -1 1026
1028 0 249.121669 33.0325312 69.865972 -1 1027
1029 0 249.192449 32.9592259 69.7898963 -1 1028
1030 0 249.304495 32.9259922 69.7184833 -1 1029
1031 0 249.445843 32.8109289 69.6129362 -1 1030
1032 0 249.570721 32.7868622 69.5194537 -1 1031
1033 0 249.622639 32.7848947 69.4574205 -1 1032
1034 0 249.632209 32.776228 69.3872976 -1 1033
1035 0 249.770901 32.8007467 69.3409614 -1 1034
1036 0 249.839312 32.8141646 69.2811351 -1 1035
1037 0 249.887 32.8077906 69.2433303 -1 1036
1038 0 249.946262 32.8455067 69.2034639 -1 1037
1039 0 249.982737 32.876825 69.1595065 -1 1038
1040 0 249.93594 32.8825258 69.100677 -1 1039
1041 0 249.940213 32.840648 69.0817158 -1 1040
1042 0 249.84539 33.1647766 69.0284034 -1 1041
1043 0 249.720359 33.283817 68.96574 -1 1042
1044 0 250.05663 33.7857303 69.009037 -1 1043
1045 0 250.133667 33.9190701 69.0356092 -1 1044
1046 0 250.338353 34.1553122 68.981722 -1 1045
1047 0 250.35845 34.1527841 68.9620835 -1 1046
1048 0 250.357565 34.2281477 68.9300582 -1 1047
1049 0 250.362152 34.2108444 68.9087173 -1 1048
1050 0 250.383581 34.2020718 68.8900283 -1 1049
1051 0 249.915376 32.7636212 69.0360725 -1 1041
1052 0 249.891676 32.6896512 68.9903712 -1 1051
1053 0 249.879461 32.6536731 68.967346 -1 1052
1054 0 249.919882 32.6121938 68.9319218 -1 1053
1055 0 249.931084 32.6224153 68.8609119 -1 1054
1056 0 249.892179 32.597117 68.7829889 -1 1055
1057 0 249.869219 32.5936545 68.7543883 -1 1056
1058 0 250.093521 33.0846537 68.7514741 -1 1057
1059 0 250.268958 33.4938156 68.7704838 -1 1058
1060 0 250.356904 33.6769562 68.8182222 -1 1059
1061 0 250.38423 33.6884938 68.8468217 -1 1060
1062 0 250.374788 33.6891992 68.8688113 -1 1061
1063 0 250.319958 33.6552955 68.740592 -1 1060
1064 0 250.250075 33.6433673 68.6790685 -1 1063
1065 0 250.218936 33.6171923 68.6511863 -1 1064
1066 0 249.818423 32.5702433 68.6978553 -1 1057
1067 0 249.72005 32.511899 68.5626539 -1 1066
1068 0 249.696277 32.5421973 68.5304489 -1 1067
1069 0 249.602435 32.462435 68.4465191 -1 1068
1070 0 249.634509 31.6898174 68.1734653 -1 1069
1071 0 248.527248 32.2999536 67.8722202 -1 1070
1072 0 248.35889 32.3741942 67.8765851 -1 1071
1073 0 248.180612 32.3531437 67.8643469 -1 1072
1074 0 248.058295 32.3968587 67.8578004 -1 1073
1075 0 247.858948 32.3530315 67.8674321 -1 1074
1076 0 247.727978 32.3584176 67.8629044 -1 1075
1077 0 247.699296 32.4190746 67.8749576 -1 1076
1078 0 247.641071 32.55387 67.8976455 -1 1077
1079 0 247.413062 32.7418688 67.8550197 -1 1078
1080 0 247.173529 32.8513832 67.8178077 -1 1079
1081 0 246.917627 32.8373873 67.8133044 -1 1080
1082 0 246.959238 32.8850765 67.8660381 -1 1081
1083 0 246.911269 32.9356385 67.9238503 -1 1082
1084 0 246.363223 32.8466385 67.8896929 -1 1083
1085 0 244.907655 31.847417 67.6249861 -1 1084
1086 0 244.084859 31.076907 67.4937708 -1 1085
1087 0 243.597841 30.1232054 67.3741613 -1 1086
1088 0 244.032603 30.0315366 67.5759025 -1 1087
1089 0 244.268883 30.0578728 67.6743849 -1 1088
1090 0 244.479532 30.1322636 67.787515 -1 1089
1091 0 244.561849 30.2102468 67.8476259 -1 1090
1092 0 244.760073 30.5207337 67.8864545 -1 1091
1093 0 244.8998 30.5529052 67.938293 -1 1092
1094 0 244.927831 30.6342654 67.9614632 -1 1093
1095 0 244.978616 30.7537079 67.9859781 -1 1094
1096 0 245.006031 30.8077849 68.0115319 -1 1095
1097 0 244.979616 30.8492567 68.0267235 -1 1096
1098 0 242.892085 29.4990459 67.2504431 -1 1087
1099 0 242.967489 29.1823839 67.3199286 -1 1098
1100 0 242.974264 29.0636725 67.3569863 -1 1099
1101 0 243.03099 29.0315371 67.3973273 -1 1100
1102 0 242.85199 28.869292 67.3724808 -1 1101
1103 0 242.778008 28.7756601 67.4146136 -1 1102
1104 0 243.050438 28.9727716 67.4318858 -1 1101
1105 0 243.172626 28.8839448 67.4919155 -1 1104
1106 0 243.240381 28.8734453 67.5328028 -1 1105
1107 0 243.294868 28.8663116 67.5704526 -1 1106
1108 0 243.370425 28.896889 67.6092615 -1 1107
1109 0 243.445744 28.8846747 67.6519702 -1 1108
1110 0 243.575002 28.8560035 67.7081213 -1 1109
1111 0 243.657835 28.8411355 67.7527491 -1 1110
1112 0 243.721188 28.8936981 67.786725 -1 1111
1113 0 243.759191 28.9084785 67.8186577 -1 1112
1114 0 243.763699 28.9099185 67.8444752 -1 1113
1115 0 243.777095 28.8860121 67.8746533 -1 1114
1116 0 243.787828 28.8768345 67.902865 -1 1115
1117 0 243.610001 28.3194874 67.9169035 -1 1116
1118 0 243.921708 27.8595818 68.0313523 -1 1117
1119 0 243.962261 27.8436412 68.067041 -1 1118
1120 0 244.019611 27.8101223 68.1082451 -1 1119
1121 0 244.061462 27.8035523 68.1432966 -1 1120
1122 0 244.106634 27.7959709 68.1791915 -1 1121
1123 0 244.087355 27.7751322 68.2020672 -1 1122
1124 0 244.106408 27.7657132 68.2323446 -1 1123
1125 0 244.096245 27.7074054 68.2610791 -1 1124
1126 0 244.095755 27.6933003 68.2875116 -1 1125
1127 0 244.102335 27.7041169 68.3129982 -1 1126
1128 0 244.073955 27.6335513 68.3390027 -1 1127
1129 0 244.144588 27.5971836 68.3835681 -1 1128
1130 0 244.296176 27.3069971 68.4724365 -1 1129
1131 0 244.333387 27.0644146 68.5313531 -1 1130
1132 0 244.332738 27.0471012 68.5582232 -1 1131
1133 0 244.306889 27.0640165 68.5758669 -1 1132
1134 0 244.322781 27.0595926 68.6050883 -1 1133
1135 0 244.205515 26.5879358 68.5283198 -1 1131
1136 0 244.195357 26.5516746 68.5047229 -1 1135
1137 0 244.211398 26.5218496 68.486336 -1 1136
1138 0 243.382817 28.1007801 67.8876322 -1 1117
1139 0 243.361911 28.1168131 67.9065558 -1 1138
1140 0 242.408486 29.3498939 67.1076686 -1 1098
1141 0 242.065691 29.1872104 66.9714924 -1 1140
1142 0 241.878432 28.8569822 66.9333933 -1 1141
1143 0 241.649185 28.7214884 66.8691951 -1 1142
1144 0 241.503596 28.6799458 66.8154042 -1 1143
1145 0 241.17524 28.6704068 66.7937786 -1 1144
1146 0 240.739719 28.5414614 66.7334958 -1 1145
1147 0 240.582505 28.7347466 66.7084918 -1 1146
1148 0 240.429961 29.0419933 66.6004159 -1 1147
1149 0 240.623339 28.3474594 66.6479607 -1 1146
1150 0 240.483788 28.2214236 66.5768172 -1 1149
1151 0 240.364468 28.12879 66.5073204 -1 1150
1152 0 240.25796 28.0752735 66.4374109 -1 1151
1153 0 240.006044 28.4472301 66.3013917 -1 1152
1154 0 240.063252 28.1530593 66.286766 -1 1153
1155 0 240.088197 28.0703789 66.2737203 -1 1154
1156 0 240.070637 28.1024413 66.2168605 -1 1155
1157 0 240.055096 28.1183504 66.1617967 -1 1156
1158 0 239.986149 28.1759362 66.0915458 -1 1157
1159 0 239.991483 28.3037117 66.0326129 -1 1158
1160 0 240.007791 28.4427681 65.9754609 -1 1159
1161 0 240.064318 28.6147367 65.8999962 -1 1160
1162 0 240.104029 28.690534 65.8781709 -1 1161
1163 0 240.147858 28.7016046 65.8621577 -1 1162
1164 0 240.224613 28.7179596 65.8282113 -1 1163
1165 0 240.22487 28.7080164 65.804128 -1 1164
1166 0 240.189592 28.7119093 65.746208 -1 1165
1167 0 240.366339 29.484369 65.6295335 -1 1166
1168 0 240.310818 29.5811475 65.5609801 -1 1167
1169 0 240.328229 29.5385442 65.4938104 -1 1168
1170 0 240.226783 29.6018782 65.4177037 -1 1169
1171 0 240.2238 29.5964861 65.3189575 -1 1170
1172 0 240.193997 29.5455893 65.2667664 -1 1171
1173 0 240.207754 29.5409321 65.2210061 -1 1172
1174 0 240.167285 29.4530653 65.1445485 -1 1173
1175 0 240.07806 29.3495893 65.0828726 -1 1174
1176 0 240.052128 29.2422683 65.0110241 -1 1175
1177 0 239.871747 29.0286429 64.8630196 -1 1176
1178 0 239.624855 28.8650741 64.7208557 -1 1177
1179 0 239.527174 28.8443951 64.651366 -1 1178
1180 0 239.305861 28.8360077 64.5288157 -1 1179
1181 0 239.122219 28.8066265 64.3918162 -1 1180
1182 0 238.906502 28.68647 64.2291006 -1 1181
1183 0 238.075985 28.0801366 64.0300729 -1 1182
1184 0 238.303997 28.7228203 64.1159624 -1 1183
1185 0 238.24642 28.7963309 64.1231881 -1 1184
1186 0 238.211458 28.8327112 64.1376984 -1 1185
1187 0 238.19174 28.8357194 64.1575699 -1 1186
1188 0 238.121342 28.8756081 64.164099 -1 1187
1189 0 238.056596 28.8387736 64.1763518 -1 1188
1190 0 237.469136 29.0333063 64.0614003 -1 1189
1191 0 237.44741 29.0817143 64.0786771 -1 1190
1192 0 237.353382 29.1625059 64.0787321 -1 1191
1193 0 237.30944 29.2198214 64.0909122 -1 1192
1194 0 237.264513 29.2583761 64.1284807 -1 1193
1195 0 237.226461 29.3291651 64.1413953 -1 1194
1196 0 237.21841 29.3469446 64.1634004 -1 1195
1197 0 238.022156 28.853391 64.2413825 -1 1189
1198 0 238.095357 28.845035 64.3070857 -1 1197
1199 0 241.427038 29.5118012 66.8050476 -1 1141
1200 0 241.137214 29.509343 66.7173114 -1 1199
1201 0 240.993606 29.508496 66.6611887 -1 1200
1202 0 240.930708 29.4774214 66.6249174 -1 1201
1203 0 240.758593 29.4974988 66.5359111 -1 1202
1204 0 240.725328 29.4790614 66.5050503 -1 1203
1205 0 240.647697 29.4918863 66.4120662 -1 1204
1206 0 240.517372 29.7650748 66.2882968 -1 1205
1207 0 240.497629 29.682325 66.2401849 -1 1206
1208 0 240.485232 29.6668361 66.213671 -1 1207
1209 0 240.475664 29.7441742 66.1809289 -1 1208
1210 0 240.481062 29.7670227 66.1554686 -1 1209
1211 0 240.473115 29.7892814 66.1271849 -1 1210
1212 0 240.478224 29.8410636 66.0746837 -1 1211
1213 0 240.467508 29.9215293 66.0167645 -1 1212
1214 0 240.472582 29.9472928 65.9662953 -1 1213
1215 0 240.46843 29.9321061 65.9416575 -1 1214
1216 0 240.446777 29.9444464 65.9112628 -1 1215
1217 0 240.447914 29.9672409 65.8850641 -1 1216
1218 0 240.484925 30.0606207 65.8368262 -1 1217
1219 0 240.517854 30.0879999 65.8172355 -1 1218
1220 0 240.484057 30.1146474 65.7832925 -1 1219
1221 0 240.460076 30.1354269 65.7519077 -1 1220
1222 0 240.440924 30.1227021 65.7239438 -1 1221
1223 0 240.471411 30.0973362 65.7076181 -1 1222
1224 0 240.432071 30.1069063 65.6737256 -1 1223
1225 0 240.553602 30.8278242 65.6250858 -1 1224
1226 0 240.56279 30.7896632 65.6050621 -1 1225
1227 0 240.554647 30.7593824 65.5808097 -1 1226
1228 0 240.568117 30.7245747 65.5614958 -1 1227
1229 0 240.532177 30.6879108 65.5317449 -1 1228
1230 0 240.469705 30.4976278 65.4576773 -1 1229
1231 0 240.353729 30.3847736 65.3667069 -1 1230
1232 0 240.328036 30.2831939 65.3189751 -1 1231
1233 0 240.300595 30.177282 65.2711677 -1 1232
1234 0 240.346942 30.098122 65.1886598 -1 1233
1235 0 240.374709 29.9603021 65.1307886 -1 1234
1236 0 240.427691 29.9310553 65.0955738 -1 1235
1237 0 240.519377 29.9755066 65.0638778 -1 1236
1238 0 240.411987 29.8368379 64.9766092 -1 1237
1239 0 240.421831 29.811361 64.9074727 -1 1238
1240 0 240.398869 29.813436 64.8535877 -1 1239
1241 0 240.36475 29.7995787 64.7740647 -1 1240
1242 0 240.36104 29.812627 64.7480743 -1 1241
1243 0 240.357769 29.8108487 64.7232019 -1 1242
1244 0 240.352316 29.8216998 64.6969997 -1 1243
1245 0 240.377252 29.8477801 64.6765268 -1 1244
1246 0 240.376678 29.8546251 64.6517083 -1 1245
1247 0 240.400251 29.8604708 64.6323334 -1 1246
1248 0 240.419813 29.8725057 64.6116644 -1 1247
1249 0 240.44013 29.8495064 64.593552 -1 1248
1250 0 240.436105 29.8529952 64.5682438 -1 1249
1251 0 240.45059 29.6684089 64.5598648 -1 1250
1252 0 240.427098 29.6585894 64.5069585 -1 1251
1253 0 240.03644 29.102028 64.4085858 -1 1252
1254 0 240.023588 29.1206061 64.3802282 -1 1253
1255 0 239.973079 29.0484884 64.349504 -1 1254
1256 0 239.768398 28.9341538 64.2866294 -1 1255
1257 0 239.520052 28.8608138 64.1626243 -1 1256
1258 0 239.140971 28.7290453 63.9885034 -1 1257
1259 0 239.073489 28.6597321 63.9293002 -1 1258
1260 0 238.942937 28.1281841 63.9337565 -1 1259
1261 0 238.917252 27.8808257 63.8958447 -1 1260
1262 0 238.81305 27.5048425 63.848646 -1 1261
1263 0 238.678142 27.3403194 63.8041313 -1 1262
1264 0 238.465832 26.9664733 63.8042283 -1 1263
1265 0 238.457343 27.0005731 63.8483155 -1 1264
1266 0 238.312961 27.0610702 63.8343576 -1 1265
1267 0 238.293638 27.090057 63.852109 -1 1266
1268 0 238.23881 27.0832997 63.8639842 -1 1267
1269 0 238.22666 27.0889013 63.8850623 -1 1268
1270 0 239.02166 28.5859395 63.8739412 -1 1259
1271 0 238.946334 28.5585158 63.7862125 -1 1270
1272 0 238.946935 28.557568 63.7623289 -1 1271
1273 0 238.864408 28.6624967 63.6889019 -1 1272
1274 0 238.775401 28.6640271 63.6205414 -1 1273
1275 0 238.76612 28.5666904 63.5763641 -1 1274
1276 0 238.750541 28.5616593 63.5251463 -1 1275
1277 0 238.744927 28.5358209 63.5014776 -1 1276
1278 0 238.713648 28.3903839 63.4074898 -1 1277
1279 0 238.720476 28.3705825 63.3863562 -1 1278
1280 0 241.592907 29.929042 66.8073947 -1 1199
1281 0 241.661201 30.1547836 66.8290307 -1 1280
1282 0 241.71653 30.256264 66.8577581 -1 1281
1283 0 249.611762 31.5346687 68.2802036 -1 1070
1284 0 249.708848 30.8946345 68.5116075 -1 1283
1285 0 249.476461 30.5930846 68.588652 -1 1284
1286 0 249.204197 31.0112981 68.7027597 -1 1285
1287 0 248.746278 31.5873911 68.9325947 -1 1286
1288 0 248.351747 31.9891786 69.1248614 -1 1287
1289 0 247.975781 31.6059169 69.083994 -1 1288
1290 0 247.695659 31.5522074 69.0545457 -1 1289
1291 0 247.659687 31.4955086 69.0771686 -1 1290
1292 0 247.612243 31.4308924 69.1227594 -1 1291
1293 0 247.654737 31.2854667 69.171003 -1 1292
1294 0 247.760014 31.1576012 69.1571102 -1 1293
1295 0 248.302859 31.9826231 69.1641247 -1 1288
1296 0 248.233483 32.0799271 69.188638 -1 1295
1297 0 247.663038 32.919201 69.4036579 -1 1296
1298 0 247.460237 33.2715907 69.4753227 -1 1297
1299 0 247.288909 33.5565988 69.4865583 -1 1298
1300 0 247.122976 33.8354999 69.4999313 -1 1299
1301 0 246.850173 34.7839228 69.4770291 -1 1300
1302 0 246.746906 35.1841445 69.4674688 -1 1301
1303 0 246.413975 36.5277831 69.5956294 -1 1302
1304 0 246.385478 36.8393032 69.6345222 -1 1303
1305 0 246.032079 37.2132727 69.6556321 -1 1304
1306 0 245.715363 37.428205 69.7002192 -1 1305
1307 0 244.499763 38.1984634 69.8555113 -1 1306
1308 0 244.277941 38.447006 69.9688002 -1 1307
1309 0 243.742505 38.812554 70.1439459 -1 1308
1310 0 243.313909 39.4626387 70.2868127 -1 1309
1311 0 243.516074 40.2054572 70.5513703 -1 1310
1312 0 243.562718 40.4016628 70.6153339 -1 1311
1313 0 243.614228 40.8720823 70.727522 -1 1312
1314 0 243.183702 41.7602274 70.7661768 -1 1313
1315 0 242.554022 42.9134095 70.5898569 -1 1314
1316 0 242.163004 43.2667151 70.6173692 -1 1315
1317 0 241.048524 43.7930973 70.6470332 -1 1316
1318 0 239.877582 44.0645876 70.7332388 -1 1317
1319 0 239.033165 44.3293422 70.6919109 -1 1318
1320 0 237.671075 44.1923817 70.6121458 -1 1319
1321 0 237.161083 44.4186918 70.6806798 -1 1320
1322 0 236.694078 45.1573689 70.6677781 -1 1321
1323 0 236.563965 45.4227189 70.6986213 -1 1322
1324 0 236.407772 45.9241109 70.9060432 -1 1323
1325 0 236.438845 46.3876931 71.059633 -1 1324
1326 0 236.452789 46.6017852 71.2167854 -1 1325
1327 0 236.341325 47.0555345 71.3799308 -1 1326
1328 0 236.268625 47.2403094 71.4780376 -1 1327
1329 0 236.167852 47.9177322 71.7146641 -1 1328
1330 0 235.98216 48.9754996 72.1465981 -1 1329
1331 0 235.772488 49.3666969 72.1969016 -1 1330
1332 0 235.57996 49.7663735 72.2995333 -1 1331
1333 0 235.433919 50.2531104 72.4454576 -1 1332
1334 0 235.437804 50.363975 72.5075677 -1 1333
1335 0 235.159723 50.5217544 72.6366578 -1 1334
1336 0 235.018422 50.6431325 72.7601594 -1 1335
1337 0 234.719127 50.8156111 72.8848947 -1 1336
1338 0 234.316243 51.059581 73.0135142 -1 1337
1339 0 233.974302 51.3086739 73.0948325 -1 1338
1340 0 233.640181 51.4426654 73.2753935 -1 1339
1341 0 233.262667 51.6365832 73.38863 -1 1340
1342 0 232.791338 51.972175 73.5735246 -1 1341
1343 0 232.441253 52.1630881 73.6631829 -1 1342
1344 0 232.147329 52.2658363 73.8006615 -1 1343
1345 0 232.054825 52.4980575 74.0413672 -1 1344
1346 0 231.940211 52.6046891 74.1961859 -1 1345
1347 0 231.450207 52.8635891 74.4974219 -1 1346
1348 0 231.358278 53.0441583 74.5341213 -1 1347
1349 0 231.32707 53.0964108 74.5477274 -1 1348
1350 0 231.104633 53.3411 74.6649351 -1 1349
1351 0 230.845962 53.5576163 74.7832575 -1 1350
1352 0 230.58466 53.6238215 74.8768071 -1 1351
1353 0 230.483457 53.655025 74.9136491 -1 1352
1354 0 230.435036 53.6689808 74.932611 -1 1353
1355 0 230.27501 53.6472224 75.0004604 -1 1354
1356 0 230.197058 52.8153385 75.1544668 -1 1355
1357 0 230.402455 52.5060892 75.1537201 -1 1356
1358 0 230.447082 52.4038821 75.1508023 -1 1357
1359 0 230.198241 52.8132827 75.2083182 -1 1356
1360 0 230.226288 52.8122734 75.2379171 -1 1359
1361 0 230.287426 52.8053703 75.2718757 -1 1360
1362 0 230.270286 53.6665631 75.0494459 -1 1355
1363 0 230.226749 53.7714589 75.1043034 -1 1362
1364 0 230.02257 53.8776131 75.1424348 -1 1363
1365 0 230.027134 53.8419204 75.1766082 -1 1364
1366 0 230.045125 53.7524813 75.2760567 -1 1365
1367 0 229.787085 53.8210007 75.3162704 -1 1366
1368 0 229.625355 53.7594505 75.418873 -1 1367
1369 0 229.583813 53.7448558 75.4442819 -1 1368
1370 0 229.505777 53.7349308 75.4651007 -1 1369
1371 0 228.945548 53.6985018 75.6032078 -1 1370
1372 0 229.025084 53.6694682 75.6971516 -1 1371
1373 0 229.01468 53.6219781 75.7591753 -1 1372
1374 0 228.958458 53.6339005 75.777883 -1 1373
1375 0 228.952991 53.6568918 75.8260795 -1 1374
1376 0 228.908461 53.6415695 75.9316371 -1 1375
1377 0 228.870647 53.6049412 76.0422418 -1 1376
1378 0 228.791574 53.7210433 76.0908248 -1 1377
1379 0 228.74664 53.7078356 76.1425306 -1 1378
1380 0 228.759328 53.6373075 76.2117026 -1 1379
1381 0 228.874676 53.5087197 76.2760518 -1 1380
1382 0 228.758986 53.5233136 76.3686761 -1 1381
1383 0 228.736612 53.5129633 76.4220773 -1 1382
1384 0 228.695558 53.5246644 76.4958739 -1 1383
1385 0 228.657001 53.5272284 76.5717988 -1 1384
1386 0 228.587442 53.5541014 76.6397094 -1 1385
1387 0 228.564966 53.5513945 76.6648226 -1 1386
1388 0 228.32675 53.6747967 76.642771 -1 1387
1389 0 228.09134 53.7962328 76.6210666 -1 1388
1390 0 227.835331 54.0658177 76.6994066 -1 1389
1391 0 227.837776 54.1360921 76.7382494 -1 1390
1392 0 227.839414 54.2102491 76.776163 -1 1391
1393 0 227.860396 54.3831335 76.8484607 -1 1392
1394 0 227.870944 54.4155069 76.8961099 -1 1393
1395 0 227.867117 54.4534779 76.9678503 -1 1394
1396 0 227.786881 54.463099 77.064681 -1 1395
1397 0 227.717094 54.5091368 77.101272 -1 1396
1398 0 227.151621 54.8288028 77.4026978 -1 1397
1399 0 226.917669 54.9754349 77.4268081 -1 1398
1400 0 226.840293 55.0215055 77.4354356 -1 1399
1401 0 226.701842 55.2143969 77.4586765 -1 1400
1402 0 226.561775 55.4007192 77.4828513 -1 1401
1403 0 226.531967 55.442992 77.4970488 -1 1402
1404 0 226.232774 55.8989227 77.6305109 -1 1403
1405 0 225.997895 56.307526 77.753325 -1 1404
1406 0 225.723207 56.5240859 77.968262 -1 1405
1407 0 225.581669 56.6101992 78.0935809 -1 1406
1408 0 225.407188 56.7379503 78.2054946 -1 1407
1409 0 225.394096 56.8080703 78.2682245 -1 1408
1410 0 225.104975 56.808879 78.3966005 -1 1409
1411 0 224.86638 56.7277918 78.4961944 -1 1410
1412 0 224.593498 56.8678062 78.6474011 -1 1411
1413 0 224.091101 56.8831119 78.8019079 -1 1412
1414 0 223.357518 56.9303419 79.0296603 -1 1413
1415 0 222.721817 57.0696957 79.2184714 -1 1414
1416 0 222.259286 57.3247913 79.424906 -1 1415
1417 0 222.120969 57.4314233 79.4900034 -1 1416
1418 0 222.048537 57.7271267 79.5428867 -1 1417
1419 0 221.74928 58.3768825 79.8039548 -1 1418
1420 0 221.661761 58.4132273 79.8381445 -1 1419
1421 0 221.133323 58.5142273 80.1258659 -1 1420
1422 0 220.84357 58.5197809 80.2777414 -1 1421
1423 0 220.384206 58.6522688 80.4843405 -1 1422
1424 0 220.017694 58.9500736 80.5515381 -1 1423
1425 0 219.77388 59.1161958 80.6676216 -1 1424
1426 0 219.570477 59.2262685 80.7487877 -1 1425
1427 0 219.163554 59.2882779 80.842565 -1 1426
1428 0 219.265155 59.9092419 80.8055572 -1 1427
1429 0 218.660058 59.961885 81.391589 -1 1428
1430 0 218.517743 60.0318279 81.463454 -1 1429
1431 0 218.369082 60.128424 81.6911111 -1 1430
1432 0 218.351098 60.1390089 81.713222 -1 1431
1433 0 218.284597 60.1474889 81.7838553 -1 1432
1434 0 218.129765 60.1650321 81.9220452 -1 1433
1435 0 218.000574 60.4669737 81.9086256 -1 1434
1436 0 217.671765 60.5275381 81.9845169 -1 1435
1437 0 217.260851 60.5783058 82.2153056 -1 1436
1438 0 217.085052 60.7838221 82.2744885 -1 1437
1439 0 217.03074 60.832464 82.2817018 -1 1438
1440 0 216.951665 61.2374915 82.1388766 -1 1439
1441 0 216.931621 61.2864115 82.0687113 -1 1440
1442 0 216.877406 60.9818636 82.3037442 -1 1439
1443 0 216.755489 61.1885617 82.3154112 -1 1442
1444 0 216.712848 61.2564479 82.3192891 -1 1443
1445 0 216.613795 61.3436463 82.3375876 -1 1444
1446 0 216.373436 61.5796261 82.4071044 -1 1445
1447 0 215.962101 61.537542 82.468428 -1 1446
1448 0 215.362104 61.6779491 82.4819671 -1 1447
1449 0 215.266134 61.758113 82.1994494 -1 1448
1450 0 215.290729 61.7790281 82.1701755 -1 1449
1451 0 215.234847 61.7571777 82.1400016 -1 1450
1452 0 215.181031 61.6975617 82.0923876 -1 1451
1453 0 215.231881 61.7289969 82.0367706 -1 1452
1454 0 215.359749 61.7328964 81.9997603 -1 1453
1455 0 215.423071 61.567302 82.0245636 -1 1454
1456 0 215.417028 61.5319139 82.005349 -1 1455
1457 0 215.341418 61.8108102 81.9493582 -1 1454
1458 0 215.33962 61.8162965 81.9201525 -1 1457
1459 0 215.372697 61.8296137 81.8941236 -1 1458
1460 0 215.355458 61.7896297 81.8743736 -1 1459
1461 0 215.352915 61.7456874 81.8578492 -1 1460
1462 0 215.444439 61.7180142 81.8511326 -1 1461
1463 0 215.450436 61.716771 81.8248357 -1 1462
1464 0 215.513657 61.7412753 81.8003898 -1 1463
1465 0 215.579405 61.7459006 81.781459 -1 1464
1466 0 215.660108 61.7365045 81.7408639 -1 1465
1467 0 215.718648 61.7244593 81.725157 -1 1466
1468 0 215.740025 61.7383736 81.6972366 -1 1467
1469 0 215.272338 61.7433277 82.53435 -1 1448
1470 0 215.135589 61.7771875 82.5879334 -1 1469
1471 0 214.958212 61.7268876 82.7122985 -1 1470
1472 0 214.581641 61.5500631 82.950146 -1 1471
1473 0 214.393715 61.5635034 83.0288418 -1 1472
1474 0 214.078696 61.5890117 83.1404006 -1 1473
1475 0 213.852697 61.6471497 83.2290959 -1 1474
1476 0 213.580706 61.7813235 83.3460886 -1 1475
1477 0 213.302144 61.835686 83.3999109 -1 1476
1478 0 212.904672 62.0317267 83.5918139 -1 1477
1479 0 212.728681 62.1189418 83.7078866 -1 1478
1480 0 212.512038 62.2325675 83.8107872 -1 1479
1481 0 212.267287 62.209614 83.9724038 -1 1480
1482 0 212.067154 62.4163599 84.0259359 -1 1481
1483 0 211.919391 62.4736011 84.098731 -1 1482
1484 0 211.562611 62.6529994 84.2177804 -1 1483
1485 0 210.681993 62.9112742 84.5375873 -1 1484
1486 0 210.114701 63.3061125 84.761044 -1 1485
1487 0 209.823206 63.3845458 84.8878688 -1 1486
1488 0 208.908437 63.5717688 85.2169498 -1 1487
1489 0 208.653411 63.6311371 85.2703615 -1 1488
1490 0 208.654576 64.4131587 85.2130914 -1 1489
1491 0 208.735866 64.8335073 85.205879 -1 1490
1492 0 208.769634 65.1711057 85.2118781 -1 1491
1493 0 208.710302 65.3623551 85.2942221 -1 1492
1494 0 208.594281 65.3454637 85.3066586 -1 1493
1495 0 208.285499 65.1702016 85.4087786 -1 1494
1496 0 207.317521 64.0194066 85.8348926 -1 1495
1497 0 207.123281 63.8486065 86.0109748 -1 1496
1498 0 207.090836 63.8330898 86.0370412 -1 1497
1499 0 207.000301 63.7818235 86.1175773 -1 1498
1500 0 206.8477 63.684814 86.2543129 -1 1499
1501 0 206.638586 63.6234272 86.4553342 -1 1500
1502 0 206.5365 63.6697994 86.5090252 -1 1501
1503 0 206.502795 63.689766 86.5258382 -1 1502
1504 0 206.434168 63.7204474 86.5615619 -1 1503
1505 0 206.205102 63.710323 86.579124 -1 1504
1506 0 206.063845 63.713126 86.581093 -1 1505
1507 0 205.995148 63.7067627 86.5982101 -1 1506
1508 0 205.724824 63.7821242 86.642023 -1 1507
1509 0 205.637448 63.868843 86.6879125 -1 1508
1510 0 205.570668 63.8940259 86.7251055 -1 1509
1511 0 205.381689 63.9677676 86.8390554 -1 1510
1512 0 205.279766 63.9236165 86.8593272 -1 1511
1513 0 205.185194 63.8844786 86.9073468 -1 1512
1514 0 205.079277 63.8475496 86.952697 -1 1513
1515 0 204.886533 63.8289602 87.0329439 -1 1514
1516 0 204.843433 63.8222388 87.0544171 -1 1515
1517 0 204.791741 63.8252676 87.0718806 -1 1516
1518 0 204.423396 63.9332911 87.0049571 -1 1517
1519 0 204.073143 64.0222252 86.8902395 -1 1518
1520 0 203.936041 63.9545471 86.8259653 -1 1519
1521 0 203.817141 63.8816818 86.7663004 -1 1520
1522 0 203.653781 63.9747987 86.6571661 -1 1521
1523 0 204.213297 64.0232241 86.9714555 -1 1518
1524 0 204.023204 64.0237933 87.0189665 -1 1523
1525 0 203.967015 64.0417885 87.0317101 -1 1524
1526 0 203.835527 64.0713069 87.0551736 -1 1525
1527 0 203.705728 64.0951347 87.0802804 -1 1526
1528 0 203.639467 64.1061977 87.0927589 -1 1527
1529 0 203.577854 64.1911177 87.1432565 -1 1528
1530 0 203.347777 64.6192722 86.995205 -1 1529
1531 0 203.074482 64.7356822 86.8875423 -1 1530
1532 0 202.952796 64.7644721 86.8298 -1 1531
1533 0 202.912299 64.8985348 86.7343017 -1 1532
1534 0 203.079473 64.9389586 86.7008598 -1 1533
1535 0 203.080049 65.0799653 86.611503 -1 1534
1536 0 203.044057 65.2895259 86.4987876 -1 1535
1537 0 203.035996 65.3989716 86.4432465 -1 1536
1538 0 203.074419 65.3276124 86.43995 -1 1537
1539 0 203.080187 65.3228366 86.3867734 -1 1538
1540 0 203.121496 65.2800895 86.3771408 -1 1539
1541 0 202.926552 65.6182229 86.3423294 -1 1537
1542 0 202.988597 65.7448559 86.2683307 -1 1541
1543 0 202.980514 66.076599 86.1600609 -1 1542
1544 0 202.98768 66.428324 86.0503463 -1 1543
1545 0 203.002568 66.7585887 85.9475805 -1 1544
1546 0 202.984678 66.97073 85.8390603 -1 1545
1547 0 202.891314 67.3299473 85.7655765 -1 1546
1548 0 202.868635 67.3885667 85.8031251 -1 1547
1549 0 202.846548 67.4829373 85.8324847 -1 1548
1550 0 202.827817 67.6014227 85.8569004 -1 1549
1551 0 202.823282 67.7463921 85.8778668 -1 1550
1552 0 202.835003 67.8780678 85.8773109 -1 1551
1553 0 202.857356 68.0642062 85.8939006 -1 1552
1554 0 202.799074 68.2525243 85.8675482 -1 1553
1555 0 202.558363 69.1428361 85.5933237 -1 1554
1556 0 202.504497 69.2002398 85.5428997 -1 1555
1557 0 202.37683 69.1869604 85.4947965 -1 1556
1558 0 202.784948 69.334772 85.5089125 -1 1557
1559 0 202.95453 69.6490712 85.4418686 -1 1558
1560 0 202.891136 69.3569956 85.4681162 -1 1559
1561 0 202.898613 69.1603669 85.4584622 -1 1560
1562 0 203.130858 69.2435566 85.3715855 -1 1561
1563 0 203.226452 69.4176296 85.3222112 -1 1562
1564 0 203.339981 69.3784698 85.2963451 -1 1563
1565 0 203.350481 69.3628199 85.2741095 -1 1564
1566 0 203.381779 69.3967828 85.2444987 -1 1565
1567 0 203.400045 69.2807093 85.2185768 -1 1566
1568 0 203.456389 69.229778 85.2126019 -1 1567
1569 0 203.48484 69.2230344 85.1916037 -1 1568
1570 0 203.601233 69.2162472 85.1034758 -1 1569
1571 0 203.602558 69.2488736 85.0409663 -1 1570
1572 0 203.611917 69.1983157 84.9986407 -1 1571
1573 0 203.608255 69.1622179 84.9784046 -1 1572
1574 0 203.33815 69.6659564 85.0932972 -1 1567
1575 0 203.369127 69.8215742 85.0365431 -1 1574
1576 0 203.528161 69.8859321 84.9956522 -1 1575
1577 0 203.663017 69.9895868 84.969283 -1 1576
1578 0 203.699767 70.0441912 84.9361151 -1 1577
1579 0 203.682752 70.0568739 84.8748892 -1 1578
1580 0 202.285202 69.1978839 85.3098477 -1 1561
1581 0 202.087953 69.2860639 85.1986026 -1 1580
1582 0 202.081433 69.4508125 85.1330382 -1 1581
1583 0 202.057423 69.5149983 85.0867388 -1 1582
1584 0 202.035196 69.6088568 85.0342019 -1 1583
1585 0 201.99857 69.6984522 84.9800185 -1 1584
1586 0 201.971603 69.7631741 84.9055596 -1 1585
1587 0 201.913394 69.8651685 84.8171858 -1 1586
1588 0 201.843968 69.9525531 84.7300513 -1 1587
1589 0 201.876638 69.9033977 84.6916537 -1 1588
1590 0 201.899254 69.8757811 84.674268 -1 1589
1591 0 202.956454 70.5356382 85.2180967 -1 1559
1592 0 202.809791 70.8134024 85.158189 -1 1591
1593 0 202.810255 70.9236692 85.1893057 -1 1592
1594 0 202.765346 70.9716821 85.1982409 -1 1593
1595 0 202.536705 71.0447104 85.1683976 -1 1594
1596 0 202.389216 71.0737379 85.1903472 -1 1595
1597 0 202.413388 71.0849428 85.2198202 -1 1596
1598 0 202.879793 69.6867863 85.5302152 -1 1556
1599 0 202.979833 69.8816508 85.5325865 -1 1598
1600 0 202.975623 69.8823196 85.5868445 -1 1599
1601 0 202.972288 69.8873863 85.6126901 -1 1600
1602 0 202.952121 69.9247001 85.6282776 -1 1601
1603 0 202.486606 69.2133812 85.5918536 -1 1555
1604 0 202.353894 69.2428683 85.6159779 -1 1603
1605 0 202.418868 69.1903509 85.6673353 -1 1604
1606 0 202.571832 69.1070321 85.7418607 -1 1605
1607 0 202.657448 69.0202164 85.8324121 -1 1606
1608 0 202.677023 68.6544861 85.946566 -1 1607
1609 0 202.667643 68.5296822 86.0560655 -1 1608
1610 0 202.664429 68.5022033 86.1169304 -1 1609
1611 0 202.635489 68.520701 86.1625255 -1 1610
1612 0 201.975923 69.3943775 85.5674669 -1 1605
1613 0 201.898843 69.4625553 85.5655618 -1 1612
1614 0 201.939417 69.4998608 85.5922795 -1 1613
1615 0 203.55506 64.2171556 87.1602207 -1 1529
1616 0 203.445661 64.2505748 87.2143134 -1 1615
1617 0 203.121307 64.249881 87.2359043 -1 1616
1618 0 202.590162 64.1240355 87.2478859 -1 1617
1619 0 202.310583 63.9674433 87.2873453 -1 1618
1620 0 201.970926 63.8181932 87.3404991 -1 1619
1621 0 201.644102 63.6708506 87.4226959 -1 1620
1622 0 201.577697 63.7048045 87.4839595 -1 1621
1623 0 201.12717 63.6553153 87.5170741 -1 1622
1624 0 200.3829 63.5325043 87.6181226 -1 1623
1625 0 200.081285 63.6836703 87.630646 -1 1624
1626 0 199.597436 63.5581925 87.672627 -1 1625
1627 0 199.400599 63.5104884 87.7536423 -1 1626
1628 0 199.370441 63.4918639 87.8341223 -1 1627
1629 0 199.205078 63.5883053 87.8319379 -1 1628
1630 0 199.184661 63.5975449 87.8529158 -1 1629
1631 0 199.127214 63.6115102 87.892541 -1 1630
1632 0 198.925232 63.6119031 87.933119 -1 1631
1633 0 198.82671 63.5830377 87.9471378 -1 1632
1634 0 198.230651 63.5791415 87.7979444 -1 1633
1635 0 198.219571 63.654286 87.7504478 -1 1634
1636 0 198.217496 63.7063648 87.6829726 -1 1635
1637 0 198.148334 63.7181911 87.638547 -1 1636
1638 0 198.214786 63.7794935 87.5830158 -1 1637
1639 0 198.131117 63.8105325 87.5310474 -1 1638
1640 0 198.024919 63.764438 87.4926984 -1 1639
1641 0 198.011512 63.7374335 87.468975 -1 1640
1642 0 198.019274 63.7323978 87.4444132 -1 1641
1643 0 198.020145 63.7107523 87.4223644 -1 1642
1644 0 198.043823 63.7004644 87.4023298 -1 1643
1645 0 198.050081 63.706896 87.3747243 -1 1644
1646 0 198.072423 63.7028475 87.3255435 -1 1645
1647 0 198.125828 63.745716 87.2716134 -1 1646
1648 0 198.155869 63.7739467 87.2163171 -1 1647
1649 0 198.225322 63.7931354 87.1986641 -1 1648
1650 0 198.241118 63.7332989 87.1613115 -1 1649
1651 0 198.211759 63.6649173 87.1441125 -1 1650
1652 0 198.184913 63.6277553 87.1200086 -1 1651
1653 0 198.189895 63.610245 87.070364 -1 1652
1654 0 198.224887 63.6845499 87.0050312 -1 1653
1655 0 198.937315 63.9859717 87.9010896 -1 1633
1656 0 198.89992 64.1559237 88.0170719 -1 1655
1657 0 198.882733 64.2095711 88.0554779 -1 1656
1658 0 198.744614 64.2488599 88.0725487 -1 1657
1659 0 198.795133 64.2379412 88.1400462 -1 1658
1660 0 198.499092 63.478062 88.0140649 -1 1633
1661 0 198.407611 63.4323787 88.0333948 -1 1660
1662 0 198.694318 63.5479652 88.0922087 -1 1661
1663 0 198.751275 63.5766192 88.1516841 -1 1662
1664 0 198.833248 63.6453745 88.1794134 -1 1663
1665 0 198.819107 63.5897923 88.2170707 -1 1664
1666 0 198.814217 63.5971473 88.2415966 -1 1665
1667 0 198.321961 63.386896 88.0538517 -1 1661
1668 0 198.077195 63.4131779 88.078742 -1 1667
1669 0 197.820203 63.4536717 88.0975605 -1 1668
1670 0 197.725966 63.4663513 88.12947 -1 1669
1671 0 197.295039 63.4968008 88.1141779 -1 1670
1672 0 197.235012 63.5175538 88.1239691 -1 1671
1673 0 197.764039 63.7791814 88.199518 -1 1672
1674 0 197.825174 63.8890624 88.213497 -1 1673
1675 0 197.859609 63.9658137 88.2570047 -1 1674
1676 0 197.860058 63.986091 88.2795494 -1 1675
1677 0 197.16345 63.5298903 88.1333336 -1 1672
1678 0 196.735575 63.4461247 88.1723888 -1 1677
1679 0 196.329525 63.4404168 88.2244002 -1 1678
1680 0 195.848444 63.4631112 88.307902 -1 1679
1681 0 195.500973 63.4682903 88.3419194 -1 1680
1682 0 195.06347 63.5257729 88.3445325 -1 1681
1683 0 194.447868 63.4949895 88.3026984 -1 1682
1684 0 194.256232 63.4757249 88.2936637 -1 1683
1685 0 193.718926 63.3092567 88.1911579 -1 1684
1686 0 193.548815 63.207007 88.1245091 -1 1685
1687 0 193.501399 63.1714766 88.0955536 -1 1686
1688 0 194.193228 63.5724884 88.3120978 -1 1684
1689 0 194.14895 63.9221334 88.6823975 -1 1688
1690 0 194.155735 64.0363638 88.7387209 -1 1689
1691 0 194.17615 64.1874886 88.897574 -1 1690
1692 0 194.220341 64.2419746 88.9484373 -1 1691
1693 0 194.245898 64.2698732 89.0284391 -1 1692
1694 0 194.311917 64.2855395 89.0927356 -1 1693
1695 0 194.04256 64.4773386 89.5852015 -1 1694
1696 0 194.033033 64.62474 89.684201 -1 1695
1697 0 194.043285 64.7674506 89.7346448 -1 1696
1698 0 193.989645 64.9130029 89.7979922 -1 1697
1699 0 193.912467 64.9513409 89.8537929 -1 1698
1700 0 193.806664 64.9920955 89.9299126 -1 1699
1701 0 193.781563 65.0054937 89.9484983 -1 1700
1702 0 193.724514 65.0272715 89.9853703 -1 1701
1703 0 193.553481 65.0080211 90.0345519 -1 1702
1704 0 193.401331 64.9428983 90.0711686 -1 1703
1705 0 193.731101 64.7107464 90.2190918 -1 1704
1706 0 193.765179 64.6647766 90.3169987 -1 1705
1707 0 193.504097 64.6825011 90.2585569 -1 1706
1708 0 193.465165 64.7047949 90.2990081 -1 1707
1709 0 193.446691 64.7060952 90.3216617 -1 1708
1710 0 193.882145 64.6542587 90.3973465 -1 1706
1711 0 193.991493 64.6043556 90.4582356 -1 1710
1712 0 193.991462 64.5967862 90.4867135 -1 1711
1713 0 193.993559 64.5917442 90.5150578 -1 1712
1714 0 193.277591 65.1737173 90.0204085 -1 1704
1715 0 193.216578 65.1592547 90.0914371 -1 1714
1716 0 193.20311 65.1686795 90.1401555 -1 1715
1717 0 193.857871 63.4591617 88.2672397 -1 1684
1718 0 193.339669 63.5145838 88.30715 -1 1717
1719 0 192.727289 63.3432897 88.352352 -1 1718
1720 0 192.463334 63.1914281 88.3856897 -1 1719
1721 0 192.385157 63.1758594 88.3998103 -1 1720
1722 0 192.299624 63.172877 88.4094551 -1 1721
1723 0 192.185111 63.1548121 88.4164436 -1 1722
1724 0 191.595487 63.1229221 88.3800129 -1 1723
1725 0 191.421134 63.0954748 88.4035863 -1 1724
1726 0 191.172286 62.9826114 88.4039838 -1 1725
1727 0 190.721007 62.7463169 88.471464 -1 1726
1728 0 190.399009 62.7271532 88.4888712 -1 1727
1729 0 190.012317 62.6306626 88.5376784 -1 1728
1730 0 189.764799 62.5901517 88.6574404 -1 1729
1731 0 189.394692 62.5384785 88.889617 -1 1730
1732 0 188.866075 62.432569 89.0466581 -1 1731
1733 0 188.043951 62.3691017 89.1862559 -1 1732
1734 0 187.424361 62.1061865 89.4704954 -1 1733
1735 0 186.989462 61.9633261 89.6028361 -1 1734
1736 0 186.862864 61.9029084 89.6720975 -1 1735
1737 0 186.442971 61.792292 89.8823134 -1 1736
1738 0 186.405559 61.7844668 89.9035596 -1 1737
1739 0 185.971769 61.6935312 90.1340164 -1 1738
1740 0 185.506998 61.6455334 90.3483938 -1 1739
1741 0 184.988101 61.3467361 90.4749176 -1 1740
1742 0 184.852643 61.3341436 90.5043459 -1 1741
1743 0 184.65327 61.4010899 90.6384727 -1 1742
1744 0 184.397482 61.4322751 90.6873687 -1 1743
1745 0 184.252553 61.4263664 90.7408608 -1 1744
1746 0 184.097203 61.3709015 90.8040394 -1 1745
1747 0 183.98163 61.3288853 90.8449107 -1 1746
1748 0 183.918695 61.3180554 90.8618671 -1 1747
1749 0 183.532981 61.2081189 91.055325 -1 1748
1750 0 183.128658 61.1322559 91.2374085 -1 1749
1751 0 183.032173 61.1128845 91.2771908 -1 1750
1752 0 182.985681 61.1071865 91.2965018 -1 1751
1753 0 182.195252 61.1174741 91.1305001 -1 1752
1754 0 182.203901 61.1759561 91.0906267 -1 1753
1755 0 182.206739 61.1868336 91.0332658 -1 1754
1756 0 182.785628 61.0781692 91.3724186 -1 1752
1757 0 182.591236 61.0802483 91.442199 -1 1756
1758 0 182.453449 61.0680614 91.4719689 -1 1757
1759 0 181.731487 61.0594127 91.2974474 -1 1758
1760 0 181.594048 61.0983191 91.2318725 -1 1759
1761 0 181.497262 61.0392964 91.1703828 -1 1760
1762 0 181.47621 60.9941464 91.1212916 -1 1761
1763 0 181.405119 60.9028822 91.0728346 -1 1762
1764 0 181.402563 60.8100962 91.0112892 -1 1763
1765 0 181.442389 60.8455698 90.9276712 -1 1764
1766 0 182.238669 61.0609634 91.5123671 -1 1758
1767 0 182.073646 61.0842992 91.5005096 -1 1766
1768 0 181.730351 60.9604919 91.6810294 -1 1767
1769 0 181.492763 60.8691924 91.7096764 -1 1768
1770 0 181.37634 60.8262146 91.7238776 -1 1769
1771 0 181.105742 60.7711126 91.7649398 -1 1770
1772 0 180.759622 60.5755896 91.7689571 -1 1771
1773 0 180.406317 60.4003297 91.8224481 -1 1772
1774 0 180.450176 60.2849824 92.0266193 -1 1773
1775 0 179.855822 60.1248526 92.2513211 -1 1774
1776 0 179.196929 59.7813494 92.5655127 -1 1775
1777 0 178.63081 59.4506879 92.7853642 -1 1776
1778 0 178.589508 59.4305683 92.8101191 -1 1777
1779 0 177.918581 59.161875 92.7419359 -1 1778
1780 0 177.789018 59.1632036 92.7719594 -1 1779
1781 0 177.680432 59.1768275 92.8032174 -1 1780
1782 0 177.469533 59.1560054 92.9073667 -1 1781
1783 0 178.512223 59.3751973 92.8925292 -1 1778
1784 0 178.470452 59.3301853 92.9514419 -1 1783
1785 0 178.412917 59.2960028 93.0045637 -1 1784
1786 0 178.159918 59.183382 93.0944887 -1 1785
1787 0 177.946066 59.1890249 93.1631984 -1 1786
1788 0 177.483671 59.2107552 93.3201497 -1 1787
1789 0 177.072325 59.2322116 93.3752914 -1 1788
1790 0 176.479863 59.1652298 93.3321876 -1 1789
1791 0 176.410403 59.1634433 93.3473941 -1 1790
1792 0 176.140236 59.1668954 93.2364514 -1 1791
1793 0 176.145894 59.1534179 93.1839091 -1 1792
1794 0 176.172106 59.1156304 93.1699444 -1 1793
1795 0 176.203837 59.118759 93.1469616 -1 1794
1796 0 176.110101 59.139758 93.4081187 -1 1791
1797 0 175.784283 59.1184076 93.4921847 -1 1796
1798 0 175.566862 59.2329164 93.5358156 -1 1797
1799 0 175.466665 59.2834192 93.5610871 -1 1798
1800 0 174.918066 59.5353641 93.6223575 -1 1799
1801 0 174.67176 59.6232415 93.6109013 -1 1800
1802 0 174.651168 59.6584021 93.6846119 -1 1801
1803 0 174.574218 59.7668508 93.8446891 -1 1802
1804 0 174.466475 59.7891137 93.9050512 -1 1803
1805 0 174.304593 59.8140486 93.9834251 -1 1804
1806 0 174.056296 59.8279598 94.0484808 -1 1805
1807 0 173.760891 59.8616626 94.0425849 -1 1806
1808 0 173.531947 59.9076576 94.1042126 -1 1807
1809 0 173.362409 59.9294627 94.1252073 -1 1808
1810 0 173.277161 59.9399457 94.1357705 -1 1809
1811 0 173.098827 60.0022055 94.1745771 -1 1810
1812 0 172.756228 60.167615 94.3327649 -1 1811
1813 0 172.683503 60.1415193 94.5869097 -1 1812
1814 0 172.604543 60.1148554 94.7530022 -1 1813
1815 0 172.420225 60.1285648 94.9486467 -1 1814
1816 0 172.251661 60.0672683 95.049443 -1 1815
1817 0 172.017546 60.0888212 95.0901197 -1 1816
1818 0 171.827845 60.0524858 95.1236455 -1 1817
1819 0 171.73853 60.0516402 95.1372936 -1 1818
1820 0 171.911532 60.0067535 95.2072839 -1 1819
1821 0 172.27295 59.9418665 95.3437324 -1 1820
1822 0 172.334823 59.8896657 95.3958864 -1 1821
1823 0 172.459953 59.7871082 95.4998805 -1 1822
1824 0 172.573783 59.7650288 95.5824999 -1 1823
1825 0 172.7115 59.6072191 95.7015808 -1 1824
1826 0 172.711184 59.6213712 95.7268731 -1 1825
1827 0 172.716728 59.6380762 95.7525565 -1 1826
1828 0 172.576512 59.7275014 95.8795356 -1 1827
1829 0 172.468299 59.6705535 95.9896366 -1 1828
1830 0 172.448472 59.6574122 96.0468449 -1 1829
1831 0 172.422199 59.6301832 96.1063154 -1 1830
1832 0 172.398885 59.6299086 96.3031972 -1 1831
1833 0 172.457828 59.6392706 96.3394232 -1 1832
1834 0 172.385974 59.8523711 96.2767708 -1 1833
1835 0 172.278871 59.8588485 96.2860936 -1 1834
1836 0 172.192959 59.8649159 96.2990746 -1 1835
1837 0 172.180682 59.829452 96.334157 -1 1836
1838 0 172.520849 59.65123 96.3756725 -1 1833
1839 0 172.691676 59.7275693 96.4715606 -1 1838
1840 0 172.78349 59.7977789 96.4985807 -1 1839
1841 0 172.810388 59.845237 96.5202622 -1 1840
1842 0 172.968988 59.8971975 96.619455 -1 1841
1843 0 173.117715 59.8879523 96.7312558 -1 1842
1844 0 173.474785 59.8421628 96.913541 -1 1843
1845 0 173.810554 59.8836751 97.0427032 -1 1844
1846 0 174.216425 59.7699956 97.3032665 -1 1845
1847 0 174.419622 59.7292143 97.5129797 -1 1846
1848 0 174.726607 59.5670545 97.7387475 -1 1847
1849 0 175.032 59.5229431 97.8800672 -1 1848
1850 0 175.295601 59.4768488 98.1251471 -1 1849
1851 0 175.568544 59.3740743 98.2736734 -1 1850
1852 0 175.912935 59.2486333 98.4104185 -1 1851
1853 0 176.611005 59.0556471 98.5887731 -1 1852
1854 0 177.077242 59.1537295 98.663585 -1 1853
1855 0 177.189501 59.2136412 98.6936604 -1 1854
1856 0 177.329048 59.4045765 98.6973963 -1 1855
1857 0 177.730362 59.6174511 98.5466483 -1 1856
1858 0 177.92663 59.7280962 98.7124836 -1 1857
1859 0 178.023891 59.7198155 98.7559329 -1 1858
1860 0 178.119941 59.7097845 98.7995454 -1 1859
1861 0 178.490015 59.5168922 98.9529874 -1 1860
1862 0 178.656091 59.5186872 99.0307479 -1 1861
1863 0 178.746504 59.5573 99.0886515 -1 1862
1864 0 178.7457 59.4914327 99.1569761 -1 1863
1865 0 178.703844 59.5061786 99.2273419 -1 1864
1866 0 178.682825 59.4752039 99.2846164 -1 1865
1867 0 178.706286 59.4790517 99.3403912 -1 1866
1868 0 178.858206 59.4294444 99.453613 -1 1867
1869 0 178.855058 59.4358548 99.478228 -1 1868
1870 0 178.852765 59.4467327 99.5019405 -1 1869
1871 0 178.868848 59.4542059 99.5556027 -1 1870
1872 0 178.863343 59.5278004 99.5910217 -1 1871
1873 0 178.964821 59.5721682 99.6749614 -1 1872
1874 0 178.874021 59.5188293 99.7270206 -1 1873
1875 0 178.917245 59.4843681 99.7939432 -1 1874
1876 0 178.898341 59.4731039 99.846674 -1 1875
1877 0 178.872746 59.4254118 99.933127 -1 1876
1878 0 178.914257 59.4052964 99.9963434 -1 1877
1879 0 178.974528 59.3414947 100.072035 -1 1878
1880 0 178.966435 59.3633053 100.118629 -1 1879
1881 0 178.960295 59.3965265 100.13657 -1 1880
1882 0 178.98995 59.4289174 100.159705 -1 1881
1883 0 178.929874 59.4658545 100.19559 -1 1882
1884 0 178.906749 59.5187319 100.206721 -1 1883
1885 0 178.882539 59.5503878 100.248827 -1 1884
1886 0 178.048582 60.0731839 98.7857178 -1 1859
1887 0 178.257419 60.5830393 98.5923211 -1 1886
1888 0 178.206153 60.7588833 98.5172507 -1 1887
1889 0 178.161963 61.2037055 98.4084424 -1 1888
1890 0 178.22676 61.306753 98.367714 -1 1889
1891 0 178.357715 61.3661406 98.3201761 -1 1890
1892 0 178.46509 61.461002 98.2609833 -1 1891
1893 0 178.542804 61.5188616 98.2327217 -1 1892
1894 0 178.626464 61.8767517 98.1098334 -1 1893
1895 0 178.837899 61.8735905 98.116333 -1 1894
1896 0 178.883624 61.9760237 97.9922846 -1 1895
1897 0 178.911479 62.0837369 97.7832076 -1 1896
1898 0 178.919171 62.172014 97.7102239 -1 1897
1899 0 179.027658 62.3340322 97.6093352 -1 1898
1900 0 179.02346 62.3805476 97.5710157 -1 1899
1901 0 179.013657 62.4754666 97.4936861 -1 1900
1902 0 179.004622 62.5695453 97.4166252 -1 1901
1903 0 179.00798 62.6764918 97.3385739 -1 1902
1904 0 179.005086 62.5975347 97.301967 -1 1903
1905 0 179.002814 62.5497451 97.2583217 -1 1904
1906 0 179.132204 62.7567011 97.0692887 -1 1905
1907 0 179.172545 62.7867268 97.0418836 -1 1906
1908 0 179.178039 62.7579859 96.9679397 -1 1907
1909 0 179.190311 62.7404306 96.9468201 -1 1908
1910 0 179.194082 62.6842252 96.8788269 -1 1909
1911 0 179.046315 62.423452 96.7782549 -1 1910
1912 0 179.136797 62.2847996 96.716237 -1 1911
1913 0 179.137741 62.2554876 96.6959118 -1 1912
1914 0 179.115788 62.27465 96.6606217 -1 1913
1915 0 179.022857 63.0510286 97.3096653 -1 1902
1916 0 179.288551 63.4226259 97.4031056 -1 1915
1917 0 179.307538 63.5228097 97.3293826 -1 1916
1918 0 179.461913 64.0692657 97.2034709 -1 1917
1919 0 179.402761 64.1781455 97.2232552 -1 1918
1920 0 179.287623 64.3934327 97.263935 -1 1919
1921 0 179.176329 64.4529034 97.3405605 -1 1920
1922 0 179.104819 64.4593841 97.4626406 -1 1921
1923 0 179.072268 64.4142109 97.5216569 -1 1922
1924 0 179.025373 64.5086426 97.5737427 -1 1923
1925 0 179.034159 64.414845 97.6233709 -1 1924
1926 0 178.914616 64.307809 97.7095912 -1 1925
1927 0 178.805875 64.2322172 97.7635198 -1 1926
1928 0 178.764966 64.2018148 97.7909573 -1 1927
1929 0 178.759671 64.1945198 97.81876 -1 1928
1930 0 178.722346 64.1641096 97.8467776 -1 1929
1931 0 178.61491 64.189659 97.8780936 -1 1930
1932 0 178.508211 64.180859 97.9173841 -1 1931
1933 0 178.504099 64.1986097 97.9396973 -1 1932
1934 0 178.499448 64.218222 97.9614984 -1 1933
1935 0 178.46603 64.2605147 98.0545795 -1 1934
1936 0 179.362455 64.2918199 97.0828139 -1 1918
1937 0 179.362017 64.3509427 97.0152296 -1 1936
1938 0 179.385053 64.406274 96.9523328 -1 1937
1939 0 179.358246 64.3756193 96.9277854 -1 1938
1940 0 179.347628 64.3690352 96.9004367 -1 1939
1941 0 179.257891 64.374881 96.857211 -1 1940
1942 0 179.365984 63.428204 97.4682535 -1 1916
1943 0 178.104504 61.2129757 98.4245507 -1 1889
1944 0 178.100656 61.1661582 98.5155977 -1 1943
1945 0 178.093028 61.2016574 98.5602055 -1 1944
1946 0 178.070616 61.2298644 98.5773062 -1 1945
1947 0 178.075403 61.2317545 98.6045317 -1 1946
1948 0 178.18854 60.3703141 98.765239 -1 1886
1949 0 178.318677 60.5566064 98.7956789 -1 1948
1950 0 178.391686 60.5955719 98.8781031 -1 1949
1951 0 178.430557 60.6157018 98.9596312 -1 1950
1952 0 178.438665 60.6016412 99.0443179 -1 1951
1953 0 178.461168 60.5595315 99.1107161 -1 1952
1954 0 175.825897 59.2646427 98.4755657 -1 1852
1955 0 175.710803 59.3191872 98.5275442 -1 1954
1956 0 171.273569 60.0048665 95.0964304 -1 1819
1957 0 170.816516 59.9665391 95.0551984 -1 1956
1958 0 170.505923 59.9135553 95.0431776 -1 1957
1959 0 170.19433 59.8582626 95.0317145 -1 1958
1960 0 169.6036 59.5299829 95.0668275 -1 1959
1961 0 169.014731 59.2010422 95.1031216 -1 1960
1962 0 168.805295 59.0763163 95.1563038 -1 1961
1963 0 168.537211 59.585621 94.9598477 -1 1962
1964 0 168.509974 59.6767774 94.903832 -1 1963
1965 0 168.47257 59.7046138 94.8610765 -1 1964
1966 0 168.440909 59.7536134 94.7844471 -1 1965
1967 0 168.444265 59.7597868 94.75373 -1 1966
1968 0 168.478202 59.7578866 94.7301535 -1 1967
1969 0 168.450305 59.7810146 94.6900596 -1 1968
1970 0 168.703859 59.0206095 95.1819392 -1 1962
1971 0 168.500438 58.9016272 95.2350546 -1 1970
1972 0 168.391266 58.833352 95.2625061 -1 1971
1973 0 168.428068 58.8750331 95.2885457 -1 1972
1974 0 168.393044 58.8305777 95.3526238 -1 1973
1975 0 168.360921 58.7956584 95.4446102 -1 1974
1976 0 168.389713 58.8655754 95.4625159 -1 1975
1977 0 168.507531 59.1667165 95.5294033 -1 1976
1978 0 168.464274 59.2225468 95.5386097 -1 1977
1979 0 168.434803 59.1171388 95.5883118 -1 1978
1980 0 168.448562 59.1166011 95.6203526 -1 1979
1981 0 168.708328 59.4760415 95.5488006 -1 1978
1982 0 168.733602 59.5218711 95.571735 -1 1981
1983 0 168.756694 59.549257 95.5986564 -1 1982
1984 0 168.781575 59.5686498 95.6277487 -1 1983
1985 0 168.240526 58.0960779 95.5910337 -1 1975
1986 0 168.488981 57.6962429 95.7583434 -1 1985
1987 0 168.547524 57.5849238 95.6767294 -1 1986
1988 0 168.631376 57.4003781 95.7059301 -1 1987
1989 0 168.700625 57.2502431 95.7244984 -1 1988
1990 0 168.68606 57.0374293 95.6554202 -1 1989
1991 0 169.032923 56.8929364 95.6031627 -1 1990
1992 0 169.302118 56.8344186 95.6055586 -1 1991
1993 0 169.335305 56.8168113 95.58626 -1 1992
1994 0 169.456576 56.778782 95.5286522 -1 1993
1995 0 169.519792 56.7531651 95.4872861 -1 1994
1996 0 169.562509 56.7343909 95.4700553 -1 1995
1997 0 169.605453 56.720783 95.4516153 -1 1996
1998 0 169.680733 56.7351682 95.3732672 -1 1997
1999 0 169.551058 56.9228932 95.2450857 -1 1998
2000 0 169.412837 57.1682474 95.101161 -1 1999
2001 0 169.350892 57.1838305 95.0271508 -1 2000
2002 0 169.314969 57.2505162 94.9451819 -1 2001
2003 0 168.491146 57.7143934 95.7839219 -1 1986
2004 0 168.483657 57.7606645 95.8602328 -1 2003
2005 0 168.467415 57.7578054 95.8877306 -1 2004
2006 0 168.520659 57.8235241 95.9104689 -1 2005
2007 0 168.384253 57.8569336 95.9091879 -1 2006
2008 0 167.929876 58.6891369 95.0097629 -1 1961
2009 0 167.229608 58.4524051 94.9171996 -1 2008
2010 0 167.043539 58.389997 94.8705064 -1 2009
2011 0 167.03115 58.5399079 94.6219268 -1 2010
2012 0 167.10152 58.5990523 94.5897168 -1 2011
2013 0 167.109395 58.6152672 94.5570582 -1 2012
2014 0 167.129829 58.6729702 94.5166814 -1 2013
2015 0 167.160197 58.6962059 94.4862008 -1 2014
2016 0 167.120357 58.7650891 94.4328374 -1 2015
2017 0 167.117083 58.825596 94.3877259 -1 2016
2018 0 167.152889 58.8056521 94.3382312 -1 2017
2019 0 167.174087 58.85824 94.2991944 -1 2018
2020 0 167.182964 58.8541563 94.2110743 -1 2019
2021 0 167.169465 58.8631913 94.1158998 -1 2020
2022 0 167.176847 58.9662787 94.0019332 -1 2021
2023 0 167.286278 58.9904069 93.773153 -1 2022
2024 0 167.235482 58.9591849 93.6200386 -1 2023
2025 0 167.254361 59.0418908 93.5430355 -1 2024
2026 0 167.160296 59.02009 93.3796236 -1 2025
2027 0 167.152028 59.0556809 93.1871989 -1 2026
2028 0 167.165162 59.1245583 92.9295701 -1 2027
2029 0 167.279114 59.3092317 92.8150251 -1 2028
2030 0 167.314763 59.4820481 92.6586935 -1 2029
2031 0 167.317448 59.5826697 92.513442 -1 2030
2032 0 167.327761 59.5366777 92.4652084 -1 2031
2033 0 167.303688 59.529959 92.3708189 -1 2032
2034 0 167.292666 59.5378657 92.2753198 -1 2033
2035 0 167.260121 59.5529135 92.2046391 -1 2034
2036 0 166.945976 59.6276564 92.0064634 -1 2035
2037 0 166.919658 59.5949274 91.7640278 -1 2036
2038 0 166.878123 59.6125095 91.6294017 -1 2037
2039 0 166.846821 59.6825819 91.515004 -1 2038
2040 0 165.955538 59.463551 91.4318811 -1 2039
2041 0 165.904678 59.4383675 91.4593513 -1 2040
2042 0 165.947829 59.500116 91.4837384 -1 2041
2043 0 166.739779 59.7140006 91.456895 -1 2039
2044 0 166.971861 59.8123036 91.4160364 -1 2043
2045 0 167.077053 59.9054603 91.3220763 -1 2044
2046 0 167.226711 60.0223909 91.2311925 -1 2045
2047 0 167.361719 60.0308289 91.1937011 -1 2046
2048 0 167.536477 60.0080801 91.1101414 -1 2047
2049 0 167.850085 59.8585503 91.1143781 -1 2048
2050 0 167.749981 59.8167099 91.0741248 -1 2049
2051 0 167.716405 59.8211402 91.0359553 -1 2050
2052 0 167.667324 59.8493499 90.9891635 -1 2051
2053 0 167.655279 59.7626596 90.9765851 -1 2052
2054 0 167.669587 59.6904063 90.9657909 -1 2053
2055 0 167.661071 59.6779211 90.936459 -1 2054
2056 0 167.555421 59.7168135 90.8759788 -1 2055
2057 0 167.520187 59.7069594 90.8407579 -1 2056
2058 0 167.88548 59.7632692 91.1132042 -1 2050
2059 0 167.951099 59.6948731 91.1116887 -1 2058
2060 0 167.986169 59.6520556 91.0371244 -1 2059
2061 0 168.018776 59.6238306 90.9891881 -1 2060
2062 0 168.022412 59.600042 90.934476 -1 2061
2063 0 168.027631 59.6005541 90.9048562 -1 2062
2064 0 168.050783 59.5547356 90.8592487 -1 2063
2065 0 168.039969 59.5324855 90.831826 -1 2064
2066 0 168.006406 59.5260854 90.7960924 -1 2065
2067 0 167.977535 59.5356247 90.7575074 -1 2066
2068 0 167.934254 59.5366555 90.7180459 -1 2067
2069 0 167.937558 59.5262256 90.6600315 -1 2068
2070 0 166.584284 58.0845135 95.0165079 -1 2010
2071 0 166.093071 57.8393006 95.0836818 -1 2070
2072 0 165.731614 57.5619709 95.1807518 -1 2071
2073 0 165.583134 57.4602082 95.210902 -1 2072
2074 0 165.373196 57.4885402 95.1397862 -1 2073
2075 0 165.269311 57.5593899 95.0151832 -1 2074
2076 0 165.247554 57.5688858 94.9790494 -1 2075
2077 0 165.235179 57.5331569 94.9551403 -1 2076
2078 0 164.922208 57.1822882 95.2002427 -1 2073
2079 0 164.712417 57.0918459 95.2791828 -1 2078
2080 0 164.413503 56.9407388 95.3890506 -1 2079
2081 0 164.412421 56.8993276 95.4290148 -1 2080
2082 0 164.460346 57.0198776 95.468729 -1 2081
2083 0 164.460612 57.1142252 95.5071704 -1 2082
2084 0 164.466591 57.119243 95.5372316 -1 2083
2085 0 164.401407 57.0893158 95.5947157 -1 2084
2086 0 164.35365 57.0633114 95.6237053 -1 2085
2087 0 164.369264 57.0234245 95.6657878 -1 2086
2088 0 164.335676 57.0324249 95.6887432 -1 2087
2089 0 164.294392 57.0216564 95.7454274 -1 2088
2090 0 164.211945 57.0942679 95.7762444 -1 2089
2091 0 164.17579 57.1121716 95.8270319 -1 2090
2092 0 164.163054 57.1012006 95.8579 -1 2091
2093 0 164.136563 57.1116966 95.9118829 -1 2092
2094 0 164.218269 57.1182617 95.9832093 -1 2093
2095 0 164.288735 57.1118724 96.0557834 -1 2094
2096 0 164.390682 57.1056461 96.1932729 -1 2095
2097 0 164.459902 57.0347991 96.3105452 -1 2096
2098 0 164.479791 56.9693008 96.3889156 -1 2097
2099 0 164.491983 56.8313251 96.4829507 -1 2098
2100 0 164.520948 56.8062902 96.5830793 -1 2099
2101 0 164.548482 56.7525136 96.6895489 -1 2100
2102 0 164.598283 56.6804277 96.7736094 -1 2101
2103 0 164.711042 56.6005571 96.8688755 -1 2102
2104 0 164.713589 56.5878367 96.9020363 -1 2103
2105 0 164.719572 56.558119 96.9694441 -1 2104
2106 0 164.683196 56.457505 97.0766763 -1 2105
2107 0 164.639965 56.42131 97.1083643 -1 2106
2108 0 164.614168 56.3951838 97.1700417 -1 2107
2109 0 164.486995 56.5166576 97.1824796 -1 2108
2110 0 164.492816 56.411009 97.2375099 -1 2109
2111 0 164.473909 56.3407094 97.3103745 -1 2110
2112 0 164.502638 56.334103 97.3754842 -1 2111
2113 0 164.486858 56.3014557 97.4103521 -1 2112
2114 0 164.526366 56.2707062 97.5121306 -1 2113
2115 0 164.538034 56.3172841 97.6214418 -1 2114
2116 0 164.536422 56.3973393 97.6619184 -1 2115
2117 0 164.552637 56.4056707 97.7804773 -1 2116
2118 0 164.585016 56.4356781 97.8962212 -1 2117
2119 0 164.619894 56.4967029 97.9167564 -1 2118
2120 0 164.616527 56.5103333 97.9426023 -1 2119
2121 0 164.603327 56.5573698 97.9594042 -1 2120
2122 0 164.469031 56.5753818 97.9654788 -1 2121
2123 0 164.339813 56.5881466 97.9735672 -1 2122
2124 0 164.245721 56.5962165 98.0467195 -1 2123
2125 0 164.210586 56.6040394 98.128274 -1 2124
2126 0 164.165178 56.642743 98.2013403 -1 2125
2127 0 164.192524 56.816213 98.1659452 -1 2126
2128 0 164.119402 56.9369773 98.1578242 -1 2127
2129 0 164.051178 57.0119775 98.1607971 -1 2128
2130 0 163.985648 56.9948254 98.1849768 -1 2129
2131 0 163.926606 56.9713945 98.211486 -1 2130
2132 0 163.917334 56.9718326 98.2395264 -1 2131
2133 0 163.897004 56.9679065 98.2670099 -1 2132
2134 0 163.83639 56.9050066 98.3021808 -1 2133
2135 0 163.777916 56.8530039 98.3351923 -1 2134
2136 0 163.73881 56.8663185 98.3562054 -1 2135
2137 0 163.760379 56.8942425 98.3822896 -1 2136
2138 0 163.744825 56.8883409 98.4108483 -1 2137
2139 0 164.029928 56.5147058 98.2994615 -1 2126
2140 0 163.986893 56.4801714 98.3893021 -1 2139
2141 0 163.991216 56.4796745 98.4486653 -1 2140
2142 0 163.947322 56.5712926 98.4512812 -1 2141
2143 0 163.917045 56.590574 98.5013825 -1 2142
2144 0 163.871162 56.5948828 98.552677 -1 2143
2145 0 163.8367 56.6144025 98.6021238 -1 2144
2146 0 163.88916 56.6167642 98.6380605 -1 2145
2147 0 163.930731 56.6290645 98.6702577 -1 2146
2148 0 164.035434 57.0445776 95.122747 -1 2079
2149 0 163.741717 56.9745751 95.0324864 -1 2148
2150 0 163.602121 56.8443291 94.9804689 -1 2149
2151 0 163.491859 56.7316097 94.9594665 -1 2150
2152 0 163.441581 56.7164877 94.9246713 -1 2151
2153 0 163.110951 56.5088992 94.8003516 -1 2152
2154 0 163.068318 56.6479073 94.6687523 -1 2153
2155 0 163.040107 56.6560664 94.6317626 -1 2154
2156 0 162.79226 56.7595422 94.4770831 -1 2155
2157 0 162.652034 56.7430152 94.3363676 -1 2156
2158 0 162.60777 56.7318307 94.3014372 -1 2157
2159 0 162.560286 56.7336607 94.2629338 -1 2158
2160 0 162.262647 56.7690682 94.086064 -1 2159
2161 0 162.114882 56.9119885 93.9373755 -1 2160
2162 0 161.876985 56.9876098 93.7602557 -1 2161
2163 0 161.4143 56.9562141 93.4200957 -1 2162
2164 0 161.340663 56.9388309 93.3823924 -1 2163
2165 0 161.211738 56.7809246 93.3073998 -1 2164
2166 0 161.027616 56.4897594 93.2874408 -1 2165
2167 0 160.982019 56.452327 93.2586063 -1 2166
2168 0 160.937107 56.4259531 93.2272588 -1 2167
2169 0 160.804275 56.3398648 93.1351936 -1 2168
2170 0 160.760928 56.3167919 93.103319 -1 2169
2171 0 160.537646 56.2603146 93.0230783 -1 2170
2172 0 160.436428 56.224926 92.9862441 -1 2171
2173 0 160.226791 56.175401 92.9068075 -1 2172
2174 0 160.084794 56.1280824 92.8362759 -1 2173
2175 0 160.014038 56.1074195 92.800393 -1 2174
2176 0 159.443405 56.0274305 92.65102 -1 2175
2177 0 159.246279 55.9996206 92.6014167 -1 2176
2178 0 158.808102 55.9778986 92.2389716 -1 2177
2179 0 158.730298 56.0902215 92.0773293 -1 2178
2180 0 158.900948 55.8488674 91.9663164 -1 2179
2181 0 158.974858 55.7198156 91.9432862 -1 2180
2182 0 159.192914 55.3732639 91.9913327 -1 2181
2183 0 159.347107 55.2169503 91.9547651 -1 2182
2184 0 159.393722 55.0837108 91.8992305 -1 2183
2185 0 159.407207 55.0118999 91.8873236 -1 2184
2186 0 159.404261 54.9828977 91.8626818 -1 2185
2187 0 159.400787 54.8703671 91.8588629 -1 2186
2188 0 159.40189 54.864681 91.8289459 -1 2187
2189 0 158.085975 56.2652141 91.8999873 -1 2179
2190 0 156.623412 56.2605561 91.5986814 -1 2189
2191 0 156.693615 56.2423126 91.4838966 -1 2190
2192 0 156.634348 56.9466671 91.3489602 -1 2191
2193 0 156.520194 56.9502241 91.400873 -1 2192
2194 0 156.388217 56.8556629 91.4734983 -1 2193
2195 0 156.330085 56.7911985 91.5144191 -1 2194
2196 0 156.699009 56.2551279 91.3560351 -1 2191
2197 0 158.125945 56.1992236 91.5106771 -1 2196
2198 0 158.216205 56.1672152 91.4966023 -1 2197
2199 0 158.287251 55.9801348 91.454189 -1 2198
2200 0 158.2402 55.9018898 91.4045272 -1 2199
2201 0 156.715018 56.2773887 91.1013687 -1 2196
2202 0 156.705632 56.3346664 91.0559053 -1 2201
2203 0 156.643928 56.4898153 90.9206171 -1 2202
2204 0 156.495793 56.4406285 90.8251687 -1 2203
2205 0 156.574216 56.531633 90.7795122 -1 2204
2206 0 156.437879 56.5331149 90.6422841 -1 2205
2207 0 156.468283 56.5284252 90.5517237 -1 2206
2208 0 156.486774 56.5284365 90.490468 -1 2207
2209 0 156.549203 56.5082784 90.4374411 -1 2208
2210 0 156.038632 56.6095561 90.6871329 -1 2205
2211 0 155.799549 56.5808467 90.6444512 -1 2210
2212 0 155.466851 56.3933275 90.6323187 -1 2211
2213 0 155.071021 56.4803763 90.5242063 -1 2212
2214 0 155.002429 56.4986348 90.4847077 -1 2213
2215 0 154.934305 56.4105372 90.4383627 -1 2214
2216 0 154.914042 56.3877808 90.3801569 -1 2215
2217 0 154.864178 56.4843911 90.2931531 -1 2216
2218 0 154.881933 56.4660848 90.2672609 -1 2217
2219 0 154.879535 56.454073 90.2387694 -1 2218
2220 0 154.892177 56.4719898 90.2043656 -1 2219
2221 0 156.161017 56.4130064 91.8672932 -1 2190
2222 0 156.100299 56.5746608 92.04372 -1 2221
2223 0 156.069222 56.7527321 92.2812799 -1 2222
2224 0 155.987897 56.9613933 92.3832055 -1 2223
2225 0 156.12469 57.1877316 92.5311335 -1 2224
2226 0 156.091351 57.2362401 92.6107895 -1 2225
2227 0 156.069375 57.6163717 92.4938461 -1 2226
2228 0 156.088286 57.632226 92.460863 -1 2227
2229 0 155.919659 57.3521302 92.9119999 -1 2226
2230 0 155.782076 57.3800232 93.0490967 -1 2229
2231 0 155.640367 57.3118515 93.1449884 -1 2230
2232 0 155.567458 57.2412469 93.2471535 -1 2231
2233 0 155.400736 57.2501736 93.2931296 -1 2232
2234 0 155.234739 57.2337996 93.3757051 -1 2233
2235 0 155.155676 57.1899641 93.4713238 -1 2234
2236 0 155.017976 57.1616734 93.5280088 -1 2235
2237 0 154.808792 57.1537392 93.5440071 -1 2236
2238 0 154.45388 57.0834468 93.624241 -1 2237
2239 0 154.219013 57.0473343 93.7370396 -1 2238
2240 0 154.183475 57.117521 93.841403 -1 2239
2241 0 153.937477 57.0221187 94.1181981 -1 2240
2242 0 154.046033 57.1884319 94.1512689 -1 2241
2243 0 154.002245 57.336511 94.2683495 -1 2242
2244 0 153.872351 57.4657373 94.3222879 -1 2243
2245 0 153.669123 57.5459212 94.4117487 -1 2244
2246 0 153.509796 57.6380998 94.5623573 -1 2245
2247 0 153.404228 57.7476388 94.6525349 -1 2246
2248 0 153.388105 57.8392816 94.7226486 -1 2247
2249 0 153.252916 57.935807 94.9337456 -1 2248
2250 0 153.306062 57.9451662 94.9657274 -1 2249
2251 0 153.297648 57.9636046 94.9913492 -1 2250
2252 0 153.290565 58.0109363 95.1012277 -1 2251
2253 0 153.225811 58.1127607 95.1953872 -1 2252
2254 0 153.135304 58.1467171 95.3316243 -1 2253
2255 0 153.051533 58.2065937 95.4627021 -1 2254
2256 0 152.925408 58.1638319 95.6116093 -1 2255
2257 0 152.865795 58.3444673 95.8381041 -1 2256
2258 0 152.804761 58.4440755 95.8725389 -1 2257
2259 0 152.72812 58.3328483 95.9194124 -1 2258
2260 0 152.588935 58.5140279 95.9906253 -1 2259
2261 0 152.269047 58.5412495 96.3161971 -1 2260
2262 0 152.247866 58.9085376 96.6225989 -1 2261
2263 0 152.343294 59.1282812 96.5852129 -1 2262
2264 0 152.468204 59.3943875 96.4816238 -1 2263
2265 0 152.491206 59.5229784 96.4276479 -1 2264
2266 0 152.562937 59.6147082 96.3552996 -1 2265
2267 0 152.661732 59.7241074 96.3107973 -1 2266
2268 0 152.725889 59.8924835 96.221942 -1 2267
2269 0 152.680247 60.0342715 96.1302434 -1 2268
2270 0 152.636585 60.0692389 96.0606487 -1 2269
2271 0 152.625649 60.1827991 95.9772795 -1 2270
2272 0 152.641252 60.2211957 95.9408798 -1 2271
2273 0 152.674974 60.3355664 95.830796 -1 2272
2274 0 152.664046 60.3377631 95.7998893 -1 2273
2275 0 152.673649 60.3884415 95.9087747 -1 2272
2276 0 152.608178 60.5867942 95.9224388 -1 2275
2277 0 152.657686 61.0194826 95.8957376 -1 2276
2278 0 152.596503 61.1310458 95.8978701 -1 2277
2279 0 152.503233 61.3011115 95.9447168 -1 2278
2280 0 152.461046 61.348212 96.0795514 -1 2279
2281 0 152.453526 61.2653011 96.2729982 -1 2280
2282 0 152.557472 61.0421397 96.3267942 -1 2281
2283 0 152.577069 60.9606561 96.374552 -1 2282
2284 0 152.417692 61.3649565 96.2791711 -1 2281
2285 0 152.284159 61.401442 96.291467 -1 2284
2286 0 152.227366 58.9312519 96.6458074 -1 2262
2287 0 152.128029 58.9863428 96.7444531 -1 2286
2288 0 151.727428 58.9029279 96.9356087 -1 2287
2289 0 151.733554 59.1164976 97.2424302 -1 2288
2290 0 151.483184 59.1311826 97.5386822 -1 2289
2291 0 151.549532 59.3082426 97.7394491 -1 2290
2292 0 151.547524 59.513582 97.9286101 -1 2291
2293 0 151.543245 59.5654348 98.0615352 -1 2292
2294 0 151.478018 59.6579703 98.1237844 -1 2293
2295 0 151.533847 60.0408911 98.3380115 -1 2294
2296 0 151.485681 60.2003012 98.4733019 -1 2295
2297 0 151.540384 60.3582727 98.4746595 -1 2296
2298 0 151.576704 60.4564135 98.4864453 -1 2297
2299 0 151.613375 60.6398153 98.5664649 -1 2298
2300 0 151.621654 60.7370241 98.6897326 -1 2299
2301 0 151.546652 60.8003677 98.9257867 -1 2300
2302 0 151.384819 60.8415164 99.1576614 -1 2301
2303 0 151.301012 60.8148602 99.2964001 -1 2302
2304 0 151.270197 60.8014853 99.3525529 -1 2303
2305 0 151.142652 60.9076557 99.5161032 -1 2304
2306 0 151.135102 60.9387846 99.5371373 -1 2305
2307 0 151.097584 60.9654311 99.5843364 -1 2306
2308 0 151.098074 61.1408811 99.7163736 -1 2307
2309 0 151.178031 61.1573102 99.8593514 -1 2308
2310 0 151.325626 61.3566563 99.8879103 -1 2309
2311 0 151.324502 61.5055698 99.9686523 -1 2310
2312 0 151.258978 61.6221905 100.077559 -1 2311
2313 0 151.349873 62.0168687 100.308808 -1 2312
2314 0 151.4293 62.3340774 100.552991 -1 2313
2315 0 151.452568 62.3864262 100.571673 -1 2314
2316 0 151.541067 62.6272081 100.666492 -1 2315
2317 0 151.717114 62.999467 100.740775 -1 2316
2318 0 151.763447 62.9715559 100.778427 -1 2317
2319 0 151.790509 63.3925809 100.717627 -1 2318
2320 0 151.833233 63.4825252 100.756709 -1 2319
2321 0 151.844026 63.6194871 100.782445 -1 2320
2322 0 151.848764 63.7055744 100.818603 -1 2321
2323 0 151.874864 63.8165095 100.851147 -1 2322
2324 0 151.901797 63.8524447 100.900207 -1 2323
2325 0 151.881965 63.9458302 100.904942 -1 2324
2326 0 151.956706 64.0424825 100.944813 -1 2325
2327 0 151.976864 64.1687505 100.972885 -1 2326
2328 0 151.999208 64.2854291 101.030277 -1 2327
2329 0 152.011794 64.4787024 101.042088 -1 2328
2330 0 152.058877 64.6945573 101.051515 -1 2329
2331 0 152.061257 64.7340613 101.123942 -1 2330
2332 0 152.121981 64.8316345 101.188278 -1 2331
2333 0 152.087156 64.9446889 101.240026 -1 2332
2334 0 152.017321 65.0135291 101.298556 -1 2333
2335 0 151.946063 65.0105745 101.346507 -1 2334
2336 0 151.943926 65.0344763 101.39456 -1 2335
2337 0 151.915572 64.9979406 101.454105 -1 2336
2338 0 151.921629 64.9986338 101.534995 -1 2337
2339 0 152.00955 65.1360267 101.591729 -1 2338
2340 0 152.089976 65.2966512 101.615253 -1 2339
2341 0 152.006576 65.353251 101.620965 -1 2340
2342 0 152.030696 65.446129 101.628089 -1 2341
2343 0 151.951422 65.2932157 101.683353 -1 2342
2344 0 152.005598 65.3004401 101.713431 -1 2343
2345 0 151.975615 65.34217 101.754222 -1 2344
2346 0 151.965525 65.3747781 101.772291 -1 2345
2347 0 151.974504 65.4315853 101.813068 -1 2346
2348 0 151.975469 65.4571234 101.833771 -1 2347
2349 0 152.001998 65.5137568 101.876113 -1 2348
2350 0 152.036752 65.5875422 101.915078 -1 2349
2351 0 152.2468 65.893469 101.94127 -1 2350
2352 0 152.792911 66.2929399 101.947786 -1 2351
2353 0 152.941146 66.4372613 101.978923 -1 2352
2354 0 153.159656 66.7914471 101.936601 -1 2353
2355 0 153.406346 67.1226884 101.901063 -1 2354
2356 0 153.462507 67.2693086 101.921421 -1 2355
2357 0 153.563402 67.6050806 101.869337 -1 2356
2358 0 153.594921 67.7514599 101.886652 -1 2357
2359 0 153.608407 67.8342846 101.918974 -1 2358
2360 0 153.648462 67.9127318 101.954736 -1 2359
2361 0 153.693095 67.981008 101.993517 -1 2360
2362 0 153.72269 68.0975612 102.017888 -1 2361
2363 0 153.774167 68.1811428 102.052929 -1 2362
2364 0 153.86447 68.3201523 102.076326 -1 2363
2365 0 153.897465 68.4864029 102.086895 -1 2364
2366 0 153.969808 68.8450457 102.047719 -1 2365
2367 0 153.993928 69.3592973 101.959601 -1 2366
2368 0 153.981678 69.5525832 101.95693 -1 2367
2369 0 153.981683 69.8114841 101.93642 -1 2368
2370 0 154.036855 70.0170668 101.935254 -1 2369
2371 0 154.11685 70.1265867 101.989504 -1 2370
2372 0 154.246727 70.3151573 102.025084 -1 2371
2373 0 154.456943 70.6244396 102.005901 -1 2372
2374 0 154.544126 70.8415635 102.002373 -1 2373
2375 0 154.592097 70.9432398 102.028971 -1 2374
2376 0 154.538453 71.025322 102.026527 -1 2375
2377 0 154.473207 71.0364017 102.122143 -1 2376
2378 0 154.45694 71.0931279 102.156241 -1 2377
2379 0 154.459083 71.0137077 102.231776 -1 2378
2380 0 154.462447 70.9769707 102.268844 -1 2379
2381 0 154.470618 70.9479202 102.330056 -1 2380
2382 0 154.733084 71.0800583 102.391595 -1 2381
2383 0 154.83299 71.1323542 102.436677 -1 2382
2384 0 153.436482 67.2046496 101.962395 -1 2356
2385 0 153.364956 67.2286517 102.002729 -1 2384
2386 0 153.457397 67.3171051 102.014765 -1 2385
2387 0 152.086816 65.5369357 102.03804 -1 2351
2388 0 152.003099 65.5120014 102.062546 -1 2387
2389 0 151.915146 65.4571977 102.093651 -1 2388
2390 0 151.895112 65.3428212 102.145117 -1 2389
2391 0 151.814224 65.1467757 102.236043 -1 2390
2392 0 151.813713 65.1528672 102.287446 -1 2391
2393 0 151.774738 65.2672974 102.309856 -1 2392
2394 0 151.895146 65.2611203 102.402069 -1 2393
2395 0 151.904616 65.2793261 102.425093 -1 2394
2396 0 151.890684 65.2645033 102.453561 -1 2395
2397 0 151.83366 65.2020211 102.488933 -1 2396
2398 0 151.823781 65.2031347 102.540338 -1 2397
2399 0 151.636328 64.8365529 102.184554 -1 2388
2400 0 151.49478 64.7502745 102.164092 -1 2399
2401 0 151.268855 64.7026243 102.100212 -1 2400
2402 0 151.121231 64.8721972 102.02121 -1 2401
2403 0 151.120307 64.8563611 101.998261 -1 2402
2404 0 151.13122 64.8112535 101.956573 -1 2403
2405 0 151.138522 64.7323411 101.922115 -1 2404
2406 0 151.168233 64.7230676 101.900506 -1 2405
2407 0 151.582255 64.7879411 101.845329 -1 2345
2408 0 151.520225 64.7985692 101.810399 -1 2407
2409 0 151.487342 64.7624474 101.76223 -1 2408
2410 0 151.452398 64.6727099 101.725972 -1 2409
2411 0 151.858672 62.9094679 100.855332 -1 2318
2412 0 151.971062 62.9055796 101.003408 -1 2411
2413 0 152.050951 62.922875 101.034613 -1 2412
2414 0 152.113661 62.975999 101.056497 -1 2413
2415 0 152.124378 63.0650322 101.120186 -1 2414
2416 0 152.128144 63.1044654 101.139292 -1 2415
2417 0 152.128776 63.1409505 101.158711 -1 2416
2418 0 152.387855 63.3216635 101.198782 -1 2417
2419 0 152.371156 63.3931838 101.208787 -1 2418
2420 0 152.372291 63.4358087 101.253988 -1 2419
2421 0 151.899322 63.230164 101.19909 -1 2417
2422 0 151.853836 63.4389889 101.203793 -1 2421
2423 0 151.873006 63.5160295 101.243067 -1 2422
2424 0 151.90008 63.5817497 101.258386 -1 2423
2425 0 153.62329 57.5132066 94.2638278 -1 2244
2426 0 153.568239 57.5286768 94.226321 -1 2425
2427 0 153.538104 57.548029 94.1594402 -1 2426
2428 0 153.528758 57.5306846 94.1321401 -1 2427
2429 0 156.068525 55.9888083 91.4889315 -1 2190
2430 0 155.568062 54.9831804 91.6862386 -1 2429
2431 0 155.339296 54.8577163 91.3574902 -1 2430
2432 0 155.264706 55.0618019 91.2098769 -1 2431
2433 0 155.539913 54.9769046 91.7166241 -1 2430
2434 0 155.462651 54.9637519 91.9000273 -1 2433
2435 0 155.437065 54.9855889 91.9238456 -1 2434
2436 0 155.445932 55.0093599 91.9498796 -1 2435
2437 0 155.161997 54.7822918 92.0443742 -1 2436
2438 0 155.028652 54.804274 92.0601238 -1 2437
2439 0 154.696442 54.7975871 92.0687892 -1 2438
2440 0 154.15076 54.8487824 92.0511779 -1 2439
2441 0 153.367177 54.8989133 92.0545683 -1 2440
2442 0 153.063975 55.015636 92.0723875 -1 2441
2443 0 152.97846 55.1075548 92.1076953 -1 2442
2444 0 152.847869 55.1377137 92.1550383 -1 2443
2445 0 152.843892 55.213626 92.2286297 -1 2444
2446 0 152.812732 55.3013577 92.3285848 -1 2445
2447 0 152.862486 55.3701963 92.4066396 -1 2446
2448 0 152.824 55.4101583 92.4259729 -1 2447
2449 0 152.784202 55.4477221 92.4457991 -1 2448
2450 0 152.803473 55.5582373 92.5129755 -1 2449
2451 0 152.820084 55.6130056 92.5318997 -1 2450
2452 0 152.83367 55.6346108 92.5581375 -1 2451
2453 0 152.905207 55.7232844 92.6028327 -1 2452
2454 0 152.990573 55.8186938 92.6469373 -1 2453
2455 0 153.079658 55.8364575 92.7087621 -1 2454
2456 0 153.108692 55.8320429 92.8026804 -1 2455
2457 0 153.067715 55.8225999 92.863273 -1 2456
2458 0 153.140163 55.9419271 92.9017298 -1 2457
2459 0 153.163247 56.0192074 92.9467805 -1 2458
2460 0 153.135657 56.0479068 92.9692279 -1 2459
2461 0 153.483464 56.0410376 92.9917548 -1 2460
2462 0 153.796054 56.0034305 93.0200823 -1 2461
2463 0 153.825677 55.9070992 92.860095 -1 2462
2464 0 153.129676 56.0626491 92.9960315 -1 2460
2465 0 153.26224 56.1745032 93.0400676 -1 2464
2466 0 153.080541 56.4083605 92.977907 -1 2465
2467 0 152.875391 56.472004 92.9827075 -1 2466
2468 0 152.832708 56.4874282 93.0073247 -1 2467
2469 0 152.894687 56.4939652 93.0397453 -1 2468
2470 0 152.898644 56.5125581 93.0662861 -1 2469
2471 0 152.908955 56.5265401 93.0941948 -1 2470
2472 0 152.876752 56.4821413 93.1323791 -1 2471
2473 0 153.314568 56.2041841 93.0671406 -1 2465
2474 0 153.413809 56.1562323 93.1447725 -1 2473
2475 0 153.452563 56.1698282 93.2051341 -1 2474
2476 0 153.420442 56.0049273 93.3004398 -1 2475
2477 0 153.607432 55.8712106 93.4031709 -1 2476
2478 0 153.66039 55.9126518 93.4584037 -1 2477
2479 0 153.840258 55.8941131 93.5357628 -1 2478
2480 0 153.905899 55.8836004 93.6036549 -1 2479
2481 0 153.953586 55.8612934 93.6424811 -1 2480
2482 0 153.974624 55.8537483 93.7066137 -1 2481
2483 0 153.995226 55.8287315 93.7745939 -1 2482
2484 0 154.078032 55.7633409 93.8561319 -1 2483
2485 0 154.078095 55.6691556 93.9684386 -1 2484
2486 0 154.077088 55.6036759 94.0437875 -1 2485
2487 0 154.08993 55.5215117 94.123875 -1 2486
2488 0 154.198201 55.651807 94.1943117 -1 2487
2489 0 154.208596 55.5667778 94.3051862 -1 2488
2490 0 154.151951 55.4431209 94.3889843 -1 2489
2491 0 154.006579 55.3365492 94.4922601 -1 2490
2492 0 154.237744 55.4603136 94.5435366 -1 2491
2493 0 154.295321 55.4569329 94.5792203 -1 2492
2494 0 154.296161 55.4102425 94.6199739 -1 2493
2495 0 154.33363 55.3821704 94.6898449 -1 2494
2496 0 154.318455 55.4063266 94.7437913 -1 2495
2497 0 154.412474 55.4925267 94.7929647 -1 2496
2498 0 154.415638 55.5763235 94.8049617 -1 2497
2499 0 154.541333 55.5620794 94.9094641 -1 2498
2500 0 154.647293 55.5039239 95.022164 -1 2499
2501 0 154.696243 55.4716299 95.0940473 -1 2500
2502 0 154.714519 55.4021042 95.1714946 -1 2501
2503 0 154.799126 55.3462161 95.2517473 -1 2502
2504 0 154.842333 55.2443796 95.3385539 -1 2503
2505 0 154.974047 55.262531 95.4369713 -1 2504
2506 0 155.038135 55.2019949 95.5165871 -1 2505
2507 0 155.163756 55.0337954 95.6861193 -1 2506
2508 0 155.36269 55.0019593 95.7722829 -1 2507
2509 0 155.468766 54.9470696 95.8549302 -1 2508
2510 0 155.715168 54.7431088 96.0148461 -1 2509
2511 0 155.825028 54.6682026 96.1327611 -1 2510
2512 0 155.872851 54.5823244 96.1868139 -1 2511
2513 0 155.938089 54.5896343 96.3118819 -1 2512
2514 0 155.96065 54.5201975 96.4195884 -1 2513
2515 0 155.956719 54.484267 96.4870589 -1 2514
2516 0 156.008047 54.3891081 96.5434682 -1 2515
2517 0 156.061487 54.4062765 96.6050142 -1 2516
2518 0 156.002161 54.3532122 96.6703605 -1 2517
2519 0 156.109231 54.3481015 96.7722554 -1 2518
2520 0 156.110266 54.3292204 96.8361912 -1 2519
2521 0 156.172485 54.3402369 96.8999417 -1 2520
2522 0 156.168643 54.3218664 96.9631583 -1 2521
2523 0 156.227503 54.4253673 97.0061285 -1 2522
2524 0 156.262929 54.5844072 97.0344671 -1 2523
2525 0 156.304245 54.3802809 97.1729829 -1 2524
2526 0 156.314806 54.3824772 97.2627311 -1 2525
2527 0 156.307846 54.3341923 97.3318922 -1 2526
2528 0 156.316659 54.2991798 97.3997824 -1 2527
2529 0 156.325816 54.2468918 97.4418264 -1 2528
2530 0 156.298703 54.2819172 97.4904165 -1 2529
2531 0 156.301834 54.2608803 97.5544862 -1 2530
2532 0 156.354682 54.1596542 97.6709011 -1 2531
2533 0 156.388464 54.1256648 97.7704677 -1 2532
2534 0 156.395986 54.0296638 97.8804787 -1 2533
2535 0 156.511495 53.9637963 97.9663718 -1 2534
2536 0 156.619686 53.9486938 98.040476 -1 2535
2537 0 156.743814 53.920318 98.1192896 -1 2536
2538 0 156.760971 53.9118082 98.1817384 -1 2537
2539 0 156.790497 53.8795858 98.2506648 -1 2538
2540 0 156.816252 53.8494253 98.3186611 -1 2539
2541 0 156.865607 53.8208781 98.3889389 -1 2540
2542 0 156.908273 53.8153637 98.4534484 -1 2541
2543 0 156.91491 53.8177921 98.5120903 -1 2542
2544 0 156.958112 53.7263067 98.5950456 -1 2543
2545 0 156.970258 53.7363576 98.6525632 -1 2544
2546 0 157.023098 53.7082615 98.7228988 -1 2545
2547 0 157.019511 53.6751175 98.758674 -1 2546
2548 0 157.040406 53.6674257 98.7918081 -1 2547
2549 0 157.054444 53.672809 98.8213431 -1 2548
2550 0 157.031545 53.7062196 98.8696608 -1 2549
2551 0 156.935482 54.0014101 99.4327618 -1 2550
2552 0 157.002445 54.1405355 99.7279856 -1 2551
2553 0 156.906565 54.0355994 99.7958956 -1 2552
2554 0 157.022741 54.2328733 99.9406074 -1 2553
2555 0 157.222566 54.4216492 100.010975 -1 2554
2556 0 157.396143 54.6165861 100.077146 -1 2555
2557 0 157.275263 54.5200627 100.111375 -1 2556
2558 0 157.153012 54.429559 100.144177 -1 2557
2559 0 157.331636 54.0762648 100.237078 -1 2558
2560 0 157.379637 54.0929912 100.296254 -1 2559
2561 0 157.577775 54.2668791 100.341062 -1 2560
2562 0 156.864491 54.5514825 100.114562 -1 2558
2563 0 156.839597 54.8779991 100.131156 -1 2562
2564 0 156.901481 54.9532814 100.180123 -1 2563
2565 0 156.886626 54.9902779 100.228017 -1 2564
2566 0 156.758969 55.0274774 100.262934 -1 2565
2567 0 156.695086 55.0485396 100.33685 -1 2566
2568 0 156.674926 55.0684381 100.41589 -1 2567
2569 0 156.76156 54.5611969 100.043646 -1 2557
2570 0 156.652264 54.6520596 99.9840941 -1 2569
2571 0 156.623709 54.6639696 99.9211962 -1 2570
2572 0 156.585382 54.624588 99.896222 -1 2571
2573 0 156.508879 54.5648656 99.8424212 -1 2572
2574 0 157.809541 54.8100673 100.143199 -1 2556
2575 0 157.286788 55.1296164 100.016989 -1 2574
2576 0 157.294307 55.2448179 100.02304 -1 2575
2577 0 157.30622 55.3917631 99.9657551 -1 2576
2578 0 157.369212 55.4604145 99.9302657 -1 2577
2579 0 157.368893 55.4607168 99.901426 -1 2578
2580 0 157.362999 55.4400055 99.876231 -1 2579
2581 0 157.335686 55.4334582 99.8456649 -1 2580
2582 0 157.283322 55.3948504 99.8187785 -1 2581
2583 0 157.311925 55.398595 100.051088 -1 2576
2584 0 157.324998 55.413414 100.078242 -1 2583
2585 0 157.2944 55.4208853 100.101854 -1 2584
2586 0 157.284785 55.3984146 100.13395 -1 2585
2587 0 158.06517 54.5963585 100.217202 -1 2574
2588 0 158.12393 54.4064627 100.206034 -1 2587
2589 0 158.124713 54.1608671 100.142399 -1 2588
2590 0 158.153234 54.1072612 100.128296 -1 2589
2591 0 158.176873 54.0379153 100.088282 -1 2590
2592 0 158.208978 54.0429564 100.062477 -1 2591
2593 0 158.220998 54.0524902 100.033316 -1 2592
2594 0 158.151367 54.8312809 100.236429 -1 2574
2595 0 158.158538 55.0006595 100.25978 -1 2594
2596 0 158.325552 55.005622 100.307144 -1 2595
2597 0 158.296687 54.9981739 100.362387 -1 2596
2598 0 158.327158 55.0981732 100.402673 -1 2597
2599 0 158.348756 55.1326429 100.426739 -1 2598
2600 0 158.371023 55.166209 100.451063 -1 2599
2601 0 158.487913 55.2190168 100.511195 -1 2600
2602 0 158.525696 55.4280159 100.530103 -1 2601
2603 0 158.497107 55.5459563 100.55973 -1 2602
2604 0 158.501216 55.5392679 100.590074 -1 2603
2605 0 158.504291 55.4702289 100.661406 -1 2604
2606 0 158.489564 55.4102238 100.700278 -1 2605
2607 0 158.560809 55.7737635 100.549388 -1 2603
2608 0 158.564197 55.8085475 100.571227 -1 2607
2609 0 158.574092 55.8334992 100.595827 -1 2608
2610 0 158.551186 55.8863774 100.639376 -1 2609
2611 0 158.490639 55.9019027 100.686061 -1 2610
2612 0 158.256288 55.9119571 100.713477 -1 2611
2613 0 158.20661 55.9112007 100.736259 -1 2612
2614 0 158.16507 55.9438702 100.781649 -1 2613
2615 0 158.071372 55.9817027 100.8199 -1 2614
2616 0 158.003319 56.0100128 100.863035 -1 2615
2617 0 157.724902 56.0307581 100.883306 -1 2616
2618 0 157.672734 55.9883316 100.942385 -1 2617
2619 0 152.569192 55.7963733 92.7812167 -1 2456
2620 0 152.513459 55.7559619 92.8175828 -1 2619
2621 0 152.017024 55.7915184 92.272402 -1 2448
2622 0 151.785045 55.8455765 92.220801 -1 2621
2623 0 155.465763 55.1016214 91.9604891 -1 2435
2624 0 155.478389 55.2196925 91.9955486 -1 2623
2625 0 155.464336 55.2261961 92.0549586 -1 2624
2626 0 155.414424 55.2949424 92.09688 -1 2625
2627 0 155.327488 55.3400179 92.1105578 -1 2626
2628 0 155.323698 55.3478449 92.1704025 -1 2627
2629 0 155.373342 55.3378028 92.2385768 -1 2628
2630 0 155.39814 55.2686007 92.3187096 -1 2629
2631 0 155.44495 55.3634678 92.3621379 -1 2630
2632 0 155.475093 55.334451 92.402318 -1 2631
2633 0 159.460277 56.0704705 92.7684003 -1 2176
2634 0 159.453238 56.2547046 92.9433285 -1 2633
2635 0 159.363162 56.2790301 93.0514728 -1 2634
2636 0 159.322785 56.2447063 93.1483097 -1 2635
2637 0 159.222081 56.1905302 93.2734725 -1 2636
2638 0 159.180356 56.1263759 93.3457985 -1 2637
2639 0 159.182152 56.1281946 93.408016 -1 2638
2640 0 160.795141 56.2873514 92.9899843 -1 2172
2641 0 161.007567 56.1791454 92.889541 -1 2640
2642 0 161.047916 56.1374119 92.8114138 -1 2641
2643 0 161.061077 56.1115896 92.7881986 -1 2642
2644 0 161.183495 56.0894186 92.7486681 -1 2643
2645 0 161.218807 56.2324259 92.6566954 -1 2644
2646 0 161.227635 56.3667126 92.5943917 -1 2645
2647 0 161.225885 56.3624743 92.5637804 -1 2646
2648 0 161.243877 56.3583796 92.5046357 -1 2647
2649 0 161.277421 56.2846971 92.4644879 -1 2648
2650 0 161.305537 56.2251319 92.4201972 -1 2649
2651 0 161.317908 56.1993254 92.3968571 -1 2650
2652 0 161.325898 56.1456609 92.3796134 -1 2651
2653 0 161.395634 56.1157504 92.3658327 -1 2652
2654 0 161.413316 56.0631536 92.3498387 -1 2653
2655 0 161.63757 56.041291 92.3575933 -1 2654
2656 0 161.722982 56.0581499 92.3037368 -1 2655
2657 0 161.723113 56.0578594 92.2410301 -1 2656
2658 0 161.707288 56.0596467 92.2067594 -1 2657
2659 0 161.147728 56.1366379 92.2298117 -1 2654
2660 0 161.071511 56.1553613 92.1197585 -1 2659
2661 0 160.961739 56.2544916 91.9854146 -1 2660
2662 0 161.047275 56.1144311 92.0002143 -1 2661
2663 0 161.058486 56.0832447 91.9464328 -1 2662
2664 0 161.033966 56.0802999 91.8805479 -1 2663
2665 0 161.072805 56.0539039 91.8296341 -1 2664
2666 0 161.08391 56.0414895 91.7712455 -1 2665
2667 0 161.059796 55.9743426 91.7209995 -1 2666
2668 0 161.008734 55.9714995 91.6510951 -1 2667
2669 0 160.943522 55.9201068 91.5909793 -1 2668
2670 0 160.96763 55.8306597 91.5533075 -1 2669
2671 0 160.989882 55.7832041 91.5051137 -1 2670
2672 0 161.075716 55.794365 91.4519243 -1 2671
2673 0 161.154009 55.8291791 91.3918617 -1 2672
2674 0 161.206297 55.8624706 91.3283271 -1 2673
2675 0 161.26935 55.8549175 91.2765062 -1 2674
2676 0 161.320501 55.867013 91.2180772 -1 2675
2677 0 161.363054 55.9481437 91.1413457 -1 2676
2678 0 161.427707 56.0082256 91.0732173 -1 2677
2679 0 161.542493 56.0176561 90.9937136 -1 2678
2680 0 161.592951 55.9994702 90.9744007 -1 2679
2681 0 161.614486 55.9589145 90.9245062 -1 2680
2682 0 161.692206 55.9709525 90.8388127 -1 2681
2683 0 161.754762 56.0006217 90.7780725 -1 2682
2684 0 161.987034 56.1886285 90.6738759 -1 2683
2685 0 162.184893 56.4414607 90.6123465 -1 2684
2686 0 162.197326 56.4653019 90.5452995 -1 2685
2687 0 162.282941 56.4942588 90.488982 -1 2686
2688 0 162.375853 56.576483 90.4210112 -1 2687
2689 0 162.407112 56.650414 90.344973 -1 2688
2690 0 162.405715 56.6882445 90.2723077 -1 2689
2691 0 162.422172 56.7649657 90.1932147 -1 2690
2692 0 162.389709 56.7995039 90.1162168 -1 2691
2693 0 162.455392 56.8841271 90.0751167 -1 2692
2694 0 162.536976 56.8354462 90.0055165 -1 2693
2695 0 162.593799 56.8929114 89.9695959 -1 2694
2696 0 162.605165 56.9171902 89.9023972 -1 2695
2697 0 162.579632 56.9132554 89.8673947 -1 2696
2698 0 162.741455 56.9474241 89.823339 -1 2697
2699 0 162.856928 56.9792851 89.8038349 -1 2698
2700 0 162.926994 56.9891895 89.7503063 -1 2699
2701 0 162.997189 56.9773575 89.7021093 -1 2700
2702 0 163.043566 56.9642132 89.6501493 -1 2701
2703 0 163.212063 56.9936483 89.6095264 -1 2702
2704 0 163.465477 56.9747222 89.5962508 -1 2703
2705 0 163.502676 56.8856188 89.5614673 -1 2704
2706 0 163.487242 56.8871391 89.5267385 -1 2705
2707 0 163.700371 56.566036 89.6444278 -1 2706
2708 0 163.573571 56.343273 89.6447602 -1 2707
2709 0 163.583746 56.3642602 89.6098488 -1 2708
2710 0 163.480807 56.8969342 89.4916302 -1 2706
2711 0 163.47304 56.89024 89.4602803 -1 2710
2712 0 163.319547 56.8165807 89.4188392 -1 2711
2713 0 163.238495 56.7602285 89.3547634 -1 2712
2714 0 163.251458 56.734212 89.3318185 -1 2713
2715 0 163.264518 56.712393 89.2762702 -1 2714
2716 0 163.257741 56.6734282 89.2529423 -1 2715
2717 0 163.245897 56.6425401 89.226734 -1 2716
2718 0 163.169496 56.6565176 89.1779185 -1 2717
2719 0 163.133412 56.6450604 89.1425956 -1 2718
2720 0 163.09113 56.6660904 89.0982452 -1 2719
2721 0 163.772053 57.0934576 89.0244271 -1 2720
2722 0 163.929135 57.1056426 88.9878799 -1 2721
2723 0 163.861152 57.0211006 88.9640001 -1 2722
2724 0 160.918349 56.2901058 91.9390635 -1 2661
2725 0 160.860972 56.3165204 91.8929365 -1 2724
2726 0 160.82015 56.3211144 91.8544545 -1 2725
2727 0 160.82344 56.3395273 91.8189764 -1 2726
2728 0 160.91649 56.3799446 91.7280515 -1 2727
2729 0 160.953132 56.36302 91.6743295 -1 2728
2730 0 160.981878 56.3028894 91.6298777 -1 2729
2731 0 160.991963 56.3130708 91.5973337 -1 2730
2732 0 161.270373 55.7624461 92.8094272 -1 2644
2733 0 161.319505 55.7324526 92.7927151 -1 2732
2734 0 161.33766 55.7055593 92.770679 -1 2733
2735 0 161.390519 55.7007704 92.7484155 -1 2734
2736 0 161.422612 55.7347834 92.71357 -1 2735
2737 0 161.429421 55.7825003 92.6715919 -1 2736
2738 0 161.41293 55.7258199 92.6516681 -1 2737
2739 0 171.034216 60.0512951 94.8387777 -1 1816
2740 0 170.745076 60.2787831 94.704255 -1 2739
2741 0 170.729959 60.3284214 94.6603817 -1 2740
2742 0 170.758762 60.3458412 94.60254 -1 2741
2743 0 170.7972 60.2842305 94.5946469 -1 2742
2744 0 170.840161 60.2842049 94.5728803 -1 2743
2745 0 170.881577 60.285113 94.5506325 -1 2744
2746 0 170.877653 60.2844163 94.5207228 -1 2745
2747 0 172.591751 60.0562074 93.9219947 -1 1809
2748 0 172.215755 59.9092415 93.8580831 -1 2747
2749 0 172.203541 59.9401213 93.6727988 -1 2748
2750 0 172.195734 59.9251221 93.6456731 -1 2749
2751 0 202.731226 64.588007 87.3276361 -1 1620
2752 0 202.949126 64.7588885 87.3553797 -1 2751
2753 0 203.017636 64.8491154 87.4017375 -1 2752
2754 0 203.038144 64.8240214 87.4668651 -1 2753
2755 0 203.024938 64.8181933 87.4933432 -1 2754
2756 0 216.456943 61.7870152 82.0917104 -1 1443
2757 0 216.324965 61.9559293 82.0019586 -1 2756
2758 0 216.252647 61.952386 81.9374213 -1 2757
2759 0 216.306819 61.8949679 81.9325562 -1 2758
2760 0 216.296427 61.9172874 81.8704319 -1 2759
2761 0 226.430148 55.0248761 77.6065693 -1 1403
2762 0 226.418375 54.9742526 77.6702446 -1 2761
2763 0 226.411489 54.8769953 77.7448318 -1 2762
2764 0 226.287674 54.8092273 77.8008967 -1 2763
2765 0 226.221373 54.829727 77.8431472 -1 2764
2766 0 226.238887 54.848714 77.8943064 -1 2765
2767 0 226.127519 54.8955748 77.9260057 -1 2766
2768 0 226.042689 54.930942 77.9629659 -1 2767
2769 0 226.059862 54.968225 78.0099629 -1 2768
2770 0 225.94544 54.9927253 78.046287 -1 2769
2771 0 225.870932 55.0228042 78.0854382 -1 2770
2772 0 225.894289 55.0213293 78.1686451 -1 2771
2773 0 225.806759 54.9187138 78.2633772 -1 2772
2774 0 225.829509 54.8785165 78.3284695 -1 2773
2775 0 225.846566 54.8606387 78.3610856 -1 2774
2776 0 225.881414 54.8596108 78.3916924 -1 2775
2777 0 225.867325 54.9169379 78.430917 -1 2776
2778 0 228.520216 53.7941505 76.9042581 -1 1391
2779 0 228.658862 53.6785421 76.9684863 -1 2778
2780 0 228.678995 53.611025 77.0111315 -1 2779
2781 0 228.699677 53.5822577 77.0458063 -1 2780
2782 0 228.752898 54.2506461 75.9778046 -1 1378
2783 0 228.488664 54.4321596 75.9665014 -1 2782
2784 0 228.367081 54.4404621 76.0057297 -1 2783
2785 0 228.12081 54.5184696 76.1243733 -1 2784
2786 0 228.110773 54.5260596 76.1484637 -1 2785
2787 0 230.720462 53.4653901 75.6399262 -1 1369
2788 0 231.123355 53.5760311 75.6855825 -1 2787
2789 0 231.16879 53.6021085 75.711737 -1 2788
2790 0 231.171873 53.6338174 75.7591262 -1 2789
2791 0 229.902314 53.9055747 74.7250862 -1 1352
2792 0 229.757912 53.9590184 74.6729734 -1 2791
2793 0 229.799015 53.9908304 74.6176182 -1 2792
2794 0 229.825352 54.0073173 74.5638064 -1 2793
2795 0 229.74505 53.8758766 74.5283755 -1 2794
2796 0 231.997075 52.0418849 73.7990537 -1 1344
2797 0 231.904569 51.9337169 73.7560169 -1 2796
2798 0 231.80052 51.6700411 73.7129539 -1 2797
2799 0 231.767039 51.5336452 73.6806897 -1 2798
2800 0 231.798728 51.3048074 73.6709797 -1 2799
2801 0 231.683065 51.2078151 73.5970028 -1 2800
2802 0 231.721599 51.0427168 73.549825 -1 2801
2803 0 231.870104 50.6488864 73.5790853 -1 2802
2804 0 231.997825 50.3685673 73.585934 -1 2803
2805 0 232.075114 49.9026399 73.6452328 -1 2804
2806 0 232.67177 49.4614739 73.7473552 -1 2805
2807 0 232.997526 49.2634958 73.8367594 -1 2806
2808 0 233.224251 49.1375786 73.9050535 -1 2807
2809 0 233.229266 49.1143755 73.9358953 -1 2808
2810 0 233.231016 49.1152853 73.9625659 -1 2809
2811 0 233.23366 49.1182808 73.9889875 -1 2810
2812 0 233.224162 49.1298682 74.0128862 -1 2811
2813 0 233.208712 49.2502115 74.0187138 -1 2812
2814 0 233.194351 49.2090624 74.0772984 -1 2813
2815 0 233.20937 49.2272165 74.1024409 -1 2814
2816 0 233.176506 49.2611382 74.147177 -1 2815
2817 0 233.574882 48.9293392 74.2646755 -1 2816
2818 0 233.619707 48.8762644 74.3573577 -1 2817
2819 0 233.763508 48.849475 74.4285574 -1 2818
2820 0 233.539593 48.6075852 74.4725489 -1 2819
2821 0 233.552894 48.359924 74.5395979 -1 2820
2822 0 233.504192 48.0736995 74.5532565 -1 2821
2823 0 233.533051 48.0109594 74.5389371 -1 2822
2824 0 233.493935 47.9663436 74.5155529 -1 2823
2825 0 233.493015 47.8426335 74.4811576 -1 2824
2826 0 233.525065 48.3258803 74.6760347 -1 2821
2827 0 233.595773 48.2614961 74.7461593 -1 2826
2828 0 233.673057 48.2850224 74.7763156 -1 2827
2829 0 233.694264 48.3026323 74.8022353 -1 2828
2830 0 233.809337 48.2179155 74.8529311 -1 2829
2831 0 233.808263 48.9497087 74.4702015 -1 2819
2832 0 233.90974 49.0527278 74.4901304 -1 2831
2833 0 234.120193 48.9711732 74.5765972 -1 2832
2834 0 234.186684 48.9813248 74.6346806 -1 2833
2835 0 234.188958 48.9450176 74.6673049 -1 2834
2836 0 234.19529 49.0462266 74.7051263 -1 2835
2837 0 234.197546 49.1801951 74.7372547 -1 2836
2838 0 234.216995 49.2021295 74.7622638 -1 2837
2839 0 233.181671 49.4372607 74.2523489 -1 2818
2840 0 233.16618 49.5579023 74.2844878 -1 2839
2841 0 233.094049 49.5969972 74.2979093 -1 2840
2842 0 233.12453 49.583388 74.3563253 -1 2841
2843 0 233.112277 49.5775415 74.4094393 -1 2842
2844 0 233.060765 49.6749097 74.4418672 -1 2843
2845 0 232.986106 49.7245586 74.4799435 -1 2844
2846 0 232.982853 49.7479665 74.5290783 -1 2845
2847 0 232.993881 49.7079208 74.5900808 -1 2846
2848 0 232.588947 49.6855524 74.1025779 -1 2816
2849 0 232.524524 49.8136898 74.1285787 -1 2848
2850 0 232.307162 49.9470378 74.112617 -1 2849
2851 0 232.316821 49.9515029 74.1394315 -1 2850
2852 0 234.171961 48.1663379 74.200699 -1 2810
2853 0 234.273522 48.1242963 74.2435342 -1 2852
2854 0 234.301156 48.1712166 74.2923285 -1 2853
2855 0 232.919792 49.2601033 73.7500508 -1 2806
2856 0 233.28855 49.0106271 73.7449042 -1 2855
2857 0 233.356226 48.9679655 73.7314587 -1 2856
2858 0 233.300504 49.1778052 73.6661456 -1 2857
2859 0 233.336826 49.1411241 73.6488385 -1 2858
2860 0 233.298616 49.0617313 73.6312011 -1 2859
2861 0 233.191027 49.1323837 73.5564677 -1 2860
2862 0 233.133854 49.182557 73.5164006 -1 2861
2863 0 232.955616 49.3765617 73.4150893 -1 2862
2864 0 232.823064 49.6438258 73.3325765 -1 2863
2865 0 232.800004 49.7316689 73.2894644 -1 2864
2866 0 232.765902 49.8975181 73.2059034 -1 2865
2867 0 232.794069 49.9832226 73.1414325 -1 2866
2868 0 232.819929 49.9285426 73.1263279 -1 2867
2869 0 237.054552 44.2472148 70.0868713 -1 1321
2870 0 237.098121 44.2681001 70.0115206 -1 2869
2871 0 237.177238 44.3534077 69.8551082 -1 2870
2872 0 237.575586 44.2623846 69.5258642 -1 2871
2873 0 237.585859 44.0800971 69.2375616 -1 2872
2874 0 237.643342 43.8615808 69.0886682 -1 2873
2875 0 237.781784 43.5054658 68.9910014 -1 2874
2876 0 238.135377 42.9061625 68.998754 -1 2875
2877 0 238.275975 42.5940787 68.6650156 -1 2876
2878 0 238.206743 42.2897437 68.3537522 -1 2877
2879 0 238.271836 41.5914218 68.1249336 -1 2878
2880 0 238.273012 41.4593789 68.0357301 -1 2879
2881 0 238.232817 41.3367147 67.9143101 -1 2880
2882 0 238.110431 40.8063575 67.6404992 -1 2881
2883 0 237.963116 40.5299614 67.5169516 -1 2882
2884 0 237.970506 39.4729539 67.0742916 -1 2883
2885 0 237.798018 39.1186631 66.9499488 -1 2884
2886 0 237.137667 38.9230771 66.8676705 -1 2885
2887 0 236.82411 38.9606324 66.8707205 -1 2886
2888 0 236.748553 39.0902693 66.9522957 -1 2887
2889 0 236.733348 39.1257766 66.9984612 -1 2888
2890 0 237.920493 38.9548869 66.9049546 -1 2885
2891 0 237.999728 38.8421278 66.8749584 -1 2890
2892 0 238.083441 38.7487871 66.7938958 -1 2891
2893 0 238.166257 38.6566804 66.7128307 -1 2892
2894 0 238.425036 38.3001368 66.4534539 -1 2893
2895 0 238.665383 37.8770707 66.3723656 -1 2894
2896 0 238.724404 37.5685404 66.3287875 -1 2895
2897 0 238.78787 37.2721338 66.284887 -1 2896
2898 0 238.730583 36.6166299 66.0202354 -1 2897
2899 0 238.078183 35.6874646 65.4441048 -1 2898
2900 0 238.067545 34.0602822 65.3830682 -1 2899
2901 0 238.220229 33.912841 65.3693149 -1 2900
2902 0 238.670205 32.7729931 65.4423511 -1 2901
2903 0 239.126468 32.1890315 65.6647597 -1 2902
2904 0 240.068352 32.2001038 65.6549643 -1 2903
2905 0 240.421837 32.2516728 65.6988664 -1 2904
2906 0 240.572751 32.2737686 65.703623 -1 2905
2907 0 240.634749 32.3558178 65.6862588 -1 2906
2908 0 241.179835 32.4735937 65.7409518 -1 2907
2909 0 241.995107 32.6476604 65.8480947 -1 2908
2910 0 242.314835 32.8825042 65.8727254 -1 2909
2911 0 242.85649 33.7620092 65.8212844 -1 2910
2912 0 243.701912 33.9015137 65.9601999 -1 2911
2913 0 244.567518 33.7290268 66.2741506 -1 2912
2914 0 244.671481 33.7461597 66.3664903 -1 2913
2915 0 244.662555 33.7217245 66.4147955 -1 2914
2916 0 245.592859 34.0409307 66.6533124 -1 2915
2917 0 246.142333 34.1000565 66.8107606 -1 2916
2918 0 246.776164 34.0820571 66.9930853 -1 2917
2919 0 247.489584 34.2188662 67.1779663 -1 2918
2920 0 248.026504 34.4578604 67.2202797 -1 2919
2921 0 248.310262 34.6488706 67.1900352 -1 2920
2922 0 248.746908 34.6111698 67.2617616 -1 2921
2923 0 248.900472 34.3913273 67.3870323 -1 2922
2924 0 249.003268 34.2449852 67.4707542 -1 2923
2925 0 249.193584 34.1740185 67.5656253 -1 2924
2926 0 249.428256 34.2545891 67.6548056 -1 2925
2927 0 249.416295 34.2530221 67.7000373 -1 2926
2928 0 249.563706 34.3239827 67.7716747 -1 2927
2929 0 250.280727 34.5324469 67.9493837 -1 2928
2930 0 250.285456 34.5670561 67.9706373 -1 2929
2931 0 250.422884 34.4655135 68.0813644 -1 2930
2932 0 250.443493 34.4833898 68.1076857 -1 2931
2933 0 250.511213 34.5236488 68.1654524 -1 2932
2934 0 250.639146 34.3561824 68.3526476 -1 2933
2935 0 250.662605 34.328891 68.3842613 -1 2934
2936 0 250.754649 34.2518713 68.4593245 -1 2935
2937 0 250.884457 34.1239565 68.5715386 -1 2936
2938 0 250.923062 34.0834299 68.6077634 -1 2937
2939 0 251.077655 33.3343511 68.7422017 -1 2938
2940 0 251.501302 32.5415528 68.9392627 -1 2939
2941 0 251.677371 32.4835346 69.0067295 -1 2940
2942 0 251.690723 32.4879271 69.0329898 -1 2941
2943 0 251.725552 32.5110236 69.0618334 -1 2942
2944 0 251.778652 32.6257293 69.1565709 -1 2943
2945 0 251.703644 32.7590878 69.2223251 -1 2944
2946 0 251.61348 32.9134537 69.3548694 -1 2945
2947 0 251.456605 32.8619175 69.4234042 -1 2946
2948 0 251.192964 32.7058037 69.5289167 -1 2947
2949 0 250.912009 32.5533354 69.5582854 -1 2948
2950 0 250.762144 32.1862109 69.6379567 -1 2949
2951 0 250.749182 32.1547149 69.6627705 -1 2950
2952 0 252.493046 32.53356 69.2221563 -1 2943
2953 0 252.610745 32.5114946 69.2255926 -1 2952
2954 0 252.566607 32.4482749 69.1991937 -1 2953
2955 0 252.548598 32.4233152 69.1742328 -1 2954
2956 0 252.520129 32.4023013 69.1466354 -1 2955
2957 0 251.015622 31.82337 68.9354556 -1 2941
2958 0 251.023928 31.8522063 68.9581276 -1 2957
2959 0 251.01037 31.886844 68.9755184 -1 2958
2960 0 251.03489 31.9067278 69.0026165 -1 2959
2961 0 251.465143 32.2413685 68.7485808 -1 2940
2962 0 251.38044 32.1094985 68.6729559 -1 2961
2963 0 251.210156 32.0569034 68.5467737 -1 2962
2964 0 251.047571 32.0407706 68.4659391 -1 2963
2965 0 250.966661 32.0516311 68.4235942 -1 2964
2966 0 250.936977 32.0744436 68.3910188 -1 2965
2967 0 250.856983 32.2597652 68.3305702 -1 2966
2968 0 250.867803 34.3999073 68.6351104 -1 2938
2969 0 250.924789 34.5043397 68.7080376 -1 2968
2970 0 250.939617 34.539783 68.7314134 -1 2969
2971 0 250.971166 34.5345411 68.7625087 -1 2970
2972 0 251.201626 34.3166038 68.8334233 -1 2971
2973 0 251.278605 34.2646704 68.9028624 -1 2972
2974 0 251.274113 34.3244772 68.9435997 -1 2973
2975 0 251.205681 34.3531338 68.9742408 -1 2974
2976 0 251.163728 34.4335098 69.0530998 -1 2975
2977 0 251.316764 34.5731263 69.1425236 -1 2976
2978 0 251.189375 34.6490265 69.2042645 -1 2977
2979 0 250.875091 34.6729015 69.2569567 -1 2978
2980 0 250.909917 34.78352 69.3250816 -1 2979
2981 0 250.938343 34.8747359 69.3697765 -1 2980
2982 0 250.956181 34.9025986 69.3947227 -1 2981
2983 0 251.032119 35.0132166 69.4472192 -1 2982
2984 0 251.073193 35.0738116 69.4735484 -1 2983
2985 0 251.03465 35.0852599 69.4885798 -1 2984
2986 0 250.813801 35.1707495 69.5794704 -1 2985
2987 0 250.775914 35.1905583 69.5938706 -1 2986
2988 0 250.547554 35.2050349 69.6426087 -1 2987
2989 0 250.14875 35.2312505 69.7287204 -1 2988
2990 0 250.094008 35.2720701 69.7621278 -1 2989
2991 0 250.119398 35.364941 69.8065199 -1 2990
2992 0 249.861736 34.9687563 69.819318 -1 2991
2993 0 249.617355 34.7109802 69.8449232 -1 2992
2994 0 249.452597 34.5913773 69.8480963 -1 2993
2995 0 249.283902 34.4760822 69.8500306 -1 2994
2996 0 249.25177 34.5138539 69.8887482 -1 2995
2997 0 249.138156 34.5612564 69.9099774 -1 2996
2998 0 249.085039 34.5417704 69.9503842 -1 2997
2999 0 250.039228 35.4935384 69.8257896 -1 2991
3000 0 250.005845 35.5511232 69.8375064 -1 2999
3001 0 249.932778 35.8137317 69.8934188 -1 3000
3002 0 249.868547 35.8355085 69.927162 -1 3001
3003 0 249.835505 35.8458593 69.9439243 -1 3002
3004 0 249.755927 35.9748662 69.9636048 -1 3003
3005 0 250.973215 34.5215954 68.7882364 -1 2971
3006 0 250.936581 34.6230312 68.8179971 -1 3005
3007 0 251.616444 35.5852989 68.3108403 -1 2933
3008 0 251.969991 36.0906715 68.3551803 -1 3007
3009 0 252.023294 36.2094151 68.3774891 -1 3008
3010 0 252.082039 36.4968551 68.4068231 -1 3009
3011 0 252.222984 36.7526809 68.4564214 -1 3010
3012 0 252.413111 37.2110564 68.4943926 -1 3011
3013 0 252.216838 37.8884222 68.4052424 -1 3012
3014 0 252.211386 37.9480448 68.4215106 -1 3013
3015 0 252.203852 38.3585729 68.4471416 -1 3014
3016 0 252.094386 38.4256842 68.4413604 -1 3015
3017 0 252.12771 38.4979042 68.4641765 -1 3016
3018 0 252.103399 38.551987 68.4771988 -1 3017
3019 0 252.117557 38.5727872 68.501669 -1 3018
3020 0 252.12479 38.6011202 68.5239162 -1 3019
3021 0 252.146871 38.633994 68.5486978 -1 3020
3022 0 252.132148 37.9186342 68.3370646 -1 3013
3023 0 252.045503 37.9467085 68.2687402 -1 3022
3024 0 251.987016 37.9350579 68.2342309 -1 3023
3025 0 251.662949 38.0090725 67.9699432 -1 3024
3026 0 251.575586 38.0406885 67.9012385 -1 3025
3027 0 251.576514 38.0394208 67.8304554 -1 3026
3028 0 251.575693 38.0295353 67.8076507 -1 3027
3029 0 251.607632 37.9499794 67.7279822 -1 3028
3030 0 251.694684 37.7394175 67.7209681 -1 3029
3031 0 251.755141 37.7507083 67.6849336 -1 3030
3032 0 251.311022 38.8437223 67.8088077 -1 3025
3033 0 251.07977 38.8607665 67.7362974 -1 3032
3034 0 250.968268 38.9854631 67.6528883 -1 3033
3035 0 250.821059 38.9903633 67.5751235 -1 3034
3036 0 250.751587 39.3693584 67.4730596 -1 3035
3037 0 250.699733 39.0693753 67.4710334 -1 3036
3038 0 252.460333 37.483146 68.5701341 -1 3012
3039 0 252.47207 37.5514722 68.5890176 -1 3038
3040 0 252.479041 37.689003 68.6232945 -1 3039
3041 0 252.468163 37.732163 68.6402399 -1 3040
3042 0 252.470682 37.4817011 68.6914918 -1 3041
3043 0 252.495593 37.4368839 68.7252529 -1 3042
3044 0 252.535997 37.4656374 68.7543081 -1 3043
3045 0 252.454165 37.7536466 68.6588838 -1 3041
3046 0 252.414733 37.8872777 68.6602495 -1 3045
3047 0 252.401171 37.9325804 68.6764325 -1 3046
3048 0 252.423811 37.9242708 68.7058106 -1 3047
3049 0 250.583501 34.5422401 67.9409262 -1 2930
3050 0 250.667673 34.9462387 67.869709 -1 3049
3051 0 250.752187 34.9352611 67.8411864 -1 3050
3052 0 250.768933 34.948935 67.7959104 -1 3051
3053 0 250.785781 34.9240097 67.7783373 -1 3052
3054 0 242.428422 33.1360678 65.9015629 -1 2910
3055 0 242.376157 33.0901059 65.9670827 -1 3054
3056 0 242.354759 33.244414 65.9997729 -1 3055
3057 0 242.327899 33.0788507 66.030958 -1 3056
3058 0 242.295347 33.0284886 66.0767366 -1 3057
3059 0 242.293189 32.9711854 66.1293375 -1 3058
3060 0 242.316424 32.9305995 66.1859615 -1 3059
3061 0 242.353764 32.8817341 66.2461655 -1 3060
3062 0 242.330295 32.854876 66.3167161 -1 3061
3063 0 242.373048 32.6358895 66.3911163 -1 3062
3064 0 242.391815 32.8719601 66.4259774 -1 3063
3065 0 242.449977 33.0113166 66.4762456 -1 3064
3066 0 242.541878 32.9337857 66.5745538 -1 3065
3067 0 243.100554 32.6451536 66.7368507 -1 3066
3068 0 243.520907 32.3424719 66.8245441 -1 3067
3069 0 243.477202 32.3235443 66.7680193 -1 3068
3070 0 243.455669 32.1884746 66.7012283 -1 3069
3071 0 243.42385 31.9359601 66.6663168 -1 3070
3072 0 243.416754 32.0912537 66.6032916 -1 3071
3073 0 243.411519 32.1256819 66.5506013 -1 3072
3074 0 243.494662 32.389112 66.5223796 -1 3073
3075 0 243.574561 32.4930738 66.5064172 -1 3074
3076 0 243.642436 32.5067264 66.4952848 -1 3075
3077 0 243.247174 32.6262868 66.7932763 -1 3067
3078 0 243.256549 32.5892597 66.8472281 -1 3077
3079 0 243.506743 32.4210044 67.0111303 -1 3078
3080 0 243.517196 32.5555466 67.026742 -1 3079
3081 0 243.615376 32.6701463 67.0867162 -1 3080
3082 0 243.434547 32.5998903 67.1042088 -1 3081
3083 0 243.609284 32.6606238 67.1599189 -1 3082
3084 0 243.722914 32.7464219 67.2008413 -1 3083
3085 0 243.766122 32.7781275 67.2316856 -1 3084
3086 0 243.285838 33.1015782 67.1309527 -1 3085
3087 0 243.144897 33.1115867 67.1506857 -1 3086
3088 0 243.036637 33.0229743 67.1604966 -1 3087
3089 0 243.079288 33.0653749 67.1904137 -1 3088
3090 0 243.129317 33.0823565 67.2238784 -1 3089
3091 0 244.006266 32.4981249 67.3296785 -1 3085
3092 0 244.144095 32.4331944 67.3885056 -1 3091
3093 0 244.208353 32.1958903 67.44695 -1 3092
3094 0 244.453394 32.0441093 67.5607706 -1 3093
3095 0 244.540402 32.0189329 67.6304732 -1 3094
3096 0 244.580087 32.0548367 67.6848573 -1 3095
3097 0 244.688229 31.9230566 67.7931814 -1 3096
3098 0 244.728529 31.8619169 67.8564316 -1 3097
3099 0 244.740578 31.8274388 67.9360932 -1 3098
3100 0 244.790477 31.8544538 68.0182449 -1 3099
3101 0 244.827938 31.8046962 68.0800525 -1 3100
3102 0 244.820582 31.7597797 68.1073245 -1 3101
3103 0 244.730478 31.6284319 68.1498827 -1 3102
3104 0 244.58174 31.5357902 68.1767111 -1 3103
3105 0 244.413908 31.4815423 68.1961694 -1 3104
3106 0 244.255075 31.4315478 68.2172569 -1 3105
3107 0 244.112948 31.296675 68.2246167 -1 3106
3108 0 244.109319 31.2496106 68.2780391 -1 3107
3109 0 243.532873 31.0020088 68.2048246 -1 3108
3110 0 243.516968 31.0357699 68.2236161 -1 3109
3111 0 243.352979 31.098596 68.2342138 -1 3110
3112 0 242.95464 30.9241508 68.1920367 -1 3111
3113 0 242.257214 30.4863732 68.059766 -1 3112
3114 0 242.32289 30.4708221 68.0240624 -1 3113
3115 0 242.355606 30.4735078 67.9800208 -1 3114
3116 0 242.299814 30.4026195 67.9238258 -1 3115
3117 0 242.435264 30.7185202 68.1275217 -1 3112
3118 0 242.262668 30.4445651 68.1660104 -1 3117
3119 0 242.143742 30.4238197 68.1685854 -1 3118
3120 0 242.129712 30.4064021 68.2180812 -1 3119
3121 0 242.198801 30.4366805 68.2806852 -1 3120
3122 0 242.14839 30.4556561 68.3196391 -1 3121
3123 0 242.091586 30.5043392 68.3292884 -1 3122
3124 0 242.016253 30.5898665 68.3575926 -1 3123
3125 0 241.962885 30.6383958 68.3936693 -1 3124
3126 0 241.942315 30.6863953 68.4109669 -1 3125
3127 0 242.042081 30.6298901 68.4616883 -1 3126
3128 0 241.990028 30.5593632 68.4827288 -1 3127
3129 0 241.985818 30.740186 68.5688399 -1 3128
3130 0 241.858913 30.9596302 68.5758332 -1 3129
3131 0 241.752143 30.8953654 68.5855137 -1 3130
3132 0 241.630815 30.9014687 68.586388 -1 3131
3133 0 241.718522 31.0087329 68.6463042 -1 3132
3134 0 241.72088 31.0976569 68.6649827 -1 3133
3135 0 241.691597 31.1583768 68.7054951 -1 3134
3136 0 241.598491 31.1747841 68.7114105 -1 3135
3137 0 241.502331 31.1983618 68.7161995 -1 3136
3138 0 241.47995 31.2456111 68.7336276 -1 3137
3139 0 241.432954 31.3091324 68.7706993 -1 3138
3140 0 241.341615 31.5765314 68.756493 -1 3139
3141 0 241.420687 31.6585245 68.7909154 -1 3140
3142 0 241.441087 31.6208251 68.8238139 -1 3141
3143 0 241.525036 31.7301927 68.9084702 -1 3142
3144 0 241.578931 31.828349 68.9881791 -1 3143
3145 0 241.625039 31.9229644 69.040812 -1 3144
3146 0 241.731403 31.9211544 69.1389765 -1 3145
3147 0 241.804961 31.9288515 69.1783332 -1 3146
3148 0 241.906349 31.9464142 69.2480522 -1 3147
3149 0 241.926162 31.9830747 69.3004381 -1 3148
3150 0 241.858229 31.9808576 69.3652677 -1 3149
3151 0 241.888634 32.0786814 69.4144907 -1 3150
3152 0 244.330344 31.34437 68.3406233 -1 3108
3153 0 244.428608 31.4373309 68.4026025 -1 3152
3154 0 244.615419 31.4537491 68.4899606 -1 3153
3155 0 244.726557 31.3737251 68.5704297 -1 3154
3156 0 244.75167 31.386874 68.5994211 -1 3155
3157 0 244.777682 31.3648567 68.6568469 -1 3156
3158 0 244.782517 31.3180214 68.7122116 -1 3157
3159 0 244.774053 31.2790202 68.7641348 -1 3158
3160 0 244.784778 31.2303924 68.8210064 -1 3159
3161 0 244.820633 31.2157447 68.8799695 -1 3160
3162 0 244.760886 31.2260844 68.9167736 -1 3161
3163 0 244.717364 31.2499133 68.9557524 -1 3162
3164 0 244.665011 31.2846274 68.9919558 -1 3163
3165 0 244.646045 31.2725993 69.0394975 -1 3164
3166 0 244.625422 31.2918227 69.0838193 -1 3165
3167 0 244.649681 31.3150676 69.1370386 -1 3166
3168 0 244.638414 31.2577238 69.1905704 -1 3167
3169 0 244.722056 31.2378915 69.2601122 -1 3168
3170 0 244.750175 31.2530196 69.3149616 -1 3169
3171 0 244.773943 31.2669902 69.3690486 -1 3170
3172 0 244.784269 31.3158452 69.4170882 -1 3171
3173 0 244.811381 31.3477815 69.4448834 -1 3172
3174 0 244.947973 31.4788006 69.5108407 -1 3173
3175 0 244.97257 31.4612986 69.5681181 -1 3174
3176 0 244.964202 31.4400887 69.6190814 -1 3175
3177 0 245.13201 31.5280222 69.7460343 -1 3176
3178 0 245.212436 31.5677747 69.7838388 -1 3177
3179 0 245.263591 31.6310104 69.8387522 -1 3178
3180 0 245.187353 31.5360002 69.8578843 -1 3179
3181 0 245.221789 31.5285659 69.8909433 -1 3180
3182 0 245.319228 31.5765332 69.9313558 -1 3181
3183 0 245.365348 31.598286 69.9892969 -1 3182
3184 0 245.40043 31.594682 70.0474975 -1 3183
3185 0 245.421613 31.5476781 70.1071765 -1 3184
3186 0 245.50598 31.5569333 70.174098 -1 3185
3187 0 245.531633 31.5400483 70.2317794 -1 3186
3188 0 245.531674 31.5208662 70.2591215 -1 3187
3189 0 245.573508 31.4774492 70.2972836 -1 3188
3190 0 245.602949 31.4516411 70.3566862 -1 3189
3191 0 245.669578 31.4167195 70.3990294 -1 3190
3192 0 245.701835 31.415668 70.4820635 -1 3191
3193 0 245.710822 31.4362866 70.5328079 -1 3192
3194 0 245.73611 31.4479033 70.6132734 -1 3193
3195 0 245.746535 31.4711178 70.6896631 -1 3194
3196 0 245.785124 31.4728016 70.7738972 -1 3195
3197 0 245.844639 31.4542062 70.8388004 -1 3196
3198 0 245.810234 31.4406275 70.9101648 -1 3197
3199 0 245.783618 31.4603001 70.9541629 -1 3198
3200 0 245.914349 31.3925291 71.0126271 -1 3199
3201 0 245.943818 31.2970653 71.0795356 -1 3200
3202 0 245.94138 31.1646786 71.1439939 -1 3201
3203 0 245.919526 31.0273319 71.2052312 -1 3202
3204 0 245.779915 30.9344097 71.2386615 -1 3203
3205 0 245.707219 30.8830844 71.2811651 -1 3204
3206 0 245.471671 30.7840372 71.3224554 -1 3205
3207 0 245.34551 30.6638785 71.3618714 -1 3206
3208 0 245.181459 30.5071243 71.3718322 -1 3207
3209 0 245.081001 30.4493885 71.4100933 -1 3208
3210 0 244.9775 30.2830024 71.4592187 -1 3209
3211 0 244.946608 29.9297914 71.5424572 -1 3210
3212 0 244.764894 29.5322947 71.5751275 -1 3211
3213 0 244.410068 29.0296247 71.5329332 -1 3212
3214 0 244.224509 28.9076948 71.4568383 -1 3213
3215 0 244.04755 28.7789851 71.383062 -1 3214
3216 0 244.819807 29.568279 71.6082757 -1 3212
3217 0 244.835596 29.4804996 71.6469782 -1 3216
3218 0 244.901777 29.4681433 71.7137346 -1 3217
3219 0 244.905654 29.4264674 71.7452109 -1 3218
3220 0 245.016258 29.5200635 71.8879573 -1 3219
3221 0 245.007701 29.4722289 71.9177251 -1 3220
3222 0 244.977407 29.4590688 71.9657947 -1 3221
3223 0 245.013883 29.4750542 72.0500545 -1 3222
3224 0 244.997293 29.6274105 72.1092023 -1 3223
3225 0 245.056372 29.6644664 72.1692576 -1 3224
3226 0 245.140091 29.701446 72.2603985 -1 3225
3227 0 245.328454 29.670844 72.3527715 -1 3226
3228 0 245.422414 29.6858163 72.3955879 -1 3227
3229 0 245.557741 29.6262923 72.5072381 -1 3228
3230 0 245.549215 29.5306975 72.5688828 -1 3229
3231 0 245.563512 29.43957 72.6345278 -1 3230
3232 0 245.653709 29.328288 72.7171354 -1 3231
3233 0 244.883232 29.4684178 71.4483237 -1 3211
3234 0 245.469762 31.4523489 70.9442543 -1 3199
3235 0 245.43167 31.4612712 70.9615608 -1 3234
3236 0 245.383169 31.4560814 70.978265 -1 3235
3237 0 245.336763 31.4226517 71.0240246 -1 3236
3238 0 245.255091 31.4696312 71.0290283 -1 3237
3239 0 245.150262 31.4580672 71.0612708 -1 3238
3240 0 245.040543 31.4738341 71.115791 -1 3239
3241 0 245.004394 31.51463 71.1305161 -1 3240
3242 0 244.953721 31.4530777 71.178647 -1 3241
3243 0 244.886638 31.3400218 71.202943 -1 3242
3244 0 244.805712 31.3645554 71.2366699 -1 3243
3245 0 244.687602 31.287963 71.2735208 -1 3244
3246 0 244.60988 31.2498546 71.314415 -1 3245
3247 0 244.580366 31.1937267 71.3665223 -1 3246
3248 0 244.490762 31.0953713 71.4375549 -1 3247
3249 0 244.370701 31.0658679 71.4959615 -1 3248
3250 0 244.283723 30.9423449 71.5442928 -1 3249
3251 0 244.178911 30.9115829 71.5798836 -1 3250
3252 0 244.100142 30.8832811 71.6203105 -1 3251
3253 0 244.041301 30.8414987 71.6660076 -1 3252
3254 0 244.051085 30.8079979 71.7239601 -1 3253
3255 0 244.019624 30.8369289 71.7677269 -1 3254
3256 0 244.018181 30.8224975 71.795303 -1 3255
3257 0 244.060231 30.7842207 71.8335718 -1 3256
3258 0 244.063119 30.725467 71.866574 -1 3257
3259 0 244.088811 30.7323033 71.897114 -1 3258
3260 0 244.021298 30.6755431 71.9430831 -1 3259
3261 0 243.981187 30.5553476 72.000931 -1 3260
3262 0 244.003808 30.5496916 72.0587259 -1 3261
3263 0 243.960161 30.5770731 72.1006438 -1 3262
3264 0 243.728992 30.6496105 72.076341 -1 3263
3265 0 243.430106 30.6973039 72.0423479 -1 3264
3266 0 243.351034 30.6367239 72.0605634 -1 3265
3267 0 243.274547 30.5910211 72.077774 -1 3266
3268 0 243.138245 30.5784111 72.1339678 -1 3267
3269 0 243.129955 30.5140599 72.2192923 -1 3268
3270 0 243.205928 30.4370483 72.268033 -1 3269
3271 0 243.198262 30.4816097 72.2887081 -1 3270
3272 0 243.174486 30.4695903 72.3123586 -1 3271
3273 0 243.158121 30.4760872 72.3890089 -1 3272
3274 0 242.922996 30.6000754 72.3600185 -1 3273
3275 0 242.865268 30.6262472 72.4005025 -1 3274
3276 0 242.850544 30.6354222 72.4506012 -1 3275
3277 0 242.809818 30.6552156 72.5218422 -1 3276
3278 0 242.844444 30.6803228 72.606146 -1 3277
3279 0 242.779002 30.7110477 72.6181233 -1 3278
3280 0 242.800785 30.7275067 72.6472229 -1 3279
3281 0 242.800276 30.7465273 72.6720703 -1 3280
3282 0 242.796509 30.7843345 72.6943698 -1 3281
3283 0 242.870419 30.9556794 72.7434235 -1 3282
3284 0 242.945368 31.0394749 72.7748763 -1 3283
3285 0 239.033895 32.2912525 65.3182103 -1 2903
3286 0 239.047478 32.2509744 65.2738497 -1 3285
3287 0 239.180709 32.4337785 65.1174923 -1 3286
3288 0 239.145164 32.2817994 65.0700037 -1 3287
3289 0 239.197687 32.091011 64.9933928 -1 3288
3290 0 239.289891 31.8783736 64.9019589 -1 3289
3291 0 239.303115 31.6223806 64.7973053 -1 3290
3292 0 239.324119 31.5536353 64.7568136 -1 3291
3293 0 239.380192 31.5189259 64.7460684 -1 3292
3294 0 239.312253 31.3308119 64.5966823 -1 3293
3295 0 239.327778 31.3157636 64.5764688 -1 3294
3296 0 238.577763 30.7542715 64.3533286 -1 3295
3297 0 238.447837 30.6572824 64.3068674 -1 3296
3298 0 238.309978 30.5730455 64.2579714 -1 3297
3299 0 237.911116 30.3080705 64.1146017 -1 3298
3300 0 237.468315 30.1571044 63.9559027 -1 3299
3301 0 237.404596 30.0780635 63.8731709 -1 3300
3302 0 237.382511 30.0512867 63.845446 -1 3301
3303 0 237.347432 29.9969271 63.7919585 -1 3302
3304 0 236.951208 29.4035485 63.6874926 -1 3303
3305 0 237.072521 29.1708999 63.5783877 -1 3304
3306 0 237.136402 29.2396164 63.5645165 -1 3305
3307 0 236.406976 29.262432 63.3844039 -1 3306
3308 0 236.119129 29.0244238 63.2370738 -1 3307
3309 0 236.04318 28.759613 63.159473 -1 3308
3310 0 236.031885 28.7713718 63.1323893 -1 3309
3311 0 237.289256 29.3957663 63.5412911 -1 3306
3312 0 237.409234 29.3276614 63.4978552 -1 3311
3313 0 237.575524 29.3107706 63.4863881 -1 3312
3314 0 237.555242 29.2612619 63.4362228 -1 3313
3315 0 237.567158 29.2511667 63.4152145 -1 3314
3316 0 237.189235 27.307465 63.7036208 -1 3305
3317 0 237.211751 26.6494264 63.7007835 -1 3316
3318 0 237.175531 26.0107572 63.6618567 -1 3317
3319 0 237.133606 25.544047 63.6120112 -1 3318
3320 0 237.080361 25.3726664 63.5387189 -1 3319
3321 0 237.105008 25.000379 63.451556 -1 3320
3322 0 237.000744 24.3085652 63.4333718 -1 3321
3323 0 236.898789 24.0154264 63.4086818 -1 3322
3324 0 236.799325 23.7050805 63.3867478 -1 3323
3325 0 236.69982 23.4676119 63.3588091 -1 3324
3326 0 236.630744 23.2730002 63.3107362 -1 3325
3327 0 236.530901 23.0342125 63.2593532 -1 3326
3328 0 236.380145 22.8616176 63.1889171 -1 3327
3329 0 236.246206 22.6039762 63.1313943 -1 3328
3330 0 236.103971 22.3179006 63.075182 -1 3329
3331 0 236.000292 22.0968626 63.0229179 -1 3330
3332 0 235.894034 21.9023461 62.9676669 -1 3331
3333 0 235.470555 21.6360576 62.8379653 -1 3332
3334 0 234.702387 20.8194623 62.7050857 -1 3333
3335 0 234.698787 20.602492 62.468334 -1 3334
3336 0 234.759492 20.507526 62.3308019 -1 3335
3337 0 234.869202 20.6498939 62.2953505 -1 3336
3338 0 235.136809 20.809463 62.2991163 -1 3337
3339 0 235.194936 20.902243 62.2565497 -1 3338
3340 0 235.255591 20.6977207 62.2497945 -1 3339
3341 0 235.289694 20.6360435 62.2194723 -1 3340
3342 0 234.709001 20.8652511 62.7493676 -1 3334
3343 0 234.584333 21.7928212 62.6185519 -1 3342
3344 0 234.610356 21.9733708 62.6314938 -1 3343
3345 0 234.640906 22.1743393 62.644121 -1 3344
3346 0 234.664193 22.213678 62.6702294 -1 3345
3347 0 234.642311 22.198366 62.6901364 -1 3346
3348 0 234.684106 22.2539699 62.5520623 -1 3344
3349 0 234.663645 22.4639004 62.5042391 -1 3348
3350 0 234.689493 22.6531258 62.470298 -1 3349
3351 0 234.636324 22.7252101 62.4273739 -1 3350
3352 0 234.569508 22.684414 62.3908079 -1 3351
3353 0 234.696463 22.8943899 62.5229899 -1 3352
3354 0 234.703557 22.9348024 62.5690815 -1 3353
3355 0 234.752643 23.0068837 62.6229269 -1 3354
3356 0 234.743795 23.0686052 62.6636323 -1 3355
3357 0 234.713589 20.870548 62.7979093 -1 3342
3358 0 234.708791 20.9300763 62.8378848 -1 3357
3359 0 234.766377 21.0786694 62.8842355 -1 3358
3360 0 234.894628 21.2465807 62.9472178 -1 3359
3361 0 234.911643 21.3484183 63.0130866 -1 3360
3362 0 234.895632 21.538309 63.0613619 -1 3361
3363 0 234.78048 21.7046337 63.0630292 -1 3362
3364 0 234.794231 21.8065209 63.1293247 -1 3363
3365 0 234.757722 22.0293426 63.195736 -1 3364
3366 0 234.747684 21.9360814 63.2759805 -1 3365
3367 0 234.747676 22.0479737 63.338864 -1 3366
3368 0 234.744182 22.1547928 63.4017385 -1 3367
3369 0 234.65194 22.233467 63.395675 -1 3368
3370 0 234.57303 22.3462252 63.4149006 -1 3369
3371 0 234.574745 22.4571258 63.4548601 -1 3370
3372 0 234.582266 22.5474107 63.473477 -1 3371
3373 0 235.06645 22.2690751 63.4973685 -1 3368
3374 0 235.138811 22.3017969 63.5374104 -1 3373
3375 0 235.211137 22.3394012 63.5769995 -1 3374
3376 0 235.334948 22.368641 63.6305944 -1 3375
3377 0 235.388546 22.5238598 63.6788695 -1 3376
3378 0 235.483092 22.6272404 63.742776 -1 3377
3379 0 235.387408 22.7736022 63.7545093 -1 3378
3380 0 235.605239 22.6848473 63.7932556 -1 3378
3381 0 235.719313 22.7450127 63.8414556 -1 3380
3382 0 235.675516 22.7718353 63.8526862 -1 3381
3383 0 237.028633 24.0244636 63.489125 -1 3323
3384 0 237.078265 24.5147713 63.5326773 -1 3383
3385 0 237.276582 24.0455962 63.6715311 -1 3384
3386 0 237.399519 24.0781042 63.7484665 -1 3385
3387 0 237.422973 24.1050959 63.800879 -1 3386
3388 0 237.498827 24.1154558 63.8680592 -1 3387
3389 0 237.565747 24.1372004 63.9320161 -1 3388
3390 0 237.573797 24.2018273 63.9773103 -1 3389
3391 0 237.629239 24.2547017 64.0602764 -1 3390
3392 0 237.734428 24.3139776 64.1799432 -1 3391
3393 0 238.181736 25.079986 64.3962155 -1 3392
3394 0 238.451883 25.0460064 64.5399833 -1 3393
3395 0 238.522366 24.9958964 64.5865959 -1 3394
3396 0 238.676223 24.9488862 64.6536108 -1 3395
3397 0 238.77754 24.8812308 64.7344354 -1 3396
3398 0 238.84815 24.8633497 64.7783641 -1 3397
3399 0 239.107509 24.8025876 64.9227175 -1 3398
3400 0 239.245908 24.7329059 65.0382239 -1 3399
3401 0 239.337933 24.7601107 65.1579349 -1 3400
3402 0 239.457839 24.8306343 65.25543 -1 3401
3403 0 239.602717 24.8173216 65.4172589 -1 3402
3404 0 239.597403 24.8310259 65.4396216 -1 3403
3405 0 239.618996 24.8836152 65.5399299 -1 3404
3406 0 239.301699 25.1135062 65.4904546 -1 3405
3407 0 239.099481 25.4183493 65.4632369 -1 3406
3408 0 238.89305 25.6141234 65.4966367 -1 3407
3409 0 238.656618 25.7236452 65.5062173 -1 3408
3410 0 238.454029 25.7720175 65.428446 -1 3409
3411 0 238.415905 25.7206475 65.3731682 -1 3410
3412 0 238.388846 25.7123164 65.3168844 -1 3411
3413 0 238.356219 25.7087158 65.2841452 -1 3412
3414 0 238.570866 25.751153 65.5086939 -1 3409
3415 0 238.007939 24.9520594 65.5721244 -1 3414
3416 0 237.766596 24.9411981 65.5918057 -1 3415
3417 0 237.642201 25.0187754 65.6063238 -1 3416
3418 0 237.600135 25.0496491 65.6192217 -1 3417
3419 0 237.404071 25.0839669 65.8797853 -1 3418
3420 0 237.478274 25.3138174 66.0329551 -1 3419
3421 0 237.506493 25.3309906 66.0640922 -1 3420
3422 0 237.715655 25.5575416 66.2232008 -1 3421
3423 0 237.783735 25.6304235 66.3108059 -1 3422
3424 0 237.873813 25.7198367 66.3759398 -1 3423
3425 0 237.952299 25.7925538 66.4398219 -1 3424
3426 0 238.03099 25.919564 66.4989501 -1 3425
3427 0 238.349139 26.2954702 66.72132 -1 3426
3428 0 238.435711 26.5963194 66.7932373 -1 3427
3429 0 238.39937 26.7408142 66.8250982 -1 3428
3430 0 239.983431 24.8809517 65.7044274 -1 3405
3431 0 240.183694 24.9482149 65.7715134 -1 3430
3432 0 240.379952 25.0069753 65.8383478 -1 3431
3433 0 240.556388 25.071413 65.9497311 -1 3432
3434 0 240.681506 25.0925778 66.0279501 -1 3433
3435 0 240.782323 25.113974 66.1252981 -1 3434
3436 0 240.709772 24.1543344 66.3108835 -1 3435
3437 0 240.799153 24.1348158 66.4105672 -1 3436
3438 0 240.810654 24.1146147 66.4661791 -1 3437
3439 0 240.814341 24.1036575 66.4936032 -1 3438
3440 0 240.765908 23.9982301 66.5697815 -1 3439
3441 0 240.879079 23.9331023 66.6807865 -1 3440
3442 0 241.083786 24.007632 66.7724557 -1 3441
3443 0 241.027583 23.905488 66.8723562 -1 3442
3444 0 240.83746 24.559863 66.8291397 -1 3443
3445 0 241.130016 24.1801738 66.9925849 -1 3444
3446 0 241.623642 23.6585358 67.2227681 -1 3445
3447 0 241.776523 23.61519 67.3408766 -1 3446
3448 0 241.863057 23.5999752 67.3888018 -1 3447
3449 0 241.897957 23.6242296 67.521597 -1 3448
3450 0 241.890762 23.3133859 67.6348406 -1 3449
3451 0 241.91225 23.1852148 67.7071963 -1 3450
3452 0 241.911143 23.0417293 67.7763966 -1 3451
3453 0 241.941356 23.034477 67.8357874 -1 3452
3454 0 241.330363 22.6804833 67.6854372 -1 3453
3455 0 241.025751 22.4952419 67.6113726 -1 3454
3456 0 240.816058 22.5512566 67.5280177 -1 3455
3457 0 240.693819 22.3909192 67.4939265 -1 3456
3458 0 240.600307 22.188965 67.4724498 -1 3457
3459 0 240.59062 22.0986535 67.4563237 -1 3458
3460 0 240.47368 21.998639 67.4157117 -1 3459
3461 0 240.420197 21.955621 67.3826552 -1 3460
3462 0 240.385538 21.9182467 67.3533778 -1 3461
3463 0 240.309945 21.8411637 67.3196168 -1 3462
3464 0 240.158988 21.7894299 67.237996 -1 3463
3465 0 241.985324 23.1297397 67.9110626 -1 3453
3466 0 242.083079 23.3080264 68.0399562 -1 3465
3467 0 242.091396 23.4812071 68.0973844 -1 3466
3468 0 242.091676 23.5215148 68.1181771 -1 3467
3469 0 242.097768 23.7501315 68.1685948 -1 3468
3470 0 242.072178 23.8329878 68.204088 -1 3469
3471 0 241.974935 23.8333826 68.2332386 -1 3470
3472 0 241.393042 24.2852081 66.9926121 -1 3447
3473 0 241.741586 23.6480086 67.0745502 -1 3472
3474 0 242.143665 23.698198 67.1650414 -1 3473
3475 0 242.296208 23.751631 67.1447587 -1 3474
3476 0 242.404887 23.7319023 67.1228466 -1 3475
3477 0 242.487611 23.6406991 67.1034071 -1 3476
3478 0 242.609313 23.4975282 67.0998266 -1 3477
3479 0 242.681699 23.3445161 67.1109047 -1 3478
3480 0 242.937793 22.5699627 67.2453601 -1 3479
3481 0 243.298658 22.0986685 67.4443202 -1 3480
3482 0 243.367009 21.7779161 67.5541047 -1 3481
3483 0 243.391836 21.7265867 67.5921342 -1 3482
3484 0 243.344021 21.623681 67.6199347 -1 3483
3485 0 243.324407 21.5797499 67.6715773 -1 3484
3486 0 243.331184 21.5251566 67.7059084 -1 3485
3487 0 243.352942 21.5011067 67.7395916 -1 3486
3488 0 243.030432 22.2175525 67.6407864 -1 3487
3489 0 244.010177 21.1950335 68.088634 -1 3488
3490 0 244.608938 21.6672569 68.0889086 -1 3489
3491 0 245.082569 20.9364981 68.251432 -1 3490
3492 0 245.159243 21.0502551 68.2286189 -1 3491
3493 0 245.08406 20.905465 68.206508 -1 3492
3494 0 245.016119 20.9489044 68.0852759 -1 3493
3495 0 244.39699 21.1407076 68.2370502 -1 3489
3496 0 244.945773 21.0269304 68.4808358 -1 3495
3497 0 244.998454 20.9802208 68.5245944 -1 3496
3498 0 245.165164 20.9961663 68.6108465 -1 3497
3499 0 245.681357 20.459543 68.7559104 -1 3498
3500 0 245.725705 20.296018 68.7150657 -1 3499
3501 0 245.755256 20.2102139 68.6846468 -1 3500
3502 0 245.834118 19.9202803 68.6953958 -1 3501
3503 0 245.487518 20.6307739 68.4386371 -1 3502
3504 0 245.799286 20.0099828 68.5753965 -1 3503
3505 0 245.845616 19.8009161 68.592 -1 3504
3506 0 245.94182 20.0066861 68.5594463 -1 3505
3507 0 245.211429 21.1422763 68.6510434 -1 3498
3508 0 245.258219 21.1961198 68.6793283 -1 3507
3509 0 245.343564 21.314085 68.7576242 -1 3508
3510 0 245.343986 21.4253297 68.7674078 -1 3509
3511 0 245.361381 21.496349 68.786683 -1 3510
3512 0 245.306786 21.6729253 68.800097 -1 3511
3513 0 245.368101 21.7183182 68.8330735 -1 3512
3514 0 245.325995 21.5831282 68.8668394 -1 3513
3515 0 245.381038 21.5239802 68.9376743 -1 3514
3516 0 245.403438 21.5741341 68.9861151 -1 3515
3517 0 245.455994 21.5883214 69.0212801 -1 3516
3518 0 244.79995 22.1056374 68.6500272 -1 3513
3519 0 244.679693 21.9948766 68.6623128 -1 3518
3520 0 244.651567 22.0243674 68.6770449 -1 3519
3521 0 245.662191 22.3744499 68.8133139 -1 3512
3522 0 245.661351 22.4162291 68.8575748 -1 3521
3523 0 245.878402 22.5344467 68.9419676 -1 3522
3524 0 245.984367 22.5989573 69.0078051 -1 3523
3525 0 246.054147 22.7209475 69.0329505 -1 3524
3526 0 245.914668 22.7629809 69.0455199 -1 3525
3527 0 245.98422 22.8567146 69.0993409 -1 3526
3528 0 245.943064 22.9173406 69.132179 -1 3527
3529 0 246.147068 22.9535688 69.1990722 -1 3528
3530 0 246.203239 22.9608941 69.2359326 -1 3529
3531 0 246.191248 23.0238625 69.2751684 -1 3530
3532 0 246.210478 23.0979318 69.3201382 -1 3531
3533 0 246.377454 23.2204317 69.3924758 -1 3532
3534 0 246.429156 23.2665866 69.4233535 -1 3533
3535 0 246.493375 23.2800627 69.4612053 -1 3534
3536 0 246.57428 23.2702801 69.5307997 -1 3535
3537 0 246.552332 23.3306274 69.5682915 -1 3536
3538 0 246.618649 23.3589478 69.6297757 -1 3537
3539 0 246.608731 23.3691896 69.651327 -1 3538
3540 0 241.790582 23.6774784 67.0574756 -1 3473
3541 0 241.686684 23.8460444 66.9618749 -1 3540
3542 0 241.619209 23.8444296 66.9205274 -1 3541
3543 0 241.596364 23.8671056 66.8870746 -1 3542
3544 0 241.606843 23.8604225 66.8651138 -1 3543
3545 0 237.691152 25.2548961 64.3602501 -1 3393
3546 0 237.465798 25.3209265 64.3745913 -1 3545
3547 0 237.373119 25.3612971 64.3738023 -1 3546
3548 0 237.338111 25.4138623 64.4359559 -1 3547
3549 0 237.31751 25.4368 64.454142 -1 3548
3550 0 237.140021 25.5259335 64.4545653 -1 3549
3551 0 237.011215 25.5390941 64.4978876 -1 3550
3552 0 236.875322 25.5124885 64.5177052 -1 3551
3553 0 236.889393 25.7689254 64.527146 -1 3552
3554 0 236.743902 25.6835743 64.5241596 -1 3553
3555 0 236.604491 25.6425175 64.5446509 -1 3554
3556 0 236.457464 25.8019935 64.5745498 -1 3555
3557 0 236.267543 25.8212905 64.6049877 -1 3556
3558 0 235.686708 25.7774209 64.4744046 -1 3557
3559 0 235.335917 25.9613613 64.4345622 -1 3558
3560 0 235.316754 26.1103464 64.5488813 -1 3559
3561 0 235.263713 26.1965252 64.634417 -1 3560
3562 0 235.226856 26.2604459 64.6995513 -1 3561
3563 0 235.217003 26.3008295 64.7207444 -1 3562
3564 0 235.004234 25.4539566 64.7770809 -1 3563
3565 0 234.921701 25.5820816 64.8023904 -1 3564
3566 0 234.802894 25.7223856 64.8194777 -1 3565
3567 0 234.714342 25.8192356 64.8463476 -1 3566
3568 0 234.66157 25.7041911 64.8677912 -1 3567
3569 0 234.620011 25.8039651 64.878912 -1 3568
3570 0 234.484521 25.6474339 64.9111929 -1 3569
3571 0 234.443028 25.5843176 64.9321973 -1 3570
3572 0 234.432755 25.5415731 64.9587591 -1 3571
3573 0 234.418292 25.5327486 64.9824058 -1 3572
3574 0 235.457673 25.8735435 64.4163911 -1 3558
3575 0 235.403635 25.9196922 64.3252532 -1 3574
3576 0 235.319768 25.8471452 64.2601168 -1 3575
3577 0 235.413225 25.8550562 64.230105 -1 3576
3578 0 236.262634 29.7398871 63.578203 -1 3303
3579 0 235.68773 28.9684998 63.4177604 -1 3578
3580 0 235.678059 28.8788692 63.3948441 -1 3579
3581 0 235.558437 28.7888104 63.4226923 -1 3580
3582 0 235.556261 28.7631546 63.4477468 -1 3581
3583 0 235.920587 29.1589484 63.5314913 -1 3582
3584 0 235.991158 29.1194067 63.5721455 -1 3583
3585 0 236.061019 29.1240628 63.6109133 -1 3584
3586 0 236.082794 29.1213341 63.6400553 -1 3585
3587 0 238.146484 36.0682315 65.3102885 -1 2899
3588 0 238.063884 36.4830711 64.9031612 -1 3587
3589 0 238.188437 35.8294477 64.2071479 -1 3588
3590 0 238.173404 35.1791252 63.8051186 -1 3589
3591 0 237.556518 33.8304002 63.204742 -1 3590
3592 0 237.458408 33.4404178 62.9649268 -1 3591
3593 0 237.524921 32.8447346 62.6948606 -1 3592
3594 0 237.524474 32.7657546 62.6508401 -1 3593
3595 0 237.538846 32.1456718 62.3030245 -1 3594
3596 0 237.593415 31.6943202 62.0755794 -1 3595
3597 0 237.723365 31.6528576 61.5462054 -1 3596
3598 0 237.765807 31.7037601 61.1383046 -1 3597
3599 0 237.726905 31.7403186 61.0371056 -1 3598
3600 0 237.681956 31.7821863 60.9117701 -1 3599
3601 0 237.657787 31.8127999 60.8370318 -1 3600
3602 0 237.683898 31.8513764 60.749473 -1 3601
3603 0 237.649736 31.7796677 60.7000386 -1 3602
3604 0 237.605249 31.7083288 60.6257639 -1 3603
3605 0 237.703458 31.6059797 60.3552953 -1 3604
3606 0 237.981981 31.7314853 60.1808942 -1 3605
3607 0 238.008345 31.894363 60.0888186 -1 3606
3608 0 238.025141 31.8616996 60.0036662 -1 3607
3609 0 237.449795 32.0141665 59.88052 -1 3608
3610 0 236.935753 31.6903226 59.7911423 -1 3609
3611 0 236.741854 31.654159 59.7766292 -1 3610
3612 0 236.553853 31.5923461 59.7644364 -1 3611
3613 0 236.441184 31.5951312 59.764735 -1 3612
3614 0 236.294239 31.5985332 59.7584519 -1 3613
3615 0 236.224005 31.537231 59.7694973 -1 3614
3616 0 236.160282 31.5341922 59.7797428 -1 3615
3617 0 236.104182 31.5171093 59.7919894 -1 3616
3618 0 236.065255 31.5015662 59.8075177 -1 3617
3619 0 235.991186 31.4842012 59.8163501 -1 3618
3620 0 235.947057 31.4567451 59.8313175 -1 3619
3621 0 235.941403 31.4169717 59.8541129 -1 3620
3622 0 235.916728 31.3520094 59.8741081 -1 3621
3623 0 235.845155 31.3122662 59.8842159 -1 3622
3624 0 235.797876 31.3168145 59.8975262 -1 3623
3625 0 235.798506 31.3163153 59.9202158 -1 3624
3626 0 235.765573 31.2891735 59.9373625 -1 3625
3627 0 235.696236 31.3206348 59.9456231 -1 3626
3628 0 235.553865 31.305988 59.9415647 -1 3627
3629 0 235.523345 31.2808127 59.9817498 -1 3628
3630 0 235.413917 31.2970117 59.9605421 -1 3629
3631 0 235.27726 31.2597741 59.981191 -1 3630
3632 0 234.87699 31.2133037 59.9308339 -1 3631
3633 0 234.719518 31.1355871 59.9720059 -1 3632
3634 0 234.619905 31.1093983 59.9772029 -1 3633
3635 0 234.441325 31.0812597 59.9909383 -1 3634
3636 0 234.103781 31.0128318 59.9551133 -1 3635
3637 0 234.02724 30.9896273 59.9648427 -1 3636
3638 0 233.460946 30.969199 59.890239 -1 3637
3639 0 232.62664 30.9276215 59.7315514 -1 3638
3640 0 231.960343 30.9645949 59.7418742 -1 3639
3641 0 231.684558 30.2414838 59.7106272 -1 3640
3642 0 231.849841 29.9452973 59.6943888 -1 3641
3643 0 231.942148 29.8573055 59.687253 -1 3642
3644 0 231.97409 29.8257359 59.6700913 -1 3643
3645 0 231.998153 29.8110884 59.6514752 -1 3644
3646 0 231.897398 29.2515725 59.8032821 -1 3645
3647 0 231.836238 29.1624496 59.8405062 -1 3646
3648 0 231.7932 29.1641822 59.879059 -1 3647
3649 0 231.812031 29.2572749 59.9257431 -1 3648
3650 0 232.018704 29.7881435 59.6324786 -1 3645
3651 0 232.13204 29.6917664 59.4718151 -1 3650
3652 0 232.145506 29.6821411 59.4516573 -1 3651
3653 0 232.159635 29.7133198 59.386012 -1 3652
3654 0 232.183008 29.727573 59.3446137 -1 3653
3655 0 232.20431 29.7357801 59.3254274 -1 3654
3656 0 232.163734 29.7508777 59.2739901 -1 3655
3657 0 232.179813 29.7962636 59.2532931 -1 3656
3658 0 232.191318 29.8289474 59.165102 -1 3657
3659 0 232.240338 29.9342808 59.1038299 -1 3658
3660 0 232.244357 30.0630554 59.0796685 -1 3659
3661 0 232.24653 30.1427225 59.0561795 -1 3660
3662 0 232.323186 30.1648475 59.0232054 -1 3661
3663 0 231.991085 29.965399 58.953032 -1 3662
3664 0 231.857915 29.8018691 58.8912454 -1 3663
3665 0 231.818832 29.6692262 58.8656176 -1 3664
3666 0 231.832706 29.5745114 58.7808988 -1 3665
3667 0 231.871579 29.6196368 58.7416422 -1 3666
3668 0 231.911118 29.5951745 58.7039586 -1 3667
3669 0 231.93223 29.5937374 58.6851256 -1 3668
3670 0 231.980591 29.6088932 58.6259792 -1 3669
3671 0 232.016514 29.5833767 58.5879486 -1 3670
3672 0 232.086173 29.6402436 58.5534258 -1 3671
3673 0 232.112635 29.6989736 58.5121532 -1 3672
3674 0 232.139745 29.695251 58.4724001 -1 3673
3675 0 232.361745 30.3758769 59.0029003 -1 3662
3676 0 232.431985 30.6016551 58.9873224 -1 3675
3677 0 232.449364 30.6796481 58.9439554 -1 3676
3678 0 232.471007 30.7744669 58.923241 -1 3677
3679 0 232.512931 30.8221094 58.8620552 -1 3678
3680 0 232.540035 30.8883934 58.7982298 -1 3679
3681 0 232.599795 31.1090369 58.6920381 -1 3680
3682 0 232.60242 31.2090128 58.6459929 -1 3681
3683 0 232.594326 31.4066392 58.5963227 -1 3682
3684 0 232.570187 31.5703669 58.5670823 -1 3683
3685 0 232.542202 31.6827165 58.538304 -1 3684
3686 0 232.568963 31.7213126 58.4972302 -1 3685
3687 0 232.600679 31.7226724 58.4576989 -1 3686
3688 0 232.593912 31.7385858 58.4119487 -1 3687
3689 0 232.607871 31.7180805 58.3701825 -1 3688
3690 0 232.624326 31.683897 58.3291308 -1 3689
3691 0 232.640537 31.6224986 58.2886651 -1 3690
3692 0 232.636339 31.5368397 58.2455949 -1 3691
3693 0 232.659003 31.5182388 58.2274314 -1 3692
3694 0 232.706989 31.4818594 58.2136476 -1 3693
3695 0 232.719818 31.4412751 58.1944716 -1 3694
3696 0 232.765442 31.4408389 58.1796019 -1 3695
3697 0 232.79407 31.4000273 58.1629788 -1 3696
3698 0 232.81335 31.4001015 58.1439785 -1 3697
3699 0 232.874569 31.3736176 58.1322747 -1 3698
3700 0 232.884869 31.3479874 58.1124706 -1 3699
3701 0 232.93556 31.3230082 58.099137 -1 3700
3702 0 233.01157 31.2858646 58.0682155 -1 3701
3703 0 233.105463 31.2875899 58.06138 -1 3702
3704 0 233.179268 31.3084913 58.0288947 -1 3703
3705 0 233.240996 31.3525282 58.0159032 -1 3704
3706 0 233.311418 31.3895932 57.9825568 -1 3705
3707 0 233.351448 31.3544608 57.9461058 -1 3706
3708 0 233.396205 31.3635754 57.9093458 -1 3707
3709 0 233.446496 31.5207857 57.8476869 -1 3708
3710 0 233.510085 31.5766755 57.8128484 -1 3709
3711 0 233.596904 31.6781277 57.7806668 -1 3710
3712 0 233.637883 31.7511625 57.7635676 -1 3711
3713 0 233.644513 31.8151672 57.719055 -1 3712
3714 0 233.743336 31.7747793 57.6928227 -1 3713
3715 0 233.800986 31.7416746 57.681519 -1 3714
3716 0 233.812973 31.7142946 57.640507 -1 3715
3717 0 233.831052 31.6819682 57.6006992 -1 3716
3718 0 233.852786 31.6669097 57.5610489 -1 3717
3719 0 233.947308 31.6283208 57.5344709 -1 3718
3720 0 234.017162 31.6822854 57.5010543 -1 3719
3721 0 234.097348 31.7079974 57.470285 -1 3720
3722 0 234.242754 31.7407403 57.4724329 -1 3721
3723 0 234.32768 31.6990255 57.4447438 -1 3722
3724 0 234.334746 31.7033047 57.424002 -1 3723
3725 0 234.369345 31.9263981 57.4229851 -1 3724
3726 0 234.622338 31.9932187 57.4867659 -1 3725
3727 0 234.932785 32.0173733 57.5408114 -1 3726
3728 0 235.182264 31.9782261 57.5431185 -1 3727
3729 0 235.36225 31.9420449 57.5551411 -1 3728
3730 0 235.397323 31.9102086 57.5408031 -1 3729
3731 0 235.418257 31.8696428 57.5242197 -1 3730
3732 0 235.487348 31.8079479 57.5172493 -1 3731
3733 0 235.674935 31.8132493 57.5297883 -1 3732
3734 0 235.894726 31.743764 57.529609 -1 3733
3735 0 235.999323 31.7881602 57.5256616 -1 3734
3736 0 235.966291 31.7067091 57.5007568 -1 3735
3737 0 235.989273 31.6491685 57.4636343 -1 3736
3738 0 235.983033 31.6084542 57.4422175 -1 3737
3739 0 235.95351 31.5295867 57.4179135 -1 3738
3740 0 236.091696 31.8360051 57.5193207 -1 3735
3741 0 236.20523 31.8808086 57.5171186 -1 3740
3742 0 236.322419 31.9306763 57.5154562 -1 3741
3743 0 236.338414 31.9039198 57.497705 -1 3742
3744 0 236.38747 31.8368319 57.4878722 -1 3743
3745 0 236.53097 31.8655458 57.5359314 -1 3744
3746 0 236.553701 31.8932872 57.5610066 -1 3745
3747 0 236.650296 31.957472 57.6206251 -1 3746
3748 0 236.775613 32.0281087 57.6636717 -1 3747
3749 0 236.838248 32.0872359 57.6951687 -1 3748
3750 0 236.96018 32.2462003 57.7339197 -1 3749
3751 0 237.033724 32.3204061 57.7011369 -1 3750
3752 0 237.02615 32.2980269 57.6787148 -1 3751
3753 0 237.075845 32.3214039 57.7749993 -1 3750
3754 0 237.127539 32.266692 57.831218 -1 3753
3755 0 237.158787 32.2731302 57.8809008 -1 3754
3756 0 237.050691 32.3965402 57.8986199 -1 3755
3757 0 237.039937 32.436564 57.9168172 -1 3756
3758 0 237.010581 32.4651946 57.9319198 -1 3757
3759 0 234.314413 31.6982079 57.3769851 -1 3724
3760 0 234.367753 31.6638813 57.3437053 -1 3759
3761 0 234.455681 31.5531652 57.3408092 -1 3760
3762 0 232.879539 29.8736298 59.0750016 -1 3675
3763 0 232.893074 29.8583675 59.0331195 -1 3762
3764 0 232.935521 29.9170814 58.9943741 -1 3763
3765 0 232.906344 29.9425806 58.9444885 -1 3764
3766 0 232.909513 30.0051416 58.8991562 -1 3765
3767 0 232.925633 30.0210064 58.8570918 -1 3766
3768 0 233.003588 29.9888112 58.8265213 -1 3767
3769 0 233.039544 29.9877304 58.8104159 -1 3768
3770 0 233.045788 29.9783216 58.7895469 -1 3769
3771 0 233.056364 29.9116659 58.7487112 -1 3770
3772 0 233.068791 29.8916682 58.7070835 -1 3771
3773 0 233.103053 29.8776674 58.6690312 -1 3772
3774 0 233.166959 29.8470278 58.6364916 -1 3773
3775 0 233.247423 29.8070097 58.6071374 -1 3774
3776 0 233.326058 29.7445262 58.5782371 -1 3775
3777 0 233.392642 29.7476107 58.5455829 -1 3776
3778 0 233.539402 29.6979258 58.5284786 -1 3777
3779 0 233.640684 29.6316005 58.5042084 -1 3778
3780 0 233.659943 29.6141829 58.4861429 -1 3779
3781 0 233.131157 30.1129869 58.8671026 -1 3768
3782 0 233.162483 30.1642818 58.8933286 -1 3781
3783 0 233.169008 30.173454 58.9386157 -1 3782
3784 0 233.161868 30.199629 58.9590048 -1 3783
3785 0 233.154545 30.1682742 58.9807431 -1 3784
3786 0 233.161252 30.1716554 59.0040282 -1 3785
3787 0 231.403525 28.9970198 59.5745674 -1 3645
3788 0 231.098427 28.8842056 59.5766331 -1 3787
3789 0 230.689862 28.502988 59.5472651 -1 3788
3790 0 230.521132 28.5012207 59.5465876 -1 3789
3791 0 230.207893 28.4345878 59.528335 -1 3790
3792 0 229.904193 28.2584595 59.5144516 -1 3791
3793 0 229.301107 27.9213124 59.4691938 -1 3792
3794 0 228.575337 27.5963155 59.3731037 -1 3793
3795 0 227.998234 27.1246938 59.2585393 -1 3794
3796 0 227.301954 26.5990819 59.2560114 -1 3795
3797 0 226.937833 26.2852191 59.2596357 -1 3796
3798 0 226.889109 26.1542562 59.2150895 -1 3797
3799 0 226.870055 26.0862381 59.1711454 -1 3798
3800 0 226.85719 25.9922804 59.1063032 -1 3799
3801 0 226.924634 26.1305168 59.0626743 -1 3800
3802 0 226.570235 25.9787813 59.266734 -1 3797
3803 0 225.505317 25.5416294 59.1412473 -1 3802
3804 0 224.889277 25.2255555 59.1127464 -1 3803
3805 0 224.723456 25.0298495 59.1840624 -1 3804
3806 0 224.482168 24.8773782 59.2315003 -1 3805
3807 0 224.225575 24.8063306 59.277049 -1 3806
3808 0 224.019588 24.7182329 59.3250676 -1 3807
3809 0 223.731751 24.6070028 59.3757067 -1 3808
3810 0 223.550578 24.5722843 59.4463396 -1 3809
3811 0 223.513327 24.4212783 59.4992191 -1 3810
3812 0 223.491154 24.3608286 59.547692 -1 3811
3813 0 223.449301 24.3252829 59.5952836 -1 3812
3814 0 223.445926 24.2654562 59.6436474 -1 3813
3815 0 223.420976 24.2456056 59.6903941 -1 3814
3816 0 223.384969 24.2183976 59.7605229 -1 3815
3817 0 223.204894 24.0800759 59.8166204 -1 3816
3818 0 223.038982 24.031678 59.8687387 -1 3817
3819 0 222.899712 23.8860373 59.9491451 -1 3818
3820 0 222.546414 23.7846544 60.0126232 -1 3819
3821 0 222.474871 23.7458546 60.0867711 -1 3820
3822 0 222.286857 23.7514307 60.1404136 -1 3821
3823 0 222.154952 23.7611863 60.1920663 -1 3822
3824 0 221.996176 23.894081 60.2847955 -1 3823
3825 0 221.893245 23.8992773 60.3832546 -1 3824
3826 0 221.695524 24.0205533 60.4806875 -1 3825
3827 0 221.680876 24.0931392 60.548204 -1 3826
3828 0 221.574309 24.0936724 60.6015414 -1 3827
3829 0 221.49601 24.2319997 60.6219014 -1 3828
3830 0 221.34071 24.7911329 60.6246675 -1 3829
3831 0 221.462517 24.1632365 60.6992168 -1 3830
3832 0 221.219622 24.3455061 60.7753891 -1 3831
3833 0 221.030806 24.4982435 60.8509502 -1 3832
3834 0 221.060838 24.3833687 60.9278307 -1 3833
3835 0 221.060429 24.2971332 61.0052813 -1 3834
3836 0 220.990224 24.358316 61.0550117 -1 3835
3837 0 220.983179 24.4529553 61.0987699 -1 3836
3838 0 220.814648 24.5868625 61.1761287 -1 3837
3839 0 220.888475 24.6508249 61.2164515 -1 3838
3840 0 220.756942 24.8571387 61.41143 -1 3839
3841 0 220.605727 25.058054 61.5856053 -1 3840
3842 0 220.623961 25.0615715 61.6338974 -1 3841
3843 0 220.689111 25.0791517 61.7031303 -1 3842
3844 0 220.527078 25.2853265 61.805302 -1 3843
3845 0 220.674003 24.8861465 61.8388227 -1 3844
3846 0 220.674611 25.1176521 61.8525591 -1 3845
3847 0 220.595113 25.0720352 61.9361214 -1 3846
3848 0 220.54931 25.0406074 61.9915802 -1 3847
3849 0 220.485001 25.1144167 62.0941283 -1 3848
3850 0 220.618747 25.1618326 62.15764 -1 3849
3851 0 220.462302 25.2670206 62.2666512 -1 3850
3852 0 220.779199 25.2617883 62.3191762 -1 3851
3853 0 221.22183 25.7556494 62.3708977 -1 3852
3854 0 221.052672 25.7679511 62.5099622 -1 3853
3855 0 220.907162 25.8374762 62.5948237 -1 3854
3856 0 220.703425 25.8730341 62.7116341 -1 3855
3857 0 220.502142 25.956715 62.8013863 -1 3856
3858 0 220.319672 25.9494683 62.9201551 -1 3857
3859 0 220.199742 26.1720706 62.999286 -1 3858
3860 0 219.815535 26.0334364 63.1416811 -1 3859
3861 0 219.672198 25.9897184 63.2618334 -1 3860
3862 0 219.563421 26.0277559 63.3492801 -1 3861
3863 0 219.543075 25.9653042 63.5142408 -1 3862
3864 0 219.471358 25.9074728 63.6308768 -1 3863
3865 0 218.494028 25.021254 64.0814455 -1 3864
3866 0 218.276474 24.9036856 64.1966386 -1 3865
3867 0 218.184166 24.9372384 64.2871065 -1 3866
3868 0 218.09908 24.9010531 64.3547985 -1 3867
3869 0 217.894485 24.9667482 64.4286567 -1 3868
3870 0 218.013067 25.0899057 64.4330214 -1 3869
3871 0 218.32759 25.2474795 64.4135688 -1 3870
3872 0 218.361492 25.2540687 64.4369859 -1 3871
3873 0 226.528491 25.9601512 59.3317209 -1 3802
3874 0 226.585155 25.9458671 59.357652 -1 3873
3875 0 226.508008 26.1674972 59.4149119 -1 3874
3876 0 226.958794 26.15549 59.4650439 -1 3875
3877 0 227.017501 26.1995351 59.4903406 -1 3876
3878 0 227.154914 26.2324179 59.54387 -1 3877
3879 0 230.699837 28.214853 59.5534378 -1 3790
3880 0 230.73044 28.1788142 59.5359513 -1 3879
3881 0 230.74595 28.1547747 59.4937808 -1 3880
3882 0 231.826147 30.9804974 59.7445147 -1 3640
3883 0 231.428444 31.8202742 59.677948 -1 3882
3884 0 231.315609 32.0572035 59.6371696 -1 3883
3885 0 231.171453 32.4448851 59.5909731 -1 3884
3886 0 230.463623 33.3767124 59.4241593 -1 3885
3887 0 230.305869 33.621614 59.3115481 -1 3886
3888 0 230.341756 33.6259224 59.2928044 -1 3887
3889 0 230.348646 33.6357663 59.2021419 -1 3888
3890 0 230.56415 33.4918385 59.160959 -1 3889
3891 0 230.877392 33.2429259 59.1115355 -1 3890
3892 0 230.918096 33.1958813 59.0718717 -1 3891
3893 0 230.931499 33.2210157 59.0052555 -1 3892
3894 0 230.770269 33.2841933 58.9162929 -1 3893
3895 0 230.63624 33.4576115 58.8523008 -1 3894
3896 0 230.652228 33.3666132 58.8327998 -1 3895
3897 0 230.644138 33.4226229 58.8084733 -1 3896
3898 0 230.46001 33.3743907 59.4695492 -1 3886
3899 0 230.439696 33.3872619 59.5128533 -1 3898
3900 0 230.388251 33.4247168 59.5293643 -1 3899
3901 0 230.356226 33.4594968 59.5482289 -1 3900
3902 0 230.32062 33.492036 59.5667361 -1 3901
3903 0 230.178286 33.7079749 59.5942875 -1 3902
3904 0 230.132261 33.7382825 59.6348568 -1 3903
3905 0 230.154197 33.7452552 59.6833568 -1 3904
3906 0 230.000545 33.7589736 59.7122828 -1 3905
3907 0 229.779857 33.8490769 59.7337884 -1 3906
3908 0 229.780972 33.807245 59.8037175 -1 3907
3909 0 229.834492 33.7858288 59.8559604 -1 3908
3910 0 229.828328 33.7754354 59.878575 -1 3909
3911 0 231.700524 30.9915595 59.748756 -1 3882
3912 0 231.521504 30.9815566 59.8369921 -1 3911
3913 0 231.658974 30.8455863 59.995282 -1 3912
3914 0 231.767774 30.4982716 60.0610485 -1 3913
3915 0 238.059397 31.8647513 59.9880443 -1 3608
3916 0 238.246107 31.9940602 59.8855433 -1 3915
3917 0 238.410632 32.2184665 59.7741573 -1 3916
3918 0 238.449326 32.2297905 59.736711 -1 3917
3919 0 238.542 32.2824931 59.6635936 -1 3918
3920 0 238.578924 32.2868011 59.6261902 -1 3919
3921 0 238.692126 32.2382516 59.5846544 -1 3920
3922 0 238.931738 32.1120687 59.5285486 -1 3921
3923 0 239.076188 32.0303654 59.4956407 -1 3922
3924 0 239.259266 31.9175425 59.4280413 -1 3923
3925 0 239.306118 31.8677072 59.3958392 -1 3924
3926 0 239.346017 31.858733 59.3823837 -1 3925
3927 0 239.418485 31.8195064 59.355084 -1 3926
3928 0 239.681443 31.7094247 59.1715846 -1 3927
3929 0 239.843382 31.6968931 59.1176332 -1 3928
3930 0 239.884408 31.6848102 59.1047707 -1 3929
3931 0 239.949408 31.6378911 59.0989176 -1 3930
3932 0 240.004114 31.6575325 59.0206579 -1 3931
3933 0 240.0477 31.682815 58.9841388 -1 3932
3934 0 240.252895 31.6310693 58.8532716 -1 3933
3935 0 240.333749 31.6469614 58.8252727 -1 3934
3936 0 240.434003 31.653462 58.7798086 -1 3935
3937 0 240.433392 31.6277341 58.7590042 -1 3936
3938 0 240.621413 31.5028943 58.5629509 -1 3937
3939 0 240.732697 31.4639297 58.4122445 -1 3938
3940 0 240.681451 31.338502 58.3644581 -1 3939
3941 0 240.660613 31.0380207 58.2011236 -1 3940
3942 0 240.717589 30.8904341 58.0898391 -1 3941
3943 0 241.362993 30.9509943 57.7624844 -1 3942
3944 0 242.125594 30.8326744 57.4497233 -1 3943
3945 0 242.340646 31.0722248 57.3926549 -1 3944
3946 0 242.292775 31.1817107 57.3533964 -1 3945
3947 0 241.998886 30.9729315 57.2816142 -1 3946
3948 0 242.083151 30.882931 57.2173759 -1 3947
3949 0 241.97869 30.8711037 56.9101506 -1 3948
3950 0 241.960833 30.7114035 56.8066 -1 3949
3951 0 241.947774 30.5665643 56.7690268 -1 3950
3952 0 242.658064 29.909269 56.545882 -1 3951
3953 0 243.167211 29.7374111 56.3803221 -1 3952
3954 0 243.216985 29.6359513 56.353738 -1 3953
3955 0 243.361327 29.6481505 56.3397939 -1 3954
3956 0 243.54329 29.6776832 56.2885663 -1 3955
3957 0 243.74293 29.3754329 56.1974022 -1 3956
3958 0 243.923042 29.0062411 56.0625403 -1 3957
3959 0 244.196257 28.7981495 56.0028337 -1 3958
3960 0 244.412503 28.3181671 55.8614377 -1 3959
3961 0 244.620177 28.0492213 55.7919539 -1 3960
3962 0 244.676416 27.971265 55.7651516 -1 3961
3963 0 244.848795 27.6019202 55.7400603 -1 3962
3964 0 245.022064 27.3217035 55.7087531 -1 3963
3965 0 245.557134 26.8020975 55.5936726 -1 3964
3966 0 246.099548 26.4702479 55.5320639 -1 3965
3967 0 246.464257 26.3573671 55.5277965 -1 3966
3968 0 247.16809 26.0898698 55.4021997 -1 3967
3969 0 247.418247 25.8156433 55.362151 -1 3968
3970 0 247.883295 25.59846 55.3162635 -1 3969
3971 0 248.456483 25.4287193 55.2648934 -1 3970
3972 0 248.823444 25.3628371 55.2536988 -1 3971
3973 0 249.325936 25.2878356 55.2242186 -1 3972
3974 0 251.320421 24.6596024 55.1875231 -1 3973
3975 0 251.870831 24.3967169 55.1764404 -1 3974
3976 0 252.473182 23.9803904 55.233846 -1 3975
3977 0 253.136846 23.9821604 55.2706223 -1 3976
3978 0 253.734978 23.7955403 55.2354686 -1 3977
3979 0 254.840869 23.4400484 55.3115983 -1 3978
3980 0 256.210697 23.1048207 55.4596429 -1 3979
3981 0 256.906727 22.9121709 55.5365514 -1 3980
3982 0 257.941637 22.6152888 55.5870918 -1 3981
3983 0 258.418915 22.4782176 55.5158364 -1 3982
3984 0 258.96288 22.1513063 55.5203612 -1 3983
3985 0 260.093404 21.8177907 55.5869067 -1 3984
3986 0 261.336007 21.4711476 55.6991031 -1 3985
3987 0 261.946955 21.2761059 55.7044189 -1 3986
3988 0 262.914105 20.9138001 55.7887337 -1 3987
3989 0 265.214188 19.7598632 56.1247606 -1 3988
3990 0 266.02854 19.2500712 56.0384906 -1 3989
3991 0 267.215245 18.8396015 56.5706433 -1 3990
3992 0 267.614729 18.4782183 56.763133 -1 3991
3993 0 268.388374 18.08389 57.0427338 -1 3992
3994 0 269.018614 17.5563987 57.3544213 -1 3993
3995 0 269.962493 16.5222416 57.803363 -1 3994
3996 0 270.391464 16.2338278 58.0841796 -1 3995
3997 0 270.876795 16.2868216 57.9370475 -1 3996
3998 0 272.908206 16.3348608 57.8663268 -1 3997
3999 0 275.927704 16.6865188 57.8453421 -1 3998
4000 0 276.780465 17.0139022 58.0102712 -1 3999
4001 0 277.572376 17.1767965 58.1801583 -1 4000
4002 0 278.416885 17.2608466 58.3609013 -1 4001
4003 0 280.157957 17.4869274 58.3881774 -1 4002
4004 0 281.567446 17.6933233 58.824189 -1 4003
4005 0 283.844448 17.9415359 58.9426664 -1 4004
4006 0 285.030181 18.2746839 59.2216575 -1 4005
4007 0 286.842896 18.6249198 59.3959012 -1 4006
4008 0 288.171452 18.8303078 59.5111765 -1 4007
4009 0 289.383956 19.0424712 59.7338665 -1 4008
4010 0 291.469834 19.4765714 60.1707863 -1 4009
4011 0 293.250978 19.7975426 59.946804 -1 4010
4012 0 295.000385 20.236198 60.0734639 -1 4011
4013 0 296.623901 20.6288119 60.1757088 -1 4012
4014 0 298.079343 21.0893508 60.1632416 -1 4013
4015 0 299.225407 21.8140822 60.4501823 -1 4014
4016 0 300.493065 22.3304675 60.6802302 -1 4015
4017 0 301.560297 22.9518787 60.8544422 -1 4016
4018 0 303.48489 24.2786201 61.1518957 -1 4017
4019 0 305.8012 25.327804 61.5914883 -1 4018
4020 0 306.966544 26.0357273 61.6088247 -1 4019
4021 0 307.70491 26.4721673 61.5709314 -1 4020
4022 0 308.863196 26.9456576 61.5765041 -1 4021
4023 0 309.254554 27.1744985 61.5807011 -1 4022
4024 0 310.118861 27.5090352 61.6039698 -1 4023
4025 0 312.410427 28.652785 61.6786389 -1 4024
4026 0 312.809079 28.6342821 61.3693901 -1 4025
4027 0 313.752686 28.7866678 61.1611347 -1 4026
4028 0 314.515101 28.9761748 61.1370126 -1 4027
4029 0 315.503795 29.2703781 61.114548 -1 4028
4030 0 318.728551 29.3279946 60.9678724 -1 4029
4031 0 320.627115 29.2699729 60.6919658 -1 4030
4032 0 323.819512 28.6990439 60.616978 -1 4031
4033 0 324.542437 28.2041968 60.613559 -1 4032
4034 0 325.163548 27.8391598 60.5994225 -1 4033
4035 0 326.002293 27.5849658 60.5753299 -1 4034
4036 0 328.513294 26.4321403 60.5612307 -1 4035
4037 0 328.915544 25.9937719 60.3096057 -1 4036
4038 0 329.347685 25.7852762 60.2221424 -1 4037
4039 0 329.930671 25.4982742 60.1253903 -1 4038
4040 0 330.507946 25.1115729 60.0916214 -1 4039
4041 0 331.603712 24.7795978 60.0709257 -1 4040
4042 0 332.034453 24.585408 59.8042315 -1 4041
4043 0 333.030209 24.0804712 59.6978671 -1 4042
4044 0 333.969611 23.6117255 59.7337182 -1 4043
4045 0 334.541078 23.3863479 59.6514061 -1 4044
4046 0 334.741394 23.3469808 59.59607 -1 4045
4047 0 335.115424 23.2319787 59.5134501 -1 4046
4048 0 335.703046 22.9046155 59.4976679 -1 4047
4049 0 336.641849 22.6704791 59.3713543 -1 4048
4050 0 337.076763 22.6713799 59.2778636 -1 4049
4051 0 340.553943 21.7241911 59.1582845 -1 4050
4052 0 341.593006 21.3162442 59.0941804 -1 4051
4053 0 342.336481 21.093421 59.0545143 -1 4052
4054 0 344.356228 20.6175884 59.0793899 -1 4053
4055 0 346.607239 20.1480047 59.1774359 -1 4054
4056 0 347.333892 19.9493388 59.1714968 -1 4055
4057 0 348.621805 19.7093846 59.1727207 -1 4056
4058 0 350.612734 19.3453635 59.2366067 -1 4057
4059 0 351.43923 19.1212226 59.1779448 -1 4058
4060 0 353.826923 18.5484342 59.2976564 -1 4059
4061 0 355.507601 18.7512405 59.0298748 -1 4060
4062 0 357.030137 18.7788301 58.9512075 -1 4061
4063 0 358.979879 18.8736206 59.1248384 -1 4062
4064 0 361.342969 18.8576872 59.0889605 -1 4063
4065 0 361.740133 18.7283932 59.1533842 -1 4064
4066 0 362.027828 18.6986133 59.447862 -1 4065
4067 0 362.816633 19.0729165 59.2300233 -1 4066
4068 0 363.739025 19.5335119 59.0592975 -1 4067
4069 0 364.516318 20.0391981 58.8191337 -1 4068
4070 0 364.865288 20.247844 58.564751 -1 4069
4071 0 365.045461 20.2407861 58.3859489 -1 4070
4072 0 365.220018 20.2307212 58.1616796 -1 4071
4073 0 365.400937 20.1992136 57.9383452 -1 4072
4074 0 366.062322 20.6017443 57.5983847 -1 4073
4075 0 366.961497 20.8301233 57.2417444 -1 4074
4076 0 367.400162 20.9438871 57.0086441 -1 4075
4077 0 367.536149 20.9882984 56.9248282 -1 4076
4078 0 367.955727 21.0477219 56.7634189 -1 4077
4079 0 368.247252 21.177187 56.5287191 -1 4078
4080 0 368.57555 21.3578133 56.37915 -1 4079
4081 0 368.833747 21.3692709 56.2189986 -1 4080
4082 0 369.072616 21.4160317 56.1050497 -1 4081
4083 0 369.360406 21.4568931 56.0292486 -1 4082
4084 0 369.532869 21.8971201 55.9913003 -1 4083
4085 0 369.873642 22.1920156 55.9375225 -1 4084
4086 0 370.048697 22.7976651 55.8267934 -1 4085
4087 0 370.47613 23.0054012 55.7510124 -1 4086
4088 0 370.82866 22.842761 55.6299039 -1 4087
4089 0 371.12225 22.5664704 55.5305104 -1 4088
4090 0 371.514621 22.1287744 55.3943881 -1 4089
4091 0 371.900112 21.9126111 55.3082033 -1 4090
4092 0 372.150271 21.7825908 55.2383712 -1 4091
4093 0 372.384058 21.7877237 55.1560243 -1 4092
4094 0 372.851053 21.9930401 55.0246548 -1 4093
4095 0 373.168444 22.0310351 54.8400304 -1 4094
4096 0 373.384301 21.9932496 54.7410099 -1 4095
4097 0 373.629383 22.024861 54.604513 -1 4096
4098 0 373.882604 22.1152083 54.5126813 -1 4097
4099 0 374.21595 22.3417399 54.4873016 -1 4098
4100 0 374.52905 22.3370497 54.3685819 -1 4099
4101 0 374.91572 22.3186568 54.2866034 -1 4100
4102 0 375.437432 22.3081489 54.2008122 -1 4101
4103 0 375.943156 22.4111152 54.127733 -1 4102
4104 0 376.565241 22.6551334 54.0660138 -1 4103
4105 0 377.72064 22.6187348 53.9910465 -1 4104
4106 0 378.570845 23.2388537 53.9694283 -1 4105
4107 0 378.884778 23.3602849 53.954616 -1 4106
4108 0 379.197014 23.5379533 53.945409 -1 4107
4109 0 380.001296 23.8575244 53.8990888 -1 4108
4110 0 380.443261 24.0824749 53.8485768 -1 4109
4111 0 381.582559 24.1819864 53.8122693 -1 4110
4112 0 382.775087 24.4351807 53.8260053 -1 4111
4113 0 384.534962 24.8448582 53.8227936 -1 4112
4114 0 384.920937 24.4994598 53.8531111 -1 4113
4115 0 385.410768 24.2596096 53.8678372 -1 4114
4116 0 385.728798 24.006006 53.8898315 -1 4115
4117 0 386.05951 23.697304 53.9117875 -1 4116
4118 0 386.276079 23.7155074 53.9520457 -1 4117
4119 0 386.427419 23.8116568 53.9968512 -1 4118
4120 0 386.638423 23.9359175 54.0411787 -1 4119
4121 0 387.115382 24.168491 54.0822682 -1 4120
4122 0 387.54616 24.3029021 54.1198635 -1 4121
4123 0 387.917239 24.3053363 54.1548077 -1 4122
4124 0 388.316582 24.2758126 54.1887361 -1 4123
4125 0 388.75491 24.4071147 54.269734 -1 4124
4126 0 389.17888 24.4889677 54.3947861 -1 4125
4127 0 389.729372 24.6329679 54.4944327 -1 4126
4128 0 390.140653 24.7493803 54.5968489 -1 4127
4129 0 390.63002 24.9036331 54.696664 -1 4128
4130 0 391.184386 25.4499205 54.8361959 -1 4129
4131 0 391.769097 27.0016013 55.1035079 -1 4130
4132 0 392.162114 27.6543808 55.310263 -1 4131
4133 0 392.864144 27.5060909 55.5460026 -1 4132
4134 0 393.369928 27.8454015 55.743461 -1 4133
4135 0 393.604798 28.0041159 55.8197855 -1 4134
4136 0 393.799535 28.0924153 55.8990141 -1 4135
4137 0 394.02034 28.3111774 56.0197419 -1 4136
4138 0 394.304178 28.4843451 56.1145145 -1 4137
4139 0 394.582773 28.7879164 56.2970801 -1 4138
4140 0 394.826676 29.1532568 56.5474317 -1 4139
4141 0 395.086226 29.5610584 56.9085039 -1 4140
4142 0 395.26566 29.7666145 57.0738915 -1 4141
4143 0 395.364075 29.7539903 57.4336352 -1 4142
4144 0 395.465886 29.6496753 57.7739454 -1 4143
4145 0 395.609233 29.6980659 58.0385862 -1 4144
4146 0 395.666252 29.8521293 58.2128148 -1 4145
4147 0 395.782595 29.866072 58.2972357 -1 4146
4148 0 395.871096 29.9027469 58.497047 -1 4147
4149 0 395.898315 30.003315 58.6519515 -1 4148
4150 0 395.983273 29.9799158 58.8775772 -1 4149
4151 0 396.126266 30.0138986 59.1668821 -1 4150
4152 0 396.617167 29.7532039 59.3382919 -1 4151
4153 0 396.984773 29.3495474 59.3424242 -1 4152
4154 0 397.058784 29.0380893 59.3565518 -1 4153
4155 0 397.083589 28.9749529 59.3822546 -1 4154
4156 0 397.072177 28.9340965 59.4081775 -1 4155
4157 0 396.660752 29.762268 59.3818302 -1 4152
4158 0 396.708809 29.7641746 59.4255373 -1 4157
4159 0 396.718378 29.90194 59.5563892 -1 4158
4160 0 396.682114 29.944782 59.7405178 -1 4159
4161 0 396.684424 30.0000788 59.8529168 -1 4160
4162 0 396.687702 29.9787526 59.8769487 -1 4161
4163 0 396.749104 29.8578993 60.0189751 -1 4162
4164 0 396.757585 29.8552297 60.0880508 -1 4163
4165 0 396.783364 29.7637366 60.2305529 -1 4164
4166 0 396.799265 29.7341288 60.2777337 -1 4165
4167 0 396.78167 29.7503375 60.3007598 -1 4166
4168 0 396.778163 29.7956244 60.3909867 -1 4167
4169 0 396.720336 29.7909255 60.5094944 -1 4168
4170 0 396.703756 29.7780738 60.5340644 -1 4169
4171 0 396.672992 29.8374659 60.601598 -1 4170
4172 0 396.519255 30.1389337 60.7310807 -1 4171
4173 0 396.154086 30.6371213 61.0922096 -1 4172
4174 0 396.254898 30.2903729 61.2668876 -1 4173
4175 0 396.42845 29.8855979 61.3736485 -1 4174
4176 0 396.681472 29.3077825 61.559386 -1 4175
4177 0 396.728759 29.2159169 61.5864596 -1 4176
4178 0 396.817724 29.3206997 61.6935624 -1 4177
4179 0 396.915529 29.4237997 61.8236802 -1 4178
4180 0 396.977561 29.5195038 61.9321354 -1 4179
4181 0 397.03349 29.5747763 61.973331 -1 4180
4182 0 397.061996 29.6577856 62.0603699 -1 4181
4183 0 397.154896 29.7867899 62.2587856 -1 4182
4184 0 397.242416 29.8355669 62.3691995 -1 4183
4185 0 397.728558 29.6684323 62.3632926 -1 4184
4186 0 397.992568 29.3330408 62.2610806 -1 4185
4187 0 397.996279 29.2973157 62.2400938 -1 4186
4188 0 397.294901 29.8633834 62.4355567 -1 4184
4189 0 397.348326 29.9359862 62.5690206 -1 4188
4190 0 397.393926 29.967104 62.588645 -1 4189
4191 0 397.102846 29.1983284 62.6499849 -1 4190
4192 0 397.038308 28.9557549 62.7149591 -1 4191
4193 0 397.0519 28.8845395 62.7662865 -1 4192
4194 0 397.077256 28.7444679 62.8220572 -1 4193
4195 0 397.15337 28.511534 62.8831946 -1 4194
4196 0 397.199504 28.3719437 62.9389468 -1 4195
4197 0 397.264951 28.2787193 62.9911829 -1 4196
4198 0 397.27604 28.2165164 63.0189627 -1 4197
4199 0 397.246831 28.159092 63.0708644 -1 4198
4200 0 397.250198 28.0414539 63.1264757 -1 4199
4201 0 397.287888 28.0050236 63.15197 -1 4200
4202 0 397.308554 27.9342899 63.2275818 -1 4201
4203 0 397.27673 27.7559902 63.3122809 -1 4202
4204 0 397.283624 27.7141813 63.3862127 -1 4203
4205 0 397.303478 27.5384196 63.4464803 -1 4204
4206 0 397.306132 27.4954661 63.5444282 -1 4205
4207 0 397.309462 27.2703703 63.6328626 -1 4206
4208 0 397.276728 27.1094891 63.7170572 -1 4207
4209 0 397.311443 26.8990401 63.7808255 -1 4208
4210 0 397.287874 26.782871 63.8379419 -1 4209
4211 0 397.244324 26.7453852 63.9127503 -1 4210
4212 0 397.189966 26.6419681 63.9930205 -1 4211
4213 0 397.170199 26.5196325 64.0984256 -1 4212
4214 0 397.090835 26.4114546 64.2032659 -1 4213
4215 0 397.015976 26.40599 64.2996538 -1 4214
4216 0 396.855221 26.0806472 64.4229894 -1 4215
4217 0 396.79654 25.9441135 64.5063531 -1 4216
4218 0 396.77776 26.0628337 64.5443336 -1 4217
4219 0 396.776354 25.9449645 64.6020586 -1 4218
4220 0 396.763057 25.8904401 64.6785249 -1 4219
4221 0 396.760442 25.8691686 64.7282435 -1 4220
4222 0 396.768811 25.8225573 64.8280658 -1 4221
4223 0 396.765234 25.7706305 64.8565032 -1 4222
4224 0 396.758792 25.7204816 64.8848169 -1 4223
4225 0 396.790809 25.6028049 64.9189588 -1 4224
4226 0 396.790898 25.5387418 64.9725767 -1 4225
4227 0 396.789026 25.5332915 65.0211024 -1 4226
4228 0 396.857465 25.3624776 65.0842541 -1 4227
4229 0 396.920115 25.1874589 65.1481154 -1 4228
4230 0 396.987553 25.1206459 65.2264684 -1 4229
4231 0 397.005666 25.08019 65.3024632 -1 4230
4232 0 397.004761 25.0902058 65.3979505 -1 4231
4233 0 397.00348 25.0971834 65.4214163 -1 4232
4234 0 397.063031 25.0775568 65.4714947 -1 4233
4235 0 397.069795 25.1008873 65.517572 -1 4234
4236 0 397.443671 24.7546951 65.5987872 -1 4235
4237 0 398.003993 24.1064205 65.6393805 -1 4236
4238 0 398.074114 24.0871908 65.4723127 -1 4237
4239 0 398.068318 24.0783243 65.4490713 -1 4238
4240 0 398.120719 24.0772253 65.4009491 -1 4239
4241 0 398.139914 24.0245967 65.3339531 -1 4240
4242 0 398.170624 23.9694507 65.2672606 -1 4241
4243 0 398.210013 23.9169089 65.2485761 -1 4242
4244 0 398.204226 23.9080162 65.2253685 -1 4243
4245 0 397.538809 24.7071351 65.6275729 -1 4236
4246 0 397.793833 24.2835295 65.6937879 -1 4245
4247 0 397.817288 24.2139932 65.724993 -1 4246
4248 0 397.797648 24.3072783 65.7639312 -1 4247
4249 0 397.780814 24.3944661 65.779347 -1 4248
4250 0 397.771553 24.3952035 65.8034509 -1 4249
4251 0 397.79211 24.3205637 65.8351452 -1 4250
4252 0 397.623286 24.5373979 65.8617918 -1 4251
4253 0 397.591553 24.4602651 65.8936311 -1 4252
4254 0 397.561909 24.5319224 65.9348989 -1 4253
4255 0 397.557099 24.5644947 65.9558712 -1 4254
4256 0 397.440576 24.7248418 65.9884743 -1 4255
4257 0 397.330332 24.821497 66.0274645 -1 4256
4258 0 397.132742 25.0181717 66.0569794 -1 4257
4259 0 396.716784 25.196867 66.0643752 -1 4258
4260 0 396.505239 25.0861761 66.0986314 -1 4259
4261 0 396.387563 24.9188273 66.1380873 -1 4260
4262 0 396.419343 24.9617941 66.1584397 -1 4261
4263 0 396.213281 24.9030655 66.2118012 -1 4262
4264 0 396.007689 24.7910822 66.2698745 -1 4263
4265 0 395.961329 24.8383308 66.3139415 -1 4264
4266 0 395.917379 24.892626 66.3817188 -1 4265
4267 0 395.885779 24.9337491 66.4021566 -1 4266
4268 0 395.771472 24.8449205 66.4340839 -1 4267
4269 0 395.733015 25.0021669 66.4683235 -1 4268
4270 0 395.740784 25.0348788 66.5140563 -1 4269
4271 0 395.658336 25.0960145 66.5569293 -1 4270
4272 0 395.613205 25.1250838 66.5785082 -1 4271
4273 0 395.52784 25.1652139 66.623327 -1 4272
4274 0 395.069778 24.774492 66.6557929 -1 4273
4275 0 394.749611 24.7081521 66.7081971 -1 4274
4276 0 394.712305 24.8274541 66.7708283 -1 4275
4277 0 394.558416 24.9995511 66.8527047 -1 4276
4278 0 394.500875 25.1064915 66.8921138 -1 4277
4279 0 394.378986 25.1606798 66.9357329 -1 4278
4280 0 394.356325 25.2241656 67.0036547 -1 4279
4281 0 394.254678 25.2246165 67.1010291 -1 4280
4282 0 394.178765 25.2824509 67.169283 -1 4281
4283 0 394.041622 25.4014476 67.2322379 -1 4282
4284 0 393.878098 25.3682712 67.2832983 -1 4283
4285 0 393.812001 25.6559798 67.3330694 -1 4284
4286 0 393.778297 25.6034063 67.3862908 -1 4285
4287 0 393.704372 25.6174476 67.4585445 -1 4286
4288 0 393.64356 25.7082446 67.549227 -1 4287
4289 0 393.608226 25.8766489 67.6337838 -1 4288
4290 0 393.618011 25.976519 67.6994262 -1 4289
4291 0 393.615597 26.0088978 67.7950787 -1 4290
4292 0 393.660861 26.0731806 67.8881604 -1 4291
4293 0 393.606523 26.0788595 67.9860903 -1 4292
4294 0 393.517353 26.1097414 68.0574656 -1 4293
4295 0 393.493271 26.0989174 68.1076202 -1 4294
4296 0 393.395281 26.1685387 68.1759561 -1 4295
4297 0 393.34083 26.1608714 68.2259541 -1 4296
4298 0 393.246816 26.156911 68.2757407 -1 4297
4299 0 393.152223 26.2114816 68.2961379 -1 4298
4300 0 393.082634 26.2470375 68.3427557 -1 4299
4301 0 392.985798 26.3509186 68.4086953 -1 4300
4302 0 392.906354 26.4187908 68.477581 -1 4301
4303 0 392.817139 26.4973323 68.5457391 -1 4302
4304 0 392.773403 26.5213654 68.6181346 -1 4303
4305 0 392.696879 26.6225544 68.709323 -1 4304
4306 0 392.57931 26.6796076 68.7795912 -1 4305
4307 0 392.469874 26.7736067 68.8470232 -1 4306
4308 0 392.358811 26.9199278 68.9105248 -1 4307
4309 0 392.179977 27.1481214 68.9684711 -1 4308
4310 0 392.053601 27.2581683 69.0600934 -1 4309
4311 0 392.035906 27.3932186 69.099487 -1 4310
4312 0 391.907022 27.5080369 69.1663003 -1 4311
4313 0 391.869617 27.5608943 69.2121853 -1 4312
4314 0 391.76729 27.6641908 69.304516 -1 4313
4315 0 391.638802 27.7555744 69.3981826 -1 4314
4316 0 391.447895 27.7758033 69.4733374 -1 4315
4317 0 391.373308 27.7851142 69.5479469 -1 4316
4318 0 391.2919 27.7633918 69.6498639 -1 4317
4319 0 391.144029 27.8032935 69.7481961 -1 4318
4320 0 391.09088 27.820453 69.7973468 -1 4319
4321 0 391.022694 27.9686433 69.8369254 -1 4320
4322 0 390.997863 28.099744 69.9020162 -1 4321
4323 0 390.986814 28.1492183 69.9233224 -1 4322
4324 0 390.930387 28.1680159 69.9476567 -1 4323
4325 0 390.911581 28.3451274 70.0092252 -1 4324
4326 0 390.914147 28.3864269 70.0805214 -1 4325
4327 0 390.899034 28.3174758 70.1356275 -1 4326
4328 0 390.884396 28.2806884 70.1635132 -1 4327
4329 0 390.847344 28.3363808 70.1847951 -1 4328
4330 0 390.864672 28.3301281 70.2098068 -1 4329
4331 0 390.863377 28.3162483 70.260599 -1 4330
4332 0 390.633644 27.7025924 70.3368268 -1 4331
4333 0 390.497606 27.7240099 70.3623435 -1 4332
4334 0 390.508049 27.8229847 70.4045283 -1 4333
4335 0 390.239929 27.906612 70.4526717 -1 4334
4336 0 390.272919 28.0456398 70.4664486 -1 4335
4337 0 390.309267 28.0626055 70.5144972 -1 4336
4338 0 390.353478 28.0931967 70.5613279 -1 4337
4339 0 390.301105 28.053978 70.6153762 -1 4338
4340 0 390.286391 28.0219218 70.6431837 -1 4339
4341 0 390.277156 28.0637568 70.6901526 -1 4340
4342 0 390.29195 28.0521834 70.7408646 -1 4341
4343 0 390.336126 28.0272789 70.7920944 -1 4342
4344 0 390.323937 28.1217366 70.8348998 -1 4343
4345 0 390.390968 28.1309583 70.8829157 -1 4344
4346 0 390.351839 28.0873283 70.9874476 -1 4345
4347 0 390.284598 28.0241841 71.0692153 -1 4346
4348 0 390.133477 28.1190788 71.1399097 -1 4347
4349 0 390.127502 28.1772726 71.210596 -1 4348
4350 0 390.071874 28.2333307 71.3076483 -1 4349
4351 0 390.056203 28.0406326 71.3994311 -1 4350
4352 0 389.986696 28.0570042 71.4499455 -1 4351
4353 0 389.914574 28.0679408 71.526209 -1 4352
4354 0 389.945274 28.0441786 71.6031078 -1 4353
4355 0 389.913963 28.0144689 71.6820071 -1 4354
4356 0 389.859383 28.0467127 71.7309728 -1 4355
4357 0 389.819503 28.1231291 71.7758141 -1 4356
4358 0 389.889066 28.8661466 70.3633176 -1 4335
4359 0 389.897085 28.927209 70.2594659 -1 4358
4360 0 390.091149 29.6000015 70.1831662 -1 4359
4361 0 390.056728 29.6135839 70.1584064 -1 4360
4362 0 390.052459 29.7140446 70.1269552 -1 4361
4363 0 389.996185 29.8574833 70.0693631 -1 4362
4364 0 389.435366 29.3406813 70.3402526 -1 4358
4365 0 389.378237 29.4470567 70.3095959 -1 4364
4366 0 389.388225 29.4576792 70.2838877 -1 4365
4367 0 389.352275 29.4707649 70.2343988 -1 4366
4368 0 389.572712 30.0242422 70.1672461 -1 4367
4369 0 389.426707 30.2172703 70.1338205 -1 4368
4370 0 389.302732 30.502272 70.0697825 -1 4369
4371 0 388.936714 31.3800501 70.0498838 -1 4370
4372 0 388.862354 31.457595 70.0960285 -1 4371
4373 0 388.595032 30.9346818 70.1612773 -1 4372
4374 0 388.547527 31.049878 70.1800628 -1 4373
4375 0 388.41416 31.3803596 70.2370842 -1 4374
4376 0 388.160673 31.7119739 70.273883 -1 4375
4377 0 388.046677 32.1056347 70.3264604 -1 4376
4378 0 387.93996 32.5772824 70.3254151 -1 4377
4379 0 387.807922 32.9897808 70.2809539 -1 4378
4380 0 387.738019 33.285381 70.217579 -1 4379
4381 0 387.746521 33.4754914 70.1577254 -1 4380
4382 0 387.706436 33.5238685 70.1087002 -1 4381
4383 0 387.719121 33.7117468 70.0252791 -1 4382
4384 0 387.940417 34.3321247 69.9536321 -1 4383
4385 0 387.891555 34.5103781 69.9209284 -1 4384
4386 0 387.89806 34.5717922 69.8696138 -1 4385
4387 0 387.878279 34.6054859 69.797754 -1 4386
4388 0 387.855564 34.6444264 69.7258071 -1 4387
4389 0 387.366171 35.4479146 69.6516255 -1 4388
4390 0 387.053502 36.2243479 69.6400703 -1 4389
4391 0 386.837081 37.4298541 69.5905886 -1 4390
4392 0 386.63324 37.608837 69.5654606 -1 4391
4393 0 386.735544 37.5870203 69.5157959 -1 4392
4394 0 386.78137 37.5797095 69.4909885 -1 4393
4395 0 386.771867 37.510785 69.4507616 -1 4394
4396 0 386.631204 37.5284983 69.4112866 -1 4395
4397 0 386.330283 37.3875649 69.391517 -1 4396
4398 0 386.093241 37.5247001 69.3716363 -1 4397
4399 0 385.996033 37.388406 69.3176584 -1 4398
4400 0 385.648593 37.9605742 69.2053142 -1 4399
4401 0 385.685343 38.2467946 69.1148743 -1 4400
4402 0 385.820291 38.5866074 69.0146516 -1 4401
4403 0 385.809544 38.8244764 68.9296095 -1 4402
4404 0 385.756624 38.9707059 68.8987623 -1 4403
4405 0 385.761488 39.1780707 68.8148905 -1 4404
4406 0 385.745155 39.2348288 68.7441734 -1 4405
4407 0 385.771919 39.4681467 68.6345458 -1 4406
4408 0 385.874338 40.1025993 68.5969161 -1 4407
4409 0 385.880714 40.209338 68.6092528 -1 4408
4410 0 385.888163 40.3300013 68.6423445 -1 4409
4411 0 385.842841 40.4170942 68.7037413 -1 4410
4412 0 385.788293 40.3476514 68.7801231 -1 4411
4413 0 385.835781 39.5841562 68.5990637 -1 4407
4414 0 385.802472 39.573135 68.5796298 -1 4413
4415 0 385.963822 39.5233122 68.5076303 -1 4414
4416 0 385.890021 39.5149593 68.468116 -1 4415
4417 0 385.875762 39.4905482 68.4264801 -1 4416
4418 0 385.87588 39.4802944 68.3828896 -1 4417
4419 0 385.871173 39.633774 68.3263457 -1 4418
4420 0 385.828436 39.6244169 68.2631587 -1 4419
4421 0 385.826126 39.7506112 68.1866326 -1 4420
4422 0 385.945364 39.7488846 68.1135065 -1 4421
4423 0 386.025362 39.726562 68.0664647 -1 4422
4424 0 386.065468 39.7769132 67.9938092 -1 4423
4425 0 386.160364 39.7805714 67.9217562 -1 4424
4426 0 385.761783 39.487818 67.968824 -1 4425
4427 0 385.700939 39.4174868 67.9337699 -1 4426
4428 0 385.701231 39.3779815 67.9147671 -1 4427
4429 0 385.733652 39.4279944 67.8650764 -1 4428
4430 0 385.785319 39.4237785 67.8404053 -1 4429
4431 0 385.74972 39.4224751 67.7986556 -1 4430
4432 0 385.759399 39.6242347 67.7605573 -1 4431
4433 0 386.307585 39.9030964 67.8586605 -1 4425
4434 0 386.320969 39.8858543 67.8373023 -1 4433
4435 0 386.333637 39.8721413 67.8156952 -1 4434
4436 0 386.360739 39.8506349 67.7938507 -1 4435
4437 0 386.382882 39.8907393 67.7233072 -1 4436
4438 0 386.500238 39.8596218 67.6966814 -1 4437
4439 0 386.534997 39.8982975 67.6474452 -1 4438
4440 0 386.55718 39.9428821 67.5766267 -1 4439
4441 0 386.556991 39.9301002 67.5120767 -1 4440
4442 0 386.568951 40.0436739 67.4362896 -1 4441
4443 0 386.579796 40.188783 67.3360795 -1 4442
4444 0 386.626833 40.2459708 67.2845956 -1 4443
4445 0 386.717023 40.2654687 67.2117887 -1 4444
4446 0 386.827753 40.1471452 67.1494417 -1 4445
4447 0 386.864619 40.0888049 67.0867658 -1 4446
4448 0 386.891321 40.0582362 67.0224398 -1 4447
4449 0 386.925087 40.1202772 66.9499399 -1 4448
4450 0 386.983847 40.0595365 66.8860929 -1 4449
4451 0 387.081836 40.0267908 66.8172421 -1 4450
4452 0 387.063522 40.0294515 66.753379 -1 4451
4453 0 387.083666 40.0040596 66.7324847 -1 4452
4454 0 387.078106 40.0594118 66.7066876 -1 4453
4455 0 387.124888 40.0315993 66.6625861 -1 4454
4456 0 387.139544 39.9626236 66.6024856 -1 4455
4457 0 387.190537 39.9243462 66.5373649 -1 4456
4458 0 387.203803 39.9269943 66.4931265 -1 4457
4459 0 387.252095 39.9227348 66.4470157 -1 4458
4460 0 386.718128 37.5988291 69.6074497 -1 4391
4461 0 386.560051 37.7189473 69.6299151 -1 4460
4462 0 386.493538 37.8000036 69.6732053 -1 4461
4463 0 386.498806 37.8261553 69.7167429 -1 4462
4464 0 386.448512 37.815275 69.7661077 -1 4463
4465 0 386.386263 37.7581241 69.7967206 -1 4464
4466 0 386.201203 37.254437 69.8667057 -1 4465
4467 0 386.204659 37.3171834 69.8850183 -1 4466
4468 0 386.263223 37.1684048 69.9619242 -1 4467
4469 0 386.277736 37.0967502 70.0356622 -1 4468
4470 0 395.598774 25.0585707 66.6818391 -1 4273
4471 0 395.622707 25.0231498 66.7582401 -1 4470
4472 0 395.782091 24.6916809 66.8870508 -1 4471
4473 0 395.826736 24.7861964 66.9516188 -1 4472
4474 0 395.811911 24.8469775 66.9947119 -1 4473
4475 0 395.818896 24.8442874 67.0682616 -1 4474
4476 0 395.834045 24.8929384 67.1370321 -1 4475
4477 0 395.83618 24.9390111 67.1815799 -1 4476
4478 0 395.810207 25.0004309 67.2490827 -1 4477
4479 0 395.854961 25.0194245 67.3207142 -1 4478
4480 0 395.909169 25.2088661 67.3518286 -1 4479
4481 0 395.84828 25.2490104 67.4213788 -1 4480
4482 0 395.891804 25.303373 67.4896168 -1 4481
4483 0 395.913978 25.3506797 67.5585095 -1 4482
4484 0 395.878121 25.4163317 67.6257489 -1 4483
4485 0 395.880469 25.4687017 67.6942116 -1 4484
4486 0 395.88109 25.5327023 67.7126641 -1 4485
4487 0 395.885932 25.5924946 67.7315091 -1 4486
4488 0 395.877209 25.6078862 67.7790114 -1 4487
4489 0 395.89086 25.6858599 67.820592 -1 4488
4490 0 395.889963 25.7065034 67.8675888 -1 4489
4491 0 395.870811 25.8290878 67.9295817 -1 4490
4492 0 395.857935 25.8577582 67.9758896 -1 4491
4493 0 395.875228 25.8753893 67.9986351 -1 4492
4494 0 395.84921 25.9208231 68.0679221 -1 4493
4495 0 395.837007 25.9436328 68.1148041 -1 4494
4496 0 397.955813 23.0925135 65.7692211 -1 4246
4497 0 398.03107 22.8447169 65.7719539 -1 4496
4498 0 398.23239 22.5863494 65.7768759 -1 4497
4499 0 398.34962 22.2987331 65.7608223 -1 4498
4500 0 398.590923 21.8960815 65.7589623 -1 4499
4501 0 398.857244 21.4368085 65.8374074 -1 4500
4502 0 399.170845 21.1596018 65.9439196 -1 4501
4503 0 399.656046 20.6032857 65.9876626 -1 4502
4504 0 399.948527 19.9527014 65.9955528 -1 4503
4505 0 400.045973 19.7499664 65.972612 -1 4504
4506 0 400.197238 19.4329226 65.9401797 -1 4505
4507 0 400.499028 18.8282339 65.9452234 -1 4506
4508 0 400.854402 18.4463442 66.0185868 -1 4507
4509 0 400.990434 18.2859931 66.1117191 -1 4508
4510 0 401.212053 17.9539931 66.2273163 -1 4509
4511 0 401.370886 17.7448677 66.3268985 -1 4510
4512 0 401.413197 17.716668 66.4028608 -1 4511
4513 0 401.479624 17.6297354 66.4624326 -1 4512
4514 0 401.574936 17.495491 66.5523519 -1 4513
4515 0 401.743716 17.1721947 66.6916319 -1 4514
4516 0 401.746831 17.1419519 66.792388 -1 4515
4517 0 402.017679 16.5038895 66.9504674 -1 4516
4518 0 402.065002 16.3637376 67.0178795 -1 4517
4519 0 402.099773 16.2646815 67.1280529 -1 4518
4520 0 402.170464 16.1457717 67.216464 -1 4519
4521 0 402.12946 16.1961979 67.2823922 -1 4520
4522 0 402.108897 16.3700174 67.3307495 -1 4521
4523 0 402.178674 16.5030444 67.4079795 -1 4522
4524 0 402.217767 16.6136314 67.4646011 -1 4523
4525 0 402.224739 16.6386109 67.4852223 -1 4524
4526 0 402.272714 16.7208804 67.5699106 -1 4525
4527 0 402.396036 16.7404823 67.6380066 -1 4526
4528 0 402.399311 16.8001678 67.7022841 -1 4527
4529 0 402.405302 16.7679931 67.7308678 -1 4528
4530 0 397.506814 30.059003 62.6483974 -1 4190
4531 0 397.667205 30.2484871 62.7461903 -1 4530
4532 0 397.753448 30.3172104 62.8316599 -1 4531
4533 0 397.778629 30.3721984 62.8501761 -1 4532
4534 0 397.899309 30.4838258 62.9310912 -1 4533
4535 0 398.044537 30.5824055 63.0118305 -1 4534
4536 0 398.054514 30.6638298 63.0522479 -1 4535
4537 0 398.055032 30.788193 63.113248 -1 4536
4538 0 397.886869 30.9568233 63.2481759 -1 4537
4539 0 397.809368 31.1569822 63.3303015 -1 4538
4540 0 397.678886 31.6743143 63.531726 -1 4539
4541 0 397.547123 32.2579089 63.8214081 -1 4540
4542 0 397.350365 32.8220893 63.9754396 -1 4541
4543 0 397.502571 32.5286656 64.0131259 -1 4542
4544 0 397.576541 32.6046217 64.0969042 -1 4543
4545 0 397.554754 32.7031828 64.1837163 -1 4544
4546 0 397.58472 32.8060704 64.2675054 -1 4545
4547 0 397.616169 32.8455371 64.3328039 -1 4546
4548 0 397.703742 32.8562148 64.3975243 -1 4547
4549 0 397.956129 33.1027733 64.3645197 -1 4548
4550 0 397.975658 33.119316 64.3854849 -1 4549
4551 0 397.741998 32.9157717 64.4375111 -1 4548
4552 0 397.76639 32.9138893 64.5064937 -1 4551
4553 0 397.779029 32.9731382 64.5711428 -1 4552
4554 0 397.776946 32.9523712 64.6430483 -1 4553
4555 0 397.739689 33.0013711 64.7344387 -1 4554
4556 0 397.794029 33.0304334 64.799443 -1 4555
4557 0 397.799189 33.052665 64.8207324 -1 4556
4558 0 397.799012 33.0943903 64.8874482 -1 4557
4559 0 397.783941 33.1014179 64.9578011 -1 4558
4560 0 397.840516 33.0917628 65.0259556 -1 4559
4561 0 397.844775 33.0315987 65.0776097 -1 4560
4562 0 397.890233 32.9729315 65.1740058 -1 4561
4563 0 397.941669 32.903096 65.2242918 -1 4562
4564 0 397.920265 32.8698003 65.2985128 -1 4563
4565 0 397.928148 32.8404363 65.371024 -1 4564
4566 0 397.926161 32.8365816 65.4653438 -1 4565
4567 0 397.942385 32.8789157 65.5313878 -1 4566
4568 0 397.955636 32.8867539 65.5770557 -1 4567
4569 0 397.956976 32.8908176 65.6471156 -1 4568
4570 0 397.982473 32.9285469 65.7131272 -1 4569
4571 0 398.009625 32.9871458 65.7302236 -1 4570
4572 0 398.037261 33.0183857 65.7966716 -1 4571
4573 0 398.011935 33.0491063 65.8421823 -1 4572
4574 0 398.050076 33.0677936 65.8857279 -1 4573
4575 0 398.081992 33.1709185 65.9690693 -1 4574
4576 0 398.094333 33.2440103 66.0089492 -1 4575
4577 0 398.054185 33.4047372 66.0904616 -1 4576
4578 0 398.05429 33.4491203 66.1099461 -1 4577
4579 0 398.072159 33.3873862 66.1851838 -1 4578
4580 0 398.067261 33.3141708 66.2626288 -1 4579
4581 0 398.063734 33.2595848 66.3383592 -1 4580
4582 0 398.077479 33.1968618 66.4376131 -1 4581
4583 0 398.039658 32.8311271 66.5433396 -1 4582
4584 0 398.049635 32.9301093 66.5574954 -1 4583
4585 0 398.038537 33.1246958 66.6109958 -1 4584
4586 0 398.017479 33.1001962 66.637791 -1 4585
4587 0 398.02312 33.0647408 66.7115398 -1 4586
4588 0 398.019855 33.1409259 66.7518685 -1 4587
4589 0 398.007588 33.20999 66.8168314 -1 4588
4590 0 398.000405 33.2092045 66.8880142 -1 4589
4591 0 397.992426 33.2700922 66.953518 -1 4590
4592 0 397.901217 33.3807459 66.9946606 -1 4591
4593 0 397.891443 33.4258308 67.0145093 -1 4592
4594 0 397.874841 33.4478652 67.0604072 -1 4593
4595 0 397.739205 33.1338492 67.1665806 -1 4594
4596 0 397.728913 33.0499694 67.1983937 -1 4595
4597 0 397.737647 33.0412928 67.2224359 -1 4596
4598 0 397.727174 33.1042158 67.2407279 -1 4597
4599 0 397.596483 33.0529271 67.3458067 -1 4598
4600 0 397.627936 33.191101 67.3789252 -1 4599
4601 0 397.546285 33.2350767 67.4257875 -1 4600
4602 0 397.543638 33.2879377 67.4446421 -1 4601
4603 0 397.504677 33.3666883 67.5099789 -1 4602
4604 0 397.466746 33.3619336 67.5357698 -1 4603
4605 0 397.352707 33.3746151 67.5870185 -1 4604
4606 0 397.303321 33.3713077 67.6604425 -1 4605
4607 0 397.089325 33.1370846 67.7387155 -1 4606
4608 0 397.881847 33.1666979 64.8070453 -1 4557
4609 0 397.916507 33.3438171 64.7436765 -1 4608
4610 0 397.896049 33.3811446 64.7182708 -1 4609
4611 0 397.902933 33.3941728 64.6934583 -1 4610
4612 0 397.894147 33.3823212 64.6715659 -1 4611
4613 0 397.897591 33.3616233 64.6497598 -1 4612
4614 0 397.33157 32.8873031 63.9947874 -1 4542
4615 0 397.263358 33.2464947 64.0875024 -1 4614
4616 0 397.022211 33.7694559 64.1309083 -1 4615
4617 0 396.946652 34.1607154 64.2210725 -1 4616
4618 0 396.879928 34.3622528 64.3019796 -1 4617
4619 0 396.788287 34.5783754 64.3600597 -1 4618
4620 0 396.698325 34.7227659 64.4467356 -1 4619
4621 0 396.628491 34.8422738 64.557123 -1 4620
4622 0 396.656753 35.0348341 64.6551937 -1 4621
4623 0 396.644398 35.2477647 64.7769863 -1 4622
4624 0 396.678829 35.4939956 64.8694465 -1 4623
4625 0 396.700568 35.5881417 65.0445656 -1 4624
4626 0 396.688892 35.6447903 65.1558713 -1 4625
4627 0 396.617885 35.838126 65.2360667 -1 4626
4628 0 396.553459 35.9858921 65.3427288 -1 4627
4629 0 396.502762 36.0835134 65.4066761 -1 4628
4630 0 396.471909 36.1395277 65.4498877 -1 4629
4631 0 396.390556 36.478538 65.5631494 -1 4630
4632 0 396.416955 36.7707833 65.6725098 -1 4631
4633 0 396.422882 36.8237851 65.6901514 -1 4632
4634 0 396.413591 37.0547739 65.7609895 -1 4633
4635 0 396.423805 37.2585227 65.8326516 -1 4634
4636 0 396.402207 37.3456826 65.8717137 -1 4635
4637 0 396.253098 37.6265513 65.9927815 -1 4636
4638 0 396.174704 37.8203057 66.1169984 -1 4637
4639 0 396.152823 38.0338925 66.2117633 -1 4638
4640 0 396.147658 38.1433949 66.2468069 -1 4639
4641 0 396.09474 38.4564258 66.3098573 -1 4640
4642 0 395.998973 38.860274 66.4573321 -1 4641
4643 0 395.93206 39.2738955 66.5543149 -1 4642
4644 0 395.877108 39.6161457 66.657174 -1 4643
4645 0 395.825235 39.9147746 66.8326571 -1 4644
4646 0 395.920628 40.140982 66.8439743 -1 4645
4647 0 395.899631 40.4360206 66.9472721 -1 4646
4648 0 395.762054 40.7847452 67.0983218 -1 4647
4649 0 395.629415 41.3590029 67.4710824 -1 4648
4650 0 395.635928 41.4799354 67.5464902 -1 4649
4651 0 395.581616 41.6181786 67.624408 -1 4650
4652 0 395.568973 41.7733456 67.7195312 -1 4651
4653 0 395.495489 41.9715957 67.8824581 -1 4652
4654 0 395.41628 42.2969783 68.0282209 -1 4653
4655 0 395.382203 42.7857189 68.1467702 -1 4654
4656 0 395.441308 43.2166279 68.3104334 -1 4655
4657 0 395.431979 43.4518597 68.3691291 -1 4656
4658 0 395.476018 43.6285653 68.4547217 -1 4657
4659 0 395.429289 43.4329962 68.6252145 -1 4658
4660 0 395.558033 44.1534987 68.7845815 -1 4659
4661 0 395.811097 44.6748206 68.8690034 -1 4660
4662 0 395.909232 44.9359348 68.9359302 -1 4661
4663 0 395.969958 44.9827382 68.9698334 -1 4662
4664 0 396.04615 45.0094003 69.0750022 -1 4663
4665 0 396.115705 44.9543108 69.2630426 -1 4664
4666 0 396.132747 44.9509507 69.3084805 -1 4665
4667 0 396.19176 45.0136864 69.4328159 -1 4666
4668 0 396.209039 45.0262532 69.5221218 -1 4667
4669 0 396.229497 45.0266306 69.5667578 -1 4668
4670 0 396.316509 45.1628372 69.6774025 -1 4669
4671 0 396.322303 45.2271239 69.7363598 -1 4670
4672 0 396.337231 45.4652267 69.9525952 -1 4671
4673 0 396.42423 45.4723327 70.0605605 -1 4672
4674 0 396.491359 45.6630225 70.1408128 -1 4673
4675 0 396.539559 45.7288021 70.2425608 -1 4674
4676 0 396.673734 45.7748161 70.4801755 -1 4675
4677 0 397.006203 45.8409693 70.6059511 -1 4676
4678 0 397.17917 45.8176905 70.7590253 -1 4677
4679 0 397.343903 45.6789822 70.9782284 -1 4678
4680 0 397.576561 45.6036266 71.2053681 -1 4679
4681 0 397.678033 45.5268033 71.3498634 -1 4680
4682 0 397.779294 45.475578 71.5603125 -1 4681
4683 0 397.817171 45.4068215 71.7085419 -1 4682
4684 0 397.831215 45.3905082 71.7567789 -1 4683
4685 0 398.042845 45.2460817 71.9740112 -1 4684
4686 0 398.093679 45.2183689 72.0213106 -1 4685
4687 0 398.230621 45.2163954 72.1279786 -1 4686
4688 0 398.269736 45.2104437 72.1726845 -1 4687
4689 0 398.285156 45.2142565 72.194257 -1 4688
4690 0 398.367227 45.3436401 72.283872 -1 4689
4691 0 398.474935 45.3546282 72.4140969 -1 4690
4692 0 398.492535 45.369045 72.4571568 -1 4691
4693 0 398.59391 45.4693364 72.5733552 -1 4692
4694 0 398.63232 45.4700049 72.6404513 -1 4693
4695 0 398.666649 45.5683773 72.6919074 -1 4694
4696 0 398.678972 45.7036332 72.7623389 -1 4695
4697 0 398.741914 45.7951011 72.8126712 -1 4696
4698 0 398.773041 45.9164634 72.8604786 -1 4697
4699 0 398.839259 45.9821899 72.938119 -1 4698
4700 0 398.998882 46.2212673 72.979905 -1 4699
4701 0 399.041867 46.3278784 73.052474 -1 4700
4702 0 399.095494 46.4529021 73.1679172 -1 4701
4703 0 399.148617 46.5786455 73.213057 -1 4702
4704 0 399.23094 46.7567978 73.340729 -1 4703
4705 0 399.328316 47.1096161 73.4612253 -1 4704
4706 0 399.350355 47.2820235 73.4538842 -1 4705
4707 0 399.346396 47.3555314 73.4886052 -1 4706
4708 0 399.358751 47.389478 73.5053251 -1 4707
4709 0 399.53076 47.6344665 73.7080805 -1 4708
4710 0 399.719959 47.684621 73.8254023 -1 4709
4711 0 399.738449 47.7033141 73.8442171 -1 4710
4712 0 399.837133 47.7826898 73.9167699 -1 4711
4713 0 399.985428 47.9158164 73.9763028 -1 4712
4714 0 400.299132 48.1806816 74.0472004 -1 4713
4715 0 400.305335 48.1835254 74.0931364 -1 4714
4716 0 400.389355 48.2425531 74.1702611 -1 4715
4717 0 400.447194 48.320705 74.1992551 -1 4716
4718 0 400.518057 48.4109223 74.2251438 -1 4717
4719 0 400.659326 49.0101479 74.5571057 -1 4718
4720 0 400.750245 49.2975201 74.5709219 -1 4719
4721 0 400.246494 48.786821 74.6980363 -1 4720
4722 0 400.177485 48.7186766 74.785328 -1 4721
4723 0 400.157815 48.6388435 74.8473261 -1 4722
4724 0 400.096958 48.6276685 74.9475954 -1 4723
4725 0 400.035638 48.70469 74.9625812 -1 4724
4726 0 400.031613 48.7291726 75.0055563 -1 4725
4727 0 399.937278 48.7623878 75.0773202 -1 4726
4728 0 399.809904 48.5363842 75.1955355 -1 4727
4729 0 399.71345 48.5257809 75.2513452 -1 4728
4730 0 399.615228 48.2975801 75.3673956 -1 4729
4731 0 399.390659 48.0622719 75.4703368 -1 4730
4732 0 398.835699 47.9836984 75.4772531 -1 4731
4733 0 398.818651 47.9439885 75.4385054 -1 4732
4734 0 398.919136 48.0212602 75.3949518 -1 4733
4735 0 398.907149 48.0046937 75.3752769 -1 4734
4736 0 399.314276 48.0509171 75.5011836 -1 4731
4737 0 399.188925 48.0250049 75.5613487 -1 4736
4738 0 399.055739 47.9516085 75.6299616 -1 4737
4739 0 398.666718 47.8914067 75.7378528 -1 4738
4740 0 398.173442 47.8896134 75.7265442 -1 4739
4741 0 398.07288 48.0482684 75.6606882 -1 4740
4742 0 398.057792 48.1443736 75.5992022 -1 4741
4743 0 398.677567 47.8869867 75.7611108 -1 4739
4744 0 398.560028 47.909915 75.7889255 -1 4743
4745 0 398.590856 47.9809602 75.8214537 -1 4744
4746 0 398.531256 47.932717 75.8802866 -1 4745
4747 0 398.535353 47.8444365 75.9412639 -1 4746
4748 0 398.549429 47.9206064 75.9741325 -1 4747
4749 0 398.603719 47.9725608 76.0082013 -1 4748
4750 0 398.648157 47.8519558 76.0484518 -1 4749
4751 0 398.659068 47.86935 76.0913403 -1 4750
4752 0 398.50446 47.8815481 76.1466809 -1 4751
4753 0 398.460402 48.0539634 76.1443201 -1 4752
4754 0 398.62414 48.1475278 76.1637957 -1 4753
4755 0 398.581851 48.2418115 76.1975785 -1 4754
4756 0 398.50371 48.2407312 76.273024 -1 4755
4757 0 398.548035 48.4042674 76.3124559 -1 4756
4758 0 398.512681 48.5426333 76.3616295 -1 4757
4759 0 398.409193 48.5902758 76.4073978 -1 4758
4760 0 398.242261 48.650755 76.4553689 -1 4759
4761 0 397.953945 48.5738713 76.5576464 -1 4760
4762 0 397.787727 48.592613 76.6586823 -1 4761
4763 0 397.557461 48.6388279 76.7825045 -1 4762
4764 0 397.304982 48.7367905 76.8526729 -1 4763
4765 0 397.190157 48.6818337 76.9388524 -1 4764
4766 0 397.077704 48.7133368 76.9873667 -1 4765
4767 0 396.973786 48.703903 77.0882924 -1 4766
4768 0 396.777477 48.670232 77.1991157 -1 4767
4769 0 396.695957 48.6071554 77.3071784 -1 4768
4770 0 396.559954 48.5992311 77.4095802 -1 4769
4771 0 396.470633 48.4706791 77.5286589 -1 4770
4772 0 396.25498 48.5426608 77.5997263 -1 4771
4773 0 396.149481 48.5389229 77.653089 -1 4772
4774 0 396.041703 48.4301418 77.7467339 -1 4773
4775 0 395.961219 48.5249198 77.8053511 -1 4774
4776 0 395.887069 48.5304516 77.8781002 -1 4775
4777 0 395.565721 48.6290696 77.9279934 -1 4776
4778 0 395.396379 48.607298 77.9650194 -1 4777
4779 0 395.138131 48.3920381 78.1077669 -1 4778
4780 0 394.725663 48.3981171 78.223797 -1 4779
4781 0 394.731442 48.4186979 78.2430033 -1 4780
4782 0 394.424066 48.2411007 78.3134848 -1 4781
4783 0 394.292768 48.2993349 78.3578384 -1 4782
4784 0 394.612647 48.4171066 78.3420823 -1 4783
4785 0 394.733213 48.5028782 78.3894867 -1 4784
4786 0 394.747317 48.6049802 78.440746 -1 4785
4787 0 394.769931 48.6375637 78.4569804 -1 4786
4788 0 394.707028 48.7300044 78.4687106 -1 4787
4789 0 394.448824 48.2310279 78.6335712 -1 4788
4790 0 394.403845 48.1922602 78.688212 -1 4789
4791 0 394.536729 48.0599987 78.7472456 -1 4790
4792 0 394.497289 47.9646655 78.8106426 -1 4791
4793 0 393.639526 48.3019704 78.4204096 -1 4783
4794 0 393.44276 48.3673161 78.4448363 -1 4793
4795 0 393.298208 48.4768707 78.4817102 -1 4794
4796 0 393.206496 48.518465 78.5034768 -1 4795
4797 0 393.121262 48.5610631 78.5474529 -1 4796
4798 0 392.996663 48.6143154 78.5921424 -1 4797
4799 0 392.909056 48.7148525 78.6496619 -1 4798
4800 0 392.830201 48.7846279 78.7115633 -1 4799
4801 0 392.854468 48.7125422 78.7443944 -1 4800
4802 0 392.849251 48.7342533 78.7866954 -1 4801
4803 0 392.751175 48.7533805 78.8578612 -1 4802
4804 0 392.745788 48.8124026 78.9395729 -1 4803
4805 0 392.688056 48.8886281 78.9990071 -1 4804
4806 0 392.579475 48.9805897 79.0590204 -1 4805
4807 0 392.501048 49.1032983 79.0895459 -1 4806
4808 0 392.489764 49.1576231 79.1495757 -1 4807
4809 0 392.470864 49.2097076 79.210415 -1 4808
4810 0 392.419508 49.2753882 79.2710463 -1 4809
4811 0 392.382227 49.3805407 79.3244848 -1 4810
4812 0 392.369396 49.4577297 79.3808896 -1 4811
4813 0 392.324818 49.4321608 79.4556194 -1 4812
4814 0 392.306199 49.523007 79.487528 -1 4813
4815 0 392.272545 49.5932118 79.5462716 -1 4814
4816 0 392.168333 49.5394861 79.583787 -1 4815
4817 0 392.136678 49.5425419 79.653057 -1 4816
4818 0 392.151076 49.5785181 79.7142692 -1 4817
4819 0 392.11153 49.7040926 79.7418929 -1 4818
4820 0 392.12554 49.7737775 79.7977651 -1 4819
4821 0 392.106582 49.9064383 79.8456325 -1 4820
4822 0 392.106917 49.9394551 79.9307253 -1 4821
4823 0 392.117144 49.9281113 79.9770689 -1 4822
4824 0 392.125882 49.9289846 79.9989853 -1 4823
4825 0 392.083132 49.9046905 80.0279486 -1 4824
4826 0 392.149539 49.8656248 80.0527451 -1 4825
4827 0 392.104534 49.8938138 80.1186486 -1 4826
4828 0 392.055791 49.8413334 80.174933 -1 4827
4829 0 392.072315 49.8730689 80.1914909 -1 4828
4830 0 392.074517 49.8585112 80.2612863 -1 4829
4831 0 392.039587 49.8648423 80.3299442 -1 4830
4832 0 391.989521 49.7747631 80.4371439 -1 4831
4833 0 391.956764 49.7910841 80.4590027 -1 4832
4834 0 391.983613 49.8136052 80.4988968 -1 4833
4835 0 391.877709 49.7883541 80.5540496 -1 4834
4836 0 391.840863 49.7645837 80.5824265 -1 4835
4837 0 391.820999 49.726025 80.6345983 -1 4836
4838 0 391.751011 49.7404614 80.6588986 -1 4837
4839 0 391.725431 49.7815548 80.6988762 -1 4838
4840 0 391.727347 49.8028664 80.7403396 -1 4839
4841 0 391.69857 49.7900232 80.7889336 -1 4840
4842 0 391.694184 49.7743838 80.8814004 -1 4841
4843 0 391.630485 49.8046952 80.9476485 -1 4842
4844 0 391.619437 49.8686019 81.0055787 -1 4843
4845 0 391.608753 49.8576243 81.0975524 -1 4844
4846 0 391.602802 49.8511467 81.1661049 -1 4845
4847 0 391.56895 49.8605651 81.2113664 -1 4846
4848 0 391.467043 49.8959794 81.2564827 -1 4847
4849 0 391.39474 49.934048 81.2771141 -1 4848
4850 0 391.386636 49.973935 81.3161364 -1 4849
4851 0 391.385155 49.9886968 81.3363017 -1 4850
4852 0 391.350816 50.0098876 81.3573595 -1 4851
4853 0 391.234756 50.0571979 81.4014462 -1 4852
4854 0 391.202483 50.0779678 81.4671386 -1 4853
4855 0 391.10673 50.1180192 81.5334951 -1 4854
4856 0 391.060365 50.1732663 81.5946403 -1 4855
4857 0 390.994484 50.2051787 81.6604859 -1 4856
4858 0 390.944081 50.2073592 81.7076752 -1 4857
4859 0 390.876183 50.2985551 81.7422206 -1 4858
4860 0 390.808027 50.3488676 81.8053468 -1 4859
4861 0 390.735145 50.4227152 81.8651453 -1 4860
4862 0 390.691008 50.5108518 81.9211041 -1 4861
4863 0 390.619243 50.6178416 81.9758192 -1 4862
4864 0 390.596331 50.7100434 82.0522367 -1 4863
4865 0 390.505509 50.7368774 82.1202209 -1 4864
4866 0 390.446838 50.7404256 82.1898355 -1 4865
4867 0 390.39945 50.7984216 82.2283262 -1 4866
4868 0 390.361765 50.8293422 82.3370239 -1 4867
4869 0 390.370806 50.8570118 82.3545732 -1 4868
4870 0 390.364736 50.8868757 82.4171198 -1 4869
4871 0 390.300183 50.9089943 82.484185 -1 4870
4872 0 390.259829 50.8373212 82.5860234 -1 4871
4873 0 390.245557 50.7279626 82.6918794 -1 4872
4874 0 390.292934 50.6602549 82.7657491 -1 4873
4875 0 390.283779 50.6086338 82.8182642 -1 4874
4876 0 390.230109 50.5852427 82.8912343 -1 4875
4877 0 390.168648 50.6302413 82.954471 -1 4876
4878 0 390.144337 50.6676895 83.0167018 -1 4877
4879 0 390.104581 50.6857048 83.0826745 -1 4878
4880 0 390.121775 50.7369833 83.1404984 -1 4879
4881 0 390.08957 50.7210156 83.2110074 -1 4880
4882 0 390.017311 50.7326782 83.2797034 -1 4881
4883 0 389.962715 50.788969 83.318763 -1 4882
4884 0 389.888684 50.8459971 83.380937 -1 4883
4885 0 389.837714 50.8393904 83.4510684 -1 4884
4886 0 389.788022 50.8496887 83.4965716 -1 4885
4887 0 389.741272 50.8144325 83.5705771 -1 4886
4888 0 389.627236 50.8749221 83.656618 -1 4887
4889 0 389.619184 50.851145 83.704618 -1 4888
4890 0 389.538095 50.8023441 83.760444 -1 4889
4891 0 389.423567 50.4423006 83.8412814 -1 4890
4892 0 389.396714 50.4271051 83.9110036 -1 4891
4893 0 389.35011 50.3732143 83.965503 -1 4892
4894 0 389.368268 50.0544306 84.0764562 -1 4893
4895 0 389.347483 49.9687215 84.1339575 -1 4894
4896 0 389.316758 50.0409304 84.1472189 -1 4895
4897 0 389.324305 50.0252083 84.1709521 -1 4896
4898 0 389.290765 49.8345946 84.2224962 -1 4897
4899 0 389.341635 49.7994376 84.246437 -1 4898
4900 0 389.529646 48.7622122 84.4090945 -1 4899
4901 0 389.429166 47.9648831 84.5125622 -1 4900
4902 0 389.441056 47.746635 84.5232037 -1 4901
4903 0 389.474483 47.6259602 84.5178547 -1 4902
4904 0 389.541049 47.4233329 84.4797772 -1 4903
4905 0 389.635775 47.3025143 84.4709536 -1 4904
4906 0 389.682729 47.2466706 84.4117178 -1 4905
4907 0 389.711267 47.2524645 84.3874405 -1 4906
4908 0 389.780235 47.3001016 84.3326246 -1 4907
4909 0 389.782385 47.2722155 84.2716807 -1 4908
4910 0 389.804165 47.1761104 84.2635327 -1 4909
4911 0 389.728186 46.9593798 84.2365812 -1 4910
4912 0 389.730093 46.8345993 84.2125184 -1 4911
4913 0 389.595898 46.7308171 84.1935062 -1 4912
4914 0 389.464321 46.4250098 84.1847092 -1 4913
4915 0 389.524164 46.3081856 84.156057 -1 4914
4916 0 389.539668 46.2825897 84.1157191 -1 4915
4917 0 389.547687 46.2677479 84.095853 -1 4916
4918 0 389.191853 45.9044528 84.1547458 -1 4917
4919 0 389.15434 45.7992827 84.1089142 -1 4918
4920 0 389.174273 45.6689053 84.1068742 -1 4919
4921 0 389.128055 45.6754105 84.0653805 -1 4920
4922 0 388.879622 45.6253691 84.0682079 -1 4921
4923 0 388.829629 45.6078298 84.0526635 -1 4922
4924 0 388.622364 45.3531121 84.064579 -1 4923
4925 0 388.599451 45.2654278 84.0369013 -1 4924
4926 0 388.559633 45.202771 83.9845371 -1 4925
4927 0 388.558203 45.2717381 83.9080325 -1 4926
4928 0 388.561258 45.2713514 83.8860864 -1 4927
4929 0 388.56458 45.222236 83.872053 -1 4928
4930 0 388.54202 45.1891553 83.8571965 -1 4929
4931 0 389.557684 46.249654 84.0763771 -1 4917
4932 0 389.867524 46.3946483 83.9909479 -1 4931
4933 0 389.893048 46.2624362 83.9668528 -1 4932
4934 0 389.789396 46.2607862 83.9080903 -1 4933
4935 0 389.789083 46.0921937 83.8914015 -1 4934
4936 0 389.580591 48.842685 84.4159712 -1 4900
4937 0 389.598598 49.0142092 84.4332336 -1 4936
4938 0 389.592434 49.0056145 84.4566405 -1 4937
4939 0 389.515044 48.9260605 84.4946286 -1 4938
4940 0 388.917697 48.4039283 84.608684 -1 4939
4941 0 388.746378 48.3078154 84.6124779 -1 4940
4942 0 388.595135 48.2077181 84.5941608 -1 4941
4943 0 388.585698 48.2061147 84.5733491 -1 4942
4944 0 389.532124 48.9523828 84.5115296 -1 4939
4945 0 389.475972 48.549413 84.6394169 -1 4944
4946 0 389.545447 48.5758169 84.6965637 -1 4945
4947 0 389.533749 48.6054215 84.7146019 -1 4946
4948 0 389.497716 48.5650298 84.7660724 -1 4947
4949 0 389.494953 48.5724899 84.7868367 -1 4948
4950 0 389.508633 48.421765 84.8515825 -1 4949
4951 0 389.459581 48.3934665 84.9019808 -1 4950
4952 0 389.418472 48.2689387 84.9660808 -1 4951
4953 0 389.396384 48.211665 85.0191211 -1 4952
4954 0 389.387659 48.2286125 85.0820193 -1 4953
4955 0 389.362692 48.213644 85.1505583 -1 4954
4956 0 389.252838 48.0847131 85.1977714 -1 4955
4957 0 389.251583 48.0724519 85.2428238 -1 4956
4958 0 389.245317 48.1854291 85.2913535 -1 4957
4959 0 389.268563 48.232897 85.3261728 -1 4958
4960 0 389.272009 48.3232046 85.3775749 -1 4959
4961 0 389.279763 48.4227858 85.4490566 -1 4960
4962 0 389.222579 48.5067254 85.5051834 -1 4961
4963 0 389.220916 48.4957646 85.5716253 -1 4962
4964 0 389.187823 48.5957904 85.6241003 -1 4963
4965 0 389.136364 48.6509211 85.6841521 -1 4964
4966 0 389.072525 48.7390438 85.7187567 -1 4965
4967 0 388.989645 48.7995213 85.7585196 -1 4966
4968 0 388.947435 48.8889367 85.8134049 -1 4967
4969 0 388.823579 48.9373118 85.879225 -1 4968
4970 0 388.768019 48.9860679 85.9408054 -1 4969
4971 0 388.700962 49.033887 86.003318 -1 4970
4972 0 388.679057 49.0883396 86.0620908 -1 4971
4973 0 388.48261 48.9617186 86.1572763 -1 4972
4974 0 388.418931 48.9363599 86.2082665 -1 4973
4975 0 388.405253 48.9313325 86.2314916 -1 4974
4976 0 388.403745 48.8619017 86.3059895 -1 4975
4977 0 388.352046 48.7727987 86.3865829 -1 4976
4978 0 388.349208 48.7222548 86.4584835 -1 4977
4979 0 388.27926 48.6122808 86.5432156 -1 4978
4980 0 388.236303 48.5156799 86.6242467 -1 4979
4981 0 388.278207 48.4306266 86.6760913 -1 4980
4982 0 388.277182 48.3585817 86.772194 -1 4981
4983 0 388.172158 48.2387401 86.8823964 -1 4982
4984 0 388.108175 48.2028062 86.9351134 -1 4983
4985 0 388.042488 48.053932 87.0037154 -1 4984
4986 0 388.028906 48.0711394 87.0668334 -1 4985
4987 0 388.059857 48.0124871 87.1155715 -1 4986
4988 0 388.052048 47.8912604 87.1759465 -1 4987
4989 0 388.082958 47.9541554 87.2077894 -1 4988
4990 0 388.175423 47.9188086 87.227056 -1 4989
4991 0 388.186683 47.9127153 87.2699648 -1 4990
4992 0 388.260442 47.9491096 87.3238036 -1 4991
4993 0 388.284659 47.9717908 87.3618514 -1 4992
4994 0 388.286912 48.0153842 87.4202577 -1 4993
4995 0 388.276156 47.997229 87.488001 -1 4994
4996 0 388.308264 47.9261934 87.5380777 -1 4995
4997 0 388.365306 47.8188107 87.5696281 -1 4996
4998 0 388.367604 47.8480649 87.608479 -1 4997
4999 0 388.306457 48.0449241 87.6299925 -1 4998
5000 0 388.30566 48.0712168 87.6481299 -1 4999
5001 0 388.362847 48.0977641 87.6834521 -1 5000
5002 0 388.354997 48.1097179 87.7256109 -1 5001
5003 0 388.326417 48.1978608 87.7811184 -1 5002
5004 0 388.272645 48.3352421 87.810797 -1 5003
5005 0 388.178088 48.319114 87.8850972 -1 5004
5006 0 388.166905 48.2928715 87.9327052 -1 5005
5007 0 388.118677 48.4251369 87.9630631 -1 5006
5008 0 388.046611 48.6454392 87.9844074 -1 5007
5009 0 388.019853 48.7277967 88.0198338 -1 5008
5010 0 388.005508 48.8830504 88.0453892 -1 5009
5011 0 387.980609 48.9978308 88.0989421 -1 5010
5012 0 388.023018 49.0343753 88.1572174 -1 5011
5013 0 388.017553 49.4008574 88.1574193 -1 5012
5014 0 387.919535 49.5153137 88.1729348 -1 5013
5015 0 387.77769 49.6239915 88.214616 -1 5014
5016 0 387.728497 49.7120502 88.2298425 -1 5015
5017 0 387.658778 49.7663294 88.2729273 -1 5016
5018 0 387.686943 49.9424328 88.2719626 -1 5017
5019 0 387.677419 50.1469257 88.2928645 -1 5018
5020 0 387.581916 50.230656 88.3120848 -1 5019
5021 0 387.582974 50.304711 88.3255509 -1 5020
5022 0 387.63122 50.2449998 88.3515821 -1 5021
5023 0 387.552664 50.3047601 88.3724885 -1 5022
5024 0 387.531041 50.292734 88.3978743 -1 5023
5025 0 387.782942 48.7830031 88.2288763 -1 5012
5026 0 387.628608 48.7862403 88.2630305 -1 5025
5027 0 387.539397 48.7688492 88.3166509 -1 5026
5028 0 387.517936 48.7132187 88.3695397 -1 5027
5029 0 387.498705 48.747864 88.3888393 -1 5028
5030 0 387.501313 48.7835756 88.406187 -1 5029
5031 0 387.48954 48.8634072 88.4413504 -1 5030
5032 0 387.490438 48.8789827 88.4614473 -1 5031
5033 0 387.495388 48.9316425 88.4766096 -1 5032
5034 0 387.514923 48.9557707 88.4941449 -1 5033
5035 0 387.537947 48.9877908 88.5326355 -1 5034
5036 0 387.518063 49.0201914 88.5747007 -1 5035
5037 0 387.523307 49.0268277 88.6401777 -1 5036
5038 0 387.456084 49.0995649 88.7037033 -1 5037
5039 0 387.498048 49.1229614 88.7644098 -1 5038
5040 0 387.503395 49.1086856 88.7880652 -1 5039
5041 0 389.299152 49.9294362 84.3395251 -1 4938
5042 0 389.26643 50.3144798 84.3080184 -1 5041
5043 0 389.25612 50.2648505 84.3595643 -1 5042
5044 0 389.270057 50.2081916 84.4106535 -1 5043
5045 0 389.190949 50.2573174 84.4521315 -1 5044
5046 0 389.151427 50.3231008 84.467012 -1 5045
5047 0 389.096593 50.4941408 84.4898039 -1 5046
5048 0 393.53695 47.9602314 78.3906287 -1 4782
5049 0 393.523826 47.8661282 78.3609911 -1 5048
5050 0 393.40003 47.6462566 78.3356743 -1 5049
5051 0 393.242421 47.4973665 78.3010488 -1 5050
5052 0 392.696043 46.7363568 78.411857 -1 5051
5053 0 392.417362 46.5199181 78.4412865 -1 5052
5054 0 392.14367 46.1502906 78.4948599 -1 5053
5055 0 391.951926 45.7596194 78.5237033 -1 5054
5056 0 391.888588 45.5931681 78.5086342 -1 5055
5057 0 391.889783 45.2601401 78.5157753 -1 5056
5058 0 392.049339 44.5707042 78.5460938 -1 5057
5059 0 392.173125 44.0426269 78.5984699 -1 5058
5060 0 392.229768 43.6349871 78.6130483 -1 5059
5061 0 392.164078 43.2335204 78.63406 -1 5060
5062 0 392.049869 42.9362338 78.6645542 -1 5061
5063 0 391.862239 42.8117132 78.6727676 -1 5062
5064 0 391.5828 42.6156313 78.6978525 -1 5063
5065 0 390.984206 41.9266587 78.8649114 -1 5064
5066 0 390.832238 41.5565292 78.9542322 -1 5065
5067 0 390.666185 41.3366873 79.044402 -1 5066
5068 0 390.618467 41.320829 79.0728795 -1 5067
5069 0 390.568129 41.3138073 79.1231723 -1 5068
5070 0 390.403916 40.9949675 79.2743761 -1 5069
5071 0 389.98505 40.2939453 79.4309444 -1 5070
5072 0 389.434103 39.2995969 79.5466946 -1 5071
5073 0 389.238014 39.1918117 79.552266 -1 5072
5074 0 389.159789 39.2068684 79.508646 -1 5073
5075 0 389.057638 39.111242 79.5062434 -1 5074
5076 0 389.049234 39.1717682 79.4745621 -1 5075
5077 0 389.05984 39.1127748 79.4361186 -1 5076
5078 0 389.064275 39.0212199 79.3795639 -1 5077
5079 0 389.063827 38.9799741 79.3158181 -1 5078
5080 0 389.016816 38.931304 79.2794109 -1 5079
5081 0 388.894772 38.7136174 79.295862 -1 5080
5082 0 388.738051 38.6162139 79.2968543 -1 5081
5083 0 388.696975 38.6664629 79.2688172 -1 5082
5084 0 388.667977 38.7052532 79.2416782 -1 5083
5085 0 388.564799 38.6197789 79.2140445 -1 5084
5086 0 388.349841 38.5030617 79.1980527 -1 5085
5087 0 388.301427 38.6122397 79.091786 -1 5086
5088 0 388.140654 38.7503448 79.035435 -1 5087
5089 0 388.040017 38.8723507 78.977572 -1 5088
5090 0 388.019866 38.8601038 78.9572477 -1 5089
5091 0 389.700613 39.9550458 79.5236676 -1 5071
5092 0 389.521136 39.6866982 79.6220147 -1 5091
5093 0 389.447231 39.8686496 79.6225076 -1 5092
5094 0 389.333484 39.7282174 79.6973598 -1 5093
5095 0 389.38509 39.726291 79.7405319 -1 5094
5096 0 389.264731 40.0819026 79.8329737 -1 5095
5097 0 389.250883 40.1800885 79.8650172 -1 5096
5098 0 389.162449 40.4032093 79.9057964 -1 5097
5099 0 389.098232 40.4604229 79.9702668 -1 5098
5100 0 389.058991 40.4403372 80.0219313 -1 5099
5101 0 391.533714 42.6175455 78.6089564 -1 5064
5102 0 391.508762 42.6163765 78.564849 -1 5101
5103 0 391.498053 42.5417983 78.5311208 -1 5102
5104 0 391.484176 42.4041448 78.5302 -1 5103
5105 0 391.377037 42.2322958 78.5174191 -1 5104
5106 0 391.306896 42.1384094 78.4672859 -1 5105
5107 0 391.18852 42.3973512 78.3663371 -1 5106
5108 0 391.146618 42.4628296 78.3360346 -1 5107
5109 0 391.104758 42.5395433 78.2810402 -1 5108
5110 0 391.06892 42.5552196 78.212006 -1 5109
5111 0 391.033753 42.4944226 78.1775616 -1 5110
5112 0 391.047796 42.4584091 78.1591486 -1 5111
5113 0 391.060452 42.4002178 78.1211831 -1 5112
5114 0 391.064219 42.3083222 78.0888712 -1 5113
5115 0 391.096175 42.2943577 78.0428953 -1 5114
5116 0 391.111666 42.292748 77.9730608 -1 5115
5117 0 391.199894 42.2079305 77.9111157 -1 5116
5118 0 391.252283 42.2316819 77.8580822 -1 5117
5119 0 391.333613 42.1444078 77.8429993 -1 5118
5120 0 391.358494 41.9614984 77.7997374 -1 5119
5121 0 391.508547 41.5525539 77.7821431 -1 5120
5122 0 391.499318 41.5926459 77.7536299 -1 5121
5123 0 391.496518 41.3271689 77.7470664 -1 5122
5124 0 391.525374 41.2391428 77.7351574 -1 5123
5125 0 391.586556 41.1802178 77.6937181 -1 5124
5126 0 391.692156 40.9156504 77.6797865 -1 5125
5127 0 391.713564 40.6916302 77.6649589 -1 5126
5128 0 391.755082 40.5186774 77.6412253 -1 5127
5129 0 391.579935 40.7126041 77.5774054 -1 5128
5130 0 391.281042 41.1101251 77.5147827 -1 5129
5131 0 391.193476 41.1725842 77.4879692 -1 5130
5132 0 391.100232 41.221341 77.4635405 -1 5131
5133 0 391.058906 41.1918659 77.4473035 -1 5132
5134 0 390.992419 41.1946322 77.4047458 -1 5133
5135 0 390.929524 41.1962525 77.3389302 -1 5134
5136 0 390.871161 41.0481396 77.317819 -1 5135
5137 0 390.845439 41.0881784 77.2904171 -1 5136
5138 0 390.841042 41.0990952 77.2658988 -1 5137
5139 0 390.844435 41.0881068 77.2440687 -1 5138
5140 0 390.835443 41.1011679 77.196314 -1 5139
5141 0 390.841583 41.0920466 77.1740306 -1 5140
5142 0 390.810497 41.1321277 77.1237563 -1 5141
5143 0 391.701515 40.38662 77.5940875 -1 5129
5144 0 391.707476 40.343437 77.5534854 -1 5143
5145 0 391.623748 40.1752637 77.5132251 -1 5144
5146 0 391.641144 40.1344445 77.4947493 -1 5145
5147 0 391.66171 40.1469309 77.4451072 -1 5146
5148 0 391.721664 40.1785066 77.3902716 -1 5147
5149 0 391.729801 40.2327313 77.3353975 -1 5148
5150 0 391.677826 40.3682345 77.2260169 -1 5149
5151 0 391.622096 40.9799511 77.1178245 -1 5150
5152 0 391.605664 41.0494915 77.0623016 -1 5151
5153 0 391.632162 41.0310608 77.0400886 -1 5152
5154 0 391.378916 40.4161855 77.1679236 -1 5150
5155 0 391.327788 40.3401574 77.1587174 -1 5154
5156 0 391.320491 40.337575 77.1129562 -1 5155
5157 0 391.344363 40.3575503 77.0620243 -1 5156
5158 0 392.346273 43.8111864 78.6695965 -1 5058
5159 0 392.395118 43.7323233 78.7246148 -1 5158
5160 0 392.412716 43.7038735 78.7736813 -1 5159
5161 0 393.006324 43.6854334 78.7397889 -1 5160
5162 0 393.223569 43.7713308 78.6900614 -1 5161
5163 0 393.317188 43.739626 78.6206466 -1 5162
5164 0 393.606978 43.6318993 78.5969245 -1 5163
5165 0 394.047202 43.4533306 78.5752475 -1 5164
5166 0 394.055882 43.4342172 78.5318456 -1 5165
5167 0 394.044058 43.4065342 78.5139628 -1 5166
5168 0 392.503563 43.6674812 78.819432 -1 5160
5169 0 392.495937 43.8180121 78.8647831 -1 5168
5170 0 392.490068 43.8267315 78.8866087 -1 5169
5171 0 392.537729 43.9275484 78.9362581 -1 5170
5172 0 395.418624 49.2180758 78.1168098 -1 4781
5173 0 395.604538 49.4348867 78.1159934 -1 5172
5174 0 395.808971 49.5160635 78.1131534 -1 5173
5175 0 395.876819 49.5698036 78.146213 -1 5174
5176 0 396.026581 49.6153091 78.1525787 -1 5175
5177 0 396.078924 49.6547041 78.1889642 -1 5176
5178 0 396.174802 49.7121097 78.2657965 -1 5177
5179 0 396.270393 49.7780821 78.3182645 -1 5178
5180 0 396.336217 49.873707 78.3677489 -1 5179
5181 0 396.487995 50.0181719 78.3810194 -1 5180
5182 0 396.601635 50.1143526 78.4275653 -1 5181
5183 0 396.714211 50.2638911 78.4424506 -1 5182
5184 0 396.772541 50.3458239 78.4486076 -1 5183
5185 0 396.82183 50.4282865 78.47832 -1 5184
5186 0 396.886542 50.5561478 78.5228054 -1 5185
5187 0 396.971727 50.6834248 78.5430773 -1 5186
5188 0 397.076608 50.828881 78.5823264 -1 5187
5189 0 397.110171 50.9796024 78.6251151 -1 5188
5190 0 397.165251 51.1608607 78.6616792 -1 5189
5191 0 397.21384 51.2463873 78.7142431 -1 5190
5192 0 397.209886 51.3175584 78.7723533 -1 5191
5193 0 397.229637 51.4641608 78.8399723 -1 5192
5194 0 397.241251 51.5765525 78.8905265 -1 5193
5195 0 397.279851 51.6718321 78.9654199 -1 5194
5196 0 397.350086 51.7402856 79.0428031 -1 5195
5197 0 397.393876 51.8571576 79.0908449 -1 5196
5198 0 397.534991 51.9393833 79.1850858 -1 5197
5199 0 397.661261 51.9768578 79.2411156 -1 5198
5200 0 397.821874 51.9760803 79.3012917 -1 5199
5201 0 397.863089 51.9328204 79.3754279 -1 5200
5202 0 397.938928 51.9198657 79.4426537 -1 5201
5203 0 397.992415 51.8973508 79.5127563 -1 5202
5204 0 398.102208 51.9651564 79.5883006 -1 5203
5205 0 398.155138 51.9781252 79.676037 -1 5204
5206 0 398.254284 51.9680525 79.718314 -1 5205
5207 0 398.286884 51.97129 79.7856154 -1 5206
5208 0 398.342228 51.9099886 79.885172 -1 5207
5209 0 398.321532 51.9069625 79.9333384 -1 5208
5210 0 398.33594 51.925315 79.9528169 -1 5209
5211 0 398.371691 51.9203324 79.9747931 -1 5210
5212 0 398.372757 51.908015 79.9999433 -1 5211
5213 0 398.413955 51.8730464 80.0496451 -1 5212
5214 0 398.442945 51.8370164 80.1002233 -1 5213
5215 0 398.484625 51.8349408 80.1214163 -1 5214
5216 0 398.487244 51.897692 80.157768 -1 5215
5217 0 398.467863 51.985788 80.1913583 -1 5216
5218 0 398.458211 52.1197176 80.2171347 -1 5217
5219 0 398.482886 52.6343963 80.1806549 -1 5218
5220 0 398.520472 52.8059058 80.1746594 -1 5219
5221 0 398.686215 53.3237361 80.1299317 -1 5220
5222 0 398.745054 53.6995204 80.114052 -1 5221
5223 0 398.757 53.8071704 80.1432318 -1 5222
5224 0 398.752303 53.9432216 80.1689817 -1 5223
5225 0 398.864577 54.0095705 80.2222426 -1 5224
5226 0 398.846631 53.9790058 80.2515136 -1 5225
5227 0 398.922718 54.0165052 80.2880362 -1 5226
5228 0 398.948835 54.0129359 80.3104975 -1 5227
5229 0 399.008556 53.9949454 80.356687 -1 5228
5230 0 399.091406 53.9587954 80.4043707 -1 5229
5231 0 399.154692 53.9661652 80.4464109 -1 5230
5232 0 399.176909 53.949955 80.4945591 -1 5231
5233 0 399.242365 54.0138697 80.5276711 -1 5232
5234 0 399.322318 54.0744356 80.5604796 -1 5233
5235 0 398.830171 53.7566043 80.661896 -1 5234
5236 0 398.658391 53.5062219 80.7573184 -1 5235
5237 0 398.662775 53.6520328 80.8045716 -1 5236
5238 0 399.435842 54.300458 80.5890522 -1 5234
5239 0 399.471894 54.3377535 80.6281472 -1 5238
5240 0 398.577243 51.7909837 80.2859172 -1 5218
5241 0 398.604966 51.6991008 80.3454877 -1 5240
5242 0 398.619827 51.6471553 80.3994244 -1 5241
5243 0 398.670549 51.5321553 80.4613857 -1 5242
5244 0 398.776784 51.3943824 80.5238898 -1 5243
5245 0 398.8423 51.3380726 80.5989742 -1 5244
5246 0 400.82872 49.5779812 74.58682 -1 4720
5247 0 401.056128 50.1782426 74.5353313 -1 5246
5248 0 401.209397 50.4646777 74.6145394 -1 5247
5249 0 401.386508 50.7287351 74.7899763 -1 5248
5250 0 401.500808 50.9245839 74.9353129 -1 5249
5251 0 401.612316 50.9528837 74.968534 -1 5250
5252 0 402.046993 51.0563938 75.0567325 -1 5251
5253 0 402.342388 51.2998086 75.2027792 -1 5252
5254 0 402.635529 51.5967721 75.2924925 -1 5253
5255 0 403.035667 51.8782623 75.2338211 -1 5254
5256 0 403.542008 51.9886057 75.1953735 -1 5255
5257 0 403.604761 52.0325406 75.2060716 -1 5256
5258 0 403.665672 52.0991053 75.2129788 -1 5257
5259 0 403.776781 52.2474558 75.2250538 -1 5258
5260 0 404.009015 52.5234883 75.2757009 -1 5259
5261 0 404.189268 52.744766 75.2928594 -1 5260
5262 0 404.273018 52.8450874 75.3394854 -1 5261
5263 0 404.387258 52.9392816 75.4083443 -1 5262
5264 0 404.573363 53.1679483 75.5667193 -1 5263
5265 0 404.773446 53.3216912 75.6655366 -1 5264
5266 0 404.956364 53.4938637 75.8104663 -1 5265
5267 0 405.149509 53.521487 75.884097 -1 5266
5268 0 405.263728 53.629258 75.927019 -1 5267
5269 0 405.565039 53.7777308 75.9940838 -1 5268
5270 0 405.706067 53.922734 76.0043413 -1 5269
5271 0 405.879762 54.2200677 76.0333831 -1 5270
5272 0 406.052416 54.3572373 76.0900682 -1 5271
5273 0 406.191333 54.436136 76.135853 -1 5272
5274 0 406.57127 54.7774404 76.3547557 -1 5273
5275 0 406.601995 54.8141634 76.3697017 -1 5274
5276 0 406.778353 54.9796589 76.4454994 -1 5275
5277 0 406.900609 55.155567 76.596651 -1 5276
5278 0 406.905778 55.1724745 76.6173428 -1 5277
5279 0 407.11773 55.3804042 76.6830247 -1 5278
5280 0 407.145621 55.4038055 76.7005664 -1 5279
5281 0 407.337738 55.5460949 76.7551776 -1 5280
5282 0 407.452798 55.6593162 76.7977627 -1 5281
5283 0 407.473806 55.688978 76.8149234 -1 5282
5284 0 407.498675 55.7206588 76.8313945 -1 5283
5285 0 407.72751 56.0809792 76.9669002 -1 5284
5286 0 408.257576 56.4592493 77.1202193 -1 5285
5287 0 408.509015 56.6903781 77.227681 -1 5286
5288 0 408.605425 56.7933682 77.2742402 -1 5287
5289 0 408.787596 56.9083609 77.3591862 -1 5288
5290 0 409.058109 57.0327099 77.4343421 -1 5289
5291 0 409.321696 57.1268238 77.4666651 -1 5290
5292 0 409.53113 57.1934281 77.5327992 -1 5291
5293 0 409.886418 57.2355235 77.6616172 -1 5292
5294 0 410.0669 57.2650222 77.7607401 -1 5293
5295 0 410.35501 57.3195897 77.8211468 -1 5294
5296 0 410.547734 57.4173449 77.9081244 -1 5295
5297 0 410.844672 57.4794277 77.9906477 -1 5296
5298 0 410.847922 57.4568091 78.0425329 -1 5297
5299 0 410.849759 57.4378287 78.0696783 -1 5298
5300 0 410.947656 57.4683967 78.1038076 -1 5299
5301 0 411.23295 57.4691826 78.148497 -1 5300
5302 0 411.428326 57.4374297 78.2071214 -1 5301
5303 0 411.842398 57.5198662 78.2256304 -1 5302
5304 0 412.114636 57.6019916 78.2582088 -1 5303
5305 0 412.341183 57.7481548 78.3339991 -1 5304
5306 0 412.685008 57.8594323 78.4276802 -1 5305
5307 0 412.973354 57.9527264 78.5053859 -1 5306
5308 0 413.220455 57.9858457 78.5722169 -1 5307
5309 0 413.282251 58.0295847 78.6566634 -1 5308
5310 0 413.34756 58.1745674 78.7984444 -1 5309
5311 0 413.416465 58.363076 78.8600447 -1 5310
5312 0 413.497183 58.4247738 78.9399742 -1 5311
5313 0 413.568159 58.4872885 79.0452979 -1 5312
5314 0 413.752487 58.5578761 79.1131322 -1 5313
5315 0 414.003887 58.6676837 79.2169141 -1 5314
5316 0 414.10035 58.7524414 79.2673993 -1 5315
5317 0 414.455895 58.8928807 79.4045788 -1 5316
5318 0 414.964007 59.080392 79.6655048 -1 5317
5319 0 415.096592 59.0961475 79.6979115 -1 5318
5320 0 415.26743 59.1436797 79.7705283 -1 5319
5321 0 415.547873 59.1648295 79.859531 -1 5320
5322 0 416.201938 59.223531 79.8519704 -1 5321
5323 0 416.766218 59.5016625 79.8706918 -1 5322
5324 0 416.991667 59.6266063 79.9253682 -1 5323
5325 0 417.581468 60.2142342 80.0941774 -1 5324
5326 0 418.468279 60.5805145 80.0619706 -1 5325
5327 0 418.794671 60.694815 80.1305701 -1 5326
5328 0 419.272186 60.8132568 80.1551845 -1 5327
5329 0 419.923507 60.9557438 80.2531827 -1 5328
5330 0 420.140617 61.0454825 80.3129392 -1 5329
5331 0 420.825912 61.2643877 80.2708903 -1 5330
5332 0 420.845886 61.2779607 80.2913217 -1 5331
5333 0 421.304497 61.4537262 80.4320903 -1 5332
5334 0 421.996313 61.6834438 80.5100589 -1 5333
5335 0 422.025732 61.7110976 80.5274487 -1 5334
5336 0 421.40024 61.5527859 80.6549302 -1 5335
5337 0 421.247409 61.492579 80.7570907 -1 5336
5338 0 421.258914 61.5105891 80.9518344 -1 5337
5339 0 421.271655 61.715413 81.047811 -1 5338
5340 0 421.252039 61.8072557 81.0881663 -1 5339
5341 0 421.033558 61.8242228 81.1140461 -1 5340
5342 0 420.938739 61.8915448 81.1423073 -1 5341
5343 0 420.897899 61.937259 81.1664496 -1 5342
5344 0 420.848435 62.0023274 81.2140261 -1 5343
5345 0 420.7956 62.0002414 81.245829 -1 5344
5346 0 420.705501 61.990079 81.2833675 -1 5345
5347 0 420.661158 61.9721197 81.3409391 -1 5346
5348 0 420.668198 62.0548043 81.4039136 -1 5347
5349 0 420.619607 62.1072393 81.4529661 -1 5348
5350 0 420.737933 62.1077852 81.4628357 -1 5349
5351 0 420.757435 62.1313319 81.5070396 -1 5350
5352 0 420.790022 62.1727647 81.52247 -1 5351
5353 0 420.779973 62.1932301 81.5459669 -1 5352
5354 0 420.413591 62.0668885 81.508782 -1 5349
5355 0 420.355024 62.0794288 81.5641317 -1 5354
5356 0 420.259101 62.2117234 81.6087228 -1 5355
5357 0 420.25432 62.3168446 81.6455272 -1 5356
5358 0 420.228427 62.2984043 81.7007673 -1 5357
5359 0 420.180075 62.3659488 81.747786 -1 5358
5360 0 420.203432 62.4580632 81.7580028 -1 5359
5361 0 420.129519 62.4347558 81.7949188 -1 5360
5362 0 420.069152 62.5313092 81.8397279 -1 5361
5363 0 420.077471 62.5764107 81.857824 -1 5362
5364 0 420.058361 62.662094 81.8741414 -1 5363
5365 0 421.317418 61.8588115 81.0979348 -1 5340
5366 0 421.374417 61.9112082 81.1086836 -1 5365
5367 0 421.483443 61.9862923 81.1098014 -1 5366
5368 0 421.552215 62.100641 81.1608377 -1 5367
5369 0 422.564332 61.5082556 80.7798844 -1 5335
5370 0 422.638465 61.5200393 80.793277 -1 5369
5371 0 422.891705 61.5518754 80.8296817 -1 5370
5372 0 423.063939 61.6596475 80.8922 -1 5371
5373 0 423.186287 61.7476746 80.939146 -1 5372
5374 0 423.261395 61.7867609 80.9489243 -1 5373
5375 0 423.429749 61.8084111 81.072697 -1 5374
5376 0 423.607479 61.8150071 81.122386 -1 5375
5377 0 423.738016 61.917853 81.1664637 -1 5376
5378 0 424.079285 62.0373497 81.2046787 -1 5377
5379 0 424.107615 62.0403628 81.2751913 -1 5378
5380 0 424.164551 62.2162002 81.3454101 -1 5379
5381 0 424.179635 62.2576196 81.3631828 -1 5380
5382 0 424.320064 62.3828669 81.428385 -1 5381
5383 0 424.36554 62.4326715 81.4659645 -1 5382
5384 0 424.435702 62.4513586 81.5039916 -1 5383
5385 0 424.479043 62.4553318 81.5225346 -1 5384
5386 0 424.679203 62.4684759 81.5684277 -1 5385
5387 0 424.790479 62.4961189 81.5997524 -1 5386
5388 0 424.869379 62.5142706 81.6366633 -1 5387
5389 0 424.983145 62.5485853 81.6918117 -1 5388
5390 0 425.112645 62.6118311 81.7413383 -1 5389
5391 0 425.227664 62.6006141 81.8268 -1 5390
5392 0 425.285003 62.6219382 82.0161292 -1 5391
5393 0 425.336871 62.6671782 82.0535565 -1 5392
5394 0 425.415665 62.6424157 82.1456247 -1 5393
5395 0 425.519816 62.6139598 82.1847216 -1 5394
5396 0 425.664639 62.5117668 82.3269166 -1 5395
5397 0 425.901286 62.434196 82.4285985 -1 5396
5398 0 426.149647 62.4977719 82.5119299 -1 5397
5399 0 426.270905 62.5921236 82.559148 -1 5398
5400 0 426.580148 62.5751331 82.6187939 -1 5399
5401 0 426.80233 62.5789013 82.6629439 -1 5400
5402 0 426.803413 62.5867013 82.6868861 -1 5401
5403 0 426.962825 62.5895298 82.7647762 -1 5402
5404 0 427.050567 62.5834281 82.7785029 -1 5403
5405 0 427.148649 62.5783165 82.7907047 -1 5404
5406 0 427.267226 62.5903302 82.8481522 -1 5405
5407 0 427.428765 62.5918861 82.9009784 -1 5406
5408 0 427.731076 62.5291483 82.9170508 -1 5407
5409 0 427.878738 62.43194 82.9581963 -1 5408
5410 0 427.941369 62.3877878 83.0048119 -1 5409
5411 0 427.999298 62.3751584 83.0234037 -1 5410
5412 0 428.10512 62.353635 83.0615335 -1 5411
5413 0 428.216349 62.3437102 83.1476808 -1 5412
5414 0 428.516183 62.3412192 83.1573195 -1 5413
5415 0 428.560557 62.321928 83.2286485 -1 5414
5416 0 428.597027 62.3352924 83.2973199 -1 5415
5417 0 428.660587 62.3499953 83.3371354 -1 5416
5418 0 428.812079 62.3544251 83.4163638 -1 5417
5419 0 429.139809 62.2737117 83.4815868 -1 5418
5420 0 429.254247 62.3109829 83.5371756 -1 5419
5421 0 429.819446 62.4529942 83.5709947 -1 5420
5422 0 430.215912 62.4560513 83.4174863 -1 5421
5423 0 430.329978 62.3538392 83.3383788 -1 5422
5424 0 430.428685 62.3625227 83.2488975 -1 5423
5425 0 430.39546 62.4072559 83.2231908 -1 5424
5426 0 430.348692 62.4380791 83.2008415 -1 5425
5427 0 430.34188 62.446023 83.1757298 -1 5426
5428 0 430.010492 62.4854529 83.6423445 -1 5421
5429 0 430.289998 62.4981802 83.6792249 -1 5428
5430 0 430.380649 62.5086518 83.6912033 -1 5429
5431 0 430.714109 62.5382204 83.6942814 -1 5430
5432 0 430.88135 62.5070281 83.7009335 -1 5431
5433 0 431.234328 62.4944397 83.7065057 -1 5432
5434 0 431.741657 62.471894 83.7942147 -1 5433
5435 0 431.9092 62.4672334 83.8235166 -1 5434
5436 0 431.998237 62.4541399 83.8386979 -1 5435
5437 0 432.072189 62.4983096 84.1014899 -1 5436
5438 0 432.225102 62.2798569 84.1560862 -1 5437
5439 0 432.4607 62.1431329 84.1913561 -1 5438
5440 0 432.575642 62.0584099 84.2363563 -1 5439
5441 0 431.892725 62.288681 84.3736555 -1 5440
5442 0 431.901503 62.2985255 84.3966223 -1 5441
5443 0 431.894935 62.3631539 84.4155971 -1 5442
5444 0 431.881197 62.3954975 84.4389905 -1 5443
5445 0 431.930071 62.4105999 84.4562936 -1 5444
5446 0 431.996339 62.414487 84.4726172 -1 5445
5447 0 432.007889 62.4134102 84.4964278 -1 5446
5448 0 432.02015 62.4274662 84.5185111 -1 5447
5449 0 432.078509 62.4526089 84.5335661 -1 5448
5450 0 432.104109 62.4903588 84.5514144 -1 5449
5451 0 432.091022 62.5015838 84.5770162 -1 5450
5452 0 432.087479 62.4732624 84.6056801 -1 5451
5453 0 432.639181 62.0132242 84.2584052 -1 5440
5454 0 432.946001 61.995187 84.2973117 -1 5453
5455 0 433.063631 61.9006594 84.3683762 -1 5454
5456 0 433.155035 61.8589429 84.4370712 -1 5455
5457 0 433.346669 61.7047108 84.4801752 -1 5456
5458 0 433.356441 61.6983883 84.5048564 -1 5457
5459 0 433.432741 61.6707163 84.5235575 -1 5458
5460 0 433.511521 61.6570307 84.5656912 -1 5459
5461 0 433.586604 61.6564807 84.5816749 -1 5460
5462 0 433.642612 61.6520429 84.6004516 -1 5461
5463 0 433.720533 61.5176433 84.6556636 -1 5462
5464 0 433.773588 61.3954445 84.7126485 -1 5463
5465 0 433.809098 61.2488588 84.7491949 -1 5464
5466 0 433.828134 61.3066174 84.7658827 -1 5465
5467 0 433.843615 61.3311449 84.8117956 -1 5466
5468 0 433.997808 61.3241625 84.818839 -1 5467
5469 0 434.037788 61.3067999 84.8410247 -1 5468
5470 0 434.078015 61.2951825 84.8625727 -1 5469
5471 0 434.192634 61.2988389 84.8986567 -1 5470
5472 0 434.306079 61.3182064 84.9080277 -1 5471
5473 0 434.407758 61.3248444 84.9454718 -1 5472
5474 0 434.477367 61.3351061 84.9864537 -1 5473
5475 0 434.612134 61.2824749 85.0010099 -1 5474
5476 0 434.864922 61.1634328 85.0337161 -1 5475
5477 0 435.038096 61.1057499 85.0443334 -1 5476
5478 0 434.96283 61.1286494 85.0761915 -1 5477
5479 0 434.980616 61.130988 85.0990847 -1 5478
5480 0 434.963184 61.1872787 85.1204968 -1 5479
5481 0 435.030493 61.1682817 85.1902647 -1 5480
5482 0 435.100766 61.1036969 85.2392301 -1 5481
5483 0 435.18134 61.0531785 85.2602417 -1 5482
5484 0 435.252604 60.9460919 85.3135905 -1 5483
5485 0 435.453688 60.761608 85.3850302 -1 5484
5486 0 435.534186 60.6928379 85.433314 -1 5485
5487 0 435.602141 60.5880843 85.5121387 -1 5486
5488 0 435.799386 60.4361679 85.5808046 -1 5487
5489 0 435.91171 60.2917071 85.6839487 -1 5488
5490 0 436.090684 60.1733842 85.7513869 -1 5489
5491 0 436.16831 60.0761291 85.8536686 -1 5490
5492 0 436.255262 59.9912326 85.9283293 -1 5491
5493 0 436.419334 59.8848378 85.9964278 -1 5492
5494 0 436.565313 59.7944845 86.0902457 -1 5493
5495 0 436.714433 59.7611073 86.1525497 -1 5494
5496 0 436.908715 59.7348937 86.2343594 -1 5495
5497 0 436.990702 59.7004881 86.3297645 -1 5496
5498 0 437.166096 59.6352794 86.3927253 -1 5497
5499 0 437.287067 59.6244295 86.4561728 -1 5498
5500 0 437.417684 59.5960368 86.5204479 -1 5499
5501 0 437.714393 59.4510015 86.6039659 -1 5500
5502 0 437.987301 59.4724064 86.6478276 -1 5501
5503 0 438.285111 59.4361526 86.6952774 -1 5502
5504 0 438.517619 59.4185091 86.7227865 -1 5503
5505 0 438.575333 59.3674552 86.7725275 -1 5504
5506 0 439.311205 59.0831968 86.8001462 -1 5505
5507 0 439.263366 59.3842803 86.9009693 -1 5506
5508 0 439.212135 59.6246091 86.9831777 -1 5507
5509 0 439.201321 59.6441939 87.0076567 -1 5508
5510 0 439.348273 59.5946152 87.048185 -1 5509
5511 0 439.531446 59.6275709 87.1020663 -1 5510
5512 0 439.561946 59.5953664 87.152926 -1 5511
5513 0 439.56415 59.4392609 87.2192385 -1 5512
5514 0 439.579085 59.452251 87.2670812 -1 5513
5515 0 441.254216 58.6054314 86.6252066 -1 5506
5516 0 441.357296 58.5108218 86.5992108 -1 5515
5517 0 441.458718 58.4133834 86.5737077 -1 5516
5518 0 441.541476 58.3651752 86.5193947 -1 5517
5519 0 441.581172 58.3412126 86.4923867 -1 5518
5520 0 441.529176 58.4064919 86.4651864 -1 5519
5521 0 441.581857 58.3283512 86.6980697 -1 5515
5522 0 442.051265 57.6637622 86.7730021 -1 5521
5523 0 442.544857 57.0576875 86.7388931 -1 5522
5524 0 442.577916 56.8309218 86.7090968 -1 5523
5525 0 442.629058 56.6166161 86.7019614 -1 5524
5526 0 442.605547 56.4787462 86.64258 -1 5525
5527 0 442.578461 56.3885946 86.578349 -1 5526
5528 0 442.536674 56.2171421 86.5502226 -1 5527
5529 0 442.505564 56.1409647 86.4849433 -1 5528
5530 0 442.483438 56.0140343 86.424494 -1 5529
5531 0 442.507542 56.0417233 86.3421705 -1 5530
5532 0 442.528147 56.061732 86.2610158 -1 5531
5533 0 442.54293 56.0971922 86.1786713 -1 5532
5534 0 442.555091 56.0690856 86.0780233 -1 5533
5535 0 442.663474 56.0623244 85.9910194 -1 5534
5536 0 442.672172 56.0213079 85.8920509 -1 5535
5537 0 442.835379 56.0546287 85.7435569 -1 5536
5538 0 442.828801 56.0269029 85.670185 -1 5537
5539 0 442.816522 55.9625089 85.5757759 -1 5538
5540 0 442.780763 55.9658825 85.553264 -1 5539
5541 0 442.769137 55.9456651 85.5052616 -1 5540
5542 0 442.833697 55.9398067 85.447947 -1 5541
5543 0 442.893496 55.9644106 85.3876585 -1 5542
5544 0 442.923686 55.9256317 85.3117254 -1 5543
5545 0 442.969444 55.9332674 85.2289497 -1 5544
5546 0 442.93688 55.9046043 85.1581677 -1 5545
5547 0 442.949554 55.8532724 85.0853531 -1 5546
5548 0 442.981888 55.7690784 85.0400355 -1 5547
5549 0 443.00289 55.9364422 84.9415784 -1 5548
5550 0 443.01623 55.9841583 84.8574339 -1 5549
5551 0 442.99834 55.9898638 84.7811993 -1 5550
5552 0 443.039167 55.9208742 84.6815368 -1 5551
5553 0 442.962585 55.8651574 84.6182579 -1 5552
5554 0 442.968248 55.8199139 84.5969763 -1 5553
5555 0 442.970526 55.7694972 84.5508109 -1 5554
5556 0 443.023127 55.7399717 84.4970578 -1 5555
5557 0 443.171663 55.73626 84.4562936 -1 5556
5558 0 442.558202 55.6025885 84.5096571 -1 5557
5559 0 442.358972 55.5258049 84.5137576 -1 5558
5560 0 441.804017 55.412193 84.6378611 -1 5559
5561 0 441.760368 55.403343 84.6693354 -1 5560
5562 0 441.518087 55.1749879 84.7479837 -1 5561
5563 0 441.435664 55.3310789 84.790128 -1 5562
5564 0 441.430319 55.3977624 84.8343227 -1 5563
5565 0 441.404219 55.389953 84.8637551 -1 5564
5566 0 441.757392 55.4503664 84.6899337 -1 5561
5567 0 441.768204 55.5615714 84.7273629 -1 5566
5568 0 441.781146 55.6268423 84.7441728 -1 5567
5569 0 441.815706 55.6826651 84.7597667 -1 5568
5570 0 442.099797 55.4417312 84.5253446 -1 5559
5571 0 442.195782 55.4368144 84.4898544 -1 5570
5572 0 442.198872 55.3936724 84.4687306 -1 5571
5573 0 442.213586 55.3724231 84.4438315 -1 5572
5574 0 442.301633 55.3375839 84.3868518 -1 5573
5575 0 442.262608 55.3327519 84.3400142 -1 5574
5576 0 442.361713 55.4192528 84.2935913 -1 5575
5577 0 442.252861 55.4316575 84.2780456 -1 5576
5578 0 442.128915 55.5350556 84.2279116 -1 5577
5579 0 442.222293 55.45463 84.201299 -1 5578
5580 0 443.530364 55.8532519 84.3286742 -1 5557
5581 0 443.762261 55.8335355 84.2814325 -1 5580
5582 0 443.925537 55.7859518 84.2184613 -1 5581
5583 0 444.052529 55.7822929 84.1542134 -1 5582
5584 0 444.279652 55.8701592 84.0436855 -1 5583
5585 0 444.366791 55.9602512 83.972944 -1 5584
5586 0 444.405115 56.015023 83.8850711 -1 5585
5587 0 444.5052 56.0110822 83.8235465 -1 5586
5588 0 444.571665 55.9248132 83.7485644 -1 5587
5589 0 444.713576 55.9413168 83.6545406 -1 5588
5590 0 444.791277 55.9637041 83.592266 -1 5589
5591 0 444.873248 55.9970142 83.5023129 -1 5590
5592 0 445.056731 55.9641418 83.409614 -1 5591
5593 0 445.276536 55.8945287 83.3174153 -1 5592
5594 0 445.417725 55.8330932 83.2581644 -1 5593
5595 0 445.457816 55.8143626 83.2041137 -1 5594
5596 0 445.379254 55.7690353 83.1386351 -1 5595
5597 0 445.428244 55.8295931 83.04875 -1 5596
5598 0 445.495274 55.8732066 82.9850615 -1 5597
5599 0 445.982873 55.8809499 82.9101604 -1 5598
5600 0 446.056133 55.8429137 82.8549207 -1 5599
5601 0 446.007234 55.8674363 82.7785227 -1 5600
5602 0 446.223449 56.0423419 82.6596795 -1 5601
5603 0 446.200839 56.0462805 82.6352823 -1 5602
5604 0 446.301777 56.1441027 82.5885729 -1 5603
5605 0 446.427691 56.1441745 82.4977987 -1 5604
5606 0 446.510073 56.208057 82.4304679 -1 5605
5607 0 446.681126 56.1293944 82.3962909 -1 5606
5608 0 446.911508 56.1027546 82.324576 -1 5607
5609 0 446.973429 56.1125602 82.265104 -1 5608
5610 0 447.119355 56.0176808 82.2089508 -1 5609
5611 0 447.147739 56.0077671 82.1548077 -1 5610
5612 0 447.383911 56.0338711 82.0506007 -1 5611
5613 0 447.432386 56.0868739 82.0139627 -1 5612
5614 0 447.434024 56.0834024 81.987908 -1 5613
5615 0 447.436567 56.0798524 81.9617743 -1 5614
5616 0 447.447579 56.1630781 81.8991837 -1 5615
5617 0 447.562175 56.2860308 81.8224635 -1 5616
5618 0 447.6029 56.3546304 81.7586678 -1 5617
5619 0 447.637006 56.402326 81.6977548 -1 5618
5620 0 447.625179 56.4043347 81.6198313 -1 5619
5621 0 447.995309 56.6019426 81.5373178 -1 5620
5622 0 448.282599 56.7902958 81.4640251 -1 5621
5623 0 448.456622 57.0766181 81.3913327 -1 5622
5624 0 449.083246 57.368001 81.3292639 -1 5623
5625 0 449.433351 57.8251074 81.3026554 -1 5624
5626 0 450.212516 58.3837674 81.1489088 -1 5625
5627 0 450.583308 59.1517191 81.0114648 -1 5626
5628 0 450.770344 59.8351584 80.8732228 -1 5627
5629 0 451.041235 60.1717885 80.8418279 -1 5628
5630 0 451.269404 60.3960256 80.8519697 -1 5629
5631 0 451.350441 60.7122357 80.8658059 -1 5630
5632 0 451.527454 61.1647511 80.7785544 -1 5631
5633 0 451.602292 61.4278754 80.6929458 -1 5632
5634 0 451.978394 61.6661141 80.583457 -1 5633
5635 0 452.335737 61.8744181 80.5049867 -1 5634
5636 0 452.551102 62.0345101 80.4173612 -1 5635
5637 0 452.932587 62.3126392 80.2769089 -1 5636
5638 0 453.25674 62.5683138 80.1435674 -1 5637
5639 0 453.748496 62.7494268 80.1087457 -1 5638
5640 0 453.87546 62.7610504 80.1494623 -1 5639
5641 0 454.26135 62.6447799 80.1544999 -1 5640
5642 0 454.291812 62.5959149 80.2099362 -1 5641
5643 0 454.292904 62.5560528 80.240459 -1 5642
5644 0 454.279651 62.5183316 80.2719934 -1 5643
5645 0 453.878871 62.8090554 80.1972135 -1 5640
5646 0 453.885168 62.8470851 80.2192587 -1 5645
5647 0 453.828597 62.8404022 80.2513029 -1 5646
5648 0 453.366662 62.6418604 80.1000995 -1 5638
5649 0 453.47147 62.666581 80.0355814 -1 5648
5650 0 453.602115 62.7486142 79.9893943 -1 5649
5651 0 453.172348 62.748452 80.000781 -1 5650
5652 0 453.194799 62.6966385 79.9248636 -1 5651
5653 0 453.141932 62.6154777 79.8849439 -1 5652
5654 0 452.93733 62.3950581 79.846091 -1 5653
5655 0 452.741416 62.4237538 79.8079485 -1 5654
5656 0 452.781301 62.4672761 79.7473544 -1 5655
5657 0 452.577618 62.0361162 80.5204266 -1 5634
5658 0 452.943756 62.3798869 80.5595925 -1 5657
5659 0 452.905983 62.4648934 80.58064 -1 5658
5660 0 451.535477 60.5302976 80.9734754 -1 5631
5661 0 451.554909 60.5287168 80.998331 -1 5660
5662 0 451.478943 60.5249263 81.0580413 -1 5661
5663 0 451.448133 60.5976164 81.1061108 -1 5662
5664 0 451.448485 60.6323322 81.1289446 -1 5663
5665 0 450.83641 59.9146583 80.8330459 -1 5628
5666 0 450.950953 60.2732204 80.707935 -1 5665
5667 0 451.07044 60.0764226 80.6643989 -1 5666
5668 0 451.137653 59.8964994 80.6237889 -1 5667
5669 0 451.220744 59.8304219 80.5703443 -1 5668
5670 0 451.186691 59.8076088 80.5492786 -1 5669
5671 0 447.41749 56.1888773 81.6365539 -1 5620
5672 0 447.217668 55.8221749 81.6428955 -1 5671
5673 0 447.109347 55.8274414 81.6003412 -1 5672
5674 0 446.871246 55.8317132 81.5707296 -1 5673
5675 0 446.911062 55.5822157 82.0403859 -1 5615
5676 0 446.878705 55.4676358 82.0036181 -1 5675
5677 0 446.839803 55.4047419 81.9618262 -1 5676
5678 0 446.315731 56.6326799 82.6126007 -1 5602
5679 0 446.398448 56.8773648 82.6567105 -1 5678
5680 0 446.460501 56.983089 82.7178585 -1 5679
5681 0 446.483957 57.0214375 82.7376537 -1 5680
5682 0 446.454135 57.0822907 82.7601309 -1 5681
5683 0 442.09684 57.6816106 86.7922294 -1 5522
5684 0 442.223056 57.6297116 86.8877361 -1 5683
5685 0 442.481803 57.4371624 86.9089035 -1 5684
5686 0 442.499102 57.4082225 86.9614756 -1 5685
5687 0 442.605229 57.2268576 86.9963135 -1 5686
5688 0 442.712216 57.1480151 87.0713381 -1 5687
5689 0 442.793321 57.121801 87.1432187 -1 5688
5690 0 443.030204 57.0380176 87.2323957 -1 5689
5691 0 443.13082 57.040185 87.2740163 -1 5690
5692 0 443.182461 57.0230616 87.3222594 -1 5691
5693 0 443.257501 56.9980037 87.3692303 -1 5692
5694 0 443.359641 56.9765483 87.4133863 -1 5693
5695 0 443.596628 56.9107743 87.4758108 -1 5694
5696 0 443.766408 56.9006128 87.5129242 -1 5695
5697 0 443.989097 56.8457153 87.6271748 -1 5696
5698 0 444.231795 56.7960102 87.7650579 -1 5697
5699 0 444.37686 56.6714661 87.8684634 -1 5698
5700 0 444.53756 56.6402345 87.9093964 -1 5699
5701 0 444.701267 56.6706128 87.969197 -1 5700
5702 0 444.888317 56.7028836 88.05266 -1 5701
5703 0 444.920333 56.6917974 88.1537378 -1 5702
5704 0 444.996099 56.7334531 88.245546 -1 5703
5705 0 445.203552 56.7555713 88.3288493 -1 5704
5706 0 445.553573 56.7831022 88.3748731 -1 5705
5707 0 445.604353 56.8114366 88.4447997 -1 5706
5708 0 445.645448 56.8694138 88.4866732 -1 5707
5709 0 445.726651 56.9705646 88.5721449 -1 5708
5710 0 445.861122 57.0567949 88.6295171 -1 5709
5711 0 446.077701 57.1415651 88.6809128 -1 5710
5712 0 446.136937 57.1645869 88.7766659 -1 5711
5713 0 446.305917 57.1704189 88.8403727 -1 5712
5714 0 446.479524 57.1170608 88.9615624 -1 5713
5715 0 446.605655 56.9852181 88.9920587 -1 5714
5716 0 446.724834 56.9328603 89.0660655 -1 5715
5717 0 446.820256 56.9257824 89.1113375 -1 5716
5718 0 446.902743 56.9051234 89.1847303 -1 5717
5719 0 447.007029 56.8917419 89.2301672 -1 5718
5720 0 447.118127 56.8910439 89.2995312 -1 5719
5721 0 447.421094 56.8434425 89.3608378 -1 5720
5722 0 447.446829 56.8420634 89.4620671 -1 5721
5723 0 447.647554 56.776828 89.506997 -1 5722
5724 0 448.014209 56.672924 89.5454805 -1 5723
5725 0 448.193409 56.704384 89.5561845 -1 5724
5726 0 448.206404 56.7211344 89.6308106 -1 5725
5727 0 448.214641 56.7535037 89.6782781 -1 5726
5728 0 448.668693 56.6528113 89.6863437 -1 5727
5729 0 448.931005 56.6189848 89.7254863 -1 5728
5730 0 449.063112 56.6007591 89.7452807 -1 5729
5731 0 448.902032 56.0229406 89.8187964 -1 5730
5732 0 448.913967 55.9077884 89.8050864 -1 5731
5733 0 448.926878 55.8319246 89.786966 -1 5732
5734 0 449.003132 55.7222776 89.8204606 -1 5733
5735 0 449.091012 55.671357 89.8467482 -1 5734
5736 0 449.21457 55.6515511 89.8674952 -1 5735
5737 0 449.192238 55.6620804 89.9192682 -1 5736
5738 0 449.144492 55.6871663 89.945066 -1 5737
5739 0 448.789271 55.727338 89.9358832 -1 5738
5740 0 448.762083 55.71249 89.9134098 -1 5739
5741 0 448.736677 55.7005157 89.8905128 -1 5740
5742 0 448.730882 55.6747898 89.8679699 -1 5741
5743 0 448.738 55.653028 89.8184197 -1 5742
5744 0 448.740646 55.6946467 89.7620257 -1 5743
5745 0 449.086963 55.7156311 89.9710583 -1 5738
5746 0 449.10521 55.7634776 89.9904252 -1 5745
5747 0 449.12036 55.840285 90.0325406 -1 5746
5748 0 449.076756 55.8889778 90.0812311 -1 5747
5749 0 449.256892 56.621322 89.7572178 -1 5730
5750 0 449.259898 56.6018082 89.7850306 -1 5749
5751 0 449.451339 56.5876781 89.8269765 -1 5750
5752 0 449.899628 56.4055639 89.8989495 -1 5751
5753 0 449.937344 56.2983256 89.9346518 -1 5752
5754 0 450.169716 56.1882342 89.9599321 -1 5753
5755 0 449.911336 56.2181255 89.9968312 -1 5754
5756 0 449.983126 56.2128513 90.0193102 -1 5755
5757 0 450.070509 56.1482961 90.0734834 -1 5756
5758 0 450.089674 56.1409694 90.0991456 -1 5757
5759 0 450.270782 56.1490855 90.1402107 -1 5758
5760 0 450.22934 56.0532757 90.1790801 -1 5759
5761 0 450.346286 56.0134598 90.2291072 -1 5760
5762 0 450.508155 55.8650425 90.2891374 -1 5761
5763 0 450.733849 55.673448 90.3510759 -1 5762
5764 0 450.795249 55.6235783 90.3795714 -1 5763
5765 0 450.87796 55.6057016 90.4033936 -1 5764
5766 0 450.942695 55.607503 90.4777887 -1 5765
5767 0 451.041847 55.5251704 90.5082554 -1 5766
5768 0 451.256212 55.3938528 90.5648588 -1 5767
5769 0 451.351579 55.3651426 90.5896013 -1 5768
5770 0 451.506215 55.3581284 90.6351326 -1 5769
5771 0 451.549396 55.3774589 90.7088551 -1 5770
5772 0 451.678639 55.3030607 90.763509 -1 5771
5773 0 451.906122 55.239878 90.8126787 -1 5772
5774 0 451.818458 55.1537914 90.8784635 -1 5773
5775 0 451.775084 55.2131145 90.9254589 -1 5774
5776 0 451.918271 55.1385587 90.9538361 -1 5775
5777 0 452.149412 55.1213337 91.0239919 -1 5776
5778 0 452.714431 55.1485316 91.1020311 -1 5777
5779 0 452.928246 55.0661303 91.1815595 -1 5778
5780 0 453.07487 54.9341194 91.2697026 -1 5779
5781 0 453.286843 54.6360342 91.4013146 -1 5780
5782 0 453.431821 54.5201948 91.4881475 -1 5781
5783 0 453.541377 54.5034332 91.5124641 -1 5782
5784 0 453.55978 54.5321339 91.6128373 -1 5783
5785 0 453.705761 54.4641859 91.6421196 -1 5784
5786 0 453.833771 54.4053056 91.6710324 -1 5785
5787 0 453.969135 54.3901125 91.7468887 -1 5786
5788 0 454.109337 54.3266059 91.8545735 -1 5787
5789 0 454.363933 54.2102034 91.9392393 -1 5788
5790 0 454.631652 54.1720251 91.9885106 -1 5789
5791 0 454.750022 54.1982095 92.0606811 -1 5790
5792 0 455.422615 54.5418874 92.0027206 -1 5791
5793 0 455.462472 54.6246439 91.9657022 -1 5792
5794 0 455.616937 54.7850306 91.8904196 -1 5793
5795 0 455.614533 54.7992998 91.8098556 -1 5794
5796 0 455.000069 54.1402157 92.1133517 -1 5791
5797 0 454.89848 54.1341847 92.1428729 -1 5796
5798 0 454.93844 54.1623968 92.1646691 -1 5797
5799 0 455.006642 54.1801056 92.2131839 -1 5798
5800 0 455.059269 54.1484035 92.2418015 -1 5799
5801 0 455.144505 54.1103046 92.2965766 -1 5800
5802 0 455.208457 54.04441 92.3290275 -1 5801
5803 0 455.277783 54.0674414 92.3508258 -1 5802
5804 0 455.429491 54.1446868 92.3643205 -1 5803
5805 0 455.533548 54.1871068 92.4093359 -1 5804
5806 0 455.642213 54.2480328 92.4783429 -1 5805
5807 0 455.707771 54.3391366 92.5447788 -1 5806
5808 0 455.757063 54.4511646 92.6091137 -1 5807
5809 0 455.878517 54.4963407 92.6799117 -1 5808
5810 0 455.988913 54.5666019 92.7480629 -1 5809
5811 0 456.093912 54.6434291 92.8156244 -1 5810
5812 0 456.243236 54.7204644 92.8824557 -1 5811
5813 0 456.746575 54.7803534 92.9193796 -1 5812
5814 0 457.019847 54.6720051 92.9802937 -1 5813
5815 0 457.133318 54.6532048 93.0070426 -1 5814
5816 0 456.370443 54.6955384 93.0403337 -1 5815
5817 0 456.284561 54.5841664 93.159465 -1 5816
5818 0 456.058249 54.8205914 93.1615013 -1 5817
5819 0 456.310019 54.5700347 93.2129963 -1 5818
5820 0 456.361032 54.5128057 93.2711894 -1 5819
5821 0 456.324608 54.4957342 93.3260002 -1 5820
5822 0 456.355808 54.5109483 93.3759593 -1 5821
5823 0 456.257274 54.4548923 93.4362097 -1 5822
5824 0 456.25904 54.4350288 93.4906702 -1 5823
5825 0 456.272223 54.4213323 93.5442188 -1 5824
5826 0 456.256536 54.3816338 93.6272596 -1 5825
5827 0 456.240558 54.3613589 93.7079559 -1 5826
5828 0 456.296816 54.4179854 93.7525774 -1 5827
5829 0 456.15272 54.4979516 93.8230843 -1 5828
5830 0 456.100094 54.5677577 93.867517 -1 5829
5831 0 456.325671 54.5473727 93.9449752 -1 5830
5832 0 456.342227 54.5576716 93.9695387 -1 5831
5833 0 456.358623 54.628208 94.0129985 -1 5832
5834 0 456.444148 54.7491235 94.0238008 -1 5833
5835 0 456.462391 54.8233316 94.0408621 -1 5834
5836 0 456.556732 55.0129245 94.0435872 -1 5835
5837 0 456.617798 55.1895357 94.0742013 -1 5836
5838 0 456.687695 55.3121405 94.0851098 -1 5837
5839 0 456.815822 55.3071243 94.1363979 -1 5838
5840 0 456.811796 55.3434959 94.1581486 -1 5839
5841 0 456.836664 55.3325636 94.1851636 -1 5840
5842 0 456.880651 55.3461411 94.2351008 -1 5841
5843 0 456.890481 55.4796546 94.2972374 -1 5842
5844 0 457.121482 55.3768323 94.3593132 -1 5843
5845 0 457.407727 55.3297644 94.5444756 -1 5844
5846 0 457.454982 55.3103347 94.6242741 -1 5845
5847 0 457.498856 55.3492237 94.6972582 -1 5846
5848 0 457.566215 55.4912383 94.7580569 -1 5847
5849 0 457.552464 55.718678 94.8350989 -1 5848
5850 0 457.528863 55.8268607 94.92599 -1 5849
5851 0 457.598616 55.8871518 95.0220365 -1 5850
5852 0 457.529344 56.0758416 95.0776003 -1 5851
5853 0 457.372758 56.3016687 95.1289374 -1 5852
5854 0 457.415733 56.3593233 95.147806 -1 5853
5855 0 457.474702 56.4347844 95.1903005 -1 5854
5856 0 457.148711 56.4517821 95.2149448 -1 5855
5857 0 457.023728 56.6055011 95.3000284 -1 5856
5858 0 456.767302 56.7152447 95.3905076 -1 5857
5859 0 456.477224 56.6935089 95.4708485 -1 5858
5860 0 456.451116 56.5169994 95.5682771 -1 5859
5861 0 456.282776 56.3250464 95.6679052 -1 5860
5862 0 456.302013 56.1310357 95.7670215 -1 5861
5863 0 456.160469 56.1760291 95.8894886 -1 5862
5864 0 456.119411 56.2091691 95.9620049 -1 5863
5865 0 455.86688 56.2787397 96.0561988 -1 5864
5866 0 455.565329 56.3690434 96.1481108 -1 5865
5867 0 455.408261 56.5081381 96.2084471 -1 5866
5868 0 455.269883 56.5640225 96.3035851 -1 5867
5869 0 455.007417 56.5694947 96.3799387 -1 5868
5870 0 454.678209 56.6299916 96.349904 -1 5869
5871 0 454.318455 56.680853 96.2967491 -1 5870
5872 0 454.179416 56.70693 96.2197066 -1 5871
5873 0 453.850321 56.7369801 96.2701401 -1 5872
5874 0 453.429957 56.8445134 96.3134089 -1 5873
5875 0 452.943702 57.1561356 96.310663 -1 5874
5876 0 452.579944 57.3965264 96.3900653 -1 5875
5877 0 452.242024 57.5262026 96.4071655 -1 5876
5878 0 451.631813 57.7332887 96.4723816 -1 5877
5879 0 451.287836 58.1946558 96.4559533 -1 5878
5880 0 450.968882 58.6170774 96.4444635 -1 5879
5881 0 450.79772 58.8450948 96.4501687 -1 5880
5882 0 450.314316 59.205611 96.5018615 -1 5881
5883 0 450.090193 59.488623 96.5049342 -1 5882
5884 0 449.33915 60.1198934 96.517997 -1 5883
5885 0 449.190803 60.4084428 96.421327 -1 5884
5886 0 449.155203 60.5186913 96.3625824 -1 5885
5887 0 449.161686 61.0827248 96.2815708 -1 5886
5888 0 449.235958 61.1200863 96.2253081 -1 5887
5889 0 449.316797 61.090678 96.1754051 -1 5888
5890 0 449.474639 61.1885271 96.1093747 -1 5889
5891 0 449.473806 61.2489768 96.0786153 -1 5890
5892 0 449.413972 61.2347036 96.0332461 -1 5891
5893 0 449.393301 61.2448644 96.0084171 -1 5892
5894 0 449.381017 61.2782039 95.9561642 -1 5893
5895 0 449.351797 61.3172641 95.9288072 -1 5894
5896 0 449.269733 61.3159352 95.8584141 -1 5895
5897 0 449.248665 61.2354457 95.8426848 -1 5896
5898 0 449.292875 61.2399573 95.8154986 -1 5897
5899 0 449.305906 61.2234346 95.7670544 -1 5898
5900 0 449.260648 61.1782891 95.6993084 -1 5899
5901 0 449.188453 60.3633699 96.3273697 -1 5886
5902 0 449.20059 60.1641129 96.2727399 -1 5901
5903 0 449.178449 60.0974076 96.2309479 -1 5902
5904 0 449.183771 60.0597935 96.1604452 -1 5903
5905 0 449.182526 60.068841 96.0855185 -1 5904
5906 0 449.354657 60.0632589 96.004912 -1 5905
5907 0 449.244972 60.0085453 95.9159182 -1 5906
5908 0 449.200794 59.9647646 95.8231086 -1 5907
5909 0 449.146111 59.9539212 95.7026207 -1 5908
5910 0 449.115073 59.939261 95.631027 -1 5909
5911 0 449.26225 60.2834118 96.5293396 -1 5884
5912 0 449.149287 60.4487563 96.5420614 -1 5911
5913 0 449.163445 60.5578604 96.5798276 -1 5912
5914 0 448.978967 60.6297042 96.6049333 -1 5913
5915 0 448.970695 60.6008477 96.6326891 -1 5914
5916 0 449.023743 60.5682686 96.6582623 -1 5915
5917 0 448.816948 60.6389919 96.6844851 -1 5916
5918 0 448.780462 60.619335 96.7124865 -1 5917
5919 0 448.781098 60.6845659 96.7305952 -1 5918
5920 0 448.772183 60.7893403 96.7697462 -1 5919
5921 0 448.763587 60.9138045 96.8314359 -1 5920
5922 0 448.853542 60.6956976 96.8980211 -1 5921
5923 0 448.908041 60.6107671 96.9530906 -1 5922
5924 0 448.198136 61.7429173 96.5558829 -1 5915
5925 0 447.985139 62.0867221 96.5575902 -1 5924
5926 0 447.921235 62.2727375 96.5673344 -1 5925
5927 0 447.612192 62.5213251 96.5348158 -1 5926
5928 0 447.421471 62.7127054 96.5020861 -1 5927
5929 0 447.373232 62.7553306 96.4761221 -1 5928
5930 0 447.27259 62.7983703 96.4040145 -1 5929
5931 0 447.167687 62.8299847 96.357755 -1 5930
5932 0 446.894013 63.0838322 96.2998792 -1 5931
5933 0 446.728867 63.2105051 96.2727647 -1 5932
5934 0 446.700398 63.298134 96.2416158 -1 5933
5935 0 446.546663 63.3848941 96.1933285 -1 5934
5936 0 446.473726 63.3760261 96.1249501 -1 5935
5937 0 446.458265 63.3383364 96.0558988 -1 5936
5938 0 446.279852 63.4168516 95.9854952 -1 5937
5939 0 446.218431 63.4924746 95.9084852 -1 5938
5940 0 446.558835 63.4447234 96.2848576 -1 5933
5941 0 446.435462 63.4791935 96.3376863 -1 5940
5942 0 446.376017 63.5304597 96.4096213 -1 5941
5943 0 446.214036 63.7386599 96.4483112 -1 5942
5944 0 446.212146 63.7881916 96.4925438 -1 5943
5945 0 446.239903 63.890096 96.5056372 -1 5944
5946 0 446.365131 63.8563701 96.5746135 -1 5945
5947 0 446.416643 63.7616169 96.6049928 -1 5946
5948 0 455.262231 56.6848903 96.4911759 -1 5869
5949 0 455.276819 56.7277 96.5113091 -1 5948
5950 0 455.328768 56.7547156 96.5834501 -1 5949
5951 0 455.402855 56.795163 96.6287897 -1 5950
5952 0 455.4732 56.8733013 96.6948996 -1 5951
5953 0 455.542691 56.9843408 96.7571547 -1 5952
5954 0 455.658895 57.0873056 96.7951281 -1 5953
5955 0 455.822221 57.1526648 96.8877044 -1 5954
5956 0 455.968315 57.2284706 96.9289436 -1 5955
5957 0 456.024057 57.2435815 97.0024525 -1 5956
5958 0 456.227969 57.212631 97.0815031 -1 5957
5959 0 456.715878 57.3806647 97.1380043 -1 5958
5960 0 457.109695 58.0400681 96.9603226 -1 5959
5961 0 457.191983 58.2420007 96.8861047 -1 5960
5962 0 457.242068 58.4581042 96.8099839 -1 5961
5963 0 457.2593 58.5659412 96.7718886 -1 5962
5964 0 457.280846 58.6155433 96.7155732 -1 5963
5965 0 457.289571 58.7576028 96.6732912 -1 5964
5966 0 457.459942 58.9286866 96.6025907 -1 5965
5967 0 457.599479 59.0508639 96.5376386 -1 5966
5968 0 457.728736 59.1960406 96.4697947 -1 5967
5969 0 457.867787 59.3788756 96.4226082 -1 5968
5970 0 458.011772 59.5579469 96.3251514 -1 5969
5971 0 458.080756 59.7914754 96.2460322 -1 5970
5972 0 458.039741 59.8245127 96.1658169 -1 5971
5973 0 457.92526 59.9597897 96.0729604 -1 5972
5974 0 457.584337 60.2587126 95.9602146 -1 5973
5975 0 457.107412 60.6585076 95.9629053 -1 5974
5976 0 457.339328 60.7499579 96.0522597 -1 5975
5977 0 457.226762 60.6691693 96.1129597 -1 5976
5978 0 457.240336 60.740658 96.1799121 -1 5977
5979 0 458.414591 56.6841643 95.1594145 -1 5855
5980 0 458.505148 56.9746689 95.2026601 -1 5979
5981 0 458.740513 57.1925252 95.2544042 -1 5980
5982 0 458.96933 57.3127186 95.291954 -1 5981
5983 0 459.200494 57.242258 95.3780768 -1 5982
5984 0 459.353498 57.3129329 95.3957549 -1 5983
5985 0 459.623713 57.1979438 95.5132924 -1 5984
5986 0 459.869424 57.1461183 95.5716704 -1 5985
5987 0 460.106929 57.1634054 95.6219348 -1 5986
5988 0 460.214368 57.0880239 95.7346375 -1 5987
5989 0 460.312042 57.1030997 95.8107358 -1 5988
5990 0 460.485785 57.2259812 95.9001849 -1 5989
5991 0 460.557862 57.2389312 95.9764164 -1 5990
5992 0 460.704797 57.2968866 96.0734015 -1 5991
5993 0 460.880905 57.3558576 96.1445692 -1 5992
5994 0 460.957421 57.4048225 96.2164793 -1 5993
5995 0 460.98074 57.4831134 96.3103622 -1 5994
5996 0 461.086088 57.5149306 96.3328597 -1 5995
5997 0 461.178247 57.5848723 96.4279722 -1 5996
5998 0 461.256275 57.648583 96.4722481 -1 5997
5999 0 461.255518 57.7027098 96.5428897 -1 5998
6000 0 461.279621 57.7843622 96.6103001 -1 5999
6001 0 461.275426 57.760921 96.6643855 -1 6000
6002 0 461.302407 57.803794 96.685068 -1 6001
6003 0 461.328481 57.8512345 96.7051873 -1 6002
6004 0 461.413684 57.9726044 96.7936506 -1 6003
6005 0 461.720291 57.7624281 96.9489242 -1 6004
6006 0 462.184173 57.5161279 96.9041846 -1 6005
6007 0 462.352121 57.6248881 96.8151422 -1 6006
6008 0 462.526459 57.6534191 96.7354019 -1 6007
6009 0 462.563466 57.6373249 96.6859435 -1 6008
6010 0 461.730405 57.7558802 97.0009376 -1 6005
6011 0 461.677819 57.780675 97.0487213 -1 6010
6012 0 461.613906 57.91315 97.0834324 -1 6011
6013 0 461.611708 57.9354627 97.1062515 -1 6012
6014 0 461.801353 58.7864573 96.97885 -1 6013
6015 0 461.960478 59.3658371 96.9595701 -1 6014
6016 0 462.106345 59.7526924 96.9633835 -1 6015
6017 0 462.117572 59.9094242 96.9692239 -1 6016
6018 0 462.119112 60.0959325 96.9711184 -1 6017
6019 0 462.177397 60.1594134 97.0144419 -1 6018
6020 0 462.240153 60.20375 97.0601974 -1 6019
6021 0 462.161102 60.5628567 97.0644158 -1 6020
6022 0 462.11538 60.8511918 97.0775761 -1 6021
6023 0 462.10823 60.956075 97.1399064 -1 6022
6024 0 462.09691 61.0925484 97.1979357 -1 6023
6025 0 462.091879 61.2144474 97.2577535 -1 6024
6026 0 462.107791 61.2521978 97.328657 -1 6025
6027 0 462.142378 61.4539635 97.3528915 -1 6026
6028 0 462.153216 61.5086279 97.4213173 -1 6027
6029 0 462.098454 61.5161059 97.5203246 -1 6028
6030 0 462.08303 61.5724138 97.6131021 -1 6029
6031 0 462.029196 61.6685708 97.6999689 -1 6030
6032 0 461.964575 61.7064492 97.7942572 -1 6031
6033 0 461.83979 61.7992101 97.8803215 -1 6032
6034 0 461.860673 61.8349718 97.9256404 -1 6033
6035 0 461.877377 61.8498316 98.023466 -1 6034
6036 0 461.871864 61.9523311 98.0842316 -1 6035
6037 0 461.84771 62.0245606 98.1487171 -1 6036
6038 0 461.875418 62.0813959 98.2157903 -1 6037
6039 0 461.877212 62.0898368 98.2890075 -1 6038
6040 0 461.92486 62.0748201 98.3163937 -1 6039
6041 0 462.006412 62.1351405 98.3834574 -1 6040
6042 0 462.056473 62.2074258 98.4483996 -1 6041
6043 0 462.211001 62.3766456 98.4766026 -1 6042
6044 0 462.326238 62.5701889 98.5007907 -1 6043
6045 0 462.365241 62.6616612 98.5625891 -1 6044
6046 0 462.34907 62.7986068 98.5926261 -1 6045
6047 0 462.442461 62.9067306 98.6279562 -1 6046
6048 0 462.585632 63.0265645 98.686754 -1 6047
6049 0 462.636192 63.1463015 98.719684 -1 6048
6050 0 462.679779 63.3709145 98.7620818 -1 6049
6051 0 462.749199 63.4029389 98.8318882 -1 6050
6052 0 462.893779 63.4782613 98.8964298 -1 6051
6053 0 462.975021 63.5345139 98.9627549 -1 6052
6054 0 463.062148 63.6578321 98.9706547 -1 6053
6055 0 463.156466 63.820618 98.9972617 -1 6054
6056 0 463.292161 64.0644348 99.0124804 -1 6055
6057 0 463.286916 64.1295795 99.0759353 -1 6056
6058 0 463.289961 64.1697597 99.1672999 -1 6057
6059 0 463.344935 64.2848235 99.2482063 -1 6058
6060 0 463.366915 64.3198888 99.2917954 -1 6059
6061 0 463.432656 64.3653655 99.3585756 -1 6060
6062 0 463.526283 64.3978343 99.4275506 -1 6061
6063 0 463.482165 64.7430639 99.3999018 -1 6062
6064 0 463.513609 64.7505738 99.4233213 -1 6063
6065 0 463.513883 64.7754182 99.443729 -1 6064
6066 0 463.674183 64.9353639 99.4701207 -1 6065
6067 0 463.766464 64.9855105 99.5119589 -1 6066
6068 0 463.874781 65.0588551 99.574492 -1 6067
6069 0 463.954164 65.1160286 99.5909413 -1 6068
6070 0 463.997171 65.1946426 99.6276269 -1 6069
6071 0 463.993141 65.2760097 99.6631857 -1 6070
6072 0 463.978949 65.3714053 99.6963867 -1 6071
6073 0 463.981151 65.3967866 99.7404133 -1 6072
6074 0 464.111002 65.387703 99.791375 -1 6073
6075 0 464.149216 65.5922231 99.8083149 -1 6074
6076 0 464.116279 65.6453894 99.8474239 -1 6075
6077 0 464.141116 65.7062757 99.9098784 -1 6076
6078 0 464.178627 65.7397838 99.9766215 -1 6077
6079 0 464.147715 65.8370259 100.032449 -1 6078
6080 0 464.204273 65.9650675 100.060763 -1 6079
6081 0 464.208313 66.010375 100.124888 -1 6080
6082 0 464.222219 66.0673236 100.187211 -1 6081
6083 0 464.198529 66.105981 100.251784 -1 6082
6084 0 464.206981 66.1849545 100.310335 -1 6083
6085 0 464.246521 66.2944255 100.364343 -1 6084
6086 0 464.207209 66.290609 100.411538 -1 6085
6087 0 461.656035 57.7957488 97.1488762 -1 6013
6088 0 461.645708 57.7921858 97.2002281 -1 6087
6089 0 461.639714 57.99983 97.2007066 -1 6088
6090 0 461.62049 58.0446433 97.2206188 -1 6089
6091 0 461.669964 58.0041537 97.3022813 -1 6090
6092 0 461.696853 57.9442366 97.3351693 -1 6091
6093 0 461.78257 57.8328367 97.4255758 -1 6092
6094 0 461.677084 57.6934384 97.4668184 -1 6093
6095 0 461.617381 57.6540302 97.4964268 -1 6094
6096 0 461.580779 57.6043728 97.552819 -1 6095
6097 0 461.55814 57.6058594 97.603169 -1 6096
6098 0 461.881525 58.1121614 97.4181725 -1 6093
6099 0 461.866673 58.3529149 97.4142468 -1 6098
6100 0 461.96487 58.4485841 97.4542419 -1 6099
6101 0 461.973488 58.4773442 97.4761902 -1 6100
6102 0 462.121912 57.9569557 97.4388711 -1 6098
6103 0 462.387186 57.9674502 97.4905655 -1 6102
6104 0 462.428839 57.9990507 97.5125274 -1 6103
6105 0 462.445417 58.0042191 97.5628856 -1 6104
6106 0 462.296442 58.0047215 97.6124308 -1 6105
6107 0 462.265639 58.037001 97.6336655 -1 6106
6108 0 462.294041 58.046096 97.6581792 -1 6107
6109 0 456.668862 56.0438557 93.9736995 -1 5838
6110 0 456.723538 56.1481936 93.9349565 -1 6109
6111 0 456.711348 56.1397236 93.8580917 -1 6110
6112 0 456.682419 56.2206332 93.8229301 -1 6111
6113 0 456.656408 56.2737947 93.7909877 -1 6112
6114 0 456.67645 56.2141762 93.7457111 -1 6113
6115 0 456.673183 56.1911743 93.722414 -1 6114
6116 0 457.580048 54.6446691 93.0277654 -1 5815
6117 0 458.454059 54.5719076 93.050456 -1 6116
6118 0 458.541122 54.5215148 93.1344951 -1 6117
6119 0 458.5041 54.4690401 93.1939469 -1 6118
6120 0 458.527202 54.4529227 93.2219473 -1 6119
6121 0 458.551849 54.2986354 93.2923496 -1 6120
6122 0 458.567359 54.2201582 93.327651 -1 6121
6123 0 458.101458 54.6344807 92.94232 -1 5814
6124 0 458.382216 54.6810871 92.8799585 -1 6123
6125 0 460.039748 54.8013613 92.788956 -1 6124
6126 0 460.815203 54.6454953 92.6334961 -1 6125
6127 0 460.9426 54.5882928 92.5570375 -1 6126
6128 0 460.940657 54.5810862 92.530965 -1 6127
6129 0 461.250803 54.4986905 92.4805939 -1 6128
6130 0 461.412531 54.4886204 92.4245973 -1 6129
6131 0 461.706325 54.5099559 92.3622062 -1 6130
6132 0 461.760544 54.5049872 92.3074639 -1 6131
6133 0 462.432113 54.383116 92.2788275 -1 6132
6134 0 462.957122 54.2014282 92.2584269 -1 6133
6135 0 463.253652 54.0883421 92.2353974 -1 6134
6136 0 463.281853 54.029958 92.1862187 -1 6135
6137 0 463.58747 54.0799325 92.1173403 -1 6136
6138 0 463.65388 54.0584077 92.0628358 -1 6137
6139 0 463.672437 54.0949418 92.0309599 -1 6138
6140 0 463.763855 54.1519024 91.9672103 -1 6139
6141 0 463.819829 54.1166339 91.8868022 -1 6140
6142 0 463.921272 54.0915659 91.8037014 -1 6141
6143 0 463.99186 54.079525 91.7200504 -1 6142
6144 0 464.201233 53.881377 91.6510582 -1 6143
6145 0 464.184215 53.84269 91.5729428 -1 6144
6146 0 464.212301 53.765115 91.4972385 -1 6145
6147 0 464.338223 53.8013101 91.4334831 -1 6146
6148 0 464.35171 53.7979428 91.4056672 -1 6147
6149 0 464.610434 53.9965883 91.2640826 -1 6148
6150 0 464.615487 53.9621376 91.2397557 -1 6149
6151 0 464.711798 53.9591344 91.1529527 -1 6150
6152 0 464.727363 53.9893079 91.1213883 -1 6151
6153 0 464.718273 54.0042311 91.0646216 -1 6152
6154 0 464.650967 54.0586052 90.978271 -1 6153
6155 0 464.7091 53.9505424 90.9594118 -1 6154
6156 0 464.569115 53.9603973 90.9085331 -1 6155
6157 0 464.417582 53.987952 90.8562001 -1 6156
6158 0 464.506088 53.982675 90.7975317 -1 6157
6159 0 464.587622 53.9811301 90.7664829 -1 6158
6160 0 465.722528 54.0369725 90.709621 -1 6159
6161 0 465.843697 54.109298 90.7243267 -1 6160
6162 0 465.764106 54.1842473 90.748502 -1 6161
6163 0 465.800618 54.1956157 90.773588 -1 6162
6164 0 466.014826 54.2614376 90.8124906 -1 6163
6165 0 466.056435 54.2669438 90.8379164 -1 6164
6166 0 466.179446 54.3387244 90.8806079 -1 6165
6167 0 466.352662 54.3857288 90.9233 -1 6166
6168 0 466.443529 54.3673985 90.948632 -1 6167
6169 0 466.505778 54.369883 90.9732824 -1 6168
6170 0 464.695097 53.98482 90.7058552 -1 6159
6171 0 464.653876 53.9387242 90.6567358 -1 6170
6172 0 464.983937 53.9032992 90.6180701 -1 6171
6173 0 466.033827 54.1211087 90.5172271 -1 6172
6174 0 466.321961 54.1513453 90.4710261 -1 6173
6175 0 466.408686 54.1322943 90.4401795 -1 6174
6176 0 466.693307 54.0758713 90.3738868 -1 6175
6177 0 467.069248 54.0321356 90.3284793 -1 6176
6178 0 467.140355 53.9842519 90.3007869 -1 6177
6179 0 467.305336 53.8948215 90.2431741 -1 6178
6180 0 468.399817 53.4978754 90.1259907 -1 6179
6181 0 469.703624 53.4138204 90.0687287 -1 6180
6182 0 470.005502 53.3191433 90.0832021 -1 6181
6183 0 470.290357 53.1200159 89.9934994 -1 6182
6184 0 470.547024 52.808164 89.9156901 -1 6183
6185 0 470.910641 52.1340533 89.9761739 -1 6184
6186 0 470.976831 51.948389 90.0161914 -1 6185
6187 0 470.935462 51.990192 90.0444564 -1 6186
6188 0 470.998162 51.9640042 90.0702193 -1 6187
6189 0 470.680088 51.8508561 90.1354707 -1 6188
6190 0 470.480251 51.9083774 90.2036846 -1 6189
6191 0 470.514968 51.9442344 90.2261393 -1 6190
6192 0 470.51508 52.0042195 90.2777591 -1 6191
6193 0 470.381479 52.0146902 90.344634 -1 6192
6194 0 470.328388 52.0000848 90.4072254 -1 6193
6195 0 470.368671 51.9820616 90.434139 -1 6194
6196 0 470.33642 51.8929962 90.4732669 -1 6195
6197 0 470.474135 51.4738938 90.1868206 -1 6189
6198 0 470.531832 51.3274118 90.2239647 -1 6197
6199 0 470.552587 51.3353422 90.278505 -1 6198
6200 0 470.554528 51.3146408 90.3087078 -1 6199
6201 0 470.53844 51.2895971 90.3407767 -1 6200
6202 0 471.560227 51.875949 90.059295 -1 6188
6203 0 471.842613 51.8783479 90.0921086 -1 6202
6204 0 471.947561 51.927047 90.1073485 -1 6203
6205 0 472.088893 52.0128093 90.1448075 -1 6204
6206 0 472.149741 52.009381 90.197154 -1 6205
6207 0 471.852769 51.8682853 90.2639287 -1 6206
6208 0 471.669226 51.9396851 89.9008893 -1 6185
6209 0 472.549997 52.1259866 89.7496662 -1 6208
6210 0 473.147471 52.0208906 89.648002 -1 6209
6211 0 473.522883 51.9990696 89.644699 -1 6210
6212 0 473.883642 51.8851159 89.6506279 -1 6211
6213 0 474.280515 51.7862734 89.6803982 -1 6212
6214 0 474.399633 51.8061322 89.6964078 -1 6213
6215 0 474.646476 51.7633978 89.7348179 -1 6214
6216 0 474.794919 51.6881112 89.7851187 -1 6215
6217 0 475.136178 51.5923876 89.8191206 -1 6216
6218 0 475.420425 51.506639 89.8574007 -1 6217
6219 0 475.387287 51.5630983 89.9703006 -1 6218
6220 0 475.417146 51.6507699 89.9885904 -1 6219
6221 0 472.997182 51.9462763 89.6394346 -1 6210
6222 0 472.976899 51.8972103 89.5593026 -1 6221
6223 0 472.755053 51.9238049 89.5192816 -1 6222
6224 0 472.730286 51.9574325 89.4608609 -1 6223
6225 0 471.124096 51.9795921 89.9150841 -1 6208
6226 0 470.959288 51.982582 89.8427309 -1 6225
6227 0 470.83646 52.0555655 89.8176683 -1 6226
6228 0 470.799458 51.9936236 89.7978066 -1 6227
6229 0 470.828287 52.0340997 89.7343507 -1 6228
6230 0 471.599179 52.0324026 89.6401519 -1 6229
6231 0 471.634308 52.0445763 89.5785197 -1 6230
6232 0 471.55428 52.0740433 89.5540057 -1 6231
6233 0 471.472975 51.8871246 89.5494776 -1 6232
6234 0 471.436662 51.8374712 89.5284724 -1 6233
6235 0 471.440548 51.8022872 89.4739361 -1 6234
6236 0 471.472731 51.8140872 89.4413179 -1 6235
6237 0 470.641556 52.1324596 89.6835081 -1 6229
6238 0 470.468644 52.0904494 89.6157625 -1 6237
6239 0 470.383246 51.9997384 89.5453317 -1 6238
6240 0 470.340469 51.9433269 89.468192 -1 6239
6241 0 470.303218 52.1235785 89.3682704 -1 6240
6242 0 470.405208 52.1591938 89.2702983 -1 6241
6243 0 470.537482 52.1498195 89.2313611 -1 6242
6244 0 466.488988 54.0983861 90.5237485 -1 6173
6245 0 466.48927 54.1285754 90.5488301 -1 6244
6246 0 466.492303 54.1645241 90.5731775 -1 6245
6247 0 466.512979 54.2108029 90.6518069 -1 6246
6248 0 466.469775 54.2437984 90.706995 -1 6247
6249 0 464.135931 54.0148782 90.6145263 -1 6172
6250 0 464.359778 54.0382645 90.5472138 -1 6249
6251 0 464.506755 54.1416362 90.47433 -1 6250
6252 0 464.508299 54.2258887 90.4095464 -1 6251
6253 0 464.602148 54.2700708 90.3170794 -1 6252
6254 0 464.735973 54.3161154 90.2224669 -1 6253
6255 0 464.748085 54.3894736 90.1302261 -1 6254
6256 0 464.678292 54.4103435 90.0471876 -1 6255
6257 0 464.589226 54.3633878 89.9442342 -1 6256
6258 0 464.587895 54.4742866 89.8204485 -1 6257
6259 0 464.616505 54.5062639 89.7316457 -1 6258
6260 0 464.679805 54.5481242 89.6120281 -1 6259
6261 0 464.624159 54.7220282 89.4837585 -1 6260
6262 0 464.660818 54.8631992 89.3826318 -1 6261
6263 0 464.759116 54.985238 89.3086381 -1 6262
6264 0 464.828708 55.245572 89.2210985 -1 6263
6265 0 464.977133 55.4089433 89.1400436 -1 6264
6266 0 465.085786 55.5779194 89.0601937 -1 6265
6267 0 465.135807 55.5575039 88.9752222 -1 6266
6268 0 465.192175 55.6885069 88.9018676 -1 6267
6269 0 465.219296 55.7616854 88.864399 -1 6268
6270 0 465.43038 55.9878794 88.7727912 -1 6269
6271 0 465.588166 56.1335672 88.6923262 -1 6270
6272 0 465.573577 56.2368671 88.653723 -1 6271
6273 0 465.620222 56.3711373 88.5802083 -1 6272
6274 0 465.65182 56.3970419 88.5190317 -1 6273
6275 0 465.792003 56.4579947 88.4481868 -1 6274
6276 0 465.911854 56.5631347 88.3167095 -1 6275
6277 0 465.962291 56.6391743 88.248906 -1 6276
6278 0 466.039149 56.7124735 88.1798432 -1 6277
6279 0 466.06483 56.7746604 88.1148115 -1 6278
6280 0 466.112608 56.8244184 88.0213019 -1 6279
6281 0 466.10444 56.8726953 87.9026209 -1 6280
6282 0 466.208539 56.9253688 87.7767872 -1 6281
6283 0 466.23296 56.9474599 87.6873423 -1 6282
6284 0 466.250564 57.001224 87.5663271 -1 6283
6285 0 466.29206 57.0134317 87.476775 -1 6284
6286 0 466.377054 57.069274 87.3798119 -1 6285
6287 0 466.547013 57.2476243 87.292996 -1 6286
6288 0 466.789097 57.3580224 87.2372136 -1 6287
6289 0 466.905317 57.3513746 87.1729881 -1 6288
6290 0 466.834133 57.2186549 87.1342352 -1 6289
6291 0 466.773181 57.1863415 87.1129486 -1 6290
6292 0 466.859179 57.5101924 87.3026986 -1 6287
6293 0 466.947397 57.6564682 87.3963909 -1 6292
6294 0 467.019798 57.7500684 87.496702 -1 6293
6295 0 467.200636 57.8364634 87.5622961 -1 6294
6296 0 467.235048 57.8724129 87.6137702 -1 6295
6297 0 467.369454 57.8867788 87.6324802 -1 6296
6298 0 467.49807 57.8651862 87.6840202 -1 6297
6299 0 467.617658 57.9114557 87.7578088 -1 6298
6300 0 468.679712 57.7226437 87.764272 -1 6299
6301 0 468.959726 57.7083149 87.7751703 -1 6300
6302 0 469.300143 57.7011555 87.8097653 -1 6301
6303 0 469.404043 57.7445015 87.8560497 -1 6302
6304 0 469.584883 57.6487098 87.9106168 -1 6303
6305 0 469.77004 57.5839726 87.9326208 -1 6304
6306 0 469.812166 57.5514094 87.9908486 -1 6305
6307 0 469.912548 57.5220979 88.0445033 -1 6306
6308 0 470.077604 57.3513308 88.1071417 -1 6307
6309 0 470.185784 57.4636158 88.1464142 -1 6308
6310 0 470.177924 57.5071545 88.1718489 -1 6309
6311 0 470.332696 57.3472127 88.2340335 -1 6310
6312 0 470.173819 57.4947943 88.2896075 -1 6311
6313 0 470.35226 57.6252091 88.3221217 -1 6312
6314 0 470.501639 57.5472163 88.3768432 -1 6313
6315 0 470.665063 57.5677398 88.4210255 -1 6314
6316 0 470.967873 57.7399418 88.4695982 -1 6315
6317 0 471.383785 57.8974231 88.4528955 -1 6316
6318 0 471.474851 57.9510862 88.4702189 -1 6317
6319 0 471.545572 57.9949624 88.5483704 -1 6318
6320 0 471.71137 58.1496184 88.6091357 -1 6319
6321 0 471.835093 58.305634 88.6438204 -1 6320
6322 0 471.944035 58.346169 88.7195526 -1 6321
6323 0 472.09154 58.467253 88.7558178 -1 6322
6324 0 472.123702 58.5064722 88.7790219 -1 6323
6325 0 472.149846 58.5502928 88.8606444 -1 6324
6326 0 472.215135 58.5636307 88.9421609 -1 6325
6327 0 472.313598 58.6004843 89.0190673 -1 6326
6328 0 472.404003 58.7199988 89.1181865 -1 6327
6329 0 472.523781 58.7959059 89.1608259 -1 6328
6330 0 472.606035 58.8541929 89.2078332 -1 6329
6331 0 472.793501 59.0103689 89.2674502 -1 6330
6332 0 472.872078 59.2197406 89.3010717 -1 6331
6333 0 473.004614 59.3423999 89.3678306 -1 6332
6334 0 472.919775 59.3288235 89.4626031 -1 6333
6335 0 472.957638 59.376654 89.5429122 -1 6334
6336 0 473.044788 59.5008947 89.5545238 -1 6335
6337 0 472.902532 59.330298 89.6092614 -1 6336
6338 0 472.922706 59.2641623 89.6429172 -1 6337
6339 0 472.916516 59.3626147 89.6635074 -1 6338
6340 0 473.004887 59.4260815 89.7387076 -1 6339
6341 0 473.156532 59.5566059 89.8033393 -1 6340
6342 0 473.279515 59.5969099 89.8781586 -1 6341
6343 0 473.400469 59.6494642 89.9519829 -1 6342
6344 0 473.463682 59.6701797 90.0327322 -1 6343
6345 0 473.488161 59.6847711 90.087721 -1 6344
6346 0 473.549201 59.6499014 90.1735243 -1 6345
6347 0 473.563244 59.6517145 90.2013548 -1 6346
6348 0 473.75596 59.5623253 90.3114675 -1 6347
6349 0 473.82004 59.5729511 90.3348868 -1 6348
6350 0 473.869376 59.6111584 90.4148284 -1 6349
6351 0 473.873949 59.6345877 90.49923 -1 6350
6352 0 473.887666 59.6927109 90.579836 -1 6351
6353 0 473.969391 59.8406744 90.6475752 -1 6352
6354 0 473.963964 59.9427297 90.7254809 -1 6353
6355 0 473.891747 60.0532429 90.8071581 -1 6354
6356 0 473.86347 60.2171793 90.9095495 -1 6355
6357 0 473.899157 60.3320889 90.9830174 -1 6356
6358 0 473.889643 60.4043925 91.0633117 -1 6357
6359 0 473.859442 60.4057331 91.0939404 -1 6358
6360 0 473.914456 60.4306484 91.1453805 -1 6359
6361 0 473.978961 60.5113728 91.248414 -1 6360
6362 0 473.97697 60.5558194 91.2731506 -1 6361
6363 0 473.944065 60.6587291 91.351819 -1 6362
6364 0 474.001333 60.6517941 91.4344832 -1 6363
6365 0 473.987457 60.7125268 91.5155522 -1 6364
6366 0 474.010386 60.8522335 91.5867986 -1 6365
6367 0 474.028111 60.8638789 91.6701117 -1 6366
6368 0 473.970185 61.0414855 91.7427551 -1 6367
6369 0 473.986549 61.0345965 91.8276946 -1 6368
6370 0 474.005434 61.1148798 91.9042156 -1 6369
6371 0 474.069772 61.1429119 91.9826602 -1 6370
6372 0 474.085203 61.1057723 92.0418862 -1 6371
6373 0 474.119941 61.22043 92.0855968 -1 6372
6374 0 474.147208 61.308343 92.1322229 -1 6373
6375 0 474.07197 61.3583282 92.2170519 -1 6374
6376 0 474.048029 61.487576 92.2909397 -1 6375
6377 0 474.149086 61.4795938 92.3701341 -1 6376
6378 0 474.177129 61.5525087 92.4459862 -1 6377
6379 0 474.233127 61.6749131 92.5152434 -1 6378
6380 0 474.271412 61.8355955 92.6098109 -1 6379
6381 0 474.318542 62.0056184 92.6745913 -1 6380
6382 0 474.408781 62.1294472 92.7691107 -1 6381
6383 0 474.463414 62.1984541 92.8709363 -1 6382
6384 0 474.457353 62.3579522 92.9392932 -1 6383
6385 0 474.433792 62.4605725 92.9583368 -1 6384
6386 0 474.562029 62.8911503 93.0187536 -1 6385
6387 0 474.147588 63.1870382 92.9833571 -1 6386
6388 0 474.007638 63.279727 92.925374 -1 6387
6389 0 473.861557 63.3088588 92.8742292 -1 6388
6390 0 473.800147 63.2727658 92.8534071 -1 6389
6391 0 474.572181 62.7777128 93.085361 -1 6386
6392 0 474.567002 62.785747 93.1126493 -1 6391
6393 0 474.693388 62.7760998 93.1340214 -1 6392
6394 0 474.727542 62.8025867 93.1848797 -1 6393
6395 0 474.768659 62.8328916 93.2348841 -1 6394
6396 0 474.709099 62.8302148 93.3218357 -1 6395
6397 0 474.638817 62.8404477 93.3802682 -1 6396
6398 0 474.618081 62.827046 93.4381637 -1 6397
6399 0 474.713459 62.860155 93.5121383 -1 6398
6400 0 474.729769 62.8468019 93.5401611 -1 6399
6401 0 474.757846 62.8983297 93.5608444 -1 6400
6402 0 469.262824 57.7211723 87.6654092 -1 6300
6403 0 469.940521 57.361165 87.621948 -1 6402
6404 0 469.989533 57.278777 87.5680597 -1 6403
6405 0 470.062051 57.1938516 87.5125445 -1 6404
6406 0 470.116983 57.0951769 87.4596394 -1 6405
6407 0 470.156124 57.0706739 87.4006845 -1 6406
6408 0 470.184166 57.0083253 87.3753996 -1 6407
6409 0 469.608467 57.2303983 87.398129 -1 6408
6410 0 469.539728 57.2423627 87.3440077 -1 6409
6411 0 469.557728 57.2036174 87.288314 -1 6410
6412 0 470.250608 57.0351788 87.3383985 -1 6408
6413 0 470.334526 56.9334037 87.2832751 -1 6412
6414 0 470.477586 57.0092477 87.2353138 -1 6413
6415 0 470.517936 56.9780522 87.2058844 -1 6414
6416 0 470.780012 56.9437958 87.1294961 -1 6415
6417 0 470.808726 56.8919369 87.0736346 -1 6416
6418 0 470.83627 56.8299158 87.0480716 -1 6417
6419 0 469.065684 57.7660064 87.6170203 -1 6402
6420 0 469.00559 57.7661923 87.5633081 -1 6419
6421 0 468.855542 57.6784911 87.5538411 -1 6420
6422 0 468.819543 57.6069216 87.5056984 -1 6421
6423 0 468.806241 57.547076 87.4837273 -1 6422
6424 0 468.752685 57.4524762 87.4681572 -1 6423
6425 0 465.097288 55.3959691 88.9097651 -1 6268
6426 0 465.071544 55.348393 88.8596987 -1 6425
6427 0 465.010139 55.2304023 88.7907748 -1 6426
6428 0 464.926145 55.2655133 88.7630858 -1 6427
6429 0 464.854102 55.2408509 88.7129649 -1 6428
6430 0 464.764881 55.177876 88.6678576 -1 6429
6431 0 464.702249 55.206484 88.6397541 -1 6430
6432 0 460.553232 54.8603876 92.8012584 -1 6125
6433 0 461.379422 54.653799 92.8650274 -1 6432
6434 0 461.563568 54.5643137 92.8987822 -1 6433
6435 0 461.919554 54.368481 92.9680218 -1 6434
6436 0 462.246047 54.3039575 92.9959325 -1 6435
6437 0 462.429486 54.2040302 93.0572412 -1 6436
6438 0 462.52773 54.1916259 93.0836303 -1 6437
6439 0 462.616907 54.1797144 93.1101309 -1 6438
6440 0 462.68552 54.1259393 93.1685754 -1 6439
6441 0 462.850268 54.1099205 93.2209334 -1 6440
6442 0 463.091574 54.0494417 93.2763552 -1 6441
6443 0 463.26076 53.9657229 93.3626751 -1 6442
6444 0 463.483932 53.7419679 93.4082596 -1 6443
6445 0 463.636982 53.597388 93.5008753 -1 6444
6446 0 463.715503 53.3742722 93.5761767 -1 6445
6447 0 463.760608 53.274695 93.6663845 -1 6446
6448 0 463.833051 53.2142008 93.7247884 -1 6447
6449 0 463.871955 53.1761952 93.8086772 -1 6448
6450 0 463.874283 53.1594394 93.8912482 -1 6449
6451 0 463.878342 53.1151062 93.97651 -1 6450
6452 0 463.950309 53.1105652 94.0290603 -1 6451
6453 0 463.963 53.0778824 94.0859029 -1 6452
6454 0 463.988705 53.1586947 94.1578107 -1 6453
6455 0 464.016201 53.0933087 94.2175342 -1 6454
6456 0 464.039212 53.1064229 94.2962715 -1 6455
6457 0 464.138548 53.1376276 94.3713134 -1 6456
6458 0 464.200726 53.1435017 94.449757 -1 6457
6459 0 464.4428 53.1143865 94.5272388 -1 6458
6460 0 464.527857 53.1428598 94.5491151 -1 6459
6461 0 464.591031 53.1559049 94.6267233 -1 6460
6462 0 464.746864 53.1661025 94.7290187 -1 6461
6463 0 464.816653 53.1827794 94.8059934 -1 6462
6464 0 464.929695 53.2223787 94.8795702 -1 6463
6465 0 464.951823 53.2861618 94.9530819 -1 6464
6466 0 465.094569 53.3393902 95.0245052 -1 6465
6467 0 465.244158 53.3896313 95.0959821 -1 6466
6468 0 465.29784 53.4292634 95.117476 -1 6467
6469 0 465.370451 53.5580927 95.2100118 -1 6468
6470 0 465.612462 53.5638821 95.2297475 -1 6469
6471 0 466.099398 53.6331803 95.2358715 -1 6470
6472 0 466.254395 53.6823882 95.2532433 -1 6471
6473 0 466.309287 53.7333958 95.2735051 -1 6472
6474 0 466.334179 53.9184289 95.3355419 -1 6473
6475 0 466.761878 53.8203825 95.3578766 -1 6474
6476 0 466.87644 53.7636628 95.4128588 -1 6475
6477 0 466.472624 54.0354565 95.4539933 -1 6476
6478 0 466.701114 54.0839396 95.4690507 -1 6477
6479 0 466.763368 54.1158865 95.4908123 -1 6478
6480 0 466.797346 54.1598227 95.5390848 -1 6479
6481 0 466.921523 54.2048026 95.5843462 -1 6480
6482 0 467.073316 54.1817857 95.6349977 -1 6481
6483 0 467.207532 54.1463013 95.6872419 -1 6482
6484 0 467.468464 54.1547479 95.7308281 -1 6483
6485 0 467.548792 54.2003911 95.7504986 -1 6484
6486 0 467.714493 54.078953 95.8089551 -1 6485
6487 0 467.784451 54.0889709 95.8321516 -1 6486
6488 0 468.033479 54.0443296 95.8800184 -1 6487
6489 0 468.217846 54.1471316 95.8902557 -1 6488
6490 0 468.292049 54.1627681 95.939334 -1 6489
6491 0 468.368166 54.1457524 95.9911784 -1 6490
6492 0 468.527082 54.2194531 96.0315424 -1 6491
6493 0 468.620733 54.228503 96.0802337 -1 6492
6494 0 468.689138 54.2952468 96.1515513 -1 6493
6495 0 468.680441 54.309387 96.2306338 -1 6494
6496 0 468.763261 54.3117663 96.3068414 -1 6495
6497 0 468.816079 54.2916118 96.3861742 -1 6496
6498 0 468.950271 54.3591846 96.4809025 -1 6497
6499 0 469.056658 54.3781816 96.55434 -1 6498
6500 0 469.149442 54.3886056 96.6554909 -1 6499
6501 0 469.248455 54.3990557 96.7297346 -1 6500
6502 0 469.278539 54.4581675 96.8291465 -1 6501
6503 0 469.454679 54.51719 96.8956382 -1 6502
6504 0 469.637496 54.5271966 96.9394078 -1 6503
6505 0 469.812406 54.4958679 96.9075727 -1 6504
6506 0 469.850216 54.4824194 96.854047 -1 6505
6507 0 469.868579 54.4631185 96.8283355 -1 6506
6508 0 469.892514 54.4503391 96.8017918 -1 6507
6509 0 469.710449 54.5404568 96.961357 -1 6504
6510 0 469.78739 54.5175207 96.9861353 -1 6509
6511 0 469.830304 54.5276238 97.0360478 -1 6510
6512 0 469.8902 54.5155276 97.0869809 -1 6511
6513 0 470.007857 54.5557981 97.130751 -1 6512
6514 0 470.07529 54.5780864 97.178334 -1 6513
6515 0 470.15606 54.5287278 97.2574482 -1 6514
6516 0 470.240915 54.5752459 97.3020436 -1 6515
6517 0 470.294738 54.6459392 97.319846 -1 6516
6518 0 470.307202 54.6692709 97.3960428 -1 6517
6519 0 470.371043 54.7022391 97.4688437 -1 6518
6520 0 470.432033 54.7351251 97.5416888 -1 6519
6521 0 470.54541 54.7137422 97.6163011 -1 6520
6522 0 470.70357 54.6065891 97.6953983 -1 6521
6523 0 470.795005 54.5746838 97.7193521 -1 6522
6524 0 470.870435 54.5543128 97.7692188 -1 6523
6525 0 470.936763 54.5199513 97.8205884 -1 6524
6526 0 470.939014 54.5775652 97.8679804 -1 6525
6527 0 470.999565 54.5649374 97.9438301 -1 6526
6528 0 471.101937 54.5861287 98.0146345 -1 6527
6529 0 471.19219 54.5691958 98.088948 -1 6528
6530 0 471.184069 54.6106697 98.1897753 -1 6529
6531 0 471.187666 54.6319024 98.2396586 -1 6530
6532 0 471.271083 54.5116922 98.2962531 -1 6531
6533 0 471.248466 54.5205224 98.3484593 -1 6532
6534 0 471.314314 54.4722671 98.400207 -1 6533
6535 0 471.310468 54.5445023 98.4721303 -1 6534
6536 0 471.318241 54.5043101 98.5005792 -1 6535
6537 0 471.263424 54.5186802 98.5281934 -1 6536
6538 0 471.135808 54.1398858 98.6414438 -1 6537
6539 0 471.067047 54.0108889 98.706315 -1 6538
6540 0 470.8967 53.55849 98.8006294 -1 6539
6541 0 470.876849 53.1166276 98.8081352 -1 6540
6542 0 470.858142 52.9596648 98.7690606 -1 6541
6543 0 470.828603 52.8865097 98.7502313 -1 6542
6544 0 470.754996 52.7465096 98.7128687 -1 6543
6545 0 470.899129 53.5708648 98.8251904 -1 6540
6546 0 470.921241 53.338906 98.8920872 -1 6545
6547 0 470.9626 53.0900574 98.9586833 -1 6546
6548 0 471.018156 53.0352044 98.9849384 -1 6547
6549 0 471.283622 52.1931076 99.0258963 -1 6548
6550 0 471.284792 52.1669521 99.0785254 -1 6549
6551 0 471.291061 52.1709278 99.1288452 -1 6550
6552 0 471.346623 52.0540777 99.1837866 -1 6551
6553 0 471.481418 51.9289489 99.234023 -1 6552
6554 0 471.475382 51.9367784 99.2593334 -1 6553
6555 0 471.497165 51.7388005 99.3209946 -1 6554
6556 0 471.501104 51.7248857 99.3469668 -1 6555
6557 0 471.384863 51.7604488 99.4029157 -1 6556
6558 0 471.232776 51.7386833 99.4391422 -1 6557
6559 0 470.956648 53.2823023 98.9963916 -1 6548
6560 0 470.929449 53.2993288 99.0476927 -1 6559
6561 0 470.919858 53.3741836 99.093791 -1 6560
6562 0 471.02184 53.4368011 99.1600319 -1 6561
6563 0 471.024523 53.4058014 99.2383914 -1 6562
6564 0 470.784036 53.3352274 99.307317 -1 6563
6565 0 471.526578 54.9446632 98.5060539 -1 6537
6566 0 471.623873 55.0302206 98.5453333 -1 6565
6567 0 471.671993 55.0556633 98.5920368 -1 6566
6568 0 471.751486 55.1048453 98.6350423 -1 6567
6569 0 465.99729 54.1946451 95.478954 -1 6477
6570 0 465.821304 54.3043438 95.4994382 -1 6569
6571 0 465.74115 54.3467257 95.5238821 -1 6570
6572 0 465.659821 54.3656318 95.5505776 -1 6571
6573 0 465.579197 54.3984988 95.5757915 -1 6572
6574 0 465.556129 54.4130635 95.6014628 -1 6573
6575 0 465.600354 54.3415458 95.6607228 -1 6574
6576 0 465.770608 54.3616175 95.7079738 -1 6575
6577 0 465.837599 54.3324011 95.7358304 -1 6576
6578 0 467.841549 53.0229114 95.2800979 -1 6474
6579 0 468.255062 52.7584393 95.2566598 -1 6578
6580 0 468.711315 52.6443923 95.2164421 -1 6579
6581 0 468.82936 52.5063015 95.1945536 -1 6580
6582 0 469.003749 52.5101533 95.1307967 -1 6581
6583 0 468.898765 52.3787121 95.0930023 -1 6582
6584 0 468.753977 52.3210581 95.0242706 -1 6583
6585 0 468.862454 52.3995881 94.9578176 -1 6584
6586 0 468.836353 52.3996644 94.9049837 -1 6585
6587 0 468.856355 52.4183567 94.8480791 -1 6586
6588 0 468.914596 52.4921921 94.8116764 -1 6587
6589 0 468.976033 52.4620027 94.7291815 -1 6588
6590 0 469.063906 52.3220687 94.6812206 -1 6589
6591 0 469.101848 52.1952671 94.634868 -1 6590
6592 0 469.18165 52.2051345 94.6021921 -1 6591
6593 0 469.230646 52.1847094 94.5191511 -1 6592
6594 0 469.160174 52.1496569 94.4442501 -1 6593
6595 0 469.250995 52.0706368 94.3632817 -1 6594
6596 0 469.148353 52.1415187 94.2816072 -1 6595
6597 0 469.181674 52.1128947 94.2545874 -1 6596
6598 0 468.500037 52.200055 94.1499479 -1 6597
6599 0 468.325777 52.2212905 94.1030712 -1 6598
6600 0 468.202929 52.174944 94.0863498 -1 6599
6601 0 468.100626 52.132864 94.0407691 -1 6600
6602 0 469.52813 51.9707891 94.2174847 -1 6597
6603 0 469.592633 51.8095598 94.1989066 -1 6602
6604 0 469.509783 51.4228257 94.1801301 -1 6603
6605 0 469.412462 51.1326533 94.1545983 -1 6604
6606 0 469.44904 51.0578128 94.1307677 -1 6605
6607 0 469.485255 50.82108 94.0922802 -1 6606
6608 0 469.633751 50.777191 94.1679268 -1 6605
6609 0 469.66928 50.7467169 94.1952632 -1 6608
6610 0 469.480407 51.6597743 94.135762 -1 6604
6611 0 469.426056 51.6211639 94.1148863 -1 6610
6612 0 469.335012 52.909911 95.1885961 -1 6580
6613 0 469.3819 53.5215131 95.2441036 -1 6612
6614 0 469.504283 53.7997222 95.2685681 -1 6613
6615 0 469.400887 53.9763996 95.2860979 -1 6614
6616 0 469.296614 54.0944281 95.3354063 -1 6615
6617 0 469.220562 54.2432004 95.3804066 -1 6616
6618 0 470.082161 53.4812096 95.072856 -1 6612
6619 0 470.308365 53.4227829 95.0097582 -1 6618
6620 0 470.383584 53.4312807 94.9500444 -1 6619
6621 0 470.39218 53.5122675 94.8884834 -1 6620
6622 0 470.391127 53.5474367 94.7765009 -1 6621
6623 0 470.703769 53.7424334 94.6593426 -1 6622
6624 0 471.456545 54.1454294 94.6882045 -1 6623
6625 0 471.655119 54.3792829 94.7661477 -1 6624
6626 0 471.753974 54.4019931 94.6205015 -1 6624
6627 0 471.824566 54.5734785 94.5196013 -1 6626
6628 0 471.824713 54.6439989 94.4588956 -1 6627
6629 0 471.873822 54.8005163 94.3878994 -1 6628
6630 0 472.490583 55.1678793 94.2606298 -1 6629
6631 0 472.196869 55.1372545 94.2006308 -1 6630
6632 0 472.207683 55.1478836 94.0605842 -1 6631
6633 0 472.243569 55.0713284 93.9810641 -1 6632
6634 0 472.172263 54.9535902 93.9122791 -1 6633
6635 0 472.029837 54.8738509 93.8453565 -1 6634
6636 0 472.067634 54.7867145 93.8219537 -1 6635
6637 0 472.129051 54.7407964 93.7935061 -1 6636
6638 0 472.920085 55.7209565 93.9362348 -1 6632
6639 0 472.862827 55.9238894 93.8405848 -1 6638
6640 0 472.801897 56.0146599 93.8097192 -1 6639
6641 0 472.795103 56.0871297 93.776448 -1 6640
6642 0 472.839121 56.1490228 93.7404258 -1 6641
6643 0 472.69437 56.0465127 93.7032979 -1 6642
6644 0 472.453104 55.9245635 93.6465433 -1 6643
6645 0 472.371662 55.8027178 93.6343594 -1 6644
6646 0 472.864573 55.562506 94.1748449 -1 6630
6647 0 473.508658 56.3424085 94.0934432 -1 6646
6648 0 473.846267 56.7053844 94.1226044 -1 6647
6649 0 473.905928 56.7775961 94.167813 -1 6648
6650 0 474.005012 56.918088 94.2045719 -1 6649
6651 0 474.043161 57.0430781 94.2747425 -1 6650
6652 0 474.049211 57.1802103 94.3462062 -1 6651
6653 0 474.164278 57.2220513 94.389489 -1 6652
6654 0 461.515712 54.8302543 92.8968128 -1 6434
6655 0 461.468444 54.9201457 92.9413122 -1 6654
6656 0 461.448883 55.0505163 93.007622 -1 6655
6657 0 461.490071 55.0383871 93.0889382 -1 6656
6658 0 461.433635 54.9623557 93.1519925 -1 6657
6659 0 457.154597 54.5259363 92.9164266 -1 5813
6660 0 457.170953 54.4745094 92.8958784 -1 6659
6661 0 457.098727 54.3440673 92.8596969 -1 6660
6662 0 457.056492 54.2990204 92.8393582 -1 6661
6663 0 457.024764 54.1722458 92.8284514 -1 6662
6664 0 449.797823 56.2849017 89.6850079 -1 5729
6665 0 449.729132 56.1804837 89.6487981 -1 6664
6666 0 449.703344 56.0397919 89.6141935 -1 6665
6667 0 449.628397 55.7205086 89.5767084 -1 6666
6668 0 449.569165 55.6670333 89.5603121 -1 6667
6669 0 449.490717 55.6702928 89.5127665 -1 6668
6670 0 449.458209 55.6662145 89.4892538 -1 6669
6671 0 449.445984 55.6241817 89.4429085 -1 6670
6672 0 449.407255 55.6045048 89.421544 -1 6671
6673 0 447.677311 57.6036803 89.6481727 -1 5727
6674 0 447.627709 57.7609188 89.6606237 -1 6673
6675 0 447.610414 57.9356848 89.6691437 -1 6674
6676 0 447.48421 58.0556947 89.7164951 -1 6675
6677 0 447.348277 58.2119033 89.7608222 -1 6676
6678 0 447.173288 58.5679943 89.7873753 -1 6677
6679 0 447.20104 58.5161948 89.8164417 -1 6678
6680 0 447.498729 58.1021529 89.8647345 -1 6679
6681 0 447.690155 58.011876 89.9127604 -1 6680
6682 0 447.656641 57.944624 89.9733347 -1 6681
6683 0 447.674196 57.9203232 90.0260434 -1 6682
6684 0 447.001696 58.8651341 89.8201622 -1 6679
6685 0 446.975332 58.9606952 89.8379129 -1 6684
6686 0 446.788288 59.1174939 89.8863832 -1 6685
6687 0 446.613633 59.294579 89.9321019 -1 6686
6688 0 446.365847 59.4794147 89.9057432 -1 6687
6689 0 446.354492 59.4615093 89.8571872 -1 6688
6690 0 446.330804 59.4842432 89.8310464 -1 6689
6691 0 446.525181 59.3835817 89.9550602 -1 6687
6692 0 446.41801 59.489864 89.977679 -1 6691
6693 0 446.270672 59.6750899 90.0465381 -1 6692
6694 0 446.239669 59.9277973 90.1004208 -1 6693
6695 0 446.207288 60.0574789 90.1410677 -1 6694
6696 0 446.189689 60.3954975 90.1602129 -1 6695
6697 0 446.04045 60.8888467 90.1740221 -1 6696
6698 0 446.057043 61.2810887 90.1601479 -1 6697
6699 0 445.224787 61.9020441 90.1888907 -1 6698
6700 0 444.589977 62.2662856 90.1783822 -1 6699
6701 0 444.367602 62.3900084 90.1079968 -1 6700
6702 0 444.241997 62.45227 90.0358301 -1 6701
6703 0 444.23437 62.4535871 90.010864 -1 6702
6704 0 444.130331 62.5822054 89.9561734 -1 6703
6705 0 444.061075 62.6795545 89.9271165 -1 6704
6706 0 443.909592 63.0277682 89.8555391 -1 6705
6707 0 443.923316 63.1643461 89.8159273 -1 6706
6708 0 443.928327 63.2639432 89.7550438 -1 6707
6709 0 443.943046 63.4124611 89.7141295 -1 6708
6710 0 443.945699 63.5671426 89.6225659 -1 6709
6711 0 443.910176 63.7607677 89.5559002 -1 6710
6712 0 443.883857 63.9023341 89.4934219 -1 6711
6713 0 443.844582 64.0101398 89.4097272 -1 6712
6714 0 443.761608 64.174946 89.3242032 -1 6713
6715 0 443.738158 64.2415159 89.2430921 -1 6714
6716 0 443.71861 64.3264066 89.1598319 -1 6715
6717 0 443.666939 64.3166178 89.0885296 -1 6716
6718 0 443.705249 64.3152579 88.9830274 -1 6717
6719 0 443.739649 64.3593022 88.9501614 -1 6718
6720 0 443.750499 64.3742287 88.9221675 -1 6719
6721 0 443.740653 64.4491276 88.8645024 -1 6720
6722 0 443.625538 64.5219142 88.7906042 -1 6721
6723 0 443.63421 64.5295064 88.7634938 -1 6722
6724 0 443.636322 64.5925142 88.7315239 -1 6723
6725 0 443.659658 64.6184251 88.6756986 -1 6724
6726 0 443.603384 64.6506855 88.6006037 -1 6725
6727 0 443.596036 64.700856 88.5194261 -1 6726
6728 0 443.641389 64.7602503 88.4326415 -1 6727
6729 0 443.605134 64.7546397 88.359455 -1 6728
6730 0 443.545734 64.5097644 88.2861951 -1 6729
6731 0 443.496092 64.5043533 88.2398358 -1 6730
6732 0 443.468718 64.4876381 88.1669406 -1 6731
6733 0 443.42518 64.4443873 88.1237557 -1 6732
6734 0 443.390275 64.4178551 88.0524917 -1 6733
6735 0 443.359497 64.4003072 87.9799695 -1 6734
6736 0 443.299807 64.3521383 87.9130577 -1 6735
6737 0 443.388163 64.3937435 87.8753084 -1 6736
6738 0 443.385396 64.3996466 87.8236037 -1 6737
6739 0 443.370958 64.3273419 87.7549347 -1 6738
6740 0 443.355665 64.2540427 87.6864263 -1 6739
6741 0 443.367367 64.2639135 87.6586925 -1 6740
6742 0 443.383219 64.2101817 87.6111133 -1 6741
6743 0 443.372643 64.198284 87.5875365 -1 6742
6744 0 443.364468 64.2602463 87.5564894 -1 6743
6745 0 443.37009 64.2949103 87.5268578 -1 6744
6746 0 443.372816 64.2899004 87.4756681 -1 6745
6747 0 443.389216 64.2457644 87.4013388 -1 6746
6748 0 443.372104 64.2059638 87.329638 -1 6747
6749 0 443.237479 64.1719855 87.2939111 -1 6748
6750 0 443.230933 64.094635 87.224933 -1 6749
6751 0 443.099641 64.0203508 87.1671991 -1 6750
6752 0 443.041468 64.0521659 87.0923068 -1 6751
6753 0 445.199524 61.9611445 90.210675 -1 6699
6754 0 445.131234 61.9928371 90.2639007 -1 6753
6755 0 444.986312 62.0554516 90.3201026 -1 6754
6756 0 444.979017 62.1068574 90.3666861 -1 6755
6757 0 444.711308 62.2783142 90.4221267 -1 6756
6758 0 444.5775 62.1234029 90.4980974 -1 6757
6759 0 444.589751 62.1076575 90.5240351 -1 6758
6760 0 444.394582 62.315106 90.5451167 -1 6759
6761 0 444.477496 62.3305112 90.5625521 -1 6760
6762 0 444.626825 62.3943197 90.5702458 -1 6761
6763 0 443.961891 62.2190891 90.664284 -1 6762
6764 0 444.10105 62.2597116 90.6748626 -1 6763
6765 0 444.537149 62.0743613 90.5566781 -1 6759
6766 0 444.841601 62.0847451 90.5828971 -1 6765
6767 0 444.165556 61.8838656 90.6796739 -1 6766
6768 0 444.270966 61.9409965 90.6914452 -1 6767
6769 0 444.351381 61.9790866 90.706968 -1 6768
6770 0 449.055431 56.5348234 89.4427894 -1 5724
6771 0 449.156202 56.4983291 89.3888299 -1 6770
6772 0 449.256243 56.561834 89.2979491 -1 6771
6773 0 449.305213 56.6125155 89.2634186 -1 6772
6774 0 449.327786 56.6107971 89.2103589 -1 6773
6775 0 449.322831 56.5673079 89.1895336 -1 6774
6776 0 449.301966 56.5579188 89.1659312 -1 6775
6777 0 432.21834 62.7924659 84.1266392 -1 5437
6778 0 432.270165 62.8947362 84.1342378 -1 6777
6779 0 432.277564 63.1258122 84.1839929 -1 6778
6780 0 432.250299 63.4500374 84.2029167 -1 6779
6781 0 432.181306 63.571599 84.2488975 -1 6780
6782 0 432.170905 63.5586827 84.2767955 -1 6781
6783 0 432.170245 63.5594515 84.3019975 -1 6782
6784 0 432.147095 63.7370339 84.361393 -1 6783
6785 0 432.182105 64.5704538 84.2672892 -1 6784
6786 0 432.222368 64.92741 84.2994441 -1 6785
6787 0 432.423975 65.1542839 84.2753306 -1 6786
6788 0 432.75127 65.5682972 84.1652725 -1 6787
6789 0 432.842042 65.6637813 84.0933518 -1 6788
6790 0 433.057449 65.9793549 83.9824538 -1 6789
6791 0 433.150581 66.083723 83.9092911 -1 6790
6792 0 433.179172 66.1211073 83.8764849 -1 6791
6793 0 433.240997 66.1921563 83.8360129 -1 6792
6794 0 433.301569 66.1932886 83.8033062 -1 6793
6795 0 433.321647 66.1626733 83.7789202 -1 6794
6796 0 433.361315 66.2168385 83.6670379 -1 6795
6797 0 433.35684 66.4534 83.5658652 -1 6796
6798 0 433.431804 66.6942753 83.4799078 -1 6797
6799 0 433.645293 67.0023336 83.3700155 -1 6798
6800 0 433.752342 67.1580754 83.314879 -1 6799
6801 0 433.821674 67.3218153 83.2380222 -1 6800
6802 0 433.895323 67.4922584 83.1599139 -1 6801
6803 0 433.913422 67.4945357 83.1322002 -1 6802
6804 0 434.007058 67.5423191 83.0652461 -1 6803
6805 0 434.199615 67.6313708 83.0074962 -1 6804
6806 0 434.201166 67.611776 82.9587896 -1 6805
6807 0 434.167563 67.7650108 82.8698869 -1 6806
6808 0 434.178257 67.7403957 82.8460031 -1 6807
6809 0 434.275 67.7737242 82.754983 -1 6808
6810 0 434.451378 68.1031639 82.6475158 -1 6809
6811 0 434.44974 68.1320981 82.6191881 -1 6810
6812 0 434.463533 68.095945 82.5962145 -1 6811
6813 0 434.41804 68.0631515 82.5797808 -1 6812
6814 0 434.256404 67.7057441 83.1700515 -1 6801
6815 0 434.429943 68.0375154 83.1387032 -1 6814
6816 0 434.411746 68.2166936 83.1463896 -1 6815
6817 0 434.463574 68.2790907 83.1588543 -1 6816
6818 0 434.444513 68.3533984 83.2288548 -1 6817
6819 0 434.483605 68.27303 83.2839162 -1 6818
6820 0 434.467865 68.2703442 83.311365 -1 6819
6821 0 434.462676 68.2420474 83.3657701 -1 6820
6822 0 434.408801 68.2517851 83.3962344 -1 6821
6823 0 434.427655 68.2202684 83.4482274 -1 6822
6824 0 434.36755 68.25817 83.5269615 -1 6823
6825 0 434.273443 68.3494789 83.6036611 -1 6824
6826 0 434.116631 68.4953869 83.6561258 -1 6825
6827 0 434.037527 68.5201041 83.7131206 -1 6826
6828 0 434.00764 68.5438129 83.7645514 -1 6827
6829 0 433.948216 68.6738265 83.8074776 -1 6828
6830 0 433.657246 66.1233135 83.6416861 -1 6796
6831 0 433.871287 66.1020079 83.6437508 -1 6830
6832 0 433.93572 66.1098442 83.6605635 -1 6831
6833 0 432.22613 63.3730398 84.3150493 -1 6782
6834 0 432.188979 63.3332747 84.4751509 -1 6833
6835 0 432.192534 63.316961 84.5268369 -1 6834
6836 0 432.140556 63.3094805 84.6096915 -1 6835
6837 0 432.02107 63.2270329 84.6838458 -1 6836
6838 0 431.984813 63.1454268 84.7474847 -1 6837
6839 0 427.966414 62.4555629 82.8433704 -1 5407
6840 0 427.995279 62.4122846 82.7943451 -1 6839
6841 0 428.083329 62.3156604 82.7433831 -1 6840
6842 0 428.109775 62.3036178 82.7161122 -1 6841
6843 0 428.141893 62.3255901 82.6841329 -1 6842
6844 0 402.874219 52.2642802 75.180246 -1 5255
6845 0 402.808546 52.4544433 75.1289923 -1 6844
6846 0 402.785491 52.4856224 75.1018005 -1 6845
6847 0 402.785543 52.4858849 75.0780429 -1 6846
6848 0 395.757992 44.5258404 69.9367231 -1 4671
6849 0 395.731852 44.3418558 70.0131752 -1 6848
6850 0 395.725583 44.2697042 70.0709468 -1 6849
6851 0 395.716777 44.2782584 70.1166468 -1 6850
6852 0 395.680272 44.3255592 70.158594 -1 6851
6853 0 395.612482 44.3681339 70.2036586 -1 6852
6854 0 395.608153 44.3921385 70.2234949 -1 6853
6855 0 395.55755 44.3712941 70.2768725 -1 6854
6856 0 395.557286 44.3660371 70.30085 -1 6855
6857 0 396.754081 37.1016108 65.6169763 -1 4632
6858 0 396.965171 37.3088513 65.5351065 -1 6857
6859 0 397.015438 37.5347672 65.4395171 -1 6858
6860 0 397.017667 37.5305889 65.3016471 -1 6859
6861 0 397.130422 37.4314548 65.2110611 -1 6860
6862 0 397.251541 37.3443444 65.1416164 -1 6861
6863 0 397.382062 37.3813692 65.0588899 -1 6862
6864 0 397.481475 37.4930872 65.0168615 -1 6863
6865 0 397.489698 37.4907021 64.993429 -1 6864
6866 0 397.58344 37.4632853 64.919913 -1 6865
6867 0 397.595177 37.4775562 64.8944874 -1 6866
6868 0 397.632004 37.500946 64.8661835 -1 6867
6869 0 397.67507 37.5000483 64.8168411 -1 6868
6870 0 397.706842 37.4678871 64.7715976 -1 6869
6871 0 398.464103 30.4570791 63.0518025 -1 4536
6872 0 398.672002 30.5067843 63.0867905 -1 6871
6873 0 398.76846 30.609015 63.1218468 -1 6872
6874 0 398.939062 30.5613515 63.0484172 -1 6873
6875 0 398.951761 30.6488255 62.9938528 -1 6874
6876 0 398.913275 30.6975876 62.9445217 -1 6875
6877 0 398.965864 30.7481945 62.8913336 -1 6876
6878 0 399.038507 30.8579248 62.8324906 -1 6877
6879 0 399.129191 30.9880783 62.7711074 -1 6878
6880 0 399.297755 31.2057929 62.6988721 -1 6879
6881 0 399.420881 31.40106 62.6301104 -1 6880
6882 0 399.439015 31.4192878 62.5808577 -1 6881
6883 0 399.437283 31.5111167 62.5264112 -1 6882
6884 0 399.448254 31.5245705 62.4544846 -1 6883
6885 0 399.548901 31.5862298 62.3976145 -1 6884
6886 0 399.634186 31.7078021 62.312924 -1 6885
6887 0 399.700482 31.6865031 62.2645919 -1 6886
6888 0 399.829817 31.8913509 62.1703399 -1 6887
6889 0 400.00473 32.0038179 62.0813067 -1 6888
6890 0 400.396802 31.8873095 62.0007985 -1 6889
6891 0 400.521189 31.8001019 61.9552702 -1 6890
6892 0 400.653018 31.7906635 61.8554902 -1 6891
6893 0 400.631743 31.7045159 61.8409304 -1 6892
6894 0 400.719681 31.6735472 61.7922999 -1 6893
6895 0 400.713341 31.6054705 61.7284283 -1 6894
6896 0 400.874125 31.6054032 61.6732695 -1 6895
6897 0 400.927267 31.4528284 61.6141159 -1 6896
6898 0 400.934319 31.4061842 61.5241624 -1 6897
6899 0 401.259738 31.2799181 61.4489677 -1 6898
6900 0 401.391837 31.1547231 61.3366144 -1 6899
6901 0 402.281192 31.200941 61.3339103 -1 6900
6902 0 402.577595 30.9536302 61.4140384 -1 6901
6903 0 402.625719 30.8617962 61.4915509 -1 6902
6904 0 402.630466 30.845306 61.5165446 -1 6903
6905 0 402.580488 31.0323761 61.5472587 -1 6904
6906 0 402.573774 31.1034567 61.6110761 -1 6905
6907 0 402.605473 30.9014712 61.7006526 -1 6906
6908 0 402.619468 30.954765 61.7181013 -1 6907
6909 0 403.033537 29.9547771 61.4935949 -1 6902
6910 0 403.045126 29.356678 61.5783874 -1 6909
6911 0 402.880822 28.8533445 61.6607945 -1 6910
6912 0 402.825412 28.8226504 61.6898136 -1 6911
6913 0 402.806417 28.7457222 61.7457437 -1 6912
6914 0 402.829634 28.7523454 61.7914326 -1 6913
6915 0 402.832133 28.8022533 61.8334943 -1 6914
6916 0 402.727411 28.9639422 61.8920411 -1 6915
6917 0 402.679048 29.100611 61.9273286 -1 6916
6918 0 402.684375 29.1893367 61.9653473 -1 6917
6919 0 402.696931 29.2324322 61.984075 -1 6918
6920 0 403.00152 29.1960791 61.5732241 -1 6910
6921 0 402.871376 28.7210547 61.5566037 -1 6920
6922 0 402.786028 28.6437596 61.5206411 -1 6921
6923 0 402.777218 28.6463896 61.4498386 -1 6922
6924 0 402.753674 28.7161209 61.3964053 -1 6923
6925 0 402.788996 28.821165 61.3606699 -1 6924
6926 0 402.761605 28.9879152 61.321194 -1 6925
6927 0 402.536969 29.1349327 61.2447805 -1 6926
6928 0 402.369933 29.214456 61.1729611 -1 6927
6929 0 402.410003 29.158328 61.1297291 -1 6928
6930 0 402.674546 27.8468659 61.2992568 -1 6929
6931 0 402.776251 27.0822725 61.4461751 -1 6930
6932 0 402.826646 26.8793243 61.4896465 -1 6931
6933 0 402.283238 29.3916643 61.0883388 -1 6929
6934 0 402.141009 29.3964676 61.0466794 -1 6933
6935 0 401.880674 29.7704047 60.9744948 -1 6934
6936 0 401.983742 29.5993649 60.9629685 -1 6935
6937 0 402.088189 29.3933118 60.9314155 -1 6936
6938 0 402.216205 29.1945495 60.8984072 -1 6937
6939 0 402.296724 29.200395 60.870976 -1 6938
6940 0 402.318249 29.0859796 60.8577973 -1 6939
6941 0 402.41039 28.905683 60.8247824 -1 6940
6942 0 402.634746 28.5175465 60.8312169 -1 6941
6943 0 402.735888 28.3600641 60.7961097 -1 6942
6944 0 402.819225 28.2520914 60.7567642 -1 6943
6945 0 402.814639 28.2439472 60.7341869 -1 6944
6946 0 402.822097 28.1797877 60.7168776 -1 6945
6947 0 402.867848 28.1294847 60.6967206 -1 6946
6948 0 402.444046 28.8313751 60.7836905 -1 6941
6949 0 402.472556 28.7618168 60.7423536 -1 6948
6950 0 402.520489 28.6852719 60.7245372 -1 6949
6951 0 402.56981 28.5817804 60.6858365 -1 6950
6952 0 401.526573 31.1758444 61.3043791 -1 6900
6953 0 401.160605 31.0339027 61.312299 -1 6952
6954 0 401.116839 30.9853585 61.2719378 -1 6953
6955 0 400.968263 31.1145024 61.2439924 -1 6954
6956 0 400.9169 31.2286678 61.212768 -1 6955
6957 0 400.480162 31.4831395 61.1655162 -1 6956
6958 0 400.43091 31.6386063 61.1077151 -1 6957
6959 0 400.334503 31.861672 61.0467359 -1 6958
6960 0 400.195941 32.2930446 60.9705035 -1 6959
6961 0 400.049541 32.5156197 60.9133159 -1 6960
6962 0 399.996502 32.6087729 60.8852278 -1 6961
6963 0 402.125639 31.136037 61.2542598 -1 6952
6964 0 402.013188 31.1684523 61.1863297 -1 6963
6965 0 401.820677 31.4234825 61.1011691 -1 6964
6966 0 401.659343 31.5644111 61.0258156 -1 6965
6967 0 401.524273 31.9505387 60.9026901 -1 6966
6968 0 401.318948 32.3694799 60.8046375 -1 6967
6969 0 401.210974 32.7037334 60.732871 -1 6968
6970 0 401.369081 32.5016125 60.7189682 -1 6969
6971 0 401.448598 32.3413796 60.70601 -1 6970
6972 0 401.556319 32.2675188 60.6832733 -1 6971
6973 0 400.855879 32.2689815 62.0117588 -1 6890
6974 0 400.862925 32.4784804 62.0855693 -1 6973
6975 0 400.758367 32.2885391 62.1794294 -1 6974
6976 0 400.67809 31.9539853 62.2380806 -1 6975
6977 0 400.683872 31.9131822 62.2649995 -1 6976
6978 0 400.697431 31.8781759 62.3144685 -1 6977
6979 0 400.928857 32.7008935 62.1546161 -1 6975
6980 0 401.048455 32.8285324 62.2058583 -1 6979
6981 0 401.083484 32.8737741 62.2463592 -1 6980
6982 0 401.055309 33.0405311 62.3022083 -1 6981
6983 0 401.03856 33.1841111 62.3126905 -1 6982
6984 0 397.181672 29.6258009 59.2488988 -1 4152
6985 0 397.307438 29.5528638 59.1315965 -1 6984
6986 0 397.353055 29.475135 59.0877015 -1 6985
6987 0 397.380682 29.4332624 59.0657314 -1 6986
6988 0 397.466201 29.3494843 58.9742361 -1 6987
6989 0 397.505723 29.3885391 58.9239131 -1 6988
6990 0 397.507054 29.4124301 58.8761899 -1 6989
6991 0 397.337753 29.5446202 58.8301786 -1 6990
6992 0 397.303363 29.5936621 58.8059487 -1 6991
6993 0 397.701344 29.2839456 58.8520344 -1 6990
6994 0 397.754966 29.224858 58.8301403 -1 6993
6995 0 397.823455 29.1502188 58.8086333 -1 6994
6996 0 243.07221 30.0349819 56.2961173 -1 3953
6997 0 243.112449 30.2121345 56.2489882 -1 6996
6998 0 243.194682 30.2649153 56.2189883 -1 6997
6999 0 239.706885 32.0507193 58.6708963 -1 3935
7000 0 239.84658 32.5390015 58.6294639 -1 6999
7001 0 240.002845 32.5927146 58.614702 -1 7000
7002 0 240.118191 32.6255811 58.6147214 -1 7001
7003 0 240.080025 32.5731137 58.5433506 -1 7002
7004 0 240.070731 32.5313998 58.4995143 -1 7003
7005 0 238.302461 38.389188 67.0307725 -1 2890
7006 0 238.308571 38.1995788 67.0709501 -1 7005
7007 0 238.286749 38.0886028 67.1262501 -1 7006
7008 0 238.226119 37.9458053 67.1525039 -1 7007
7009 0 238.128645 37.6628818 67.2082802 -1 7008
7010 0 238.267003 37.0380434 67.2481852 -1 7009
7011 0 238.238653 36.8146858 67.1826274 -1 7010
7012 0 238.303736 36.7404139 67.1726847 -1 7011
7013 0 238.111705 37.7358135 67.2258767 -1 7009
7014 0 238.055391 37.2593706 67.2758902 -1 7013
7015 0 237.973878 37.2139334 67.2917591 -1 7014
7016 0 237.938612 37.1848634 67.3137502 -1 7015
7017 0 237.812103 37.1069179 67.3249207 -1 7016
7018 0 237.784833 37.1079772 67.3717247 -1 7017
7019 0 237.599422 36.9278708 67.3808016 -1 7018
7020 0 237.300688 36.9966999 67.3562497 -1 7019
7021 0 236.597517 35.9384727 67.3157738 -1 7020
7022 0 236.263513 35.608556 67.3104995 -1 7021
7023 0 236.030602 35.4784972 67.3090219 -1 7022
7024 0 235.887377 35.3030431 67.3234501 -1 7023
7025 0 235.808732 35.3235382 67.3368258 -1 7024
7026 0 237.470118 37.1103946 67.4000824 -1 7020
7027 0 237.517386 37.1725803 67.4543622 -1 7026
7028 0 237.542603 37.2888902 67.5015756 -1 7027
7029 0 237.225202 37.0242463 67.4971935 -1 7028
7030 0 237.066289 37.1257858 67.518254 -1 7029
7031 0 237.027579 37.1537347 67.5364379 -1 7030
7032 0 237.044498 37.19659 67.5876422 -1 7031
7033 0 237.102869 37.3595366 67.6110841 -1 7032
7034 0 237.233443 37.3309848 67.658057 -1 7033
7035 0 237.120652 37.4234001 67.6866913 -1 7034
7036 0 237.954993 36.9788051 67.6886739 -1 7030
7037 0 238.075323 37.0946995 67.7505568 -1 7036
7038 0 237.932088 37.9967369 67.5361617 -1 7028
7039 0 238.000352 37.9968002 67.5720272 -1 7038
7040 0 238.010047 38.0254178 67.59694 -1 7039
7041 0 238.026879 38.1105078 67.64431 -1 7040
7042 0 238.15286 38.3366405 67.723017 -1 7041
7043 0 238.196926 38.348189 67.7543289 -1 7042
7044 0 238.200192 38.3493144 67.8058554 -1 7043
7045 0 238.144774 38.3513463 67.8485407 -1 7044
7046 0 237.877899 42.8609733 68.2509462 -1 2878
7047 0 237.871469 43.1030637 68.1484176 -1 7046
7048 0 237.860807 43.15789 68.1157601 -1 7047
7049 0 237.835257 43.1951798 68.082929 -1 7048
7050 0 237.828279 43.2168125 68.0542383 -1 7049
7051 0 237.791951 43.4124625 67.9778693 -1 7050
7052 0 237.756531 43.5268113 67.8592454 -1 7051
7053 0 237.620588 43.7134047 67.7449534 -1 7052
7054 0 237.512082 43.8355752 67.692028 -1 7053
7055 0 236.294486 45.0246083 67.3786381 -1 7054
7056 0 236.226589 45.2155263 67.3229262 -1 7055
7057 0 236.192134 45.293411 67.284244 -1 7056
7058 0 236.171076 45.3221532 67.2528773 -1 7057
7059 0 236.090895 45.3279093 67.1913889 -1 7058
7060 0 236.000185 45.329856 67.1544962 -1 7059
7061 0 235.494 45.2751517 66.8191876 -1 7060
7062 0 235.407704 45.2609286 66.7341686 -1 7061
7063 0 235.280847 45.2597832 66.6935748 -1 7062
7064 0 234.969945 45.1006189 66.6237229 -1 7063
7065 0 234.914149 45.0406568 66.3194123 -1 7064
7066 0 234.664034 45.450628 66.2682877 -1 7065
7067 0 234.470616 45.589963 66.305492 -1 7066
7068 0 234.523832 45.5943677 66.3619566 -1 7067
7069 0 234.549564 45.5692222 66.3932912 -1 7068
7070 0 234.53834 45.6018914 66.4135608 -1 7069
7071 0 234.559688 45.5773482 66.4697377 -1 7070
7072 0 234.382117 45.2639955 66.0033462 -1 7065
7073 0 234.309695 45.1456805 65.8818643 -1 7072
7074 0 234.277767 45.0933048 65.833502 -1 7073
7075 0 234.262995 44.9619497 65.7959942 -1 7074
7076 0 234.409544 44.8529596 65.7496018 -1 7075
7077 0 234.523462 44.7835231 65.7203388 -1 7076
7078 0 234.585653 44.6822421 65.6632969 -1 7077
7079 0 234.729941 44.438117 65.5059485 -1 7078
7080 0 234.74601 44.4100363 65.4858008 -1 7079
7081 0 234.999778 44.5712923 65.4493672 -1 7080
7082 0 235.448666 44.3889 65.4499665 -1 7081
7083 0 235.538951 44.1833034 65.4082645 -1 7082
7084 0 235.556562 44.1430623 65.3897732 -1 7083
7085 0 235.382746 43.8116671 65.1027622 -1 7084
7086 0 235.336351 43.7061857 65.0577916 -1 7085
7087 0 235.16756 43.6022469 64.997027 -1 7086
7088 0 234.809131 43.1929168 64.9425741 -1 7087
7089 0 234.763985 42.9545187 64.9349402 -1 7088
7090 0 234.672097 42.6884721 64.8986881 -1 7089
7091 0 234.610923 42.4794744 64.835586 -1 7090
7092 0 234.566409 42.8993418 64.7413738 -1 7091
7093 0 234.524335 42.9461162 64.7068779 -1 7092
7094 0 235.495545 43.6706403 64.9575905 -1 7086
7095 0 235.429903 43.6848967 64.8980336 -1 7094
7096 0 235.396787 43.6279916 64.8746831 -1 7095
7097 0 234.673205 44.9287603 65.3703297 -1 7081
7098 0 234.587275 45.1469241 65.2603957 -1 7097
7099 0 234.61285 45.0994803 65.2437608 -1 7098
7100 0 234.62809 45.0622449 65.2247278 -1 7099
7101 0 234.59395 43.9803665 65.5127117 -1 7080
7102 0 234.64379 43.6317001 65.5293321 -1 7101
7103 0 234.657384 43.5124304 65.467631 -1 7102
7104 0 234.457227 44.449479 66.0014757 -1 7073
7105 0 234.465409 44.3313624 66.0404635 -1 7104
7106 0 234.490541 44.4100424 66.060258 -1 7105
7107 0 234.495773 44.4408211 66.0828625 -1 7106
7108 0 238.691482 42.8264805 69.1595491 -1 2876
7109 0 238.992532 42.8125471 69.2796289 -1 7108
7110 0 239.149554 42.7929311 69.3549525 -1 7109
7111 0 239.33253 42.6632643 69.497184 -1 7110
7112 0 239.534675 42.6322629 69.6061329 -1 7111
7113 0 239.889727 42.5459644 69.7687913 -1 7112
7114 0 240.071454 42.4040586 69.8872685 -1 7113
7115 0 240.188797 42.2713722 70.0729026 -1 7114
7116 0 240.259824 42.1916505 70.24645 -1 7115
7117 0 240.42831 42.054574 70.4663587 -1 7116
7118 0 240.528617 41.8578901 70.6313416 -1 7117
7119 0 240.790584 41.4738706 70.9698402 -1 7118
7120 0 240.941019 41.2822876 71.2202604 -1 7119
7121 0 241.077753 41.2496126 71.4260831 -1 7120
7122 0 241.068063 41.2635257 71.4492208 -1 7121
7123 0 241.189833 41.3217822 71.7476775 -1 7122
7124 0 241.265494 41.3234314 71.9675813 -1 7123
7125 0 241.058798 40.9583725 72.2921327 -1 7124
7126 0 241.063422 40.8968091 72.3520905 -1 7125
7127 0 241.064026 40.7940979 72.4159972 -1 7126
7128 0 241.06205 40.5115256 72.6045629 -1 7127
7129 0 241.054897 40.5005154 72.710283 -1 7128
7130 0 241.053334 40.4827972 72.7912185 -1 7129
7131 0 240.605788 40.8904305 72.7097367 -1 7130
7132 0 240.475009 40.9990342 72.8382458 -1 7131
7133 0 240.464465 41.0675894 72.855624 -1 7132
7134 0 240.448967 41.1185339 72.8742694 -1 7133
7135 0 240.439446 41.1926462 72.8911318 -1 7134
7136 0 239.999863 40.7797152 72.8772349 -1 7135
7137 0 239.985794 40.6840586 72.9655692 -1 7136
7138 0 239.967474 40.6474125 73.0203149 -1 7137
7139 0 239.962588 40.6960312 73.0674802 -1 7138
7140 0 239.894511 40.6755808 73.1404788 -1 7139
7141 0 239.83757 40.7298288 73.1801422 -1 7140
7142 0 239.675323 40.8903408 73.1674808 -1 7141
7143 0 239.691986 40.9144255 73.1936135 -1 7142
7144 0 239.699774 40.9335045 73.2191375 -1 7143
7145 0 239.973532 40.8310638 73.3200447 -1 7144
7146 0 239.972405 40.8378399 73.3724059 -1 7145
7147 0 240.40938 41.426379 72.9400793 -1 7135
7148 0 240.39061 41.5061566 72.9813952 -1 7147
7149 0 240.5254 41.5178698 73.0249071 -1 7148
7150 0 240.393208 41.6341606 73.0994785 -1 7149
7151 0 240.447782 41.7406971 73.1740471 -1 7150
7152 0 240.536254 41.7463607 73.2118623 -1 7151
7153 0 240.650616 41.7705226 73.251103 -1 7152
7154 0 240.697248 41.8037045 73.2800826 -1 7153
7155 0 240.642061 41.8275912 73.3491737 -1 7154
7156 0 240.684821 41.8680578 73.4032188 -1 7155
7157 0 240.304119 40.6670927 72.7189176 -1 7131
7158 0 240.094291 40.6319528 72.7205029 -1 7157
7159 0 239.316937 40.2044714 72.66234 -1 7158
7160 0 239.055469 39.8960812 72.6339691 -1 7159
7161 0 238.889176 39.6531551 72.6109216 -1 7160
7162 0 238.73259 39.4611342 72.5836673 -1 7161
7163 0 238.676929 39.3463419 72.5614275 -1 7162
7164 0 238.321752 38.6792475 72.5290298 -1 7163
7165 0 238.016572 38.239679 72.3981757 -1 7164
7166 0 237.970404 38.2446127 72.5268553 -1 7165
7167 0 237.956052 38.2380527 72.5797351 -1 7166
7168 0 237.950669 38.2363233 72.6062632 -1 7167
7169 0 237.943845 38.2413583 72.6319584 -1 7168
7170 0 237.922432 38.2577224 72.7359086 -1 7169
7171 0 237.907114 38.2723819 72.8137916 -1 7170
7172 0 237.878778 38.2924155 72.9437968 -1 7171
7173 0 237.624913 38.7014566 72.9261397 -1 7172
7174 0 237.323069 39.0909265 72.8778873 -1 7173
7175 0 237.324795 39.0984581 72.9315046 -1 7174
7176 0 237.298824 39.1068772 72.9817895 -1 7175
7177 0 237.285742 39.1088456 73.0071614 -1 7176
7178 0 238.238681 38.0038953 73.0175111 -1 7172
7179 0 238.452144 37.7608995 73.1231071 -1 7178
7180 0 238.573372 37.6640738 73.2026271 -1 7179
7181 0 238.690198 37.7160734 73.2668341 -1 7180
7182 0 238.985662 37.7023452 73.3610438 -1 7181
7183 0 239.265645 37.6844997 73.4811688 -1 7182
7184 0 237.612006 38.1581753 72.111731 -1 7165
7185 0 237.264226 38.2603741 71.842795 -1 7184
7186 0 237.283762 38.2816614 71.7623704 -1 7185
7187 0 237.331902 38.1652877 71.7251816 -1 7186
7188 0 237.249264 38.4243839 71.7179667 -1 7186
7189 0 237.201798 38.417149 71.6858071 -1 7188
7190 0 237.151859 38.3909084 71.655093 -1 7189
7191 0 241.053313 40.4746276 72.8185295 -1 7130
7192 0 241.106124 40.5732213 72.9473564 -1 7191
7193 0 241.603108 40.3297991 73.1249278 -1 7192
7194 0 241.769063 40.2442069 73.1849647 -1 7193
7195 0 242.023008 40.3241493 73.3453419 -1 7194
7196 0 242.090492 40.4095155 73.4513419 -1 7195
7197 0 242.148686 40.4348014 73.4834532 -1 7196
7198 0 242.20773 40.4589374 73.5158204 -1 7197
7199 0 242.276366 40.5207358 73.5717471 -1 7198
7200 0 242.312334 40.5360787 73.6017076 -1 7199
7201 0 242.7259 40.4844477 73.6952816 -1 7200
7202 0 242.709402 40.5459013 73.7913368 -1 7201
7203 0 243.123114 40.5178463 73.9092489 -1 7202
7204 0 243.118619 40.5284845 73.9337096 -1 7203
7205 0 243.288951 40.660839 74.0231777 -1 7204
7206 0 243.410085 40.7953607 74.1048675 -1 7205
7207 0 243.52133 40.8445579 74.1949468 -1 7206
7208 0 243.591549 40.8504983 74.2838866 -1 7207
7209 0 243.476953 41.037411 74.3499681 -1 7208
7210 0 243.509935 41.2588031 74.4603796 -1 7209
7211 0 243.520616 41.3913497 74.5251737 -1 7210
7212 0 243.569064 41.4054193 74.6097695 -1 7211
7213 0 243.609704 41.2930893 74.6820615 -1 7212
7214 0 243.623324 41.2345481 74.7175027 -1 7213
7215 0 243.621653 41.1104117 74.8113341 -1 7214
7216 0 243.58774 40.9328021 74.8804246 -1 7215
7217 0 243.6182 40.6771246 75.1272822 -1 7216
7218 0 243.656686 40.5600847 75.2530366 -1 7217
7219 0 243.772611 40.4484822 75.3632102 -1 7218
7220 0 243.780586 40.3939643 75.4770739 -1 7219
7221 0 243.84714 40.3484675 75.5455203 -1 7220
7222 0 243.931772 40.2882401 75.6184611 -1 7221
7223 0 244.053336 40.2562707 75.7200625 -1 7222
7224 0 244.155861 40.2486482 75.7893619 -1 7223
7225 0 244.170283 40.2519176 75.8442089 -1 7224
7226 0 244.196233 40.2807073 75.8976648 -1 7225
7227 0 244.239384 40.2947704 75.9554735 -1 7226
7228 0 244.298848 40.2633009 76.0744054 -1 7227
7229 0 244.451112 40.1316691 76.2460926 -1 7228
7230 0 244.385372 40.4921013 76.271473 -1 7229
7231 0 244.393873 40.6850464 76.3549033 -1 7230
7232 0 244.3899 40.7983219 76.4463123 -1 7231
7233 0 244.483305 41.0369192 76.5626221 -1 7232
7234 0 244.508922 41.1575683 76.6306287 -1 7233
7235 0 244.562793 41.2651784 76.6778287 -1 7234
7236 0 244.588399 41.4227134 76.7409123 -1 7235
7237 0 244.604466 41.4958763 76.8133365 -1 7236
7238 0 244.594245 41.6145289 76.8760091 -1 7237
7239 0 244.603162 41.629334 76.9018798 -1 7238
7240 0 244.621108 41.6503095 76.9282598 -1 7239
7241 0 244.642854 41.6809156 76.953936 -1 7240
7242 0 244.663182 41.7593931 76.9731718 -1 7241
7243 0 244.727877 41.8030137 77.135735 -1 7242
7244 0 244.775591 41.7829188 77.3306639 -1 7243
7245 0 244.80692 41.7337173 77.5801622 -1 7244
7246 0 244.749793 41.6439622 77.7164824 -1 7245
7247 0 244.766462 41.579352 77.7539711 -1 7246
7248 0 244.809246 41.4391421 77.8317727 -1 7247
7249 0 244.801554 41.4284526 77.8586474 -1 7248
7250 0 244.798512 41.4033979 77.9146593 -1 7249
7251 0 244.758307 41.395129 78.0694646 -1 7250
7252 0 244.747945 41.3951167 78.121156 -1 7251
7253 0 244.74301 41.3875491 78.1480519 -1 7252
7254 0 244.03502 41.5050776 78.0333239 -1 7253
7255 0 243.809119 41.4855679 78.0848058 -1 7254
7256 0 243.801073 41.474615 78.138525 -1 7255
7257 0 243.865453 41.5386629 78.1654155 -1 7256
7258 0 244.763193 41.3553792 78.1817928 -1 7253
7259 0 244.833558 41.2597168 78.2843136 -1 7258
7260 0 244.884518 41.3482106 78.306228 -1 7259
7261 0 244.978685 41.4706013 78.3562105 -1 7260
7262 0 244.969187 41.539423 78.3986916 -1 7261
7263 0 244.900436 41.7804167 78.4359965 -1 7262
7264 0 244.80939 41.9133548 78.4847593 -1 7263
7265 0 244.654413 41.9846187 78.5596214 -1 7264
7266 0 244.632259 41.9739531 78.6111175 -1 7265
7267 0 244.600002 41.9874021 78.6579274 -1 7266
7268 0 244.439116 42.1925679 78.8731467 -1 7267
7269 0 244.464879 42.3470741 78.9879247 -1 7268
7270 0 244.480807 42.41683 79.0334244 -1 7269
7271 0 244.565596 42.6206919 79.0959101 -1 7270
7272 0 244.658509 42.483902 79.1542455 -1 7271
7273 0 244.711759 42.4976725 79.1860567 -1 7272
7274 0 244.72838 42.499824 79.214517 -1 7273
7275 0 244.796097 42.52564 79.3260688 -1 7274
7276 0 244.830992 42.6825496 79.3880531 -1 7275
7277 0 244.861262 42.7192651 79.4398823 -1 7276
7278 0 244.918562 42.7620442 79.4680225 -1 7277
7279 0 245.116122 43.0174982 79.5640771 -1 7278
7280 0 245.208099 43.1471566 79.6107574 -1 7279
7281 0 245.287905 43.1988779 79.6932765 -1 7280
7282 0 245.529042 43.2669929 79.8479349 -1 7281
7283 0 245.516456 43.2995637 79.8941763 -1 7282
7284 0 245.571067 43.3533768 79.9200996 -1 7283
7285 0 245.520331 43.3674042 80.016482 -1 7284
7286 0 245.527235 43.3971445 80.0657201 -1 7285
7287 0 245.564012 43.4734193 80.1121597 -1 7286
7288 0 245.208815 43.5710466 79.8395631 -1 7283
7289 0 245.166887 43.6275898 79.9047129 -1 7288
7290 0 245.125036 43.9261765 79.9344284 -1 7289
7291 0 245.187621 44.0666785 80.0010257 -1 7290
7292 0 245.142233 44.2155443 80.1044309 -1 7291
7293 0 245.128938 44.2508407 80.1237192 -1 7292
7294 0 245.113764 44.2929826 80.2993189 -1 7293
7295 0 245.166082 44.4232234 80.444252 -1 7294
7296 0 245.240877 44.5252232 80.5436604 -1 7295
7297 0 245.294112 44.7974838 80.6405874 -1 7296
7298 0 245.286927 44.8607754 80.7347623 -1 7297
7299 0 245.344996 45.0160103 80.8756132 -1 7298
7300 0 245.355432 45.0513699 80.8977074 -1 7299
7301 0 245.369393 45.0844589 80.9205915 -1 7300
7302 0 245.40781 45.0544042 81.0346269 -1 7301
7303 0 245.350083 45.0692717 81.1816246 -1 7302
7304 0 245.34724 45.0425086 81.2637113 -1 7303
7305 0 245.507118 44.4956639 81.3681096 -1 7304
7306 0 245.647757 44.3562447 81.3813768 -1 7305
7307 0 245.705404 44.2943715 81.3721183 -1 7306
7308 0 245.765171 44.241951 81.335547 -1 7307
7309 0 245.81891 44.123253 81.3344433 -1 7308
7310 0 245.831294 44.0711727 81.3178143 -1 7309
7311 0 245.346011 45.0371854 81.2904843 -1 7304
7312 0 245.348396 45.3611787 81.3972927 -1 7311
7313 0 245.411923 45.6046541 81.4717399 -1 7312
7314 0 245.524162 45.9531818 81.5615526 -1 7313
7315 0 245.679959 46.5266739 81.6207768 -1 7314
7316 0 245.709034 46.8341711 81.7827579 -1 7315
7317 0 245.696189 46.8514347 81.8042584 -1 7316
7318 0 245.68601 46.8653957 81.8266148 -1 7317
7319 0 245.827553 47.0645418 81.8900533 -1 7318
7320 0 245.926666 47.4573611 81.9169631 -1 7319
7321 0 245.83128 47.5237151 81.9202064 -1 7320
7322 0 245.733462 47.5686269 81.9266137 -1 7321
7323 0 245.532756 47.6446813 81.941111 -1 7322
7324 0 245.332187 47.7208714 81.9557449 -1 7323
7325 0 245.133479 47.8014479 81.9700411 -1 7324
7326 0 245.012475 47.8150773 82.0821127 -1 7325
7327 0 244.991847 47.8118966 82.1059257 -1 7326
7328 0 244.824201 47.7896671 82.2957206 -1 7327
7329 0 244.752932 47.7481583 82.3713423 -1 7328
7330 0 244.671429 47.8381796 82.4501801 -1 7329
7331 0 244.655247 47.900387 82.5927896 -1 7330
7332 0 244.679872 47.9111858 82.6969669 -1 7331
7333 0 244.68908 47.9167417 82.7228899 -1 7332
7334 0 244.567953 48.0611824 82.8137242 -1 7333
7335 0 244.51364 48.1052454 82.9288094 -1 7334
7336 0 244.516451 48.2291281 82.9858308 -1 7335
7337 0 244.609177 48.3071634 83.0093497 -1 7336
7338 0 244.681078 48.3199358 83.0669103 -1 7337
7339 0 244.57423 48.3827032 83.1468599 -1 7338
7340 0 244.48428 48.4659432 83.199707 -1 7339
7341 0 244.461651 48.5697522 83.2568064 -1 7340
7342 0 244.511547 48.7982004 83.2756789 -1 7341
7343 0 244.472628 48.8955348 83.3062185 -1 7342
7344 0 244.535502 48.980749 83.3503124 -1 7343
7345 0 244.623261 49.1005348 83.3913846 -1 7344
7346 0 244.60094 49.2490676 83.5172189 -1 7345
7347 0 244.62512 49.3585881 83.5780975 -1 7346
7348 0 244.569431 49.3909357 83.6174033 -1 7347
7349 0 244.54721 49.4108246 83.6625679 -1 7348
7350 0 244.532498 49.3975838 83.7141537 -1 7349
7351 0 244.473937 49.4727082 83.8223778 -1 7350
7352 0 244.465712 49.3788131 83.9392636 -1 7351
7353 0 244.472215 49.4373213 84.006463 -1 7352
7354 0 244.554302 49.5026285 84.0553381 -1 7353
7355 0 244.617058 49.5174529 84.1106018 -1 7354
7356 0 244.578738 49.5301025 84.1804822 -1 7355
7357 0 244.50612 49.5264942 84.2747728 -1 7356
7358 0 244.662822 49.5744709 84.3345131 -1 7357
7359 0 244.757508 49.6903871 84.3504795 -1 7358
7360 0 245.16582 49.7969668 84.3518973 -1 7359
7361 0 245.312168 49.7745591 84.3466144 -1 7360
7362 0 245.434521 49.7271125 84.3429913 -1 7361
7363 0 244.846008 49.8054125 84.3658971 -1 7359
7364 0 245.235647 49.9170667 84.4655484 -1 7363
7365 0 245.510121 49.9020276 84.5993416 -1 7364
7366 0 245.512797 49.8968483 84.6509654 -1 7365
7367 0 245.524657 49.9036969 84.9030498 -1 7366
7368 0 245.523227 49.9079967 84.9273279 -1 7367
7369 0 245.535982 49.9047354 84.9544427 -1 7368
7370 0 245.538216 49.9015913 84.9803885 -1 7369
7371 0 245.736727 49.8023965 85.0693112 -1 7370
7372 0 246.278385 49.5315326 85.2252154 -1 7371
7373 0 246.390892 49.4951124 85.2939506 -1 7372
7374 0 246.519443 49.4331436 85.3437567 -1 7373
7375 0 246.648961 49.371266 85.3936568 -1 7374
7376 0 246.738708 49.3768878 85.5026224 -1 7375
7377 0 246.078219 47.8322846 82.0556262 -1 7324
7378 0 246.328919 47.8721134 82.1060524 -1 7377
7379 0 246.436972 47.884773 82.1431203 -1 7378
7380 0 246.456735 47.9363008 82.1885276 -1 7379
7381 0 246.467471 48.0389288 82.1988823 -1 7380
7382 0 246.450957 48.0549145 82.2198599 -1 7381
7383 0 245.169969 47.6757985 81.8140657 -1 7322
7384 0 244.775733 47.7314953 81.6793139 -1 7383
7385 0 244.700249 47.6297398 81.6087562 -1 7384
7386 0 244.54736 47.5999528 81.5430402 -1 7385
7387 0 244.505732 47.5705374 81.5167413 -1 7386
7388 0 244.454062 47.5214621 81.4664088 -1 7387
7389 0 244.503534 47.377025 81.4695255 -1 7388
7390 0 244.519578 47.3170247 81.4291412 -1 7389
7391 0 244.508557 47.1975186 81.3948449 -1 7390
7392 0 244.506514 47.1451714 81.376923 -1 7391
7393 0 245.735247 46.6737127 82.070015 -1 7321
7394 0 245.631446 46.4231645 82.1488035 -1 7393
7395 0 245.574686 46.3834929 82.1739831 -1 7394
7396 0 245.559859 46.3747613 82.2252952 -1 7395
7397 0 245.58462 46.3250946 82.3138844 -1 7396
7398 0 245.719346 46.4005173 82.3959405 -1 7397
7399 0 245.847806 46.3153348 82.5028741 -1 7398
7400 0 246.093402 46.0813411 82.6222612 -1 7399
7401 0 246.230765 45.9958922 82.6787177 -1 7400
7402 0 246.3465 45.9311912 82.7549812 -1 7401
7403 0 246.564187 45.7075116 82.8693721 -1 7402
7404 0 246.930406 45.2812485 82.9574457 -1 7403
7405 0 247.000262 45.2246275 82.9494526 -1 7404
7406 0 247.005089 45.2010673 82.9280432 -1 7405
7407 0 246.571858 45.6354591 82.9334491 -1 7403
7408 0 246.615283 45.7028933 82.9795113 -1 7407
7409 0 246.81705 45.5914836 83.0481318 -1 7408
7410 0 247.107454 45.322004 83.1789795 -1 7409
7411 0 247.415817 44.8461646 83.2681383 -1 7410
7412 0 247.457276 44.7837532 83.2575909 -1 7411
7413 0 247.2931 44.617374 83.2379465 -1 7412
7414 0 247.065582 44.3648406 83.2240785 -1 7413
7415 0 247.040885 44.3800393 83.1927265 -1 7414
7416 0 246.98973 44.3891807 83.133177 -1 7415
7417 0 246.787817 44.2837025 83.0988774 -1 7416
7418 0 246.805004 44.3152811 83.0701106 -1 7417
7419 0 246.785047 44.3346199 83.0127585 -1 7418
7420 0 246.735449 44.3332493 82.9808718 -1 7419
7421 0 246.710794 44.3495809 82.9492895 -1 7420
7422 0 246.512357 44.1587568 83.1103735 -1 7417
7423 0 246.489953 44.2209931 83.1236239 -1 7422
7424 0 246.356951 44.1182458 83.1494469 -1 7423
7425 0 246.263037 44.1138685 83.1904591 -1 7424
7426 0 246.180656 44.0869667 83.2365298 -1 7425
7427 0 246.150757 44.0579739 83.2894071 -1 7426
7428 0 246.09442 44.0326397 83.3125215 -1 7427
7429 0 245.977759 44.0638134 83.3192796 -1 7428
7430 0 245.795259 44.1485741 83.3355167 -1 7429
7431 0 245.677272 44.1619262 83.3970676 -1 7430
7432 0 247.110919 45.2759845 83.2125514 -1 7410
7433 0 247.072737 45.2614117 83.2873664 -1 7432
7434 0 247.139479 45.1206453 83.3697837 -1 7433
7435 0 247.115647 45.0814149 83.4503623 -1 7434
7436 0 247.099244 45.0368164 83.5070067 -1 7435
7437 0 247.100891 44.999482 83.5389752 -1 7436
7438 0 247.046046 45.0012361 83.5834147 -1 7437
7439 0 246.919933 45.1030615 83.5772118 -1 7438
7440 0 246.764628 45.1116365 83.6083552 -1 7439
7441 0 246.694964 45.1254111 83.6233943 -1 7440
7442 0 246.624478 45.0497756 83.6786241 -1 7441
7443 0 246.554872 44.9720791 83.7343442 -1 7442
7444 0 246.530928 44.8650866 83.7746093 -1 7443
7445 0 246.514754 44.7282747 83.8464467 -1 7444
7446 0 246.52523 44.70047 83.8780044 -1 7445
7447 0 246.562242 44.7316644 83.9031466 -1 7446
7448 0 246.674644 44.7393603 83.9669124 -1 7447
7449 0 246.726702 44.7087937 84.0296306 -1 7448
7450 0 246.777737 44.725992 84.0843998 -1 7449
7451 0 246.895255 44.6309909 84.1397525 -1 7450
7452 0 246.975845 44.6786163 84.1673462 -1 7451
7453 0 246.971812 44.6712051 84.2194569 -1 7452
7454 0 246.982967 44.6498207 84.2756678 -1 7453
7455 0 247.012125 44.6430585 84.3059452 -1 7454
7456 0 246.979643 44.6911144 84.3198444 -1 7455
7457 0 246.966919 44.6944258 84.3434501 -1 7456
7458 0 246.933615 44.8143728 84.3967265 -1 7457
7459 0 246.915472 44.8346669 84.416875 -1 7458
7460 0 246.909881 44.834676 84.4418537 -1 7459
7461 0 246.886618 44.9385687 84.4732258 -1 7460
7462 0 246.893019 44.9287025 84.5524793 -1 7461
7463 0 246.846199 45.0973508 84.5702607 -1 7462
7464 0 246.998845 44.9588422 84.6367807 -1 7463
7465 0 247.024371 44.9192306 84.6975296 -1 7464
7466 0 247.058586 44.9175973 84.7529813 -1 7465
7467 0 247.07323 44.915142 84.8062451 -1 7466
7468 0 247.048101 44.8677298 84.8623125 -1 7467
7469 0 247.049444 44.8993116 84.8827713 -1 7468
7470 0 247.031664 44.9595197 84.9217609 -1 7469
7471 0 247.01686 45.0081571 84.9374625 -1 7470
7472 0 247.000753 45.0788514 84.9748461 -1 7471
7473 0 247.021388 45.1079255 85.0234204 -1 7472
7474 0 247.001735 45.1712056 85.0615622 -1 7473
7475 0 246.96878 45.2272108 85.0993565 -1 7474
7476 0 246.957829 45.2303425 85.1230568 -1 7475
7477 0 246.945999 45.2324265 85.1468295 -1 7476
7478 0 246.918336 45.2607229 85.2153315 -1 7477
7479 0 246.981391 45.1762791 85.3131824 -1 7478
7480 0 246.9227 45.2250606 85.3491611 -1 7479
7481 0 246.907751 45.2226156 85.4242202 -1 7480
7482 0 246.807661 45.1181319 85.4813807 -1 7481
7483 0 246.764567 45.1119888 85.5284424 -1 7482
7484 0 246.721621 45.0879737 85.5785541 -1 7483
7485 0 246.609029 45.0782862 85.643863 -1 7484
7486 0 246.607648 45.1117517 85.6634834 -1 7485
7487 0 246.584054 45.1158827 85.7110222 -1 7486
7488 0 246.575712 44.8374344 85.8337321 -1 7487
7489 0 246.572932 44.8237078 85.8612076 -1 7488
7490 0 246.594562 44.7520569 85.9012613 -1 7489
7491 0 246.584106 44.7896621 85.9445857 -1 7490
7492 0 246.595581 44.7442499 86.0044767 -1 7491
7493 0 246.623467 44.6705338 86.0455836 -1 7492
7494 0 246.609483 44.5784209 86.1106194 -1 7493
7495 0 246.877361 44.2764402 86.2174284 -1 7494
7496 0 246.759136 43.8632981 86.3002717 -1 7495
7497 0 246.48265 43.4694419 86.2856843 -1 7496
7498 0 246.35489 42.875893 86.3213124 -1 7497
7499 0 246.364772 42.8464723 86.3017646 -1 7498
7500 0 246.850134 43.9948131 86.3134007 -1 7496
7501 0 246.918342 44.1934621 86.3124624 -1 7500
7502 0 246.942999 44.2130433 86.3372737 -1 7501
7503 0 246.988046 44.2470421 86.3618711 -1 7502
7504 0 246.996432 44.1655434 86.4021725 -1 7503
7505 0 246.996433 44.1405069 86.4318681 -1 7504
7506 0 246.994454 44.0018467 86.4808389 -1 7505
7507 0 246.609751 44.6537687 86.3518533 -1 7506
7508 0 246.328336 45.1195681 86.2917908 -1 7507
7509 0 246.222038 45.3441475 86.2923207 -1 7508
7510 0 246.4079 46.6068351 86.1202084 -1 7509
7511 0 246.385026 46.6391401 86.1373688 -1 7510
7512 0 246.189335 46.7162314 86.1785708 -1 7511
7513 0 245.577223 46.8616378 86.1385755 -1 7512
7514 0 245.257777 46.7153011 86.3071722 -1 7513
7515 0 244.911564 46.6444392 86.0808247 -1 7513
7516 0 244.805848 46.579741 86.0556166 -1 7515
7517 0 244.684786 46.4577986 86.0386827 -1 7516
7518 0 244.52688 46.4283145 85.9765456 -1 7517
7519 0 243.756862 45.8437319 85.9727963 -1 7518
7520 0 243.909511 45.2599496 86.063202 -1 7519
7521 0 243.848945 45.2517429 86.0072051 -1 7520
7522 0 243.872309 45.2603432 85.9568554 -1 7521
7523 0 243.941877 45.4074513 85.9131128 -1 7522
7524 0 242.924379 45.470733 86.0052529 -1 7519
7525 0 242.795133 45.3243097 86.0692878 -1 7524
7526 0 242.611987 45.1646017 86.1048419 -1 7525
7527 0 242.543503 45.1052836 86.1599902 -1 7526
7528 0 242.313888 45.0359222 86.2273587 -1 7527
7529 0 242.111985 45.0506366 86.2573134 -1 7528
7530 0 241.974568 45.0425905 86.2974465 -1 7529
7531 0 241.638512 44.7698674 86.3914651 -1 7530
7532 0 241.391047 44.6074142 86.4491796 -1 7531
7533 0 241.087417 44.3672633 86.5419601 -1 7532
7534 0 240.980019 44.276585 86.5743985 -1 7533
7535 0 240.869783 44.1897603 86.6319731 -1 7534
7536 0 240.786805 44.0932495 86.7196784 -1 7535
7537 0 240.804395 43.9425853 86.877473 -1 7536
7538 0 240.737976 43.9890582 86.9414674 -1 7537
7539 0 240.447055 43.837358 86.9960447 -1 7538
7540 0 240.362635 43.7814497 87.0250248 -1 7539
7541 0 240.275538 43.7334598 87.0784461 -1 7540
7542 0 240.207629 43.6569718 87.1385735 -1 7541
7543 0 240.185978 43.5766652 87.2031499 -1 7542
7544 0 239.967174 43.4354341 87.2631034 -1 7543
7545 0 239.829153 43.3451727 87.3466551 -1 7544
7546 0 239.483554 43.1492652 87.4077528 -1 7545
7547 0 239.295389 42.8959796 87.4917318 -1 7546
7548 0 239.062442 42.7669529 87.550544 -1 7547
7549 0 238.970426 42.6970218 87.6352366 -1 7548
7550 0 238.632074 42.5476348 87.6914391 -1 7549
7551 0 238.629651 42.5545897 87.7686764 -1 7550
7552 0 238.675456 42.5859356 87.8446454 -1 7551
7553 0 238.722357 42.54372 87.9340793 -1 7552
7554 0 238.745621 42.5291562 88.0168076 -1 7553
7555 0 238.712158 42.4761133 88.0504752 -1 7554
7556 0 238.694277 42.4739985 88.1019942 -1 7555
7557 0 238.668208 42.5044136 88.1731131 -1 7556
7558 0 238.626598 42.5312474 88.1915753 -1 7557
7559 0 238.579317 42.5868534 88.2043622 -1 7558
7560 0 238.494518 42.6507387 88.2393246 -1 7559
7561 0 238.408602 42.6275239 88.2642535 -1 7560
7562 0 238.311496 42.669008 88.2765472 -1 7561
7563 0 238.260089 42.6967404 88.3204364 -1 7562
7564 0 238.233629 42.6327262 88.3829507 -1 7563
7565 0 238.212525 42.6061689 88.4388462 -1 7564
7566 0 238.103084 42.5738488 88.5165783 -1 7565
7567 0 238.105828 42.5701565 88.5435577 -1 7566
7568 0 238.101701 42.5809999 88.5673974 -1 7567
7569 0 238.09112 42.6246486 88.5846991 -1 7568
7570 0 238.025912 42.8821838 88.5586433 -1 7569
7571 0 238.055217 43.6390808 88.3928593 -1 7570
7572 0 238.270992 44.1090224 88.3446901 -1 7571
7573 0 238.273313 44.1318061 88.392411 -1 7572
7574 0 238.446165 44.4846513 88.3636216 -1 7573
7575 0 238.353122 44.3551774 88.4076091 -1 7574
7576 0 238.324208 44.4946313 88.4573027 -1 7575
7577 0 238.389186 44.5338171 88.4799414 -1 7576
7578 0 238.32717 44.443847 88.51863 -1 7577
7579 0 238.311919 44.4344717 88.5452465 -1 7578
7580 0 238.297319 44.5269725 88.5528491 -1 7579
7581 0 238.1856 44.4506847 88.6376259 -1 7580
7582 0 238.968263 45.3004873 88.2213773 -1 7574
7583 0 239.133988 45.3633433 88.195552 -1 7582
7584 0 239.183402 45.3316351 88.1791748 -1 7583
7585 0 239.138552 45.2830596 88.1336051 -1 7584
7586 0 239.340343 45.3199318 88.0897041 -1 7585
7587 0 239.40037 45.3931379 88.0292059 -1 7586
7588 0 239.445109 45.4445638 87.9973303 -1 7587
7589 0 239.169344 45.5574953 88.2135197 -1 7582
7590 0 239.170922 45.6444846 88.2488397 -1 7589
7591 0 239.159413 45.6419456 88.2997488 -1 7590
7592 0 239.105138 45.6134152 88.3268851 -1 7591
7593 0 239.022384 45.5717439 88.3801637 -1 7592
7594 0 238.955551 45.6397763 88.3886158 -1 7593
7595 0 237.883735 42.5768651 88.6335966 -1 7570
7596 0 237.828184 42.4705816 88.7026219 -1 7595
7597 0 237.825972 42.4112583 88.7398079 -1 7596
7598 0 237.7934 42.3964268 88.7930114 -1 7597
7599 0 237.679209 42.292395 88.8846573 -1 7598
7600 0 237.604062 42.3175223 88.9018649 -1 7599
7601 0 237.55256 42.3410439 88.9468507 -1 7600
7602 0 237.496341 42.2943624 88.9788024 -1 7601
7603 0 237.432061 42.2865655 89.0029637 -1 7602
7604 0 237.192196 42.230348 89.1056756 -1 7603
7605 0 237.257404 42.1549516 89.1496603 -1 7604
7606 0 237.263946 42.0883363 89.188927 -1 7605
7607 0 237.225163 42.1208955 89.2068463 -1 7606
7608 0 237.090758 42.3024745 89.1912726 -1 7607
7609 0 236.985326 42.375904 89.2241225 -1 7608
7610 0 236.854845 42.4939844 89.247154 -1 7609
7611 0 236.881717 42.5072504 89.2720587 -1 7610
7612 0 236.896431 42.5237885 89.3479417 -1 7611
7613 0 236.919546 42.565549 89.3671117 -1 7612
7614 0 236.88745 42.6687805 89.3977438 -1 7613
7615 0 236.843762 42.7539923 89.4051879 -1 7614
7616 0 236.602886 42.7757603 89.441505 -1 7615
7617 0 236.477126 42.8248214 89.5042845 -1 7616
7618 0 236.373249 42.9190807 89.5332409 -1 7617
7619 0 236.269638 42.9811216 89.5945761 -1 7618
7620 0 236.177801 43.1061688 89.6440951 -1 7619
7621 0 236.028495 43.1227409 89.7123532 -1 7620
7622 0 235.932213 43.153903 89.7801479 -1 7621
7623 0 235.903779 43.1767166 89.852498 -1 7622
7624 0 235.846134 43.1615401 89.931103 -1 7623
7625 0 235.750854 43.1632519 90.00483 -1 7624
7626 0 235.671565 43.1943483 90.047414 -1 7625
7627 0 235.597792 43.1556822 90.1301476 -1 7626
7628 0 235.536817 43.1496385 90.2069196 -1 7627
7629 0 235.364112 43.1891166 90.2443223 -1 7628
7630 0 235.230462 43.1412029 90.3009083 -1 7629
7631 0 235.072782 43.1427843 90.3467994 -1 7630
7632 0 235.063096 43.1019794 90.4067077 -1 7631
7633 0 235.048061 43.0484033 90.4430144 -1 7632
7634 0 234.942169 43.0484716 90.491276 -1 7633
7635 0 234.779219 42.9548748 90.556737 -1 7634
7636 0 234.647456 42.9241089 90.6106711 -1 7635
7637 0 234.342919 42.8096829 90.6503447 -1 7636
7638 0 234.252587 42.7950414 90.7027009 -1 7637
7639 0 234.204386 42.732117 90.7663673 -1 7638
7640 0 234.068787 42.6264486 90.8624587 -1 7639
7641 0 234.012975 42.5710688 90.898431 -1 7640
7642 0 233.725475 42.3982887 90.952492 -1 7641
7643 0 233.266985 42.0236267 91.0454181 -1 7642
7644 0 233.106121 41.8640172 91.1015323 -1 7643
7645 0 232.926221 41.7816503 91.1411209 -1 7644
7646 0 232.768845 41.7011273 91.2073949 -1 7645
7647 0 232.750734 41.7780752 91.2168879 -1 7646
7648 0 232.707622 41.7852985 91.2670312 -1 7647
7649 0 232.485968 41.8664993 91.2711586 -1 7648
7650 0 231.813108 42.5203383 91.1157907 -1 7649
7651 0 231.993149 42.6913746 91.056792 -1 7650
7652 0 232.131033 42.7046015 91.0309077 -1 7651
7653 0 232.205704 42.6915016 91.0092037 -1 7652
7654 0 232.196005 42.6331994 90.9951428 -1 7653
7655 0 231.704648 42.6378149 91.1143401 -1 7650
7656 0 231.530026 42.8273349 91.1746913 -1 7655
7657 0 231.200327 43.1837586 91.1950137 -1 7656
7658 0 231.088134 43.2233769 91.2101107 -1 7657
7659 0 230.92296 43.276436 91.2210648 -1 7658
7660 0 230.542182 43.3336284 91.2262264 -1 7659
7661 0 230.50426 43.4020581 91.2629337 -1 7660
7662 0 230.417487 43.4405763 91.3050913 -1 7661
7663 0 230.25776 43.4424937 91.3273999 -1 7662
7664 0 230.164459 43.5135321 91.3621876 -1 7663
7665 0 230.006813 43.5117204 91.4116913 -1 7664
7666 0 229.833612 43.4990199 91.4633297 -1 7665
7667 0 229.727925 43.5085411 91.4852057 -1 7666
7668 0 229.78584 43.5859667 91.4954558 -1 7667
7669 0 229.734299 43.6070356 91.5421866 -1 7668
7670 0 229.651931 43.6019245 91.5678226 -1 7669
7671 0 229.527493 43.5989866 91.6183596 -1 7670
7672 0 229.428687 43.5495352 91.7062407 -1 7671
7673 0 229.326212 43.4899196 91.7438477 -1 7672
7674 0 229.246672 43.0601772 91.8660341 -1 7673
7675 0 228.03813 43.2155528 91.7529713 -1 7674
7676 0 227.838499 43.3667699 91.6871038 -1 7675
7677 0 227.987977 43.3817982 91.6340712 -1 7676
7678 0 228.225126 43.2141929 91.6249987 -1 7677
7679 0 228.537883 43.0570758 91.6147897 -1 7678
7680 0 228.523172 43.0399288 91.5919212 -1 7679
7681 0 227.525862 43.5571182 91.5561991 -1 7677
7682 0 227.41168 43.6081439 91.488528 -1 7681
7683 0 227.347802 43.5702162 91.4692113 -1 7682
7684 0 227.367813 43.509373 91.4307374 -1 7683
7685 0 227.431935 43.4840507 91.4116413 -1 7684
7686 0 227.473737 43.4735543 91.3885426 -1 7685
7687 0 228.234454 43.0653998 91.8711526 -1 7674
7688 0 227.873213 43.2061247 91.8574197 -1 7687
7689 0 227.743305 43.1865241 91.8856276 -1 7688
7690 0 227.751916 43.2001839 91.9355315 -1 7689
7691 0 227.727976 43.2112173 91.9588851 -1 7690
7692 0 227.703972 43.2212564 91.9824614 -1 7691
7693 0 227.728995 43.1686431 92.0216958 -1 7692
7694 0 227.341871 43.3410263 91.9993642 -1 7693
7695 0 227.226497 43.4273258 92.0293466 -1 7694
7696 0 227.094171 43.5767843 92.0439504 -1 7695
7697 0 227.107613 43.7571624 92.0282245 -1 7696
7698 0 227.033046 44.0065556 92.0204713 -1 7697
7699 0 227.055057 44.0765903 92.0572173 -1 7698
7700 0 227.081395 44.097403 92.0792952 -1 7699
7701 0 227.18248 44.2577812 92.0967119 -1 7700
7702 0 227.256781 44.3794918 92.0962787 -1 7701
7703 0 228.570879 42.9914238 92.1850274 -1 7693
7704 0 228.719384 43.0526687 92.1999483 -1 7703
7705 0 228.634357 43.0036204 92.262314 -1 7704
7706 0 228.421429 42.898016 92.3092432 -1 7705
7707 0 232.375227 41.9806176 91.2705976 -1 7649
7708 0 232.391169 41.9444161 91.3313478 -1 7707
7709 0 232.507385 41.9617819 91.3563715 -1 7708
7710 0 232.453018 41.9845101 91.402894 -1 7709
7711 0 232.480497 42.0726206 91.4370269 -1 7710
7712 0 232.405954 42.1763112 91.4656067 -1 7711
7713 0 232.213027 42.2158545 91.4793005 -1 7712
7714 0 232.184876 42.2162237 91.504885 -1 7713
7715 0 232.909698 41.6956147 91.0800306 -1 7643
7716 0 232.619324 41.6177441 91.0636615 -1 7715
7717 0 232.517606 41.6706686 91.0236817 -1 7716
7718 0 232.511901 41.7433181 90.9552102 -1 7717
7719 0 232.456232 41.7788349 90.8935002 -1 7718
7720 0 246.935848 43.5692646 86.5739785 -1 7506
7721 0 246.895049 43.4803474 86.6101723 -1 7720
7722 0 246.915092 43.3305925 86.6635683 -1 7721
7723 0 248.008552 43.3827721 86.751616 -1 7722
7724 0 248.19859 43.3461229 86.7540927 -1 7723
7725 0 248.310678 43.3359799 86.7432281 -1 7724
7726 0 248.41914 43.3404646 86.7294727 -1 7725
7727 0 248.546762 43.3113778 86.6983774 -1 7726
7728 0 248.752544 43.2663981 86.6790398 -1 7727
7729 0 248.945901 43.2225948 86.6581775 -1 7728
7730 0 249.378133 43.363059 86.6335267 -1 7729
7731 0 249.891797 43.5751188 86.6820442 -1 7730
7732 0 249.998922 43.6518877 86.731671 -1 7731
7733 0 250.137357 43.7517494 86.7808618 -1 7732
7734 0 250.188145 43.7969675 86.8040929 -1 7733
7735 0 250.232907 43.7973837 86.8594731 -1 7734
7736 0 250.264068 43.8071826 86.9116257 -1 7735
7737 0 250.343724 43.8359112 86.9660727 -1 7736
7738 0 250.440738 43.844853 87.0259096 -1 7737
7739 0 250.794373 44.8495438 86.917009 -1 7738
7740 0 250.773186 44.9123871 86.9535162 -1 7739
7741 0 250.874536 44.9160397 87.0393128 -1 7740
7742 0 250.893114 44.9738073 87.0811783 -1 7741
7743 0 250.872257 44.9663291 87.1050032 -1 7742
7744 0 250.869094 45.0711023 87.1609883 -1 7743
7745 0 250.831676 45.0016219 87.2435542 -1 7744
7746 0 250.779621 44.8306326 87.3423074 -1 7745
7747 0 250.779912 44.9154081 87.3523305 -1 7746
7748 0 250.766252 44.9111431 87.3764077 -1 7747
7749 0 250.711862 44.8575014 87.4045476 -1 7748
7750 0 250.779073 44.7020628 87.4644185 -1 7749
7751 0 250.767647 44.7877456 87.4729182 -1 7750
7752 0 250.770328 44.8808239 87.5065609 -1 7751
7753 0 250.737727 44.8200373 87.5384541 -1 7752
7754 0 250.508627 45.397199 87.4356672 -1 7753
7755 0 250.398148 45.5042388 87.4540242 -1 7754
7756 0 250.332001 45.5518175 87.4878467 -1 7755
7757 0 250.305272 45.5735381 87.5058314 -1 7756
7758 0 250.280105 45.7384913 87.5234725 -1 7757
7759 0 250.178914 46.0097896 87.5137936 -1 7758
7760 0 250.139849 46.0500146 87.5518629 -1 7759
7761 0 250.169186 46.0435057 87.6057737 -1 7760
7762 0 250.175814 46.102998 87.620709 -1 7761
7763 0 250.741005 44.773055 87.5719808 -1 7753
7764 0 250.742559 44.7208681 87.6062362 -1 7763
7765 0 250.880773 44.6474921 87.6597018 -1 7764
7766 0 250.895522 44.6757995 87.6812232 -1 7765
7767 0 250.957398 44.5687521 87.7568718 -1 7766
7768 0 251.04887 43.7010031 87.9458776 -1 7767
7769 0 250.980051 44.5450154 87.8133346 -1 7768
7770 0 250.966806 44.6774964 87.8380109 -1 7769
7771 0 251.088871 44.6636396 87.8790646 -1 7770
7772 0 251.142725 44.6223001 87.9173026 -1 7771
7773 0 251.14437 44.6140918 87.9685629 -1 7772
7774 0 251.207237 44.5759734 88.0072413 -1 7773
7775 0 251.263908 44.5305482 88.0465259 -1 7774
7776 0 251.329066 44.6227643 88.0870047 -1 7775
7777 0 250.868895 44.6308738 88.1825798 -1 7776
7778 0 250.224036 44.9949093 88.0706755 -1 7777
7779 0 250.125584 45.0558456 88.073713 -1 7778
7780 0 250.064214 45.0576407 88.0914076 -1 7779
7781 0 250.003429 45.1103488 88.149649 -1 7780
7782 0 249.885687 45.132635 88.2070564 -1 7781
7783 0 249.684049 45.130716 88.2596596 -1 7782
7784 0 249.502259 45.0926639 88.2962207 -1 7783
7785 0 249.372039 45.1688491 88.367535 -1 7784
7786 0 249.37272 45.2206441 88.3830798 -1 7785
7787 0 249.342449 45.2422044 88.4254463 -1 7786
7788 0 249.304694 45.2803067 88.4640205 -1 7787
7789 0 251.238862 44.603961 88.2535877 -1 7777
7790 0 251.246177 44.5916003 88.2813775 -1 7789
7791 0 251.266245 44.5741245 88.3115117 -1 7790
7792 0 251.113742 44.2720341 88.3733366 -1 7791
7793 0 250.94155 44.2380503 88.3849513 -1 7792
7794 0 250.973069 44.2383526 88.4132115 -1 7793
7795 0 250.947259 44.2011734 88.4665784 -1 7794
7796 0 250.895704 44.1989897 88.4860074 -1 7795
7797 0 251.887249 44.7990105 88.3410264 -1 7791
7798 0 251.966473 44.873625 88.3612506 -1 7797
7799 0 252.060251 44.7473013 88.4192383 -1 7798
7800 0 252.081357 44.7266989 88.4500116 -1 7799
7801 0 252.135118 44.7001811 88.5102146 -1 7800
7802 0 252.140665 44.6296331 88.5729044 -1 7801
7803 0 252.180286 44.583324 88.6350769 -1 7802
7804 0 252.205061 44.6065743 88.6829921 -1 7803
7805 0 252.222856 44.6141792 88.7329249 -1 7804
7806 0 252.229289 44.5978085 88.7859017 -1 7805
7807 0 252.245303 44.5545366 88.8448298 -1 7806
7808 0 252.407253 44.5290271 88.9169924 -1 7807
7809 0 252.4953 44.573544 88.9680721 -1 7808
7810 0 252.562401 44.5722392 89.0250971 -1 7809
7811 0 252.607953 44.5085482 89.0910514 -1 7810
7812 0 252.641495 44.5049426 89.1446832 -1 7811
7813 0 252.648755 44.4969937 89.1961243 -1 7812
7814 0 252.679 44.5204639 89.268966 -1 7813
7815 0 252.673296 44.474281 89.3504781 -1 7814
7816 0 252.678143 44.5926324 89.3784126 -1 7815
7817 0 252.644746 44.618524 89.4189776 -1 7816
7818 0 252.618096 44.756358 89.4642233 -1 7817
7819 0 252.644801 44.8604326 89.5215754 -1 7818
7820 0 252.645556 44.9455184 89.5549584 -1 7819
7821 0 252.661766 44.991296 89.5728099 -1 7820
7822 0 252.502329 45.0801211 89.5875619 -1 7821
7823 0 252.470588 45.1100073 89.6274279 -1 7822
7824 0 252.475642 45.1205531 89.674939 -1 7823
7825 0 252.503422 45.131301 89.7249205 -1 7824
7826 0 252.494024 45.1809272 89.7391329 -1 7825
7827 0 252.370056 45.3826154 89.7369373 -1 7826
7828 0 252.336303 45.459916 89.7433189 -1 7827
7829 0 252.391762 45.6239647 89.8409938 -1 7828
7830 0 252.461426 45.7405088 89.8514518 -1 7829
7831 0 252.465797 45.7788253 89.8691806 -1 7830
7832 0 251.939315 44.903518 88.2540765 -1 7789
7833 0 252.090863 45.0674631 88.1924688 -1 7832
7834 0 252.226079 45.3183209 88.1381761 -1 7833
7835 0 252.450533 45.5357282 88.1492891 -1 7834
7836 0 252.576031 45.6582284 88.1661553 -1 7835
7837 0 252.633642 45.6775178 88.193822 -1 7836
7838 0 252.685125 45.719678 88.2412472 -1 7837
7839 0 252.778119 45.9475897 88.2599037 -1 7838
7840 0 252.871273 46.0898318 88.2693847 -1 7839
7841 0 252.855623 46.0056899 88.3072957 -1 7840
7842 0 252.843508 46.0085615 88.3299311 -1 7841
7843 0 249.456846 43.3207737 86.5993663 -1 7730
7844 0 249.865225 43.4904963 86.5673807 -1 7843
7845 0 246.739347 43.2910841 86.6764119 -1 7722
7846 0 246.758225 43.4894142 86.6698953 -1 7845
7847 0 246.967711 44.2731749 86.5835631 -1 7846
7848 0 246.165476 43.7481793 86.6115822 -1 7847
7849 0 245.985014 43.6342913 86.6371632 -1 7848
7850 0 246.088045 43.6734233 86.6670584 -1 7849
7851 0 246.067392 43.6592364 86.7182677 -1 7850
7852 0 246.103667 43.6609087 86.7728605 -1 7851
7853 0 246.398104 43.8753757 86.818486 -1 7852
7854 0 246.392664 43.8713039 86.8440195 -1 7853
7855 0 247.134934 44.4009697 86.6053512 -1 7847
7856 0 247.853842 43.87042 86.7515505 -1 7855
7857 0 247.6464 42.1737272 86.9949823 -1 7856
7858 0 247.659838 42.0802015 86.9870512 -1 7857
7859 0 247.714511 42.0762684 86.968369 -1 7858
7860 0 247.772754 42.0319883 86.9570278 -1 7859
7861 0 247.787965 41.9735788 86.9432379 -1 7860
7862 0 247.938327 41.7555673 86.9465932 -1 7861
7863 0 248.02792 41.693493 86.9418834 -1 7862
7864 0 248.179258 41.0461231 87.0443825 -1 7863
7865 0 248.491953 40.2837724 87.2364228 -1 7864
7866 0 248.421859 40.2575149 87.3098674 -1 7865
7867 0 248.376089 40.2321565 87.3859804 -1 7866
7868 0 248.371943 40.1488406 87.4254918 -1 7867
7869 0 248.669552 41.0562846 87.3291495 -1 7868
7870 0 248.701932 41.042277 87.3608138 -1 7869
7871 0 248.706353 41.0037385 87.3934971 -1 7870
7872 0 248.677636 41.0054933 87.4154324 -1 7871
7873 0 248.65888 41.0277608 87.4349672 -1 7872
7874 0 248.549525 40.0755336 87.2529908 -1 7865
7875 0 248.568774 40.038135 87.2101894 -1 7874
7876 0 248.66667 40.1366583 87.1533542 -1 7875
7877 0 248.66511 40.2848498 87.1022279 -1 7876
7878 0 248.673663 40.3529685 87.065939 -1 7877
7879 0 247.073176 44.5245327 86.6025555 -1 7855
7880 0 246.985526 44.653546 86.595969 -1 7879
7881 0 246.845671 44.6494938 86.6066436 -1 7880
7882 0 246.811443 44.6778791 86.6233182 -1 7881
7883 0 246.747727 44.7022573 86.6627838 -1 7882
7884 0 246.722229 44.7304278 86.705754 -1 7883
7885 0 246.648639 45.2427429 84.5485761 -1 7463
7886 0 246.538296 45.3318121 84.5721069 -1 7885
7887 0 246.553331 45.2986216 84.6049702 -1 7886
7888 0 244.047161 42.3233481 79.4135106 -1 7278
7889 0 243.958422 42.1321027 79.535266 -1 7888
7890 0 243.771196 42.1758358 79.5844445 -1 7889
7891 0 244.641853 39.5721755 76.3964407 -1 7229
7892 0 245.143972 39.061601 76.4548455 -1 7891
7893 0 245.585959 38.4419819 76.5713294 -1 7892
7894 0 245.709967 37.9663277 76.6213112 -1 7893
7895 0 246.390091 37.7870974 76.7233582 -1 7894
7896 0 246.839496 37.5960203 76.7650141 -1 7895
7897 0 247.541603 37.3487779 76.85542 -1 7896
7898 0 247.734013 37.4277698 76.7979726 -1 7897
7899 0 247.922703 37.1266585 76.8123847 -1 7898
7900 0 248.196493 36.9474225 76.7735594 -1 7899
7901 0 248.30692 36.9026443 76.6653959 -1 7900
7902 0 248.421403 36.8906147 76.6332608 -1 7901
7903 0 248.494662 36.7773771 76.6063856 -1 7902
7904 0 248.691246 36.5815744 76.5312164 -1 7903
7905 0 248.871826 36.3490769 76.5368576 -1 7904
7906 0 248.711995 35.7781084 76.5511045 -1 7905
7907 0 248.776185 35.811165 76.4527055 -1 7906
7908 0 248.67556 35.835851 76.3535748 -1 7907
7909 0 248.64361 35.8403232 76.3212461 -1 7908
7910 0 248.555048 35.8257459 76.2551312 -1 7909
7911 0 248.506888 35.7189413 76.2067339 -1 7910
7912 0 248.486459 35.5644114 76.1422834 -1 7911
7913 0 248.452639 35.3376773 76.0838977 -1 7912
7914 0 248.800502 34.7821503 76.2090152 -1 7913
7915 0 248.900882 34.0899697 76.3341805 -1 7914
7916 0 248.922085 34.0577348 76.3680913 -1 7915
7917 0 248.932548 33.9151332 76.4396271 -1 7916
7918 0 248.897534 33.8728326 76.4650074 -1 7917
7919 0 248.433574 35.2574574 76.0636101 -1 7913
7920 0 248.465528 34.894492 76.0059609 -1 7919
7921 0 248.262991 34.4372246 75.8655703 -1 7920
7922 0 248.206986 34.0551484 75.7415681 -1 7921
7923 0 248.166012 33.760425 75.6363423 -1 7922
7924 0 248.068921 33.4713321 75.5468857 -1 7923
7925 0 247.940446 33.3991767 75.4796344 -1 7924
7926 0 247.869016 33.3411469 75.4472474 -1 7925
7927 0 247.839764 33.301158 75.4202201 -1 7926
7928 0 247.81469 33.2163621 75.399078 -1 7927
7929 0 247.814111 33.1386556 75.3814477 -1 7928
7930 0 247.771249 33.121555 75.3493537 -1 7929
7931 0 247.764326 33.1095084 75.3230426 -1 7930
7932 0 247.781994 33.0925463 75.3016609 -1 7931
7933 0 247.610324 32.9965627 75.2557536 -1 7932
7934 0 247.613263 32.9855158 75.2310586 -1 7933
7935 0 247.554147 32.9365493 75.1996944 -1 7934
7936 0 247.560814 32.8877763 75.179981 -1 7935
7937 0 247.560396 32.8796834 75.154352 -1 7936
7938 0 247.535803 32.7196397 75.1153365 -1 7937
7939 0 247.471475 32.5915371 75.0920508 -1 7938
7940 0 247.37841 32.4158593 75.0425597 -1 7939
7941 0 247.377306 32.1318556 75.0484511 -1 7940
7942 0 247.252586 31.9207408 75.0238798 -1 7941
7943 0 247.210613 31.913373 74.9906442 -1 7942
7944 0 247.224008 31.8866881 74.9695551 -1 7943
7945 0 247.218283 31.878527 74.94291 -1 7944
7946 0 247.227183 31.8508333 74.921142 -1 7945
7947 0 247.319306 31.7672056 74.8677364 -1 7946
7948 0 247.334559 31.7552367 74.8453456 -1 7947
7949 0 247.155447 31.7814938 74.8896695 -1 7946
7950 0 246.937363 31.6104159 74.8435835 -1 7949
7951 0 246.964446 31.5770122 74.8256981 -1 7950
7952 0 247.486146 32.8124735 75.069387 -1 7938
7953 0 247.401275 32.8695913 75.0212735 -1 7952
7954 0 248.660591 35.3492312 76.6989013 -1 7906
7955 0 248.636462 35.1564332 76.770658 -1 7954
7956 0 248.623756 35.064767 76.8059037 -1 7955
7957 0 248.518464 35.0003022 76.8487514 -1 7956
7958 0 248.412351 35.0406515 76.8525162 -1 7957
7959 0 248.949162 34.9242453 76.8515385 -1 7955
7960 0 248.938747 34.6376309 76.9369788 -1 7959
7961 0 248.886235 34.384148 77.01145 -1 7960
7962 0 245.736328 38.1245722 76.6596525 -1 7893
7963 0 245.668338 38.2029753 76.7728336 -1 7962
7964 0 245.778482 38.1358633 76.9046765 -1 7963
7965 0 245.835751 38.1855762 76.9341558 -1 7964
7966 0 245.852147 38.1782507 76.9642425 -1 7965
7967 0 245.859531 38.2181817 77.0404773 -1 7966
7968 0 245.799536 38.2668833 77.1052493 -1 7967
7969 0 245.863968 38.3476427 77.1852387 -1 7968
7970 0 245.975256 38.4189563 77.2735254 -1 7969
7971 0 246.160941 38.5182569 77.3697122 -1 7970
7972 0 246.272588 38.6090805 77.4022394 -1 7971
7973 0 246.385847 38.6358836 77.4695697 -1 7972
7974 0 246.439037 38.6609616 77.5544233 -1 7973
7975 0 246.451096 38.702361 77.6042814 -1 7974
7976 0 246.566984 38.8411845 77.6844019 -1 7975
7977 0 246.637139 38.9467344 77.7084355 -1 7976
7978 0 246.690416 38.9693992 77.7668709 -1 7977
7979 0 246.680384 38.9277449 77.8237251 -1 7978
7980 0 246.704097 38.9211744 77.8547611 -1 7979
7981 0 246.693818 38.9185809 77.9066484 -1 7980
7982 0 246.712712 38.9258098 77.9351923 -1 7981
7983 0 246.779002 39.0062383 77.988218 -1 7982
7984 0 246.817556 39.0595665 78.01386 -1 7983
7985 0 246.855067 39.0666102 78.0717928 -1 7984
7986 0 246.965429 39.0829451 78.1396578 -1 7985
7987 0 246.956655 39.0960496 78.1897131 -1 7986
7988 0 247.06464 39.0281759 78.2945595 -1 7987
7989 0 247.036268 38.9686862 78.3244456 -1 7988
7990 0 247.086029 38.8921658 78.3684533 -1 7989
7991 0 247.134069 38.8873272 78.4029623 -1 7990
7992 0 247.21694 38.9063032 78.4662537 -1 7991
7993 0 247.380065 38.9851779 78.5339986 -1 7992
7994 0 247.430281 39.0372255 78.5614231 -1 7993
7995 0 247.448308 39.0676234 78.5867313 -1 7994
7996 0 247.290803 38.9165242 78.6620039 -1 7995
7997 0 247.283703 38.8537417 78.7222092 -1 7996
7998 0 247.256277 38.8900041 78.7398866 -1 7997
7999 0 247.221704 38.8086414 78.7718308 -1 7998
8000 0 247.255676 39.073305 78.7689546 -1 7999
8001 0 247.247465 39.1219628 78.7878852 -1 8000
8002 0 247.289247 39.1161201 78.8214972 -1 8001
8003 0 247.276736 39.1205921 78.8455632 -1 8002
8004 0 247.1893 38.7378175 78.8027475 -1 7999
8005 0 247.292679 38.6324952 78.8587037 -1 8004
8006 0 241.649741 40.3578364 73.3665506 -1 7195
8007 0 241.433067 40.4845797 73.4007098 -1 8006
8008 0 241.2973 40.5344724 73.4288101 -1 8007
8009 0 241.246743 40.5962575 73.4677424 -1 8008
8010 0 241.17813 40.6341419 73.5333912 -1 8009
8011 0 241.116182 40.7210388 73.5679643 -1 8010
8012 0 241.089758 40.9270457 73.5939281 -1 8011
8013 0 241.01358 41.1663838 73.6090064 -1 8012
8014 0 240.830843 41.4590689 73.6296684 -1 8013
8015 0 240.818219 41.6225751 73.6619649 -1 8014
8016 0 240.809637 41.7028181 73.6779357 -1 8015
8017 0 240.741254 41.8099881 73.7356497 -1 8016
8018 0 240.696995 42.0939092 73.8287139 -1 8017
8019 0 240.645519 42.3804784 73.9201387 -1 8018
8020 0 240.641212 42.4346779 73.9395542 -1 8019
8021 0 240.553644 42.5631324 73.9654391 -1 8020
8022 0 240.473276 42.7012494 73.9910992 -1 8021
8023 0 240.406123 42.8362754 74.0453742 -1 8022
8024 0 240.390687 42.8598573 74.0935273 -1 8023
8025 0 240.332863 42.931325 74.130281 -1 8024
8026 0 239.736263 42.9924589 74.5254253 -1 8025
8027 0 239.695727 43.0032645 74.54568 -1 8026
8028 0 239.589543 43.0010537 74.5861255 -1 8027
8029 0 239.531648 43.0085883 74.6314039 -1 8028
8030 0 239.643696 43.1634325 74.7857687 -1 8029
8031 0 239.630921 43.1351238 74.814463 -1 8030
8032 0 239.577254 43.0659437 74.8967315 -1 8031
8033 0 239.493997 43.1309388 74.9584573 -1 8032
8034 0 239.381462 43.2057343 75.0421875 -1 8033
8035 0 239.339062 43.2143672 75.0627136 -1 8034
8036 0 239.256778 43.2280916 75.1045798 -1 8035
8037 0 239.169163 43.3036968 75.1379307 -1 8036
8038 0 239.187137 43.5384696 75.1632198 -1 8037
8039 0 239.198982 43.6511293 75.1767209 -1 8038
8040 0 239.072397 43.9115524 75.2078857 -1 8039
8041 0 239.063426 43.9297035 75.2311611 -1 8040
8042 0 239.028516 43.9791613 75.3007082 -1 8041
8043 0 239.113245 44.0517714 75.4079113 -1 8042
8044 0 239.273581 44.3278923 75.4968295 -1 8043
8045 0 239.383243 44.5706151 75.5039377 -1 8044
8046 0 239.405136 44.6429619 75.5234475 -1 8045
8047 0 239.445135 44.7767281 75.5634143 -1 8046
8048 0 239.434247 44.830438 75.5814765 -1 8047
8049 0 239.408633 44.9224998 75.6191919 -1 8048
8050 0 239.395026 45.0046078 75.6596443 -1 8049
8051 0 239.385427 45.0815158 75.674621 -1 8050
8052 0 238.999304 42.8245307 74.4828783 -1 8027
8053 0 239.012621 42.5766714 74.5955248 -1 8052
8054 0 239.075177 42.4440831 74.6462243 -1 8053
8055 0 239.079245 42.400088 74.6789433 -1 8054
8056 0 239.075033 42.3712934 74.7087962 -1 8055
8057 0 238.028467 42.2789667 69.0495454 -1 2876
8058 0 237.827435 42.1697797 69.1372638 -1 8057
8059 0 237.664614 42.0610368 69.2045311 -1 8058
8060 0 237.313711 41.8644159 69.256697 -1 8059
8061 0 237.324369 41.7903115 69.3174132 -1 8060
8062 0 237.326528 41.7646126 69.3462443 -1 8061
8063 0 237.354563 41.6452394 69.4918163 -1 8062
8064 0 237.372316 41.5801118 69.5787281 -1 8063
8065 0 237.55327 41.4239081 69.7217641 -1 8064
8066 0 237.684942 41.3959987 69.7937249 -1 8065
8067 0 237.717882 41.4282615 69.8469753 -1 8066
8068 0 243.27225 41.8103193 71.0052975 -1 1314
8069 0 243.035204 41.315014 71.0983734 -1 8068
8070 0 243.049642 40.880875 71.1988696 -1 8069
8071 0 243.064664 40.8214225 71.3364488 -1 8070
8072 0 243.127849 40.9780359 71.4070142 -1 8071
8073 0 243.438798 40.7489572 71.5590012 -1 8072
8074 0 243.82892 40.7529432 71.4931434 -1 8073
8075 0 243.898303 40.7668856 71.4772823 -1 8074
8076 0 243.964224 40.7556051 71.41226 -1 8075
8077 0 244.139436 40.7544061 71.364333 -1 8076
8078 0 244.090262 40.7432493 71.2804968 -1 8077
8079 0 243.343888 40.5733928 71.6400875 -1 8073
8080 0 242.970796 39.2751392 70.657874 -1 1312
8081 0 242.960049 39.0502906 70.7298757 -1 8080
8082 0 242.953229 39.0567231 70.7795562 -1 8081
8083 0 243.013884 38.9182723 70.854831 -1 8082
8084 0 243.043017 38.8011008 70.922817 -1 8083
8085 0 243.12028 38.7591941 70.9655698 -1 8084
8086 0 247.842973 33.2195086 69.6330671 -1 1299
8087 0 248.004028 33.2322008 69.6895312 -1 8086
8088 0 248.107419 33.3328727 69.7500473 -1 8087
8089 0 248.138373 33.3266641 69.7817232 -1 8088
8090 0 248.202155 32.8724845 69.1025441 -1 1296
8091 0 248.210023 32.9759068 69.1183343 -1 8090
8092 0 248.24468 33.0775178 69.164366 -1 8091
8093 0 248.164362 33.1157674 69.2418776 -1 8092
8094 0 248.194399 33.2275017 69.2860132 -1 8093
8095 0 248.305988 33.29835 69.3265631 -1 8094
8096 0 248.378036 33.3407033 69.3862893 -1 8095
8097 0 248.457736 33.4395792 69.4419114 -1 8096
8098 0 248.537235 33.4914939 69.4776368 -1 8097
8099 0 248.692549 33.2915048 69.2116329 -1 8092
8100 0 249.115298 31.6006237 68.6228083 -1 1286
8101 0 249.093456 31.811501 68.6206644 -1 8100
8102 0 249.287159 31.891086 68.7023219 -1 8101
8103 0 249.563812 32.0100673 68.7734277 -1 8102
8104 0 249.599982 32.0463836 68.8015372 -1 8103
8105 0 249.658639 32.0860463 68.8340987 -1 8104
8106 0 248.993349 32.0741872 68.5483046 -1 8101
8107 0 249.000492 32.3088829 68.5019013 -1 8106
8108 0 248.996733 32.3342003 68.4744206 -1 8107
8109 0 249.791415 32.1151288 67.9490537 -1 1070
8110 0 249.448101 32.9189026 67.7217741 -1 8109
8111 0 250.700374 35.2475515 67.1607735 -1 8110
8112 0 250.716318 35.2952989 67.1357266 -1 8111
8113 0 251.672701 34.5568784 67.4146714 -1 8112
8114 0 251.825184 34.4162266 67.5087602 -1 8113
8115 0 251.836947 34.3403837 67.6131933 -1 8114
8116 0 251.855078 34.3795073 67.6599616 -1 8115
8117 0 251.916847 34.2868536 67.7298628 -1 8116
8118 0 251.6967 33.5123303 67.9056975 -1 8117
8119 0 251.660569 33.4417413 67.9761705 -1 8118
8120 0 251.677524 33.357407 68.0594926 -1 8119
8121 0 251.637662 33.3027666 68.1512752 -1 8120
8122 0 251.572468 33.2082579 68.2182879 -1 8121
8123 0 251.52464 32.9739397 68.2800842 -1 8122
8124 0 251.596367 32.9760749 68.3188844 -1 8123
8125 0 251.76205 33.247652 68.4916063 -1 8124
8126 0 251.795495 33.2481339 68.5699052 -1 8125
8127 0 251.948196 33.1828362 68.7042922 -1 8126
8128 0 252.119431 33.1768465 68.8839763 -1 8127
8129 0 252.299765 33.1904791 69.0636066 -1 8128
8130 0 252.351336 33.2241297 69.1186075 -1 8129
8131 0 252.511245 33.2344955 69.1989284 -1 8130
8132 0 252.544561 33.3976127 69.307935 -1 8131
8133 0 252.238709 33.4719374 69.3553613 -1 8132
8134 0 251.722123 33.6140223 69.3038323 -1 8133
8135 0 251.365915 33.5896957 69.3277995 -1 8134
8136 0 251.263745 33.4914064 69.4130017 -1 8135
8137 0 251.137909 33.564373 69.523773 -1 8136
8138 0 251.142624 33.4961833 69.5560555 -1 8137
8139 0 250.428498 33.122799 69.4455874 -1 8138
8140 0 250.368217 33.0256372 69.4672842 -1 8139
8141 0 250.338602 32.9862348 69.4894177 -1 8140
8142 0 251.188417 33.4676682 69.592774 -1 8138
8143 0 251.204499 33.4888667 69.6422514 -1 8142
8144 0 251.165445 33.512736 69.6557821 -1 8143
8145 0 251.325341 33.8488675 69.7022075 -1 8144
8146 0 251.293571 33.8920105 69.7394662 -1 8145
8147 0 251.257858 33.9422962 69.7752001 -1 8146
8148 0 251.157188 33.9586973 69.8010614 -1 8147
8149 0 251.053776 33.9740172 69.8265353 -1 8148
8150 0 250.935323 34.01494 69.8462905 -1 8149
8151 0 250.868241 34.1132665 69.8707531 -1 8150
8152 0 250.816837 34.1591004 69.9039954 -1 8151
8153 0 250.784242 34.1860593 69.9187932 -1 8152
8154 0 250.721986 34.2373485 69.9736748 -1 8153
8155 0 250.573188 34.3103212 70.0086213 -1 8154
8156 0 250.442623 34.403785 70.020927 -1 8155
8157 0 250.38155 34.5308538 70.0196441 -1 8156
8158 0 250.248532 34.5436088 70.0400003 -1 8157
8159 0 250.027608 34.722152 70.0008841 -1 8158
8160 0 249.946569 34.8120468 69.9995786 -1 8159
8161 0 249.901597 34.854527 70.0105441 -1 8160
8162 0 249.896217 34.8984318 70.0294307 -1 8161
8163 0 249.843979 34.927333 70.0403558 -1 8162
8164 0 249.798193 34.9458915 70.0536785 -1 8163
8165 0 249.677291 35.1400772 70.0582791 -1 8164
8166 0 249.682232 35.511433 70.0701592 -1 8165
8167 0 249.15519 35.8048116 69.9587814 -1 8166
8168 0 248.884611 36.0309269 69.9062884 -1 8167
8169 0 248.874923 35.7408466 69.8353924 -1 8168
8170 0 248.883156 35.6818693 69.818428 -1 8169
8171 0 248.738265 36.0714588 69.8976694 -1 8168
8172 0 248.633263 36.0995954 69.9479361 -1 8171
8173 0 248.541688 36.2132787 70.0417469 -1 8172
8174 0 248.555451 36.1393698 70.0767009 -1 8173
8175 0 248.597763 36.2091501 70.1026901 -1 8174
8176 0 248.588583 36.2555412 70.1208878 -1 8175
8177 0 248.517031 36.422351 70.1145415 -1 8176
8178 0 248.486152 36.5397522 70.1212568 -1 8177
8179 0 248.431301 36.615878 70.1274906 -1 8178
8180 0 248.32497 36.6676053 70.126165 -1 8179
8181 0 248.071319 36.7702572 70.1158044 -1 8180
8182 0 247.695548 36.7897509 70.0408227 -1 8181
8183 0 247.55975 36.6004157 70.0583941 -1 8182
8184 0 247.549489 36.5376115 70.0875837 -1 8183
8185 0 247.552622 36.5374785 70.1130899 -1 8184
8186 0 247.562897 36.5532574 70.1383885 -1 8185
8187 0 247.563088 36.5637314 70.1622724 -1 8186
8188 0 247.573762 36.5402162 70.1916107 -1 8187
8189 0 247.588087 36.5644545 70.2168575 -1 8188
8190 0 247.628284 36.5133296 70.2547053 -1 8189
8191 0 250.292344 34.5464908 70.0731214 -1 8158
8192 0 250.875268 33.5807847 69.6123556 -1 8144
8193 0 250.816629 33.6404464 69.6181369 -1 8192
8194 0 250.767728 33.7321889 69.6226293 -1 8193
8195 0 250.716895 33.7662284 69.6327584 -1 8194
8196 0 250.687664 33.8005277 69.6473694 -1 8195
8197 0 250.217772 34.107622 69.542372 -1 8196
8198 0 249.788741 34.2516496 69.4631972 -1 8197
8199 0 249.520049 34.2669813 69.3818394 -1 8198
8200 0 249.425988 34.2457391 69.3402413 -1 8199
8201 0 249.360985 34.2424384 69.3028102 -1 8200
8202 0 249.302674 34.2818063 69.2624355 -1 8201
8203 0 249.303132 34.2323977 69.2431925 -1 8202
8204 0 249.308641 34.2526622 69.2179411 -1 8203
8205 0 249.334939 34.2762674 69.1966563 -1 8204
8206 0 249.367175 34.3446965 69.1720683 -1 8205
8207 0 249.372886 34.3306488 69.1503681 -1 8206
8208 0 249.392126 34.3552605 69.1275574 -1 8207
8209 0 249.355637 34.3261836 69.0986695 -1 8208
8210 0 249.350274 34.2703447 69.0789301 -1 8209
8211 0 249.32692 34.3236586 69.0444271 -1 8210
8212 0 251.214522 33.1335403 69.7300465 -1 8144
8213 0 251.202192 33.1208662 69.7530059 -1 8212
8214 0 251.177343 33.130533 69.7710097 -1 8213
8215 0 251.156657 33.1361535 69.7903205 -1 8214
8216 0 251.487205 32.6784165 68.326896 -1 8123
8217 0 251.413756 32.4660324 68.3572584 -1 8216
8218 0 251.366952 32.246757 68.417815 -1 8217
8219 0 251.146464 32.1260952 68.4068981 -1 8218
8220 0 251.090919 31.8207531 68.4509369 -1 8219
8221 0 251.06223 31.6963315 68.4816871 -1 8220
8222 0 250.986192 31.612266 68.4979604 -1 8221
8223 0 250.721996 31.5095873 68.4755299 -1 8222
8224 0 250.679983 31.5146038 68.4897471 -1 8223
8225 0 250.672536 31.5068704 68.5127941 -1 8224
8226 0 250.691168 31.4913635 68.5423052 -1 8225
8227 0 250.716233 31.4881233 68.5719171 -1 8226
8228 0 250.739076 31.52036 68.5973065 -1 8227
8229 0 250.750039 31.5392353 68.6215461 -1 8228
8230 0 250.891596 31.6530408 68.7116477 -1 8229
8231 0 250.958496 31.713603 68.7674013 -1 8230
8232 0 250.843371 35.7277456 66.9067698 -1 8112
8233 0 250.752093 35.9658217 66.6056111 -1 8232
8234 0 250.791112 36.1459113 66.4317958 -1 8233
8235 0 250.776913 36.3107565 66.3418719 -1 8234
8236 0 250.496267 35.8042916 65.846338 -1 8235
8237 0 250.683491 35.6228226 65.695833 -1 8236
8238 0 250.839015 35.6242304 65.6360413 -1 8237
8239 0 251.066225 35.6705388 65.5175784 -1 8238
8240 0 251.433871 36.0110404 65.3752659 -1 8239
8241 0 252.310666 36.1793464 64.9899764 -1 8240
8242 0 253.227687 37.0573327 64.6736307 -1 8241
8243 0 252.02462 36.9538199 64.6177775 -1 8242
8244 0 250.922419 38.7991552 64.193417 -1 8243
8245 0 250.805378 39.1295819 64.2029366 -1 8244
8246 0 250.547611 42.7632271 63.7424901 -1 8245
8247 0 250.733117 42.3539401 63.6659957 -1 8246
8248 0 250.948615 42.2787738 63.5794238 -1 8247
8249 0 251.112753 42.1960779 63.5755463 -1 8248
8250 0 251.099717 42.1467822 63.4640269 -1 8249
8251 0 251.077372 42.2071691 63.3837536 -1 8250
8252 0 251.066727 42.2898802 63.3260955 -1 8251
8253 0 251.049213 42.3438316 63.2246397 -1 8252
8254 0 251.116089 42.4875995 63.1520648 -1 8253
8255 0 251.132696 42.6819603 63.0635304 -1 8254
8256 0 251.139571 42.8696173 62.9737734 -1 8255
8257 0 251.054195 42.946988 62.8791485 -1 8256
8258 0 250.972415 43.011909 62.7867588 -1 8257
8259 0 250.941176 43.1350062 62.7201226 -1 8258
8260 0 250.864706 43.2023139 62.6285272 -1 8259
8261 0 250.922113 43.2322417 62.5674854 -1 8260
8262 0 250.912777 43.2738724 62.4692216 -1 8261
8263 0 250.950378 43.2486195 62.4567278 -1 8262
8264 0 250.988948 43.2188069 62.4449765 -1 8263
8265 0 251.013713 43.2708657 62.3749463 -1 8264
8266 0 251.005895 43.4152561 62.3102048 -1 8265
8267 0 250.921091 42.6165124 62.3900359 -1 8266
8268 0 250.977636 42.4887996 62.3706507 -1 8267
8269 0 251.042259 42.4097043 62.3698482 -1 8268
8270 0 251.095167 42.1460692 62.3886369 -1 8269
8271 0 251.06473 42.0140827 62.3982721 -1 8270
8272 0 250.786716 41.8684856 62.3610234 -1 8271
8273 0 250.832997 41.6898929 62.3909194 -1 8272
8274 0 250.862376 41.7123093 62.3257459 -1 8273
8275 0 250.869532 41.7422643 62.3008832 -1 8274
8276 0 251.103679 42.0722098 62.3762325 -1 8271
8277 0 251.117252 42.0963698 62.3532368 -1 8276
8278 0 251.109307 42.1127624 62.3269582 -1 8277
8279 0 250.904659 42.5360902 62.3052096 -1 8269
8280 0 250.890996 42.5617436 62.2766975 -1 8279
8281 0 250.89131 42.5815123 62.2516064 -1 8280
8282 0 250.907478 42.5976482 62.2300301 -1 8281
8283 0 250.908718 42.6082766 62.2062109 -1 8282
8284 0 250.897804 42.6373261 62.1778303 -1 8283
8285 0 250.89157 42.6423525 62.1532333 -1 8284
8286 0 250.882533 42.646277 62.1282271 -1 8285
8287 0 250.859483 42.6538203 62.1000727 -1 8286
8288 0 250.853248 42.6497193 62.0765777 -1 8287
8289 0 250.812431 42.6643696 62.0441371 -1 8288
8290 0 250.813845 42.70393 61.9941352 -1 8289
8291 0 250.663053 42.569398 61.9582454 -1 8290
8292 0 250.721214 42.5780876 61.9457249 -1 8291
8293 0 250.722415 42.5807336 61.9228891 -1 8292
8294 0 250.686272 42.5610561 61.8954892 -1 8293
8295 0 250.687503 42.5351277 61.8760765 -1 8294
8296 0 250.701809 42.5170143 61.8582656 -1 8295
8297 0 250.714262 42.4886408 61.8413213 -1 8296
8298 0 250.725745 42.4968571 61.8198269 -1 8297
8299 0 250.727869 42.509775 61.7959605 -1 8298
8300 0 250.742428 42.516037 61.7525636 -1 8299
8301 0 250.763305 42.5035499 61.7353631 -1 8300
8302 0 250.77395 42.4557743 61.7204005 -1 8301
8303 0 250.788358 42.3850868 61.7088959 -1 8302
8304 0 250.785875 42.3306181 61.6921842 -1 8303
8305 0 250.804921 42.2861585 61.6784433 -1 8304
8306 0 250.810842 42.2750179 61.6581994 -1 8305
8307 0 250.827078 42.2546037 61.6410559 -1 8306
8308 0 250.836754 42.2491331 61.6208674 -1 8307
8309 0 250.845477 42.2791123 61.5962757 -1 8308
8310 0 250.853273 42.2828104 61.5746339 -1 8309
8311 0 250.861935 42.3436504 61.5463433 -1 8310
8312 0 250.894152 42.3241812 61.5321823 -1 8311
8313 0 250.87768 42.4051307 61.4739179 -1 8312
8314 0 250.895604 42.4704061 61.446849 -1 8313
8315 0 250.907872 42.528888 61.4194873 -1 8314
8316 0 250.923178 42.5244836 61.4002612 -1 8315
8317 0 250.922368 42.5579995 61.3733728 -1 8316
8318 0 250.919777 42.5664056 61.3491631 -1 8317
8319 0 250.922833 42.571307 61.326463 -1 8318
8320 0 250.934286 42.5875172 61.3040154 -1 8319
8321 0 250.940168 42.5900944 61.2821403 -1 8320
8322 0 250.948727 42.6189083 61.2576145 -1 8321
8323 0 250.914575 42.2343694 61.501434 -1 8313
8324 0 250.957147 42.2216546 61.4884697 -1 8323
8325 0 250.976577 43.5106401 62.2700648 -1 8266
8326 0 251.666218 43.1232618 62.4510271 -1 8325
8327 0 251.741559 43.0716718 62.4490996 -1 8326
8328 0 251.908922 43.0138809 62.4429739 -1 8327
8329 0 251.960912 42.9808164 62.4342585 -1 8328
8330 0 252.018905 42.9616845 62.4021561 -1 8329
8331 0 252.049977 42.9121694 62.3685259 -1 8330
8332 0 252.071531 42.8990536 62.3286132 -1 8331
8333 0 252.1294 42.9219298 62.2913709 -1 8332
8334 0 252.188049 42.9720201 62.2509408 -1 8333
8335 0 252.264288 42.3644335 62.3396747 -1 8334
8336 0 252.28639 42.3578175 62.3219475 -1 8335
8337 0 252.230716 42.3414433 62.2902385 -1 8336
8338 0 252.335223 42.4024369 62.2803939 -1 8337
8339 0 252.369468 42.4297923 62.2609128 -1 8338
8340 0 252.36155 42.4415062 62.235114 -1 8339
8341 0 252.382737 42.4371663 62.2169305 -1 8340
8342 0 252.192983 42.9306933 62.2112618 -1 8334
8343 0 252.381152 43.0737846 62.1845218 -1 8342
8344 0 252.435921 43.0793429 62.1716045 -1 8343
8345 0 252.54538 43.0471237 62.1739461 -1 8344
8346 0 252.597207 43.073124 62.1579326 -1 8345
8347 0 252.676073 42.7501676 62.190104 -1 8346
8348 0 252.744684 42.6606394 62.1915569 -1 8347
8349 0 252.791649 42.5803119 62.1876692 -1 8348
8350 0 252.97456 42.3611059 62.2500711 -1 8349
8351 0 252.978519 42.2773024 62.2610617 -1 8350
8352 0 253.039664 42.2024468 62.2821056 -1 8351
8353 0 253.072536 41.9408377 62.3202862 -1 8352
8354 0 253.093694 41.9515737 62.2774094 -1 8353
8355 0 253.1273 41.9733459 62.2584793 -1 8354
8356 0 253.121417 41.9373946 62.2388357 -1 8355
8357 0 253.166309 41.9523707 62.2229316 -1 8356
8358 0 252.985379 42.2735987 62.2857114 -1 8350
8359 0 252.980044 42.2642607 62.3086699 -1 8358
8360 0 252.836477 43.104706 62.1775768 -1 8346
8361 0 253.159467 43.20169 62.2053398 -1 8360
8362 0 253.291417 43.3772737 62.2090598 -1 8361
8363 0 253.353287 43.4878795 62.184307 -1 8362
8364 0 253.350349 43.5987136 62.1469161 -1 8363
8365 0 253.33507 43.6520741 62.1143337 -1 8364
8366 0 253.333176 43.7436918 62.0795185 -1 8365
8367 0 253.315595 43.7609844 62.0510223 -1 8366
8368 0 253.151555 43.9990534 61.9663712 -1 8367
8369 0 253.08023 44.123872 61.9139075 -1 8368
8370 0 253.038029 44.5332307 61.8307914 -1 8369
8371 0 252.893658 44.8336468 61.7875289 -1 8370
8372 0 252.870282 44.9302747 61.7935595 -1 8371
8373 0 252.838421 45.0281095 61.7977942 -1 8372
8374 0 252.836158 45.1367472 61.8063022 -1 8373
8375 0 252.808332 45.1873332 61.8173753 -1 8374
8376 0 252.778694 45.2020328 61.8327256 -1 8375
8377 0 252.745725 45.2021918 61.84931 -1 8376
8378 0 252.730341 45.208838 61.8684329 -1 8377
8379 0 252.693347 45.2202843 61.8827897 -1 8378
8380 0 252.67664 45.276342 61.8952957 -1 8379
8381 0 252.632199 45.2879121 61.9082081 -1 8380
8382 0 252.593566 45.3611382 61.9142911 -1 8381
8383 0 252.558261 45.4152354 61.9234756 -1 8382
8384 0 252.504437 45.3966932 61.9384714 -1 8383
8385 0 252.434454 45.4581232 61.9400561 -1 8384
8386 0 252.382324 45.4474456 61.954362 -1 8385
8387 0 252.393156 45.4536654 61.9785765 -1 8386
8388 0 252.376032 45.4244282 62.0019908 -1 8387
8389 0 252.34088 45.4067158 62.0204549 -1 8388
8390 0 252.834158 43.210856 62.095348 -1 8360
8391 0 252.690213 43.2577529 62.0159276 -1 8390
8392 0 252.640707 43.241808 61.9626161 -1 8391
8393 0 252.689267 43.2225161 61.95154 -1 8392
8394 0 252.75784 43.1782015 61.9474373 -1 8393
8395 0 252.739868 43.1514907 61.9244218 -1 8394
8396 0 252.791783 43.1718082 61.9090776 -1 8395
8397 0 252.80652 43.1595767 61.8905879 -1 8396
8398 0 252.793665 43.1780842 61.8629527 -1 8397
8399 0 252.790651 43.1580569 61.8420072 -1 8398
8400 0 252.778993 43.153931 61.8174209 -1 8399
8401 0 252.757961 43.1476121 61.7913023 -1 8400
8402 0 252.766918 43.1478642 61.7701544 -1 8401
8403 0 252.730713 43.1518483 61.7398389 -1 8402
8404 0 252.698159 43.1637385 61.7092517 -1 8403
8405 0 252.689169 43.1697905 61.6839334 -1 8404
8406 0 252.682011 43.1792249 61.6585499 -1 8405
8407 0 252.682903 43.1467146 61.6399327 -1 8406
8408 0 252.69088 43.1492361 61.6183252 -1 8407
8409 0 252.736729 43.1710134 61.5787747 -1 8408
8410 0 252.747984 43.2097148 61.5532875 -1 8409
8411 0 252.758186 43.1873214 61.5352097 -1 8410
8412 0 252.804472 42.9949001 61.5452173 -1 8411
8413 0 252.900363 42.8089491 61.5638994 -1 8412
8414 0 253.004511 42.7237907 61.5716652 -1 8413
8415 0 253.016144 42.748936 61.5479628 -1 8414
8416 0 252.901967 42.9739833 61.4752534 -1 8415
8417 0 252.937146 43.0622984 61.4481843 -1 8416
8418 0 252.995739 43.08822 61.4333628 -1 8417
8419 0 253.003149 43.0681236 61.4144615 -1 8418
8420 0 253.104217 42.5745443 61.5636674 -1 8415
8421 0 253.106046 42.2974834 61.5753283 -1 8420
8422 0 253.082444 41.9393 61.6374025 -1 8421
8423 0 253.128234 41.7723744 61.6893829 -1 8422
8424 0 253.119961 41.6735057 61.7225795 -1 8423
8425 0 253.106934 41.6460246 61.7461887 -1 8424
8426 0 253.100495 41.6174055 61.7712103 -1 8425
8427 0 253.086522 41.6035222 61.7929842 -1 8426
8428 0 252.410025 43.5454242 61.9260378 -1 8391
8429 0 252.35632 43.5758645 61.9575928 -1 8428
8430 0 252.293674 43.6067622 61.9645117 -1 8429
8431 0 252.292401 43.7248341 61.9266922 -1 8430
8432 0 252.330545 43.7677336 61.9058285 -1 8431
[truncated: 766,859 more chars]
