# Supplementary material for: Communication from Learned to Innate Olfactory Processing Centers Is Required for Memory Retrieval in Drosophila
Source: Neuron. 2018 Nov 7;100(3):651–668.e8. doi: 10.1016/j.neuron.2018.08.037 (PMC6226615; doi:10.1016/j.neuron.2018.08.037)
Supplement: Data S1. SWC Files Containing the EM and Light Microscopy Reconstructions of the Different Neurons Used in This Study [file mmc5.zip › EM_PD2a1#1.swc]

# SWC format file
# based on specifications at http://research.mssm.edu/cnic/swc.html
# Created by nat::write.neuron.swc
# PointNo Label X Y Z Radius Parent 
1 7 181.730749 51.5427917 106.323592 2694 -1
2 7 182.518074 51.7217681 106.485838 -1 1
3 7 183.575927 51.9635511 106.661018 -1 2
4 7 184.454014 52.2368257 106.763185 -1 3
5 7 185.501414 52.4742884 106.890317 -1 4
6 7 186.305242 52.7581456 107.029906 -1 5
7 7 186.56911 52.9856265 107.079553 -1 6
8 7 186.922136 53.1052491 107.230362 -1 7
9 7 187.42894 53.0626117 107.45282 -1 8
10 7 188.257862 53.0369202 107.680591 -1 9
11 7 188.70257 53.007621 107.8006 -1 10
12 7 189.356975 53.1085713 107.892902 -1 11
13 7 190.054264 53.1006119 108.011806 -1 12
14 7 190.917455 53.2475865 108.252929 -1 13
15 7 191.936768 53.712379 108.402894 -1 14
16 7 192.209207 53.8382715 108.451783 -1 15
17 7 192.985641 53.980766 108.506185 -1 16
18 7 193.910911 53.892068 108.533266 -1 17
19 7 194.697262 53.9207485 108.546247 -1 18
20 7 195.480854 54.3249607 108.444295 -1 19
21 7 196.438474 54.5819218 108.412233 -1 20
22 7 197.43408 54.8347531 108.385061 -1 21
23 7 198.319294 55.2348921 108.296479 -1 22
24 7 199.041878 55.6540566 108.165624 -1 23
25 7 199.31403 55.8065787 108.080097 -1 24
26 7 199.626844 55.8044925 108.005916 -1 25
27 7 199.919138 55.6451455 107.873452 -1 26
28 7 200.063527 55.5537551 107.798758 -1 27
29 7 200.262444 55.419377 107.695318 -1 28
30 7 200.46968 55.2536708 107.556417 -1 29
31 7 200.616086 55.1302805 107.424885 -1 30
32 7 200.698073 54.9814989 107.334065 -1 31
33 7 200.89041 54.6541785 107.225391 -1 32
34 7 201.078268 54.4924705 107.14902 -1 33
35 7 201.156009 54.4202803 107.086379 -1 34
36 7 201.316943 54.4116736 106.978215 -1 35
37 7 201.551672 54.5393595 106.830801 -1 36
38 7 201.764472 54.7348891 106.689309 -1 37
39 7 202.11849 55.0854332 106.533539 -1 38
40 7 202.382102 55.4565702 106.385563 -1 39
41 7 202.566734 55.7553507 106.179725 -1 40
42 7 202.851344 56.017359 105.991625 -1 41
43 7 203.043483 56.1236216 105.865292 -1 42
44 7 203.28623 56.2693111 105.736933 -1 43
45 7 203.496004 56.2388689 105.701526 -1 44
46 7 203.785764 56.3215745 105.463239 -1 45
47 7 203.954919 56.4065221 105.317256 -1 46
48 7 204.087414 56.5335576 105.159326 -1 47
49 7 204.14245 56.6013349 105.025349 -1 48
50 7 204.233854 56.7469978 104.88039 -1 49
51 7 204.387835 57.0275903 104.695305 -1 50
52 7 204.666389 57.2778609 104.507976 -1 51
53 7 204.865192 57.5277755 104.311833 -1 52
54 7 205.010416 57.8276459 104.121541 -1 53
55 7 205.205701 58.0967298 103.963601 -1 54
56 7 205.432427 58.334963 103.793165 -1 55
57 7 205.630159 58.4984671 103.633343 -1 56
58 7 205.844657 58.6367014 103.50124 -1 57
59 7 206.031212 58.7305689 103.352734 -1 58
60 7 206.162944 58.7370005 103.236249 -1 59
61 7 206.35748 58.91244 103.09408 -1 60
62 7 206.572994 59.0938638 102.93099 -1 61
63 7 206.696262 59.1762463 102.841657 -1 62
64 7 206.855082 59.2972816 102.70512 -1 63
65 7 207.184875 59.4800459 102.443711 -1 64
66 7 207.292447 59.6036007 102.343959 -1 65
67 7 207.385529 59.7450087 102.217197 -1 66
68 7 207.445739 59.9245557 102.057382 -1 67
69 7 207.512776 59.964524 101.924909 -1 68
70 7 207.624561 59.9670321 101.804159 -1 69
71 7 207.789665 60.0122327 101.65836 -1 70
72 7 207.9454 60.1229343 101.542544 -1 71
73 7 208.089587 60.1984522 101.387767 -1 72
74 7 208.226586 60.3356965 101.264018 -1 73
75 7 208.373487 60.4323057 101.126722 -1 74
76 7 208.466768 60.5325284 101.005008 -1 75
77 7 208.559406 60.7132498 100.844437 -1 76
78 7 208.572949 60.7840624 100.786852 -1 77
79 7 208.662775 61.0111185 100.503122 -1 78
80 7 208.744743 61.0779793 100.226465 -1 79
81 7 208.723926 61.097646 100.151959 -1 80
82 7 208.803348 61.1800358 99.8468249 -1 81
83 7 208.878995 61.167976 99.7429094 -1 82
84 7 208.963528 61.2482107 99.5054798 -1 83
85 7 209.039016 61.2657225 99.2556768 -1 84
86 7 209.071129 61.2391105 99.1021257 -1 85
87 7 208.990525 61.1972977 98.9149536 -1 86
88 7 208.972468 61.3489758 98.7637836 -1 87
89 7 208.865586 61.6432607 98.3823778 -1 88
90 7 208.868567 61.677419 98.3517851 -1 89
91 7 208.785523 61.705362 98.240901 -1 90
92 7 208.739424 61.8509261 98.0374523 -1 91
93 7 208.753321 61.8764502 98.0098102 -1 92
94 7 208.688659 62.1911079 97.6704285 -1 93
95 7 208.698443 62.5963555 97.3182759 -1 94
96 7 208.825536 63.0289409 96.9726834 -1 95
97 7 208.946787 63.3581722 96.6713267 -1 96
98 7 208.942261 63.4138099 96.6339801 -1 97
99 7 208.676117 64.3926697 95.9624165 -1 98
100 7 208.8612 64.8040057 95.6460583 -1 99
101 7 208.906157 64.9437143 95.445254 -1 100
102 7 208.999545 65.274644 95.0812497 -1 101
103 7 208.974463 65.6598875 94.7120207 -1 102
104 7 208.97748 66.3422403 94.2518949 -1 103
105 7 209.068741 67.1459319 93.7229386 -1 104
106 7 209.092208 67.2827074 93.3586187 -1 105
107 7 209.177993 67.3593093 93.0936808 -1 106
108 7 209.373936 67.5116533 92.8793047 -1 107
109 7 209.437853 67.6333479 92.6518979 -1 108
110 7 209.596183 67.9202498 92.3218791 -1 109
111 7 209.657502 68.1166499 92.0761154 -1 110
112 7 209.97068 68.4882721 91.5375208 -1 111
113 7 209.981297 68.7823983 91.1546178 -1 112
114 7 210.023836 68.6972547 90.7799465 -1 113
115 7 210.078407 68.7508126 90.4550686 -1 114
116 7 210.049475 68.939526 90.2205045 -1 115
117 7 209.935675 68.9346691 90.0153317 -1 116
118 7 209.657276 69.0695721 89.7251955 -1 117
119 7 209.580271 69.1797166 89.5530776 -1 118
120 7 209.603832 69.3034925 89.2312822 -1 119
121 7 209.550103 69.4128545 88.7634038 -1 120
122 7 209.5999 69.4724217 88.6493619 -1 121
123 7 209.856307 69.5607122 88.4263151 -1 122
124 7 209.859634 69.476797 88.0355718 -1 123
125 7 209.745845 69.5523132 87.8632981 -1 124
126 7 209.455976 69.339971 87.505929 -1 125
127 7 209.050057 69.2370819 87.1037081 -1 126
128 7 208.62392 69.3966039 86.9411734 -1 127
129 7 208.029266 69.3878776 86.4831861 -1 128
130 7 207.777756 69.5243167 86.3817765 -1 129
131 7 207.576542 69.6486191 86.2916095 -1 130
132 7 207.025883 69.632736 86.1721058 -1 131
133 7 206.666148 69.5828775 86.0929258 -1 132
134 7 206.325594 69.5930233 85.975636 -1 133
135 7 205.322555 69.3202756 85.7769212 -1 134
136 7 204.783993 69.2361381 85.7829102 -1 135
137 7 203.203573 69.1012415 86.2729931 -1 136
138 7 202.100945 68.9035574 86.3893904 -1 137
139 7 201.868657 68.8680946 86.4090766 -1 138
140 7 201.712088 68.6659559 86.453033 -1 139
141 7 201.787974 68.3920824 86.4470063 -1 140
142 4 201.452473 68.2175844 86.4785743 -1 141
143 4 200.959237 68.0538054 86.4498396 -1 142
144 4 200.468131 67.904224 86.4724385 -1 143
145 4 200.349765 67.8563593 86.4880394 -1 144
146 4 199.923246 67.7293333 86.54437 -1 145
147 4 199.750272 67.6011161 86.6769289 -1 146
148 4 199.210716 67.5586335 86.7456311 -1 147
149 4 198.951736 67.4956444 86.7637843 -1 148
150 2 199.491753 67.9790721 86.7603271 -1 149
151 2 199.552475 68.1459085 86.7892632 -1 150
152 2 199.529248 68.2733855 86.7834758 -1 151
153 2 199.502183 68.3224101 86.8218904 -1 152
154 2 199.467993 68.3586871 86.8344585 -1 153
155 2 199.48063 68.414728 86.8516648 -1 154
156 2 199.544839 68.4812052 86.8765067 -1 155
157 2 199.597195 68.5688331 86.8943132 -1 156
158 2 199.595979 68.6124197 86.9116289 -1 157
159 2 199.555223 68.6043175 86.9601583 -1 158
160 2 199.443539 68.6075094 87.0196981 -1 159
161 2 199.324545 68.6041089 87.0519513 -1 160
162 2 199.098959 68.7772366 87.0786272 -1 161
163 2 198.966727 68.9289209 87.1553842 -1 162
164 2 198.788952 69.0621573 87.2544899 -1 163
165 2 198.578449 69.1252359 87.253949 -1 164
166 2 198.453118 69.2037751 87.2936817 -1 165
167 2 198.29812 69.3169826 87.2928577 -1 166
168 2 198.240066 69.3008642 87.2579604 -1 167
169 2 199.644055 68.6670656 86.8813848 -1 158
170 2 199.728876 68.7178723 86.85906 -1 169
171 2 199.817483 68.7818691 86.834484 -1 170
172 2 199.822681 68.7678017 86.8113129 -1 171
173 2 199.897526 68.8115556 86.7885815 -1 172
174 2 199.933721 68.8574405 86.7579458 -1 173
175 2 200.17617 68.9666477 86.6979038 -1 174
176 2 200.415064 69.0779264 86.6091168 -1 175
177 2 200.602565 69.3312206 86.6701937 -1 176
178 2 200.756728 69.3925215 86.6309493 -1 177
179 2 200.910655 69.6082346 86.5571634 -1 178
180 2 200.953756 69.805431 86.4940746 -1 179
181 2 199.494388 68.3388828 86.7073955 -1 152
182 2 199.508275 68.3884957 86.6169731 -1 181
183 2 199.446038 68.370312 86.5543448 -1 182
184 2 199.17533 68.33063 86.4561968 -1 183
185 2 199.193003 68.302333 86.4385912 -1 184
186 4 198.686489 67.425312 86.7821153 -1 149
187 4 198.126816 67.1423383 86.8714525 -1 186
188 4 197.943098 67.0417229 86.8847361 -1 187
189 4 197.350779 66.8051549 86.9826447 -1 188
190 4 197.157541 66.8253725 87.1025435 -1 189
191 4 196.981332 66.7414109 87.1673419 -1 190
192 4 196.748427 66.6947353 87.2121507 -1 191
193 4 196.319616 66.5656792 87.2352111 -1 192
194 4 195.962039 66.4586793 87.2945752 -1 193
195 4 195.792074 66.4079222 87.325307 -1 194
196 4 195.341382 66.4439732 87.3603022 -1 195
197 4 194.948649 66.5190894 87.371203 -1 196
198 4 194.707059 66.5804529 87.4162004 -1 197
199 4 194.152189 66.5288438 87.5564174 -1 198
200 4 193.667738 66.6393429 87.7563383 -1 199
201 4 193.402875 66.6493681 87.8343361 -1 200
202 3 194.180229 66.6020812 88.0057845 -1 201
203 3 194.449929 66.7138524 88.1180246 -1 202
204 3 194.711016 66.8050818 88.2328428 -1 203
205 3 194.818459 66.9097868 88.3128929 -1 204
206 3 194.879035 67.0155859 88.3829992 -1 205
207 3 194.934277 67.0854726 88.4329131 -1 206
208 3 195.054647 67.0605598 88.490105 -1 207
209 3 195.428126 67.0698773 88.6456264 -1 208
210 3 195.718145 66.972913 88.7535873 -1 209
211 3 196.264021 67.0707625 88.8705618 -1 210
212 3 196.528285 67.2453382 88.9125098 -1 211
213 3 196.639609 67.3088353 88.9479589 -1 212
214 3 196.835846 67.4193526 88.9901203 -1 213
215 3 196.982373 67.5584954 89.0157043 -1 214
216 3 197.11247 67.8131194 88.9582624 -1 215
217 3 197.31065 68.037174 88.9482597 -1 216
218 3 197.425282 68.0810584 88.9884507 -1 217
219 3 197.296763 68.231135 88.9023177 -1 218
220 3 197.227769 68.3690809 88.8309356 -1 219
221 3 197.173742 68.4567519 88.7737647 -1 220
222 3 197.124126 68.5470687 88.7169332 -1 221
223 3 197.037754 68.641857 88.7325827 -1 222
224 3 196.973733 68.7795146 88.7432862 -1 223
225 3 196.744036 68.9385144 88.7700428 -1 224
226 3 196.684223 68.9024014 88.8466393 -1 225
227 3 196.600884 68.8636029 88.8922073 -1 226
228 3 196.954865 68.8258309 88.6485967 -1 224
229 3 196.953969 68.8595555 88.6140907 -1 228
230 3 196.907519 69.0320485 88.5131558 -1 229
231 3 196.814457 69.1588574 88.4937939 -1 230
232 3 196.814283 69.1708144 88.4104064 -1 231
233 3 196.83449 69.0863985 88.298226 -1 232
234 3 196.860013 69.0404537 88.2864078 -1 233
235 3 196.88327 69.0474464 88.2356159 -1 234
236 3 196.711957 69.3088615 88.4675716 -1 231
237 3 196.594191 69.4427082 88.4956981 -1 236
238 3 196.314574 69.5552998 88.5231526 -1 237
239 3 195.808519 69.5934125 88.6020274 -1 238
240 3 195.201943 69.7604135 88.6863807 -1 239
241 3 195.035234 69.8627982 88.6579929 -1 240
242 3 195.0206 69.8088104 88.6933857 -1 241
243 3 194.831673 69.7094358 88.8910519 -1 242
244 3 194.683107 69.6682973 88.8968583 -1 243
245 3 194.960817 69.9656895 88.5944125 -1 241
246 3 195.113676 70.0174277 88.5066997 -1 245
247 3 195.173949 70.0727113 88.4265266 -1 246
248 3 195.127418 70.1803378 88.3943709 -1 247
249 3 195.121834 70.2464673 88.3524116 -1 248
250 3 195.065979 70.4086436 88.3872971 -1 249
251 3 195.026864 70.5379974 88.3789352 -1 250
252 3 195.152219 70.5665439 88.4245051 -1 251
253 3 195.300052 70.6438145 88.4641603 -1 252
254 3 195.492616 70.6185007 88.4004804 -1 253
255 3 195.509146 70.6112579 88.3784983 -1 254
256 3 194.872473 70.6487145 88.3249547 -1 251
257 3 194.458914 70.8872096 88.219677 -1 256
258 3 194.046066 71.0321917 88.1343723 -1 257
259 3 193.771913 71.1815117 87.9955024 -1 258
260 3 193.700312 71.2294784 87.9178545 -1 259
261 3 193.715129 71.2560678 87.8885225 -1 260
262 3 193.838067 71.2820409 87.8271883 -1 261
263 3 193.917127 71.3352987 87.6979402 -1 262
264 3 194.053889 71.3513301 87.6680974 -1 263
265 3 194.343019 71.253567 87.7186951 -1 264
266 3 194.359512 71.2539789 87.6950773 -1 265
267 3 194.366116 71.2522994 87.7770877 -1 265
268 3 195.193561 69.9481122 88.4301784 -1 247
269 3 195.118033 69.909167 88.2624997 -1 268
270 3 194.930388 69.8289206 88.0810943 -1 269
271 3 194.97131 69.8317948 88.0349586 -1 270
272 3 196.785721 69.1296102 88.5213698 -1 231
273 3 196.777967 69.1496842 88.5692429 -1 272
274 3 197.189675 68.3980431 88.8438113 -1 220
275 3 197.166321 68.4096129 88.8634913 -1 274
276 3 197.017859 68.4237447 88.8844233 -1 275
277 3 196.923387 68.4088506 88.8956618 -1 276
278 3 196.835871 68.4252756 88.9013593 -1 277
279 3 196.640385 68.4607988 88.881133 -1 278
280 3 196.535826 68.5421582 88.8153171 -1 279
281 3 196.442314 68.6836043 88.7923694 -1 280
282 3 196.509089 68.7381234 88.7400435 -1 281
283 3 196.564076 68.7521643 88.7210987 -1 282
284 3 196.588388 68.7669212 88.6689409 -1 283
285 3 196.618387 68.765998 88.5675212 -1 284
286 3 196.658646 68.7776441 88.4922693 -1 285
287 3 196.69545 68.8368575 88.4328055 -1 286
288 3 196.453888 68.438194 88.8754747 -1 279
289 3 196.429222 68.3822158 88.9097095 -1 288
290 3 196.410716 68.3644732 88.936769 -1 289
291 3 197.530732 68.0202646 89.0501257 -1 218
292 3 198.083303 67.8901426 89.3517013 -1 291
293 3 198.396908 67.9825975 89.3666706 -1 292
294 3 198.767752 67.8886792 89.3809951 -1 293
295 3 199.246538 67.6380514 89.5061671 -1 294
296 3 199.27975 67.4878953 89.4930755 -1 295
297 3 199.525556 67.5479315 89.3931963 -1 296
298 3 199.778791 67.554092 89.360831 -1 297
299 3 200.517832 67.679791 89.6391958 -1 298
300 3 200.69716 67.7809121 89.6239038 -1 299
301 3 200.850918 67.782498 89.5994242 -1 300
302 3 201.0776 67.6497903 89.5118259 -1 301
303 3 201.115792 67.6279261 89.4972245 -1 302
304 3 201.200427 67.5843382 89.4695651 -1 303
305 3 201.252284 67.5432506 89.4349602 -1 304
306 3 201.251012 67.4603749 89.4268272 -1 305
307 3 201.46454 67.4308293 89.3123268 -1 306
308 3 201.526479 67.3872421 89.3072646 -1 307
309 3 201.602436 67.3506934 89.3032587 -1 308
310 3 201.860062 67.2268673 89.2730195 -1 309
311 3 201.980465 66.8094952 89.1762561 -1 310
312 3 202.109001 66.7141008 89.1144468 -1 311
313 3 200.651362 67.8330538 89.6569855 -1 299
314 3 200.628258 67.9931978 89.6426795 -1 313
315 3 200.550214 68.1449361 89.6196771 -1 314
316 3 200.447172 68.3852226 89.5716501 -1 315
317 3 200.416093 68.381651 89.6473056 -1 316
318 3 200.381836 68.4136684 89.6872276 -1 317
319 3 200.382953 68.4431503 89.6537717 -1 318
320 3 200.393367 68.4596273 89.6250879 -1 319
321 3 200.429242 68.5090574 89.5668714 -1 320
322 3 200.41207 68.6105502 89.4864774 -1 321
323 3 200.418429 68.6886597 89.4429602 -1 322
324 3 200.43245 68.8841489 89.455174 -1 323
325 3 200.282205 69.0287289 89.4202526 -1 324
326 3 200.215376 69.1475514 89.4612458 -1 325
327 3 200.084751 69.3515235 89.4437595 -1 326
328 3 200.336086 68.4448584 89.7789352 -1 318
329 3 200.320613 68.5029109 89.870326 -1 328
330 3 199.786946 67.5917621 89.326795 -1 298
331 3 199.801201 67.6320427 89.2933624 -1 330
332 3 199.839293 67.7591216 89.2177406 -1 331
333 3 199.881591 67.8271345 89.1834804 -1 332
334 3 199.956912 67.8872346 89.0763455 -1 333
335 3 200.002726 67.9154179 88.9706199 -1 334
336 3 199.961547 67.9845044 88.8926248 -1 335
337 3 199.927917 67.8804444 88.8284989 -1 336
338 3 196.935889 67.5258843 89.1482151 -1 215
339 3 196.763157 67.490509 89.39006 -1 338
340 3 196.705828 67.4046637 89.5587978 -1 339
341 3 196.50101 67.3661519 89.6867723 -1 340
342 3 196.242898 67.3167248 89.8060903 -1 341
343 3 195.892978 66.9103323 89.9859661 -1 342
344 3 195.883442 66.7805646 90.0397976 -1 343
345 3 195.926041 66.6702803 90.2071213 -1 344
346 3 195.905414 66.6854715 90.2797636 -1 345
347 3 195.894714 66.6952556 90.328875 -1 346
348 3 195.89057 66.6996936 90.3537739 -1 347
349 3 195.894184 66.7127073 90.4318079 -1 348
350 3 195.883292 66.8114255 90.5677744 -1 349
351 3 195.704362 66.725226 90.6037275 -1 350
352 3 195.294533 66.4926422 90.5981334 -1 351
353 3 195.007373 66.5780503 90.5733862 -1 352
354 3 194.833303 66.6483735 90.5486362 -1 353
355 3 194.604509 66.6525376 90.5273669 -1 354
356 3 194.337953 66.6790268 90.466701 -1 355
357 3 194.291127 66.636113 90.4932819 -1 356
358 3 194.122004 66.6784908 90.502559 -1 357
359 3 193.938634 66.7126792 90.5107583 -1 358
360 3 193.918099 66.7968326 90.5146796 -1 359
361 3 193.891251 66.8916514 90.5149786 -1 360
362 3 193.728394 66.9335924 90.5257829 -1 361
363 3 193.338351 66.9311789 90.4732243 -1 362
364 3 193.205678 67.0376855 90.5028863 -1 363
365 3 193.108098 67.1934319 90.5290195 -1 364
366 3 192.985269 67.2096104 90.6072143 -1 365
367 3 192.958491 67.2203442 90.6261027 -1 366
368 3 192.718595 67.209447 90.7131053 -1 367
369 3 192.497796 67.2625692 90.8167614 -1 368
370 3 192.036738 67.2072502 90.7621852 -1 369
371 3 191.546671 67.3320452 90.7963199 -1 370
372 3 191.239604 67.2160425 90.9196796 -1 371
373 3 191.168368 67.1999028 90.9355253 -1 372
374 3 190.966894 67.2015337 90.9747415 -1 373
375 3 190.806486 67.1688164 91.00298 -1 374
376 3 190.637856 67.2040725 90.8546442 -1 375
377 3 190.614136 67.3756288 90.6792511 -1 376
378 3 190.516861 67.4965794 90.5801767 -1 377
379 3 190.199172 67.6923209 90.340356 -1 378
380 3 189.889315 67.7953006 90.2826745 -1 379
381 3 189.744724 67.8099129 90.3040287 -1 380
382 3 189.567284 67.8050374 90.3229362 -1 381
383 3 189.442301 67.8288815 90.3463259 -1 382
384 3 189.366393 67.9004173 90.3694781 -1 383
385 3 189.338959 67.9295988 90.3845812 -1 384
386 3 189.313486 68.0964747 90.397676 -1 385
387 3 189.391423 68.4589491 90.4973961 -1 386
388 3 189.249214 68.6564987 90.3200534 -1 387
389 3 189.375632 69.0170331 90.3499417 -1 388
390 3 189.423711 69.0329066 90.3829863 -1 389
391 3 189.486608 69.0545267 90.4177654 -1 390
392 3 189.554542 69.067815 90.455278 -1 391
393 3 189.374907 67.8693754 90.4582673 -1 384
394 3 193.606613 66.5056826 90.4882777 -1 359
395 3 193.497445 66.4853032 90.5237794 -1 394
396 3 193.424228 66.3366416 90.4614147 -1 394
397 3 193.183186 66.2487335 90.4847496 -1 396
398 3 193.138126 65.9513123 90.4610799 -1 397
399 3 195.749692 66.9636409 90.5864777 -1 351
400 3 196.311669 66.892425 90.3969569 -1 348
401 3 196.409366 66.9563097 90.375888 -1 400
402 3 196.423859 66.9854065 90.3455864 -1 401
403 3 196.427559 66.9612444 90.2982649 -1 402
404 3 196.493636 67.0419491 90.4006483 -1 401
405 3 196.545089 67.1419872 90.4154593 -1 404
406 3 196.494784 67.1998386 90.4189625 -1 405
407 3 196.654695 67.4035217 90.4326654 -1 406
408 3 196.731631 67.5084903 90.4515324 -1 407
409 3 196.771876 67.5563143 90.4222943 -1 408
410 3 196.939457 67.7274899 90.3912713 -1 409
411 3 196.977151 67.8385939 90.4007725 -1 410
412 3 196.969191 67.9114728 90.4362913 -1 411
413 3 196.973604 67.993612 90.4989218 -1 412
414 3 196.83856 68.1134249 90.5783211 -1 413
415 3 196.71766 68.2698757 90.7056565 -1 414
416 3 196.646089 68.334329 90.7301723 -1 415
417 3 196.639813 68.3213003 90.7584189 -1 416
418 3 196.492328 68.4350775 90.7567132 -1 417
419 3 196.365954 68.4121085 90.762959 -1 418
420 3 196.299843 68.4068377 90.7774104 -1 419
421 3 196.251796 68.42997 90.8158098 -1 420
422 3 196.232464 68.5495657 90.8652482 -1 421
423 3 196.138174 68.6108627 91.0186967 -1 422
424 3 195.995691 68.5860807 91.1282102 -1 423
425 3 195.850719 68.6037483 91.1747474 -1 424
426 3 195.667938 68.657995 91.2321328 -1 425
427 3 195.466738 68.7634212 91.3010809 -1 426
428 3 195.380866 68.749692 91.3398281 -1 427
429 3 195.286987 68.7451253 91.4014191 -1 428
430 3 195.111316 68.8150713 91.456764 -1 429
431 3 195.107159 68.8874673 91.3607447 -1 430
432 3 195.12429 68.9556841 91.3228199 -1 431
433 3 195.121708 69.0228673 91.2811815 -1 432
434 3 195.169684 69.0723375 91.2535168 -1 433
435 3 195.095937 68.7362951 91.550241 -1 430
436 3 195.174875 68.7942952 91.6854897 -1 435
437 3 195.152628 68.8878661 91.7134039 -1 436
438 3 195.165477 68.9006142 91.7395852 -1 437
439 3 195.137652 68.878687 91.7652186 -1 438
440 3 195.162665 68.8865325 91.7948897 -1 439
441 3 196.730664 67.5351983 90.4987731 -1 408
442 3 196.693255 67.569641 90.5101741 -1 441
443 3 195.430768 66.3644925 90.2538977 -1 346
444 3 195.455316 66.2972303 90.140164 -1 443
445 3 195.580304 66.27525 90.0905325 -1 444
446 3 195.609236 66.233821 89.9717811 -1 445
447 3 195.693739 66.1132785 89.9358628 -1 446
448 3 195.726924 65.9994557 89.861001 -1 447
449 3 195.67837 65.9501052 89.8083676 -1 448
450 3 195.558042 66.0138982 89.7959428 -1 449
451 3 195.511997 65.9680294 89.7698701 -1 450
452 3 195.424934 65.9291922 89.7068446 -1 451
453 3 195.211722 65.8635705 89.6505019 -1 452
454 3 194.986653 65.8125482 89.5883536 -1 453
455 3 194.849141 65.7674585 89.5430182 -1 454
456 3 194.612552 65.7419949 89.526415 -1 455
457 3 194.426797 65.7272389 89.5179636 -1 456
458 3 194.230979 65.6998285 89.5639916 -1 457
459 3 194.168469 65.7095277 89.5756917 -1 458
460 3 194.15564 65.7567508 89.6162045 -1 459
461 3 195.729713 65.8384678 89.8173168 -1 449
462 3 195.771072 65.7987148 89.8080042 -1 461
463 3 195.812762 65.7555945 89.799526 -1 462
464 3 195.92892 65.6564691 89.7923041 -1 463
465 3 195.935729 65.5195058 89.8784869 -1 464
466 3 195.943591 65.4761179 89.943677 -1 465
467 3 195.936099 65.4379315 90.0044844 -1 466
468 3 195.705875 65.2818545 90.0725665 -1 467
469 3 195.580079 65.1895141 90.0941782 -1 468
470 3 195.533087 64.9409435 90.1140871 -1 469
471 3 195.509631 64.9071829 90.0900491 -1 470
472 3 195.416468 64.8256788 90.1160058 -1 471
473 3 195.410118 64.6679794 90.123831 -1 472
474 3 195.389901 64.6393311 90.0993118 -1 473
475 3 195.378547 64.5454107 90.0647265 -1 474
476 3 195.403086 64.3811246 90.0806535 -1 475
477 3 195.398007 64.2248692 90.0886192 -1 476
478 3 195.282237 64.0296511 90.1360948 -1 477
479 3 195.247706 63.980765 90.1937843 -1 478
480 3 195.177279 63.9422281 90.2415349 -1 479
481 3 195.077273 63.9285966 90.1968431 -1 480
482 3 194.942551 63.9801074 90.1835176 -1 481
483 3 194.88569 64.0168128 90.1899663 -1 482
484 3 194.844988 64.0323055 90.2046882 -1 483
485 3 194.784901 64.0809607 90.207728 -1 484
486 3 194.711319 64.1916341 90.2205602 -1 485
487 3 194.694874 64.2460341 90.2314766 -1 486
488 3 195.225665 66.3370214 90.244482 -1 443
489 3 195.134925 66.3297275 90.2006161 -1 488
490 3 194.939917 66.2311838 90.1555744 -1 489
491 3 194.932964 66.2087138 90.1323792 -1 490
492 3 195.796336 66.9766028 89.9781434 -1 343
493 3 195.695392 67.0430724 89.969419 -1 492
494 3 195.442062 67.1473671 89.8943027 -1 493
495 3 195.201628 66.9508947 89.8885634 -1 494
496 3 195.18409 66.8717639 89.902529 -1 495
497 3 195.191291 66.8296472 89.8597775 -1 496
498 3 195.120566 66.9692645 89.9214056 -1 495
499 3 194.959987 66.9392846 89.9753918 -1 498
500 3 194.565188 67.090043 90.2354936 -1 499
501 3 194.332424 67.3392438 90.3199512 -1 500
502 3 194.210355 67.3757458 90.2602791 -1 501
503 3 193.954473 67.3121538 90.1684745 -1 502
504 3 193.697999 67.3177742 90.1415271 -1 503
505 3 193.636068 67.2202876 90.1769189 -1 504
506 3 193.536889 67.184723 90.1911447 -1 505
507 3 196.801552 67.2090075 89.5952185 -1 340
508 3 196.784524 67.1067362 89.5878161 -1 507
509 3 196.786815 67.1014923 89.5625877 -1 508
510 3 196.91609 67.0307526 89.5241928 -1 509
511 3 197.097608 66.9428755 89.5002897 -1 510
512 3 197.440132 66.7856669 89.4709986 -1 511
513 3 197.765061 66.659555 89.4849091 -1 512
514 3 198.28408 66.5895759 89.471389 -1 513
515 3 198.645975 66.4100219 89.5317558 -1 514
516 3 198.783776 66.3910626 89.6718628 -1 515
517 3 198.814868 66.3581659 89.7126677 -1 516
518 3 198.950025 66.2410603 89.7129575 -1 517
519 3 195.590255 66.9954621 88.7492903 -1 210
520 3 195.336173 67.0366517 88.7418887 -1 519
521 3 195.224212 67.1501235 88.774629 -1 520
522 3 195.082092 67.2742267 88.7450363 -1 521
523 3 195.005276 67.3786177 88.6794107 -1 522
524 3 194.739024 67.5702407 88.6367125 -1 523
525 3 194.588121 67.7095359 88.6292369 -1 524
526 3 194.43965 67.7756334 88.584478 -1 525
527 3 194.341767 67.8255123 88.6074135 -1 526
528 3 194.096123 67.7777275 88.6750844 -1 527
529 3 193.884071 67.8847251 88.6891582 -1 528
530 3 193.891059 68.0284646 88.7132601 -1 529
531 3 193.815084 68.1189215 88.6782318 -1 530
532 3 193.722967 68.1144619 88.6066548 -1 531
533 3 193.638609 68.1352087 88.5580946 -1 532
534 3 193.575236 68.2987355 88.4025443 -1 533
535 3 193.480289 68.4643109 88.3208783 -1 534
536 3 193.579161 68.5708588 88.2644973 -1 535
537 3 193.723266 68.6390502 88.2523682 -1 536
538 3 193.763865 68.645153 88.2324399 -1 537
539 3 193.857041 68.6187257 88.230144 -1 538
540 3 193.911964 68.5585392 88.1735262 -1 539
541 3 193.806721 68.5722252 88.0954141 -1 540
542 3 193.693259 68.532522 88.0270094 -1 541
543 3 193.580324 68.501251 87.929964 -1 542
544 3 193.489205 68.480876 87.8349935 -1 543
545 3 193.395117 68.4725232 87.7906661 -1 544
546 3 193.385589 68.4570891 87.7381586 -1 545
547 3 193.544485 68.5457103 88.2090471 -1 536
548 3 193.503116 68.5645238 88.1428411 -1 547
549 3 193.47921 68.5607696 88.0580989 -1 548
550 3 193.411823 68.5319435 88.0236163 -1 549
551 3 193.299061 68.5329334 87.9735253 -1 550
552 3 193.161759 68.5449659 87.9160717 -1 551
553 3 193.178938 68.6908457 87.9155146 -1 552
554 3 193.20597 68.7324215 87.8315023 -1 553
555 3 193.197301 68.7200883 87.7516303 -1 554
556 3 194.839427 67.1306741 88.4304353 -1 207
557 3 194.534335 67.1447857 88.4724024 -1 556
558 3 194.323167 66.9856126 88.5177068 -1 557
559 3 194.495796 66.7709791 88.5735642 -1 558
560 3 194.553174 66.6388253 88.5336881 -1 559
561 3 194.572274 66.6071247 88.5176702 -1 560
562 4 193.083746 66.6616339 87.9275315 -1 201
563 3 193.031706 66.0518689 88.0501375 -1 562
564 3 193.267112 65.8946041 88.2149519 -1 563
565 3 193.370799 65.5564669 88.2574869 -1 564
566 3 193.636362 65.156904 88.2670878 -1 565
567 3 193.646009 64.9980515 88.2777165 -1 566
568 3 193.768851 64.8865269 88.3015643 -1 567
569 3 194.063297 64.7912418 88.3578946 -1 568
570 3 194.21207 64.7267371 88.37671 -1 569
571 3 194.312225 64.6859291 88.3799574 -1 570
572 3 194.440102 64.4840245 88.3715743 -1 571
573 3 194.738149 64.2824771 88.3720768 -1 572
574 3 194.49853 64.3989545 88.2678639 -1 573
575 3 194.49876 64.371716 88.2470392 -1 574
576 3 194.886215 64.1368801 88.3554257 -1 573
577 3 195.068437 64.0526941 88.3047986 -1 576
578 3 195.336168 64.0516269 88.2800915 -1 577
579 3 195.661813 64.0234359 88.2737499 -1 578
580 3 195.891174 63.9947566 88.220033 -1 579
581 3 196.198249 63.978444 88.1252903 -1 580
582 3 196.376651 64.1800196 88.1157944 -1 581
583 3 196.402878 64.275716 88.0447061 -1 582
584 3 196.41162 64.2997681 87.9865749 -1 583
585 3 196.356332 64.3252269 87.914735 -1 584
586 3 196.350672 64.2702188 87.8718864 -1 585
587 3 196.442059 64.3280145 88.1494888 -1 582
588 3 196.554239 64.3712109 88.1900666 -1 587
589 3 196.485733 64.3803016 88.2279977 -1 588
590 3 196.703721 64.3575537 88.251577 -1 588
591 3 196.800831 64.381349 88.2934574 -1 590
592 3 196.874946 64.414776 88.3282954 -1 591
593 3 196.914075 64.4243978 88.3613669 -1 592
594 3 196.879561 64.4129471 88.4111533 -1 593
595 3 196.88746 64.424537 88.4644034 -1 594
596 3 196.890617 64.4253183 88.4920212 -1 595
597 3 197.080095 64.432818 88.5025532 -1 596
598 3 197.353102 64.4915885 88.5184166 -1 597
599 3 197.522341 64.4722482 88.6394393 -1 598
600 3 197.739635 64.4824016 88.627736 -1 599
601 3 196.870694 64.4241514 88.5152821 -1 596
602 3 196.280082 63.8934579 88.080702 -1 581
603 3 196.796874 63.6855126 88.0200016 -1 602
604 3 197.006565 63.6812286 87.9559181 -1 603
605 3 197.044263 63.630528 87.9212422 -1 604
606 3 197.275654 63.5899096 87.8428133 -1 605
607 3 197.491939 63.5451807 87.7347364 -1 606
608 3 197.388315 63.5635429 87.6815118 -1 607
609 3 197.376716 63.6203833 87.5564111 -1 608
610 3 197.373123 63.4072476 87.5241912 -1 609
611 3 197.371122 63.3942458 87.3901778 -1 610
612 3 197.253241 63.3484519 87.2397092 -1 611
613 3 197.708953 63.5784716 87.7173499 -1 607
614 3 197.822783 63.5744143 87.714623 -1 613
615 3 197.965116 63.6103071 87.6809518 -1 614
616 3 198.09005 63.7028424 87.5754649 -1 615
617 3 198.261106 63.7324123 87.4395674 -1 616
618 3 198.339506 63.6960565 87.2452352 -1 617
619 3 198.528235 63.7456663 87.1351147 -1 618
620 3 198.732828 63.9497162 86.9912338 -1 619
621 3 198.993958 64.0034304 86.921818 -1 620
622 3 199.103837 64.0437226 86.9070784 -1 621
623 3 199.735995 64.1249882 86.8779897 -1 622
624 3 199.981127 64.0340272 86.8389293 -1 623
625 3 200.292187 63.9784576 86.8044019 -1 624
626 3 200.496402 63.8237434 86.7722612 -1 625
627 3 200.497203 63.7963946 86.7514604 -1 626
628 3 200.22614 63.6149536 86.7135843 -1 627
629 3 200.067419 63.4844368 86.6306091 -1 628
630 3 199.643876 63.4102848 86.5355182 -1 629
631 3 199.227305 63.4561128 86.4950381 -1 630
632 3 199.131717 63.5055818 86.4912241 -1 631
633 3 198.881382 63.5069795 86.4123211 -1 631
634 3 198.613661 63.4497583 86.3988649 -1 633
635 3 198.306391 63.449573 86.3634103 -1 634
636 3 198.078585 63.4459034 86.3724587 -1 635
637 3 197.961387 63.5042517 86.4169061 -1 636
638 3 197.799709 63.5733087 86.4496007 -1 637
639 3 197.465327 63.5150782 86.5316043 -1 638
640 3 197.013988 63.5474027 86.5674323 -1 639
641 3 196.833259 63.6374453 86.5634392 -1 640
642 3 196.806651 63.6608183 86.5798167 -1 641
643 3 196.639398 63.6362901 86.6055267 -1 642
644 3 196.5265 63.6699521 86.6288587 -1 643
645 3 196.433962 63.6393327 86.6714794 -1 644
646 3 196.230046 63.4751994 86.6946804 -1 645
647 3 200.590981 63.7573664 86.7520386 -1 627
648 3 200.613641 63.7424843 86.7325768 -1 647
649 3 200.724719 63.7945913 86.7144614 -1 648
650 3 201.019217 63.862804 86.7287299 -1 649
651 3 201.112454 63.8041291 86.7338209 -1 650
652 3 201.50418 63.8312567 86.749164 -1 651
653 3 201.647014 63.8488449 86.7452589 -1 652
654 3 201.968603 63.8251919 86.7862332 -1 653
655 3 202.144131 63.8012263 86.7986099 -1 654
656 3 202.428699 63.7915339 86.8284809 -1 655
657 3 202.654967 63.7521152 86.8541594 -1 656
658 3 202.791626 63.7008317 86.8654061 -1 657
659 3 202.83664 63.6633566 86.8556267 -1 658
660 3 202.92249 63.5654165 86.8686229 -1 659
661 3 203.090322 63.4498891 86.9017004 -1 660
662 3 203.295555 63.4139956 86.8667483 -1 661
663 3 203.430459 63.4122886 86.8651395 -1 662
664 3 203.750494 63.4240063 86.8396932 -1 663
665 3 204.668451 63.4693604 86.9717746 -1 664
666 3 204.904384 63.373957 86.9559091 -1 665
667 3 204.855129 63.4440184 86.8462129 -1 666
668 3 204.87306 63.4496953 86.7649266 -1 667
669 3 205.015413 63.3428321 86.7623476 -1 668
670 3 205.025435 63.0685489 86.8609201 -1 669
671 3 205.010216 62.9692567 86.8554852 -1 670
672 3 204.867718 62.5852524 86.7326495 -1 671
673 3 205.019999 62.4621945 86.736561 -1 672
674 3 204.941709 62.3162253 86.7871462 -1 673
675 3 204.892051 62.1841426 86.867178 -1 674
676 3 205.012404 63.310558 86.7421794 -1 669
677 3 205.019284 63.2661397 86.7268769 -1 676
678 3 205.544672 63.1815364 87.1206057 -1 666
679 3 205.823181 63.4223099 87.1377486 -1 678
680 3 205.808827 63.4731651 87.2054537 -1 679
681 3 205.452707 62.9898031 87.1523411 -1 678
682 3 205.580018 62.8744823 87.1767973 -1 681
683 3 203.0708 63.7133795 86.7497135 -1 662
684 3 203.061813 63.84556 86.7153812 -1 683
685 3 202.936369 64.0558631 86.6397088 -1 684
686 3 202.976781 64.2001919 86.612028 -1 685
687 3 203.105481 64.3263257 86.6333384 -1 686
688 3 203.172778 64.4461306 86.6722197 -1 687
689 3 203.293484 64.637924 86.6759729 -1 688
690 3 203.347821 64.8419987 86.7196632 -1 689
691 3 203.338999 64.898681 86.7319316 -1 690
692 3 203.10259 64.3416759 86.6013346 -1 687
693 3 202.479118 63.8353542 86.8551141 -1 656
694 3 202.532593 63.877643 86.8827041 -1 693
695 3 202.53089 63.9165662 86.9281253 -1 694
696 3 202.580203 63.9931267 86.9741503 -1 695
697 3 202.634023 64.135899 87.0324861 -1 696
698 3 202.702727 64.2169278 86.9982468 -1 697
699 3 202.701378 64.3294551 86.998179 -1 698
700 3 202.663207 64.3814782 86.9505536 -1 699
701 3 202.637848 64.4549131 86.8172274 -1 700
702 3 202.635353 64.5624657 86.6799509 -1 701
703 3 202.456587 64.4969552 86.6339151 -1 702
704 3 202.392751 64.5716443 86.6588669 -1 703
705 3 202.624473 64.1326872 87.0590662 -1 697
706 3 202.602335 64.1456053 87.0792824 -1 705
707 3 201.997131 63.7663377 86.7785589 -1 654
708 3 202.061612 63.6432597 86.7660211 -1 707
709 3 201.952926 63.3428164 86.7634868 -1 708
710 3 202.004198 63.1847073 86.7849522 -1 709
711 3 200.603783 63.4860985 86.7929353 -1 648
712 3 200.656368 63.3811476 86.8842047 -1 711
713 3 195.36313 64.0213063 88.3199009 -1 578
714 3 195.347279 64.030136 88.3958694 -1 713
715 3 194.459955 64.9620594 88.3484253 -1 571
716 3 194.465504 65.0434993 88.3582456 -1 715
717 3 194.534861 65.019663 88.4052223 -1 716
718 3 193.268021 65.9040151 88.2400798 -1 564
719 3 193.260665 65.9135079 88.2904749 -1 718
720 3 193.274744 65.9680917 88.3353685 -1 719
721 3 193.240275 66.0651019 88.3877818 -1 720
722 3 193.158331 66.1825037 88.3988581 -1 721
723 3 193.033332 66.3291138 88.4216208 -1 722
724 3 192.913678 66.3805873 88.4394417 -1 723
725 3 192.857225 66.4727595 88.4884598 -1 724
726 3 192.841159 66.5162015 88.5565088 -1 725
727 4 193.002683 66.6232369 87.94608 -1 562
728 4 192.650965 66.4529809 88.0181501 -1 727
729 4 191.969779 66.3191004 88.0406065 -1 728
730 4 191.35697 66.4255709 88.1059432 -1 729
731 4 190.818417 66.5317317 88.1598868 -1 730
732 4 190.249828 66.5616474 88.2240766 -1 731
733 4 189.389417 66.9052059 88.3224756 -1 732
734 3 189.433187 67.0014998 88.1486638 -1 733
735 3 189.478981 67.1152565 88.0257272 -1 734
736 3 189.445069 67.3109464 87.8958731 -1 735
737 3 189.345836 67.4944839 87.7009272 -1 736
738 3 189.314341 67.7570391 87.5578351 -1 737
739 3 189.208334 67.9408576 87.3887997 -1 738
740 3 188.978012 68.3216303 87.2340861 -1 739
741 3 188.976307 68.4821809 87.1733648 -1 740
742 3 188.790714 68.8235655 87.0910431 -1 741
743 3 188.704649 68.8557583 87.0392903 -1 742
744 3 188.5595 68.9221438 86.9680825 -1 743
745 3 188.290131 69.0618399 86.8285758 -1 744
746 3 188.071023 69.0759426 86.698112 -1 745
747 3 187.918934 69.0582791 86.506746 -1 746
748 3 187.676871 69.1457462 86.7089257 -1 747
749 3 187.526198 69.2718578 86.7869924 -1 748
750 3 187.147435 69.3290762 86.7221108 -1 749
751 3 186.887796 69.3688151 86.7131198 -1 750
752 3 186.790846 69.3965939 86.7140029 -1 751
753 3 186.764745 69.2049364 86.7473639 -1 752
754 3 186.704228 69.1643777 86.7970976 -1 753
755 3 186.599251 69.4429594 86.7181103 -1 752
756 3 186.478282 69.5176702 86.704345 -1 755
757 3 186.43218 69.5620855 86.7127095 -1 756
758 3 186.105911 69.6915393 86.7256255 -1 757
759 3 185.838171 69.7878233 86.7577651 -1 758
760 3 185.442749 69.8488322 86.7150927 -1 759
761 3 185.238729 69.878767 86.6924279 -1 760
762 3 184.961518 69.8277914 86.7793815 -1 761
763 3 184.708768 69.8439593 86.6942182 -1 762
764 3 184.545472 70.0384685 86.5924324 -1 763
765 3 184.409151 70.3117298 86.4808137 -1 764
766 3 184.42479 70.5105399 86.4172144 -1 765
767 3 184.344008 70.6016264 86.3542267 -1 766
768 3 184.220982 70.7194608 86.3586851 -1 767
769 3 184.230935 70.8746821 86.3846343 -1 768
770 3 184.14665 71.0409886 86.38796 -1 769
771 3 184.119379 71.0385037 86.409834 -1 770
772 3 184.100003 71.0355665 86.4335134 -1 771
773 3 184.522746 69.8488355 86.7622841 -1 762
774 3 184.263579 69.9044311 86.7222642 -1 773
775 3 184.383647 69.6137699 86.806933 -1 774
776 3 184.300063 69.5034961 86.8932166 -1 775
777 3 184.194952 69.5011817 86.9530203 -1 776
778 3 184.178417 69.4444161 86.9883284 -1 777
779 3 184.173652 69.4147573 87.0206985 -1 778
780 3 183.986369 69.3349496 87.0784996 -1 779
781 3 183.836895 69.2148014 87.1802002 -1 780
782 3 183.45999 68.9315738 87.2385501 -1 781
783 3 183.213618 68.9295111 87.2402898 -1 782
784 3 183.088532 68.8520474 87.173865 -1 783
785 3 182.902819 68.9194198 87.1194531 -1 784
786 3 184.378107 69.4474083 86.8941306 -1 776
787 3 184.447972 69.3328275 86.9051486 -1 786
788 3 184.468841 69.3063501 86.8876808 -1 787
789 3 184.119017 69.9152564 86.7160574 -1 774
790 3 183.726727 70.0038068 86.6950296 -1 789
791 3 183.34946 69.8406779 86.7277641 -1 790
792 3 183.206004 69.8013626 86.5945115 -1 791
793 3 182.766911 69.8553108 86.4596581 -1 792
794 3 182.503635 69.8716763 86.3707594 -1 793
795 3 182.421984 69.8362141 86.3323093 -1 794
796 3 182.09363 69.8590005 86.337538 -1 795
797 3 181.945345 69.8715292 86.3571984 -1 796
798 3 181.695607 69.9526401 86.3680964 -1 797
799 3 181.283158 70.0282387 86.3438442 -1 798
800 3 181.1135 70.0589325 86.327449 -1 799
801 3 180.662502 70.1476953 86.1259224 -1 800
802 3 180.502757 70.1708588 86.0578179 -1 801
803 3 180.45452 70.1700669 86.0194974 -1 802
804 3 179.949577 70.0311982 85.8782774 -1 803
805 3 179.780227 69.9832073 85.8219657 -1 804
806 3 179.606965 70.0096403 85.7498469 -1 805
807 3 179.459542 70.0725773 85.6762541 -1 806
808 3 179.117614 70.0711357 85.6824448 -1 807
809 3 178.924157 70.1548363 85.5387545 -1 808
810 3 178.858596 70.2265396 85.4819159 -1 809
811 3 178.691246 70.5753055 85.4027005 -1 810
812 3 178.243946 70.723468 85.3000247 -1 811
813 3 177.950145 70.8231191 85.2417399 -1 812
814 3 177.68156 71.1149826 85.2070142 -1 813
815 3 177.37764 71.5046867 85.1177364 -1 814
816 3 177.293148 71.6975731 84.9779718 -1 815
817 3 176.91879 71.9390394 84.7915695 -1 816
818 3 176.985347 71.9232682 84.7541899 -1 817
819 3 176.996608 71.9207379 84.7295236 -1 818
820 3 177.032254 71.941928 84.7057589 -1 819
821 3 177.059673 71.6421711 84.7699535 -1 820
822 3 176.913585 71.4330333 84.7776774 -1 821
823 3 177.040775 72.0007939 84.668632 -1 820
824 3 177.001999 71.9325102 84.5900733 -1 823
825 3 176.721844 71.9677054 84.7972307 -1 817
826 3 176.594472 72.0122799 84.8431883 -1 825
827 3 176.007876 71.932503 84.7275717 -1 826
828 3 176.382112 71.9811502 84.857166 -1 826
829 3 176.282842 71.9830323 84.9178388 -1 828
830 3 176.097318 71.9437382 84.9396011 -1 829
831 3 175.944988 71.9922202 84.9240233 -1 830
832 3 175.550926 72.3663524 84.7917784 -1 831
833 3 175.420356 72.4122191 84.7817592 -1 832
834 3 175.327002 72.5181054 84.8516329 -1 833
835 3 175.211841 72.5555712 84.8744849 -1 834
836 3 175.11816 72.5717202 84.8784856 -1 835
837 3 175.080969 72.574474 84.897529 -1 836
838 3 174.99926 72.6006875 84.9022532 -1 837
839 3 174.904655 72.6643041 84.9246869 -1 838
840 3 174.436024 72.8559417 84.9517535 -1 839
841 3 174.263456 72.9249179 84.8730943 -1 840
842 3 174.19421 73.0763449 84.7732718 -1 841
843 3 174.113298 73.130178 84.7176004 -1 842
844 3 174.226662 72.8877533 84.9278611 -1 840
845 3 174.086345 72.8859157 84.9533812 -1 844
846 3 173.90452 72.8443359 84.9777592 -1 845
847 3 173.779357 72.7980193 84.9875951 -1 846
848 3 173.734756 72.7962648 85.0061613 -1 847
849 3 173.554811 72.7730124 85.0277001 -1 848
850 3 173.454907 72.6416112 85.059769 -1 849
851 3 173.198827 72.5081753 85.0868824 -1 850
852 3 173.135964 72.4503962 85.168554 -1 851
853 3 172.883229 72.445809 85.2275374 -1 852
854 3 172.453226 72.2590604 85.2855362 -1 853
855 3 172.420655 72.2399706 85.3104813 -1 854
856 3 172.449452 72.2840884 85.3358319 -1 855
857 3 172.231895 72.1675171 85.3974319 -1 856
858 3 171.915386 72.0996336 85.4573135 -1 857
859 3 171.776525 72.1574305 85.4451907 -1 858
860 3 171.469379 72.3253182 85.3767568 -1 859
861 3 171.412099 72.4300504 85.372345 -1 860
862 3 172.397493 72.1877667 85.2879015 -1 855
863 3 172.318342 72.0258727 85.2191264 -1 862
864 3 172.293194 71.844093 85.1374619 -1 863
865 3 172.35971 71.6481597 85.0777485 -1 864
866 3 172.426216 71.531923 85.0304105 -1 865
867 3 172.502064 71.4129702 84.9294575 -1 866
868 3 172.581826 71.3547779 84.8455304 -1 867
869 3 172.661739 71.2866664 84.791681 -1 868
870 3 172.729695 71.2576913 84.7557242 -1 869
871 3 172.798511 71.3039926 84.733327 -1 870
872 3 172.90792 71.3366984 84.7222926 -1 871
873 3 173.06017 71.4178786 84.6830685 -1 872
874 3 173.219845 71.5139515 84.6706692 -1 873
875 3 173.417358 71.5512498 84.6500352 -1 874
876 3 173.599391 71.6074905 84.6504928 -1 875
877 3 173.661423 71.6115891 84.6072858 -1 876
878 3 173.53395 72.6525155 85.0188548 -1 849
879 3 173.472111 72.378695 85.0032391 -1 878
880 3 173.43038 72.3334683 84.9473155 -1 879
881 3 173.392099 72.3220941 84.8855308 -1 880
882 3 173.368993 72.23417 84.8418956 -1 881
883 3 173.322287 72.0843482 84.8052129 -1 882
884 3 173.297467 71.9917627 84.7620628 -1 883
885 3 173.311036 71.9267521 84.6659418 -1 884
886 3 173.443795 71.9660815 84.6310663 -1 885
887 3 173.480039 71.9518402 84.6137418 -1 886
888 3 175.335673 72.4520635 84.6721322 -1 832
889 3 175.373083 72.4618209 84.6230643 -1 888
890 3 175.221393 72.503026 84.4430245 -1 889
891 3 175.002763 72.4394486 84.3515306 -1 890
892 3 174.948536 72.3774322 84.2682969 -1 891
893 3 174.735658 72.4217824 84.212942 -1 892
894 3 174.579977 72.2594125 84.2375305 -1 893
895 3 174.489195 72.1952525 84.2576543 -1 894
896 3 174.349465 72.1962893 84.2546101 -1 895
897 3 174.312707 72.1421838 84.1736341 -1 896
898 3 174.231678 71.8044958 84.1372308 -1 897
899 3 174.263779 71.7557421 84.1258105 -1 898
900 3 174.258346 71.6557958 84.1159788 -1 899
901 3 174.253678 71.4709553 84.1782517 -1 900
902 3 174.236479 71.3657635 84.2225509 -1 901
903 3 174.286961 71.142241 84.2488533 -1 902
904 3 174.342652 71.0821097 84.244832 -1 903
905 3 174.375667 71.0385212 84.2047773 -1 904
906 3 174.439863 70.8131491 84.2066858 -1 905
907 3 174.485146 70.7258969 84.2056619 -1 906
908 3 174.522982 70.6180837 84.1790991 -1 907
909 3 174.553927 70.5692554 84.0838663 -1 908
910 3 174.674779 70.5339287 83.9224735 -1 909
911 3 174.702562 70.5025151 83.7955271 -1 910
912 3 174.654657 70.4715878 83.6517529 -1 911
913 3 174.663585 70.338783 83.5679645 -1 912
914 3 174.757742 70.1042445 83.5226641 -1 913
915 3 174.972223 69.9049929 83.4976343 -1 914
916 3 175.002337 69.8543648 83.4863062 -1 915
917 3 175.116944 69.8571484 83.483687 -1 916
918 3 175.257833 69.8863325 83.4819468 -1 917
919 3 175.381905 69.837434 83.4914813 -1 918
920 3 175.567933 69.6486134 83.5142291 -1 919
921 3 175.819867 69.5123069 83.5419791 -1 920
922 3 175.982682 69.5055569 83.5524349 -1 921
923 3 176.557598 71.895326 85.0517587 -1 830
924 3 176.699162 71.8168329 85.1264674 -1 923
925 3 176.660225 71.7918228 85.1503909 -1 924
926 3 176.604222 71.7579998 85.1722351 -1 925
927 3 176.522348 71.7330182 85.1865903 -1 926
928 3 176.39353 71.6689186 85.1981449 -1 927
929 3 176.29944 71.5054189 85.1813585 -1 928
930 3 176.317981 71.4106955 85.1762482 -1 929
931 3 176.286859 71.3593542 85.2350183 -1 930
932 3 176.266223 71.3640772 85.2573164 -1 931
933 3 176.261569 71.3527539 85.2863381 -1 932
934 3 176.290076 71.3216705 85.3823384 -1 933
935 3 176.344935 71.2913319 85.4841041 -1 934
936 3 176.378974 71.2869127 85.5204195 -1 935
937 3 176.404737 71.2857329 85.5542511 -1 936
938 3 176.396113 71.3108719 85.6309325 -1 937
939 3 176.283725 71.2360589 85.7043669 -1 938
940 3 176.229819 71.2297006 85.7215309 -1 939
941 3 176.210968 71.1269323 85.7656606 -1 940
942 3 176.211368 70.9965516 85.8196216 -1 941
943 3 176.247122 70.9585523 85.8630688 -1 942
944 3 176.233077 70.9579864 85.9159204 -1 943
945 3 176.224679 70.9237635 85.9488307 -1 944
946 3 176.147037 70.9228493 86.0156234 -1 945
947 3 176.013106 71.0007998 86.0821648 -1 946
948 3 176.003178 70.9845057 86.1671316 -1 947
949 3 176.007074 70.9147087 86.2939425 -1 948
950 3 175.951421 70.7910618 86.3626059 -1 949
951 3 175.885481 70.7868642 86.3769281 -1 950
952 3 175.824872 70.7613388 86.3967576 -1 951
953 3 175.796839 70.6395534 86.4432817 -1 952
954 3 175.859496 70.499277 86.4574832 -1 953
955 3 175.881558 70.4493651 86.500536 -1 954
956 3 175.876879 70.46658 86.5240672 -1 955
957 3 175.852905 70.4462508 86.5509857 -1 956
958 3 175.855873 70.3528276 86.6268121 -1 957
959 3 175.92494 70.2968256 86.7376902 -1 958
960 3 175.949135 70.2973554 86.9114524 -1 959
961 3 175.90382 70.2798962 87.0175178 -1 960
962 3 175.80868 70.2004547 86.9849035 -1 961
963 3 175.757814 70.1030859 86.9656619 -1 962
964 3 175.887151 70.2577179 87.1027763 -1 961
965 3 175.990644 70.1691739 87.284289 -1 964
966 3 175.988935 70.1622564 87.3134752 -1 965
967 3 175.957539 70.1730971 87.3887758 -1 966
968 3 175.932633 70.2747174 87.4466681 -1 967
969 3 175.906782 70.3223648 87.4592842 -1 968
970 3 175.843529 70.3433046 87.497444 -1 969
971 3 176.019359 70.0685697 87.3113843 -1 965
972 3 175.974054 70.0325321 87.2526674 -1 971
973 3 176.277146 70.8029967 85.9566984 -1 945
974 3 177.659695 71.1122263 85.2303746 -1 814
975 3 177.593073 71.1030187 85.3004415 -1 974
976 3 177.466376 71.091688 85.3574583 -1 975
977 3 177.129518 71.0485925 85.429217 -1 976
978 3 177.10347 71.0764578 85.4456849 -1 977
979 3 178.803407 70.0337447 85.5355097 -1 809
980 3 178.530536 70.0653829 85.4396261 -1 979
981 3 178.508943 69.9491436 85.3744822 -1 980
982 3 178.333591 69.8322312 85.4135853 -1 981
983 3 178.017517 69.7918143 85.4334812 -1 982
984 3 177.755383 69.804606 85.4272685 -1 983
985 3 177.598518 69.6939558 85.3580671 -1 984
986 3 177.507038 69.6090173 85.27062 -1 985
987 3 179.740967 69.9371544 85.8500279 -1 805
988 3 179.634062 69.8699903 85.9502755 -1 987
989 3 179.50117 69.7537428 85.9991392 -1 988
990 3 179.335776 69.5092132 86.1500232 -1 989
991 3 179.231165 69.4836661 86.2428609 -1 990
992 3 179.004613 69.5099835 86.2978599 -1 991
993 3 178.983876 69.3866248 86.3739112 -1 992
994 3 178.988406 69.3911549 86.4018636 -1 993
995 3 178.984522 69.370614 86.4330219 -1 994
996 3 178.959771 69.3358426 86.4623961 -1 995
997 3 183.172143 69.8327666 86.8003564 -1 791
998 3 182.794002 69.8148961 86.7760697 -1 997
999 3 182.417276 69.8440369 86.742404 -1 998
1000 3 182.244523 70.0420246 86.6919793 -1 999
1001 3 182.186105 70.3040542 86.6539709 -1 1000
1002 3 182.130946 70.445626 86.640942 -1 1001
1003 3 181.967123 70.682217 86.6124998 -1 1002
1004 3 181.958498 70.8228635 86.6100133 -1 1003
1005 3 181.947574 70.9214721 86.6154287 -1 1004
1006 3 181.991411 71.0925961 86.6184788 -1 1005
1007 3 182.156729 71.3359184 86.5241633 -1 1006
1008 3 182.206325 71.5603116 86.4357961 -1 1007
1009 3 182.10809 71.659902 86.3396704 -1 1008
1010 3 182.093903 71.7144908 86.2709475 -1 1009
1011 3 182.1227 71.8025962 86.2051321 -1 1010
1012 3 182.255627 71.8792814 86.1645637 -1 1011
1013 3 182.356392 71.9081089 86.0989453 -1 1012
1014 3 182.45095 71.8481077 86.0767837 -1 1013
1015 3 182.50932 71.843847 86.0357219 -1 1014
1016 3 182.669002 71.8619786 85.9578616 -1 1015
1017 3 182.738123 71.8979996 85.9386673 -1 1016
1018 3 182.891488 71.9893829 85.9271723 -1 1017
1019 3 182.917428 72.0060231 85.8476163 -1 1018
1020 3 182.810092 71.9726036 85.7758405 -1 1019
1021 3 182.902629 71.9628821 85.7707762 -1 1020
1022 3 183.007685 71.8818217 85.7823881 -1 1021
1023 3 183.164767 71.8297148 85.7997749 -1 1022
1024 3 182.656024 71.9923721 85.7106632 -1 1020
1025 3 182.554476 71.9515898 85.6688291 -1 1024
1026 3 182.52114 71.9402602 85.6089401 -1 1025
1027 3 182.446611 71.8446581 85.5563306 -1 1026
1028 3 181.915517 71.7687974 86.3031692 -1 1010
1029 3 181.778753 71.8795118 86.2786037 -1 1028
1030 3 181.768312 72.0005533 86.279912 -1 1029
1031 3 181.498455 72.2805473 86.2475606 -1 1030
1032 3 181.446657 72.4287359 86.2892987 -1 1031
1033 3 181.449214 72.8419524 86.4006827 -1 1032
1034 3 181.323361 73.0616336 86.3573403 -1 1033
1035 3 181.315844 73.2713951 86.2873638 -1 1034
1036 3 181.429001 73.5628854 86.2008817 -1 1035
1037 3 181.492502 73.7222363 86.0473654 -1 1036
1038 3 181.514571 73.7377613 85.912681 -1 1037
1039 3 181.506392 73.7392276 85.8559742 -1 1038
1040 3 181.856874 74.0556908 85.8722118 -1 1039
1041 3 181.94276 74.2770863 85.793996 -1 1040
1042 3 181.941298 74.3700876 85.8302763 -1 1041
1043 3 181.733125 74.6100818 85.8473368 -1 1042
1044 3 181.663562 74.69402 85.8703743 -1 1043
1045 3 181.526074 74.94072 85.9016589 -1 1044
1046 3 181.448196 74.9964993 85.982679 -1 1045
1047 3 181.348997 75.0068826 86.0405207 -1 1046
1048 3 181.213261 75.0179531 86.1174273 -1 1047
1049 3 180.918364 75.2176756 86.1229701 -1 1048
1050 3 180.734729 75.485821 86.1125745 -1 1049
1051 3 180.633017 75.6605019 86.1381884 -1 1050
1052 3 180.550283 75.8981371 86.1558525 -1 1051
1053 3 180.528838 75.9807335 86.1896103 -1 1052
1054 3 180.91082 76.1870326 86.2338843 -1 1053
1055 3 180.957666 76.1633134 86.2215779 -1 1054
1056 3 181.013827 76.1462631 86.1286235 -1 1055
1057 3 180.984139 76.1108201 86.1017637 -1 1056
1058 3 180.383427 76.0451247 86.2267509 -1 1053
1059 3 180.289046 76.1083696 86.2753307 -1 1058
1060 3 180.22684 76.1329123 86.2840887 -1 1059
1061 3 180.153697 76.1439705 86.3202124 -1 1060
1062 3 179.92664 76.2818646 86.2436486 -1 1061
1063 3 179.98139 76.5663892 86.200987 -1 1062
1064 3 180.103889 77.0402652 86.2183303 -1 1063
1065 3 180.098904 77.1730961 86.2459326 -1 1064
1066 3 180.098521 77.2350242 86.2610469 -1 1065
1067 3 180.103989 76.1715078 86.3854935 -1 1061
1068 3 180.057416 76.195929 86.4520617 -1 1067
1069 3 180.218492 76.0799825 86.5370614 -1 1068
1070 3 180.323888 75.9451296 86.6135046 -1 1069
1071 3 180.437906 75.8724742 86.6526068 -1 1070
1072 3 179.770318 76.2566667 86.3771542 -1 1068
1073 3 179.625388 76.3276875 86.4130736 -1 1072
1074 3 179.57442 76.3661171 86.4216069 -1 1073
1075 3 179.507908 76.2557023 86.537097 -1 1074
1076 3 179.563868 76.1309591 86.6552204 -1 1075
1077 3 179.543029 76.1529627 86.6735655 -1 1076
1078 3 179.406837 76.2848342 86.6451918 -1 1077
1079 3 179.278213 76.4680652 86.6085133 -1 1078
1080 3 179.129139 76.8263941 86.4519672 -1 1079
1081 3 179.102052 76.8471571 86.4148405 -1 1080
1082 3 179.502595 76.3107819 86.3349148 -1 1073
1083 3 179.481832 76.2717173 86.3106852 -1 1082
1084 3 181.650398 74.7163995 85.8359579 -1 1044
1085 3 181.608551 74.7702633 85.7347485 -1 1084
1086 3 181.61633 74.793284 85.7048314 -1 1085
1087 3 181.617709 74.7878469 85.6245143 -1 1086
1088 3 181.685659 74.8022637 85.555083 -1 1087
1089 3 181.72311 74.8665427 85.4694355 -1 1088
1090 3 181.841051 74.926057 85.3208892 -1 1089
1091 3 181.843039 74.9786447 85.256941 -1 1090
1092 3 181.367141 73.6280308 85.7920164 -1 1039
1093 3 181.355614 73.5948324 85.7685476 -1 1092
1094 3 181.149591 73.617395 85.6638469 -1 1093
1095 3 181.036275 73.7392007 85.5878802 -1 1094
1096 3 180.815297 73.73289 85.5399533 -1 1095
1097 3 180.719694 73.6883882 85.4451642 -1 1096
1098 3 180.663246 73.7262332 85.3706004 -1 1097
1099 3 180.690161 73.7309659 85.3483439 -1 1098
1100 3 181.060614 73.7516917 85.5635515 -1 1095
1101 3 181.081843 73.8270344 85.4991303 -1 1100
1102 3 181.065445 73.8797302 85.4307261 -1 1101
1103 3 181.058912 73.9725595 85.3295376 -1 1102
1104 3 181.116898 74.2856673 85.2007274 -1 1103
1105 3 181.005497 74.4920679 84.9184742 -1 1104
1106 3 180.971482 74.5887451 84.810785 -1 1105
1107 3 180.783296 74.6224963 84.7078784 -1 1106
1108 3 180.704331 74.7316316 84.6423763 -1 1107
1109 3 180.513733 74.9223585 84.5093445 -1 1108
1110 3 180.515248 74.9785996 84.4718673 -1 1109
1111 3 180.434199 74.9134712 84.4114675 -1 1110
1112 3 180.411004 74.9914704 84.3643922 -1 1111
1113 3 180.410682 75.0161774 84.277963 -1 1112
1114 3 180.488579 75.0484936 84.2076517 -1 1113
1115 3 180.331079 74.7962737 84.3831201 -1 1111
1116 3 180.313529 74.74692 84.3611896 -1 1115
1117 3 180.260551 74.6849144 84.3064115 -1 1116
1118 3 182.174352 69.8939546 86.7614031 -1 1000
1119 3 182.125503 69.7970994 86.825277 -1 1118
1120 3 182.084635 69.7073039 86.8895413 -1 1119
1121 3 182.117234 69.7689304 86.9393398 -1 1120
1122 3 182.107999 69.7706074 86.9645168 -1 1121
1123 3 181.943689 69.718708 86.966429 -1 1122
1124 3 181.666021 69.7068498 86.9903719 -1 1123
1125 3 181.384771 69.7326883 87.0610933 -1 1124
1126 3 180.918042 69.5991141 87.0956962 -1 1125
1127 3 180.64978 69.6483698 87.1093213 -1 1126
1128 3 180.513952 69.7577173 87.1400545 -1 1127
1129 3 180.100507 69.8811306 87.2728534 -1 1128
1130 3 179.942923 69.819159 87.4171754 -1 1129
1131 3 179.91489 69.8193901 87.4386979 -1 1130
1132 3 179.760041 69.9614 87.3754323 -1 1131
1133 3 179.613404 70.1146771 87.3394685 -1 1132
1134 3 179.549346 70.1304587 87.2943146 -1 1133
1135 3 179.317933 70.2230368 87.1964313 -1 1134
1136 3 179.143198 70.3181438 87.0827594 -1 1135
1137 3 178.8407 70.2091699 86.954311 -1 1136
1138 3 178.610145 70.108524 86.951367 -1 1137
1139 3 178.293731 70.1333298 86.931697 -1 1138
1140 3 178.226398 70.1738941 86.9363496 -1 1139
1141 3 180.006225 69.7281862 87.5053076 -1 1131
1142 3 180.093507 69.7251566 87.7749287 -1 1141
1143 3 180.538141 69.6076217 88.1459793 -1 1142
1144 3 180.835916 69.5501871 88.2503063 -1 1143
1145 3 181.032006 69.5389651 88.3228244 -1 1144
1146 3 181.165208 69.5152342 88.4118638 -1 1145
1147 3 181.375229 69.4660811 88.5226345 -1 1146
1148 3 181.515252 69.4870589 88.5760342 -1 1147
1149 3 181.743441 69.4611363 88.5752434 -1 1148
1150 3 181.869611 69.4514062 88.5767575 -1 1149
1151 3 182.037611 69.4596352 88.5835042 -1 1150
1152 3 182.110554 69.4048918 88.6930899 -1 1151
1153 3 182.184353 69.3839435 88.8233295 -1 1152
1154 3 182.170615 69.2528504 88.8751748 -1 1153
1155 3 182.236319 69.2843984 88.9651844 -1 1154
1156 3 182.460543 69.2990182 89.1471882 -1 1155
1157 3 182.549015 69.330364 89.1868254 -1 1156
1158 3 182.576996 69.3555995 89.2149488 -1 1157
1159 3 182.65465 69.5201715 89.2520006 -1 1158
1160 3 182.77895 69.5345565 89.3574469 -1 1159
1161 3 182.882324 69.6048904 89.4467422 -1 1160
1162 3 183.047446 69.6599222 89.5793534 -1 1161
1163 3 183.079059 69.6674562 89.639122 -1 1162
1164 3 183.013463 69.7846019 89.6832482 -1 1163
1165 3 182.910639 69.8302725 89.7345086 -1 1164
1166 3 182.713925 69.8411104 89.7735343 -1 1165
1167 3 182.630566 69.9085824 89.8517444 -1 1166
1168 3 182.591619 69.8992437 89.9551804 -1 1167
1169 3 182.535389 69.9136778 89.9679136 -1 1168
1170 3 182.502212 69.9555991 90.034478 -1 1169
1171 3 181.978768 69.5801476 90.0868724 -1 1170
1172 3 181.96975 69.5898747 90.11043 -1 1171
1173 3 182.027396 69.5136157 90.193337 -1 1172
1174 3 182.072987 69.5721675 90.2179219 -1 1173
1175 3 181.967026 69.5805753 90.2216906 -1 1174
1176 3 181.869472 69.6234292 90.3023602 -1 1175
1177 3 181.714813 69.6531575 90.3465496 -1 1176
1178 3 181.518027 69.6085231 90.5077415 -1 1177
1179 3 181.428402 69.5896402 90.5482515 -1 1178
1180 3 181.423293 69.5726405 90.6057982 -1 1179
1181 3 181.385022 69.6584487 90.6897364 -1 1180
1182 3 181.180729 69.5464988 90.7815408 -1 1181
1183 3 181.073923 69.6057126 90.9121429 -1 1182
1184 3 181.050734 69.6294408 91.0123871 -1 1183
1185 3 181.044539 69.6501161 91.0617237 -1 1184
1186 3 181.056286 69.5568266 91.1115096 -1 1185
1187 3 180.998868 69.484203 91.19784 -1 1186
1188 3 180.973686 69.5504157 91.2885755 -1 1187
1189 3 180.922628 69.6302608 91.4260848 -1 1188
1190 3 180.848216 69.6441342 91.4905228 -1 1189
1191 3 180.814052 69.6010397 91.5478381 -1 1190
1192 3 180.707227 69.6705596 91.6213251 -1 1191
1193 3 180.723928 69.6994296 91.7283964 -1 1192
1194 3 180.712074 69.7128113 91.7506091 -1 1193
1195 3 180.833209 69.7208514 91.8555295 -1 1194
1196 3 180.81968 69.8271545 91.8848464 -1 1195
1197 3 180.725983 69.9334714 91.9529755 -1 1196
1198 3 180.730237 70.0956429 91.9737873 -1 1197
1199 3 180.785225 70.2143007 91.9318771 -1 1198
1200 3 180.738654 70.2247412 91.9751283 -1 1199
1201 3 181.038496 69.8225081 91.0512714 -1 1185
1202 3 180.962302 69.8528524 91.111737 -1 1201
1203 3 180.877106 69.9170213 91.1081846 -1 1202
1204 3 180.86549 69.959916 91.1241688 -1 1203
1205 3 182.645659 69.8682041 90.0002291 -1 1168
1206 3 182.676755 69.8419869 90.0942652 -1 1205
1207 3 182.190117 69.4487436 90.158282 -1 1206
1208 3 182.087458 69.3462574 90.2409789 -1 1207
1209 3 182.018726 69.336351 90.3112629 -1 1208
1210 3 182.010848 69.370405 90.3299247 -1 1209
1211 3 182.047937 69.3456446 90.3702601 -1 1210
1212 3 182.091784 69.3413201 90.4076643 -1 1211
1213 3 182.137886 69.2205028 90.4975507 -1 1212
1214 3 182.120683 69.1327873 90.5674592 -1 1213
1215 3 182.120937 69.1157262 90.6534639 -1 1214
1216 3 182.095741 69.0890533 90.7637299 -1 1215
1217 3 182.121053 69.0898873 90.8510203 -1 1216
1218 3 182.140727 69.0664768 90.9422666 -1 1217
1219 3 182.158431 68.8751474 91.0687899 -1 1218
1220 3 182.134207 68.7960525 91.1081469 -1 1219
1221 3 182.019122 68.7096897 91.240425 -1 1220
1222 3 182.096345 68.6200771 91.3025812 -1 1221
1223 3 182.117067 68.522795 91.3549804 -1 1222
1224 3 182.082751 68.4426739 91.4474916 -1 1223
1225 3 180.442066 69.6320449 88.1477182 -1 1143
1226 3 180.345145 69.6338904 88.1539457 -1 1225
1227 3 180.143772 69.6670042 88.1864315 -1 1226
1228 3 179.997466 69.6470335 88.1864416 -1 1227
1229 3 179.81015 69.5604662 88.2747156 -1 1228
1230 3 179.665567 69.3523714 88.3421892 -1 1229
1231 3 179.612363 69.2363006 88.3826804 -1 1230
1232 3 179.580582 69.2033787 88.4104937 -1 1231
1233 3 179.511468 69.2545225 88.4683111 -1 1232
1234 3 179.493291 69.2823049 88.5142445 -1 1233
1235 3 179.481755 69.2108717 88.5545613 -1 1234
1236 3 179.505661 69.2145358 88.6146803 -1 1235
1237 3 179.487189 69.262117 88.6563949 -1 1236
1238 3 179.37163 69.3913309 88.6878256 -1 1237
1239 3 179.267267 69.4931367 88.6717483 -1 1238
1240 3 182.285436 69.848558 87.015249 -1 1122
1241 3 182.378224 69.9410207 87.0719162 -1 1240
1242 3 182.397075 70.0152799 87.1710502 -1 1241
1243 3 182.374722 70.0681406 87.2654853 -1 1242
1244 3 182.411722 70.2852916 87.3121059 -1 1243
1245 3 182.528101 70.6415198 87.2930483 -1 1244
1246 3 182.594574 70.7173997 87.3196676 -1 1245
1247 3 182.618564 70.681395 87.3870011 -1 1246
1248 3 182.62969 70.6699969 87.4191488 -1 1247
1249 3 182.652615 70.7058259 87.4443338 -1 1248
1250 3 182.678675 70.7452595 87.4694638 -1 1249
1251 3 182.821771 70.8330678 87.4279183 -1 1250
1252 3 182.91349 70.9041056 87.3512738 -1 1251
1253 3 183.041301 71.0308439 87.2439602 -1 1252
1254 3 183.164874 71.1088595 87.2003359 -1 1253
1255 3 183.231405 71.1231841 87.1571363 -1 1254
1256 3 183.30496 71.0568309 86.9947938 -1 1255
1257 3 183.152335 71.0202714 86.8868574 -1 1256
1258 3 182.052055 69.6199138 86.8725092 -1 1120
1259 3 182.135689 69.5747723 86.8725344 -1 1258
1260 3 182.146957 69.4926156 86.9192488 -1 1259
1261 3 183.543928 69.8648738 86.7927661 -1 791
1262 3 183.740003 69.8945221 86.8568888 -1 1261
1263 3 183.722334 69.8496915 86.9442841 -1 1262
1264 3 183.7475 69.7369265 87.0547425 -1 1263
1265 3 183.79015 69.7223872 87.0943345 -1 1264
1266 3 184.029051 69.6488917 87.2157047 -1 1265
1267 3 184.334638 69.450934 87.3492012 -1 1266
1268 3 184.368354 69.2379702 87.4819804 -1 1267
1269 3 184.375076 69.2051509 87.5722312 -1 1268
1270 3 184.535749 69.2482284 87.6799153 -1 1269
1271 3 184.597666 69.2847853 87.7676854 -1 1270
1272 3 184.650225 69.2618935 87.8655791 -1 1271
1273 3 184.750878 69.1153668 87.9990528 -1 1272
1274 3 184.954033 69.0113754 88.0909024 -1 1273
1275 3 185.023941 69.0617688 88.1499364 -1 1274
1276 3 185.002296 69.1282594 88.2408288 -1 1275
1277 3 184.968499 69.1658355 88.335097 -1 1276
1278 3 185.033632 69.1507548 88.433771 -1 1277
1279 3 185.276094 69.9664736 86.6282915 -1 760
1280 3 185.248511 70.0530762 86.5504199 -1 1279
1281 3 185.037209 70.2338557 86.4140474 -1 1280
1282 3 187.907063 69.064373 86.4215786 -1 747
1283 3 187.903553 69.0769577 86.3097184 -1 1282
1284 3 187.945034 69.0417638 86.2714251 -1 1283
1285 3 188.051525 68.9182384 86.2378251 -1 1284
1286 3 188.054138 68.8291999 86.2022515 -1 1285
1287 3 187.872653 68.622931 86.1784987 -1 1286
1288 3 187.830468 68.5516416 86.1297133 -1 1287
1289 3 187.838968 68.4455721 86.0173395 -1 1288
1290 3 187.631026 68.2802375 85.9249509 -1 1289
1291 3 187.547873 68.2778824 85.8803186 -1 1290
1292 3 187.35885 68.2603547 85.8159126 -1 1291
1293 3 186.809959 68.1529978 85.6916952 -1 1292
1294 3 186.604569 68.1053852 85.6840176 -1 1293
1295 3 186.346704 68.0748487 85.6886185 -1 1294
1296 3 186.3169 67.9576125 85.7334429 -1 1295
1297 3 186.258142 67.9309395 85.8080253 -1 1296
1298 3 186.02265 67.8554641 85.8267098 -1 1297
1299 3 185.90528 67.6931669 85.7797113 -1 1298
1300 3 185.610984 67.495704 85.7010206 -1 1299
1301 3 185.536787 67.3044518 85.6968289 -1 1300
1302 3 185.196463 67.1004459 85.6913544 -1 1301
1303 3 185.024518 66.9725219 85.6249539 -1 1302
1304 3 184.763898 66.9363559 85.7118936 -1 1303
1305 3 184.052276 66.8476987 85.7643028 -1 1304
1306 3 183.772544 66.5779707 85.8684077 -1 1305
1307 3 183.620595 66.3499759 85.9099266 -1 1306
1308 3 183.389639 66.2751125 85.9290941 -1 1307
1309 3 183.18855 66.1755209 85.9878299 -1 1308
1310 3 183.075472 66.0500291 86.0166403 -1 1309
1311 3 182.963737 66.0877586 86.0940972 -1 1310
1312 3 182.77202 66.0201416 86.2313564 -1 1311
1313 3 182.556235 65.9155653 86.3435619 -1 1312
1314 3 182.256206 65.7996361 86.4116524 -1 1313
1315 3 181.846396 65.6896432 86.5927182 -1 1314
1316 3 181.430175 65.471948 86.7403812 -1 1315
1317 3 181.092816 65.3443069 86.8868681 -1 1316
1318 3 180.925778 65.2624728 86.9226742 -1 1317
1319 3 180.596406 65.1223416 86.9064933 -1 1318
1320 3 180.54768 65.1556157 87.055998 -1 1319
1321 3 180.531518 65.1922563 87.1002981 -1 1320
1322 3 180.08346 65.0302252 87.0341649 -1 1321
1323 3 180.102582 64.7960255 87.0898163 -1 1322
1324 3 180.50975 65.2179415 87.1737035 -1 1321
1325 3 180.357772 65.2119438 87.1686708 -1 1324
1326 3 180.261748 64.799351 87.2092655 -1 1325
1327 3 180.344205 64.622921 87.2948231 -1 1326
1328 3 180.404043 64.5478858 87.2969199 -1 1327
1329 3 180.423827 64.4607192 87.3487141 -1 1328
1330 3 180.443326 64.3184122 87.3847189 -1 1329
1331 3 180.381829 64.2714945 87.409283 -1 1330
1332 3 180.312559 65.1490308 87.2001771 -1 1325
1333 3 180.293453 65.1656192 87.2482489 -1 1332
1334 3 180.184262 65.1855706 87.2752709 -1 1333
1335 3 180.200178 65.305728 87.280678 -1 1334
1336 3 180.240283 65.5008136 87.3593084 -1 1335
1337 3 180.328085 65.6225315 87.4366 -1 1336
1338 3 180.477378 65.6279298 87.5528077 -1 1337
1339 3 180.53565 65.7472193 87.5679454 -1 1338
1340 3 180.629946 65.8535991 87.5939382 -1 1339
1341 3 180.588716 65.9974075 87.6933838 -1 1340
1342 3 180.537643 66.2741619 87.7900245 -1 1341
1343 3 180.597221 66.3979249 87.9441626 -1 1342
1344 3 180.532021 66.6501776 88.0431281 -1 1343
1345 3 180.611266 66.83665 88.1880433 -1 1344
1346 3 180.553711 66.7360173 88.5038567 -1 1345
1347 3 180.527446 66.5532676 88.7328257 -1 1346
1348 3 180.996608 65.1607195 87.2679494 -1 1324
1349 3 181.167551 65.1230542 87.3425008 -1 1348
1350 3 181.161589 65.0336069 87.4444684 -1 1349
1351 3 181.11296 64.981061 87.4730075 -1 1350
1352 3 180.191892 65.2617191 86.7842828 -1 1319
1353 3 179.931605 65.3203838 86.8524075 -1 1352
1354 3 179.744954 65.33507 86.7787032 -1 1353
1355 3 179.643205 65.3109241 86.7046363 -1 1354
1356 3 179.430762 65.3777178 86.6136024 -1 1355
1357 3 179.312976 65.4946285 86.4772229 -1 1356
1358 3 179.349269 65.7316243 86.2663402 -1 1357
1359 3 179.335406 65.8764468 86.0640696 -1 1358
1360 3 179.261954 65.903355 85.9293786 -1 1359
1361 3 179.237608 65.9807473 85.851326 -1 1360
1362 3 179.172606 66.0761326 85.9001954 -1 1361
1363 3 179.028336 66.1094829 85.8319124 -1 1362
1364 3 178.963467 66.2003303 85.7417566 -1 1363
1365 3 178.828994 66.1228863 85.8392356 -1 1364
1366 3 178.62306 66.0808881 85.8848585 -1 1365
1367 3 178.466752 66.2011321 85.8234754 -1 1366
1368 3 178.20208 66.2998257 85.769833 -1 1367
1369 3 177.996971 66.4347031 85.7223996 -1 1368
1370 3 177.980493 66.6457109 85.6463938 -1 1369
1371 3 177.889557 66.7421229 85.6334704 -1 1370
1372 3 177.729766 66.8130438 85.6100791 -1 1371
1373 3 177.468935 66.8622424 85.568047 -1 1372
1374 3 177.294463 66.9795814 85.5036766 -1 1373
1375 3 177.103002 67.1244535 85.4579523 -1 1374
1376 3 177.106463 67.117567 85.3758177 -1 1375
1377 3 177.101857 67.1582356 85.310178 -1 1376
1378 3 177.080409 67.1810439 85.2162825 -1 1377
1379 3 177.100779 67.1768432 85.1937381 -1 1378
1380 3 177.288936 67.0363518 85.1535752 -1 1379
1381 3 177.420013 67.0005901 85.0228029 -1 1380
1382 3 177.489098 66.9544303 84.9360949 -1 1381
1383 3 177.414942 66.9497274 84.8918993 -1 1382
1384 3 177.163935 67.1098575 85.5311752 -1 1375
1385 3 177.180895 67.0387075 85.6341722 -1 1384
1386 3 177.202894 67.0265681 85.6698651 -1 1385
1387 3 177.170596 66.9679327 85.7872552 -1 1386
1388 3 177.19642 66.8349986 85.9053509 -1 1387
1389 3 177.205764 66.7572714 86.0364875 -1 1388
1390 3 177.23142 66.5289266 86.2313476 -1 1389
1391 3 177.233848 66.3466485 86.3550958 -1 1390
1392 3 177.245175 66.2837449 86.3992504 -1 1391
1393 3 177.300271 66.0713355 86.5417334 -1 1392
1394 3 177.395587 66.104954 86.697665 -1 1393
1395 3 177.403274 66.0929105 86.7585501 -1 1394
1396 3 177.396705 66.0166504 86.8016475 -1 1395
1397 3 183.073915 65.9505011 86.009794 -1 1310
1398 3 183.06514 65.8513229 86.0012829 -1 1397
1399 3 183.048349 65.7985096 85.9810992 -1 1398
1400 3 182.86698 65.6803794 85.9100118 -1 1399
1401 3 182.581942 65.6368397 85.8824522 -1 1400
1402 3 182.508149 65.6794134 85.8843209 -1 1401
1403 3 182.470331 65.7523473 85.8878798 -1 1402
1404 3 182.290042 65.7518306 85.8747832 -1 1403
1405 3 182.061702 65.9234299 85.814069 -1 1404
1406 3 181.983344 65.949212 85.8462495 -1 1405
1407 3 181.914245 65.932777 85.8617669 -1 1406
1408 3 181.808501 65.9521644 85.8613305 -1 1407
1409 3 181.277747 65.9660861 85.9040466 -1 1408
1410 3 181.169363 65.9188969 85.9727865 -1 1409
1411 3 181.134017 65.9009827 85.9963574 -1 1410
1412 3 180.916265 66.0535777 86.0812649 -1 1411
1413 3 180.738546 66.1610968 86.1572085 -1 1412
1414 3 183.60428 66.2402623 85.9018442 -1 1307
1415 3 183.581271 66.1236906 85.8937506 -1 1414
1416 3 183.840269 65.9596985 85.8487297 -1 1415
1417 3 184.034763 65.7663899 85.7956279 -1 1416
1418 3 184.225836 65.5468012 85.8027335 -1 1417
1419 3 184.454083 65.3932459 85.8593177 -1 1418
1420 3 184.666815 65.3411841 85.9456918 -1 1419
1421 3 184.85969 65.2217479 85.9870077 -1 1420
1422 3 184.940604 65.1341438 85.9964843 -1 1421
1423 3 185.025927 65.131055 86.0712498 -1 1422
1424 3 185.094791 65.1981875 86.0995658 -1 1423
1425 3 185.219682 65.2008687 86.1817877 -1 1424
1426 3 185.352274 65.1480025 86.2501835 -1 1425
1427 3 185.530112 65.1511283 86.2614071 -1 1426
1428 3 185.684881 65.2435348 86.3030825 -1 1427
1429 3 185.028679 65.0517446 86.0064636 -1 1422
1430 3 185.134806 65.0582261 85.9461244 -1 1429
1431 3 185.536164 65.0850863 85.809611 -1 1430
1432 3 186.037634 65.0524931 85.6533518 -1 1431
1433 3 186.04892 64.9329542 85.5169275 -1 1432
1434 3 186.106132 64.7741359 85.4267882 -1 1433
1435 3 186.349963 64.5727445 85.5250614 -1 1434
1436 3 186.73373 64.4975812 85.6816749 -1 1435
1437 3 186.914122 64.2833459 85.7413544 -1 1436
1438 3 187.144256 64.0414976 85.8733028 -1 1437
1439 3 187.3141 63.8461544 86.0092626 -1 1438
1440 3 187.551087 63.7044281 86.0383713 -1 1439
1441 3 187.478997 63.5469314 86.1128427 -1 1440
1442 3 187.336249 63.2802821 86.1966795 -1 1441
1443 3 187.460093 63.4932063 86.2031475 -1 1442
1444 3 187.399726 63.4701581 86.2225142 -1 1443
1445 3 187.192062 63.0216487 86.1963746 -1 1442
1446 3 187.203556 62.9120767 86.1690738 -1 1445
1447 3 187.242439 62.8192639 86.1440404 -1 1446
1448 3 187.253668 62.6273141 86.0533645 -1 1447
1449 3 187.253152 62.5379962 86.1564129 -1 1448
1450 3 187.106361 62.2921921 86.2361 -1 1449
1451 3 187.088912 62.1743565 86.287308 -1 1450
1452 3 187.044127 62.1570331 86.3914584 -1 1451
1453 3 187.06534 61.9407379 86.4745557 -1 1452
1454 3 187.105416 61.8532789 86.4490986 -1 1453
1455 3 187.122078 61.8731948 86.3930704 -1 1454
1456 3 187.207597 63.8731793 86.1169635 -1 1439
1457 3 187.143393 63.9278993 86.2003569 -1 1456
1458 3 186.887506 64.0195368 86.3156565 -1 1457
1459 3 186.836524 64.008386 86.3343657 -1 1458
1460 3 185.856805 64.815196 85.3347122 -1 1434
1461 3 185.651446 64.7500243 85.1378484 -1 1460
1462 3 185.669065 64.7506317 85.1141544 -1 1461
1463 3 185.685978 64.9306457 84.9963986 -1 1462
1464 3 185.623249 65.0759983 84.8959479 -1 1463
1465 3 185.37635 65.1070064 84.8062414 -1 1464
1466 3 185.198783 65.0296997 84.7553178 -1 1465
1467 3 185.183797 65.0419456 84.5841345 -1 1466
1468 3 185.189897 65.0386414 84.5586966 -1 1467
1469 3 185.38029 65.1559023 84.521507 -1 1468
1470 3 185.346603 65.1240619 84.4106702 -1 1469
1471 3 185.355055 65.1017737 84.3623271 -1 1470
1472 3 185.359775 65.1573243 84.2689714 -1 1471
1473 3 185.365227 65.2448619 84.1965021 -1 1472
1474 3 185.40546 65.2210888 84.1006537 -1 1473
1475 3 185.497173 65.3237038 83.934585 -1 1474
1476 3 185.414037 65.3456337 83.7461354 -1 1475
1477 3 185.459118 65.2997684 83.6560954 -1 1476
1478 3 185.401468 65.2135948 83.6062966 -1 1477
1479 3 185.38304 65.2807459 83.5603723 -1 1478
1480 3 185.372216 65.3877692 83.4253002 -1 1479
1481 3 185.396908 65.4150474 83.3976622 -1 1480
1482 3 185.924847 67.551311 85.7311923 -1 1300
1483 3 186.009336 67.5525868 85.7221196 -1 1482
1484 3 186.212582 67.5309707 85.6891197 -1 1483
1485 3 186.439059 67.5223929 85.6585002 -1 1484
1486 3 186.588246 67.4584776 85.5950634 -1 1485
1487 3 186.94125 67.3950867 85.5760946 -1 1486
1488 3 187.35992 67.2453946 85.5073824 -1 1487
1489 3 186.176882 68.1910235 85.6550706 -1 1295
1490 3 185.760352 68.3349966 85.6438119 -1 1489
1491 3 185.565583 68.4184188 85.6934669 -1 1490
1492 3 185.453626 68.4704275 85.7130146 -1 1491
1493 3 185.295688 68.4558137 85.7360182 -1 1492
1494 3 187.900246 69.4970926 86.2237936 -1 1283
1495 3 187.823706 69.545308 86.1706628 -1 1494
1496 3 187.812545 69.6946099 86.111044 -1 1495
1497 3 187.817015 69.7204425 86.07967 -1 1496
1498 3 187.815349 69.7757273 86.0410673 -1 1497
1499 3 188.56684 68.9760938 86.9856367 -1 744
1500 3 188.585488 69.0811889 87.0221556 -1 1499
1501 3 188.6245 69.2127927 87.0845772 -1 1500
1502 3 188.659435 69.309223 87.1262676 -1 1501
1503 3 188.660123 69.4772986 87.2813585 -1 1502
1504 3 188.665175 69.5008307 87.3046377 -1 1503
1505 3 188.601874 69.5071386 87.3712642 -1 1504
1506 3 188.568804 69.4850446 87.4770314 -1 1505
1507 3 188.559897 69.5479404 87.59745 -1 1506
1508 3 188.559453 69.5476986 87.70549 -1 1507
1509 3 188.405308 69.575014 87.7489805 -1 1508
1510 3 188.296532 69.5503436 87.8125384 -1 1509
1511 3 188.206407 69.506589 87.8838927 -1 1510
1512 3 188.155714 69.5607503 87.9163417 -1 1511
1513 3 188.096684 69.6835847 87.9870688 -1 1512
1514 3 188.101836 69.7079435 88.0101741 -1 1513
1515 3 188.088638 69.7732128 88.04813 -1 1514
1516 3 188.074715 69.8540276 88.0827585 -1 1515
1517 3 188.107914 69.8561612 88.1161894 -1 1516
1518 3 188.203717 69.9101004 88.2059207 -1 1517
1519 3 188.364538 69.7962811 88.2353472 -1 1518
1520 3 188.473833 69.6541383 88.2330264 -1 1519
1521 3 188.652543 69.5393181 88.3203791 -1 1520
1522 3 188.700933 69.5436055 88.3564165 -1 1521
1523 3 188.702486 69.553538 88.3816603 -1 1522
1524 3 188.674024 69.5511974 88.4571978 -1 1523
1525 3 188.238969 69.9476757 88.2594733 -1 1518
1526 3 188.18606 69.9610287 88.3268127 -1 1525
1527 3 188.161237 69.8818995 88.4188578 -1 1526
1528 3 188.265454 69.8789463 88.4948145 -1 1527
1529 3 188.475565 69.8403198 88.6266608 -1 1528
1530 3 188.57684 69.8193399 88.7324989 -1 1529
1531 3 188.694442 69.7721464 88.8739093 -1 1530
1532 3 188.599039 69.84951 88.9731595 -1 1531
1533 3 188.492465 70.0873192 88.9295233 -1 1532
1534 3 188.400386 70.1852535 88.944551 -1 1533
1535 3 188.304446 70.2568705 88.9911288 -1 1534
1536 3 188.170768 70.3249308 89.0038784 -1 1535
1537 3 188.103405 70.3715394 89.0614168 -1 1536
1538 3 188.171055 70.3966445 89.0969094 -1 1537
1539 3 188.19307 70.4302703 89.1213925 -1 1538
1540 3 188.209794 70.4015177 89.2113604 -1 1539
1541 3 188.290623 70.2098832 89.3207979 -1 1540
1542 3 188.242242 70.1401422 89.4060316 -1 1541
1543 3 188.263212 70.0818454 89.6104423 -1 1542
1544 3 188.208842 70.1589855 89.6104841 -1 1543
1545 3 188.172718 70.1598142 89.6836651 -1 1544
1546 3 188.094668 70.2128172 89.7376749 -1 1545
1547 3 188.066754 70.2590104 89.8837358 -1 1546
1548 3 188.115367 70.2411437 90.0582181 -1 1547
1549 3 188.09312 70.2367052 90.1888504 -1 1548
1550 3 188.06888 70.2034889 90.2177041 -1 1549
1551 3 188.051074 70.1567652 90.2774606 -1 1550
1552 3 187.976857 70.0831474 90.3315597 -1 1551
1553 3 187.936139 69.9759561 90.3993032 -1 1552
1554 3 187.83239 69.8301595 90.4088689 -1 1553
1555 3 187.783955 69.8162061 90.4289626 -1 1554
1556 3 187.859505 69.9007822 90.3190927 -1 1555
1557 3 187.888483 69.8452984 90.2289591 -1 1556
1558 3 187.884634 69.8513435 90.2000782 -1 1557
1559 3 187.768428 69.8613488 90.4970392 -1 1555
1560 3 187.758304 69.8970775 90.5144543 -1 1559
1561 3 187.799529 69.7331415 90.4493049 -1 1555
1562 3 187.719264 69.6527414 90.4768709 -1 1561
1563 3 187.656186 69.6356717 90.4947106 -1 1562
1564 3 187.520175 69.6870903 90.510658 -1 1563
1565 3 187.485189 69.6738387 90.5601788 -1 1564
1566 3 187.361998 69.7377067 90.4148495 -1 1565
1567 3 187.251231 69.7776804 90.3575359 -1 1566
1568 3 187.1508 69.8268833 90.2195941 -1 1567
1569 3 187.138758 69.9660913 90.1345369 -1 1568
1570 3 187.202095 70.0493409 90.1569516 -1 1569
1571 3 187.209487 70.0821897 90.2054599 -1 1570
1572 3 187.189006 70.1673009 90.2106893 -1 1571
1573 3 187.158357 70.2543357 90.2403971 -1 1572
1574 3 187.24086 70.3746636 90.3127107 -1 1573
1575 3 187.294596 70.2760142 90.3706405 -1 1574
1576 3 187.31639 70.2515803 90.4068928 -1 1575
1577 3 187.331223 70.2688878 90.4331343 -1 1576
1578 3 187.180917 70.5559075 90.344045 -1 1574
1579 3 187.183728 70.6384407 90.3544859 -1 1578
1580 3 187.061612 70.7452774 90.3350798 -1 1579
1581 3 186.964176 70.8520648 90.3206176 -1 1580
1582 3 187.013867 71.0067485 90.3256382 -1 1581
1583 3 187.04534 71.17261 90.3247648 -1 1582
1584 3 187.070299 71.2938105 90.2512425 -1 1583
1585 3 187.049679 71.314728 90.216022 -1 1584
1586 3 187.040585 71.4300879 90.0832619 -1 1585
1587 3 187.240524 71.4234209 89.9633954 -1 1586
1588 3 187.177318 71.5130292 89.8519657 -1 1587
1589 3 187.136274 71.5425869 89.864604 -1 1588
1590 3 187.101356 71.5718472 89.8785294 -1 1589
1591 3 186.888795 70.8541968 90.3320414 -1 1581
1592 3 186.873567 70.9392328 90.3653021 -1 1591
1593 3 186.779711 71.0888223 90.3428233 -1 1592
1594 3 186.535175 71.1887094 90.3274282 -1 1593
1595 3 186.421796 71.2531882 90.3185225 -1 1594
1596 3 186.201183 71.3326513 90.3120592 -1 1595
1597 3 186.091185 71.4583172 90.210563 -1 1596
1598 3 186.10982 71.4896174 90.1809797 -1 1597
1599 3 188.698875 69.6197134 89.0677656 -1 1532
1600 3 188.723589 69.5792708 89.161879 -1 1599
1601 3 188.813271 69.4862911 89.414482 -1 1600
1602 3 188.881093 69.3966146 89.554323 -1 1601
1603 3 189.04919 69.3094258 89.5795297 -1 1602
1604 3 189.107588 69.2864778 89.5692346 -1 1603
1605 3 189.256123 69.2335697 89.475949 -1 1604
1606 3 189.369278 69.2440212 89.4160644 -1 1605
1607 3 188.911785 69.3577955 89.6223281 -1 1602
1608 3 188.932429 69.3669286 89.732031 -1 1607
1609 3 188.859833 69.4147143 89.7611806 -1 1608
1610 3 188.852408 69.4898246 89.7977708 -1 1609
1611 3 188.677853 69.5894194 89.7688348 -1 1610
1612 3 188.674272 69.5120528 89.8110346 -1 1611
1613 3 188.545546 69.6189577 89.7898148 -1 1612
1614 3 188.450333 69.7022399 89.8339934 -1 1613
1615 3 188.413766 69.8652071 89.8734752 -1 1614
1616 3 188.419132 69.9361834 89.9404068 -1 1615
1617 3 188.423833 69.9365885 89.9681041 -1 1616
1618 3 188.849524 69.4588265 89.8304825 -1 1610
1619 3 188.914599 69.3543327 89.8921526 -1 1618
1620 3 188.824393 69.4311795 89.8848733 -1 1619
1621 3 188.843126 69.5051341 87.3137825 -1 1503
1622 3 188.932256 69.5330141 87.3536337 -1 1621
1623 3 189.104711 69.443198 87.3268067 -1 1622
1624 3 189.182835 69.4169079 87.3214089 -1 1623
1625 3 189.004209 68.8395207 87.1324741 -1 742
1626 3 188.9867 68.9536929 87.1323635 -1 1625
1627 3 189.1092 69.1966963 87.0539618 -1 1626
1628 3 189.220786 69.2625168 87.0367156 -1 1627
1629 3 189.394219 69.3304017 87.1129569 -1 1628
1630 3 189.650872 69.3418037 87.2179146 -1 1629
1631 3 189.87113 69.3138889 87.2152999 -1 1630
1632 3 190.027008 69.353755 87.2663249 -1 1631
1633 3 190.200552 69.4149719 87.343484 -1 1632
1634 3 190.501333 69.4037672 87.3268736 -1 1633
1635 3 190.616803 69.3577395 87.3331692 -1 1634
1636 3 190.837903 69.3603101 87.3241924 -1 1635
1637 3 190.887113 69.3424721 87.3918574 -1 1636
1638 3 191.02143 69.2247039 87.5245891 -1 1637
1639 3 191.097155 69.0882784 87.6222972 -1 1638
1640 3 191.212987 69.0968142 87.6981045 -1 1639
1641 3 191.290061 69.1164364 87.7636263 -1 1640
1642 3 191.294941 69.1389033 87.9213835 -1 1641
1643 3 191.387898 68.8828941 88.0476525 -1 1642
1644 3 191.460636 68.742723 88.0649982 -1 1643
1645 3 191.431137 68.654628 88.131271 -1 1644
1646 3 191.486828 68.6191737 88.2308277 -1 1645
1647 3 191.466164 68.4915909 88.3879609 -1 1646
1648 3 191.41848 68.4498211 88.4139145 -1 1647
1649 3 191.402168 68.3478363 88.4590075 -1 1648
1650 3 191.399664 68.3127029 88.4928186 -1 1649
1651 3 191.436368 68.3694417 88.5421171 -1 1650
1652 3 191.570085 68.4564446 88.6854241 -1 1651
1653 3 191.748545 68.4030357 88.8942595 -1 1652
1654 4 188.862387 66.812902 88.3946019 -1 733
1655 4 188.597822 66.7639599 88.4310395 -1 1654
1656 4 188.102781 66.627832 88.5735361 -1 1655
1657 4 187.760234 66.5240811 88.659768 -1 1656
1658 4 187.38151 66.4228619 88.7107854 -1 1657
1659 4 187.154721 66.3666617 88.7840582 -1 1658
1660 4 187.042206 66.32547 88.8237248 -1 1659
1661 4 186.763102 66.2787948 88.9113019 -1 1660
1662 4 186.680701 66.2973023 88.9444825 -1 1661
1663 3 186.423356 66.3190574 88.8857548 -1 1662
1664 3 186.406612 66.3114783 88.8293457 -1 1663
1665 3 186.473186 66.2248716 88.7802363 -1 1664
1666 3 186.484042 66.1091059 88.7529771 -1 1665
1667 3 186.45948 66.0753627 88.7278149 -1 1666
1668 3 186.358372 65.9932182 88.7788041 -1 1667
1669 3 186.220409 65.8748676 88.8026162 -1 1668
1670 3 186.175104 65.8461795 88.7719658 -1 1669
1671 3 186.133175 65.8111409 88.7433949 -1 1670
1672 3 185.982315 65.6695385 88.6875687 -1 1671
1673 3 185.953263 65.4768751 88.6960687 -1 1672
1674 3 185.750033 65.169701 88.6654134 -1 1673
1675 3 185.865288 64.8966068 88.7227381 -1 1674
1676 3 186.080534 64.6944929 88.7312064 -1 1675
1677 3 186.040571 64.6187362 88.7121481 -1 1676
1678 3 186.001029 64.5456585 88.6925934 -1 1677
1679 3 186.022816 64.2591266 88.487327 -1 1678
1680 3 185.977842 64.0043429 88.3977958 -1 1679
1681 3 186.041731 63.8159849 88.5361852 -1 1680
1682 3 186.050461 63.6315399 88.5523995 -1 1681
1683 3 186.116036 63.3331681 88.6069751 -1 1682
1684 3 186.126649 63.3240729 88.5839288 -1 1683
1685 3 186.247752 63.0189089 88.6524844 -1 1683
1686 3 186.361093 62.9708218 88.633109 -1 1685
1687 3 186.494188 62.8485024 88.66251 -1 1686
1688 3 186.522147 62.6787484 88.6530464 -1 1687
1689 3 186.282219 62.8685339 88.6123541 -1 1686
1690 3 186.285824 62.8665111 88.5587982 -1 1689
1691 3 185.491367 65.2553238 88.5640698 -1 1674
1692 3 185.306047 65.2892792 88.489596 -1 1691
1693 3 185.124659 65.2227702 88.3280626 -1 1692
1694 3 184.991731 65.1851568 88.2253032 -1 1693
1695 3 186.165925 65.911654 88.8104309 -1 1669
1696 3 186.105921 65.9423492 88.8184086 -1 1695
1697 3 186.024853 65.9861987 88.8190968 -1 1696
1698 4 186.468788 66.308271 89.0338654 -1 1662
1699 4 186.218098 66.3266789 89.1953816 -1 1698
1700 4 186.098884 66.3199278 89.3626955 -1 1699
1701 4 185.65084 66.2325281 89.478984 -1 1700
1702 4 185.286535 66.173976 89.5521614 -1 1701
1703 4 185.0642 66.1306956 89.5971295 -1 1702
1704 3 185.552629 65.9977154 89.7004337 -1 1703
1705 3 186.075042 65.7745902 89.9118945 -1 1704
1706 3 186.126842 65.5469322 90.0812424 -1 1705
1707 3 185.954799 65.4533307 90.1479226 -1 1706
1708 3 185.747327 65.2828049 90.1970628 -1 1707
1709 3 185.342247 64.9793269 90.3167952 -1 1708
1710 3 185.234539 64.8240232 90.4654738 -1 1709
1711 3 185.057173 64.7642185 90.4695356 -1 1710
1712 3 184.815668 64.705562 90.3780898 -1 1711
1713 3 184.631365 64.6593369 90.3228895 -1 1712
1714 3 184.489764 64.6348698 90.2716002 -1 1713
1715 3 184.356004 64.6127516 90.3035974 -1 1714
1716 3 184.222174 64.6005842 90.3059669 -1 1715
1717 3 184.026039 64.653304 90.1161578 -1 1716
1718 3 183.952479 64.6467781 90.0198141 -1 1717
1719 3 183.923998 64.6636512 89.9826059 -1 1718
1720 3 183.798518 64.4609053 90.0015759 -1 1718
1721 3 183.558742 64.2062554 89.9532707 -1 1720
1722 3 183.558999 64.2127107 89.9243201 -1 1721
1723 3 183.706703 64.0084847 89.9738157 -1 1722
1724 3 183.603786 64.1644203 89.8894946 -1 1723
1725 4 185.024737 66.1139771 89.6472074 -1 1703
1726 4 184.783968 65.9788909 89.8178471 -1 1725
1727 4 184.508941 65.8009788 89.908871 -1 1726
1728 4 184.198515 65.7821687 89.9579971 -1 1727
1729 4 184.015704 65.7892221 90.0281449 -1 1728
1730 4 183.971939 65.8102439 90.0967731 -1 1729
1731 4 183.88754 65.7593127 90.1727141 -1 1730
1732 3 183.491382 65.5613561 90.1337873 -1 1731
1733 3 183.538927 65.2953771 89.8995622 -1 1732
1734 3 183.589879 65.239963 89.8398832 -1 1733
1735 3 183.745396 65.1760758 89.7490293 -1 1734
1736 3 183.798177 65.1615032 89.5982452 -1 1735
1737 3 183.768702 65.2029454 89.5278391 -1 1736
1738 3 183.739461 65.1320378 89.5097646 -1 1737
1739 3 183.60772 65.0100636 89.3710448 -1 1738
1740 3 183.639684 65.0229787 89.3198521 -1 1739
1741 3 183.588928 65.2731279 89.5019301 -1 1737
1742 3 183.560156 65.3563067 89.5601931 -1 1741
1743 4 183.737084 65.6503218 90.3301103 -1 1731
1744 4 183.581093 65.441173 90.6184312 -1 1743
1745 4 183.217433 65.2136781 90.7862537 -1 1744
1746 4 182.917994 65.0889441 90.9450694 -1 1745
1747 4 182.694759 64.9928966 91.0584208 -1 1746
1748 4 182.353545 64.8414337 91.1051481 -1 1747
1749 4 181.885611 64.6092006 91.1442699 -1 1748
1750 4 181.684095 64.6300853 91.2090409 -1 1749
1751 4 181.289293 64.5595075 91.3104718 -1 1750
1752 4 180.943681 64.4633571 91.4559416 -1 1751
1753 4 180.335653 64.1901729 91.7838076 -1 1752
1754 4 179.971363 63.9858267 92.0077531 -1 1753
1755 4 179.882268 63.9634101 92.0228842 -1 1754
1756 3 179.350874 64.1391513 91.5397939 -1 1755
1757 3 179.170319 64.0786078 91.4606521 -1 1756
1758 3 178.884287 63.8479091 91.4267743 -1 1757
1759 3 178.682279 63.7758656 91.3455435 -1 1758
1760 3 178.567357 63.75591 91.2701005 -1 1759
1761 3 178.594442 63.4540344 91.316896 -1 1760
1762 3 178.681274 63.3077032 91.3403425 -1 1761
1763 3 178.787278 63.1674807 91.3382275 -1 1762
1764 3 178.876001 62.9110149 91.5004701 -1 1763
1765 3 178.953419 62.7058063 91.5922645 -1 1764
1766 3 178.996659 62.605209 91.6527247 -1 1765
1767 3 179.01508 62.4107209 91.786341 -1 1766
1768 3 179.265373 62.1282102 91.8194167 -1 1767
1769 3 179.499025 62.0744723 91.8236052 -1 1768
1770 3 179.658233 62.1850468 91.6900064 -1 1769
1771 3 179.736221 62.3041673 91.5939904 -1 1770
1772 3 179.747718 62.3171517 91.5372808 -1 1771
1773 3 179.72552 62.2687931 91.4880134 -1 1772
1774 3 179.666752 62.2489823 91.4244779 -1 1773
1775 3 179.568952 62.2293773 91.3246893 -1 1774
1776 3 179.594906 62.2887031 91.2880725 -1 1775
1777 3 179.521123 62.2185411 91.2611618 -1 1776
1778 3 179.52274 62.2182709 91.2334763 -1 1777
1779 3 179.515242 62.2262681 91.2019499 -1 1778
1780 3 179.960607 62.5078483 91.1444545 -1 1779
1781 3 179.963114 62.5035948 91.0899347 -1 1780
1782 3 180.100068 62.4463357 91.0198235 -1 1781
1783 3 180.149411 62.4662989 90.9974579 -1 1782
1784 3 180.137873 62.4117344 90.979806 -1 1783
1785 3 180.08569 62.2728293 90.9173952 -1 1784
1786 3 180.066133 62.285417 90.7982337 -1 1785
1787 3 180.019203 62.1930504 90.7539621 -1 1786
1788 3 180.052713 61.9970919 90.7791343 -1 1787
1789 3 180.071692 61.9087011 90.7479361 -1 1788
1790 3 180.078768 61.8418761 90.6811141 -1 1789
1791 3 179.984838 61.6857981 90.5859768 -1 1790
1792 3 179.924426 61.6306742 90.501988 -1 1791
1793 3 179.913336 61.6059247 90.4493333 -1 1792
1794 3 179.936773 61.4034772 90.5307219 -1 1793
1795 3 180.03582 61.3103895 90.6302385 -1 1794
1796 3 180.093764 61.2795224 90.6780018 -1 1795
1797 3 180.011297 61.312954 90.6805303 -1 1796
1798 3 179.963953 61.3073978 90.6998694 -1 1797
1799 3 179.949367 61.2720954 90.7613613 -1 1798
1800 3 179.894686 61.2311308 90.8437973 -1 1799
1801 3 179.784252 61.1718059 90.9189103 -1 1800
1802 3 179.56083 61.0834694 90.9210353 -1 1801
1803 3 179.418626 61.0096216 90.9368782 -1 1802
1804 3 179.36595 60.9952796 90.985488 -1 1803
1805 3 179.273973 60.9529451 91.088894 -1 1804
1806 3 179.178475 60.8376356 91.1811168 -1 1805
1807 3 179.03941 60.7804672 91.1375138 -1 1806
1808 3 178.983926 60.7646949 91.1014425 -1 1807
1809 3 179.05264 60.7265029 91.0124105 -1 1808
1810 3 178.915603 60.6064373 90.9561041 -1 1809
1811 3 178.864348 60.5428124 90.8759912 -1 1810
1812 3 178.865851 60.458241 90.8404469 -1 1811
1813 3 178.833619 60.3966159 90.8203747 -1 1812
1814 3 178.737701 60.3030003 90.8793274 -1 1813
1815 3 178.647897 60.2354275 90.9615565 -1 1814
1816 3 178.439654 60.1800522 91.0723093 -1 1815
1817 3 178.128314 60.0646676 91.1195549 -1 1816
1818 3 177.942563 60.0453195 91.1132437 -1 1817
1819 3 178.922489 60.4194089 90.7490579 -1 1813
1820 3 178.814451 60.3736483 90.6805989 -1 1819
1821 3 179.136339 60.7978055 91.2100597 -1 1806
1822 3 179.122869 60.7138658 91.2838818 -1 1821
1823 3 179.084152 60.7120385 91.3607016 -1 1822
1824 3 179.107375 60.7173645 91.3924216 -1 1823
1825 3 178.821742 60.4692735 91.4775409 -1 1824
1826 3 178.725718 60.4338352 91.5507504 -1 1825
1827 3 178.651557 60.3739534 91.6345365 -1 1826
1828 3 180.274483 61.2115944 90.7606453 -1 1796
1829 3 180.417998 61.1602988 90.831308 -1 1828
1830 3 180.630542 61.1210731 90.9135189 -1 1829
1831 3 180.750408 61.1615899 90.9569368 -1 1830
1832 3 180.879924 61.2343329 90.9945955 -1 1831
1833 3 180.961679 61.2501091 91.0358311 -1 1832
1834 3 180.951475 61.2567535 91.0599763 -1 1833
1835 3 181.04417 61.3651369 91.1091698 -1 1834
1836 3 181.101133 61.4394701 91.1311724 -1 1835
1837 3 181.270663 61.5434787 91.1695431 -1 1836
1838 3 181.418947 61.6093361 91.1569337 -1 1837
1839 3 181.444915 61.6168818 91.1327571 -1 1838
1840 3 181.580151 61.5431911 91.1783463 -1 1839
1841 3 181.643225 61.5269361 91.223042 -1 1840
1842 3 181.515061 61.7776231 91.0814984 -1 1839
1843 3 181.513995 61.8358452 91.1230711 -1 1842
1844 3 180.880363 61.2212067 90.9420496 -1 1832
1845 3 180.862228 61.1945023 90.8609388 -1 1844
1846 3 180.875571 61.1696277 90.8139083 -1 1845
1847 3 180.826702 61.1270738 90.7300583 -1 1846
1848 3 179.946712 61.5260635 90.4474033 -1 1793
1849 3 180.160673 61.4341799 90.4589074 -1 1848
1850 3 180.257512 61.4167162 90.4557174 -1 1849
1851 3 180.426923 61.4464311 90.4007366 -1 1850
1852 3 180.452203 61.4605269 90.3187402 -1 1851
1853 3 180.566051 61.5783817 90.2030104 -1 1852
1854 3 180.677748 61.7027989 90.1134187 -1 1853
1855 3 180.839404 61.7897724 90.0436008 -1 1854
1856 3 181.034159 61.8784628 90.0085722 -1 1855
1857 3 181.179784 61.7365323 90.0455648 -1 1856
1858 3 181.396172 61.5646865 90.1049536 -1 1857
1859 3 181.629222 61.4745272 90.1484997 -1 1858
1860 3 181.804967 61.4820473 90.1286405 -1 1859
1861 3 181.809385 61.5848165 90.0494573 -1 1860
1862 3 181.018022 62.080927 89.9014204 -1 1856
1863 3 181.080271 62.2470542 89.8478364 -1 1862
1864 3 181.10742 62.3447747 89.8866529 -1 1863
1865 3 181.289234 62.4428964 89.8748791 -1 1864
1866 3 181.328047 62.4599627 89.8513322 -1 1865
1867 3 181.504492 62.2253331 89.9162662 -1 1866
1868 3 181.406445 62.4544561 89.8136832 -1 1867
1869 3 181.418593 62.4610401 89.7868678 -1 1868
1870 3 181.424754 62.4649973 89.7593782 -1 1869
1871 3 179.952859 62.3039626 90.6858693 -1 1787
1872 3 179.923871 62.3773723 90.6344743 -1 1871
1873 3 179.902763 62.4280638 90.5900714 -1 1872
1874 3 179.797655 62.512548 90.6042374 -1 1873
1875 3 179.306476 61.914084 91.9343807 -1 1768
1876 3 179.464177 61.7364479 92.0924608 -1 1875
1877 3 179.29438 61.698632 92.1231106 -1 1876
1878 3 179.161314 61.7184093 92.1476205 -1 1877
1879 3 179.339298 61.6127506 92.2366117 -1 1878
1880 3 179.560966 61.4443808 92.3212013 -1 1879
1881 3 179.654341 61.4153984 92.3189058 -1 1880
1882 3 178.92936 61.8487524 92.0979592 -1 1878
1883 3 178.795865 61.92128 92.1100542 -1 1882
1884 3 178.714358 61.9188538 92.150425 -1 1883
1885 3 178.78385 61.937491 92.2162842 -1 1884
1886 3 178.71152 61.920725 92.3181676 -1 1885
1887 3 178.769639 61.9540193 92.3781672 -1 1886
1888 3 180.038007 61.8173748 92.2170778 -1 1876
1889 3 180.153719 61.9315365 92.2413099 -1 1888
1890 3 180.167864 62.00613 92.2823264 -1 1889
1891 3 180.175132 61.9836491 92.3169256 -1 1890
1892 3 180.201082 62.0237406 92.3683901 -1 1891
1893 3 180.193579 61.9868854 92.4033936 -1 1892
1894 3 180.204772 61.9136544 92.4506866 -1 1893
1895 3 180.158641 61.7875284 92.4990396 -1 1894
1896 3 180.045415 61.7741756 92.5074823 -1 1895
1897 3 180.00832 61.769252 92.5291137 -1 1896
1898 3 179.973734 61.7805978 92.5474142 -1 1897
1899 3 178.408161 63.8976451 91.1483294 -1 1760
1900 3 178.394361 64.081809 91.0751227 -1 1899
1901 3 178.417375 64.1069783 91.0459012 -1 1900
1902 3 178.429191 64.1212622 91.0168526 -1 1901
1903 3 178.463227 64.17454 90.9552924 -1 1902
1904 3 178.262874 64.1948398 91.0503753 -1 1900
1905 3 178.125374 64.220406 91.0443699 -1 1904
1906 3 178.003648 64.2081237 91.078589 -1 1905
1907 3 177.796308 64.1494195 91.1341501 -1 1906
1908 3 177.345482 64.0174112 91.2134015 -1 1907
1909 3 177.181278 63.951005 91.2233092 -1 1908
1910 3 176.896766 63.9187102 91.1722134 -1 1909
1911 3 176.869446 63.8814672 91.20366 -1 1910
1912 3 176.846496 63.8258521 91.2687571 -1 1911
1913 3 176.861992 63.7605461 91.3724869 -1 1912
1914 3 176.841313 63.714407 91.4928964 -1 1913
1915 3 176.840066 63.6373742 91.5959063 -1 1914
1916 3 176.839404 63.5252094 91.6786855 -1 1915
1917 3 176.879687 63.5155105 91.7175716 -1 1916
1918 3 176.858108 63.4268742 91.8191668 -1 1917
1919 3 176.87718 63.2418976 91.9228854 -1 1918
1920 3 176.978409 63.1528977 91.9070499 -1 1919
1921 3 177.104346 62.9723348 92.0313276 -1 1920
1922 3 177.179507 62.9099619 92.0893855 -1 1921
1923 3 177.353589 62.927988 92.1768336 -1 1922
1924 3 177.513606 62.9086769 92.2699931 -1 1923
1925 3 177.739418 62.8095682 92.338135 -1 1924
1926 3 177.993839 62.8883606 92.2857379 -1 1925
1927 3 178.130869 62.9506033 92.2703822 -1 1926
1928 3 178.257066 63.0084125 92.2539463 -1 1927
1929 3 178.50024 63.1573458 92.2397903 -1 1928
1930 3 177.185498 63.918807 91.2600156 -1 1909
1931 3 177.18921 63.9052545 91.3207732 -1 1930
1932 3 177.157602 63.9147467 91.4258705 -1 1931
1933 3 177.148296 63.8864401 91.4589159 -1 1932
1934 3 177.147965 63.8755307 91.4897916 -1 1933
1935 4 179.620406 63.9006132 92.0684873 -1 1755
1936 4 178.786221 63.8471348 92.2220471 -1 1935
1937 4 178.609422 63.8750761 92.4050612 -1 1936
1938 4 178.303788 63.8266105 92.6649113 -1 1937
1939 4 178.098846 63.8819826 92.8088255 -1 1938
1940 4 177.840025 63.9106069 93.0331945 -1 1939
1941 4 177.634688 63.8500288 93.4295358 -1 1940
1942 4 177.499424 63.7642731 93.5642595 -1 1941
1943 4 177.264264 63.5651588 93.7066987 -1 1942
1944 4 176.905125 63.5142078 93.763869 -1 1943
1945 4 176.496648 63.4482137 93.8723881 -1 1944
1946 4 176.179017 63.3755518 93.9718299 -1 1945
1947 4 175.911049 63.4448836 94.3309648 -1 1946
1948 4 175.270744 63.2843466 94.5645851 -1 1947
1949 4 174.820668 62.9681834 94.7858108 -1 1948
1950 4 174.406329 62.8138161 95.0052454 -1 1949
1951 3 175.343824 62.8854235 95.1525005 -1 1950
1952 3 175.373398 62.9087047 95.2369459 -1 1951
1953 3 175.324217 62.8842975 95.2905785 -1 1952
1954 3 175.527073 62.782661 95.4060368 -1 1953
1955 3 175.650712 62.7399335 95.4656144 -1 1954
1956 3 175.878876 62.7686369 95.5264349 -1 1955
1957 3 176.134251 62.8476928 95.5800668 -1 1956
1958 3 176.323607 62.9174605 95.6244045 -1 1957
1959 3 176.43238 62.9945263 95.6531075 -1 1958
1960 3 176.7122 63.2063645 95.7076909 -1 1959
1961 3 177.076866 63.2843351 95.863332 -1 1960
1962 3 177.489179 63.2185758 96.0043077 -1 1961
1963 3 177.576589 63.1627502 96.0873615 -1 1962
1964 3 177.809701 63.0765655 96.1743646 -1 1963
1965 3 177.871994 63.0449334 96.2197555 -1 1964
1966 3 177.74803 62.8858599 96.2631653 -1 1965
1967 3 177.63566 62.8581387 96.2782332 -1 1966
1968 3 177.519843 62.8616969 96.3407126 -1 1967
1969 3 177.241872 62.7736117 96.3421668 -1 1968
1970 3 177.122979 62.7074697 96.3652733 -1 1969
1971 3 177.167038 62.6723281 96.2978195 -1 1970
1972 3 177.289731 62.6265511 96.3013805 -1 1971
1973 3 177.296077 62.6072604 96.2792765 -1 1972
1974 3 177.228083 62.7828807 96.448234 -1 1970
1975 3 177.226904 62.7168327 96.5185722 -1 1974
1976 3 177.153725 62.6118839 96.5859882 -1 1975
1977 3 177.115727 62.5251083 96.6274426 -1 1976
1978 3 177.103865 62.3504089 96.7212224 -1 1977
1979 3 177.150625 62.2084665 96.7894275 -1 1978
1980 3 177.164988 62.09245 96.8462729 -1 1979
1981 3 177.297463 61.9739862 96.8679204 -1 1980
1982 3 177.418473 61.8411446 96.8635596 -1 1981
1983 3 177.400178 61.7747976 96.848468 -1 1982
1984 3 177.331995 61.741545 96.8174876 -1 1983
1985 3 177.201486 61.6550771 96.7610483 -1 1984
1986 3 177.169985 61.6307452 96.7339498 -1 1985
1987 3 177.938861 63.1457316 96.2353137 -1 1965
1988 3 178.108544 63.1659565 96.3142499 -1 1987
1989 3 178.289278 62.9884327 96.412944 -1 1988
1990 3 178.526443 63.0065491 96.4759009 -1 1989
1991 3 178.750671 63.0128852 96.5392736 -1 1990
1992 3 179.115043 63.1482959 96.5963434 -1 1991
1993 3 179.396449 63.4124848 96.6645347 -1 1992
1994 3 179.527561 63.4894691 96.6959716 -1 1993
1995 3 179.756233 63.6191067 96.8128708 -1 1994
1996 3 179.937558 63.6628673 96.8599933 -1 1995
1997 3 179.995412 63.6812644 96.8924033 -1 1996
1998 3 180.267766 63.6593332 96.969241 -1 1997
1999 3 180.501582 63.5943373 97.0492685 -1 1998
2000 3 180.597912 63.5206246 97.1085531 -1 1999
2001 3 180.927043 63.6622933 97.1038156 -1 2000
2002 3 181.119056 63.7601196 97.0866027 -1 2001
2003 3 181.343104 63.9278678 97.0591422 -1 2002
2004 3 181.419703 64.1141226 97.0568951 -1 2003
2005 3 181.406649 64.3766882 97.0229254 -1 2004
2006 3 181.448911 64.566142 96.9877154 -1 2005
2007 3 181.521816 64.7372927 96.8815088 -1 2006
2008 3 181.516014 64.828303 96.780042 -1 2007
2009 3 181.493209 64.9523384 96.6147186 -1 2008
2010 3 181.341973 64.9047324 96.5730481 -1 2009
2011 3 181.243774 64.9574765 96.4641591 -1 2010
2012 3 181.113579 64.9373723 96.3928105 -1 2011
2013 3 181.570119 65.0100639 96.5880275 -1 2009
2014 3 181.774745 65.1505642 96.484214 -1 2013
2015 3 181.827621 65.1593459 96.3036413 -1 2014
2016 3 181.866227 65.198736 96.1942042 -1 2015
2017 3 181.9308 65.3112078 96.0730027 -1 2016
2018 3 181.91622 65.454983 96.0117945 -1 2017
2019 3 181.930875 65.4378278 95.9912647 -1 2018
2020 3 182.008954 65.4712066 95.8899318 -1 2019
2021 3 182.048407 65.5346044 95.7752567 -1 2020
2022 3 182.098978 65.6145803 95.6588353 -1 2021
2023 3 182.174208 65.6217912 95.5628247 -1 2022
2024 3 182.238324 65.6399642 95.5162707 -1 2023
2025 3 182.294268 65.6566849 95.4955234 -1 2024
2026 3 182.345098 65.6400253 95.4812581 -1 2025
2027 3 182.422145 65.6598573 95.4366795 -1 2026
2028 3 182.680212 65.5983306 95.4689055 -1 2027
2029 3 182.922241 65.4545122 95.5700209 -1 2028
2030 3 183.042165 65.3981858 95.6302616 -1 2029
2031 3 183.131189 65.4207745 95.6676536 -1 2030
2032 3 183.234489 65.4666936 95.729106 -1 2031
2033 3 183.268236 65.4122089 95.7736881 -1 2032
2034 3 183.398054 65.3651178 95.8333579 -1 2033
2035 3 183.54623 65.4055548 95.8769376 -1 2034
2036 3 183.84453 65.5205227 95.9036319 -1 2035
2037 3 183.951513 65.5143296 95.8969986 -1 2036
2038 3 184.050807 65.5515245 95.8795696 -1 2037
2039 3 183.509919 65.5300531 95.8699815 -1 2035
2040 3 183.497196 65.6126881 95.9296164 -1 2039
2041 3 182.644956 65.643762 95.4258132 -1 2028
2042 3 182.707263 65.6725614 95.3498889 -1 2041
2043 3 182.810212 65.6849367 95.3385409 -1 2042
2044 3 182.84147 65.6943942 95.315145 -1 2043
2045 3 182.871405 65.6964483 95.293149 -1 2044
2046 3 182.91129 65.7559601 95.2065654 -1 2045
2047 3 182.987896 65.661141 95.2142063 -1 2046
2048 3 183.065097 65.5645725 95.2223524 -1 2047
2049 3 183.119456 65.4110908 95.238984 -1 2048
2050 3 183.212057 65.295788 95.2272092 -1 2049
2051 3 183.246268 65.2070457 95.1992106 -1 2050
2052 3 183.28976 65.0151594 95.1956658 -1 2051
2053 3 183.227361 64.886533 95.1861405 -1 2052
2054 3 183.161928 64.7743469 95.0918541 -1 2053
2055 3 183.089871 64.6927958 95.0701561 -1 2054
2056 3 183.019103 64.6480001 95.0405172 -1 2055
2057 3 183.043609 65.8684412 95.1517146 -1 2047
2058 3 183.093989 65.9146518 95.1237125 -1 2057
2059 3 183.314069 65.9087076 95.0838471 -1 2058
2060 3 183.579856 66.0481475 95.0740807 -1 2059
2061 3 183.673608 66.042667 95.1188312 -1 2060
2062 3 183.722848 65.9389103 95.1235506 -1 2061
2063 3 183.922993 65.8743324 95.1199566 -1 2062
2064 3 184.224817 65.8858381 95.1180094 -1 2063
2065 3 184.280138 65.9767596 95.0813843 -1 2064
2066 3 184.295792 65.9483981 95.0636779 -1 2065
2067 3 184.353331 65.9277315 95.0518104 -1 2066
2068 3 184.425509 65.9091346 95.0154411 -1 2067
2069 3 184.64813 65.8175064 95.022081 -1 2068
2070 3 184.773852 65.6755777 95.0489876 -1 2069
2071 3 184.982371 65.5854409 95.0528843 -1 2070
2072 3 184.984809 65.5596734 95.0056984 -1 2071
2073 3 184.984468 65.5187943 94.9346556 -1 2072
2074 3 185.004189 65.4327928 94.8770747 -1 2073
2075 3 185.08468 65.3995897 94.8456126 -1 2074
2076 3 185.150462 65.3862038 94.7805218 -1 2075
2077 3 185.279577 65.3636996 94.7289769 -1 2076
2078 3 185.33734 65.2426961 94.6860484 -1 2077
2079 3 185.230825 65.1325893 94.5840542 -1 2078
2080 3 185.249735 65.0930245 94.542828 -1 2079
2081 3 185.277388 65.0511449 94.5304076 -1 2080
2082 3 185.400347 64.9461883 94.5493526 -1 2081
2083 3 185.460474 64.7976105 94.5664103 -1 2082
2084 3 185.46376 64.6203289 94.5527615 -1 2083
2085 3 185.452922 64.5908971 94.5305946 -1 2084
2086 3 185.447634 64.5723009 94.5070507 -1 2085
2087 3 185.516687 64.4907279 94.4844279 -1 2086
2088 3 185.649242 64.3598831 94.3510819 -1 2087
2089 3 185.669019 64.3401654 94.3324248 -1 2088
2090 3 185.686978 64.2313307 94.3065078 -1 2089
2091 3 185.689963 64.104272 94.3085895 -1 2090
2092 3 185.724548 64.0139614 94.2550144 -1 2091
2093 3 185.6813 63.8978409 94.2194284 -1 2092
2094 3 185.623042 63.8473157 94.1931321 -1 2093
2095 3 185.605021 63.8248276 94.1413315 -1 2094
2096 3 184.295899 66.0876801 95.0867285 -1 2065
2097 3 182.253036 65.9880712 95.4151396 -1 2025
2098 3 181.952206 66.0548853 95.3471746 -1 2097
2099 3 181.756563 66.1267677 95.2695896 -1 2098
2100 3 181.629743 66.3212424 95.1769971 -1 2099
2101 3 181.503455 66.4363117 95.1560603 -1 2100
2102 3 181.472413 66.4963514 95.1913487 -1 2101
2103 3 181.265066 66.4512625 95.2455542 -1 2102
2104 3 181.163528 66.4712727 95.3042795 -1 2103
2105 3 180.815781 66.5211076 95.2856064 -1 2104
2106 3 180.64829 66.5581494 95.2747145 -1 2105
2107 3 180.610764 66.5917682 95.2877075 -1 2106
2108 3 180.569141 66.6075904 95.303939 -1 2107
2109 3 180.592454 66.4882923 95.3618093 -1 2108
2110 3 180.516508 66.6981941 95.2472247 -1 2108
2111 3 180.486877 66.7330723 95.206994 -1 2110
2112 3 180.475721 66.7366838 95.1770123 -1 2111
2113 3 180.427107 66.725712 95.1435715 -1 2112
2114 3 181.670623 66.3801922 95.1442347 -1 2100
2115 3 182.370328 66.1032118 95.4911613 -1 2097
2116 3 182.387049 66.0698669 95.5283144 -1 2115
2117 3 182.394798 66.0366343 95.563854 -1 2116
2118 3 182.393461 66.0230532 95.5934656 -1 2117
2119 3 182.386861 66.0253522 95.6186552 -1 2118
2120 3 181.777238 65.5355132 95.9968393 -1 2018
2121 3 181.361428 64.3641591 97.0449985 -1 2005
2122 3 181.285833 64.4287358 97.0716352 -1 2121
2123 3 181.12773 64.4122287 97.1028204 -1 2122
2124 3 180.999334 64.4002043 97.1379655 -1 2123
2125 3 180.799461 64.4173353 97.1817575 -1 2124
2126 3 180.68705 64.3716419 97.2004099 -1 2125
2127 3 180.529268 64.3909376 97.1971428 -1 2126
2128 3 180.435522 64.3657189 97.2411838 -1 2127
2129 3 180.393068 64.314174 97.2726775 -1 2128
2130 3 180.405071 64.2922882 97.3332024 -1 2129
2131 3 180.423752 64.440108 97.2494253 -1 2128
2132 3 180.387382 64.4771871 97.3425233 -1 2131
2133 3 180.417746 64.471913 97.4022461 -1 2132
2134 3 181.535425 63.9994246 97.1015358 -1 2004
2135 3 181.598463 63.9087314 97.1054371 -1 2134
2136 3 181.726217 63.8812113 97.079222 -1 2135
2137 3 181.762396 63.7856377 97.0264515 -1 2136
2138 3 181.757963 63.6962426 97.0189896 -1 2137
2139 3 180.532924 63.417923 97.1479261 -1 2000
2140 3 180.471177 63.3134274 97.1882779 -1 2139
2141 3 180.459578 63.2548178 97.2264779 -1 2140
2142 3 180.478938 63.2595483 97.2554162 -1 2141
2143 3 180.457866 63.1534058 97.3296357 -1 2142
2144 3 180.552369 63.1598603 97.3703068 -1 2143
2145 3 180.552321 63.1049753 97.4094834 -1 2144
2146 3 180.595881 62.9899066 97.5228065 -1 2145
2147 3 180.624197 62.9845626 97.5553211 -1 2146
2148 3 179.87289 63.7012123 96.8946871 -1 1997
2149 3 179.755382 63.8068153 97.0135892 -1 2148
2150 3 179.731235 63.7554737 97.0752815 -1 2149
2151 3 179.832251 63.8217792 97.1037884 -1 2150
2152 3 179.86964 63.831971 97.1345658 -1 2151
2153 3 179.865706 63.8232079 97.2167854 -1 2152
2154 3 179.770449 63.827494 97.2542578 -1 2153
2155 3 179.612245 63.8139081 97.3665319 -1 2154
2156 3 179.591375 63.9287429 97.3641584 -1 2155
2157 3 179.504319 63.9989641 97.4420935 -1 2156
2158 3 179.507708 64.0188239 97.518975 -1 2157
2159 3 179.473807 63.9885152 97.5473357 -1 2158
2160 3 179.420943 63.9827461 97.6479095 -1 2159
2161 3 179.347458 63.9961721 97.6870386 -1 2160
2162 3 179.305338 64.007526 97.7047123 -1 2161
2163 3 179.617382 64.1256328 97.4585756 -1 2158
2164 3 179.640715 64.2355352 97.3836576 -1 2163
2165 3 179.657699 64.2853975 97.3482052 -1 2164
2166 3 179.831006 64.4999436 97.3009495 -1 2165
2167 3 179.853457 64.5024803 97.2770987 -1 2166
2168 3 178.732032 62.8964233 96.5902078 -1 1991
2169 3 178.651592 62.8859972 96.661155 -1 2168
2170 3 178.637039 62.831218 96.7532221 -1 2169
2171 3 178.645486 62.7783454 96.9031136 -1 2170
2172 3 178.719518 62.8094745 96.9898134 -1 2171
2173 3 178.687536 62.7501371 97.0526264 -1 2172
2174 3 178.607801 62.7294205 97.0716084 -1 2173
2175 3 178.532836 62.6748461 97.1263886 -1 2174
2176 3 178.551033 62.7518589 97.1388965 -1 2175
2177 3 178.520483 62.8475279 97.1664441 -1 2176
2178 3 178.416877 62.834286 97.2071595 -1 2177
2179 3 178.334634 62.7860286 97.2321811 -1 2178
2180 3 178.315588 62.7494726 97.2647272 -1 2179
2181 3 178.318473 62.6642605 97.3119625 -1 2180
2182 3 178.339316 62.6624177 97.3429401 -1 2181
2183 3 178.444547 62.6474629 97.3904198 -1 2182
2184 3 178.528196 62.6087891 97.4398194 -1 2183
2185 3 178.627454 62.5810945 97.4891369 -1 2184
2186 3 178.679504 62.5207814 97.5925181 -1 2185
2187 3 178.679185 62.4304664 97.6943331 -1 2186
2188 3 178.605595 62.3370922 97.8933977 -1 2187
2189 3 178.581458 62.3107323 97.9226719 -1 2188
2190 3 178.538876 62.3201399 97.9679198 -1 2189
2191 3 178.494389 62.3194972 98.0151761 -1 2190
2192 3 178.452043 62.241196 98.080514 -1 2191
2193 3 178.326996 62.1425552 98.2727159 -1 2192
2194 3 178.347356 62.150287 98.4088246 -1 2193
2195 3 178.313563 61.9742333 98.6590805 -1 2194
2196 3 178.259239 61.7290619 98.8410796 -1 2195
2197 3 178.269226 61.5849008 98.9558314 -1 2196
2198 3 178.368978 61.4509911 99.1080541 -1 2197
2199 3 178.435934 61.2185896 99.2774696 -1 2198
2200 3 178.602899 60.9926019 99.379638 -1 2199
2201 3 178.627881 60.840116 99.4444531 -1 2200
2202 3 178.503889 60.6581831 99.521068 -1 2201
2203 3 178.4213 60.5568289 99.6120084 -1 2202
2204 3 178.296843 60.4798738 99.6914733 -1 2203
2205 3 178.282474 60.4458382 99.7237343 -1 2204
2206 3 178.264123 60.4001224 99.7580754 -1 2205
2207 3 178.231915 60.3948883 99.7812694 -1 2206
2208 3 178.728007 60.8100637 99.4125516 -1 2201
2209 3 178.808532 60.8278454 99.367006 -1 2208
2210 3 178.884094 60.8096848 99.3555155 -1 2209
2211 3 179.189467 60.7853017 99.3523656 -1 2210
2212 3 179.303709 60.8565989 99.3263477 -1 2211
2213 3 179.546772 60.9236797 99.3201723 -1 2212
2214 3 179.802895 61.0483861 99.2501214 -1 2213
2215 3 179.931674 61.0607809 99.1869141 -1 2214
2216 3 178.765639 60.8573047 99.3008698 -1 2210
2217 3 178.678347 60.9363197 99.1902428 -1 2216
2218 3 178.665135 61.0123118 99.0108616 -1 2217
2219 3 178.685061 61.0365857 98.981563 -1 2218
2220 3 178.234049 62.5968878 97.368319 -1 2182
2221 3 178.018035 62.4879285 97.4132836 -1 2220
2222 3 177.879302 62.5260559 97.4096408 -1 2221
2223 3 177.716656 62.6476936 97.3829958 -1 2222
2224 3 177.528567 62.7366315 97.4145058 -1 2223
2225 3 177.40298 62.7556129 97.4721893 -1 2224
2226 3 178.546739 62.9843299 96.4570331 -1 1990
2227 3 178.587164 62.9389848 96.4194865 -1 2226
2228 3 178.623213 62.8485683 96.3368149 -1 2227
2229 3 178.71254 62.7937759 96.2823365 -1 2228
2230 3 178.790837 62.7098855 96.2875023 -1 2229
2231 3 178.826987 62.6903874 96.2707338 -1 2230
2232 3 178.879306 62.6479148 96.2620016 -1 2231
2233 3 178.936371 62.5724016 96.2343361 -1 2232
2234 3 178.975261 62.5096633 96.145928 -1 2233
2235 3 175.872877 62.7713874 95.5528346 -1 1956
2236 3 175.867067 62.7750528 95.5790493 -1 2235
2237 3 175.834485 62.7872528 95.598657 -1 2236
2238 3 175.939789 62.9430329 95.6644611 -1 2237
2239 3 175.931892 63.0633713 95.7190566 -1 2238
2240 3 175.930612 63.0320427 95.7541739 -1 2239
2241 3 175.914501 63.0466474 95.8600213 -1 2240
2242 3 175.968599 63.2503171 95.9055599 -1 2241
2243 3 175.992729 63.3965695 95.9314198 -1 2242
2244 3 174.313716 62.7799614 95.0539928 -1 1950
2245 3 173.846746 62.7380383 95.1538402 -1 2244
2246 3 173.842831 62.9865497 95.1516434 -1 2245
2247 3 173.840784 63.1105585 95.1505868 -1 2246
2248 3 173.810127 63.2963448 95.215611 -1 2247
2249 3 173.761484 63.522558 95.2394549 -1 2248
2250 3 173.622953 63.7173846 95.2268011 -1 2249
2251 3 173.514764 63.8338891 95.2949293 -1 2250
2252 3 173.394639 63.978265 95.3830181 -1 2251
2253 3 173.241331 64.2622092 95.3754569 -1 2252
2254 3 173.216432 64.4129071 95.392571 -1 2253
2255 3 173.229832 64.5194221 95.4265636 -1 2254
2256 3 173.155992 64.5652409 95.5172668 -1 2255
2257 3 173.099559 64.6789469 95.5947262 -1 2256
2258 3 173.313558 64.8366691 95.5928744 -1 2257
2259 3 173.966986 64.9809901 95.6113165 -1 2258
2260 3 174.224912 64.9980058 95.5659186 -1 2259
2261 3 174.337267 65.0267844 95.5498601 -1 2260
2262 3 174.359311 64.828254 95.5722427 -1 2261
2263 3 174.471267 64.5279817 95.5207903 -1 2262
2264 3 174.588173 64.4667793 95.5832678 -1 2263
2265 3 174.736755 64.4308682 95.5605046 -1 2264
2266 3 174.91917 64.2498119 95.4931193 -1 2265
2267 3 174.430356 65.1655111 95.5046267 -1 2261
2268 3 174.659401 65.2926083 95.4571743 -1 2267
2269 3 174.686122 65.3675916 95.4158691 -1 2268
2270 3 174.705601 65.47976 95.4772058 -1 2269
2271 3 174.905103 65.6343908 95.5309405 -1 2270
2272 3 175.010723 65.7184583 95.6413336 -1 2271
2273 3 175.173027 65.9124938 95.7351273 -1 2272
2274 3 175.149712 65.9803068 95.8270523 -1 2273
2275 3 175.142268 66.0465875 96.0335942 -1 2274
2276 3 175.024892 66.3636592 96.0504606 -1 2275
2277 3 174.924539 66.6688121 96.1562929 -1 2276
2278 3 175.032371 66.6990274 96.1948909 -1 2277
2279 3 175.183802 66.7881015 96.1711219 -1 2278
2280 3 175.390628 66.867773 96.2700203 -1 2279
2281 3 175.431875 66.8756394 96.3859192 -1 2280
2282 3 175.407725 66.9291599 96.3969046 -1 2281
2283 3 175.427765 66.9441567 96.4243653 -1 2282
2284 3 175.364966 67.1193118 96.3999736 -1 2283
2285 3 175.236785 67.3144391 96.387538 -1 2284
2286 3 175.230168 67.573299 96.2968703 -1 2285
2287 3 175.227371 67.7440498 96.3109097 -1 2286
2288 3 175.255626 67.7523422 96.3413198 -1 2287
2289 3 175.389372 67.8037601 96.4066576 -1 2288
2290 3 175.399583 67.9265737 96.4618074 -1 2289
2291 3 175.370012 68.0153553 96.4631976 -1 2290
2292 3 175.312903 68.0359498 96.5314992 -1 2291
2293 3 175.3158 68.0578435 96.6370057 -1 2292
2294 3 175.537537 68.0777277 96.8614981 -1 2293
2295 3 175.573201 68.0058982 97.0767142 -1 2294
2296 3 175.546568 67.9462132 97.2237585 -1 2295
2297 3 175.526403 67.8394086 97.3283171 -1 2296
2298 3 175.425349 67.6725021 97.5164783 -1 2297
2299 3 175.4213 67.5540698 97.7357451 -1 2298
2300 3 175.586547 67.3181584 97.9274961 -1 2299
2301 3 175.622621 67.280405 98.2416993 -1 2300
2302 3 175.820977 67.4339865 98.3170186 -1 2301
2303 3 175.977826 67.4671787 98.4957824 -1 2302
2304 3 175.992287 67.5276406 98.5376645 -1 2303
2305 3 176.001313 67.578601 98.6079615 -1 2304
2306 3 176.029238 67.6709245 98.6981608 -1 2305
2307 3 176.099572 67.7227806 98.7504297 -1 2306
2308 3 176.326281 67.939178 98.8679111 -1 2307
2309 3 176.397321 68.1014382 98.9742786 -1 2308
2310 3 176.423723 68.0754693 99.0113113 -1 2309
2311 3 176.584096 67.9662171 99.0348813 -1 2310
2312 3 176.675189 68.0403631 99.0578946 -1 2311
2313 3 176.802724 68.176345 99.0985392 -1 2312
2314 3 176.919782 68.2327323 99.049581 -1 2313
2315 3 177.060968 68.1916258 99.0274495 -1 2314
2316 3 177.037316 68.1642107 98.9501093 -1 2315
2317 3 177.102048 68.2215933 99.0533739 -1 2315
2318 3 177.178365 68.2341432 99.0887795 -1 2317
2319 3 177.229732 68.0328889 99.1706392 -1 2318
2320 3 177.273144 67.9814083 99.2692684 -1 2319
2321 3 177.310776 68.016185 99.2934247 -1 2320
2322 3 175.681043 66.7907677 96.3643631 -1 2281
2323 3 175.95136 66.7502754 96.4741686 -1 2322
2324 3 176.17487 66.8749874 96.5095243 -1 2323
2325 3 176.303029 66.9739418 96.5351187 -1 2324
2326 3 176.377914 66.8571436 96.602522 -1 2325
2327 3 176.552208 66.9862445 96.6286658 -1 2326
2328 3 176.585261 67.0469857 96.647384 -1 2327
2329 3 176.600926 67.0668956 96.6727713 -1 2328
2330 3 176.594422 67.0717262 96.6980048 -1 2329
2331 3 176.565281 67.0796015 96.7462086 -1 2330
2332 3 176.572505 67.0347965 96.8950066 -1 2331
2333 3 174.686091 66.7389966 96.0719337 -1 2277
2334 3 174.564778 66.8455728 95.9423867 -1 2333
2335 3 174.467799 66.8941686 95.7746071 -1 2334
2336 3 174.335583 66.9288324 95.6319051 -1 2335
2337 3 174.17924 66.9368623 95.547377 -1 2336
2338 3 174.069196 67.0211247 95.396041 -1 2337
2339 3 174.034725 67.0255912 95.3609641 -1 2338
2340 3 174.05698 67.0686356 95.2981546 -1 2339
2341 3 173.941449 67.1991056 95.1343831 -1 2340
2342 3 173.787269 67.4778613 94.9562045 -1 2341
2343 3 173.671761 67.6127001 94.8190677 -1 2342
2344 3 173.66893 67.716153 94.8500942 -1 2343
2345 3 173.669626 67.7698069 94.8654849 -1 2344
2346 3 173.643316 67.9036725 95.025869 -1 2345
2347 3 173.561232 67.9036262 95.0680643 -1 2346
2348 3 173.471947 68.0015942 95.1415909 -1 2347
2349 3 173.577374 68.1230322 95.1864228 -1 2348
2350 3 173.583401 68.0733236 95.2557504 -1 2349
2351 3 173.57559 67.5791162 94.7539495 -1 2343
2352 3 173.429975 67.5437427 94.6522791 -1 2351
2353 3 173.27267 67.4384234 94.5936095 -1 2352
2354 3 173.29732 67.4330835 94.4857336 -1 2353
2355 3 173.295648 67.4055102 94.4636965 -1 2354
2356 3 173.312115 67.4104256 94.4086295 -1 2355
2357 3 173.42244 67.4859666 94.2963574 -1 2356
2358 3 173.527286 67.6300566 94.1101381 -1 2357
2359 3 173.544015 67.6358454 94.0549696 -1 2358
2360 3 173.562777 67.7174549 93.9820531 -1 2359
2361 3 173.570236 67.7706301 93.885532 -1 2360
2362 3 173.596614 67.8425171 93.8163494 -1 2361
2363 3 173.702485 67.9872156 93.6874913 -1 2362
2364 3 174.127545 68.0560826 93.4085194 -1 2363
2365 3 174.257343 68.0343162 93.4375641 -1 2364
2366 3 174.094795 68.0502209 93.3187997 -1 2364
2367 3 173.826429 68.0626607 93.1811172 -1 2366
2368 3 173.654755 68.1811098 93.0361001 -1 2367
2369 3 173.540854 68.230895 92.9747892 -1 2368
2370 3 173.405491 68.2679473 92.8554858 -1 2369
2371 3 173.321989 68.3547269 92.8195082 -1 2370
2372 3 173.138925 68.3909643 92.748464 -1 2371
2373 3 173.037749 68.4639984 92.6839002 -1 2372
2374 3 172.878639 68.5455789 92.5494043 -1 2373
2375 3 172.80618 68.6646898 92.4506596 -1 2374
2376 3 172.760856 68.9236594 92.3525549 -1 2375
2377 3 172.755633 68.9432942 92.3183935 -1 2376
2378 3 172.771009 69.0281527 92.3298103 -1 2377
2379 3 172.786248 69.1256936 92.3381876 -1 2378
2380 3 172.704149 69.3214085 92.2481731 -1 2379
2381 3 172.707952 69.3875367 92.2047896 -1 2380
2382 3 172.712695 69.4098651 92.1719127 -1 2381
2383 3 172.723695 69.588773 92.1033829 -1 2382
2384 3 172.726834 69.6296686 92.0658763 -1 2383
2385 3 172.724758 69.835517 91.9886654 -1 2384
2386 3 172.652851 69.8826201 91.9071245 -1 2385
2387 3 172.543078 69.808184 91.7043894 -1 2386
2388 3 172.528395 69.8818499 91.6558876 -1 2387
2389 3 172.742357 69.9905136 91.6427091 -1 2388
2390 3 172.854701 69.8447646 91.5842012 -1 2389
2391 3 172.981712 69.6550044 91.5671374 -1 2390
2392 3 173.106351 69.6387002 91.5378751 -1 2391
2393 3 173.317011 69.6354436 91.4938285 -1 2392
2394 3 173.636912 69.8429951 91.4795529 -1 2393
2395 3 173.834371 69.9130242 91.4451836 -1 2394
2396 3 173.970012 70.0578222 91.4101676 -1 2395
2397 3 174.169025 70.2790141 91.2572916 -1 2396
2398 3 174.226444 70.2513577 91.1618463 -1 2397
2399 3 174.365304 70.3846183 91.0461303 -1 2398
2400 3 174.527662 70.5164573 91.105042 -1 2399
2401 3 174.616707 70.5678533 91.0547876 -1 2400
2402 3 174.564337 70.6322016 90.973434 -1 2401
2403 3 174.598515 70.7748251 91.0044503 -1 2402
2404 3 174.642777 70.8463584 91.0816027 -1 2403
2405 3 174.777097 71.0796452 91.1962852 -1 2404
2406 3 174.747166 71.1939115 91.2767692 -1 2405
2407 3 174.795544 71.3090002 91.288419 -1 2406
2408 3 174.932071 71.4302624 91.3162593 -1 2407
2409 3 175.066999 71.5604617 91.2578906 -1 2408
2410 3 173.510934 68.1664266 92.8705074 -1 2370
2411 3 173.636162 68.1063003 92.7654959 -1 2410
2412 3 173.679237 67.9358053 92.5568552 -1 2411
2413 3 173.587214 67.9168165 92.5154292 -1 2412
2414 3 173.720879 67.8505059 92.5275509 -1 2413
2415 3 173.793171 67.8787004 92.5060581 -1 2414
2416 3 173.941767 67.6800073 92.4663314 -1 2415
2417 3 174.115888 67.4686849 92.4914431 -1 2416
2418 3 174.183404 67.3889639 92.465711 -1 2417
2419 3 174.143734 67.3287406 92.4150462 -1 2418
2420 3 174.222408 67.2946562 92.4093809 -1 2419
2421 3 174.276229 67.2630185 92.3984268 -1 2420
2422 3 174.505543 67.2105977 92.5113647 -1 2421
2423 3 174.519771 66.9712553 92.5980817 -1 2422
2424 3 174.475746 66.7999522 92.6865423 -1 2423
2425 3 174.480219 66.6801491 92.7437551 -1 2424
2426 3 174.491074 66.6846525 92.7733008 -1 2425
2427 3 174.475459 66.5759244 92.7099584 -1 2426
2428 3 173.445167 67.8298651 92.4804819 -1 2413
2429 3 173.387109 67.7516999 92.4306321 -1 2428
2430 3 173.344226 67.7192778 92.3728758 -1 2429
2431 3 173.288542 67.6123027 92.358746 -1 2430
2432 3 173.280902 67.5082245 92.3242775 -1 2431
2433 3 173.338872 67.4706705 92.2866135 -1 2432
2434 3 173.437402 67.3950316 92.2081468 -1 2433
2435 3 173.613237 67.2783954 92.2113202 -1 2434
2436 3 173.631504 67.2665813 92.188866 -1 2435
2437 3 173.146481 67.3771057 94.6148366 -1 2353
2438 3 172.982122 67.4363973 94.60042 -1 2437
2439 3 172.787005 67.3298785 94.5640031 -1 2438
2440 3 172.725106 67.248839 94.5444489 -1 2439
2441 3 172.638638 67.1006243 94.5083586 -1 2440
2442 3 172.593133 66.9569118 94.4496012 -1 2441
2443 3 172.624638 66.8682697 94.3907487 -1 2442
2444 3 172.955592 64.6884156 95.6824614 -1 2257
2445 3 172.848012 64.6316897 95.8205926 -1 2444
2446 3 172.638993 64.6181999 96.0458249 -1 2445
2447 3 172.277866 64.7275034 96.2745091 -1 2446
2448 3 172.1334 64.7402183 96.3053574 -1 2447
2449 3 172.033706 64.7112488 96.2679858 -1 2448
2450 3 171.933736 64.6851364 96.2298504 -1 2449
2451 3 171.865868 64.5139923 96.2316155 -1 2450
2452 3 171.703525 64.3996417 96.2046711 -1 2451
2453 3 171.458294 64.2455134 96.1454064 -1 2452
2454 3 171.35262 64.1623026 96.1198794 -1 2453
2455 3 171.25763 64.1142726 96.0875813 -1 2454
2456 3 171.177557 64.0090938 95.9562456 -1 2455
2457 3 171.157625 63.9338607 95.9422695 -1 2456
2458 3 171.242167 63.9682359 96.0338678 -1 2457
2459 3 171.237699 63.8957247 96.0792481 -1 2458
2460 3 171.078928 63.826874 95.8976245 -1 2457
2461 3 170.787257 63.7577927 95.7229108 -1 2460
2462 3 171.905222 64.7068211 96.1630361 -1 2450
2463 3 172.126291 64.7271864 96.39272 -1 2448
2464 3 172.038276 64.7006648 96.5273866 -1 2463
2465 3 171.87836 64.7766078 96.6546007 -1 2464
2466 3 171.719843 65.0198549 96.8268081 -1 2465
2467 3 171.652588 65.0022846 97.0192243 -1 2466
2468 3 171.629118 64.9713465 97.0514795 -1 2467
2469 3 171.823218 64.9386705 97.0889728 -1 2468
2470 3 171.882386 64.9264975 97.1857502 -1 2469
2471 3 171.998027 64.9294185 97.1461363 -1 2470
2472 3 171.863032 64.7453471 97.0851713 -1 2471
2473 3 171.856007 64.7368187 97.0295293 -1 2472
2474 3 171.857952 64.716608 97.0063774 -1 2473
2475 3 171.832013 64.67226 97.1546819 -1 2472
2476 3 171.809322 64.6106626 97.1943859 -1 2475
2477 3 171.459722 64.9529948 97.1152182 -1 2468
2478 3 171.279614 65.0028649 97.2459748 -1 2477
2479 3 170.923212 64.9313915 97.4086374 -1 2478
2480 3 170.652712 64.9418516 97.5079963 -1 2479
2481 3 170.377294 64.9842503 97.5992449 -1 2480
2482 3 170.094215 65.0095137 97.7223761 -1 2481
2483 3 169.967453 65.1034194 97.7378486 -1 2482
2484 3 169.841777 65.1808374 97.8426736 -1 2483
2485 3 169.639031 65.3716329 97.8517769 -1 2484
2486 3 169.554002 65.4953508 97.8657389 -1 2485
2487 3 169.305146 65.6834987 97.8120858 -1 2486
2488 3 169.171943 65.8652142 97.7761788 -1 2487
2489 3 168.93615 65.9208704 97.8427644 -1 2488
2490 3 168.584464 65.956241 97.8418614 -1 2489
2491 3 168.307328 66.2063373 97.6261741 -1 2490
2492 3 168.19335 66.4219352 97.441271 -1 2491
2493 3 168.193621 66.5859444 97.3707958 -1 2492
2494 3 168.062616 66.8053905 97.1818754 -1 2493
2495 3 167.902021 67.3158514 96.9130296 -1 2494
2496 3 167.854234 67.2956673 96.8256867 -1 2495
2497 3 167.839092 67.2728384 96.8008295 -1 2496
2498 3 167.805337 67.2147938 96.7537768 -1 2497
2499 3 167.95274 67.1595965 96.6455448 -1 2498
2500 3 167.914662 67.0181703 96.5041534 -1 2499
2501 3 167.913332 66.935881 96.4387479 -1 2500
2502 3 167.924992 66.9990539 96.3090709 -1 2501
2503 3 167.89168 66.9601814 96.2277293 -1 2502
2504 3 167.991414 67.0756812 97.2449391 -1 2493
2505 3 167.746594 67.4359739 97.1456853 -1 2504
2506 3 167.538962 67.4767508 97.2204434 -1 2505
2507 3 167.338686 67.5826866 97.3362959 -1 2506
2508 3 167.272031 67.6309968 97.3714945 -1 2507
2509 3 167.315206 67.7574186 97.543086 -1 2508
2510 3 167.35669 67.8679476 97.5761623 -1 2509
2511 3 167.313367 68.1106113 97.8172545 -1 2510
2512 3 167.458873 68.5308 98.0619317 -1 2511
2513 3 167.540488 68.5821725 98.0870082 -1 2512
2514 3 167.64979 68.7627682 98.1368378 -1 2513
2515 3 167.962661 68.9909488 98.0889065 -1 2514
2516 3 167.976175 68.9775086 98.0663992 -1 2515
2517 3 168.011606 69.0333334 98.028056 -1 2516
2518 3 168.284912 69.1827856 98.0806063 -1 2515
2519 3 167.756623 68.8874311 98.1452866 -1 2514
2520 3 167.867147 69.0260411 98.1504037 -1 2519
2521 3 167.700907 69.0501479 98.1494946 -1 2520
2522 3 167.541845 69.1060204 98.1689539 -1 2521
2523 3 167.534399 69.0650271 98.2071521 -1 2522
2524 3 167.135655 67.5590731 96.9719549 -1 2505
2525 3 166.95851 67.6089582 96.905946 -1 2524
2526 3 166.461933 67.6251056 96.6041361 -1 2525
2527 3 166.213882 67.5674328 96.4702287 -1 2526
2528 3 165.905583 67.431443 96.4641542 -1 2527
2529 3 165.862027 67.3669195 96.5619113 -1 2528
2530 3 165.805466 67.2595689 96.698017 -1 2529
2531 3 165.796805 67.244544 96.7296832 -1 2530
2532 3 165.814369 67.2338747 96.7925653 -1 2531
2533 3 166.086948 67.4808201 96.3889924 -1 2527
2534 3 165.873099 67.4573632 95.9312204 -1 2533
2535 3 165.785153 67.4856953 95.8827984 -1 2534
2536 3 165.559347 67.4913473 95.7341688 -1 2535
2537 3 165.543388 67.4845511 95.7046227 -1 2536
2538 3 165.35645 67.5215354 95.6405288 -1 2537
2539 3 165.266642 67.8362653 95.5175803 -1 2538
2540 3 165.296975 67.9642321 95.4592488 -1 2539
2541 3 165.340664 68.166984 95.2667373 -1 2540
2542 3 165.290695 68.4413154 95.0719191 -1 2541
2543 3 165.078389 68.590111 94.858505 -1 2542
2544 3 164.841429 68.7101272 94.7951156 -1 2543
2545 3 164.698614 68.8651807 94.8228467 -1 2544
2546 3 164.580304 68.9811822 94.864019 -1 2545
2547 3 164.573163 69.0028696 94.711759 -1 2546
2548 3 164.49695 69.129322 94.4936134 -1 2547
2549 3 164.442546 69.2649674 94.3925914 -1 2548
2550 3 164.398461 69.3731404 94.3001433 -1 2549
2551 3 164.423924 69.5014901 94.1825857 -1 2550
2552 3 164.402979 69.7236088 94.0926441 -1 2551
2553 3 164.40109 69.7727095 94.0504549 -1 2552
2554 3 164.462596 69.9043837 93.8497364 -1 2553
2555 3 164.629721 70.0131251 93.7858707 -1 2554
2556 3 164.694935 70.1166425 93.7096938 -1 2555
2557 3 164.762439 70.1200112 93.688995 -1 2556
2558 3 164.878209 70.3846313 93.5200909 -1 2557
2559 3 164.86688 70.545941 93.4476846 -1 2558
2560 3 164.448937 69.5094294 94.0964246 -1 2551
2561 3 164.504429 69.5795524 93.9107027 -1 2560
2562 3 164.474252 69.5323108 93.8605254 -1 2561
2563 3 164.536151 69.5679013 93.7429394 -1 2562
2564 3 164.552068 69.5844616 93.6824335 -1 2563
2565 3 164.563329 69.0486194 94.9603964 -1 2546
2566 3 164.411161 69.299376 95.1063645 -1 2565
2567 3 164.108765 69.5848919 95.193911 -1 2566
2568 3 164.103154 69.5134408 95.2412532 -1 2567
2569 3 164.206444 69.484226 95.3491331 -1 2568
2570 3 164.171479 69.7363736 95.507884 -1 2569
2571 3 164.116893 69.7160684 95.679349 -1 2570
2572 3 164.291084 69.7981452 95.8805016 -1 2571
2573 3 164.606483 70.1000642 96.0103267 -1 2572
2574 3 164.586722 70.0784322 96.0423244 -1 2573
2575 3 164.54305 70.1123262 96.1418282 -1 2574
2576 3 164.555752 70.1566839 96.2740263 -1 2575
2577 3 164.71551 70.0668686 95.9761844 -1 2573
2578 3 164.886208 69.9405563 95.8895534 -1 2577
2579 3 165.016008 69.8121266 95.9700428 -1 2578
2580 3 164.985367 69.6420203 95.9548647 -1 2579
2581 3 165.134287 69.3446222 95.8536089 -1 2580
2582 3 165.228502 69.1814504 95.8811272 -1 2581
2583 3 165.044901 69.0506982 95.8343076 -1 2582
2584 3 164.988392 69.0676704 95.7934822 -1 2583
2585 3 164.901557 69.1999221 95.7178031 -1 2584
2586 3 164.915734 69.2308204 95.6536848 -1 2585
2587 3 164.806284 69.3230107 95.7011462 -1 2586
2588 3 164.637527 69.3989679 95.7740571 -1 2587
2589 3 164.598073 69.4087194 95.8239437 -1 2588
2590 3 164.739221 69.5991467 95.9919345 -1 2580
2591 3 164.48282 69.6134952 96.0412755 -1 2590
2592 3 164.272825 69.6715977 96.1136492 -1 2591
2593 3 164.18524 69.6395602 96.3121665 -1 2592
2594 3 164.155712 69.6855396 96.3531886 -1 2593
2595 3 164.190597 69.4699909 96.4452272 -1 2594
2596 3 164.191924 69.4886205 96.4689506 -1 2595
2597 3 164.058065 69.8804761 96.3161517 -1 2594
2598 3 164.003499 69.9646035 96.3720372 -1 2597
2599 3 164.0455 70.1868173 96.4300542 -1 2598
2600 3 164.022476 70.2307466 96.4435599 -1 2599
2601 3 163.977508 69.9824382 95.0416545 -1 2567
2602 3 163.923602 70.1779293 94.9534004 -1 2601
2603 3 163.937298 70.2972694 94.8942203 -1 2602
2604 3 163.944409 70.5401597 94.7721723 -1 2603
2605 3 164.050558 70.9770539 94.6107403 -1 2604
2606 3 164.0478 71.0743538 94.5554717 -1 2605
2607 3 164.02151 71.1533552 94.5882672 -1 2606
2608 3 164.000242 71.188459 94.633478 -1 2607
2609 3 164.977771 67.4999496 95.5951852 -1 2538
2610 3 164.727523 67.5002707 95.4447742 -1 2609
2611 3 164.671966 67.5716858 95.331107 -1 2610
2612 3 164.596608 67.6362594 94.9818218 -1 2611
2613 3 164.604916 67.6200996 94.8989585 -1 2612
2614 3 164.54439 67.857443 94.5654435 -1 2613
2615 3 164.365522 67.8461786 94.3381082 -1 2614
2616 3 164.272373 67.817516 94.2738955 -1 2615
2617 3 164.170349 67.8690361 94.0995303 -1 2616
2618 3 164.149968 67.9050469 94.0581319 -1 2617
2619 3 164.112762 67.8993542 94.0250431 -1 2618
2620 3 164.096182 67.7841258 94.0224167 -1 2619
2621 3 164.072222 67.9174878 93.9559167 -1 2620
2622 3 163.763272 68.1392372 93.7108083 -1 2621
2623 3 163.646339 68.1736103 93.6570754 -1 2622
2624 3 163.356499 68.2949008 93.6180427 -1 2623
2625 3 163.361237 68.3230295 93.7002553 -1 2624
2626 3 163.406006 68.381824 93.7502393 -1 2625
2627 3 163.397296 68.2760441 93.8055333 -1 2626
2628 3 163.420558 68.437654 93.7969791 -1 2627
2629 3 163.510137 68.5317504 93.8436087 -1 2628
2630 3 163.507603 68.6536094 93.8710477 -1 2629
2631 3 163.508693 68.6633595 93.8981392 -1 2630
2632 3 163.438348 68.6938832 93.9106551 -1 2631
2633 3 163.523026 68.2157298 93.6006216 -1 2623
2634 3 163.129005 68.2652092 93.4184112 -1 2633
2635 3 162.708558 68.3734961 93.1595406 -1 2634
2636 3 162.346794 68.316691 93.0392643 -1 2635
2637 3 162.018158 68.1698437 93.0055865 -1 2636
2638 3 161.962811 68.1348506 92.9777359 -1 2637
2639 3 161.853226 68.0698115 92.9209149 -1 2638
2640 3 161.717475 67.7370687 92.7772445 -1 2639
2641 3 161.64746 67.6468182 92.7309639 -1 2640
2642 3 161.579232 67.5437454 92.7178877 -1 2641
2643 3 161.543336 67.4358049 92.7098049 -1 2642
2644 3 161.427622 67.1905003 92.7252478 -1 2643
2645 3 161.358856 67.0481232 92.7814192 -1 2644
2646 3 161.133757 66.891737 92.8525283 -1 2645
2647 3 160.928087 66.8649069 92.8951397 -1 2646
2648 3 160.896695 66.7703098 92.9443199 -1 2647
2649 3 160.904111 66.7773152 92.97363 -1 2648
2650 3 160.940788 66.7630059 93.0415742 -1 2649
2651 3 161.337157 67.2021983 92.591348 -1 2644
2652 3 161.061601 67.023721 92.3604841 -1 2651
2653 3 160.97487 66.9010099 92.1983374 -1 2652
2654 3 160.947499 66.8047644 92.0364909 -1 2653
2655 3 160.937699 66.7710973 91.9827505 -1 2654
2656 3 160.85411 66.5399239 91.8451242 -1 2655
2657 3 160.706584 66.4054966 91.7679536 -1 2656
2658 3 160.508031 66.298149 91.7089112 -1 2657
2659 3 160.581018 66.5243623 91.6046486 -1 2658
2660 3 160.575421 66.5547749 91.4756665 -1 2659
2661 3 160.440819 66.2899175 91.3383821 -1 2660
2662 3 160.21042 66.1276057 91.2880081 -1 2661
2663 3 159.955097 66.0571638 91.5797867 -1 2662
2664 3 159.938291 66.0375898 91.6128044 -1 2663
2665 3 159.929221 66.0667462 91.6356265 -1 2664
2666 3 160.016322 66.0533737 91.2524876 -1 2662
2667 3 159.917994 65.9585656 91.2018876 -1 2666
2668 3 159.664277 65.6876645 90.8068839 -1 2667
2669 3 160.006661 65.4837679 90.8895303 -1 2668
2670 3 160.016189 65.4428578 90.8689903 -1 2669
2671 3 160.025385 65.4039496 90.8479556 -1 2670
2672 3 159.587417 65.6071945 90.7856455 -1 2668
2673 3 159.430121 65.5575004 90.6879107 -1 2672
2674 3 159.242262 65.4892629 90.5605672 -1 2673
2675 3 159.01853 65.6700054 90.4676866 -1 2674
2676 3 158.99285 65.6642983 90.435755 -1 2675
2677 3 158.816003 65.8470888 90.3478276 -1 2676
2678 3 158.828444 66.1090722 90.2617237 -1 2677
2679 3 158.760916 66.1229625 90.2215687 -1 2678
2680 3 158.603405 66.2631521 90.1453128 -1 2679
2681 3 158.59051 66.2861498 90.1086536 -1 2680
2682 3 158.42101 66.4217722 89.8503519 -1 2681
2683 3 158.276418 66.6259921 89.7017366 -1 2682
2684 3 158.244917 66.7479144 89.5210052 -1 2683
2685 3 158.235155 66.7705111 89.4546727 -1 2684
2686 3 158.36949 66.9937544 89.5096496 -1 2684
2687 3 158.448083 67.1598842 89.541353 -1 2686
2688 3 158.93668 65.8142495 90.5806838 -1 2675
2689 3 158.894105 65.8902661 90.6208155 -1 2688
2690 3 158.749518 65.950239 90.6542547 -1 2689
2691 3 158.735435 65.9786492 90.7076025 -1 2690
2692 3 158.686966 66.002023 90.7281692 -1 2691
2693 3 158.538674 66.0219595 90.7702567 -1 2692
2694 3 158.409979 66.1610599 90.8185964 -1 2693
2695 3 158.418602 66.0960347 90.8946592 -1 2694
2696 3 158.508 66.0867184 90.9357567 -1 2695
2697 3 158.253597 66.3107219 90.8315652 -1 2694
2698 3 158.153933 66.4651258 90.848802 -1 2697
2699 3 157.930119 66.5512522 90.8396085 -1 2698
2700 3 157.839315 66.627024 90.8449518 -1 2699
2701 3 157.7787 66.9049879 90.8683064 -1 2700
2702 3 157.723383 66.9834917 90.9063284 -1 2701
2703 3 157.618261 67.1577906 90.7673488 -1 2702
2704 3 157.584202 67.2502206 90.6228799 -1 2703
2705 3 157.616773 67.1584979 90.5858066 -1 2704
2706 3 157.524202 67.1846254 90.481498 -1 2705
2707 3 157.493512 67.1409463 90.3980265 -1 2706
2708 3 161.219581 66.7755217 92.0454432 -1 2654
2709 3 161.418051 66.7076234 91.9644073 -1 2708
2710 3 161.649505 66.3484328 91.9252449 -1 2709
2711 3 161.681137 66.2064632 91.8710758 -1 2710
2712 3 161.925521 66.4015842 91.7051946 -1 2711
2713 3 162.143268 66.3698954 91.5282568 -1 2712
2714 3 162.220823 66.3704216 91.477571 -1 2713
2715 3 162.318685 66.2104037 91.4664426 -1 2714
2716 3 162.333905 66.1451675 91.5137406 -1 2715
2717 3 162.304939 66.0976535 91.5815357 -1 2716
2718 3 162.433912 65.9657267 91.5376436 -1 2715
2719 3 161.794282 68.1721999 93.0076408 -1 2638
2720 3 161.429965 68.3561702 92.9781298 -1 2719
2721 3 161.264758 68.5221389 92.9472463 -1 2720
2722 3 161.176247 68.6855064 92.8367997 -1 2721
2723 3 161.223159 68.6223074 92.7985077 -1 2722
2724 3 161.158393 68.5462893 92.7206627 -1 2723
2725 3 161.09017 68.546435 92.5936614 -1 2724
2726 3 161.114003 68.4922518 92.5501995 -1 2725
2727 3 161.08781 68.4498648 92.4980019 -1 2726
2728 3 161.010542 68.4780374 92.3628897 -1 2727
2729 3 160.863993 68.4911262 92.2534289 -1 2728
2730 3 160.785179 68.5167055 92.1188482 -1 2729
2731 3 160.638942 68.3902667 92.1929208 -1 2730
2732 3 161.102301 68.7994032 92.8592723 -1 2722
2733 3 161.079845 68.8664181 92.8696154 -1 2732
2734 3 161.059765 68.9331525 92.880265 -1 2733
2735 3 161.084143 69.21579 92.9895496 -1 2734
2736 3 161.048736 69.1985897 93.0490472 -1 2735
2737 3 161.051009 69.3305283 93.0454183 -1 2736
2738 3 161.157261 69.6447257 93.0659724 -1 2737
2739 3 161.40735 70.1365388 92.9979585 -1 2738
2740 3 161.50967 70.2929654 92.9988413 -1 2739
2741 3 161.733903 70.465743 93.0096148 -1 2740
2742 3 161.83714 70.4197901 93.0628173 -1 2741
2743 3 162.099399 70.2370805 93.1410571 -1 2742
2744 3 162.175436 70.2478587 93.1181137 -1 2743
2745 3 162.264038 70.2028088 93.1111275 -1 2744
2746 3 162.342962 70.1610954 93.1021528 -1 2745
2747 3 162.454449 70.19913 93.0766772 -1 2746
2748 3 162.622362 70.2366807 93.1169262 -1 2747
2749 3 162.634593 70.2231227 93.1511898 -1 2748
2750 3 162.616261 70.1346615 93.2010071 -1 2749
2751 3 161.745184 70.7380739 92.9698284 -1 2741
2752 3 161.854577 71.1705433 93.0742656 -1 2751
2753 3 161.957901 71.4265657 93.1066334 -1 2752
2754 3 161.991322 71.5124826 93.1170653 -1 2753
2755 3 162.017793 71.5783485 93.2766097 -1 2754
2756 3 162.046101 71.7908509 93.3106629 -1 2755
2757 3 162.092492 72.0903191 93.2370924 -1 2756
2758 3 162.308679 72.5483184 93.0843524 -1 2757
2759 3 162.415856 72.7268536 93.0214454 -1 2758
2760 3 162.453796 72.8182012 92.9733057 -1 2759
2761 3 162.39683 72.9854863 93.008321 -1 2760
2762 3 162.333014 73.0792362 93.0331757 -1 2761
2763 3 162.333775 73.364485 92.9865479 -1 2762
2764 3 162.411764 73.6320047 92.9537437 -1 2763
2765 3 162.479356 73.8211725 92.940357 -1 2764
2766 3 162.66021 74.0397098 92.8762075 -1 2765
2767 3 162.724427 74.1077768 92.8377712 -1 2766
2768 3 162.784619 74.218412 92.7877409 -1 2767
2769 3 162.88275 74.3512307 92.7366711 -1 2768
2770 3 162.894217 74.470838 92.6502475 -1 2769
2771 3 162.918412 74.6145473 92.5592385 -1 2770
2772 3 162.928206 74.6871812 92.5133072 -1 2771
2773 3 163.018214 75.1038648 92.2755849 -1 2772
2774 3 163.182808 75.2844581 92.1935059 -1 2773
2775 3 163.316579 75.2606908 92.1604274 -1 2774
2776 3 163.472623 75.2412489 92.2135598 -1 2775
2777 3 163.623382 75.2981691 92.1623224 -1 2776
2778 3 163.804841 75.3274525 92.1224783 -1 2777
2779 3 163.802907 75.3059437 92.0996531 -1 2778
2780 3 162.873372 74.6866071 92.5631118 -1 2771
2781 3 162.767875 74.7116317 92.5718289 -1 2780
2782 3 162.653947 74.7737963 92.6826997 -1 2781
2783 3 162.648502 74.8206435 92.6979518 -1 2782
2784 3 162.677079 74.8746199 92.7154423 -1 2783
2785 3 162.818989 74.8615397 92.7080246 -1 2784
2786 3 162.830426 74.8755436 92.6776056 -1 2785
2787 3 162.640964 75.0104174 92.6754971 -1 2784
2788 3 162.643014 75.126171 92.6735662 -1 2787
2789 3 162.641444 75.4960421 92.6608043 -1 2788
2790 3 162.627608 75.587035 92.6073649 -1 2789
2791 3 162.695182 75.703082 92.613259 -1 2790
2792 3 162.844412 75.9276466 92.6287933 -1 2791
2793 3 162.767868 76.0560332 92.6417484 -1 2792
2794 3 162.808038 76.1417617 92.6800135 -1 2793
2795 3 162.747411 76.2355157 92.7594555 -1 2794
2796 3 162.689408 76.2087425 92.8706627 -1 2795
2797 3 162.480673 75.5969917 92.5870934 -1 2789
2798 3 162.388753 75.5499982 92.5603781 -1 2797
2799 3 162.030333 75.6876579 92.4824264 -1 2798
2800 3 161.912922 75.751481 92.3962746 -1 2799
2801 3 161.838858 75.8024922 92.4585076 -1 2800
2802 3 161.830339 75.9287926 92.4526364 -1 2801
2803 3 161.735322 76.0421933 92.4682224 -1 2802
2804 3 161.640279 76.1628688 92.4819358 -1 2803
2805 3 161.317288 76.2909985 92.5522298 -1 2804
2806 3 161.112199 76.3870425 92.5607178 -1 2805
2807 3 160.962431 76.3986198 92.6252738 -1 2806
2808 3 160.887873 76.4085383 92.6704838 -1 2807
2809 3 162.498081 72.8607819 92.9387981 -1 2760
2810 3 162.546837 72.8905769 92.9082233 -1 2809
2811 3 162.029971 71.7358138 93.3521747 -1 2756
2812 3 162.037225 71.7652386 93.3741298 -1 2811
2813 3 161.974994 71.471174 93.067985 -1 2753
2814 3 162.043488 71.5997519 92.9555393 -1 2813
2815 3 162.073566 71.7220912 92.8692891 -1 2814
2816 3 162.06438 71.7132036 92.8415592 -1 2815
2817 3 162.076902 71.7960652 92.7925383 -1 2816
2818 3 162.129285 71.8118885 92.7078026 -1 2817
2819 3 162.219599 71.8025243 92.6341484 -1 2818
2820 3 162.341061 71.7435619 92.606085 -1 2819
2821 3 162.288694 71.8060895 92.5546466 -1 2820
2822 3 160.930399 69.17524 93.0416347 -1 2736
2823 3 160.871042 69.0754067 93.1194341 -1 2822
2824 3 160.734686 69.1611728 93.1121539 -1 2823
2825 3 160.498334 69.1990107 93.1653931 -1 2824
2826 3 160.265872 69.1139699 93.2210845 -1 2825
2827 3 160.161053 69.1622472 93.2568359 -1 2826
2828 3 160.101162 69.0277825 93.4029698 -1 2827
2829 3 159.920812 68.9638261 93.5186435 -1 2828
2830 3 159.765603 68.8035402 93.5729108 -1 2829
2831 3 159.444104 68.7849583 93.5744639 -1 2830
2832 3 159.445374 68.8220714 93.5059661 -1 2831
2833 3 159.3874 68.6857551 93.5050055 -1 2832
2834 3 159.347911 68.6115873 93.4604502 -1 2833
2835 3 159.436152 68.8377941 93.4714443 -1 2832
2836 3 159.312394 68.9376659 93.3449584 -1 2835
2837 3 159.230491 69.1249546 93.2598717 -1 2836
2838 3 159.206463 69.2821221 93.247235 -1 2837
2839 3 159.245016 69.562884 93.1206656 -1 2838
2840 3 159.191997 69.6670555 93.1479327 -1 2839
2841 3 159.059346 69.7856983 93.1931648 -1 2840
2842 3 158.910174 69.9632317 93.0747594 -1 2841
2843 3 158.586772 70.134225 92.9716248 -1 2842
2844 3 158.437486 70.2752435 92.8634126 -1 2843
2845 3 158.307354 70.3897502 92.705295 -1 2844
2846 3 158.316008 70.4318053 92.6660553 -1 2845
2847 3 158.152178 70.4729431 92.6412217 -1 2846
2848 3 158.186854 70.5758894 92.5888389 -1 2847
2849 3 158.224563 70.6752233 92.5376554 -1 2848
2850 3 158.217195 70.7266576 92.4946913 -1 2849
2851 3 158.204698 70.7832156 92.4499997 -1 2850
2852 3 158.232285 70.8530672 92.4054494 -1 2851
2853 3 158.152762 71.0977236 92.3366175 -1 2852
2854 3 158.081602 71.1756206 92.3399897 -1 2853
2855 3 158.027252 71.2920397 92.3350291 -1 2854
2856 3 157.99558 71.2853394 92.3632158 -1 2855
2857 3 157.966174 71.3190415 92.3813351 -1 2856
2858 3 157.834572 71.2782481 92.4390252 -1 2857
2859 3 157.737639 71.298826 92.4840851 -1 2858
2860 3 157.676387 71.3129587 92.5046165 -1 2859
2861 3 157.605066 71.3037975 92.530294 -1 2860
2862 3 157.536327 71.2359757 92.512901 -1 2861
2863 3 157.46615 71.2227088 92.4815367 -1 2862
2864 3 157.454625 71.2293314 92.4498019 -1 2863
2865 3 157.456499 71.1757739 92.4343793 -1 2864
2866 3 157.449648 71.2058849 92.3970552 -1 2865
2867 3 159.944476 68.9789303 93.5468315 -1 2829
2868 3 160.973013 68.9533138 92.8060417 -1 2733
2869 3 163.952941 67.7680188 94.0960534 -1 2618
2870 3 163.852585 67.7571749 94.1446228 -1 2869
2871 3 163.751321 67.7876941 94.1530985 -1 2870
2872 3 163.722164 67.8020514 94.1751925 -1 2871
2873 3 163.704591 67.7840045 94.2070308 -1 2872
2874 3 164.673346 67.3618959 95.6196647 -1 2609
2875 3 164.591149 67.205654 95.6783924 -1 2874
2876 3 164.429883 66.8203652 96.2247276 -1 2875
2877 3 164.374396 66.9443693 96.3899724 -1 2876
2878 3 164.439436 67.0079041 96.4692643 -1 2877
2879 3 164.400472 67.1285762 96.4911429 -1 2878
2880 3 164.342117 67.2496319 96.568458 -1 2879
2881 3 164.358487 67.5711229 96.6891323 -1 2880
2882 3 164.311882 67.635506 96.7531075 -1 2881
2883 3 164.561947 67.3709415 95.6319168 -1 2874
2884 3 164.346705 67.4968846 95.658966 -1 2883
2885 3 164.236681 67.5451946 95.6906648 -1 2884
2886 3 164.168161 67.7144804 95.6670092 -1 2885
2887 3 164.047267 67.7180109 95.7382315 -1 2886
2888 3 163.938705 67.6633026 95.7678826 -1 2887
2889 3 166.015183 67.5773742 95.7452804 -1 2537
2890 3 166.333389 67.9307994 95.639728 -1 2889
2891 3 166.402734 68.0460275 95.5615083 -1 2890
2892 3 166.430181 68.0933324 95.5240829 -1 2891
2893 3 169.894395 65.6396294 97.7930976 -1 2485
2894 3 170.006937 65.7097892 97.8199734 -1 2893
2895 3 170.07941 65.7590262 97.8463146 -1 2894
2896 3 170.214116 65.9460102 97.7624132 -1 2895
2897 3 170.352571 66.0801601 97.8051882 -1 2896
2898 3 170.405368 66.1960077 97.8400945 -1 2897
2899 3 170.346624 66.2714653 97.8408604 -1 2898
2900 3 170.343801 66.4822345 97.8717587 -1 2899
2901 3 170.195849 66.5450589 97.8628034 -1 2900
2902 3 170.045399 66.7106877 97.8555324 -1 2901
2903 3 170.059506 66.8084303 97.8607808 -1 2902
2904 3 170.625554 66.4933171 97.9094605 -1 2900
2905 3 170.762031 66.6316359 97.9503316 -1 2904
2906 3 170.924374 66.9111221 97.9870355 -1 2905
2907 3 171.259977 67.0367784 97.9760014 -1 2906
2908 3 171.447675 67.1637474 97.9991488 -1 2907
2909 3 171.621718 67.2479237 98.0311758 -1 2908
2910 3 171.744681 67.2856973 98.06747 -1 2909
2911 3 171.853974 67.2112648 98.1301007 -1 2910
2912 3 172.0112 67.1500104 98.1131276 -1 2911
2913 3 172.048502 67.0879915 98.078701 -1 2912
2914 3 170.207121 64.876182 97.7996612 -1 2482
2915 3 170.185455 64.6566999 98.048516 -1 2914
2916 3 170.145359 64.4596319 98.1191826 -1 2915
2917 3 170.116495 64.2582432 98.1923555 -1 2916
2918 3 169.922873 63.6889027 98.3593776 -1 2917
2919 3 169.853599 63.4681928 98.4310584 -1 2918
2920 3 169.606897 63.3172922 98.4612612 -1 2919
2921 3 169.311111 63.1361593 98.3782857 -1 2920
2922 3 168.968539 63.0470146 98.43759 -1 2921
2923 3 168.860517 63.0159442 98.5156208 -1 2922
2924 3 168.748051 63.0433338 98.5791446 -1 2923
2925 3 168.387195 62.9386003 98.6691177 -1 2924
2926 3 168.096867 62.9123366 98.5504891 -1 2925
2927 3 167.885951 62.8817684 98.4433507 -1 2926
2928 3 167.650588 62.9636598 98.2483388 -1 2927
2929 3 167.275162 62.978934 98.2513919 -1 2928
2930 3 166.908475 63.0802262 98.3220635 -1 2929
2931 3 166.714918 63.1978707 98.2969876 -1 2930
2932 3 166.532373 63.2972765 98.2778239 -1 2931
2933 3 166.12871 63.5850253 98.1843407 -1 2932
2934 3 166.008667 63.4966071 98.1610121 -1 2933
2935 3 165.923408 63.5267794 98.084657 -1 2934
2936 3 165.885777 63.5880184 98.0359777 -1 2935
2937 3 166.064076 63.6797612 98.1819096 -1 2933
2938 3 166.019933 63.7553459 98.1867635 -1 2937
2939 3 165.947904 63.7900152 98.2267939 -1 2938
2940 3 165.977422 63.8987025 98.3485718 -1 2939
2941 3 165.983443 64.0018573 98.3818919 -1 2940
2942 3 166.03373 64.0061976 98.4161179 -1 2941
2943 3 165.973397 64.1096787 98.4694637 -1 2942
2944 3 165.921624 64.2425766 98.5453302 -1 2943
2945 3 165.884176 64.3074199 98.668225 -1 2944
2946 3 165.823509 64.3602796 98.7622617 -1 2945
2947 3 165.832304 64.4583382 98.8823317 -1 2946
2948 3 165.507837 64.395227 98.8287821 -1 2947
2949 3 165.320343 64.4181103 98.9431477 -1 2948
2950 3 165.342672 64.4095616 98.9766389 -1 2949
2951 3 165.383267 64.5737991 98.9696293 -1 2950
2952 3 165.377079 64.4439846 99.0581812 -1 2951
2953 3 165.353603 64.4116526 99.1204374 -1 2952
2954 3 165.255902 64.4198947 99.2492066 -1 2953
2955 3 165.071823 64.3916282 99.3764626 -1 2954
2956 3 164.983027 64.2632859 99.5398373 -1 2955
2957 3 164.879813 64.2336924 99.7338068 -1 2956
2958 3 164.796558 64.2200961 99.8124531 -1 2957
2959 3 164.756483 64.2348993 99.8608126 -1 2958
2960 3 165.979456 64.5969438 98.895046 -1 2947
2961 3 166.138607 64.8999972 99.0391032 -1 2960
2962 3 166.063441 65.0715666 99.1857667 -1 2961
2963 3 166.066019 65.2233322 99.2046194 -1 2962
2964 3 166.013326 65.3194664 99.3155575 -1 2963
2965 3 166.046024 65.3990327 99.3559969 -1 2964
2966 3 166.226693 65.7956839 99.3051397 -1 2965
2967 3 166.016396 65.5462758 99.4562363 -1 2966
2968 3 166.012466 65.845274 99.7452472 -1 2967
2969 3 165.831774 65.927363 99.730493 -1 2968
2970 3 165.550975 65.8984578 99.8169696 -1 2969
2971 3 165.210502 66.0419743 99.8800932 -1 2970
2972 3 165.123617 66.0659901 99.9198409 -1 2971
2973 3 164.810604 66.0652519 99.9959804 -1 2972
2974 3 164.736121 66.1371469 100.108836 -1 2973
2975 3 164.573365 66.364775 100.198337 -1 2974
2976 3 164.440707 66.696077 100.179128 -1 2975
2977 3 164.343626 66.8460716 100.155901 -1 2976
2978 3 164.1436 66.9843586 100.012233 -1 2977
2979 3 163.944993 67.0555215 99.9426262 -1 2978
2980 3 163.676526 67.0893207 99.9313394 -1 2979
2981 3 163.407167 67.1204997 99.9208679 -1 2980
2982 3 163.281804 67.0875282 99.9999454 -1 2981
2983 3 163.015547 67.190746 99.998615 -1 2982
2984 3 162.957204 67.2747079 100.025347 -1 2983
2985 3 162.867196 67.3199565 100.031142 -1 2984
2986 3 162.78036 67.3943742 100.029304 -1 2985
2987 3 162.776924 67.4724312 100.035501 -1 2986
2988 3 163.468356 67.0701806 99.8571785 -1 2980
2989 3 163.408753 67.0836972 99.8188117 -1 2988
2990 3 163.01379 67.0372878 99.7312676 -1 2989
2991 3 162.726791 67.0973025 99.6552472 -1 2990
2992 3 162.636711 67.0764522 99.5664319 -1 2991
2993 3 162.520544 66.9806189 99.494815 -1 2992
2994 3 162.446424 66.9587531 99.4077425 -1 2993
2995 3 162.510951 67.0965539 99.2928771 -1 2994
2996 3 162.528067 67.1186636 99.2604962 -1 2995
2997 3 162.558434 67.171615 99.2212494 -1 2996
2998 3 162.393681 67.198477 99.1674831 -1 2997
2999 3 162.167564 67.1714076 99.2066533 -1 2998
3000 3 162.082243 67.2824214 99.1673233 -1 2999
3001 3 162.011165 67.4557432 99.0558683 -1 3000
3002 3 161.924408 67.5495407 98.9358211 -1 3001
3003 3 161.894235 67.6370057 98.851936 -1 3002
3004 3 161.897439 67.8230581 98.7446465 -1 3003
3005 3 161.74779 68.1001609 98.56709 -1 3004
3006 3 161.807129 68.4080586 98.4032664 -1 3005
3007 3 161.876357 68.5115799 98.3536911 -1 3006
3008 3 163.46854 67.1454034 99.78072 -1 2989
3009 3 163.528993 67.1746856 99.6953078 -1 3008
3010 3 163.528639 67.1458786 99.6749623 -1 3009
3011 3 165.318366 66.2090598 99.90525 -1 2972
3012 3 165.451348 66.3261216 99.8060534 -1 3011
3013 3 165.962889 65.2201326 99.3345096 -1 2964
3014 3 165.682265 65.1111097 99.356136 -1 3013
3015 3 165.290444 65.0654533 99.3485899 -1 3014
3016 3 165.137999 65.047527 99.3915911 -1 3015
3017 3 164.982618 64.8358734 99.6532373 -1 3016
3018 3 164.956817 64.7671182 99.6957287 -1 3017
3019 3 165.857173 63.8049926 98.153546 -1 2938
3020 3 165.860233 63.8231796 98.1205976 -1 3019
3021 3 165.872595 63.8335758 98.0907411 -1 3020
3022 3 165.869015 63.8520747 98.0568332 -1 3021
3023 3 165.862066 63.8624421 98.0244467 -1 3022
3024 3 165.812588 63.8368401 97.9372208 -1 3023
3025 3 165.736705 63.8467994 97.895854 -1 3024
3026 3 165.73763 63.8706334 97.8611627 -1 3025
3027 3 165.766054 63.9254428 97.8225518 -1 3026
3028 3 165.809789 63.949109 97.7935089 -1 3027
3029 3 165.84958 63.9499034 97.7695091 -1 3028
3030 3 165.897273 63.9042014 97.7578457 -1 3029
3031 3 165.916703 63.8551324 97.7141932 -1 3030
3032 3 165.965329 63.8536878 97.6919223 -1 3031
3033 3 165.994527 63.8189246 97.6460663 -1 3032
3034 3 166.040184 63.8198695 97.5064064 -1 3033
3035 3 166.025327 63.7964546 97.4809426 -1 3034
3036 3 166.02404 63.799782 97.3925042 -1 3035
3037 3 166.125773 63.8649018 97.3321577 -1 3036
3038 3 166.170458 63.9079452 97.2986247 -1 3037
3039 3 166.241852 63.9743058 97.1755446 -1 3038
3040 3 166.431012 64.1047946 97.0238584 -1 3039
3041 3 166.469079 64.1437214 96.9904574 -1 3040
3042 3 166.52806 64.2237091 96.8331209 -1 3041
3043 3 166.502371 64.3656389 96.736547 -1 3042
3044 3 166.430722 64.4741934 96.5830489 -1 3043
3045 3 166.380746 64.5234527 96.4761531 -1 3044
3046 3 166.386448 64.5444604 96.4425114 -1 3045
3047 3 166.436612 64.5839723 96.410593 -1 3046
3048 3 166.461207 64.6579311 96.3080253 -1 3047
3049 3 166.413577 64.7169389 96.2575599 -1 3048
3050 3 166.518319 64.678518 96.281729 -1 3048
3051 3 166.553732 64.7335684 96.2146278 -1 3050
3052 3 166.604396 64.724166 96.1360802 -1 3051
3053 3 166.691576 64.6566194 96.0181573 -1 3052
3054 3 166.81687 64.4353805 95.9429498 -1 3053
3055 3 166.855151 64.367362 95.9355525 -1 3054
3056 3 166.861151 64.369643 95.9064458 -1 3055
3057 3 166.906076 64.3420803 95.860787 -1 3056
3058 3 167.026786 64.3234743 95.8240724 -1 3057
3059 3 167.18123 64.2657641 95.8312925 -1 3058
3060 3 167.336016 64.2367515 95.890538 -1 3059
3061 3 167.332695 64.2353198 95.9197754 -1 3060
3062 3 167.445981 64.1960223 95.8872573 -1 3061
3063 3 167.555311 64.2353 95.8646457 -1 3062
3064 3 166.610074 63.1575153 98.3504465 -1 2932
3065 3 166.517001 63.1660222 98.3938063 -1 3064
3066 3 166.628982 63.1857994 98.4614306 -1 3065
3067 3 167.648691 62.9534143 98.2217669 -1 2928
3068 3 167.65521 62.9241185 98.1433113 -1 3067
3069 3 167.74288 62.9797082 98.0556719 -1 3068
3070 3 169.391538 63.0725451 98.290828 -1 2921
3071 3 169.61589 62.6181999 98.3165053 -1 3070
3072 3 169.655621 62.1091327 98.5845277 -1 3071
3073 3 169.584739 61.8610314 98.689774 -1 3072
3074 3 169.554016 61.8153839 98.7246026 -1 3073
3075 3 169.866666 61.9004285 98.7197389 -1 3074
3076 3 170.110935 62.0179112 98.6978827 -1 3075
3077 3 170.201162 62.0874359 98.6375692 -1 3076
3078 3 169.353138 61.8039696 98.7846475 -1 3074
3079 3 169.060542 61.4440002 99.0557436 -1 3078
3080 3 168.576027 61.3438233 99.2972691 -1 3079
3081 3 168.503932 61.4275136 99.4381761 -1 3080
3082 3 168.343145 61.4587987 99.6359629 -1 3081
3083 3 168.278527 61.3972101 99.8393618 -1 3082
3084 3 168.037018 61.6787933 100.080863 -1 3083
3085 3 167.596207 61.8741704 99.9795664 -1 3084
3086 3 167.453667 62.0336205 99.896099 -1 3085
3087 3 167.426114 62.0538308 99.859639 -1 3086
3088 3 168.092625 61.6394321 100.125149 -1 3084
3089 3 168.314621 61.4869144 100.300713 -1 3088
3090 3 168.354492 61.354167 100.392343 -1 3089
3091 3 168.329331 61.2928814 100.431256 -1 3090
3092 3 168.264817 61.1113062 100.576616 -1 3091
3093 3 168.255199 61.0685025 100.613128 -1 3092
3094 3 168.241271 60.9881682 100.685546 -1 3093
3095 3 168.273587 60.985299 100.606584 -1 3093
3096 3 168.270706 60.9177286 100.537954 -1 3095
3097 3 168.253507 60.8451933 100.524453 -1 3096
3098 3 168.179393 60.7170832 100.600261 -1 3097
3099 3 168.59777 61.2911686 100.32577 -1 3090
3100 3 168.880071 61.3588323 100.318053 -1 3099
3101 3 169.136671 61.2880898 100.422704 -1 3100
3102 3 169.576388 61.3679664 100.515606 -1 3101
3103 3 169.694651 61.3987539 100.551201 -1 3102
3104 3 169.74873 61.361879 100.594231 -1 3103
3105 3 169.780942 61.3642831 100.65308 -1 3104
3106 3 169.818434 61.3857034 100.680516 -1 3105
3107 3 169.89187 61.4295227 100.734896 -1 3106
3108 3 170.00825 61.4227855 100.888831 -1 3107
3109 3 169.78082 61.3219223 100.552113 -1 3103
3110 3 169.915258 61.2910982 100.520886 -1 3109
3111 3 170.168114 61.2199048 100.458781 -1 3110
3112 3 170.296682 61.0955905 100.448496 -1 3111
3113 3 169.647489 61.4634179 100.558032 -1 3103
3114 3 169.655413 61.5424652 100.568488 -1 3113
3115 3 169.678512 61.7171628 100.697029 -1 3114
3116 3 169.983597 62.4110033 100.601445 -1 3115
3117 3 169.596229 61.7133243 100.798161 -1 3116
3118 3 169.800386 61.8388142 100.932291 -1 3117
3119 3 169.909083 61.7406403 100.968404 -1 3118
3120 3 170.09091 61.6608073 100.981807 -1 3119
3121 3 170.219271 61.6345112 100.976291 -1 3120
3122 3 170.296033 61.6401774 100.957046 -1 3121
3123 3 169.923846 61.6771312 101.03985 -1 3119
3124 3 170.067539 64.7886687 98.0278239 -1 2915
3125 3 170.048509 64.7889216 98.0816752 -1 3124
3126 3 173.445279 64.536586 95.3733533 -1 2254
3127 3 173.531631 64.5274013 95.3332084 -1 3126
3128 3 173.546732 64.5227379 95.3084092 -1 3127
3129 3 173.421787 62.639464 95.1895402 -1 2245
3130 3 173.02391 62.6009094 95.2737298 -1 3129
3131 3 172.981627 62.5803566 95.3000676 -1 3130
3132 3 172.633956 62.3548753 95.4379477 -1 3131
3133 3 172.321877 62.1366554 95.6096162 -1 3132
3134 3 172.091578 62.2238849 95.7520378 -1 3133
3135 3 172.056978 62.2260976 95.7745639 -1 3134
3136 3 171.889245 62.1260475 95.9145084 -1 3135
3137 3 171.72013 62.1087037 95.9484715 -1 3136
3138 3 171.637826 62.1000121 95.9658808 -1 3137
3139 3 171.20436 61.8389404 96.0725167 -1 3138
3140 3 171.132761 61.802483 96.1562203 -1 3139
3141 3 170.923292 61.6569003 96.3302998 -1 3140
3142 3 170.290712 61.4517501 96.5386705 -1 3141
3143 3 170.162742 61.3974106 96.5893065 -1 3142
3144 3 169.703605 61.0814786 96.7080356 -1 3143
3145 3 169.548338 60.9315394 96.8063221 -1 3144
3146 3 169.194563 60.6973473 96.8939278 -1 3145
3147 3 169.165174 60.5296703 96.9578407 -1 3146
3148 3 168.656356 60.5079144 96.9724034 -1 3147
3149 3 168.30251 60.290425 97.0278661 -1 3148
3150 3 168.160124 60.1276317 97.0735457 -1 3149
3151 3 168.327632 60.2594373 97.3013796 -1 3150
3152 3 168.281394 60.2800896 97.5514401 -1 3151
3153 3 168.265045 60.2849004 97.6350116 -1 3152
3154 3 168.258635 60.2874135 97.6625018 -1 3153
3155 3 168.202673 60.3395741 97.7871627 -1 3154
3156 3 168.198935 60.3380948 97.844902 -1 3155
3157 3 167.67962 60.1156393 97.5010358 -1 3152
3158 3 167.350675 60.2085738 97.4312162 -1 3157
3159 3 166.912435 60.4302333 97.3745118 -1 3158
3160 3 166.555188 60.5986077 97.2250463 -1 3159
3161 3 166.433095 60.638277 97.1393458 -1 3160
3162 3 166.495139 60.7317677 97.0971522 -1 3161
3163 3 166.49777 60.7489291 97.0640856 -1 3162
3164 3 166.370579 60.6591142 97.0960152 -1 3161
3165 3 166.252386 60.7205709 97.0351988 -1 3164
3166 3 165.957913 60.7866411 96.7703017 -1 3165
3167 3 165.641416 60.8698104 96.6162486 -1 3166
3168 3 165.416738 60.9634836 96.5919846 -1 3167
3169 3 165.414939 60.9675726 96.5610205 -1 3168
3170 3 165.413397 60.9778457 96.4690846 -1 3169
3171 3 165.487384 61.0389922 96.3463747 -1 3170
3172 3 165.532117 61.0901042 96.2216908 -1 3171
3173 3 165.546197 61.1442679 96.1813235 -1 3172
3174 3 165.188023 61.056122 96.5676547 -1 3168
3175 3 164.964831 61.2722404 96.5158002 -1 3174
3176 3 164.584944 61.3107073 96.4834578 -1 3175
3177 3 164.314398 61.326738 96.4720632 -1 3176
3178 3 164.007617 61.3214426 96.5806427 -1 3177
3179 3 162.939679 61.1695896 96.9215472 -1 3178
3180 3 162.672337 61.1306285 96.9555585 -1 3179
3181 3 161.989763 61.1274614 96.7491372 -1 3180
3182 3 161.554027 61.0815307 96.7648934 -1 3181
3183 3 161.055598 61.1615721 96.7455154 -1 3182
3184 3 161.190481 61.1014984 96.5348331 -1 3183
3185 3 161.000593 61.0219096 96.4992929 -1 3184
3186 3 160.9253 61.018658 96.400289 -1 3185
3187 3 160.793824 61.0028971 96.3273726 -1 3186
3188 3 160.796204 61.0085057 96.2961788 -1 3187
3189 3 161.348341 61.0158423 96.5435611 -1 3184
3190 3 161.466243 60.9524549 96.4821535 -1 3189
3191 3 161.684755 60.9080425 96.399066 -1 3190
3192 3 161.727157 60.8159427 96.3649014 -1 3191
3193 3 161.835701 60.8216969 96.3472625 -1 3192
3194 3 161.886479 60.8113606 96.3259147 -1 3193
3195 3 161.862278 60.8233342 96.2597032 -1 3194
3196 3 161.828686 60.7808871 96.2045405 -1 3195
3197 3 160.727245 61.2505495 96.5954475 -1 3183
3198 3 160.355799 61.4197824 96.4829491 -1 3197
3199 3 160.138409 61.6305993 96.3798386 -1 3198
3200 3 159.923649 61.7986724 96.226573 -1 3199
3201 3 159.883205 61.8444959 96.1209851 -1 3200
3202 3 159.533643 61.8371802 96.0525164 -1 3201
3203 3 159.465255 61.8628322 95.9180052 -1 3202
3204 3 159.380892 61.7538165 95.8117113 -1 3203
3205 3 159.334754 61.6998825 95.5757005 -1 3204
3206 3 159.315944 61.6725925 95.4275783 -1 3205
3207 3 159.305691 61.6873935 95.3013013 -1 3206
3208 3 159.316359 61.7381099 95.1387495 -1 3207
3209 3 159.165338 61.5586962 95.1005877 -1 3208
3210 3 159.112669 61.535866 95.0692156 -1 3209
3211 3 159.959293 61.8339593 96.1019097 -1 3201
3212 3 160.112487 61.8130442 96.0639368 -1 3211
3213 3 160.205927 61.6556417 96.080071 -1 3212
3214 3 160.273488 61.5552758 96.0198163 -1 3213
3215 3 160.391408 61.454862 95.9048885 -1 3214
3216 3 160.397456 61.4199071 95.8528019 -1 3215
3217 3 159.892198 61.6959636 96.4872999 -1 3198
3218 3 159.520545 61.9057473 96.5783758 -1 3217
3219 3 159.45567 61.9753822 96.5854747 -1 3218
3220 3 159.334433 62.133166 96.5964721 -1 3219
3221 3 159.21514 62.3561093 96.5329133 -1 3220
3222 3 159.009413 62.6088299 96.6031706 -1 3221
3223 3 158.526781 62.6210419 96.8779104 -1 3222
3224 3 158.427623 62.5958015 96.9627283 -1 3223
3225 3 158.39297 62.3583041 97.0127532 -1 3224
3226 3 158.416191 62.3190536 97.0538851 -1 3225
3227 3 158.455719 62.0970895 97.1378216 -1 3226
3228 3 158.521521 62.0456523 97.30538 -1 3227
3229 3 158.543025 62.1174638 97.4105477 -1 3228
3230 3 158.532502 62.0780089 97.5074422 -1 3229
3231 3 158.591528 61.9690849 97.5679141 -1 3230
3232 3 158.664105 61.9020693 97.5313406 -1 3231
3233 3 158.777663 61.8030428 97.5063511 -1 3232
3234 3 158.927588 61.6586996 97.5252397 -1 3233
3235 3 158.385196 62.5959279 96.9880717 -1 3224
3236 3 158.216948 62.7273877 97.2977627 -1 3235
3237 3 158.169983 62.7264621 97.3524587 -1 3236
3238 3 158.135541 62.7328379 97.3771054 -1 3237
3239 3 158.151367 62.8392293 97.3841873 -1 3238
3240 3 158.113268 62.9635474 97.4407659 -1 3239
3241 3 158.151868 63.0034863 97.4652111 -1 3240
3242 3 158.286596 63.2701409 97.4474346 -1 3241
3243 3 158.395638 63.3945606 97.4890691 -1 3242
3244 3 158.553448 63.471444 97.5466757 -1 3243
3245 3 158.662302 63.5069839 97.6087787 -1 3244
3246 3 158.836133 63.4830994 97.8388231 -1 3245
3247 3 158.858333 63.4868825 97.8696967 -1 3246
3248 3 159.055247 63.5616655 97.9317933 -1 3247
3249 3 159.11014 63.563447 97.9665777 -1 3248
3250 3 159.204728 63.6000329 98.0267626 -1 3249
3251 3 159.30927 63.6182623 98.1216117 -1 3250
3252 3 159.336856 63.5991023 98.15838 -1 3251
3253 3 159.493707 63.6080838 98.1144436 -1 3252
3254 3 159.570339 63.6477998 98.0839911 -1 3253
3255 3 159.588756 63.4875665 98.0356782 -1 3254
3256 3 159.66209 63.3294012 97.9925687 -1 3255
3257 3 159.856545 63.2088521 97.9831789 -1 3256
3258 3 159.910389 63.035011 98.0590593 -1 3257
3259 3 159.931279 63.0283971 98.0923136 -1 3258
3260 3 159.993421 62.9788544 98.022441 -1 3259
3261 3 160.007348 63.0098468 97.9284161 -1 3260
3262 3 159.394085 63.6771855 98.2339313 -1 3252
3263 3 159.627501 63.7723807 98.3241342 -1 3262
3264 3 159.659193 63.7824856 98.3543582 -1 3263
3265 3 159.557211 63.8201227 98.3928736 -1 3264
3266 3 159.495576 63.8205884 98.4445317 -1 3265
3267 3 159.524924 64.0187556 98.4587175 -1 3266
3268 3 159.619385 63.9345523 98.4889221 -1 3267
3269 3 159.707644 63.9275337 98.5874106 -1 3268
3270 3 159.7203 63.8616419 98.6626859 -1 3269
3271 3 159.493519 64.0470837 98.477729 -1 3267
3272 3 159.493086 64.021073 98.5421383 -1 3271
3273 3 159.539793 63.9682807 98.5888337 -1 3272
3274 3 159.532644 63.8826987 98.666674 -1 3273
3275 3 159.497393 63.8658584 98.7541101 -1 3274
3276 3 159.493802 63.766397 98.9224887 -1 3275
3277 3 159.467826 63.6688077 99.0587713 -1 3276
3278 3 158.02171 63.0846642 97.5219792 -1 3241
3279 3 158.018619 63.2487854 97.6316041 -1 3278
3280 3 157.969942 63.4265241 97.7035095 -1 3279
3281 3 157.977614 63.4548414 97.7271738 -1 3280
3282 3 157.840023 63.5438728 97.7808556 -1 3281
3283 3 157.815911 63.6897809 97.8913216 -1 3282
3284 3 157.71255 63.8003831 97.8844779 -1 3283
3285 3 157.514666 63.9216177 97.9828627 -1 3284
3286 3 157.406733 64.054871 98.057841 -1 3285
3287 3 157.325799 64.1121915 98.1239444 -1 3286
3288 3 157.294803 64.0978044 98.1534493 -1 3287
3289 3 157.360412 64.3852613 98.150132 -1 3288
3290 3 157.09201 64.6386041 98.092884 -1 3289
3291 3 156.606323 64.729742 97.9960429 -1 3290
3292 3 156.517583 64.6322932 97.9527989 -1 3291
3293 3 156.437717 64.6587639 97.909999 -1 3292
3294 3 156.360947 64.6646416 97.872406 -1 3293
3295 3 156.296322 64.6680551 97.8365418 -1 3294
3296 3 156.059203 64.3884529 97.9097566 -1 3295
3297 3 156.044801 64.3822781 97.9680387 -1 3296
3298 3 156.287427 64.685294 97.9769925 -1 3297
3299 3 156.036287 64.6749907 97.6947153 -1 3295
3300 3 155.924996 64.7520874 97.5499311 -1 3299
3301 3 155.826038 64.8457148 97.4315083 -1 3300
3302 3 155.742947 64.7891006 97.3207632 -1 3301
3303 3 155.692377 64.7728663 97.2617031 -1 3302
3304 3 155.523265 64.7274412 97.1699133 -1 3303
3305 3 155.313775 64.6669977 97.1367527 -1 3304
3306 3 154.959201 64.5654171 97.1010673 -1 3305
3307 3 154.722329 64.5072346 97.0070972 -1 3306
3308 3 154.485754 64.5585892 96.9175101 -1 3307
3309 3 154.248768 64.5711839 96.8664228 -1 3308
3310 3 154.055542 64.6048314 96.7851122 -1 3309
3311 3 153.659767 64.5699863 96.6751112 -1 3310
3312 3 153.399379 64.4664531 96.6790412 -1 3311
3313 3 153.29056 64.4523849 96.7032879 -1 3312
3314 3 153.06382 64.5565771 96.6923239 -1 3313
3315 3 152.822921 64.6577218 96.6813078 -1 3314
3316 3 152.591622 64.7975304 96.6335798 -1 3315
3317 3 152.301136 64.9783336 96.5729906 -1 3316
3318 3 152.236962 64.9637995 96.4562594 -1 3317
3319 3 152.130336 65.1414865 96.4670275 -1 3318
3320 3 151.873357 65.2937466 96.5313574 -1 3319
3321 3 151.732262 65.3535833 96.5663616 -1 3320
3322 3 151.631873 65.3454234 96.5905846 -1 3321
3323 3 151.604035 65.4110616 96.6026937 -1 3322
3324 3 151.534313 65.5317154 96.6856417 -1 3323
3325 3 151.516021 65.5609012 96.7064944 -1 3324
3326 3 151.459418 65.5812731 96.7841332 -1 3325
3327 3 151.254663 65.840339 96.7978441 -1 3326
3328 3 151.214454 66.0260742 96.8381585 -1 3327
3329 3 151.207967 66.0699758 96.856089 -1 3328
3330 3 151.186083 65.8843372 96.8974479 -1 3329
3331 3 151.250385 65.5771373 97.0001254 -1 3330
3332 3 151.250799 65.318462 97.0302563 -1 3331
3333 3 151.343153 65.246188 97.024004 -1 3332
3334 3 151.338226 64.9987747 96.9935294 -1 3333
3335 3 151.479373 64.8374016 97.0960697 -1 3334
3336 3 151.447833 64.6864755 97.0989341 -1 3335
3337 3 151.520525 64.5095932 97.1143807 -1 3336
3338 3 151.539876 64.3450319 97.1233283 -1 3337
3339 3 151.583586 64.2838015 97.1111022 -1 3338
3340 3 151.682333 64.1588438 97.1453384 -1 3339
3341 3 151.798008 64.0622695 97.232036 -1 3340
3342 3 151.825657 64.101902 97.2827153 -1 3341
3343 3 151.789631 64.1157086 97.3058195 -1 3342
3344 3 151.749491 64.1228419 97.3300813 -1 3343
3345 3 151.195091 66.1107683 96.8743154 -1 3329
3346 3 151.160089 66.1822012 96.8840644 -1 3345
3347 3 151.109913 66.4647329 96.9287591 -1 3346
3348 3 151.027931 66.3404873 96.9810957 -1 3347
3349 3 151.020294 66.3344501 97.0386637 -1 3348
3350 3 151.068966 66.3213664 97.129597 -1 3349
3351 3 151.213452 66.5064947 97.151801 -1 3350
3352 3 151.086413 66.5200643 96.914394 -1 3347
3353 3 151.031397 66.6166321 96.9733588 -1 3352
3354 3 150.951597 66.671828 96.9838781 -1 3353
3355 3 150.91055 66.7173521 96.9989698 -1 3354
3356 3 150.868827 66.7842999 97.0089503 -1 3355
3357 3 150.856813 67.13296 96.9820115 -1 3356
3358 3 150.828758 67.2212667 96.9874758 -1 3357
3359 3 150.755464 67.3388982 97.0675266 -1 3358
3360 3 150.639711 67.4708808 97.0573029 -1 3359
3361 3 150.493937 67.7195752 97.0732389 -1 3360
3362 3 150.457449 67.9280347 97.0487554 -1 3361
3363 3 150.499814 68.366207 96.9999759 -1 3362
3364 3 150.471499 68.4982328 96.9938909 -1 3363
3365 3 150.414412 68.6926011 97.0263776 -1 3364
3366 3 150.363601 68.8216324 97.0750347 -1 3365
3367 3 150.327708 68.8601746 97.0913281 -1 3366
3368 3 150.167603 68.907497 97.1267033 -1 3367
3369 3 149.97237 68.964326 97.1579466 -1 3368
3370 3 149.8723 69.0197289 97.1667961 -1 3369
3371 3 149.785395 69.0739836 97.1766016 -1 3370
3372 3 149.650913 69.1090009 97.1888311 -1 3371
3373 3 149.556938 69.1288005 97.2068187 -1 3372
3374 3 149.31246 69.2410786 97.1948724 -1 3373
3375 3 149.191795 69.4106229 97.2022094 -1 3374
3376 3 149.083914 69.4905994 97.2048538 -1 3375
3377 3 148.851965 69.6488726 97.2099454 -1 3376
3378 3 148.596017 69.7895866 97.0829695 -1 3377
3379 3 148.453033 69.9539415 96.9827651 -1 3378
3380 3 148.12298 70.3273238 96.8521665 -1 3379
3381 3 148.016725 70.6263944 96.7487402 -1 3380
3382 3 147.707003 71.3150253 96.5715143 -1 3381
3383 3 147.621947 71.8368274 96.5221556 -1 3382
3384 3 147.400729 72.0169421 96.5258421 -1 3383
3385 3 147.345778 72.269133 96.4632172 -1 3384
3386 3 147.391738 72.3761684 96.4117293 -1 3385
3387 3 147.386308 72.4606362 96.4175013 -1 3386
3388 3 147.380269 72.5493178 96.4221933 -1 3387
3389 3 147.324724 72.5120998 96.4564964 -1 3388
3390 3 147.149763 72.5085054 96.5327326 -1 3389
3391 3 147.025249 72.57741 96.5659709 -1 3390
3392 3 146.972059 72.7319506 96.6323695 -1 3391
3393 3 146.888431 72.8455191 96.6816131 -1 3392
3394 3 146.817357 72.8244418 96.7114086 -1 3393
3395 3 148.148934 70.6810042 96.4701816 -1 3381
3396 3 150.525397 68.7615571 97.0984078 -1 3366
3397 3 150.681683 68.8039543 97.1239424 -1 3396
3398 3 150.719688 68.7957031 97.1835753 -1 3397
3399 3 150.804464 68.778301 97.2203075 -1 3398
3400 3 150.884988 68.7066161 97.2982395 -1 3399
3401 3 150.870335 68.6637443 97.3359121 -1 3400
3402 3 150.465954 67.9746502 97.0100031 -1 3362
3403 3 150.474941 68.0201135 96.9715379 -1 3402
3404 3 150.484825 68.0540988 96.935891 -1 3403
3405 3 150.784016 67.1357205 97.1177363 -1 3359
3406 3 151.33446 65.5534502 96.6396101 -1 3324
3407 3 151.227546 65.5065189 96.5864277 -1 3406
3408 3 151.083263 65.3786738 96.5492089 -1 3407
3409 3 151.015291 65.3442735 96.4955862 -1 3408
3410 3 151.071787 65.316217 96.3906082 -1 3409
3411 3 151.085779 65.2467676 96.3208485 -1 3410
3412 3 151.773343 65.2652576 96.5026122 -1 3320
3413 3 151.700066 65.2281214 96.4487502 -1 3412
3414 3 152.534887 65.1133331 96.4133672 -1 3318
3415 3 152.664599 65.1501383 96.3847406 -1 3414
3416 3 152.745326 65.2466386 96.3391817 -1 3415
3417 3 152.170381 64.8890638 96.6132261 -1 3317
3418 3 152.091882 64.7282565 96.6150962 -1 3417
3419 3 152.151178 64.6527765 96.5780762 -1 3418
3420 3 152.184084 64.5223029 96.6382738 -1 3419
3421 3 152.206512 64.5242778 96.6682935 -1 3420
3422 3 152.132682 64.4651578 96.5895951 -1 3421
3423 3 152.115181 64.4824215 96.5556391 -1 3422
3424 3 152.058835 64.5868394 96.4997673 -1 3423
3425 3 152.061043 64.6388994 96.4304375 -1 3424
3426 3 152.106069 64.5930058 96.4146232 -1 3425
3427 3 152.156845 64.6094979 96.3853185 -1 3426
3428 3 152.202548 64.5927403 96.3340291 -1 3427
3429 3 152.314961 64.4219863 96.3503252 -1 3428
3430 3 152.409004 64.3497214 96.343564 -1 3429
3431 3 152.477407 64.3780816 96.2836825 -1 3430
3432 3 152.597602 64.41804 96.1954985 -1 3431
3433 3 152.643275 64.5318508 96.1149235 -1 3432
3434 3 152.702275 64.6366887 96.0663161 -1 3433
3435 3 152.742718 64.644426 96.0380931 -1 3434
3436 3 152.860967 64.6828172 96.0082373 -1 3435
3437 3 152.922901 64.6710227 95.9565556 -1 3436
3438 3 153.017172 64.6345033 95.9418492 -1 3437
3439 3 153.076777 64.583578 95.9280133 -1 3438
3440 3 153.165435 64.5768809 95.8769339 -1 3439
3441 3 153.362128 64.6825022 95.8962138 -1 3440
3442 3 153.454408 64.6725265 95.8755527 -1 3441
3443 3 153.619057 64.7465842 95.8998785 -1 3442
3444 3 153.661263 64.7889723 95.9226836 -1 3443
3445 3 153.784204 64.8023276 95.9578898 -1 3444
3446 3 153.844338 64.7783663 95.9382926 -1 3445
3447 3 153.915267 64.7625411 95.9176354 -1 3446
3448 3 154.002265 64.7368084 95.8709591 -1 3447
3449 3 154.105609 64.8105995 95.8028354 -1 3448
3450 3 154.176467 64.8563519 95.7386406 -1 3449
3451 3 154.295664 64.7977499 95.7017656 -1 3450
3452 3 154.426832 64.7895415 95.5655426 -1 3451
3453 3 154.586747 64.8623603 95.5313328 -1 3452
3454 3 154.650802 64.9045025 95.4969126 -1 3453
3455 3 154.801449 65.0459455 95.386973 -1 3454
3456 3 154.977148 65.1956722 95.2768744 -1 3455
3457 3 154.951929 65.2806274 95.225649 -1 3456
3458 3 151.927568 64.7125489 96.37642 -1 3425
3459 3 151.749687 64.6734633 96.3447524 -1 3458
3460 3 151.699427 64.6811471 96.3109471 -1 3459
3461 3 151.690004 64.6834695 96.2809148 -1 3460
3462 3 153.26553 64.3769456 96.6892754 -1 3313
3463 3 153.263335 64.3258588 96.6714355 -1 3462
3464 3 153.294561 64.3032323 96.6496574 -1 3463
3465 3 153.333391 64.2350176 96.638637 -1 3464
3466 3 153.308463 64.131521 96.6307208 -1 3465
3467 3 153.401695 63.9976367 96.638292 -1 3466
3468 3 153.446719 63.9505069 96.6229186 -1 3467
3469 3 153.506178 63.9259732 96.6035971 -1 3468
3470 3 153.519915 63.8364732 96.5952332 -1 3469
3471 3 153.652995 63.6973004 96.665525 -1 3470
3472 3 154.509001 64.5289333 96.8969649 -1 3308
3473 3 154.562195 64.470989 96.8560511 -1 3472
3474 3 154.571066 64.3782386 96.8194252 -1 3473
3475 3 154.55326 64.2821654 96.7519463 -1 3474
3476 3 154.887007 64.5965315 97.117042 -1 3306
3477 3 154.740361 64.6557778 97.1495086 -1 3476
3478 3 154.636057 64.6404797 97.2318716 -1 3477
3479 3 154.548097 64.5492974 97.2747947 -1 3478
3480 3 154.53671 64.4563939 97.3243601 -1 3479
3481 3 154.602094 64.4935776 97.3794282 -1 3480
3482 3 154.57289 64.5646337 97.4478133 -1 3481
3483 3 154.544082 64.5559045 97.4764797 -1 3482
3484 3 154.559856 64.550988 97.507967 -1 3483
3485 3 154.679201 64.5711347 97.6003804 -1 3484
3486 3 154.861135 64.6334335 97.688346 -1 3485
3487 3 154.950419 64.4642084 97.7643412 -1 3486
3488 3 155.06585 64.4478227 97.8071487 -1 3487
3489 3 155.156578 64.2874211 97.7070189 -1 3488
3490 3 155.281106 64.1368904 97.6362322 -1 3489
3491 3 155.326999 64.1222695 97.5853359 -1 3490
3492 3 155.271399 64.1405734 97.5470727 -1 3491
3493 3 156.37691 64.8945209 97.8482322 -1 3293
3494 3 156.382625 64.940883 97.8667308 -1 3493
3495 3 157.280811 64.5508366 98.1902073 -1 3290
3496 3 157.384505 64.4468364 98.3413257 -1 3495
3497 3 157.431056 64.4045032 98.5010101 -1 3496
3498 3 157.384009 64.3390494 98.5988756 -1 3497
3499 3 157.361437 64.4270202 98.6046228 -1 3498
3500 3 157.348136 64.509061 98.6415351 -1 3499
3501 3 157.276539 64.4420797 98.7083339 -1 3500
3502 3 157.04356 64.3774571 98.8452604 -1 3501
3503 3 157.026022 64.3453241 98.8800103 -1 3502
3504 3 156.952606 64.5466894 98.7672476 -1 3503
3505 3 156.860088 64.7352529 98.5689783 -1 3504
3506 3 156.760116 64.950901 98.4786715 -1 3505
3507 3 156.544129 65.0124427 98.4146361 -1 3506
3508 3 156.132501 65.1648448 98.3973513 -1 3507
3509 3 155.874582 65.1649723 98.4313677 -1 3508
3510 3 155.712718 65.1054277 98.517263 -1 3509
3511 3 155.669388 65.1315748 98.5644552 -1 3510
3512 3 155.485387 65.1220063 98.6361699 -1 3511
3513 3 156.991458 64.2762785 98.950634 -1 3503
3514 3 157.402036 64.2983163 98.6392841 -1 3498
3515 3 157.409696 64.288831 98.6712261 -1 3514
3516 3 157.54704 64.0381567 98.8021166 -1 3515
3517 3 157.565206 64.0065853 98.8692009 -1 3516
3518 3 157.658802 63.8769857 98.9669191 -1 3517
3519 3 157.737072 63.8118339 99.0767267 -1 3518
3520 3 157.854739 63.7064887 99.1422435 -1 3519
3521 3 157.871219 63.5862081 99.1144016 -1 3520
3522 3 157.809633 63.5055223 99.1846956 -1 3521
3523 3 158.069034 63.3991897 97.778802 -1 3281
3524 3 158.090797 63.3729864 97.8165136 -1 3523
3525 3 158.11246 63.3710099 97.8486002 -1 3524
3526 3 158.15209 63.3915993 97.9360626 -1 3525
3527 3 158.223261 63.3722684 98.0652668 -1 3526
3528 3 158.259733 63.3415615 98.1347885 -1 3527
3529 3 158.272105 63.075033 98.1390124 -1 3528
3530 3 158.179102 63.0111921 98.1733988 -1 3529
3531 3 158.148229 63.0011528 98.2018372 -1 3530
3532 3 158.593868 62.9055642 96.4613499 -1 3222
3533 3 158.357879 63.0514546 96.3435185 -1 3532
3534 3 158.064212 63.220519 96.2148974 -1 3533
3535 3 157.756038 63.3458341 96.1253826 -1 3534
3536 3 157.772428 63.2427232 96.1204791 -1 3535
3537 3 157.765814 63.1857016 96.102762 -1 3536
3538 3 157.591346 63.0822733 96.0487979 -1 3537
3539 3 157.49601 62.8871558 96.0232558 -1 3538
3540 3 157.373342 62.7921005 95.9723882 -1 3539
3541 3 157.131259 62.7015526 95.9389832 -1 3540
3542 3 156.887484 62.626617 95.8721228 -1 3541
3543 3 156.777182 62.6124995 95.8347171 -1 3542
3544 3 156.586742 62.5931715 95.911333 -1 3543
3545 3 156.475749 62.5402278 95.9427564 -1 3544
3546 3 156.41668 62.5061458 95.8546654 -1 3545
3547 3 156.490712 62.4488351 95.7538116 -1 3546
3548 3 156.599419 62.2957965 95.7976398 -1 3547
3549 3 156.628005 62.2557956 95.7789954 -1 3548
3550 3 156.553483 62.2231965 95.7490435 -1 3549
3551 3 156.352572 62.018939 95.775108 -1 3550
3552 3 156.309969 62.0224753 95.7402665 -1 3551
3553 3 155.911383 62.0166149 95.614996 -1 3552
3554 3 155.723197 61.9370724 95.5854613 -1 3553
3555 3 155.41083 61.8297373 95.430886 -1 3554
3556 3 155.183521 61.7154395 95.2854773 -1 3555
3557 3 155.184855 61.6574861 95.267845 -1 3556
3558 3 155.147003 61.4201975 95.2248866 -1 3557
3559 3 154.944947 61.3215783 95.2593579 -1 3558
3560 3 154.888667 61.3390035 95.2811882 -1 3559
3561 3 156.470201 62.4854065 96.0444275 -1 3545
3562 3 157.441865 62.6647768 96.0978225 -1 3539
3563 3 157.60436 62.479957 96.1853768 -1 3562
3564 3 157.715625 62.4553689 96.2321281 -1 3563
3565 3 157.757024 62.4710369 96.2628608 -1 3564
3566 3 157.756211 62.4547581 96.2964608 -1 3565
3567 3 157.448247 63.502733 96.0893169 -1 3535
3568 3 157.048851 63.6262608 96.0826889 -1 3567
3569 3 156.545307 63.8537926 95.9542443 -1 3568
3570 3 156.013674 63.8456912 95.6995704 -1 3569
3571 3 155.409409 64.0708765 95.0893039 -1 3570
3572 3 155.339523 64.0996339 95.0173072 -1 3571
3573 3 155.241841 63.906844 94.8425601 -1 3572
3574 3 155.214881 63.8749763 94.6672065 -1 3573
3575 3 155.283842 63.9011648 94.4862238 -1 3574
3576 3 155.347235 64.0280031 94.3425599 -1 3575
3577 3 155.362585 64.2305815 94.1480752 -1 3576
3578 3 155.333785 64.4551913 94.0054865 -1 3577
3579 3 155.189681 64.5075092 93.9528556 -1 3578
3580 3 154.985449 64.718827 93.800514 -1 3579
3581 3 154.613941 65.0385783 93.5830751 -1 3580
3582 3 154.543019 65.0973864 93.475087 -1 3581
3583 3 154.34525 65.250252 93.5780683 -1 3582
3584 3 154.08761 65.2485313 93.6218392 -1 3583
3585 3 154.119175 65.4058188 93.6186293 -1 3584
3586 3 154.104127 65.524437 93.6807644 -1 3585
3587 3 153.795479 65.334892 93.6144264 -1 3584
3588 3 153.576225 65.4192751 93.4930486 -1 3587
3589 3 153.196378 65.5255888 93.3586809 -1 3588
3590 3 153.194008 65.3269541 93.3725886 -1 3589
3591 3 153.148545 65.2129031 93.4548429 -1 3590
3592 3 153.204407 65.081285 93.5166626 -1 3591
3593 3 153.224955 64.966691 93.6026311 -1 3592
3594 3 153.249181 64.8360673 93.5728693 -1 3593
3595 3 153.257118 64.5843793 93.5085294 -1 3594
3596 3 153.36662 64.3967978 93.5255232 -1 3595
3597 3 153.38939 64.3027464 93.5172104 -1 3596
3598 3 153.395557 64.0783966 93.5959433 -1 3597
3599 3 153.533386 63.881006 93.5865632 -1 3598
3600 3 153.617631 63.6660675 93.6678761 -1 3599
3601 3 153.587389 63.6439699 93.7609421 -1 3600
3602 3 153.584637 63.6981166 93.8392875 -1 3601
3603 3 153.605297 63.4734708 93.73841 -1 3600
3604 3 153.614953 63.4042709 93.7838851 -1 3603
3605 3 153.587345 63.251703 93.8447956 -1 3604
3606 3 153.576547 63.2649526 93.9315231 -1 3605
3607 3 152.931843 65.5942793 93.3294929 -1 3589
3608 3 152.628229 65.809219 93.1777382 -1 3607
3609 3 152.263839 65.9337558 93.1037921 -1 3608
3610 3 152.042212 66.0894977 93.0303521 -1 3609
3611 3 152.057029 65.9722151 93.145468 -1 3610
3612 3 151.890272 66.1872738 92.9435359 -1 3610
3613 3 151.588488 66.2623617 92.7975402 -1 3612
3614 3 151.358327 66.3881441 92.6736431 -1 3613
3615 3 150.962764 66.3891178 92.6315137 -1 3614
3616 3 150.884684 66.4550851 92.4682164 -1 3615
3617 3 150.889998 66.4583158 92.4383186 -1 3616
3618 3 150.902371 66.4607983 92.3500552 -1 3617
3619 3 150.939187 66.08744 92.4020628 -1 3618
3620 3 150.933424 66.0240406 92.3566261 -1 3619
3621 3 151.199195 65.8211862 92.5849166 -1 3617
3622 3 151.2427 65.7352851 92.545733 -1 3621
3623 3 151.279353 65.6428936 92.4780831 -1 3622
3624 3 151.361099 65.6073238 92.4292302 -1 3623
3625 3 151.382752 65.596899 92.4025882 -1 3624
3626 3 151.427772 65.5901671 92.3759219 -1 3625
3627 3 151.451382 65.5691044 92.3515927 -1 3626
3628 3 151.391508 65.5588159 92.3222108 -1 3627
3629 3 151.371325 65.5189346 92.2708283 -1 3628
3630 3 151.37502 65.4891595 92.1884187 -1 3629
3631 3 151.514198 65.5211498 92.3342916 -1 3627
3632 3 151.55518 65.4782245 92.3151782 -1 3631
3633 3 151.607305 65.3959936 92.3047895 -1 3632
3634 3 151.665291 65.3687848 92.282902 -1 3633
3635 3 151.754589 65.2546536 92.280577 -1 3634
3636 3 151.737151 65.1421223 92.2740635 -1 3635
3637 3 150.821439 66.245985 92.7463227 -1 3615
3638 3 150.520357 65.8670261 92.8190017 -1 3637
3639 3 150.432546 65.8489373 92.8496621 -1 3638
3640 3 150.407855 65.7345124 93.0197294 -1 3639
3641 3 150.370876 65.636244 93.1273577 -1 3640
3642 3 150.391266 65.6367253 93.1571267 -1 3641
3643 3 150.845343 66.2367682 92.8370061 -1 3637
3644 3 150.904634 66.1018855 92.9267396 -1 3643
3645 3 150.358095 66.6466648 92.5594031 -1 3615
3646 3 150.190587 66.7144381 92.5117193 -1 3645
3647 3 150.092945 66.936839 92.3742736 -1 3646
3648 3 149.955993 66.9542223 92.2515368 -1 3647
3649 3 149.85842 66.9477235 92.1640033 -1 3648
3650 3 149.836816 67.0114239 92.1209339 -1 3649
3651 3 149.784774 67.0987682 92.0723639 -1 3650
3652 3 149.753322 67.1783115 92.141937 -1 3651
3653 3 149.72628 67.4526943 92.1404639 -1 3652
3654 3 149.709685 67.5341754 92.0067821 -1 3653
3655 3 149.652958 67.7098119 91.997149 -1 3654
3656 3 149.651397 67.930684 92.0071791 -1 3655
3657 3 149.603103 68.0943998 92.0288532 -1 3656
3658 3 149.434627 68.2058209 91.9453602 -1 3657
3659 3 149.956568 66.6253824 92.6422383 -1 3645
3660 3 149.671183 66.6093122 92.7268725 -1 3659
3661 3 149.418318 66.5672307 92.6730791 -1 3660
3662 3 149.213889 66.5759681 92.6388052 -1 3661
3663 3 149.006052 66.5942403 92.7183082 -1 3662
3664 3 148.848781 66.6525969 92.8188205 -1 3663
3665 3 148.742882 66.6343461 92.8786392 -1 3664
3666 3 148.398348 66.7123339 93.029333 -1 3665
3667 3 148.080817 66.8508589 92.9676453 -1 3666
3668 3 148.052494 66.9635722 92.8865978 -1 3667
3669 3 148.120212 66.97832 92.8556262 -1 3668
3670 3 147.938745 67.0051668 92.8198388 -1 3669
3671 3 147.785238 66.9279012 92.7779058 -1 3670
3672 3 147.541421 66.9295005 92.7192746 -1 3671
3673 3 147.297303 67.0552729 92.6072934 -1 3672
3674 3 147.199474 67.1101246 92.5392107 -1 3673
3675 3 147.079156 67.4944967 92.2622155 -1 3674
3676 3 146.809355 67.7830572 91.922615 -1 3675
3677 3 146.400906 68.3480706 91.6722213 -1 3676
3678 3 146.390745 69.0309988 91.4777921 -1 3677
3679 3 146.417344 69.7432359 91.3045135 -1 3678
3680 3 146.282226 70.4404118 91.1662822 -1 3679
3681 3 146.187338 70.6999614 91.1440584 -1 3680
3682 3 146.062671 71.1748072 90.9968429 -1 3681
3683 3 146.08314 71.2581305 90.7863508 -1 3682
3684 3 145.884159 71.2024649 90.7216574 -1 3683
3685 3 145.738752 71.4289654 90.5720684 -1 3684
3686 3 145.714802 71.4146995 90.5482966 -1 3685
3687 3 145.705944 71.4614576 90.4569197 -1 3686
3688 3 145.692679 71.5254983 90.3898694 -1 3687
3689 3 145.368041 71.8964814 90.331259 -1 3688
3690 3 145.294223 72.083195 90.2710585 -1 3689
3691 3 145.233787 72.2142014 90.2212481 -1 3690
3692 3 145.191535 72.3355261 90.1726122 -1 3691
3693 3 145.155081 72.5619485 90.1309664 -1 3692
3694 3 145.099604 72.5796807 90.1030492 -1 3693
3695 3 145.050946 72.6712329 90.1424132 -1 3694
3696 3 144.967172 72.7216744 90.0825898 -1 3695
3697 3 144.888034 72.7015941 90.0632141 -1 3696
3698 3 144.946288 72.8736963 90.0276305 -1 3697
3699 3 144.93841 73.0050749 89.9760131 -1 3698
3700 3 144.917109 73.098177 89.9324049 -1 3699
3701 3 144.917544 73.1761322 89.8634083 -1 3700
3702 3 144.920235 73.2382413 89.8244374 -1 3701
3703 3 144.860305 73.2476931 89.7988064 -1 3702
3704 3 144.828639 73.4855757 89.8101967 -1 3703
3705 3 144.790521 73.5643247 89.8246706 -1 3704
3706 3 144.763819 73.7022704 89.8274637 -1 3705
3707 3 144.704067 73.804502 89.8388214 -1 3706
3708 3 144.581072 73.8530941 89.8637872 -1 3707
3709 3 145.706687 71.5229168 90.3622947 -1 3688
3710 3 145.718896 71.5261064 90.3336528 -1 3709
3711 3 145.739069 71.493091 90.0638532 -1 3710
3712 3 145.860715 71.659068 89.9986109 -1 3711
3713 3 145.784693 71.7401285 89.9586465 -1 3712
3714 3 145.581674 71.7307595 89.8596781 -1 3713
3715 3 145.546616 71.6489855 89.7395229 -1 3714
3716 3 145.565704 71.6974569 89.5916487 -1 3715
3717 3 145.329302 71.5792039 89.5160198 -1 3716
3718 3 145.271264 71.5613172 89.494891 -1 3717
3719 3 145.172684 71.5922517 89.4391723 -1 3718
3720 3 144.896957 71.527488 89.3014747 -1 3719
3721 3 144.618388 71.5640308 89.2552774 -1 3720
3722 3 144.447768 71.5678326 89.1549763 -1 3721
3723 3 144.302534 71.5223286 89.0353964 -1 3722
3724 3 144.250479 71.566723 89.0030476 -1 3723
3725 3 144.13746 71.6195694 88.9728773 -1 3724
3726 3 143.967831 71.7379291 88.988703 -1 3725
3727 3 143.851675 71.841022 88.9227619 -1 3726
3728 3 143.795518 71.8241987 88.8479235 -1 3727
3729 3 143.788269 71.8037998 88.7978211 -1 3728
3730 3 143.677345 71.7023276 88.850265 -1 3728
3731 3 143.623799 71.6557729 88.9162159 -1 3730
3732 3 143.553933 71.6394251 88.977647 -1 3731
3733 3 143.477739 71.5736949 88.913026 -1 3732
3734 3 143.378438 71.4311768 88.8637223 -1 3733
3735 3 143.304063 71.1717176 88.8338942 -1 3734
3736 3 143.264071 70.9195551 88.7464264 -1 3735
3737 3 143.202314 70.851125 88.7084842 -1 3736
3738 3 143.141742 70.7903133 88.6961755 -1 3737
3739 3 143.09398 70.6367991 88.5914645 -1 3738
3740 3 145.217273 71.5313056 89.6132384 -1 3717
3741 3 145.129516 71.4018551 89.697169 -1 3740
3742 3 145.165823 71.392539 89.7520717 -1 3741
3743 3 145.153119 71.3493153 89.7883929 -1 3742
3744 3 145.430735 71.5947559 90.5242859 -1 3686
3745 3 145.278601 71.5843506 90.5872917 -1 3744
3746 3 145.230767 71.6209076 90.6094757 -1 3745
3747 3 148.405725 67.2386691 92.8034243 -1 3669
3748 3 148.39539 67.5443207 92.7667133 -1 3747
3749 3 148.435257 67.7436579 92.8099636 -1 3748
3750 3 149.257473 66.2644845 92.7344351 -1 3661
3751 3 149.232482 66.1490686 92.8451961 -1 3750
3752 3 149.151947 66.0719433 92.9467278 -1 3751
3753 3 149.058947 65.9214246 93.1210876 -1 3752
3754 3 148.866773 65.7245983 93.2161635 -1 3753
3755 3 148.539935 65.68288 93.2473073 -1 3754
3756 3 148.407245 65.6464164 93.2811784 -1 3755
3757 3 148.341957 65.593729 93.3196121 -1 3756
3758 3 148.315329 65.5755778 93.3515759 -1 3757
3759 3 155.508289 64.2609252 94.0319252 -1 3578
3760 3 155.576997 64.2215641 94.0158269 -1 3759
3761 3 155.589783 64.2337391 93.9839152 -1 3760
3762 3 155.586233 64.3224226 93.8128427 -1 3761
3763 3 155.507575 64.4212702 93.6336916 -1 3762
3764 3 155.516304 64.5033082 93.5859396 -1 3763
3765 3 155.533993 64.4745535 93.56341 -1 3764
3766 3 155.59123 64.5341248 93.3729784 -1 3765
3767 3 155.668544 64.6388651 93.2042302 -1 3766
3768 3 155.684619 64.7028559 92.9184495 -1 3767
3769 3 155.654149 64.7492543 92.7542559 -1 3768
3770 3 155.625318 64.7138542 92.6384623 -1 3769
3771 3 155.509221 64.8125343 92.3958941 -1 3770
3772 3 155.436549 64.7860417 92.183874 -1 3771
3773 3 155.49584 64.865596 91.9276334 -1 3772
3774 3 155.392888 64.7510318 91.701891 -1 3773
3775 3 155.144343 64.7156835 91.5712191 -1 3774
3776 3 155.227039 64.9833764 91.4585807 -1 3775
3777 3 155.161524 65.0366002 91.3821851 -1 3776
3778 3 154.987588 65.0402339 91.1882476 -1 3777
3779 3 154.995948 65.1143691 91.1426305 -1 3778
3780 3 154.940158 65.1933821 91.0617263 -1 3779
3781 3 154.692942 65.4466282 90.8721646 -1 3780
3782 3 154.640726 65.472927 90.8333633 -1 3781
3783 3 154.561454 65.5253182 90.7875856 -1 3782
3784 3 154.526361 65.5588173 90.7483193 -1 3783
3785 3 154.459417 65.4914224 90.6380345 -1 3784
3786 3 154.214643 65.518181 90.438484 -1 3785
3787 3 154.052712 65.5688831 90.3897841 -1 3786
3788 3 153.94772 65.6391468 90.3098354 -1 3787
3789 3 153.828876 65.6327956 90.1250213 -1 3788
3790 3 153.773285 65.6355877 90.0316813 -1 3789
3791 3 153.644174 65.7226071 89.9480385 -1 3790
3792 3 153.587345 65.805866 89.868358 -1 3791
3793 3 153.559045 65.8479996 89.8284635 -1 3792
3794 3 153.360533 65.8637589 89.607628 -1 3793
3795 3 153.204021 65.9911556 89.4262132 -1 3794
3796 3 152.964638 66.1608203 89.234499 -1 3795
3797 3 152.712031 66.1789768 89.1045462 -1 3796
3798 3 152.407213 66.0164858 88.8623277 -1 3797
3799 3 152.209424 66.0049056 88.7122202 -1 3798
3800 3 152.200071 66.1103938 88.6018476 -1 3799
3801 3 152.199663 66.184708 88.5276227 -1 3800
3802 3 152.164979 66.2373622 88.4275961 -1 3801
3803 3 151.965596 66.3686064 88.2507645 -1 3802
3804 3 151.909331 66.4290791 87.9723134 -1 3803
3805 3 151.79554 66.4202244 87.8256807 -1 3804
3806 3 151.682185 66.480314 87.607184 -1 3805
3807 3 151.349126 66.7775045 87.4311705 -1 3806
3808 3 150.90047 67.0750357 87.2582769 -1 3807
3809 3 150.690661 67.3415529 87.1792922 -1 3808
3810 3 150.57651 67.4330346 87.1338118 -1 3809
3811 3 150.360139 67.5746444 87.0803964 -1 3810
3812 3 150.153823 67.6044015 87.1070395 -1 3811
3813 3 150.035036 67.4904222 87.1602221 -1 3812
3814 3 149.904196 67.3990834 87.2093757 -1 3813
3815 3 149.762876 67.3238669 87.255777 -1 3814
3816 3 149.8975 67.4163622 87.2640025 -1 3815
3817 3 149.980352 67.6126921 87.224339 -1 3816
3818 3 150.190605 67.8594725 87.2593418 -1 3817
3819 3 150.250799 67.9883566 87.2621469 -1 3818
3820 3 150.250213 68.0449632 87.3089524 -1 3819
3821 3 150.266259 68.1815233 87.3398196 -1 3820
3822 3 150.449565 68.3153725 87.3108956 -1 3821
3823 3 150.319099 68.4612498 87.3130401 -1 3822
3824 3 150.251551 68.5500444 87.3255432 -1 3823
3825 3 150.19852 68.616682 87.342187 -1 3824
3826 3 150.144568 68.670259 87.361427 -1 3825
3827 3 150.135831 68.7641304 87.4007963 -1 3826
3828 3 150.092738 68.9300115 87.3401017 -1 3827
3829 3 149.988366 68.983226 87.3028527 -1 3828
3830 3 149.869543 69.3129578 87.2693604 -1 3829
3831 3 149.850993 69.4069461 87.2800221 -1 3830
3832 3 149.908748 69.5904122 87.2140461 -1 3831
3833 3 149.8138 69.6632386 87.2305682 -1 3832
3834 3 149.762358 69.8047094 87.2612867 -1 3833
3835 3 149.707348 69.860066 87.2803681 -1 3834
3836 3 149.616226 69.9286919 87.3835618 -1 3835
3837 3 149.512477 69.9148303 87.4461251 -1 3836
3838 3 149.379678 69.9190365 87.5345576 -1 3837
3839 3 149.348466 70.0444343 87.567847 -1 3838
3840 3 149.30443 70.1863748 87.6837942 -1 3839
3841 3 149.240486 70.338959 87.7980202 -1 3840
3842 3 149.202688 70.4600757 87.8605933 -1 3841
3843 3 149.208484 70.6716588 87.98932 -1 3842
3844 3 149.106228 70.711047 88.0412706 -1 3843
3845 3 149.136798 70.791578 88.1097301 -1 3844
3846 3 149.08238 70.8136199 88.163752 -1 3845
3847 3 149.112602 70.922164 88.1980905 -1 3846
3848 3 149.169502 70.9777397 88.242279 -1 3847
3849 3 149.193025 71.0099638 88.2636232 -1 3848
3850 3 148.980874 70.7307848 88.1831805 -1 3846
3851 3 148.943205 70.795135 88.1430268 -1 3850
3852 3 148.914468 70.7467513 88.09667 -1 3851
3853 3 149.816013 69.7980256 87.2327016 -1 3834
3854 3 149.902474 69.8095177 87.1998211 -1 3853
3855 3 149.921676 69.7792632 87.1480462 -1 3854
3856 3 150.483332 68.3081995 87.3407969 -1 3822
3857 3 150.498085 68.3151109 87.3681969 -1 3856
3858 3 150.633335 68.4013569 87.3206426 -1 3857
3859 3 150.668429 68.3745799 87.2965647 -1 3858
3860 3 150.694264 68.4282197 87.2567638 -1 3859
3861 3 150.784154 68.4673176 87.1902096 -1 3860
3862 3 149.968057 67.4564375 87.2837895 -1 3816
3863 3 149.962257 67.4184961 87.3201941 -1 3862
3864 3 149.665369 67.4037051 87.2714089 -1 3815
3865 3 149.381192 67.3730586 87.2554215 -1 3864
3866 3 149.709581 67.47616 87.285292 -1 3864
3867 3 150.271239 67.5574172 87.0562256 -1 3811
3868 3 150.287351 67.6481004 87.0094736 -1 3867
3869 3 150.170784 67.6719177 86.9491413 -1 3868
3870 3 150.089018 67.6111308 86.9046884 -1 3869
3871 3 150.065046 67.7187255 86.7690833 -1 3870
3872 3 150.025883 67.8132221 86.5214763 -1 3871
3873 3 149.900712 67.8576172 86.4298424 -1 3872
3874 3 149.816354 67.8988398 86.3668096 -1 3873
3875 3 149.821426 67.9212192 86.3050677 -1 3874
3876 3 149.811062 67.945275 86.2148204 -1 3875
3877 3 149.806663 67.9708541 86.1814607 -1 3876
3878 3 149.788371 68.0487388 86.1100087 -1 3877
3879 3 149.776912 68.085135 86.0748639 -1 3878
3880 3 149.826491 68.0945728 86.0144532 -1 3879
3881 3 149.83859 68.1007513 85.9557711 -1 3880
3882 3 149.564163 67.8796081 85.977294 -1 3881
3883 3 150.660124 68.5243437 85.7411837 -1 3882
3884 3 150.704023 68.5470901 85.678782 -1 3883
3885 3 149.447132 68.3808602 86.0294952 -1 3879
3886 3 149.232358 68.5438544 86.0064128 -1 3885
3887 3 149.186045 68.6523635 85.8741148 -1 3886
3888 3 148.825492 68.3269664 85.9211403 -1 3887
3889 3 149.949466 68.8160475 85.6752603 -1 3888
3890 3 149.897541 68.8188905 85.6478337 -1 3889
3891 3 150.033513 67.4331014 86.3060342 -1 3876
3892 3 154.297188 65.4513721 90.4566482 -1 3786
3893 3 155.259791 64.8994425 91.2050032 -1 3778
3894 3 155.257084 64.8498932 91.1240837 -1 3893
3895 3 155.53674 64.5845648 93.569467 -1 3764
3896 3 155.466966 64.6641802 93.606928 -1 3895
3897 3 159.514458 61.8996883 96.6391647 -1 3219
3898 3 159.570804 61.8163252 96.6943112 -1 3897
3899 3 159.505935 61.7112143 96.8307049 -1 3898
3900 3 167.335095 60.1823437 97.4642628 -1 3158
3901 3 167.301923 60.1282325 97.5304255 -1 3900
3902 3 167.181004 59.9106442 97.6800798 -1 3901
3903 3 167.138411 59.8299628 97.7509431 -1 3902
3904 3 167.129824 59.788909 97.8466686 -1 3903
3905 3 167.185504 59.8067469 97.9379149 -1 3904
3906 3 167.246764 59.6901949 98.1479145 -1 3905
3907 3 167.242111 59.648314 98.3018727 -1 3906
3908 3 167.102739 59.4841101 98.4647237 -1 3907
3909 3 166.94292 59.3329263 98.5927008 -1 3908
3910 3 167.065637 59.3766294 98.6864302 -1 3909
3911 3 167.842452 59.8126033 97.157537 -1 3150
3912 3 167.426846 59.4674097 97.2339723 -1 3911
3913 3 167.02682 59.1863659 97.2980909 -1 3912
3914 3 166.481508 58.8790346 97.1408027 -1 3913
3915 3 166.291659 58.8589983 96.9693373 -1 3914
3916 3 166.052714 58.8877825 96.7192628 -1 3915
3917 3 165.505321 58.7399043 96.7012435 -1 3916
3918 3 164.69721 58.4588551 96.6764157 -1 3917
3919 3 164.591901 58.4474974 96.693537 -1 3918
3920 3 164.254716 58.3868135 96.7482859 -1 3919
3921 3 163.937044 58.0879591 96.8308322 -1 3920
3922 3 163.604931 57.8008186 96.8489257 -1 3921
3923 3 163.758006 57.7842944 97.1437708 -1 3922
3924 3 163.920197 57.7191573 97.2412927 -1 3923
3925 3 163.950052 57.6828506 97.3431671 -1 3924
3926 3 163.904789 57.6382372 97.4956361 -1 3925
3927 3 163.91537 57.4635197 97.8332505 -1 3926
3928 3 163.961216 57.4299276 98.0245129 -1 3927
3929 3 163.900827 57.3219624 98.1584253 -1 3928
3930 3 163.781699 57.2872989 98.2676055 -1 3929
3931 3 163.751603 57.3033949 98.4069047 -1 3930
3932 3 163.803255 57.3025232 98.5315332 -1 3931
3933 3 163.857915 57.259741 98.694932 -1 3932
3934 3 163.989985 57.2748365 98.826284 -1 3933
3935 3 164.000632 57.371013 98.9229724 -1 3934
3936 3 163.957625 57.4175442 98.9942746 -1 3935
3937 3 163.951599 57.4799828 99.0960264 -1 3936
3938 3 163.986421 57.5030648 99.2407774 -1 3937
3939 3 163.995143 57.5089128 99.2696475 -1 3938
3940 3 164.214382 57.3569582 99.3322661 -1 3939
3941 3 164.187259 57.1767358 99.3395656 -1 3940
3942 3 164.077313 56.9342248 99.4652707 -1 3941
3943 3 163.968131 56.8124094 99.5642737 -1 3942
3944 3 163.886934 56.7635156 99.5931549 -1 3943
3945 3 163.731243 56.714951 99.6410159 -1 3944
3946 3 163.673557 56.4984026 99.7096611 -1 3945
3947 3 163.768591 56.4507005 99.790162 -1 3946
3948 3 163.763465 56.4498627 99.8184371 -1 3947
3949 3 163.862948 56.8336887 99.718781 -1 3945
3950 3 163.962368 56.8610988 99.7833795 -1 3949
3951 3 163.977036 56.9303335 99.8564223 -1 3950
3952 3 163.917312 57.116259 99.8080055 -1 3951
3953 3 163.799179 57.2603292 99.7899671 -1 3952
3954 3 163.645028 57.3286668 99.7262754 -1 3953
3955 3 164.006532 57.1539934 99.7250102 -1 3952
3956 3 164.01846 56.8963979 99.9553728 -1 3951
3957 3 164.191095 56.8734006 100.154615 -1 3956
3958 3 164.307064 56.9172092 100.245761 -1 3957
3959 3 164.500437 56.8182917 100.206731 -1 3958
3960 3 164.757977 56.7566764 100.253682 -1 3959
3961 3 164.771399 56.567988 100.325034 -1 3960
3962 3 164.714644 56.5219544 100.384527 -1 3961
3963 3 164.682221 56.4599223 100.422207 -1 3962
3964 3 164.702905 56.3803497 100.498939 -1 3963
3965 3 164.746839 56.3165748 100.546822 -1 3964
3966 3 164.853458 56.2456097 100.63265 -1 3965
3967 3 164.835195 56.1567519 100.706045 -1 3966
3968 3 164.907679 56.0841439 100.815757 -1 3967
3969 3 164.839328 56.2112594 100.835927 -1 3968
3970 3 164.742179 56.3433915 100.851402 -1 3969
3971 3 164.705077 56.4255162 100.885389 -1 3970
3972 3 164.697738 56.4742791 100.930343 -1 3971
3973 3 164.702298 56.4706452 100.988026 -1 3972
3974 3 164.61817 56.5507479 101.04463 -1 3973
3975 3 164.219868 56.670204 101.166014 -1 3974
3976 3 163.966526 56.5922658 101.263462 -1 3975
3977 3 163.961118 56.5657067 101.324561 -1 3976
3978 3 163.914772 56.5177772 101.413074 -1 3977
3979 3 163.824654 56.4905403 101.463725 -1 3978
3980 3 164.969803 55.9545922 100.823561 -1 3968
3981 3 165.099921 55.9588664 100.78316 -1 3980
3982 3 165.107744 55.7898382 100.877008 -1 3981
3983 3 165.156142 55.8316871 100.902377 -1 3982
3984 3 165.193955 55.919885 100.916355 -1 3983
3985 3 164.613046 56.3675995 100.518417 -1 3964
3986 3 163.980693 57.5001967 99.3566275 -1 3939
3987 3 164.061803 57.6200181 99.4276957 -1 3986
3988 3 164.129304 57.7899267 99.5435843 -1 3987
3989 3 164.209571 57.982285 99.598211 -1 3988
3990 3 164.291665 58.1582737 99.6853408 -1 3989
3991 3 164.33267 58.2847291 99.8353755 -1 3990
3992 3 164.344473 58.3872486 99.9865455 -1 3991
3993 3 164.41259 58.4703023 100.148707 -1 3992
3994 3 164.59148 58.4988254 100.16502 -1 3993
3995 3 164.664639 58.5158956 100.227603 -1 3994
3996 3 164.711685 58.6610984 100.287154 -1 3995
3997 3 164.723187 58.656712 100.346536 -1 3996
3998 3 164.718564 58.669165 100.371691 -1 3997
3999 3 164.705514 58.6863316 100.394749 -1 3998
4000 3 164.643975 58.7291432 100.406126 -1 3999
4001 3 164.585942 58.7769295 100.416867 -1 4000
4002 3 164.44721 58.8402423 100.41421 -1 4001
4003 3 164.365347 58.9272491 100.299443 -1 4002
4004 3 164.350171 58.9219002 100.270199 -1 4003
4005 3 164.334123 58.9208863 100.239876 -1 4004
4006 3 164.754287 58.5886833 100.393833 -1 3998
4007 3 164.422453 58.4785395 100.176728 -1 3993
4008 3 164.412551 58.4949508 100.229018 -1 4007
4009 3 164.429743 58.6105546 100.262908 -1 4008
4010 3 164.449894 58.634898 100.345649 -1 4009
4011 3 164.426357 58.6238221 100.402122 -1 4010
4012 3 164.443117 58.6346391 100.487212 -1 4011
4013 3 164.485046 58.6408593 100.604681 -1 4012
4014 3 164.508729 58.6435869 100.692087 -1 4013
4015 3 164.521686 58.6477265 100.777735 -1 4014
4016 3 164.533129 58.4244525 100.912502 -1 4015
4017 3 164.405485 58.3903245 101.017187 -1 4016
4018 3 164.293693 58.2900377 101.137969 -1 4017
4019 3 164.24456 58.2355204 101.22816 -1 4018
4020 3 164.191496 58.1045344 101.390251 -1 4019
4021 3 164.193313 58.0652631 101.510916 -1 4020
4022 3 164.180736 57.987804 101.609807 -1 4021
4023 3 164.141496 57.9488579 101.669261 -1 4022
4024 3 164.097443 57.9017726 101.729812 -1 4023
4025 3 163.857188 57.8700034 101.79167 -1 4024
4026 3 163.759491 57.8984014 101.801989 -1 4025
4027 3 163.695701 57.9417387 101.813184 -1 4026
4028 3 163.670802 57.9718909 101.831759 -1 4027
4029 3 163.644842 58.014748 101.847528 -1 4028
4030 3 163.569794 58.0326623 101.862793 -1 4029
4031 3 163.539783 58.0715558 101.878931 -1 4030
4032 3 163.480975 58.1045685 101.89294 -1 4031
4033 3 163.446987 58.1167258 101.914255 -1 4032
4034 3 163.377497 58.1461889 101.92778 -1 4033
4035 3 163.350185 58.1672321 101.948008 -1 4034
4036 3 163.320703 58.2086571 101.96369 -1 4035
4037 3 163.295905 58.2388355 101.982284 -1 4036
4038 3 163.263337 58.3277697 101.987601 -1 4037
4039 3 163.238926 58.3461145 102.008731 -1 4038
4040 3 163.222709 58.3910101 102.025212 -1 4039
4041 3 163.214595 58.4481162 102.04005 -1 4040
4042 3 163.3748 58.2213882 102.10629 -1 4041
4043 3 163.477114 58.0064055 102.163262 -1 4042
4044 3 163.540958 57.8983738 102.165581 -1 4043
4045 3 163.461859 57.8282976 102.254145 -1 4044
4046 3 163.497439 57.9195392 102.322238 -1 4045
4047 3 163.535587 57.9922087 102.366759 -1 4046
4048 3 163.551491 58.0249657 102.389378 -1 4047
4049 3 163.593375 58.0714307 102.412106 -1 4048
4050 3 163.665602 58.0809083 102.446025 -1 4049
4051 3 163.828033 58.3776152 102.650324 -1 4050
4052 3 163.844395 58.3945208 102.676116 -1 4051
4053 3 163.182771 58.5727536 102.037893 -1 4041
4054 3 163.111765 58.6202402 102.047508 -1 4053
4055 3 163.07105 58.7829252 102.064063 -1 4054
4056 3 163.002311 59.0256829 102.115952 -1 4055
4057 3 163.009592 59.2303396 102.156591 -1 4056
4058 3 162.968699 59.3329628 102.241086 -1 4057
4059 3 162.930336 59.51685 102.308387 -1 4058
4060 3 162.942388 59.6979982 102.381675 -1 4059
4061 3 162.901694 59.8120318 102.380354 -1 4060
4062 3 162.825416 59.9859618 102.389804 -1 4061
4063 3 162.7477 60.1667093 102.452774 -1 4062
4064 3 162.716125 60.3579731 102.518311 -1 4063
4065 3 162.598962 60.4662438 102.537175 -1 4064
4066 3 162.235712 60.6724554 102.452723 -1 4065
4067 3 162.190149 60.8338079 102.412483 -1 4066
4068 3 162.086498 60.9498542 102.375757 -1 4067
4069 3 161.873303 61.056708 102.301444 -1 4068
4070 3 161.863027 61.216568 102.320379 -1 4069
4071 3 161.715383 61.3678911 102.29855 -1 4070
4072 3 161.648935 61.4915557 102.236149 -1 4071
4073 3 161.509533 61.6481715 102.130636 -1 4072
4074 3 161.383249 61.8340858 102.130746 -1 4073
4075 3 161.282185 61.9486678 102.121776 -1 4074
4076 3 161.240847 62.0573366 102.12047 -1 4075
4077 3 161.123966 62.0862272 102.129151 -1 4076
4078 3 161.103424 62.0311423 102.056199 -1 4077
4079 3 161.078333 61.9407422 101.990609 -1 4078
4080 3 161.191793 61.9442472 101.974198 -1 4079
4081 3 161.41065 61.9278154 101.973647 -1 4080
4082 3 161.513582 61.8810576 101.967503 -1 4081
4083 3 161.528915 61.7982979 101.960035 -1 4082
4084 3 161.537973 61.7363943 101.919307 -1 4083
4085 3 162.170925 60.8819572 102.427469 -1 4067
4086 3 162.160911 60.971076 102.462046 -1 4085
4087 3 162.187314 61.0603723 102.500433 -1 4086
4088 3 162.230733 61.1798041 102.561447 -1 4087
4089 3 162.542108 60.5182004 102.547262 -1 4065
4090 3 162.36487 60.6274099 102.559369 -1 4089
4091 3 162.352705 60.698406 102.625236 -1 4090
4092 3 162.395087 60.8536781 102.705939 -1 4091
4093 3 162.359129 60.9797394 102.866632 -1 4092
4094 3 162.279444 61.0991838 102.968861 -1 4093
4095 3 162.003121 61.0698129 103.191915 -1 4094
4096 3 161.985096 61.0746148 103.270739 -1 4095
4097 3 161.975773 61.0702913 103.297937 -1 4096
4098 3 161.931834 61.0087084 103.415572 -1 4097
4099 3 161.882262 60.9551262 103.503509 -1 4098
4100 3 161.819746 60.9864637 103.571536 -1 4099
4101 3 161.699396 60.9038257 103.685225 -1 4100
4102 3 161.65625 61.0018071 103.713628 -1 4101
4103 3 161.502533 61.1146033 103.700165 -1 4102
4104 3 161.469514 61.1329916 103.719781 -1 4103
4105 3 161.433795 61.1440353 103.794765 -1 4104
4106 3 161.446408 61.1377119 103.905419 -1 4105
4107 3 161.5612 61.0899832 103.900708 -1 4106
4108 3 161.791535 61.1972979 103.874234 -1 4107
4109 3 161.790758 61.2665713 103.832048 -1 4108
4110 3 161.808229 61.279238 103.804094 -1 4109
4111 3 161.929845 61.4618823 103.614345 -1 4110
4112 3 162.027639 61.3945385 103.558115 -1 4111
4113 3 162.092913 61.4963937 103.542393 -1 4112
4114 3 162.168499 61.6406085 103.599448 -1 4113
4115 3 162.09899 61.6553869 103.643073 -1 4114
4116 3 162.085855 61.71425 103.655648 -1 4115
4117 3 162.338315 61.6454676 103.615919 -1 4115
4118 3 162.380866 61.5451497 103.61557 -1 4117
4119 3 162.630173 61.7070912 103.632305 -1 4118
4120 3 162.675762 61.7429364 103.683002 -1 4119
4121 3 162.72499 61.9153259 103.730334 -1 4120
4122 3 162.811811 61.7615452 103.773717 -1 4121
4123 3 162.810641 61.5595796 103.818596 -1 4122
4124 3 162.755908 61.4878568 103.774983 -1 4123
4125 3 162.813676 62.1162618 103.747959 -1 4121
4126 3 162.849477 62.2349841 103.751598 -1 4125
4127 3 162.84406 62.3886806 103.79672 -1 4126
4128 3 162.849275 62.4669727 103.752422 -1 4127
4129 3 162.949486 62.5752252 103.683905 -1 4128
4130 3 163.041192 62.6621848 103.646247 -1 4129
4131 3 163.09543 62.7511153 103.60424 -1 4130
4132 3 163.155047 62.7627867 103.715264 -1 4131
4133 3 163.141218 62.6148488 103.801833 -1 4132
4134 3 163.186746 62.7095965 103.891898 -1 4133
4135 3 162.82869 62.412214 103.84354 -1 4127
4136 3 162.822562 62.4257104 103.866695 -1 4135
4137 3 161.453391 61.1527232 103.98373 -1 4106
4138 3 161.397745 61.2141549 104.018477 -1 4137
4139 3 161.201097 61.1855891 104.05819 -1 4138
4140 3 161.099439 61.2025053 104.178416 -1 4139
4141 3 161.127304 61.2484928 104.305421 -1 4140
4142 3 161.243957 61.3803594 104.449216 -1 4141
4143 3 161.326857 61.5389152 104.503097 -1 4142
4144 3 161.388436 61.6866249 104.583497 -1 4143
4145 3 161.525595 61.9688044 104.773967 -1 4144
4146 3 161.560917 62.1334457 104.978959 -1 4145
4147 3 161.507236 62.159353 105.15252 -1 4146
4148 3 161.438654 62.2023803 105.267708 -1 4147
4149 3 161.455706 62.2728525 105.306099 -1 4148
4150 3 161.432384 62.2773218 105.329071 -1 4149
4151 3 161.538958 62.2544109 105.370846 -1 4150
4152 3 161.778905 62.3197863 105.536468 -1 4151
4153 3 162.078874 62.2319155 105.715409 -1 4152
4154 3 162.355874 62.144527 105.787388 -1 4153
4155 3 162.363658 61.9923561 105.821957 -1 4154
4156 3 162.255316 61.8427039 105.89662 -1 4155
4157 3 162.111443 61.7140779 105.963018 -1 4156
4158 3 162.13531 61.5590679 105.947155 -1 4157
4159 3 162.212425 61.4879134 105.943988 -1 4158
4160 3 162.393071 61.2901952 105.951988 -1 4159
4161 3 162.345952 61.1760262 105.894023 -1 4160
4162 3 162.267165 61.0738022 105.830226 -1 4161
4163 3 162.259796 60.8056479 105.912352 -1 4162
4164 3 162.301805 60.6587683 105.895263 -1 4163
4165 3 162.302379 60.5585336 105.890266 -1 4164
4166 3 162.187573 60.5136881 105.86241 -1 4165
4167 3 162.136309 60.5234823 105.933448 -1 4166
4168 3 161.977396 61.4658363 105.952251 -1 4158
4169 3 162.015252 61.5013794 106.026023 -1 4168
4170 3 162.004879 61.5127071 106.074412 -1 4169
4171 3 162.448591 62.0885673 105.83466 -1 4154
4172 3 162.708857 62.1012772 105.882499 -1 4171
4173 3 162.915758 62.0946416 105.929493 -1 4172
4174 3 163.01383 62.145082 105.953426 -1 4173
4175 3 163.145249 62.2336306 106.075301 -1 4174
4176 3 163.178171 62.2711475 106.147394 -1 4175
4177 3 163.371892 61.9448458 106.238071 -1 4176
4178 3 163.590898 61.9752475 106.277601 -1 4177
4179 3 163.638051 62.014087 106.35052 -1 4178
4180 3 163.44628 61.8987401 106.358066 -1 4179
4181 3 163.386995 61.7435653 106.412245 -1 4180
4182 3 163.389012 61.622689 106.464448 -1 4181
4183 3 163.359806 61.3145173 106.476992 -1 4182
4184 3 163.313802 61.1969175 106.446528 -1 4183
4185 3 163.297578 61.0846022 106.417578 -1 4184
4186 3 163.371916 61.0855294 106.347234 -1 4185
4187 3 163.398455 61.0504046 106.331485 -1 4186
4188 3 163.394813 61.0174366 106.312409 -1 4187
4189 3 163.394775 60.9410881 106.277098 -1 4188
4190 3 163.51622 60.8267907 106.261285 -1 4189
4191 3 163.579735 60.754195 106.231085 -1 4190
4192 3 163.551506 60.5708248 106.189543 -1 4191
4193 3 163.593436 60.4195194 106.199395 -1 4192
4194 3 163.674573 60.3072908 106.256362 -1 4193
4195 3 163.729609 60.3596005 106.328086 -1 4194
4196 3 163.829706 60.4547363 106.420738 -1 4195
4197 3 163.798573 60.4862172 106.462607 -1 4196
4198 3 163.71964 60.5164747 106.474486 -1 4197
4199 3 163.671349 60.4654246 106.506234 -1 4198
4200 3 163.624216 60.4591649 106.528736 -1 4199
4201 3 163.540243 60.2884983 106.581824 -1 4200
4202 3 163.600339 60.272568 106.642081 -1 4201
4203 3 163.512557 60.1753213 106.679399 -1 4202
4204 3 163.577144 60.1769543 106.659588 -1 4203
4205 3 163.577106 60.0734244 106.655234 -1 4204
4206 3 163.685528 62.0342286 106.376166 -1 4179
4207 3 163.961261 62.0094487 106.458617 -1 4206
4208 3 164.009291 61.9324526 106.531282 -1 4207
4209 3 164.221629 61.7287971 106.595693 -1 4208
4210 3 164.419867 61.738874 106.560784 -1 4209
4211 3 164.5458 61.8309828 106.526731 -1 4210
4212 3 164.731878 61.7457842 106.511578 -1 4211
4213 3 164.970227 61.6786317 106.574036 -1 4212
4214 3 165.176155 61.6617577 106.545785 -1 4213
4215 3 165.293358 61.6322482 106.486446 -1 4214
4216 3 165.420277 61.6542879 106.493478 -1 4215
4217 3 165.097791 61.5122211 106.468741 -1 4215
4218 3 165.159264 61.5969086 106.404805 -1 4217
4219 3 163.191834 62.3128432 106.190869 -1 4176
4220 3 163.273749 62.3870092 106.336172 -1 4219
4221 3 163.326851 62.4152791 106.386088 -1 4220
4222 3 163.315351 62.4363035 106.431569 -1 4221
4223 3 163.309708 62.4153368 106.512573 -1 4222
4224 3 163.420875 62.4004542 106.577339 -1 4223
4225 3 163.403041 62.4520262 106.589667 -1 4224
4226 3 163.530204 62.6187588 106.665906 -1 4225
4227 3 163.538792 62.6564656 106.709135 -1 4226
4228 3 163.601976 62.7710953 106.71441 -1 4227
4229 3 163.861666 62.4202583 106.639152 -1 4224
4230 3 163.901078 62.4652912 106.658186 -1 4229
4231 3 164.011208 62.4540526 106.670868 -1 4230
4232 3 164.12814 62.2676761 106.774269 -1 4231
4233 3 164.251211 62.1554471 106.78509 -1 4232
4234 3 164.280933 62.0642946 106.833441 -1 4233
4235 3 164.392643 62.0638269 106.869247 -1 4234
4236 3 164.472719 62.0856999 106.897182 -1 4235
4237 3 164.605542 62.2195933 106.93049 -1 4236
4238 3 164.642033 62.3126479 106.989211 -1 4237
4239 3 164.666278 62.3926068 107.049572 -1 4238
4240 3 164.578846 62.4815299 107.122868 -1 4239
4241 3 164.544741 62.4939473 107.142245 -1 4240
4242 3 164.498443 62.5027824 107.161305 -1 4241
4243 3 164.48711 62.5367768 107.177902 -1 4242
4244 3 164.409681 62.4569239 107.213971 -1 4243
4245 3 164.38864 62.4488293 107.264309 -1 4244
4246 3 164.402672 62.4328669 107.344724 -1 4245
4247 3 164.515896 62.2811523 107.338387 -1 4246
4248 3 164.523688 62.1991195 107.281663 -1 4247
4249 3 163.828206 62.4436483 106.681824 -1 4230
4250 3 163.68963 62.4555604 106.691869 -1 4249
4251 3 161.016485 62.2581542 105.318882 -1 4150
4252 3 161.050937 62.3781996 105.347768 -1 4251
4253 3 160.892753 62.610835 105.358178 -1 4252
4254 3 160.867479 62.8713167 105.400773 -1 4253
4255 3 160.855128 62.9566157 105.40602 -1 4254
4256 3 160.805389 63.1821581 105.374795 -1 4255
4257 3 160.75278 63.5414133 105.258668 -1 4256
4258 3 160.674687 63.6308049 105.255857 -1 4257
4259 3 160.746471 63.6461473 105.233073 -1 4258
4260 3 160.833058 63.6623189 105.211526 -1 4259
4261 3 161.014891 63.6744578 105.200256 -1 4260
4262 3 161.143714 63.6207123 105.199497 -1 4261
4263 3 161.369906 63.762068 105.213888 -1 4262
4264 3 161.560815 63.7205448 105.242376 -1 4263
4265 3 161.701184 63.709836 105.232372 -1 4264
4266 3 161.798434 63.7166979 105.213971 -1 4265
4267 3 161.885347 63.6636838 105.208883 -1 4266
4268 3 162.069643 63.6600983 105.201364 -1 4267
4269 3 162.124028 63.625786 105.16244 -1 4268
4270 3 162.127887 63.6031508 105.063348 -1 4269
4271 3 162.109835 63.5828024 104.935086 -1 4270
4272 3 162.104318 63.5630136 104.83395 -1 4271
4273 3 162.104418 63.5344219 104.814405 -1 4272
4274 3 162.037068 63.542309 104.700372 -1 4273
4275 3 162.061312 63.5639656 104.591822 -1 4274
4276 3 161.977437 63.5422701 104.456223 -1 4275
4277 3 161.95633 63.5271722 104.431191 -1 4276
4278 3 161.029965 63.6198989 105.136129 -1 4261
4279 3 161.038605 63.5862475 105.092515 -1 4278
4280 3 160.578514 63.7618371 105.241161 -1 4258
4281 3 160.415878 64.0491469 105.234084 -1 4280
4282 3 160.15935 64.3264325 105.219112 -1 4281
4283 3 160.111516 64.5070694 105.195794 -1 4282
4284 3 160.061781 64.6557062 105.206005 -1 4283
4285 3 159.91176 64.8665072 105.268361 -1 4284
4286 3 159.94699 65.1519215 105.355356 -1 4285
4287 3 159.999151 65.2406531 105.311945 -1 4286
4288 3 160.297651 65.422774 105.242858 -1 4287
4289 3 160.483345 65.3848477 105.322834 -1 4288
4290 3 160.568598 65.4328511 105.370671 -1 4289
4291 3 160.682368 65.4903329 105.418751 -1 4290
4292 3 160.815173 65.5413252 105.4444 -1 4291
4293 3 160.839971 65.5157738 105.505121 -1 4292
4294 3 160.940563 65.5398514 105.611892 -1 4293
4295 3 160.954409 65.567098 105.683449 -1 4294
4296 3 160.918884 65.622544 105.691343 -1 4295
4297 3 160.896734 65.6300217 105.712969 -1 4296
4298 3 161.109123 65.8677794 105.748568 -1 4297
4299 3 161.309076 66.0071876 105.78255 -1 4298
4300 3 161.454186 66.0633179 105.807364 -1 4299
4301 3 161.56202 66.0492019 105.872699 -1 4300
4302 3 161.599733 66.0041538 105.964943 -1 4301
4303 3 161.579376 66.2133868 105.933208 -1 4302
4304 3 161.541318 66.45136 105.993673 -1 4303
4305 3 161.496385 66.761918 106.058383 -1 4304
4306 3 161.35833 66.8093198 106.057629 -1 4305
4307 3 161.251652 66.900447 106.047923 -1 4306
4308 3 161.248489 67.0283169 106.038052 -1 4307
4309 3 161.212134 67.1471864 106.027274 -1 4308
4310 3 161.254298 67.2323931 106.058651 -1 4309
4311 3 161.243994 67.3555918 106.099669 -1 4310
4312 3 161.237146 67.2750016 106.146675 -1 4311
4313 3 161.221467 67.2367153 106.206399 -1 4312
4314 3 161.050159 67.3903211 106.121932 -1 4311
4315 3 160.909631 67.373179 106.163694 -1 4314
4316 3 160.69468 67.3626888 106.196291 -1 4315
4317 3 160.49324 67.4085353 106.189183 -1 4316
4318 3 160.421594 67.4387034 106.199066 -1 4317
4319 3 160.338283 67.4351697 106.217158 -1 4318
4320 3 160.245263 67.3449243 106.308823 -1 4319
4321 3 160.113891 67.2563237 106.396047 -1 4320
4322 3 160.084395 67.2483716 106.420522 -1 4321
4323 3 161.152529 67.0676111 105.99255 -1 4308
4324 3 161.127043 67.0659426 105.93965 -1 4323
4325 3 161.732353 66.9030502 106.017255 -1 4305
4326 3 161.806148 66.9598877 105.983381 -1 4325
4327 3 161.868898 67.0017272 105.952507 -1 4326
4328 3 161.933462 67.1509035 105.968711 -1 4327
4329 3 161.967688 67.2464454 106.021988 -1 4328
4330 3 161.987572 67.3439465 106.022365 -1 4329
4331 3 162.054457 67.2924377 106.017635 -1 4330
4332 3 162.141067 67.2244686 105.993865 -1 4331
4333 3 162.245472 67.206761 105.983335 -1 4332
4334 3 162.368508 67.2981776 105.995385 -1 4333
4335 3 162.402245 67.3800211 106.001424 -1 4334
4336 3 162.430132 67.4404928 106.012762 -1 4335
4337 3 162.439213 67.4673932 106.031577 -1 4336
4338 3 162.443731 67.4876378 106.051787 -1 4337
4339 3 162.492978 67.6082806 106.073705 -1 4338
4340 3 162.437096 67.7914893 106.093154 -1 4339
4341 3 162.380882 67.8898858 106.110757 -1 4340
4342 3 162.388886 67.9719214 106.11373 -1 4341
4343 3 162.330267 67.9313886 106.144826 -1 4342
4344 3 162.279195 67.9163764 106.169438 -1 4343
4345 3 162.47227 68.1513782 106.096308 -1 4342
4346 3 162.340269 68.4371337 106.052696 -1 4345
4347 3 162.36054 68.5429738 106.049606 -1 4346
4348 3 162.374067 68.639315 106.048501 -1 4347
4349 3 162.32464 68.6583011 106.088792 -1 4348
4350 3 162.325367 68.6521376 106.115902 -1 4349
4351 3 161.988744 67.396104 106.03343 -1 4330
4352 3 162.022769 67.5190498 106.078694 -1 4351
4353 3 162.034339 67.5174531 106.156312 -1 4352
4354 3 162.044861 67.5855148 106.239622 -1 4353
4355 3 161.973923 67.7495605 106.363742 -1 4354
4356 3 161.998381 67.8495398 106.413662 -1 4355
4357 3 159.928215 65.1678661 105.375343 -1 4286
4358 3 159.896354 65.1540687 105.401598 -1 4357
4359 3 159.678348 65.2691244 105.479771 -1 4358
4360 3 159.543274 65.4380598 105.474452 -1 4359
4361 3 159.496561 65.6189579 105.448745 -1 4360
4362 3 159.351201 65.7750252 105.470812 -1 4361
4363 3 159.208021 65.851388 105.487888 -1 4362
4364 3 159.158902 66.0157171 105.516896 -1 4363
4365 3 159.13852 66.1594787 105.502512 -1 4364
4366 3 159.16263 66.2338094 105.536558 -1 4365
4367 3 159.056441 66.3069061 105.532026 -1 4366
4368 3 158.957629 66.3740183 105.555395 -1 4367
4369 3 158.940662 66.4462321 105.559969 -1 4368
4370 3 158.914148 66.6068155 105.565319 -1 4369
4371 3 158.892614 66.6720112 105.571126 -1 4370
4372 3 158.906892 66.7277062 105.583071 -1 4371
4373 3 158.867466 66.8035425 105.635169 -1 4372
4374 3 158.931007 66.9263128 105.582615 -1 4373
4375 3 158.97103 66.9895903 105.5438 -1 4374
4376 3 158.993897 67.0376436 105.481796 -1 4375
4377 3 159.138783 67.105543 105.42649 -1 4376
4378 3 159.239072 67.2849393 105.361406 -1 4377
4379 3 159.329438 67.3856818 105.316843 -1 4378
4380 3 159.348784 67.5912268 105.287092 -1 4379
4381 3 159.334928 67.7049434 105.305076 -1 4380
4382 3 159.32891 67.7622532 105.313971 -1 4381
4383 3 159.233112 67.7815263 105.24783 -1 4382
4384 3 159.176323 67.9113688 105.17996 -1 4383
4385 3 159.16082 68.1089319 105.122437 -1 4384
4386 3 159.143336 68.3171171 105.086969 -1 4385
4387 3 159.134746 68.4047345 105.035403 -1 4386
4388 3 159.138643 68.4339749 104.950457 -1 4387
4389 3 159.219812 68.5544152 104.949486 -1 4388
4390 3 159.306321 68.6774286 104.948147 -1 4389
4391 3 159.441753 68.7562007 104.913002 -1 4390
4392 3 159.474728 68.7008421 104.880942 -1 4391
4393 3 159.516864 68.7214575 104.827727 -1 4392
4394 3 159.563006 68.8309913 104.749041 -1 4393
4395 3 159.668333 68.9044268 104.763723 -1 4394
4396 3 158.865421 66.8367552 105.676976 -1 4373
4397 3 158.80081 66.9602327 105.738743 -1 4396
4398 3 158.607003 67.3011849 105.828877 -1 4397
4399 3 158.45933 67.4046795 105.937328 -1 4398
4400 3 158.413326 67.5134205 105.902543 -1 4399
4401 3 158.442004 67.6083272 105.853752 -1 4400
4402 3 158.436079 67.40949 106.009473 -1 4399
4403 3 158.303097 67.3219917 106.146246 -1 4402
4404 3 158.222812 67.3171486 106.164586 -1 4403
4405 3 158.170663 67.322106 106.25853 -1 4404
4406 3 158.056252 67.4083064 106.373698 -1 4405
4407 3 157.950735 67.4121931 106.511982 -1 4406
4408 3 157.945834 67.6461455 106.571728 -1 4407
4409 3 157.874774 67.8513685 106.607124 -1 4408
4410 3 157.840669 67.9584585 106.623539 -1 4409
4411 3 157.726536 68.1045466 106.720115 -1 4410
4412 3 157.65208 68.1426073 106.726647 -1 4411
4413 3 157.560939 68.1728175 106.684025 -1 4412
4414 3 157.560823 68.2194515 106.621236 -1 4413
4415 3 157.522851 68.2382205 106.5126 -1 4414
4416 3 157.495328 68.2175122 106.465817 -1 4415
4417 3 157.426006 68.4093686 106.379708 -1 4416
4418 3 157.424627 68.3150889 106.729299 -1 4412
4419 3 157.369737 68.3139984 106.872498 -1 4418
4420 3 157.206248 68.3976925 106.906291 -1 4419
4421 3 157.14454 68.5795642 106.823946 -1 4420
4422 3 157.064871 68.8233327 106.796009 -1 4421
4423 3 157.037015 69.0346886 106.757501 -1 4422
4424 3 156.858235 69.1456499 106.682854 -1 4423
4425 3 156.817455 69.2726572 106.617507 -1 4424
4426 3 156.700418 69.4379715 106.508554 -1 4425
4427 3 156.664732 69.4444629 106.478348 -1 4426
4428 3 157.179461 68.3677491 106.936643 -1 4420
4429 3 157.185115 68.2199157 107.052641 -1 4428
4430 3 157.18844 68.1912557 107.159457 -1 4429
4431 3 157.19972 68.0945202 107.261312 -1 4430
4432 3 157.228776 68.0812944 107.292556 -1 4431
4433 3 157.241044 67.9305029 107.360184 -1 4432
4434 3 157.292487 67.822685 107.419829 -1 4433
4435 3 157.315752 67.8158147 107.448656 -1 4434
4436 3 157.275608 67.6827578 107.432025 -1 4434
4437 3 157.329739 67.599617 107.435936 -1 4436
4438 3 157.421458 67.3223431 107.422934 -1 4437
4439 3 157.580289 67.2635973 107.406362 -1 4438
4440 3 157.67211 67.0153447 107.433862 -1 4439
4441 3 157.788919 66.7326096 107.448025 -1 4440
4442 3 157.963532 66.3368887 107.497253 -1 4441
4443 3 158.065478 66.1362085 107.560495 -1 4442
4444 3 158.147084 66.0784534 107.608704 -1 4443
4445 3 158.185589 65.9546611 107.669446 -1 4444
4446 3 158.221875 65.8801168 107.717077 -1 4445
4447 3 158.435413 65.6423273 107.775994 -1 4446
4448 3 158.670843 65.442137 107.827011 -1 4447
4449 3 158.682091 65.4167997 107.810064 -1 4448
4450 3 158.78776 65.4678884 107.783457 -1 4449
4451 3 159.1845 65.4153219 107.812918 -1 4450
4452 3 159.357552 65.4425458 107.774328 -1 4451
4453 3 159.406402 65.298177 107.717432 -1 4452
4454 3 159.429765 65.2523846 107.682069 -1 4453
4455 3 159.551361 65.1733068 107.640213 -1 4454
4456 3 159.747723 65.2897012 107.679719 -1 4455
4457 3 159.859863 65.3401118 107.702724 -1 4456
4458 3 159.850467 65.3792326 107.716522 -1 4457
4459 3 160.825021 63.2073322 105.396985 -1 4256
4460 3 160.762739 63.142537 105.432196 -1 4459
4461 3 160.720695 63.1279858 105.483745 -1 4460
4462 3 160.541546 63.2441376 105.543398 -1 4461
4463 3 160.371745 63.2282033 105.60865 -1 4462
4464 3 160.249317 63.1037978 105.703818 -1 4463
4465 3 160.139411 63.040719 105.81169 -1 4464
4466 3 160.085019 62.9271175 105.988386 -1 4465
4467 3 160.09991 62.9845394 106.002444 -1 4466
4468 3 160.020459 62.979001 106.04767 -1 4467
4469 3 159.958062 62.9467561 106.100721 -1 4468
4470 3 159.958816 62.9248663 106.18337 -1 4469
4471 3 160.096671 62.8143138 106.248237 -1 4470
4472 3 160.227634 62.8085709 106.288085 -1 4471
4473 3 160.323619 62.8208271 106.320307 -1 4472
4474 3 160.406489 62.8763848 106.366932 -1 4473
4475 3 160.4524 62.9339037 106.435093 -1 4474
4476 3 160.576351 62.8840855 106.535307 -1 4475
4477 3 160.72234 62.9420733 106.663542 -1 4476
4478 3 160.778525 62.969157 106.688088 -1 4477
4479 3 160.838534 63.013013 106.709079 -1 4478
4480 3 160.982449 63.2020682 106.704133 -1 4479
4481 3 160.995502 63.2380373 106.747852 -1 4480
4482 3 159.854059 63.0290238 106.226211 -1 4470
4483 3 159.715473 63.0909648 106.275282 -1 4482
4484 3 159.307349 62.8258523 106.321631 -1 4483
4485 3 159.223406 63.0112885 106.295729 -1 4484
4486 3 159.141727 63.0225208 106.310457 -1 4485
4487 3 158.997178 63.1307176 106.295895 -1 4486
4488 3 159.410751 62.8712985 106.295843 -1 4484
4489 3 159.446783 62.7651159 106.246642 -1 4488
4490 3 160.739903 62.6697373 105.460741 -1 4254
4491 3 160.694759 62.5763281 105.529952 -1 4490
4492 3 160.909982 62.2151807 105.133761 -1 4251
4493 3 161.989367 60.6987176 103.597332 -1 4099
4494 3 161.96985 60.4613923 103.673269 -1 4493
4495 3 161.856882 60.1604689 103.752346 -1 4494
4496 3 161.807886 60.0529587 103.79688 -1 4495
4497 3 164.259103 57.9049813 101.776227 -1 4024
4498 3 164.380605 57.9004175 101.819477 -1 4497
4499 3 164.412067 57.7843325 101.87563 -1 4498
4500 3 164.765432 57.8322542 101.90749 -1 4499
4501 3 165.000401 57.986079 101.847226 -1 4500
4502 3 165.188849 58.1050014 101.927465 -1 4501
4503 3 165.339079 58.1014866 101.918362 -1 4502
4504 3 165.478061 58.2212261 101.936938 -1 4503
4505 3 165.577137 58.382989 101.941662 -1 4504
4506 3 164.492517 57.8283737 101.903643 -1 4499
4507 3 164.668663 57.7324624 102.028051 -1 4506
4508 3 164.767863 57.568166 102.129843 -1 4507
4509 3 165.01259 57.3201133 102.266276 -1 4508
4510 3 165.213546 57.0590283 102.317468 -1 4509
4511 3 165.386823 56.7812237 102.286482 -1 4510
4512 3 165.525602 56.6504409 102.275653 -1 4511
4513 3 165.86544 56.6283607 102.266379 -1 4512
4514 3 166.04131 56.7009018 102.327206 -1 4513
4515 3 166.170433 56.7979972 102.349686 -1 4514
4516 3 166.245657 56.7902433 102.387756 -1 4515
4517 3 166.544409 56.8436295 102.467027 -1 4516
4518 3 166.863691 56.8805695 102.524733 -1 4517
4519 3 167.027548 56.8960376 102.568287 -1 4518
4520 3 167.19119 56.9256922 102.635923 -1 4519
4521 3 167.546496 57.0259453 102.7112 -1 4520
4522 3 167.61432 57.0608369 102.79309 -1 4521
4523 3 167.754937 57.2263372 102.855717 -1 4522
4524 3 167.88397 57.2032728 102.929745 -1 4523
4525 3 168.024046 57.1958464 103.028544 -1 4524
4526 3 168.273897 57.2883822 103.091819 -1 4525
4527 3 168.580245 57.0928377 103.142005 -1 4526
4528 3 168.664827 57.0084845 103.142913 -1 4527
4529 3 168.452834 57.0176872 103.116251 -1 4528
4530 3 168.426175 56.9703597 103.096313 -1 4529
4531 3 168.380405 56.8559368 103.088314 -1 4530
4532 3 168.322963 56.732098 103.054032 -1 4531
4533 3 168.930147 56.9668024 103.155896 -1 4528
4534 3 169.131554 56.833659 103.154161 -1 4533
4535 3 169.257103 56.7017635 103.116675 -1 4534
4536 3 169.269654 56.6370972 103.105154 -1 4535
4537 3 169.293757 56.5054328 103.055753 -1 4536
4538 3 169.314487 56.3196636 103.044206 -1 4537
4539 3 169.302571 56.2349255 102.980541 -1 4538
4540 3 169.288143 56.3091911 103.096773 -1 4538
4541 3 168.310807 57.4191596 103.148965 -1 4526
4542 3 168.269773 57.5648815 103.193883 -1 4541
4543 3 168.331255 57.6996866 103.252821 -1 4542
4544 3 168.312876 57.9136026 103.366096 -1 4543
4545 3 168.248258 58.0119225 103.498438 -1 4544
4546 3 168.274015 58.0974566 103.61669 -1 4545
4547 3 168.275377 58.1243856 103.664466 -1 4546
4548 3 168.341335 58.1929367 103.683933 -1 4547
4549 3 168.412476 58.4209989 103.776568 -1 4548
4550 3 168.459632 58.6090127 103.874714 -1 4549
4551 3 168.473764 58.6866788 103.912849 -1 4550
4552 3 168.535451 58.8331627 103.994466 -1 4551
4553 3 168.558672 58.8842678 104.039071 -1 4552
4554 3 168.776296 59.0104716 104.088514 -1 4553
4555 3 168.859801 59.0273757 104.173071 -1 4554
4556 3 168.904799 59.0234281 104.152333 -1 4555
4557 3 169.081068 59.0050818 104.069547 -1 4556
4558 3 168.870875 59.0297855 104.200119 -1 4555
4559 3 168.893418 59.0268519 104.255864 -1 4558
4560 3 168.99549 58.9893662 104.379921 -1 4559
4561 3 169.13246 59.1565176 104.385159 -1 4560
4562 3 169.326883 59.4817734 104.362489 -1 4561
4563 3 169.361947 59.5911171 104.369003 -1 4562
4564 3 169.467795 59.6050686 104.324617 -1 4563
4565 3 169.581583 59.637235 104.250887 -1 4564
4566 3 169.707372 59.7967472 104.124631 -1 4565
4567 3 169.949505 60.0533019 104.015795 -1 4566
4568 3 170.074444 60.0631679 104.026938 -1 4567
4569 3 170.26775 60.088725 104.094472 -1 4568
4570 3 170.520883 60.1033078 104.065629 -1 4569
4571 3 170.576506 60.1204655 104.015299 -1 4570
4572 3 169.18692 59.0998001 104.455462 -1 4561
4573 3 169.234019 59.0372207 104.552335 -1 4572
4574 3 169.207153 58.8664585 104.585649 -1 4573
4575 3 169.230462 58.8065837 104.548359 -1 4574
4576 3 169.177346 59.0508268 104.595902 -1 4573
4577 3 169.049254 59.1603631 104.690216 -1 4576
4578 3 169.007854 59.1296603 104.718571 -1 4577
4579 3 168.968188 59.1551426 104.735217 -1 4578
4580 3 168.867717 59.0335177 104.802777 -1 4579
4581 3 168.937011 59.2113264 104.902934 -1 4580
4582 3 168.935874 59.3119161 104.933712 -1 4581
4583 3 168.82005 59.3656527 104.936564 -1 4582
4584 3 168.543135 59.4884316 105.012702 -1 4583
4585 3 168.511251 59.4326944 105.099413 -1 4584
4586 3 168.460697 59.4175809 105.123515 -1 4585
4587 3 168.292638 59.4388604 105.15408 -1 4586
4588 3 168.208047 59.4711407 105.034432 -1 4587
4589 3 168.179394 59.666918 104.963948 -1 4588
4590 3 168.183732 59.4729466 104.979367 -1 4589
4591 3 168.192566 59.4598154 104.930795 -1 4590
4592 3 168.095609 59.4865238 104.836737 -1 4591
4593 3 167.990193 59.4477895 104.755493 -1 4592
4594 3 167.852689 59.3095602 104.691805 -1 4593
4595 3 168.262272 59.4248335 105.258034 -1 4587
4596 3 167.879517 59.2218273 105.495849 -1 4595
4597 3 167.885731 59.1165625 105.466541 -1 4596
4598 3 167.907553 58.9757435 105.368235 -1 4597
4599 3 167.680466 58.8968103 105.43966 -1 4598
4600 3 167.580536 58.8527625 105.516601 -1 4599
4601 3 167.540978 58.7951089 105.550478 -1 4600
4602 3 167.499614 58.7520661 105.581133 -1 4601
4603 3 167.322043 58.6022757 105.620022 -1 4602
4604 3 167.067038 58.546808 105.631673 -1 4603
4605 3 167.182295 58.4296095 105.667227 -1 4604
4606 3 167.221383 58.3654437 105.710155 -1 4605
4607 3 167.227716 58.1703518 105.802214 -1 4606
4608 3 167.260367 58.1839119 105.880256 -1 4607
4609 3 167.287662 58.197825 105.983361 -1 4608
4610 3 167.229335 58.0777564 106.053338 -1 4609
4611 3 167.175473 58.0302224 106.160478 -1 4610
4612 3 167.089927 57.9333876 106.274185 -1 4611
4613 3 167.089374 57.9550259 106.39802 -1 4612
4614 3 167.100736 57.9957475 106.416608 -1 4613
4615 3 167.059489 58.097965 106.545623 -1 4614
4616 3 167.021847 58.0930564 106.64509 -1 4615
4617 3 167.128962 58.4174824 105.638409 -1 4604
4618 3 167.161759 58.345491 105.604542 -1 4617
4619 3 166.973557 58.4400308 105.618133 -1 4604
4620 3 166.952318 58.4683127 105.584257 -1 4619
4621 3 167.999683 57.867795 103.687892 -1 4547
4622 3 167.713133 57.6686483 103.644327 -1 4621
4623 3 167.581377 57.4768135 103.616267 -1 4622
4624 3 167.326553 57.4102922 103.681704 -1 4623
4625 3 167.247403 57.3312027 103.716008 -1 4624
4626 3 167.204756 57.2225021 103.680357 -1 4625
4627 3 167.189619 57.0586943 103.632444 -1 4626
4628 3 167.198139 56.7812374 103.583952 -1 4627
4629 3 167.249334 56.7017336 103.499188 -1 4628
4630 3 167.261357 56.6599082 103.455655 -1 4629
4631 3 167.248411 56.5414739 103.451959 -1 4630
4632 3 167.171954 56.5094365 103.315552 -1 4631
4633 3 167.236443 56.4353923 103.311592 -1 4632
4634 3 167.273061 56.3782462 103.300888 -1 4633
4635 3 167.208914 56.4696174 103.489118 -1 4631
4636 3 167.093592 56.1771816 103.482739 -1 4635
4637 3 167.086485 55.9251025 103.560752 -1 4636
4638 3 167.110772 55.9072681 103.594001 -1 4637
4639 3 167.079255 55.8879289 103.647795 -1 4638
4640 3 167.039563 55.7871978 103.637185 -1 4639
4641 3 166.951175 55.603657 103.637885 -1 4640
4642 3 166.774445 55.3342853 103.592251 -1 4641
4643 3 166.801445 55.2391699 103.561421 -1 4642
4644 3 166.80844 55.1728374 103.549096 -1 4643
4645 3 166.780176 55.130714 103.581152 -1 4644
4646 3 166.743955 55.1698417 103.622352 -1 4645
4647 3 166.597561 55.1979269 103.652877 -1 4646
4648 3 166.54453 55.2280709 103.667238 -1 4647
4649 3 167.086503 55.9165856 103.669457 -1 4639
4650 3 167.07912 55.9655509 103.711951 -1 4649
4651 3 167.079118 56.0328601 103.724813 -1 4650
4652 3 167.1266 56.1097141 103.794515 -1 4651
4653 3 167.156346 56.2650082 103.84598 -1 4652
4654 3 167.232282 56.4997956 103.939484 -1 4653
4655 3 167.294091 56.5646443 103.959725 -1 4654
4656 3 167.412612 56.7416193 104.016362 -1 4655
4657 3 167.414782 56.8652992 104.070805 -1 4656
4658 3 167.480888 57.0136311 104.10067 -1 4657
4659 3 167.639175 57.0437007 104.138521 -1 4658
4660 3 167.684271 57.1121552 104.182358 -1 4659
4661 3 167.652462 57.1438545 104.22526 -1 4660
4662 3 167.701269 57.238663 104.237524 -1 4661
4663 3 167.746468 57.2244987 104.166012 -1 4662
4664 3 167.805343 57.1208195 104.06147 -1 4663
4665 3 168.089462 57.0758815 104.049312 -1 4664
4666 3 168.14383 57.0315616 104.038056 -1 4665
4667 3 166.529489 56.8664883 102.487721 -1 4517
4668 3 166.502064 56.9163051 102.528526 -1 4667
4669 3 166.612927 57.1172821 102.608372 -1 4668
4670 3 166.676414 57.4053865 102.691164 -1 4669
4671 3 166.708674 57.616783 102.786217 -1 4670
4672 3 166.728603 57.8887841 102.839615 -1 4671
4673 3 166.224365 56.9966852 102.341592 -1 4515
4674 3 166.341799 57.1432645 102.324638 -1 4673
4675 3 166.351141 57.3027927 102.401499 -1 4674
4676 3 166.423561 57.3800243 102.503122 -1 4675
4677 3 165.000887 57.3116964 102.294209 -1 4509
4678 3 164.990136 57.2990433 102.323132 -1 4677
4679 3 164.882043 57.1269431 102.373928 -1 4678
4680 3 164.805743 57.1217085 102.39351 -1 4679
4681 3 164.82292 57.0938647 102.373846 -1 4680
4682 3 164.872829 56.9717064 102.295189 -1 4681
4683 3 164.287886 58.7682379 100.353264 -1 4011
4684 3 164.137949 58.8111507 100.353796 -1 4683
4685 3 163.890304 58.8848586 100.335621 -1 4684
4686 3 163.807326 58.8968346 100.351346 -1 4685
4687 3 163.639929 58.8139813 100.377461 -1 4686
4688 3 163.578644 58.7487205 100.412735 -1 4687
4689 3 163.487266 58.6720529 100.503831 -1 4688
4690 3 163.45487 58.6435254 100.534581 -1 4689
4691 3 163.389197 58.5886885 100.48144 -1 4690
4692 3 163.313289 58.6139349 100.438146 -1 4691
4693 3 163.279662 58.5913017 100.410388 -1 4692
4694 3 163.468495 58.6538544 100.562492 -1 4690
4695 3 163.78686 57.5232132 98.8605191 -1 3935
4696 3 163.739675 57.5248661 98.8246454 -1 4695
4697 3 164.071606 57.0683298 97.9150316 -1 3927
4698 3 163.963665 56.8860397 97.8820661 -1 4697
4699 3 163.940342 56.8320319 97.8023275 -1 4698
4700 3 163.882795 56.7556575 97.7523466 -1 4699
4701 3 163.814144 56.7626361 97.6817834 -1 4700
4702 3 163.761721 56.5974416 97.8007694 -1 4701
4703 3 163.735222 56.5342954 97.9000924 -1 4702
4704 3 163.683682 56.4778638 97.9942555 -1 4703
4705 3 163.625803 56.5362892 97.9433686 -1 4704
4706 3 163.623035 56.5709757 97.9055649 -1 4705
4707 3 163.627352 56.6296885 97.8040977 -1 4706
4708 3 163.637885 56.443028 98.0252385 -1 4704
4709 3 163.640973 56.4452952 98.0546667 -1 4708
4710 3 163.549999 56.4101148 98.0794071 -1 4709
4711 3 163.472857 56.3623606 98.1089357 -1 4710
4712 3 163.440606 56.2296966 98.1049059 -1 4711
4713 3 163.491783 56.259015 98.0169006 -1 4712
4714 3 163.468368 56.1240761 98.1621191 -1 4712
4715 3 163.354467 56.1090666 98.2380158 -1 4714
4716 3 163.218461 56.0213463 98.3272265 -1 4715
4717 3 163.191517 56.0297789 98.3804302 -1 4716
4718 3 163.16231 56.0000394 98.4124778 -1 4717
4719 3 163.130595 56.0146231 98.4636078 -1 4718
4720 3 163.112454 56.0098255 98.5502514 -1 4719
4721 3 163.074449 55.9338058 98.6792715 -1 4720
4722 3 163.07037 55.8580645 98.7833608 -1 4721
4723 3 162.943807 55.8422846 98.9158057 -1 4722
4724 3 162.743739 55.9168644 98.9600197 -1 4723
4725 3 162.681387 55.7982726 99.0070567 -1 4724
4726 3 162.680492 55.7905785 99.0669403 -1 4725
4727 3 163.614298 57.7943631 97.1510349 -1 3923
4728 3 163.4716 57.8088028 97.1575639 -1 4727
4729 3 163.316471 57.8583187 97.1844225 -1 4728
4730 3 163.378607 57.6167934 96.8287087 -1 3922
4731 3 163.104556 57.1783431 96.8298197 -1 4730
4732 3 162.877805 57.2646043 96.7480126 -1 4731
4733 3 162.553433 57.0255806 96.7268483 -1 4732
4734 3 162.12941 57.0218048 96.6989511 -1 4733
4735 3 161.999082 56.8363886 96.7532857 -1 4734
4736 3 161.865464 57.0052573 96.7268496 -1 4735
4737 3 161.711168 56.972124 96.8038615 -1 4736
4738 3 161.581694 57.0609348 96.8869275 -1 4737
4739 3 161.311798 57.1598999 96.9191159 -1 4738
4740 3 160.851799 57.2289626 96.9941101 -1 4739
4741 3 160.298131 57.1949351 96.9911171 -1 4740
4742 3 159.738186 56.8946356 97.1080004 -1 4741
4743 3 159.367754 56.75851 97.1827277 -1 4742
4744 3 158.969541 56.7445122 97.2578709 -1 4743
4745 3 158.709748 56.6906274 97.3587179 -1 4744
4746 3 158.208155 56.4960376 97.5218331 -1 4745
4747 3 157.957943 56.3791015 97.8460151 -1 4746
4748 3 158.400753 56.0968209 97.9582161 -1 4747
4749 3 158.676145 56.0371085 98.0630332 -1 4748
4750 3 158.75292 55.9536802 98.1791042 -1 4749
4751 3 158.85987 55.7762045 98.3484886 -1 4750
4752 3 159.043847 55.7348538 98.4386262 -1 4751
4753 3 159.174909 55.6841235 98.4949584 -1 4752
4754 3 159.230657 55.6385633 98.5704881 -1 4753
4755 3 159.335035 55.6672215 98.6653181 -1 4754
4756 3 159.374676 55.649118 98.7034564 -1 4755
4757 3 159.463891 55.6211243 98.7791479 -1 4756
4758 3 159.552042 55.5218347 98.8992953 -1 4757
4759 3 159.580497 55.2473408 98.9910459 -1 4758
4760 3 159.693002 54.9065417 99.0491124 -1 4759
4761 3 159.705491 54.7686663 99.109545 -1 4760
4762 3 159.758093 54.6544009 99.1989789 -1 4761
4763 3 159.810859 54.5920064 99.2771752 -1 4762
4764 3 159.847418 54.5155232 99.3853001 -1 4763
4765 3 159.772523 54.3509159 99.5270811 -1 4764
4766 3 159.871816 54.317057 99.6623508 -1 4765
4767 3 159.949212 54.3794051 99.7164755 -1 4766
4768 3 160.082771 54.4480256 99.8051114 -1 4767
4769 3 160.150778 54.4760193 99.8652987 -1 4768
4770 3 160.209465 54.4817612 99.9577511 -1 4769
4771 3 160.160119 54.393265 100.056467 -1 4770
4772 3 160.011959 54.206957 100.134604 -1 4771
4773 3 160.04852 54.3874332 100.215715 -1 4772
4774 3 160.040386 54.3881032 100.328946 -1 4773
4775 3 160.126741 54.4593498 100.438966 -1 4774
4776 3 160.110309 54.4368648 100.555593 -1 4775
4777 3 160.05825 54.1838649 100.601757 -1 4776
4778 3 159.945911 53.8341735 100.575335 -1 4777
4779 3 159.873046 53.4675956 100.585943 -1 4778
4780 3 159.643343 53.0195454 100.565824 -1 4779
4781 3 159.527668 52.7180486 100.52959 -1 4780
4782 3 159.540583 52.6717212 100.512644 -1 4781
4783 3 159.631473 52.3982103 100.525168 -1 4782
4784 3 159.743694 52.2674672 100.538766 -1 4783
4785 3 159.917606 52.3570664 100.570172 -1 4784
4786 3 160.018563 52.423166 100.625532 -1 4785
4787 3 159.930354 52.4274604 100.669852 -1 4786
4788 3 160.043103 52.6295953 100.698063 -1 4787
4789 3 160.136511 52.7786403 100.73505 -1 4788
4790 3 160.174179 52.8051158 100.762489 -1 4789
4791 3 160.182683 52.8475501 100.839272 -1 4790
4792 3 160.165075 52.8673338 100.889256 -1 4791
4793 3 159.737533 52.0400656 100.529696 -1 4784
4794 3 160.040796 52.0106872 100.490034 -1 4793
4795 3 160.111059 51.7890316 100.461774 -1 4794
4796 3 160.181873 51.6800718 100.466083 -1 4795
4797 3 160.379582 51.5572524 100.48996 -1 4796
4798 3 160.424639 51.4056393 100.500343 -1 4797
4799 3 160.472155 51.269146 100.507887 -1 4798
4800 3 160.489636 51.2499745 100.486191 -1 4799
4801 3 159.337557 52.566215 100.537613 -1 4781
4802 3 159.29211 52.5862574 100.612516 -1 4801
4803 3 159.208433 52.613996 100.596256 -1 4802
4804 3 159.193634 52.6952623 100.605691 -1 4803
4805 3 159.16714 52.7663021 100.615833 -1 4804
4806 3 159.222076 52.7652554 100.651151 -1 4805
4807 3 159.197347 52.7664886 100.70429 -1 4806
4808 3 159.168511 52.8011003 100.778149 -1 4807
4809 3 159.224035 52.9955163 100.8012 -1 4808
4810 3 159.210312 53.0302707 100.876892 -1 4809
4811 3 159.279238 53.0974143 101.012339 -1 4810
4812 3 159.248556 53.1438547 101.111421 -1 4811
4813 3 159.16268 53.2044998 101.172654 -1 4812
4814 3 159.182919 53.1842914 101.235318 -1 4813
4815 3 159.124879 52.7765317 100.636705 -1 4805
4816 3 158.976457 52.6741991 100.724226 -1 4815
4817 3 158.943963 52.6722289 100.7488 -1 4816
4818 3 158.866361 52.6883672 100.707651 -1 4817
4819 3 158.691566 52.6892737 100.65766 -1 4818
4820 3 158.604685 52.6480752 100.627268 -1 4819
4821 3 158.49047 52.5398833 100.579197 -1 4820
4822 3 158.346953 52.3882877 100.508361 -1 4821
4823 3 158.206847 52.3042393 100.423924 -1 4822
4824 3 158.106412 52.2302298 100.398812 -1 4823
4825 3 158.073385 52.2316566 100.366202 -1 4824
4826 3 158.070658 52.1032165 100.36448 -1 4825
4827 3 157.904892 51.8120227 100.37698 -1 4826
4828 3 158.047274 52.0662927 100.256236 -1 4827
4829 3 157.890144 51.8799088 100.191368 -1 4828
4830 3 157.759015 51.6326449 100.114458 -1 4829
4831 3 157.717892 51.6391353 100.023125 -1 4830
4832 3 157.310171 51.3166666 99.8724274 -1 4831
4833 3 157.144072 51.0587905 99.8792881 -1 4832
4834 3 157.322025 51.3207523 99.816311 -1 4833
4835 3 157.31497 51.4573496 99.6156766 -1 4834
4836 3 157.26388 51.4222163 99.5317101 -1 4835
4837 3 157.233413 51.4351984 99.4967496 -1 4836
4838 3 157.174853 51.345261 99.5376611 -1 4837
4839 3 157.12536 51.2917573 99.5717391 -1 4838
4840 3 157.09314 51.1929578 99.6176329 -1 4839
4841 3 157.098108 51.1393924 99.6581765 -1 4840
4842 3 157.105588 51.0175056 99.6286746 -1 4841
4843 3 157.061075 50.8422255 99.6895894 -1 4842
4844 3 157.052994 50.8230474 99.7210663 -1 4843
4845 3 157.061528 50.8434354 99.8025313 -1 4844
4846 3 156.92072 50.6578855 99.9101535 -1 4845
4847 3 156.701599 50.3709624 99.9735654 -1 4846
4848 3 157.189561 51.4801938 99.4532364 -1 4837
4849 3 157.102964 51.4926462 99.4116538 -1 4848
4850 3 157.006677 51.5125016 99.3673358 -1 4849
4851 3 156.98123 51.5729272 99.3226507 -1 4850
4852 3 156.928632 51.6359072 99.2741698 -1 4851
4853 3 156.869858 51.653631 99.2061574 -1 4852
4854 3 156.87941 51.6864906 99.1715077 -1 4853
4855 3 156.896505 51.7560422 99.1297328 -1 4854
4856 3 156.969956 51.9072954 99.1341875 -1 4855
4857 3 156.966697 51.9657367 99.1498125 -1 4856
4858 3 156.944364 52.014608 99.1652841 -1 4857
4859 3 156.755378 52.1336606 99.1747743 -1 4858
4860 3 156.704393 52.1446657 99.1951403 -1 4859
4861 3 156.796527 52.2626165 99.1517853 -1 4860
4862 3 156.788582 52.3178259 99.0526969 -1 4861
4863 3 156.696275 52.2916535 99.1051104 -1 4862
4864 3 156.657762 52.2361794 99.1413092 -1 4863
4865 3 156.501833 52.1751656 99.1076658 -1 4864
4866 3 156.339648 52.2272088 99.0203477 -1 4865
4867 3 156.33111 52.2603883 98.9834744 -1 4866
4868 3 156.264309 52.2621157 99.0329411 -1 4867
4869 3 156.144739 52.3781595 99.0518577 -1 4868
4870 3 156.052003 52.479566 98.962144 -1 4869
4871 3 155.9026 52.516781 98.9086007 -1 4870
4872 3 155.830097 52.5193778 98.8423734 -1 4871
4873 3 155.731265 52.4942591 98.7791748 -1 4872
4874 3 156.678582 52.120605 99.2259822 -1 4860
4875 3 157.792812 51.3967375 100.140402 -1 4830
4876 3 157.850151 51.3002069 100.139734 -1 4875
4877 3 157.913692 51.1867115 100.087049 -1 4876
4878 3 158.019603 51.1205386 100.057804 -1 4877
4879 3 157.917302 50.9590325 100.023356 -1 4878
4880 3 158.932017 52.7797117 100.809628 -1 4817
4881 3 158.887606 52.7940677 100.857499 -1 4880
4882 3 158.771039 52.8183798 100.894407 -1 4881
4883 3 158.639986 52.7475163 101.005203 -1 4882
4884 3 158.577716 52.7119561 101.03288 -1 4883
4885 3 158.654023 52.7709357 101.058252 -1 4884
4886 3 158.721745 52.8173904 101.141179 -1 4885
4887 3 158.769094 52.8756096 101.19116 -1 4886
4888 3 158.731427 52.8781281 101.214016 -1 4887
4889 3 158.756325 52.8634284 101.248024 -1 4888
4890 3 158.700604 53.0829096 101.224735 -1 4889
4891 3 158.617432 52.8898495 101.281577 -1 4890
4892 3 158.57191 52.8955621 101.302799 -1 4891
4893 3 158.523569 52.7314593 101.050305 -1 4884
4894 3 158.505059 52.6857707 101.141375 -1 4893
4895 3 158.480615 52.6810478 101.223244 -1 4894
4896 3 158.490353 52.9556248 101.224803 -1 4895
4897 3 158.482582 52.7101607 101.301387 -1 4896
4898 3 158.919172 52.5967552 100.507287 -1 4805
4899 3 158.997765 52.7053116 100.437702 -1 4898
4900 3 158.95745 52.7171597 100.373503 -1 4899
4901 3 158.908579 52.6318434 100.356984 -1 4900
4902 3 158.746562 52.3911158 100.359125 -1 4901
4903 3 158.738774 52.4556813 100.316231 -1 4902
4904 3 158.877179 52.6784172 100.20127 -1 4903
4905 3 158.860915 52.6733874 100.14341 -1 4904
4906 3 158.843082 52.6279934 100.093863 -1 4905
4907 3 159.693787 54.9551231 99.0095388 -1 4760
4908 3 159.688921 55.0001349 98.9700043 -1 4907
4909 3 159.630685 55.0188192 98.9294888 -1 4908
4910 3 159.618417 55.0092506 98.9007732 -1 4909
4911 3 159.585092 54.8753903 98.8377583 -1 4910
4912 3 159.495483 54.8367782 98.8056888 -1 4911
4913 3 159.476454 54.8269784 98.7761527 -1 4912
4914 3 159.458505 55.6325751 98.7172879 -1 4756
4915 3 159.508322 55.641899 98.6920091 -1 4914
4916 3 159.276093 55.684857 98.5071309 -1 4753
4917 3 159.349562 55.7400604 98.4747021 -1 4916
4918 3 157.801381 56.3839248 97.9458797 -1 4747
4919 3 157.474741 56.3398102 98.0368761 -1 4918
4920 3 157.096419 56.310732 98.2077258 -1 4919
4921 3 157.042929 56.3139992 98.2306146 -1 4920
4922 3 157.009036 56.0574288 98.2809933 -1 4921
4923 3 156.808004 55.955279 98.2213786 -1 4922
4924 3 156.912601 56.3507115 98.2969335 -1 4921
4925 3 156.809297 56.3841369 98.3963088 -1 4924
4926 3 156.568024 56.4619736 98.4712273 -1 4925
4927 3 156.515339 56.4688489 98.493427 -1 4926
4928 3 156.35089 56.4819947 98.5608761 -1 4927
4929 3 156.247106 56.4744979 98.6098257 -1 4928
4930 3 156.218619 56.5164574 98.6858338 -1 4929
4931 3 156.220226 56.5186916 98.7147748 -1 4930
4932 3 156.225586 56.580963 98.7317025 -1 4931
4933 3 156.25781 56.6836657 98.8015856 -1 4932
4934 3 156.215606 56.7436243 98.8722211 -1 4933
4935 3 156.214198 56.8714436 98.9332155 -1 4934
4936 3 156.169381 56.9863432 99.0212727 -1 4935
4937 3 156.108979 57.0443745 99.1191986 -1 4936
4938 3 156.092726 57.1512647 99.1826984 -1 4937
4939 3 155.899094 57.2510467 99.1996651 -1 4938
4940 3 155.911158 57.4845653 99.211281 -1 4939
4941 3 155.912289 57.6230228 99.2700897 -1 4940
4942 3 155.862205 57.738662 99.3569971 -1 4941
4943 3 155.787634 58.0429825 99.2580859 -1 4942
4944 3 155.753929 58.0767761 99.1026633 -1 4943
4945 3 155.695204 58.0399278 99.0460139 -1 4944
4946 3 155.646715 57.9966473 99.0207843 -1 4945
4947 3 155.620356 58.1546775 99.0147395 -1 4946
4948 3 155.593542 58.1179525 98.9613691 -1 4947
4949 3 155.582845 58.0646542 98.9130265 -1 4948
4950 3 155.569942 58.0235003 98.8910351 -1 4949
4951 3 155.57878 58.2359963 99.022826 -1 4947
4952 3 155.579866 58.3140241 99.0359882 -1 4951
4953 3 155.577116 58.3699764 99.0532673 -1 4952
4954 3 155.609946 58.3895104 99.081676 -1 4953
4955 3 155.652615 58.3899399 99.1150169 -1 4954
4956 3 155.740307 58.0067026 98.9993997 -1 4946
4957 3 155.794566 58.0203808 98.9731684 -1 4956
4958 3 155.829664 58.0222312 98.8891157 -1 4957
4959 3 155.764925 57.9717961 98.8636098 -1 4958
4960 3 155.644353 57.9205253 98.832497 -1 4959
4961 3 155.646428 57.9701965 98.793374 -1 4960
4962 3 155.679553 58.042914 98.7526906 -1 4961
4963 3 155.67806 58.1141809 98.7086933 -1 4962
4964 3 155.646103 58.1300832 98.6729369 -1 4963
4965 3 155.615202 58.1432096 98.6378566 -1 4964
4966 3 155.555525 58.1863118 98.5936584 -1 4965
4967 3 155.524252 58.2704905 98.5438965 -1 4966
4968 3 155.513978 58.3531734 98.4965536 -1 4967
4969 3 155.453391 58.4489459 98.4121207 -1 4968
4970 3 155.461314 58.5016463 98.3727374 -1 4969
4971 3 155.411216 58.5020674 98.2796774 -1 4970
4972 3 155.2952 58.495703 98.1814007 -1 4971
4973 3 155.274713 58.52232 98.1445029 -1 4972
4974 3 155.261786 58.5574081 98.10659 -1 4973
4975 3 155.229534 58.5409816 98.0774229 -1 4974
4976 3 155.229906 58.5590986 98.0149068 -1 4975
4977 3 155.277431 58.5278214 97.9672087 -1 4976
4978 3 155.296836 58.4052575 97.9061699 -1 4977
4979 3 155.260675 58.3822925 97.8779045 -1 4978
4980 3 155.303228 58.3120461 97.8671789 -1 4979
4981 3 155.327359 58.1855078 97.7777982 -1 4980
4982 3 155.334428 58.2561372 97.6456135 -1 4981
4983 3 155.356105 58.2028854 97.5108045 -1 4982
4984 3 155.254246 58.0573979 97.412628 -1 4983
4985 3 155.324807 58.0848671 97.3247209 -1 4984
4986 3 155.272411 58.1231769 97.2819466 -1 4985
4987 3 155.314991 58.2221032 97.1464454 -1 4986
4988 3 155.324543 58.2258412 97.1168147 -1 4987
4989 3 155.320141 58.2079397 97.060572 -1 4988
4990 3 155.842451 57.8009482 99.3711365 -1 4942
4991 3 155.785542 57.8451718 99.4139267 -1 4990
4992 3 155.752714 57.8757963 99.4331156 -1 4991
4993 3 155.772803 58.3405283 99.3404204 -1 4992
4994 3 155.621514 58.4909448 99.2938742 -1 4993
4995 3 155.437621 58.8836127 99.1944343 -1 4994
4996 3 155.435472 58.9644967 99.2065379 -1 4995
4997 3 155.551089 59.1572804 99.149708 -1 4996
4998 3 155.599262 58.0129006 99.5333391 -1 4992
4999 3 155.44848 58.0500258 99.5675973 -1 4998
5000 3 155.201289 58.1340212 99.5823606 -1 4999
5001 3 155.006753 58.1066793 99.5964622 -1 5000
5002 3 154.864548 57.9825247 99.6354616 -1 5001
5003 3 154.806323 58.1169395 99.6311233 -1 5002
5004 3 154.698931 58.2342949 99.653829 -1 5003
5005 3 154.560922 58.3452438 99.674701 -1 5004
5006 3 154.491725 58.3270566 99.6999017 -1 5005
5007 3 154.324887 58.4739067 99.6249556 -1 5006
5008 3 154.342998 58.542717 99.5843587 -1 5007
5009 3 154.358255 58.5944228 99.5468719 -1 5008
5010 3 154.368555 58.7096098 99.4673973 -1 5009
5011 3 154.32401 58.7632391 99.3947663 -1 5010
5012 3 154.369545 58.8450332 99.3540596 -1 5011
5013 3 154.446333 58.8384791 99.2480261 -1 5012
5014 3 154.34015 58.3512952 99.7367794 -1 5006
5015 3 154.044701 58.2419671 99.8142012 -1 5014
5016 3 153.852709 57.956385 99.851458 -1 5015
5017 3 153.752053 57.8414253 99.8356089 -1 5016
5018 3 153.45733 57.6994233 99.9190087 -1 5017
5019 3 153.411991 57.5328863 100.060193 -1 5018
5020 3 153.400368 57.4898493 100.152095 -1 5019
5021 3 153.41029 57.4091704 100.281513 -1 5020
5022 3 153.432737 57.2743296 100.338144 -1 5021
5023 3 153.67912 57.2945808 100.387734 -1 5022
5024 3 153.783846 57.2969147 100.454406 -1 5023
5025 3 153.737699 57.4060646 100.484607 -1 5024
5026 3 153.702095 57.498677 100.519086 -1 5025
5027 3 153.898625 58.2354071 99.8860688 -1 5015
5028 3 153.641218 58.1297604 99.9661355 -1 5027
5029 3 153.431531 58.0602708 100.015342 -1 5028
5030 3 153.119742 58.1656151 100.02 -1 5029
5031 3 153.04574 58.2171276 100.058952 -1 5030
5032 3 152.987675 58.1768119 100.117394 -1 5031
5033 3 152.925026 58.206186 100.189791 -1 5032
5034 3 152.809622 58.2757698 100.277002 -1 5033
5035 3 152.847006 58.3254173 100.355148 -1 5034
5036 3 152.927365 58.5266282 100.407984 -1 5035
5037 3 152.899894 58.5698783 100.424771 -1 5036
5038 3 152.907899 58.6796591 100.488036 -1 5037
5039 3 152.916811 58.8221261 100.516956 -1 5038
5040 3 152.938559 58.8931792 100.561087 -1 5039
5041 3 153.04529 59.0139112 100.631911 -1 5040
5042 3 153.031952 59.1109662 100.667272 -1 5041
5043 3 153.033661 59.2527008 100.750993 -1 5042
5044 3 153.011917 59.3301661 100.789178 -1 5043
5045 3 153.054388 59.4272472 100.802144 -1 5044
5046 3 153.206539 59.6080597 100.893022 -1 5045
5047 3 153.337492 59.8004163 100.979239 -1 5046
5048 3 153.51469 60.0931914 101.132971 -1 5047
5049 3 153.514344 60.2215331 101.245499 -1 5048
5050 3 153.561203 60.3849438 101.327876 -1 5049
5051 3 153.556016 60.4365575 101.344501 -1 5050
5052 3 153.523549 60.2092682 101.414519 -1 5051
5053 3 153.532858 60.197309 101.528018 -1 5052
5054 3 153.467253 60.1722479 101.60862 -1 5053
5055 3 153.246115 60.1366615 101.674835 -1 5054
5056 3 153.222379 60.1431474 101.753151 -1 5055
5057 3 153.237067 60.2772091 101.837247 -1 5056
5058 3 153.290383 60.3473689 101.937955 -1 5057
5059 3 153.315353 60.4003189 102.038929 -1 5058
5060 3 153.353054 60.4605404 102.112441 -1 5059
5061 3 153.310215 60.4546313 102.217649 -1 5060
5062 3 153.29437 60.409118 102.333412 -1 5061
5063 3 153.273405 60.3946386 102.361105 -1 5062
5064 3 153.06771 60.5109456 102.315854 -1 5063
5065 3 152.97618 60.5057209 102.334134 -1 5064
5066 3 152.875261 60.4435673 102.389685 -1 5065
5067 3 152.843349 60.4535387 102.411239 -1 5066
5068 3 153.12131 60.3106197 102.415524 -1 5063
5069 3 153.263274 60.3927528 102.49545 -1 5068
5070 3 153.273542 60.3933957 102.550365 -1 5069
5071 3 153.267723 60.3700496 102.581329 -1 5070
5072 3 153.23784 60.2888079 102.64807 -1 5071
5073 3 153.196681 60.2348796 102.681171 -1 5072
5074 3 153.187294 60.2619954 102.701662 -1 5073
5075 3 153.182255 60.1472277 102.696916 -1 5074
5076 3 153.247874 60.1060816 102.631477 -1 5075
5077 3 153.305264 60.1067633 102.529766 -1 5076
5078 3 153.31635 60.1135297 102.50264 -1 5077
5079 3 153.159691 60.2473448 102.728418 -1 5074
5080 3 153.060789 60.1795302 102.784681 -1 5079
5081 3 152.853936 59.9710337 102.883255 -1 5080
5082 3 152.891028 59.9295196 102.975613 -1 5081
5083 3 152.6513 59.6399386 103.058585 -1 5082
5084 3 152.671314 59.6558185 103.084378 -1 5083
5085 3 152.662388 59.687712 103.210241 -1 5084
5086 3 152.597014 59.8139333 103.417224 -1 5085
5087 3 152.42242 59.8306363 103.447303 -1 5086
5088 3 152.484767 59.8075555 103.537938 -1 5087
5089 3 152.435918 59.7947927 103.561263 -1 5088
5090 3 151.908101 59.1272664 103.654605 -1 5089
5091 3 152.376966 59.8148647 103.629786 -1 5090
5092 3 152.548505 59.8097035 103.781705 -1 5091
5093 3 152.736795 59.8737807 103.974602 -1 5092
5094 3 152.900807 60.012222 104.150042 -1 5093
5095 3 153.028351 60.2574739 104.352208 -1 5094
5096 3 153.110333 60.3738952 104.365041 -1 5095
5097 3 153.130613 60.2971112 104.408464 -1 5096
5098 3 153.189562 60.4180375 104.443757 -1 5097
5099 3 153.301178 60.505439 104.517667 -1 5098
5100 3 153.337048 60.5917899 104.530842 -1 5099
5101 3 153.417443 60.7968352 104.551573 -1 5100
5102 3 153.30056 60.8965704 104.596095 -1 5101
5103 3 153.157584 60.9635838 104.64394 -1 5102
5104 3 153.192991 61.098465 104.698784 -1 5103
5105 3 153.181592 61.2502137 104.692822 -1 5104
5106 3 153.171834 61.3117556 104.705138 -1 5105
5107 3 153.197359 61.4293933 104.632479 -1 5106
5108 3 153.279166 61.5428074 104.592897 -1 5107
5109 3 153.301943 61.6474816 104.600006 -1 5108
5110 3 153.408624 61.7882799 104.635122 -1 5109
5111 3 153.250044 61.3935977 104.749367 -1 5106
5112 3 153.306814 61.4327479 104.773863 -1 5111
5113 3 153.173094 61.4670632 104.751363 -1 5111
5114 3 153.109906 61.4923558 104.790536 -1 5113
5115 3 152.847057 61.5935771 104.816789 -1 5114
5116 3 152.824068 61.5932243 104.865664 -1 5115
5117 3 152.676637 61.5156606 104.889973 -1 5116
5118 3 152.474442 61.3365265 104.92818 -1 5117
5119 3 152.438191 61.3863871 104.9396 -1 5118
5120 3 152.445093 61.4397233 104.98095 -1 5119
5121 3 152.36735 61.5718006 105.047644 -1 5120
5122 3 152.34024 61.5990716 105.141148 -1 5121
5123 3 152.212539 61.7775133 105.268403 -1 5122
5124 3 152.064969 61.6901042 105.319604 -1 5123
5125 3 151.951708 61.7821877 105.338459 -1 5124
5126 3 151.945606 61.952071 105.328629 -1 5125
5127 3 151.858933 62.0608676 105.29632 -1 5126
5128 3 151.752352 62.009273 105.269067 -1 5127
5129 3 151.690297 62.034313 105.231393 -1 5128
5130 3 151.969726 61.9375305 105.359759 -1 5126
5131 3 152.016484 61.9421244 105.414973 -1 5130
5132 3 152.023337 61.9811258 105.483754 -1 5131
5133 3 151.979716 62.0863119 105.507705 -1 5132
5134 3 151.91793 62.2523484 105.567359 -1 5133
5135 3 151.964292 62.2998212 105.613444 -1 5134
5136 3 151.931955 62.2582594 105.643399 -1 5135
5137 3 152.054855 62.2392285 105.712154 -1 5136
5138 3 152.121023 62.3016862 105.757417 -1 5137
5139 3 152.181135 62.3290196 105.859433 -1 5138
5140 3 152.184404 62.2657413 105.898005 -1 5139
5141 3 153.591832 60.6392196 104.472893 -1 5099
5142 3 153.676754 60.6477166 104.454962 -1 5141
5143 3 153.998276 60.6330816 104.469054 -1 5142
5144 3 154.10254 60.451524 104.491073 -1 5143
5145 3 154.191132 60.396482 104.486103 -1 5144
5146 3 154.283079 60.3222368 104.48529 -1 5145
5147 3 154.418199 60.2344701 104.465903 -1 5146
5148 3 154.486653 60.1928338 104.455835 -1 5147
5149 3 154.530076 60.1149123 104.423691 -1 5148
5150 3 154.792379 59.9984579 104.398171 -1 5149
5151 3 154.943461 59.9474599 104.373043 -1 5150
5152 3 155.04931 59.8201512 104.383918 -1 5151
5153 3 155.455571 59.5302622 104.461316 -1 5152
5154 3 155.602148 59.539347 104.582242 -1 5153
5155 3 155.751643 59.4722051 104.665473 -1 5154
5156 3 155.807424 59.4370206 104.757844 -1 5155
5157 3 155.812785 59.3524048 104.853709 -1 5156
5158 3 155.501291 59.4482398 104.403253 -1 5153
5159 3 155.530553 59.3890193 104.365205 -1 5158
5160 3 155.502909 59.440987 104.325439 -1 5159
5161 3 155.36667 59.3824274 104.267986 -1 5160
5162 3 155.356399 59.3459841 104.247345 -1 5161
5163 3 155.28729 59.3738389 104.180908 -1 5162
5164 3 155.892422 59.1038587 104.620973 -1 5153
5165 3 156.423365 58.8176974 104.684739 -1 5164
5166 3 156.654523 58.5084483 104.743867 -1 5165
5167 3 156.830571 58.1497539 104.726021 -1 5166
5168 3 156.977043 57.932694 104.730693 -1 5167
5169 3 157.0599 57.8540598 104.728502 -1 5168
5170 3 157.188138 57.6100059 104.868035 -1 5169
5171 3 157.326613 57.5741864 104.969923 -1 5170
5172 3 157.364212 57.3663907 104.933416 -1 5171
5173 3 157.508882 57.2795613 104.860516 -1 5172
5174 3 157.595752 57.2052616 104.831367 -1 5173
5175 3 157.632211 57.1542392 104.792055 -1 5174
5176 3 157.751207 57.0479638 104.798911 -1 5175
5177 3 157.718693 56.8716349 104.774595 -1 5176
5178 3 157.785842 57.089366 104.874679 -1 5176
5179 3 154.317209 60.1341614 104.473865 -1 5147
5180 3 154.300315 60.0809775 104.508532 -1 5179
5181 3 154.284612 60.0841948 104.532267 -1 5180
5182 3 154.269764 60.0836936 104.556815 -1 5181
5183 3 154.161055 60.6988987 104.5794 -1 5143
5184 3 154.457337 60.9288558 104.593788 -1 5183
5185 3 154.54394 60.8802108 104.639841 -1 5184
5186 3 154.617382 60.8580939 104.731259 -1 5185
5187 3 154.646529 60.7935799 104.773775 -1 5186
5188 3 154.769196 60.8016469 104.838714 -1 5187
5189 3 155.082546 60.7781192 104.854081 -1 5188
5190 3 155.271155 60.7588393 104.906222 -1 5189
5191 3 155.471681 60.7402567 104.985783 -1 5190
5192 3 155.73171 60.7338385 105.069893 -1 5191
5193 3 155.758583 60.779566 105.08992 -1 5192
5194 3 155.7517 60.7732916 105.116502 -1 5193
5195 3 155.800118 60.834904 105.161908 -1 5194
5196 3 155.894946 60.866621 105.192712 -1 5195
5197 3 155.938615 61.06354 105.157571 -1 5196
5198 3 155.926936 61.141451 105.192362 -1 5197
5199 3 155.937697 61.1483019 105.244362 -1 5198
5200 3 155.968839 61.1125421 105.359547 -1 5199
5201 3 155.936322 61.245041 105.432354 -1 5200
5202 3 155.884014 61.3265634 105.461199 -1 5201
5203 3 155.816794 61.3719998 105.469749 -1 5202
5204 3 155.906326 60.9124302 105.236887 -1 5196
5205 3 155.902055 60.9261797 105.285703 -1 5204
5206 3 154.639519 60.7287801 104.864216 -1 5188
5207 3 154.694342 60.8209538 104.87819 -1 5206
5208 3 154.561268 60.9117078 104.948375 -1 5207
5209 3 154.56356 60.9771649 104.961418 -1 5208
5210 3 154.548721 61.0590589 104.995042 -1 5209
5211 3 154.642299 61.1994948 105.107209 -1 5210
5212 3 154.631361 61.3356187 105.155778 -1 5211
5213 3 154.521883 60.9775423 104.74816 -1 5187
5214 3 154.35658 61.0351494 104.769315 -1 5213
5215 3 154.381049 61.1083483 104.835416 -1 5214
5216 3 154.38481 61.1494587 104.853507 -1 5215
5217 3 154.437381 61.1847427 104.904467 -1 5216
5218 3 154.159056 60.7743216 104.590192 -1 5183
5219 3 154.187173 60.6827683 104.663983 -1 5218
5220 3 154.151608 60.6706055 104.74045 -1 5219
5221 3 154.090626 60.8325 104.75302 -1 5220
5222 3 154.139382 60.9612549 104.78488 -1 5221
5223 3 154.101079 60.9789921 104.82881 -1 5222
5224 3 154.105583 61.0235504 104.846327 -1 5223
5225 3 154.036047 61.1374766 104.867062 -1 5224
5226 3 153.909946 61.1907943 104.893342 -1 5225
5227 3 153.837959 61.2099836 104.829201 -1 5226
5228 3 153.700546 61.1855489 104.792183 -1 5227
5229 3 153.650013 61.3380808 104.729427 -1 5228
5230 3 153.579629 61.4324154 104.676099 -1 5229
5231 3 153.475124 61.5987179 104.604037 -1 5230
5232 3 153.480656 61.6710024 104.64169 -1 5231
5233 3 152.289339 59.6706307 103.568542 -1 5089
5234 3 152.190363 59.7777055 103.510574 -1 5233
5235 3 152.12345 59.7577132 103.480548 -1 5234
5236 3 152.059697 59.7594605 103.446722 -1 5235
5237 3 151.83585 59.7626969 103.394751 -1 5236
5238 3 151.991113 59.7353788 103.338176 -1 5237
5239 3 151.946289 59.6704108 103.266383 -1 5238
5240 3 151.941467 59.5968137 103.253464 -1 5239
5241 3 151.95362 59.4994849 103.246909 -1 5240
5242 3 151.911066 59.2061211 103.271291 -1 5241
5243 3 151.868229 59.448538 103.194217 -1 5242
5244 3 151.833708 59.5007409 103.15402 -1 5243
5245 3 151.82756 59.480563 103.130708 -1 5244
5246 3 151.899153 59.4214171 103.123381 -1 5245
5247 3 151.867664 59.4539694 103.087221 -1 5246
5248 3 151.864774 59.441131 103.062836 -1 5247
5249 3 151.850644 59.4147354 103.039777 -1 5248
5250 3 151.791074 59.3800911 103.013269 -1 5249
5251 3 151.785577 59.3444548 102.992893 -1 5250
5252 3 151.780956 59.3239054 102.96974 -1 5251
5253 3 151.915274 59.7048397 103.282776 -1 5239
5254 3 151.789092 59.8182013 103.326236 -1 5253
5255 3 151.757325 59.9118165 103.331133 -1 5254
5256 3 151.61394 59.9585979 103.332596 -1 5255
5257 3 151.768391 60.009624 103.366262 -1 5256
5258 3 151.854211 60.0701589 103.390476 -1 5257
5259 3 151.857355 60.0911592 103.360438 -1 5258
5260 3 152.677871 59.5326892 103.082165 -1 5084
5261 3 152.720719 59.278595 103.082301 -1 5260
5262 3 152.831507 59.2017195 103.002565 -1 5261
5263 3 152.923714 59.0573241 102.960157 -1 5262
5264 3 152.945167 58.9554854 102.874831 -1 5263
5265 3 152.972693 59.0613356 102.830888 -1 5264
5266 3 153.069728 58.8287578 102.885949 -1 5264
5267 3 153.124739 58.8374269 102.863586 -1 5266
5268 3 153.26798 58.8028438 102.832369 -1 5267
5269 3 153.43433 58.6396625 102.855031 -1 5268
5270 3 153.527119 58.5162671 102.861902 -1 5269
5271 3 153.569629 58.3975213 102.835307 -1 5270
5272 3 153.507788 60.4630439 102.5888 -1 5071
5273 3 153.611533 60.3765342 102.671295 -1 5272
5274 3 153.740967 60.4626225 102.722096 -1 5273
5275 3 153.936814 60.45235 102.826407 -1 5274
5276 3 154.034986 60.3922682 102.876168 -1 5275
5277 3 154.130643 60.3836282 102.834548 -1 5276
5278 3 154.145392 60.3924903 102.807426 -1 5277
5279 3 153.535033 60.5213814 101.380315 -1 5051
5280 3 153.53676 60.7050644 101.370748 -1 5279
5281 3 153.518747 61.0893287 101.45541 -1 5280
5282 3 153.493654 61.5288135 101.444295 -1 5281
5283 3 153.377076 62.2044811 101.400023 -1 5282
5284 3 153.021015 62.7854246 101.322211 -1 5283
5285 3 152.947217 63.1444883 101.291627 -1 5284
5286 3 152.659445 63.3176006 101.253083 -1 5285
5287 3 152.615702 63.5358488 101.282611 -1 5286
5288 3 152.576294 63.8839239 101.255978 -1 5287
5289 3 152.354712 64.2102385 101.405677 -1 5288
5290 3 152.131655 64.3053861 101.55185 -1 5289
5291 3 151.967387 64.3934896 101.650695 -1 5290
5292 3 151.91499 64.5241842 101.776867 -1 5291
5293 3 151.839415 64.5587359 101.788548 -1 5292
5294 3 151.624671 64.812727 101.710379 -1 5293
5295 3 151.925155 64.5943239 101.8955 -1 5293
5296 3 152.053592 64.6791652 102.075096 -1 5295
5297 3 152.324224 65.1931778 102.433302 -1 5296
5298 3 152.207815 65.2088683 102.55023 -1 5297
5299 3 152.25993 65.3149128 102.609455 -1 5298
5300 3 152.280202 65.3894397 102.672791 -1 5299
5301 3 152.26497 65.6646039 102.658418 -1 5300
5302 3 152.280197 66.0225479 102.704775 -1 5301
5303 3 152.349035 66.672027 102.838768 -1 5302
5304 3 152.207214 66.9528858 102.806797 -1 5303
5305 3 152.161233 67.3304593 102.732491 -1 5304
5306 3 152.159939 67.4958423 102.741897 -1 5305
5307 3 152.01747 67.1307733 102.82193 -1 5306
5308 3 152.154463 67.6348681 102.757435 -1 5306
5309 3 152.2013 67.7276541 102.789587 -1 5308
5310 3 151.95853 67.9026251 102.79949 -1 5309
5311 3 151.817667 67.9529385 102.85107 -1 5310
5312 3 151.714453 68.0921596 102.934292 -1 5311
5313 3 151.674959 68.3356386 102.944038 -1 5312
5314 3 151.693086 68.9571092 103.088123 -1 5313
5315 3 151.620884 69.4955822 103.140233 -1 5314
5316 3 151.672921 69.6399249 103.207202 -1 5315
5317 3 151.72503 69.7795961 103.2497 -1 5316
5318 3 151.799134 69.8557259 103.28601 -1 5317
5319 3 151.849699 69.9962487 103.327706 -1 5318
5320 3 151.884396 70.1698802 103.333169 -1 5319
5321 3 151.870347 70.2534244 103.435328 -1 5320
5322 3 151.879008 70.3525305 103.484246 -1 5321
5323 3 151.886878 70.6078851 103.438433 -1 5322
5324 3 151.986576 70.9239637 103.609743 -1 5323
5325 3 152.149029 71.0195859 103.697099 -1 5324
5326 3 152.219121 71.0187245 103.728533 -1 5325
5327 3 152.377045 71.2220475 103.734049 -1 5326
5328 3 152.48777 71.4955428 103.765023 -1 5327
5329 3 152.594933 71.9928667 103.854839 -1 5328
5330 3 152.704323 72.4447667 103.906016 -1 5329
5331 3 152.827026 72.5138695 103.970737 -1 5330
5332 3 152.672643 72.5302019 103.97799 -1 5331
5333 3 152.601821 72.5223975 104.074156 -1 5332
5334 3 152.532306 72.6377895 104.183523 -1 5333
5335 3 152.363773 72.6574298 104.386975 -1 5334
5336 3 152.304312 72.8032874 104.462572 -1 5335
5337 3 152.286107 72.8450263 104.498121 -1 5336
5338 3 152.173548 73.1285535 104.404647 -1 5337
5339 3 152.113714 73.2732896 104.307318 -1 5338
5340 3 151.975329 73.2218824 104.286646 -1 5339
5341 3 151.899601 73.1277438 104.258981 -1 5340
5342 3 151.817261 73.1960967 104.207385 -1 5341
5343 3 151.728789 73.4240931 104.157485 -1 5342
5344 3 151.575325 73.4728126 104.056835 -1 5343
5345 3 151.3898 73.7112615 103.897764 -1 5344
5346 3 151.300972 73.6834148 103.874477 -1 5345
5347 3 151.240879 73.7359025 103.780282 -1 5346
5348 3 151.27913 73.8545515 103.698685 -1 5347
5349 3 151.296102 73.9071011 103.634947 -1 5348
5350 3 152.373608 72.820973 104.537296 -1 5337
5351 3 152.452929 72.8232527 104.592707 -1 5350
5352 3 152.730854 72.8891209 104.744793 -1 5351
5353 3 152.923457 72.942014 104.844122 -1 5352
5354 3 153.034643 73.1051665 104.952607 -1 5353
5355 3 153.274176 73.222017 105.061117 -1 5354
5356 3 153.442154 73.1942547 105.059389 -1 5355
5357 3 153.658157 72.9988165 105.137268 -1 5356
5358 3 153.74942 72.8983607 105.126317 -1 5357
5359 3 153.254699 73.2629511 105.12088 -1 5355
5360 3 153.341932 73.4258444 105.177457 -1 5359
5361 3 153.404468 73.6464157 105.165046 -1 5360
5362 3 153.42968 73.7780217 105.151731 -1 5361
5363 3 153.491261 73.9350655 105.133663 -1 5362
5364 3 153.498699 74.0644367 105.217452 -1 5363
5365 3 153.466745 74.1005539 105.326179 -1 5364
5366 3 153.339383 74.2321539 105.348537 -1 5365
5367 3 153.218386 74.3582786 105.324231 -1 5366
5368 3 153.198735 74.4674957 105.313629 -1 5367
5369 3 153.107918 74.7518479 105.267886 -1 5368
5370 3 152.895414 74.9796282 105.205101 -1 5369
5371 3 152.781707 75.1899763 105.155877 -1 5370
5372 3 152.649859 75.3192063 105.130119 -1 5371
5373 3 152.516801 75.4546899 105.10246 -1 5372
5374 3 152.443317 75.5231845 105.027071 -1 5373
5375 3 152.382949 75.5918431 104.977038 -1 5374
5376 3 152.265508 75.7487782 104.822658 -1 5375
5377 3 152.218014 75.7603035 104.791157 -1 5376
5378 3 153.401382 74.4085144 105.275363 -1 5366
5379 3 153.494684 74.4253873 105.229101 -1 5378
5380 3 153.553511 74.4153503 105.18815 -1 5379
5381 3 153.586236 74.4096706 105.14363 -1 5380
5382 3 153.638252 74.4377982 105.016676 -1 5381
5383 3 153.701562 74.5109727 105.09767 -1 5382
5384 3 153.442358 73.7897552 105.124684 -1 5362
5385 3 153.476869 73.8676649 105.054743 -1 5384
5386 3 153.507462 73.8856565 104.97808 -1 5385
5387 3 153.550715 73.8726742 104.961098 -1 5386
5388 3 153.59337 73.8507444 104.946791 -1 5387
5389 3 153.616529 73.7957807 104.891623 -1 5388
5390 3 152.937294 72.490558 104.01188 -1 5331
5391 3 153.170014 72.5584584 103.961199 -1 5390
5392 3 153.407523 72.5572464 104.031645 -1 5391
5393 3 153.466737 72.5627787 104.110063 -1 5392
5394 3 153.519478 72.4673861 104.16813 -1 5393
5395 3 153.626432 72.4613566 104.129065 -1 5394
5396 3 152.019528 71.0159469 103.71218 -1 5325
5397 3 151.991328 71.0466881 103.751253 -1 5396
5398 3 151.70682 69.9096063 103.212263 -1 5317
5399 3 151.494012 70.0918524 103.168954 -1 5398
5400 3 151.483494 70.1159921 103.186753 -1 5399
5401 3 151.433787 70.0950307 103.137539 -1 5400
5402 3 151.450931 70.1767356 103.040207 -1 5401
5403 3 151.560102 70.1629173 102.926046 -1 5402
5404 3 151.619049 70.1664392 102.802513 -1 5403
5405 3 151.447736 70.2711598 102.682595 -1 5404
5406 3 151.339951 70.3844911 102.540119 -1 5405
5407 3 151.301671 70.4226774 102.424108 -1 5406
5408 3 151.177889 70.5857027 102.266558 -1 5407
5409 3 151.175238 70.6292133 102.228652 -1 5408
5410 3 151.466093 70.1692279 103.221245 -1 5400
5411 3 151.559812 70.2033344 103.245167 -1 5410
5412 3 152.673764 68.3576915 102.640515 -1 5309
5413 3 152.902384 68.5667055 102.578885 -1 5412
5414 3 153.05986 68.6347802 102.548529 -1 5413
5415 3 153.289825 68.7358489 102.437225 -1 5414
5416 3 153.634099 68.7168069 102.394735 -1 5415
5417 3 153.989745 68.75964 102.336191 -1 5416
5418 3 154.095847 68.7483689 102.29628 -1 5417
5419 3 154.229423 68.5138235 102.320242 -1 5418
5420 3 154.614835 69.2663476 102.171982 -1 5418
5421 3 154.837556 69.5242227 102.092448 -1 5420
5422 3 155.07525 69.8263339 102.000772 -1 5421
5423 3 155.263244 69.6706834 102.062044 -1 5422
5424 3 155.289501 69.6400677 102.046747 -1 5423
5425 3 155.320254 69.589087 102.03766 -1 5424
5426 3 155.396893 69.5370673 102.006494 -1 5425
5427 3 155.476547 69.352151 101.933919 -1 5426
5428 3 155.657931 69.4161727 101.931954 -1 5427
5429 3 155.744037 69.43457 101.987507 -1 5428
5430 3 155.598419 69.1665972 102.024165 -1 5429
5431 3 155.562846 68.9532655 102.028176 -1 5430
5432 3 155.560952 68.8941686 101.991505 -1 5431
5433 3 155.556795 68.8125284 101.960875 -1 5432
5434 3 155.587768 68.7227327 101.962257 -1 5433
5435 3 155.737533 68.6243435 102.056785 -1 5434
5436 3 155.903526 68.5381063 102.122869 -1 5435
5437 3 155.948705 68.5544082 102.175724 -1 5436
5438 3 156.041376 68.5497891 102.212238 -1 5437
5439 3 156.240993 68.4994207 102.245002 -1 5438
5440 3 156.308719 68.543619 102.318725 -1 5439
5441 3 156.367881 68.6051298 102.386654 -1 5440
5442 3 156.446018 68.6491163 102.408132 -1 5441
5443 3 156.527685 68.6914663 102.430377 -1 5442
5444 3 156.610298 68.8155164 102.429498 -1 5443
5445 3 156.833957 68.9676746 102.460172 -1 5444
5446 3 156.980116 69.0731925 102.523146 -1 5445
5447 3 156.991395 69.0937489 102.544767 -1 5446
5448 3 157.042657 69.0671951 102.477795 -1 5447
5449 3 157.133493 69.0987212 102.424275 -1 5448
5450 3 157.167529 69.0648226 102.463745 -1 5449
5451 3 157.165358 69.0407306 102.496969 -1 5450
5452 3 157.203394 69.265009 102.382917 -1 5449
5453 3 157.26775 69.3351876 102.395173 -1 5452
5454 3 155.866959 69.5489338 101.992322 -1 5429
5455 3 156.079533 69.6338792 101.960537 -1 5454
5456 3 156.17676 69.635452 101.942334 -1 5455
5457 3 156.209963 69.6442051 101.916254 -1 5456
5458 3 156.127347 69.5717504 101.849935 -1 5457
5459 3 156.112187 69.5646404 101.824011 -1 5458
5460 3 155.32928 69.5282975 102.108682 -1 5424
5461 3 155.37196 69.4250002 102.168409 -1 5460
5462 3 155.496649 69.3129842 102.264402 -1 5461
5463 3 155.626604 69.3268443 102.377775 -1 5462
5464 3 155.133641 70.0580963 101.991897 -1 5422
5465 3 155.191678 70.2724579 101.961231 -1 5464
5466 3 155.2589 70.5767917 101.878379 -1 5465
5467 3 155.275317 70.7094277 101.814629 -1 5466
5468 3 155.143959 70.324303 102.02096 -1 5465
5469 3 155.090099 70.4832189 101.996314 -1 5468
5470 3 155.055468 70.6441237 101.998869 -1 5469
5471 3 154.93288 70.723934 101.860004 -1 5470
5472 3 154.707561 71.0867252 101.629699 -1 5471
5473 3 154.49219 71.4538236 101.477869 -1 5472
5474 3 154.105792 71.6976645 101.34896 -1 5473
5475 3 153.885342 71.9243428 101.343537 -1 5474
5476 3 153.784978 72.1733423 101.340732 -1 5475
5477 3 153.760417 72.3233689 101.424827 -1 5476
5478 3 153.385579 72.7072038 101.282962 -1 5477
5479 3 153.365916 72.8259699 101.272294 -1 5478
5480 3 153.346507 72.939561 101.263125 -1 5479
5481 3 153.327801 72.9635622 101.280568 -1 5480
5482 3 153.349399 72.9764423 101.304246 -1 5481
5483 3 153.328478 72.7824428 101.230505 -1 5478
5484 3 153.212272 72.937628 101.124167 -1 5483
5485 3 153.056058 73.1228251 101.032248 -1 5484
5486 3 152.878021 73.4928217 100.962131 -1 5485
5487 3 152.721489 73.6241727 100.938423 -1 5486
5488 3 152.549757 73.6397511 100.896411 -1 5487
5489 3 152.469155 73.6205191 100.922536 -1 5488
5490 3 152.213357 73.5162234 101.039359 -1 5489
5491 3 152.026961 73.5261057 101.075555 -1 5490
5492 3 151.968736 73.8544235 101.052411 -1 5491
5493 3 151.902091 73.9311006 101.102487 -1 5492
5494 3 151.860402 73.969025 101.139869 -1 5493
5495 3 151.665037 74.0653906 101.17571 -1 5494
5496 3 151.611677 74.1396905 101.252573 -1 5495
5497 3 151.637381 74.1784743 101.293804 -1 5496
5498 3 151.66006 74.32904 101.276402 -1 5497
5499 3 151.635451 74.4568881 101.364361 -1 5498
5500 3 151.657857 74.4957557 101.405133 -1 5499
5501 3 151.674843 74.531357 101.497238 -1 5500
5502 3 151.688849 74.6043967 101.552587 -1 5501
5503 3 151.755897 74.7392082 101.56759 -1 5502
5504 3 151.809681 74.879142 101.554784 -1 5503
5505 3 151.691438 75.0451341 101.548549 -1 5504
5506 3 151.661604 75.2124975 101.547458 -1 5505
5507 3 151.653031 74.1574442 101.326481 -1 5497
5508 3 151.715825 74.1596794 101.380832 -1 5507
5509 3 151.945986 73.3939844 101.031667 -1 5491
5510 3 151.778296 73.2924038 100.972975 -1 5509
5511 3 151.616989 73.2620813 100.893955 -1 5510
5512 3 151.54839 73.1439172 100.897961 -1 5511
5513 3 151.52709 73.0135675 100.882667 -1 5512
5514 3 151.467876 73.0235427 100.824318 -1 5513
5515 3 151.371438 73.0910333 100.747036 -1 5514
5516 3 151.310853 72.9925842 100.693999 -1 5515
5517 3 151.092847 72.9133895 100.625345 -1 5516
5518 3 151.051432 72.7756243 100.636182 -1 5517
5519 3 150.908864 72.666566 100.632313 -1 5518
5520 3 150.814544 72.5913937 100.621797 -1 5519
5521 3 150.470221 72.4123504 100.727933 -1 5520
5522 3 150.39807 72.4414823 100.689404 -1 5521
5523 3 150.287514 72.4220655 100.636332 -1 5522
5524 3 150.214841 72.2835104 100.64468 -1 5523
5525 3 149.937246 72.4300287 100.586678 -1 5524
5526 3 149.775899 72.4189036 100.528455 -1 5525
5527 3 149.606216 72.4015781 100.47156 -1 5526
5528 3 149.467348 72.3878563 100.441334 -1 5527
5529 3 149.484954 72.3381639 100.507463 -1 5528
5530 3 150.502976 72.4339042 100.801297 -1 5521
5531 3 150.547697 72.3916898 100.919072 -1 5530
5532 3 150.62268 72.2999065 101.027043 -1 5531
5533 3 150.759836 72.4245937 101.155126 -1 5532
5534 3 150.782104 72.4452742 101.176426 -1 5533
5535 3 150.717505 72.4916114 101.210303 -1 5534
5536 3 150.656119 72.5503399 101.26644 -1 5535
5537 3 152.757683 73.7257504 100.936624 -1 5487
5538 3 153.958713 72.2560117 101.538205 -1 5477
5539 3 153.967018 72.2037799 101.632407 -1 5538
5540 3 153.977848 72.2076311 101.658114 -1 5539
5541 3 153.991807 72.2062451 101.711597 -1 5540
5542 3 153.994575 72.2262444 101.757811 -1 5541
5543 3 153.995233 72.2237233 101.784565 -1 5542
5544 3 153.745211 72.0591704 101.683858 -1 5540
5545 3 153.699182 71.9941136 101.725433 -1 5544
5546 3 153.748857 71.9757228 101.786691 -1 5545
5547 3 153.77051 71.9325157 101.853052 -1 5546
5548 3 153.845957 71.8533271 101.934301 -1 5547
5549 3 153.906129 71.8509274 101.965758 -1 5548
5550 3 153.987494 71.7734042 102.047061 -1 5549
5551 3 154.091878 71.7022776 102.102477 -1 5550
5552 3 154.189693 71.7139666 102.081073 -1 5551
5553 3 154.289139 71.6675445 102.051035 -1 5552
5554 3 154.391803 71.6696198 102.084824 -1 5553
5555 3 154.394277 71.5974187 102.132378 -1 5554
5556 3 154.452387 71.5288798 102.183443 -1 5555
5557 3 154.228084 72.1085883 101.577045 -1 5538
5558 3 154.501265 71.9712271 101.613544 -1 5557
5559 3 154.562347 71.8392479 101.709924 -1 5558
5560 3 154.452761 71.8800234 101.715042 -1 5559
5561 3 154.700784 71.1105213 101.648429 -1 5472
5562 3 154.651452 71.2904617 101.670193 -1 5561
5563 3 154.711403 71.255645 101.737842 -1 5562
5564 3 154.687289 71.3237875 101.741966 -1 5563
5565 3 154.680735 71.3941411 101.773033 -1 5564
5566 3 154.680022 71.4174475 101.792255 -1 5565
5567 3 154.920415 71.1529701 101.811761 -1 5563
5568 3 154.991004 71.1935733 101.831939 -1 5567
5569 3 154.994076 71.255406 101.866339 -1 5568
5570 3 154.997816 71.3270434 101.923984 -1 5569
5571 3 154.972438 71.4429708 101.965903 -1 5570
5572 3 154.973583 71.4779205 102.007842 -1 5571
5573 3 154.965969 71.4857694 102.030963 -1 5572
5574 3 154.93955 71.4972151 102.077492 -1 5573
5575 3 154.922269 71.5361412 102.090528 -1 5574
5576 3 154.968128 71.6853245 102.102033 -1 5575
5577 3 154.94066 71.7798093 102.123564 -1 5576
5578 3 154.94803 71.8176028 102.138884 -1 5577
5579 3 154.204332 68.9315817 102.412881 -1 5418
5580 3 154.235722 68.9474692 102.463731 -1 5579
5581 3 154.262793 68.8971202 102.532576 -1 5580
5582 3 154.237745 68.9207 102.549937 -1 5581
5583 3 153.09774 68.7146733 102.42589 -1 5415
5584 3 152.994344 68.8547662 102.326385 -1 5583
5585 3 152.963031 68.8682783 102.293837 -1 5584
5586 3 152.939935 68.8924835 102.259093 -1 5585
5587 3 152.823886 68.9451446 102.130075 -1 5586
5588 3 152.80251 68.9508535 102.10051 -1 5587
5589 3 152.773529 68.846795 102.07395 -1 5588
5590 3 152.668379 68.779734 102.004436 -1 5589
5591 3 152.634575 68.7545721 101.955881 -1 5590
5592 3 152.059419 66.850825 102.792483 -1 5304
5593 3 151.901361 66.8142868 102.760671 -1 5592
5594 3 151.850124 66.75925 102.717504 -1 5593
5595 3 151.737262 66.6069184 102.796673 -1 5594
5596 3 151.692837 66.6159231 102.816227 -1 5595
5597 3 151.596027 66.6088157 102.860723 -1 5596
5598 3 151.515835 66.7357592 102.873612 -1 5597
5599 3 151.347228 66.8110274 102.864931 -1 5598
5600 3 151.297783 66.8717811 102.896953 -1 5599
5601 3 152.430381 65.2430182 102.748462 -1 5300
5602 3 152.549278 65.2222613 102.791457 -1 5601
5603 3 152.720136 65.3748 102.877485 -1 5602
5604 3 152.942028 65.3288784 103.14679 -1 5603
5605 3 153.146597 65.3052314 103.251727 -1 5604
5606 3 153.162968 65.3361624 103.272173 -1 5605
5607 3 153.175466 65.3711062 103.291242 -1 5606
5608 3 153.239253 65.3642086 103.351693 -1 5607
5609 3 153.276187 65.1987751 103.264129 -1 5605
5610 3 153.342806 65.1110509 103.26559 -1 5609
5611 3 153.366611 65.0324001 103.260449 -1 5610
5612 3 153.462641 64.8980785 103.354545 -1 5611
5613 3 153.470506 64.7962941 103.405532 -1 5612
5614 3 153.411271 64.5664242 103.45305 -1 5613
5615 3 153.08401 64.3909017 103.380755 -1 5614
5616 3 152.973986 64.1593501 103.343423 -1 5615
5617 3 153.000095 64.051413 103.344363 -1 5616
5618 3 153.017595 63.9860122 103.334708 -1 5617
5619 3 153.174721 65.3501132 103.217663 -1 5605
5620 3 153.197254 65.3917474 103.183767 -1 5619
5621 3 153.315484 65.5163219 103.218142 -1 5620
5622 3 153.467227 65.6407107 103.255697 -1 5621
5623 3 153.641697 65.6593144 103.295005 -1 5622
5624 3 153.723339 65.8109767 103.292256 -1 5623
5625 3 153.806743 65.834569 103.321053 -1 5624
5626 3 153.83446 65.8324643 103.350557 -1 5625
5627 3 153.917219 65.9478466 103.382691 -1 5626
5628 3 154.028411 66.1348898 103.347208 -1 5627
5629 3 154.068855 66.2854162 103.339536 -1 5628
5630 3 154.206108 66.3868237 103.327562 -1 5629
5631 3 152.039317 65.2357069 102.553791 -1 5298
5632 3 151.977055 65.2816796 102.61585 -1 5631
5633 3 151.794644 65.2718653 102.652802 -1 5632
5634 3 151.737777 65.2801151 102.619073 -1 5633
5635 3 151.679861 65.2906427 102.584721 -1 5634
5636 3 151.581876 65.295467 102.547814 -1 5635
5637 3 151.460874 65.3830431 102.489429 -1 5636
5638 3 151.340366 65.4463522 102.436807 -1 5637
5639 3 151.771534 65.3882523 102.57081 -1 5634
5640 3 151.758641 65.4245274 102.534781 -1 5639
5641 3 152.569577 63.8852452 101.227849 -1 5288
5642 3 152.545691 63.8878354 101.170578 -1 5641
5643 3 152.533655 63.9221041 101.080057 -1 5642
5644 3 152.280717 64.0464603 101.028487 -1 5643
5645 3 152.094144 63.9686002 101.001228 -1 5644
5646 3 151.868869 64.017044 100.996715 -1 5645
5647 3 151.818404 64.036286 100.960599 -1 5646
5648 3 152.519996 63.908073 101.054638 -1 5643
5649 3 152.577232 63.9007027 100.979787 -1 5648
5650 3 152.561264 63.9829757 100.93255 -1 5649
5651 3 153.20677 63.2632633 101.318275 -1 5285
5652 3 152.804819 59.5176739 100.759069 -1 5044
5653 3 152.688493 59.5674039 100.765335 -1 5652
5654 3 152.697066 59.6541864 100.776816 -1 5653
5655 3 152.629455 59.6652701 100.712333 -1 5654
5656 3 152.969127 58.3037258 100.006204 -1 5031
5657 3 152.897578 58.3904877 99.9539415 -1 5656
5658 3 152.852637 58.4936358 99.901077 -1 5657
5659 3 152.895167 58.5366742 99.8120375 -1 5658
5660 3 152.894059 58.5964902 99.7152796 -1 5659
5661 3 152.93485 58.6318393 99.6272478 -1 5660
5662 3 152.923253 58.6489557 99.5943845 -1 5661
5663 3 152.872976 58.6827969 99.5544882 -1 5662
5664 3 152.86427 58.7671205 99.4801794 -1 5663
5665 3 152.887853 58.8283883 99.441861 -1 5664
5666 3 152.773146 59.0382 99.3324424 -1 5665
5667 3 152.773086 59.1407453 99.2266031 -1 5666
5668 3 152.703255 59.1864294 99.1254823 -1 5667
5669 3 152.72574 59.3112672 99.1596519 -1 5668
5670 3 152.7286 59.3600536 99.1786626 -1 5669
5671 3 152.778748 59.3643574 99.2679128 -1 5670
5672 3 152.651834 59.1387058 99.1017312 -1 5668
5673 3 154.512527 57.6424284 99.7245124 -1 5002
5674 3 154.361338 57.5198729 99.6762476 -1 5673
5675 3 154.156528 57.3880766 99.624402 -1 5674
5676 3 154.023631 57.3259611 99.5661156 -1 5675
5677 3 153.899105 57.2303398 99.4867923 -1 5676
5678 3 153.769358 57.1179825 99.4102958 -1 5677
5679 3 153.564543 56.9009155 99.4042699 -1 5678
5680 3 153.197793 56.7152435 99.5184836 -1 5679
5681 3 153.036476 56.6964308 99.5914626 -1 5680
5682 3 152.764092 56.7438707 99.6404402 -1 5681
5683 3 152.526387 56.7036784 99.6533083 -1 5682
5684 3 152.167951 56.6418244 99.6305878 -1 5683
5685 3 151.949862 56.556541 99.5979799 -1 5684
5686 3 151.880359 56.5472645 99.5649843 -1 5685
5687 3 151.768146 56.4769528 99.5115894 -1 5686
5688 3 151.589449 56.3656682 99.4317795 -1 5687
5689 3 151.403554 56.3981111 99.3519368 -1 5688
5690 3 151.251915 56.375518 99.2578965 -1 5689
5691 3 150.75168 56.3559143 99.2164378 -1 5690
5692 3 150.423704 56.5564373 99.1769782 -1 5691
5693 3 150.273102 56.4714792 99.0960039 -1 5692
5694 3 150.23822 56.440405 99.0709045 -1 5693
5695 3 150.027399 56.3822928 98.9798523 -1 5694
5696 3 149.894761 56.2824959 98.9036748 -1 5695
5697 3 149.760982 56.2160295 98.7371977 -1 5696
5698 3 149.453462 56.360074 98.6564476 -1 5697
5699 3 149.145363 56.5370011 98.5700393 -1 5698
5700 3 148.758107 56.3702831 98.5433355 -1 5699
5701 3 148.529625 56.2710035 98.5166073 -1 5700
5702 3 148.557806 56.6827539 98.4130128 -1 5701
5703 3 148.586783 56.8987776 98.3464386 -1 5702
5704 3 148.494322 56.9598547 98.3000445 -1 5703
5705 3 148.420655 56.9948669 98.2600612 -1 5704
5706 3 148.12606 57.0822944 98.1940421 -1 5705
5707 3 147.943498 57.0973696 98.1502218 -1 5706
5708 3 147.750722 57.2079613 98.1987682 -1 5707
5709 3 147.655952 57.2139727 98.2185336 -1 5708
5710 3 147.438068 57.050104 98.2612878 -1 5709
5711 3 147.209401 56.7737608 98.3241274 -1 5710
5712 3 147.398086 57.0926956 98.3056099 -1 5711
5713 3 147.496327 57.3014597 98.3012114 -1 5712
5714 3 147.459104 57.347806 98.3174577 -1 5713
5715 3 147.416671 57.3757467 98.3367561 -1 5714
5716 3 147.325341 57.3447797 98.3635079 -1 5715
5717 3 147.242007 57.3232123 98.3890411 -1 5716
5718 3 146.821965 57.0925821 98.4292343 -1 5717
5719 3 147.107563 57.4641188 98.4081184 -1 5718
5720 3 146.963857 57.4201541 98.433412 -1 5719
5721 3 147.111024 57.5598838 98.4454638 -1 5720
5722 3 147.117163 57.6001519 98.4658644 -1 5721
5723 3 147.085748 57.6775484 98.4766543 -1 5722
5724 3 147.041369 57.7835885 98.4811889 -1 5723
5725 3 147.017151 57.9312493 98.4794545 -1 5724
5726 3 146.846777 58.2311942 98.5210937 -1 5725
5727 3 146.860434 58.3972544 98.5459894 -1 5726
5728 3 146.811407 58.6514845 98.5499931 -1 5727
5729 3 146.783505 59.0099436 98.5087815 -1 5728
5730 3 146.500327 59.3929529 98.4449369 -1 5729
5731 3 146.122594 59.6515227 98.3980829 -1 5730
5732 3 146.066674 59.810624 98.3376295 -1 5731
5733 3 146.012279 59.9716733 98.2769295 -1 5732
5734 3 145.968556 60.1323215 98.2712993 -1 5733
5735 3 145.926283 60.2948421 98.265377 -1 5734
5736 3 145.876573 60.3649905 98.2761329 -1 5735
5737 3 145.851861 60.6551719 98.3016271 -1 5736
5738 3 145.872486 60.7570539 98.3380788 -1 5737
5739 3 145.892519 60.8258588 98.3535916 -1 5738
5740 3 145.938274 60.9628536 98.3850704 -1 5739
5741 3 145.852939 61.249712 98.3524877 -1 5740
5742 3 145.575514 61.6163072 98.238297 -1 5741
5743 3 145.524177 61.7795162 98.177235 -1 5742
5744 3 145.485624 62.0689682 98.1469055 -1 5743
5745 3 145.417747 62.1727955 98.149862 -1 5744
5746 3 145.27127 62.3384209 98.1361623 -1 5745
5747 3 145.11997 62.4838978 98.1260192 -1 5746
5748 3 145.004404 62.6042297 98.1228582 -1 5747
5749 3 144.779174 62.8027705 98.0180688 -1 5748
5750 3 144.771775 62.8793796 97.9763143 -1 5749
5751 3 144.723 62.9220543 97.9386148 -1 5750
5752 3 144.65241 62.9621142 97.9001947 -1 5751
5753 3 144.609397 62.9649541 97.8704879 -1 5752
5754 3 144.562323 63.0413223 97.8265769 -1 5753
5755 3 144.490594 63.0867646 97.7872133 -1 5754
5756 3 144.433773 63.1159962 97.7251384 -1 5755
5757 3 144.376187 63.1788927 97.6299854 -1 5756
5758 3 144.337125 63.3476939 97.5957414 -1 5757
5759 3 144.442455 63.4037163 97.5639258 -1 5758
5760 3 144.299387 63.2036303 97.5944973 -1 5757
5761 3 144.278598 63.1927734 97.5687849 -1 5760
5762 3 144.265719 63.1920525 97.4881943 -1 5761
5763 3 144.268887 63.1973519 97.4606545 -1 5762
5764 3 144.250073 62.9554223 97.3451734 -1 5763
5765 3 144.141971 62.8317445 97.149071 -1 5764
5766 3 144.113387 62.419394 97.0910304 -1 5765
5767 3 144.213156 62.2952269 97.0922029 -1 5766
5768 3 144.477027 62.4167118 97.0553396 -1 5767
5769 3 146.060326 60.8203392 98.3929461 -1 5739
5770 3 146.27147 60.8350155 98.4316223 -1 5769
5771 3 146.191063 59.4590599 98.1663739 -1 5731
5772 3 146.123237 59.4265713 98.0316592 -1 5771
5773 3 146.148912 59.8618267 98.5507873 -1 5731
5774 3 146.176208 59.8729593 98.5777319 -1 5773
5775 3 147.23673 57.5951767 98.5303603 -1 5723
5776 3 147.328133 57.583697 98.5941151 -1 5775
5777 3 147.378425 57.6916042 98.6326927 -1 5776
5778 3 147.492851 57.938292 98.6502649 -1 5777
5779 3 147.473973 58.0007759 98.7196103 -1 5778
5780 3 147.476317 58.1044218 98.8102493 -1 5779
5781 3 147.477791 58.0741368 98.8434042 -1 5780
5782 3 147.379224 58.051898 98.8673898 -1 5781
5783 3 147.474011 58.0830485 98.9236388 -1 5782
5784 3 147.654059 58.1312397 98.9834446 -1 5783
5785 3 147.82257 58.2119256 98.9816097 -1 5784
5786 3 149.917928 55.8381862 98.7946862 -1 5697
5787 3 149.880155 55.6290607 98.8036442 -1 5786
5788 3 151.15917 56.2130994 99.1962925 -1 5690
5789 3 151.186179 56.1172149 99.1327363 -1 5788
5790 3 151.199727 56.0116314 99.0979917 -1 5789
5791 3 151.173787 55.9444431 99.0804511 -1 5790
5792 3 151.097929 55.8329441 99.0388154 -1 5791
5793 3 150.859191 55.6216519 99.030177 -1 5792
5794 3 151.093877 55.8190509 98.9847414 -1 5793
5795 3 151.088754 55.8772797 98.9447747 -1 5794
5796 3 151.097567 55.8510305 98.8659222 -1 5795
5797 3 150.9033 55.5297514 98.8829104 -1 5796
5798 3 150.927424 55.4606382 98.8702692 -1 5797
5799 3 151.099507 55.6949977 98.8116443 -1 5798
5800 3 151.12031 55.9046551 98.6876988 -1 5799
5801 3 151.0648 55.8206591 98.6142291 -1 5800
5802 3 151.073023 55.8185365 98.5586387 -1 5801
5803 3 150.997029 55.8235254 98.4943678 -1 5802
5804 3 150.88903 55.9264143 98.3798698 -1 5803
5805 3 151.557713 55.9270141 99.1470412 -1 5790
5806 3 151.663017 55.9403651 99.2106759 -1 5805
5807 3 151.879615 56.5164701 99.5990112 -1 5686
5808 3 151.855582 56.4881426 99.6584442 -1 5807
5809 3 151.819826 56.4936617 99.7382527 -1 5808
5810 3 151.794125 56.4965643 99.7632985 -1 5809
5811 3 151.8015 56.5233738 99.7869175 -1 5810
5812 3 151.589581 56.5643868 99.8147945 -1 5811
5813 3 151.308407 56.4249059 99.8984131 -1 5812
5814 3 151.132845 56.2753627 100.021459 -1 5813
5815 3 151.057629 56.1513275 100.121044 -1 5814
5816 3 150.854818 55.8664123 100.348781 -1 5815
5817 3 150.947898 55.9645565 100.477386 -1 5816
5818 3 150.991422 56.0066716 100.50134 -1 5817
5819 3 151.01033 56.1470893 100.476888 -1 5818
5820 3 150.987023 56.1830357 100.550556 -1 5819
5821 3 150.983445 56.1985279 100.602374 -1 5820
5822 3 150.945378 56.2152659 100.650499 -1 5821
5823 3 150.745977 56.0010509 100.698139 -1 5822
5824 3 150.959563 56.3184614 100.687621 -1 5823
5825 3 151.064973 56.4500927 100.728499 -1 5824
5826 3 151.182379 56.5520156 100.748661 -1 5825
5827 3 151.27215 56.9192667 100.771419 -1 5826
5828 3 151.289843 57.1983509 100.803378 -1 5827
5829 3 151.28808 57.4305905 100.814581 -1 5828
5830 3 151.260023 57.4841782 100.829199 -1 5829
5831 3 151.260324 57.6155962 100.859478 -1 5830
5832 3 151.352663 57.872913 100.875173 -1 5831
5833 3 151.240271 57.7751669 100.909826 -1 5832
5834 3 151.477881 57.926733 100.960009 -1 5833
5835 3 151.628588 58.0413401 100.981 -1 5834
5836 3 151.831456 58.1359676 101.01108 -1 5835
5837 3 151.941469 58.2678671 101.024665 -1 5836
5838 3 152.042183 58.4425003 101.084142 -1 5837
5839 3 152.101718 58.4945825 101.107768 -1 5838
5840 3 152.178187 58.5656403 101.156997 -1 5839
5841 3 152.264981 58.7131876 101.19258 -1 5840
5842 3 152.309332 58.8133413 101.232852 -1 5841
5843 3 152.515484 59.1266568 101.413279 -1 5842
5844 3 152.617281 59.206042 101.463299 -1 5843
5845 3 152.590967 59.299837 101.524542 -1 5844
5846 3 152.655358 59.5221438 101.570067 -1 5845
5847 3 152.616189 59.7543081 101.629921 -1 5846
5848 3 152.57019 60.0966478 101.66696 -1 5847
5849 3 152.665434 60.3105588 101.689007 -1 5848
5850 3 152.768119 60.3380301 101.639605 -1 5849
5851 3 152.86505 60.285031 101.632896 -1 5850
5852 3 152.937037 60.4191067 101.640934 -1 5851
5853 3 153.049018 60.5311126 101.684774 -1 5852
5854 3 153.150277 60.7293353 101.709998 -1 5853
5855 3 153.187277 60.852676 101.716171 -1 5854
5856 3 153.239307 60.9562007 101.727835 -1 5855
5857 3 153.370254 61.0524468 101.667072 -1 5856
5858 3 153.4262 61.1321342 101.629141 -1 5857
5859 3 153.405913 61.2735268 101.65269 -1 5858
5860 3 153.559724 61.3792639 101.674079 -1 5859
5861 3 153.557481 61.4114984 101.694527 -1 5860
5862 3 153.522678 61.428044 101.742181 -1 5861
5863 3 153.560843 61.4413953 101.661303 -1 5861
5864 3 153.576406 61.4330379 101.609869 -1 5863
5865 3 153.618748 61.4134559 101.590888 -1 5864
5866 3 153.394237 61.021367 101.593764 -1 5858
5867 3 153.417313 60.9171735 101.562618 -1 5866
5868 3 153.439029 60.7791476 101.510657 -1 5867
5869 3 153.402362 60.7052179 101.466945 -1 5868
5870 3 153.369604 60.6583301 101.445588 -1 5869
5871 3 153.350159 60.6020637 101.427485 -1 5870
5872 3 153.343432 60.5422674 101.383859 -1 5871
5873 3 153.301156 60.3980908 101.325977 -1 5872
5874 3 153.225014 60.3313199 101.248878 -1 5873
5875 3 151.890791 56.4708059 99.8056103 -1 5810
5876 3 151.909011 56.4127964 99.8465629 -1 5875
5877 3 152.007864 56.3305992 99.8999871 -1 5876
5878 3 152.001137 56.3062568 99.9320324 -1 5877
5879 3 151.986058 56.2263722 99.9738814 -1 5878
5880 3 152.00729 56.1224693 100.051823 -1 5879
5881 3 152.096398 55.9552384 100.148513 -1 5880
5882 3 152.146778 55.8590996 100.199824 -1 5881
5883 3 152.197214 55.7988721 100.244284 -1 5882
5884 3 152.329768 55.6995279 100.304493 -1 5883
5885 3 152.360016 55.7054639 100.362202 -1 5884
5886 3 152.276334 55.6629682 100.445365 -1 5885
5887 3 152.081745 55.5674067 100.527105 -1 5886
5888 3 151.843547 55.5065174 100.569906 -1 5887
5889 3 151.871966 55.6093493 100.608738 -1 5888
5890 3 151.824774 55.454866 100.605423 -1 5889
5891 3 151.754398 55.3773349 100.640545 -1 5890
5892 3 151.623992 55.183268 100.608645 -1 5891
5893 3 151.66528 55.2318879 100.576032 -1 5892
5894 3 151.611438 55.2115503 100.546802 -1 5893
5895 3 151.67633 55.3153116 100.5061 -1 5894
5896 3 151.55976 55.316191 100.549521 -1 5895
5897 3 151.455754 55.2609646 100.577082 -1 5896
5898 3 151.741058 55.7656812 100.593692 -1 5889
5899 3 151.437999 55.7243483 100.598628 -1 5898
5900 3 151.259587 55.8179469 100.590826 -1 5899
5901 3 151.156728 55.8576278 100.655787 -1 5900
5902 3 151.066587 55.8713527 100.726725 -1 5901
5903 3 150.812267 55.6375238 100.772308 -1 5902
5904 3 151.046755 55.8765902 100.778689 -1 5903
5905 3 151.080797 55.9132798 100.802715 -1 5904
5906 3 151.103585 55.9397204 100.827523 -1 5905
5907 3 154.517788 57.6436966 99.7533746 -1 5673
5908 3 154.543449 57.6435523 99.8702214 -1 5907
5909 3 154.524373 57.5747971 99.9673808 -1 5908
5910 3 154.467705 57.5258661 100.084931 -1 5909
5911 3 154.427691 57.4428345 100.21064 -1 5910
5912 3 154.334337 57.3599034 100.302121 -1 5911
5913 3 156.595696 56.2959663 98.5382187 -1 4927
5914 3 156.524991 56.1609056 98.4706832 -1 5913
5915 3 156.463642 56.2988124 98.3470878 -1 5914
5916 3 162.598904 56.646511 96.7596057 -1 4733
5917 3 162.563256 56.2283549 96.7602428 -1 5916
5918 3 162.450061 55.7742541 96.7887214 -1 5917
5919 3 162.273039 55.1687157 96.753808 -1 5918
5920 3 162.241529 55.0535722 96.686045 -1 5919
5921 3 162.693765 55.1009147 96.7402839 -1 5920
5922 3 163.100846 54.8950564 96.9081632 -1 5921
5923 3 163.346531 54.7154707 97.0762859 -1 5922
5924 3 163.43983 54.6688203 97.0415636 -1 5923
5925 3 163.631631 54.6460173 96.9862686 -1 5924
5926 3 163.670233 54.5856481 96.9468198 -1 5925
5927 3 163.828211 54.4988222 97.0210876 -1 5926
5928 3 163.91425 54.471314 97.0703832 -1 5927
5929 3 164.052015 54.3425012 97.1812815 -1 5928
5930 3 164.175174 54.2325838 97.2557959 -1 5929
5931 3 164.299344 54.1227098 97.3304755 -1 5930
5932 3 164.497942 53.9945769 97.4503846 -1 5931
5933 3 164.753407 53.8592472 97.610031 -1 5932
5934 3 165.16877 53.79451 97.7186953 -1 5933
5935 3 165.471497 53.7048194 97.8161794 -1 5934
5936 3 165.864605 53.5976547 97.9320376 -1 5935
5937 3 165.976444 53.5924611 98.0087559 -1 5936
5938 3 166.208512 53.6053649 98.1286673 -1 5937
5939 3 166.24916 53.53797 98.1800119 -1 5938
5940 3 166.343413 53.4988958 98.2328727 -1 5939
5941 3 166.367636 53.439287 98.3085643 -1 5940
5942 3 166.685969 53.2696105 98.3698223 -1 5941
5943 3 166.874221 53.1826313 98.3913428 -1 5942
5944 3 167.039259 53.0876789 98.3826787 -1 5943
5945 3 167.172521 53.0141389 98.3354443 -1 5944
5946 3 167.291066 52.8785494 98.3011471 -1 5945
5947 3 167.365273 52.7266759 98.2926542 -1 5946
5948 3 167.353301 52.6414458 98.2257315 -1 5947
5949 3 167.410086 52.5635705 98.1394631 -1 5948
5950 3 167.486814 52.5016116 98.1098344 -1 5949
5951 3 167.573581 52.4374163 98.0824862 -1 5950
5952 3 167.559211 52.3538848 98.0149917 -1 5951
5953 3 167.594021 52.0813328 98.1167495 -1 5952
5954 3 167.674644 51.8259022 98.2786122 -1 5953
5955 3 167.816 51.5410767 98.4289031 -1 5954
5956 3 167.837022 51.4041631 98.4945688 -1 5955
5957 3 167.84134 51.2553946 98.5039729 -1 5956
5958 3 167.829849 51.1833797 98.4917944 -1 5957
5959 3 167.816872 51.056455 98.5777104 -1 5958
5960 3 167.829899 51.014816 98.6183535 -1 5959
5961 3 167.852135 50.8799871 98.7117357 -1 5960
5962 3 167.888513 50.8179586 98.7611053 -1 5961
5963 3 167.880902 50.8258661 98.8421212 -1 5962
5964 3 167.815952 50.8404325 98.8842109 -1 5963
5965 3 167.797958 50.8708855 98.9299161 -1 5964
5966 3 167.730206 50.9067123 98.9383313 -1 5965
5967 3 167.614919 50.9173833 99.0015408 -1 5966
5968 3 167.486687 50.870415 99.0488436 -1 5967
5969 3 167.613339 50.7374491 99.1014817 -1 5968
5970 3 167.643578 50.6791151 99.1485485 -1 5969
5971 3 167.317647 50.8322901 99.0314477 -1 5968
5972 3 167.074677 50.7395056 99.0157901 -1 5971
5973 3 167.015675 50.6851017 98.9916997 -1 5972
5974 3 167.043746 50.6891875 98.9389036 -1 5973
5975 3 166.973753 50.5008836 98.8897976 -1 5974
5976 3 167.055137 50.4451782 98.8884014 -1 5975
5977 3 167.16252 50.5013798 98.8635328 -1 5976
5978 3 167.179039 50.5731539 98.93273 -1 5977
5979 3 167.921875 50.7637619 98.7518816 -1 5962
5980 3 167.918431 50.7099794 98.70857 -1 5979
5981 3 167.88732 50.5774774 98.6804538 -1 5980
5982 3 167.913724 50.3851727 98.6487505 -1 5981
5983 3 167.874454 50.2303953 98.6251738 -1 5982
5984 3 167.737597 50.1432516 98.5967111 -1 5983
5985 3 167.672186 50.1117417 98.5378386 -1 5984
5986 3 167.641683 50.0987101 98.508055 -1 5985
5987 3 167.525061 50.0677564 98.4686508 -1 5986
5988 3 167.399417 50.0878365 98.3866542 -1 5987
5989 3 167.361832 50.1088355 98.3469756 -1 5988
5990 3 167.347735 50.0689807 98.2984186 -1 5989
5991 3 167.281678 50.083819 98.1426125 -1 5990
5992 3 167.233048 50.1325149 98.0372385 -1 5991
5993 3 167.204675 50.1135898 97.9524309 -1 5992
5994 3 167.15874 50.1444557 97.8801144 -1 5993
5995 3 167.132349 50.1302853 97.8509812 -1 5994
5996 3 167.122881 50.0643259 97.8380554 -1 5995
5997 3 167.113962 50.0661316 97.8077212 -1 5996
5998 3 167.10818 50.0660877 97.7783802 -1 5997
5999 3 167.067605 50.1046185 97.6478968 -1 5998
6000 3 167.06474 50.0208595 97.526996 -1 5999
6001 3 167.193437 49.9870019 97.4155113 -1 6000
6002 3 167.300663 49.9844901 97.3207014 -1 6001
6003 3 167.259405 50.0578488 97.2657342 -1 6002
6004 3 167.168123 49.9088625 97.2038482 -1 6003
6005 3 167.138263 49.909656 97.084316 -1 6004
6006 3 167.144909 49.816843 96.9674423 -1 6005
6007 3 167.129724 49.7719236 96.9196857 -1 6006
6008 3 167.070303 49.7476284 96.8872227 -1 6007
6009 3 167.000819 49.7626109 96.8137911 -1 6008
6010 3 166.991161 49.7553706 96.7854175 -1 6009
6011 3 166.946008 49.7187158 96.758739 -1 6010
6012 3 166.873379 49.6831126 96.726946 -1 6011
6013 3 166.794109 49.6138718 96.7890368 -1 6012
6014 3 166.752247 49.6292395 96.8348328 -1 6013
6015 3 166.71993 49.6461396 96.910527 -1 6014
6016 3 166.558029 49.6037112 96.7791533 -1 6013
6017 3 167.436838 50.0098188 97.3374881 -1 6002
6018 3 167.55711 50.113585 97.3024182 -1 6017
6019 3 167.563155 50.0144943 97.3011754 -1 6018
6020 3 167.65784 50.0114757 97.2615005 -1 6019
6021 3 167.797864 50.0459028 97.3335291 -1 6020
6022 3 167.849481 50.0713294 97.3925423 -1 6021
6023 3 167.852575 50.0896623 97.4733664 -1 6022
6024 3 167.153866 50.2355039 97.8558431 -1 5994
6025 3 167.118997 50.4463269 97.7957591 -1 6024
6026 3 167.388608 50.0515506 98.5065978 -1 5985
6027 3 167.131662 50.06544 98.4892386 -1 6026
6028 3 167.134827 50.1087613 98.5632862 -1 6027
6029 3 167.168319 50.1123863 98.652181 -1 6028
6030 3 167.098055 50.1451948 98.7169231 -1 6029
6031 3 166.909736 50.2312211 98.6932379 -1 6030
6032 3 166.700734 50.3472146 98.6589514 -1 6031
6033 3 166.551721 50.3538185 98.6616721 -1 6032
6034 3 166.277254 50.2362281 98.6470785 -1 6033
6035 3 166.129077 50.2370576 98.566669 -1 6034
6036 3 166.012906 50.2246206 98.5229095 -1 6035
6037 3 165.8473 50.2083493 98.5855896 -1 6036
6038 3 165.712229 50.150269 98.6069378 -1 6037
6039 3 165.583309 50.1267928 98.5640258 -1 6038
6040 3 165.382612 50.0308352 98.5278012 -1 6039
6041 3 165.321927 50.0203155 98.4924487 -1 6040
6042 3 165.176475 49.991791 98.5617759 -1 6041
6043 3 165.148767 49.9958643 98.5847896 -1 6042
6044 3 165.130195 49.9717469 98.6162271 -1 6043
6045 3 165.112543 49.95928 98.6732552 -1 6044
6046 3 165.092033 49.9442075 98.7021134 -1 6045
6047 3 165.091009 49.9810702 98.7211825 -1 6046
6048 3 165.012816 49.8942924 98.7587268 -1 6047
6049 3 164.991347 49.9423719 98.7718542 -1 6048
6050 3 164.918249 49.9890321 98.8056777 -1 6049
6051 3 164.89765 49.9731636 98.834702 -1 6050
6052 3 167.80768 52.4644437 98.1708599 -1 5950
6053 3 167.894498 52.5285698 98.1976416 -1 6052
6054 3 167.930775 52.5767707 98.2486661 -1 6053
6055 3 168.018821 52.5882295 98.2315673 -1 6054
6056 3 168.100483 52.4962869 98.4094962 -1 6055
6057 3 168.268841 52.4174645 98.5691609 -1 6056
6058 3 168.323797 52.4607807 98.4540509 -1 6057
6059 3 168.298498 52.3976027 98.3804109 -1 6058
6060 3 168.281086 52.4414304 98.3384469 -1 6059
6061 3 168.277649 52.3881934 98.6060172 -1 6057
6062 3 168.385372 52.3476394 98.6613666 -1 6061
6063 3 168.572352 52.3605883 98.6880166 -1 6062
6064 3 168.807338 52.2936322 98.8262494 -1 6063
6065 3 168.951962 52.332937 98.9238927 -1 6064
6066 3 168.966785 52.3032428 98.9615092 -1 6065
6067 3 166.539537 53.3976172 98.4027298 -1 5941
6068 3 166.659599 53.3415791 98.4921447 -1 6067
6069 3 166.8429 53.3156478 98.5553592 -1 6068
6070 3 166.878511 53.0898672 98.6433473 -1 6069
6071 3 166.886169 53.018806 98.7186263 -1 6070
6072 3 166.895019 53.0056526 98.8087283 -1 6071
6073 3 166.970767 52.9521082 98.8900802 -1 6072
6074 3 167.142396 52.7269103 99.2816597 -1 6073
6075 3 167.161192 52.694207 99.4051918 -1 6074
6076 3 166.94856 52.7232169 99.3663364 -1 6075
6077 3 166.699874 52.7131916 99.4727276 -1 6076
6078 3 166.409123 52.7106532 99.5148531 -1 6077
6079 3 166.26242 52.727408 99.5740936 -1 6078
6080 3 166.036439 52.6617663 99.5276513 -1 6079
6081 3 165.616152 52.741012 99.1626042 -1 6080
6082 3 165.412489 52.6938176 98.9431883 -1 6081
6083 3 165.170179 52.6633123 98.9714367 -1 6082
6084 3 164.967175 52.6500984 99.00167 -1 6083
6085 3 164.768033 52.5158597 99.0322573 -1 6084
6086 3 164.857506 52.5020877 99.1059588 -1 6085
6087 3 164.913989 52.4585172 99.153069 -1 6086
6088 3 164.940877 52.3454002 99.1263333 -1 6087
6089 3 164.966735 52.3269377 99.0773328 -1 6088
6090 3 164.517438 52.4104079 98.9912643 -1 6085
6091 3 164.509625 52.3988519 98.9067205 -1 6090
6092 3 164.376456 52.4135065 98.7685417 -1 6091
6093 3 164.093419 52.3571093 98.6245698 -1 6092
6094 3 163.846428 52.3425861 98.5047075 -1 6093
6095 3 167.236567 52.6555445 99.5101986 -1 6075
6096 3 167.30297 52.4345224 99.908605 -1 6095
6097 3 167.349785 52.3628986 100.043936 -1 6096
6098 3 167.335321 52.3080079 100.138195 -1 6097
6099 3 167.439765 52.3192038 100.206634 -1 6098
6100 3 167.526356 52.1767515 100.363298 -1 6099
6101 3 167.447213 51.8288484 100.542575 -1 6100
6102 3 167.550047 51.5767676 100.643063 -1 6101
6103 3 167.625917 51.3682913 100.729553 -1 6102
6104 3 167.661825 51.3381426 100.769183 -1 6103
6105 3 167.65264 51.3322096 100.796673 -1 6104
6106 3 167.619097 51.3015938 100.853723 -1 6105
6107 3 167.608267 51.306438 100.878478 -1 6106
6108 3 167.743839 50.8182766 101.009967 -1 6107
6109 3 167.781919 50.6754004 101.021013 -1 6108
6110 3 167.80361 50.6583173 101.000826 -1 6109
6111 3 168.011761 50.5367589 100.950216 -1 6110
6112 3 168.02466 50.4504369 100.944832 -1 6111
6113 3 168.08906 50.3535147 101.03111 -1 6112
6114 3 168.334812 50.3017271 101.024819 -1 6113
6115 3 168.451443 50.1419881 101.106095 -1 6114
6116 3 168.461717 50.0065549 101.16605 -1 6115
6117 3 168.464632 49.9842371 101.198676 -1 6116
6118 3 168.400137 49.8760803 101.241259 -1 6117
6119 3 168.275313 49.8436528 101.284472 -1 6118
6120 3 168.174939 49.8252708 101.355017 -1 6119
6121 3 168.044376 49.7556684 101.405948 -1 6120
6122 3 167.898473 49.7020387 101.450972 -1 6121
6123 3 167.762455 49.5561296 101.491566 -1 6122
6124 3 167.701104 49.4901825 101.524672 -1 6123
6125 3 167.683281 49.5258617 101.540874 -1 6124
6126 3 167.623044 49.3829728 101.564745 -1 6124
6127 3 167.588776 49.2971872 101.606235 -1 6126
6128 3 167.533407 49.1925823 101.675769 -1 6127
6129 3 167.479997 49.1205604 101.71126 -1 6128
6130 3 167.486631 49.1593024 101.730251 -1 6129
6131 3 167.554383 49.2303371 101.804357 -1 6130
6132 3 167.65702 49.2072817 101.931378 -1 6131
6133 3 167.621636 49.4298371 102.010012 -1 6132
6134 3 167.549504 49.4178434 102.08269 -1 6133
6135 3 167.597225 49.4747967 102.210259 -1 6134
6136 3 167.62167 49.50164 102.234407 -1 6135
6137 3 168.477672 50.0703582 101.126556 -1 6116
6138 3 168.493875 50.0881138 101.097754 -1 6137
6139 3 168.51164 50.1394046 101.034288 -1 6138
6140 3 168.542808 50.1430162 101.010945 -1 6139
6141 3 168.596259 50.1014671 100.974325 -1 6140
6142 3 168.6969 50.0871414 100.911278 -1 6141
6143 3 168.783643 50.0138313 100.91425 -1 6142
6144 3 168.808893 49.9740909 100.873161 -1 6143
6145 3 168.684958 49.8482884 100.911299 -1 6143
6146 3 168.705014 49.7857532 100.847748 -1 6145
6147 3 168.702552 49.780643 100.767278 -1 6146
6148 3 168.635686 49.7661141 100.733528 -1 6147
6149 3 168.513124 49.6948274 100.759059 -1 6148
6150 3 168.398656 49.6158578 100.814733 -1 6149
6151 3 168.239379 49.3547994 100.906468 -1 6150
6152 3 168.182011 49.438506 100.905282 -1 6151
6153 3 167.908581 49.3654153 100.881522 -1 6152
6154 3 167.685676 49.344001 100.880341 -1 6153
6155 3 167.531172 49.3300398 100.887689 -1 6154
6156 3 167.363505 49.3514497 100.884861 -1 6155
6157 3 167.350753 49.3426878 100.912183 -1 6156
6158 3 168.573495 49.6855385 100.716075 -1 6148
6159 3 168.633681 49.6139136 100.714983 -1 6158
6160 3 168.951675 49.6902323 100.717819 -1 6159
6161 3 169.106231 49.6551215 100.722454 -1 6160
6162 3 167.603404 51.3108989 100.904179 -1 6107
6163 3 167.49596 51.2835297 101.086689 -1 6162
6164 3 167.383075 51.6107988 100.996295 -1 6163
6165 3 167.089877 51.8459253 100.956304 -1 6164
6166 3 166.907745 51.9098812 101.026211 -1 6165
6167 3 166.832916 52.0251366 101.154959 -1 6166
6168 3 166.806703 52.1774147 101.254829 -1 6167
6169 3 166.820878 52.229784 101.272645 -1 6168
6170 3 166.720223 52.4195118 101.299138 -1 6169
6171 3 166.545445 52.4743857 101.317956 -1 6170
6172 3 166.526705 52.4917691 101.366568 -1 6171
6173 3 166.338552 52.4920441 101.313172 -1 6172
6174 3 166.26115 52.5776512 101.366385 -1 6173
6175 3 166.155099 52.5612485 101.383045 -1 6174
6176 3 166.006341 52.5102944 101.31878 -1 6175
6177 3 165.96001 52.613808 101.289752 -1 6176
6178 3 165.887401 52.6698095 101.295191 -1 6177
6179 3 165.810708 52.7268755 101.299891 -1 6178
6180 3 165.575907 52.7433332 101.292046 -1 6179
6181 3 165.493284 52.7528412 101.251085 -1 6180
6182 3 165.452572 52.7727285 101.213516 -1 6181
6183 3 165.333484 52.6721318 101.163852 -1 6182
6184 3 165.249829 52.7088157 101.088912 -1 6183
6185 3 165.114169 52.679209 101.132452 -1 6184
6186 3 165.089883 52.7469545 101.086565 -1 6185
6187 3 165.103711 52.767837 100.916866 -1 6186
6188 3 165.040594 52.7347441 100.831809 -1 6187
6189 3 164.981249 52.7607716 100.78999 -1 6188
6190 3 164.907901 52.7975869 100.715856 -1 6189
6191 3 164.8147 52.9100388 100.566051 -1 6190
6192 3 164.935803 53.0897952 100.514897 -1 6191
6193 3 164.927527 52.9687952 100.484393 -1 6192
6194 3 165.052104 53.0104672 100.464326 -1 6193
6195 3 165.14872 52.9332274 100.382577 -1 6194
6196 3 165.252312 52.9200216 100.259398 -1 6195
6197 3 165.310479 52.9244306 100.210287 -1 6196
6198 3 165.374151 52.8777919 100.201618 -1 6197
6199 3 164.977648 53.1482615 100.535823 -1 6192
6200 3 165.015751 53.2967719 100.592498 -1 6199
6201 3 164.97331 53.4774137 100.659198 -1 6200
6202 3 164.754527 53.6566129 100.618168 -1 6201
6203 3 164.605981 53.949593 100.505638 -1 6202
6204 3 164.559616 53.9618498 100.440196 -1 6203
6205 3 164.439919 53.9635185 100.310415 -1 6204
6206 3 164.13932 53.9833707 100.236802 -1 6205
6207 3 164.152351 54.1363797 100.23335 -1 6206
6208 3 164.176211 54.4300025 100.200574 -1 6207
6209 3 164.157011 54.4844852 100.214474 -1 6208
6210 3 164.071688 54.6144437 100.117566 -1 6209
6211 3 164.011501 54.6325113 100.076983 -1 6210
6212 3 163.856289 54.5746964 100.040203 -1 6211
6213 3 163.756152 54.644647 100.011377 -1 6212
6214 3 163.681696 54.693868 100.01916 -1 6213
6215 3 163.539759 54.6109511 99.961074 -1 6214
6216 3 163.449313 54.6586264 99.8525506 -1 6215
6217 3 163.318327 54.8001262 99.7752014 -1 6216
6218 3 163.272954 54.8644151 99.6975103 -1 6217
6219 3 163.17081 54.9123976 99.7308102 -1 6218
6220 3 164.056306 54.763341 100.111368 -1 6210
6221 3 164.097871 54.9062226 100.11418 -1 6220
6222 3 164.181171 54.9694771 100.082999 -1 6221
6223 3 164.233501 55.0507219 100.12926 -1 6222
6224 3 164.260426 55.148694 100.139936 -1 6223
6225 3 164.359743 55.3172404 100.173356 -1 6224
6226 3 164.599635 55.3459304 100.256031 -1 6225
6227 3 164.647206 55.3765175 100.312529 -1 6226
6228 3 164.835752 55.3245613 100.462378 -1 6227
6229 3 165.07321 55.2404153 100.597046 -1 6228
6230 3 165.165418 55.0823963 100.700044 -1 6229
6231 3 165.218233 55.0061287 100.779894 -1 6230
6232 3 165.269359 55.0632865 100.802365 -1 6231
6233 3 165.307851 55.1686709 100.868866 -1 6232
6234 3 165.332823 55.230996 100.942843 -1 6233
6235 3 165.376498 55.3168305 101.042112 -1 6234
6236 3 166.658925 52.6197322 101.38402 -1 6172
6237 3 166.713213 52.7173224 101.397472 -1 6236
6238 3 166.682697 52.7798041 101.407071 -1 6237
6239 3 166.558907 52.8217859 101.35345 -1 6238
6240 3 166.532432 52.7676762 101.334184 -1 6239
6241 3 166.722014 52.7510859 101.446217 -1 6238
6242 3 166.829206 52.8224567 101.527501 -1 6241
6243 3 166.961275 52.9763993 101.59396 -1 6242
6244 3 167.08336 53.0224388 101.709854 -1 6243
6245 3 167.144192 53.071575 101.734654 -1 6244
6246 3 167.113473 53.3983597 101.741546 -1 6245
6247 3 167.064511 53.5755644 101.751352 -1 6246
6248 3 167.005649 53.5357173 101.779554 -1 6247
6249 3 166.84077 53.549522 101.782125 -1 6248
6250 3 166.760827 53.6168384 101.83921 -1 6249
6251 3 166.488092 53.447919 101.812236 -1 6250
6252 3 166.343352 53.3931127 101.777495 -1 6251
6253 3 166.318216 53.3980274 101.74567 -1 6252
6254 3 166.321609 53.4435348 101.653889 -1 6253
6255 3 166.271419 53.4523594 101.617812 -1 6254
6256 3 166.30827 53.4522638 101.815003 -1 6251
6257 3 166.23345 53.4695251 101.828873 -1 6256
6258 3 166.229019 53.5032548 101.848483 -1 6257
6259 3 167.126164 53.6603945 101.768521 -1 6247
6260 3 167.284847 53.7600627 101.795278 -1 6259
6261 3 167.394757 53.7780215 101.860548 -1 6260
6262 3 167.452531 53.8225601 101.940396 -1 6261
6263 3 167.536188 53.8635125 101.997033 -1 6262
6264 3 167.667307 54.003421 102.011215 -1 6263
6265 3 167.739854 54.0551029 102.06396 -1 6264
6266 3 167.850214 54.2199211 102.042766 -1 6265
6267 3 167.901143 54.3281755 101.998795 -1 6266
6268 3 167.890253 54.4876564 101.935686 -1 6267
6269 3 167.88634 54.5104637 101.902967 -1 6268
6270 3 167.531671 53.7545182 102.01995 -1 6263
6271 3 167.389126 53.6773555 102.045159 -1 6270
6272 3 167.354538 53.6609896 102.180177 -1 6271
6273 3 167.424668 53.6097942 102.281691 -1 6272
6274 3 167.452161 53.5933479 102.315882 -1 6273
6275 3 167.517775 53.5240862 102.447428 -1 6274
6276 3 167.526805 53.3611889 102.591288 -1 6275
6277 3 167.457662 53.263183 102.630199 -1 6276
6278 3 167.375 52.9766043 102.707331 -1 6277
6279 3 167.488974 51.2200559 101.209402 -1 6163
6280 3 167.484333 51.1260412 101.257293 -1 6279
6281 3 166.930639 51.0561298 101.194256 -1 6280
6282 3 166.889746 51.2028011 101.237499 -1 6281
6283 3 166.95275 51.4285109 101.332545 -1 6282
6284 3 166.982491 51.4265259 101.391825 -1 6283
6285 3 166.929632 51.4684105 101.402395 -1 6284
6286 3 167.003605 51.5379831 101.506449 -1 6285
6287 3 167.036478 51.5685892 101.531502 -1 6286
6288 3 167.020816 51.4166376 101.42671 -1 6284
6289 3 167.143939 51.4634605 101.515314 -1 6288
6290 3 167.27834 51.5162302 101.603989 -1 6289
6291 3 167.30763 51.503668 101.638046 -1 6290
6292 3 167.21764 51.5290176 101.647136 -1 6291
6293 3 167.728596 51.2408751 101.429429 -1 6280
6294 3 167.666806 51.3730351 100.706922 -1 6103
6295 3 167.657689 51.3364381 100.631504 -1 6294
6296 3 167.992543 51.3342201 100.653554 -1 6295
6297 3 167.917858 51.2878068 100.625868 -1 6296
6298 3 167.903113 51.2384863 100.607645 -1 6297
6299 3 167.872801 51.2583216 100.543585 -1 6298
6300 3 167.829436 51.2723914 100.478857 -1 6299
6301 3 168.106757 51.4044557 100.626576 -1 6296
6302 3 168.278529 51.3748866 100.631194 -1 6301
6303 3 168.438912 51.5168579 100.594375 -1 6302
6304 3 167.116265 52.0580844 100.135953 -1 6098
6305 3 167.074015 52.0303938 100.164018 -1 6304
6306 3 167.037523 52.0333073 100.102217 -1 6305
6307 3 167.013025 51.932112 100.094181 -1 6306
6308 3 166.928939 51.8325838 100.160612 -1 6307
6309 3 166.955951 51.8985613 100.288518 -1 6308
6310 3 166.850972 51.747889 100.335701 -1 6309
6311 3 166.883126 51.7368869 100.370712 -1 6310
6312 3 166.780999 51.6559532 100.429964 -1 6311
6313 3 166.634031 51.6167244 100.556301 -1 6312
6314 3 166.52917 51.534721 100.698326 -1 6313
6315 3 166.344249 51.4556538 100.772715 -1 6314
6316 3 166.226929 51.3591417 100.805434 -1 6315
6317 3 166.091058 51.2942884 100.883563 -1 6316
6318 3 165.941948 51.3436735 100.878836 -1 6317
6319 3 165.746172 51.33688 100.880221 -1 6318
6320 3 165.642553 51.2692732 100.908379 -1 6319
6321 3 165.552713 51.2764046 100.921716 -1 6320
6322 3 165.504597 51.2415954 100.977991 -1 6321
6323 3 165.519566 51.2730476 101.000686 -1 6322
6324 3 165.555865 51.1973228 101.050319 -1 6323
6325 3 165.599739 51.2064081 101.082038 -1 6324
6326 3 165.58246 51.2864305 101.144458 -1 6325
6327 3 165.655789 51.3258923 101.256056 -1 6326
6328 3 165.689462 51.3698258 101.306006 -1 6327
6329 3 165.714999 51.4110737 101.35539 -1 6328
6330 3 165.657044 51.4702937 101.389234 -1 6329
6331 3 165.560484 51.4076569 101.472025 -1 6330
6332 3 165.650109 51.5801694 101.528815 -1 6331
6333 3 165.650942 51.6408736 101.597892 -1 6332
6334 3 165.723618 51.7155069 101.64632 -1 6333
6335 3 165.816779 51.7765065 101.727817 -1 6334
6336 3 165.867455 51.8232897 101.806522 -1 6335
6337 3 165.91474 51.8542577 101.833514 -1 6336
6338 3 165.952417 51.8092477 101.875646 -1 6337
6339 3 165.503607 51.3180525 100.850091 -1 6321
6340 3 165.435656 51.3309107 100.754436 -1 6339
6341 3 165.355635 51.4007951 100.782853 -1 6340
6342 3 165.266728 51.5460266 100.76546 -1 6341
6343 3 165.062913 51.6895143 100.676757 -1 6342
6344 3 164.999173 51.7613889 100.595906 -1 6343
6345 3 164.979472 51.843191 100.546849 -1 6344
6346 3 164.957948 51.7244333 100.542566 -1 6345
6347 3 164.857266 51.6632687 100.486223 -1 6346
6348 3 164.894997 51.9132421 100.463271 -1 6345
6349 3 164.73136 51.9353194 100.491234 -1 6348
6350 3 164.71396 51.9406218 100.515589 -1 6349
6351 3 167.321961 52.6166837 99.9810545 -1 6097
6352 3 166.827173 52.7489175 99.8777779 -1 6351
6353 3 166.536534 52.7903304 99.853778 -1 6352
6354 3 166.875438 52.7755977 99.8506041 -1 6352
6355 3 166.919465 52.8025523 99.8227408 -1 6354
6356 3 166.920724 52.9043876 99.7149438 -1 6355
6357 3 166.89324 53.0105917 99.658091 -1 6356
6358 3 166.842679 53.1654885 99.6994194 -1 6357
6359 3 166.862192 53.3377745 99.7189741 -1 6358
6360 3 166.9912 53.4049278 99.806959 -1 6359
6361 3 167.042779 53.4145321 99.8967126 -1 6360
6362 3 164.177233 54.2221976 97.2289897 -1 5930
6363 3 164.197852 54.1454149 97.2208687 -1 6362
6364 3 164.199924 54.0859687 97.1762112 -1 6363
6365 3 164.204365 54.0317537 97.101059 -1 6364
6366 3 164.156084 54.0191922 96.9780595 -1 6365
6367 3 164.105096 54.0318915 96.8780462 -1 6366
6368 3 164.068822 54.0279881 96.8436601 -1 6367
6369 3 164.025965 53.995187 96.785482 -1 6368
6370 3 163.97152 54.0381677 96.7070999 -1 6369
6371 3 163.870836 54.0899406 96.4700207 -1 6370
6372 3 163.755754 54.1433521 96.3792967 -1 6371
6373 3 163.711815 54.1005389 96.3229962 -1 6372
6374 3 163.636904 54.16322 96.2060861 -1 6373
6375 3 163.647283 54.1967247 96.1695039 -1 6374
6376 3 163.688847 54.2823083 96.0950111 -1 6375
6377 3 163.771604 54.3010971 96.0131956 -1 6376
6378 3 163.827114 54.2780205 95.9975153 -1 6377
6379 3 163.844107 54.2079755 95.9572464 -1 6378
6380 3 163.930836 54.2433558 95.8419446 -1 6379
6381 3 163.984109 54.3240121 95.8004509 -1 6380
6382 3 164.128814 54.334782 95.7607293 -1 6381
6383 3 164.322187 54.2836074 95.774446 -1 6382
6384 3 164.509084 54.1981512 95.7958924 -1 6383
6385 3 163.306547 54.6705152 96.8422795 -1 5926
6386 3 163.21595 54.6455633 96.804794 -1 6385
6387 3 162.20152 54.9117046 96.6233611 -1 5920
6388 3 162.159116 54.6381454 96.621543 -1 6387
6389 3 161.944951 54.2108394 96.6017853 -1 6388
6390 3 161.923999 54.1509174 96.5829912 -1 6389
6391 3 161.903301 54.0877062 96.5650373 -1 6390
6392 3 161.781167 53.7912325 96.4982497 -1 6391
6393 3 161.638411 53.5427543 96.417395 -1 6392
6394 3 161.519171 53.3991985 96.3147899 -1 6393
6395 3 161.494124 53.3766572 96.2865906 -1 6394
6396 3 161.307614 53.0285985 96.1343428 -1 6395
6397 3 161.115123 52.7718819 96.0497599 -1 6396
6398 3 160.872242 52.5357147 95.983552 -1 6397
6399 3 160.54931 52.3182974 95.902008 -1 6398
6400 3 160.214678 51.8891066 95.9633717 -1 6399
6401 3 159.694716 51.7714811 95.9818795 -1 6400
6402 3 159.656833 51.8694549 96.0420839 -1 6401
6403 3 159.484511 51.9141188 96.0678164 -1 6402
6404 3 159.310692 51.9543175 96.1247107 -1 6403
6405 3 158.879639 52.1404847 96.1126144 -1 6404
6406 3 158.691072 52.2934958 96.0810295 -1 6405
6407 3 158.512058 52.1438326 96.1551958 -1 6406
6408 3 158.208712 52.1965696 96.16462 -1 6407
6409 3 157.87284 52.271551 96.0456691 -1 6408
6410 3 157.522698 52.6217796 95.8893438 -1 6409
6411 3 157.310854 52.7355677 95.8675415 -1 6410
6412 3 157.182675 52.8047398 95.8062552 -1 6411
6413 3 157.107343 52.8888967 95.7474762 -1 6412
6414 3 157.064944 52.8379653 95.7850168 -1 6413
6415 3 156.796142 53.2000718 95.7593465 -1 6414
6416 3 156.691511 53.592878 95.6856766 -1 6415
6417 3 156.701813 53.5524459 95.6358883 -1 6416
6418 3 156.734921 53.3262858 95.3907052 -1 6417
6419 3 156.537039 53.7159263 95.610174 -1 6416
6420 3 156.377234 53.8309161 95.5363133 -1 6419
6421 3 156.146582 54.1246786 95.4746565 -1 6420
6422 3 156.079133 54.3228043 95.3919331 -1 6421
6423 3 156.03232 54.5007291 95.3161153 -1 6422
6424 3 155.950024 54.6943167 95.2333599 -1 6423
6425 3 155.89241 54.7754518 95.1788457 -1 6424
6426 3 155.896738 54.9585523 95.1984108 -1 6425
6427 3 155.855482 55.0819142 95.2272281 -1 6426
6428 3 155.793887 55.1184012 95.2433808 -1 6427
6429 3 155.647107 55.1536978 95.3426264 -1 6428
6430 3 155.495416 55.2658089 95.3939658 -1 6429
6431 3 155.541079 55.4654741 95.4144455 -1 6430
6432 3 155.583003 55.4575891 95.4504834 -1 6431
6433 3 155.469361 55.4136942 95.3282678 -1 6430
6434 3 155.394179 55.569114 95.226051 -1 6433
6435 3 155.344748 55.5746995 95.2505522 -1 6434
6436 3 155.274213 55.5830947 95.302785 -1 6435
6437 3 155.321135 55.6776218 95.3468215 -1 6436
6438 3 155.166457 55.6334673 95.4028338 -1 6437
6439 3 155.050913 55.6488393 95.3888985 -1 6438
6440 3 154.937105 55.673623 95.4033904 -1 6439
6441 3 154.764688 55.5511189 95.3846991 -1 6440
6442 3 154.608793 55.5118027 95.3192755 -1 6441
6443 3 154.531104 55.4160536 95.2732589 -1 6442
6444 3 154.740768 55.6813491 95.414377 -1 6440
6445 3 154.741198 55.6778395 95.4755234 -1 6444
6446 3 154.640371 55.7782626 95.4145244 -1 6444
6447 3 154.580861 55.8732452 95.4187869 -1 6446
6448 3 154.439609 56.041856 95.4302657 -1 6447
6449 3 154.372266 56.1280889 95.4962312 -1 6448
6450 3 154.287357 56.2099899 95.5917089 -1 6449
6451 3 154.272931 56.2286073 95.6165467 -1 6450
6452 3 154.292768 56.284931 95.6362156 -1 6451
6453 3 154.21614 56.4187953 95.6010089 -1 6452
6454 3 154.140441 56.4423696 95.6196358 -1 6453
6455 3 157.195794 52.7020752 95.772252 -1 6413
6456 3 157.263097 52.7572256 95.7365139 -1 6455
6457 3 157.326266 52.6393837 95.7119787 -1 6456
6458 3 157.350125 52.6320602 95.6863762 -1 6457
6459 3 157.445205 52.6153496 95.6109804 -1 6458
6460 3 157.318944 52.4348041 95.520014 -1 6459
6461 3 157.610637 52.5146161 95.3832147 -1 6460
6462 3 157.67734 52.5321658 95.3564585 -1 6461
6463 3 158.688703 52.235457 96.1549542 -1 6407
6464 3 158.8151 52.4461008 96.1494647 -1 6463
6465 3 158.829681 52.4433547 96.1820037 -1 6464
6466 3 158.853247 52.4789814 96.2363358 -1 6465
6467 3 158.904367 52.5081232 96.2657602 -1 6466
6468 3 158.923234 52.4960351 96.3010911 -1 6467
6469 3 158.954484 52.4732045 96.3705589 -1 6468
6470 3 159.067825 52.4939437 96.4998192 -1 6469
6471 3 159.246803 52.4302841 96.6578488 -1 6470
6472 3 159.34236 52.4847549 96.7765265 -1 6471
6473 3 159.372743 52.5420952 96.8859808 -1 6472
6474 3 159.421975 52.5103007 96.9297782 -1 6473
6475 3 159.462993 52.5050869 96.9959016 -1 6474
6476 3 159.453563 52.460929 97.0943613 -1 6475
6477 3 159.602397 52.5100959 97.1318827 -1 6476
6478 3 159.629362 52.4375423 97.2713182 -1 6477
6479 3 159.667955 52.3851831 97.2295506 -1 6478
6480 3 159.714699 52.2558984 97.2368763 -1 6479
6481 3 159.750775 52.1742917 97.2907251 -1 6480
6482 3 159.845605 52.1518312 97.338272 -1 6481
6483 3 160.054964 52.1562757 97.2765195 -1 6482
6484 3 160.115025 52.1508911 97.2267142 -1 6483
6485 3 160.328264 52.1127554 97.2648239 -1 6484
6486 3 160.484448 52.1282832 97.3415922 -1 6485
6487 3 160.4893 52.1491972 97.4258688 -1 6486
6488 3 160.565515 52.1411188 97.4972692 -1 6487
6489 3 160.670699 52.1285057 97.5442229 -1 6488
6490 3 160.676939 51.9351792 97.5618688 -1 6489
6491 3 160.680604 51.8394669 97.6147285 -1 6490
6492 3 160.663583 51.7813299 97.5969208 -1 6491
6493 3 160.642404 51.8918785 97.6851091 -1 6491
6494 3 160.583381 52.0529691 97.6680218 -1 6493
6495 3 160.646528 51.9233717 97.7369232 -1 6494
6496 3 160.645718 51.9086733 97.7696723 -1 6495
6497 3 160.615904 51.8669947 97.8341659 -1 6496
6498 3 160.615553 51.849832 97.8675076 -1 6497
6499 3 160.605345 51.7985181 97.9368555 -1 6498
6500 3 160.601793 51.7719307 97.971929 -1 6499
6501 3 160.648945 51.7044578 98.0820179 -1 6500
6502 3 160.655659 52.205045 98.1115405 -1 6501
6503 3 160.57576 51.75685 98.2347657 -1 6502
6504 3 160.539882 51.6608041 98.3106413 -1 6503
6505 3 160.525094 51.5904692 98.3832557 -1 6504
6506 3 160.469039 51.535433 98.3885144 -1 6505
6507 3 160.42545 51.563437 98.346995 -1 6506
6508 3 160.41414 51.5767513 98.3132621 -1 6507
6509 3 160.500804 52.136765 98.1064862 -1 6508
6510 3 160.375326 51.6168423 98.1529504 -1 6509
6511 3 160.270579 51.4192491 98.0978754 -1 6510
6512 3 160.259975 51.3886769 98.0161766 -1 6511
6513 3 160.334851 51.4445185 97.9254749 -1 6512
6514 3 160.36328 51.4889928 97.8017417 -1 6513
6515 3 160.299345 51.6110812 97.7345682 -1 6514
6516 3 159.607297 52.4277126 97.3299926 -1 6478
6517 3 160.26651 52.1194951 96.0926532 -1 6400
6518 3 160.231285 51.834741 95.8593825 -1 6400
6519 3 160.251592 51.7160667 95.7422807 -1 6518
6520 3 160.28187 51.5923659 95.7181686 -1 6519
6521 3 160.478987 51.6192511 95.5888056 -1 6520
6522 3 160.417993 51.7492801 95.2752015 -1 6521
6523 3 160.443798 51.8539677 94.9792645 -1 6522
6524 3 160.400411 51.8864987 94.7521061 -1 6523
6525 3 160.428416 51.9786527 94.5492389 -1 6524
6526 3 160.697515 52.1861913 94.4111955 -1 6525
6527 3 160.561661 52.2651874 94.1870869 -1 6526
6528 3 160.521345 52.2181738 94.0406425 -1 6527
6529 3 160.472897 52.3202177 93.8529482 -1 6528
6530 3 160.453562 52.4251625 93.7298469 -1 6529
6531 3 160.619929 52.4466422 93.7482675 -1 6530
6532 3 160.818861 52.4386577 93.7489158 -1 6531
6533 3 161.18034 52.2976481 93.7489379 -1 6532
6534 3 161.345275 52.33883 93.7322883 -1 6533
6535 3 161.470546 52.3909717 93.7067829 -1 6534
6536 3 161.569473 52.410801 93.6860574 -1 6535
6537 3 161.727789 52.5057643 93.6544175 -1 6536
6538 3 161.813198 52.566609 93.6206945 -1 6537
6539 3 161.960636 52.5668518 93.5825521 -1 6538
6540 3 162.104705 52.541682 93.5817354 -1 6539
6541 3 162.164717 52.5501849 93.5276413 -1 6540
6542 3 162.179795 52.5366324 93.5030271 -1 6541
6543 3 162.198469 52.505722 93.483735 -1 6542
6544 3 162.135206 52.454018 93.395335 -1 6543
6545 3 162.142716 52.3855964 93.2614882 -1 6544
6546 3 162.193395 52.3005676 93.2009224 -1 6545
6547 3 162.274908 52.2291276 93.2033751 -1 6546
6548 3 162.358491 52.2870281 93.1703534 -1 6547
6549 3 162.524467 52.2182033 93.1556581 -1 6548
6550 3 162.731892 52.274441 93.144205 -1 6549
6551 3 162.654612 52.1810493 93.0650015 -1 6550
6552 3 162.812654 52.2072861 93.1459546 -1 6550
6553 3 162.981347 52.0494581 93.188398 -1 6552
6554 3 163.047018 51.8516794 93.2248648 -1 6553
6555 3 163.087046 51.7292163 93.2053569 -1 6554
6556 3 163.097989 51.3968123 93.210688 -1 6555
6557 3 163.070678 51.2206073 93.1957826 -1 6556
6558 3 163.019507 51.0162572 93.1852925 -1 6557
6559 3 163.012486 50.8429961 93.1434717 -1 6558
6560 3 163.115562 50.8850987 93.0883635 -1 6559
6561 3 163.187204 50.808656 93.0930619 -1 6560
6562 3 163.351391 50.6852159 93.097891 -1 6561
6563 3 163.395143 50.606515 93.0986895 -1 6562
6564 3 163.488211 50.559932 93.068611 -1 6563
6565 3 163.524138 50.4451806 93.0487486 -1 6564
6566 3 163.58554 50.2903042 93.10617 -1 6565
6567 3 163.550938 50.1240647 93.1799694 -1 6566
6568 3 163.551258 50.0494896 93.1421993 -1 6567
6569 3 163.494949 49.9896379 93.089862 -1 6568
6570 3 163.409771 50.0951341 92.9822876 -1 6569
6571 3 163.302556 50.1778507 92.8775403 -1 6570
6572 3 163.213479 50.1771681 92.7709732 -1 6571
6573 3 163.142322 50.1348948 92.7105201 -1 6572
6574 3 163.056014 50.1204194 92.6692168 -1 6573
6575 3 163.018852 50.1620149 92.710542 -1 6574
6576 3 162.808727 50.1385616 92.6198429 -1 6575
6577 3 162.865717 50.2250063 92.5123902 -1 6576
6578 3 162.840279 50.171581 92.4938496 -1 6577
6579 3 162.773381 50.1164835 92.4077712 -1 6578
6580 3 162.732107 50.1422534 92.3013041 -1 6579
6581 3 162.709586 50.0927353 92.1909298 -1 6580
6582 3 162.817148 50.1718529 92.0332486 -1 6581
6583 3 162.829501 50.2013213 91.9653213 -1 6582
6584 3 162.805528 50.2008571 91.9001667 -1 6583
6585 3 162.765505 50.1308744 91.8538963 -1 6584
6586 3 162.66279 50.0251357 91.8382537 -1 6585
6587 3 162.735956 50.1043048 91.7959415 -1 6586
6588 3 162.728212 50.0700792 91.7443339 -1 6587
6589 3 162.67856 50.0982092 91.6654942 -1 6588
6590 3 163.572847 50.0371882 93.2401313 -1 6567
6591 3 163.56082 49.9861242 93.2834001 -1 6590
6592 3 163.537413 49.916082 93.3603597 -1 6591
6593 3 163.394149 49.9316897 93.4202894 -1 6592
6594 3 163.099528 49.9269669 93.4299207 -1 6593
6595 3 163.149702 50.0395214 93.4352427 -1 6594
6596 3 163.062623 50.03338 93.4519639 -1 6595
6597 3 163.096773 50.2027248 93.4679511 -1 6596
6598 3 163.076695 50.3086085 93.5236978 -1 6597
6599 3 163.075455 50.4141622 93.5830304 -1 6598
6600 3 163.069128 50.4092964 93.6135392 -1 6599
6601 3 163.115238 50.4427752 93.7022517 -1 6600
6602 3 163.18938 50.4763707 93.8258913 -1 6601
6603 3 163.224843 50.426196 93.8766859 -1 6602
6604 3 163.28247 50.3995154 93.9244839 -1 6603
6605 3 163.347204 50.3383816 94.043538 -1 6604
6606 3 163.429987 50.2902057 94.1318071 -1 6605
6607 3 163.528202 50.2696617 94.1847609 -1 6606
6608 3 163.551231 50.0338094 94.2867734 -1 6607
6609 3 163.578505 49.964826 94.3413055 -1 6608
6610 3 163.642507 49.8912398 94.4333043 -1 6609
6611 3 163.697498 49.7834848 94.5037432 -1 6610
6612 3 163.72112 49.6922648 94.5639101 -1 6611
6613 3 163.639654 49.4720719 94.5541922 -1 6612
6614 3 163.599651 49.3552508 94.5515875 -1 6613
6615 3 163.678046 49.2932966 94.6128344 -1 6614
6616 3 163.728745 49.1873786 94.6524942 -1 6615
6617 3 163.687146 49.0664185 94.7100228 -1 6616
6618 3 163.678974 49.0383812 94.7462566 -1 6617
6619 3 163.706193 48.9607029 94.803045 -1 6618
6620 3 163.770918 48.872561 94.898717 -1 6619
6621 3 163.914255 48.913878 94.9409866 -1 6620
6622 3 163.968267 48.8534127 94.9972664 -1 6621
6623 3 164.008789 48.7949213 95.1091591 -1 6622
6624 3 164.053141 48.6532061 95.128612 -1 6623
6625 3 164.278743 48.6284302 95.2043783 -1 6624
6626 3 164.424464 48.5692375 95.2761943 -1 6625
6627 3 164.49217 48.529191 95.3287632 -1 6626
6628 3 164.658659 48.4868105 95.3993656 -1 6627
6629 3 164.669518 48.4548207 95.4685518 -1 6628
6630 3 164.738958 48.3311076 95.5453341 -1 6629
6631 3 164.841135 48.3084266 95.6277144 -1 6630
6632 3 164.996247 48.2801754 95.7497971 -1 6631
6633 3 164.786463 48.4623121 95.3709568 -1 6628
6634 3 164.991415 48.4941272 95.3111631 -1 6633
6635 3 165.165172 48.4881888 95.3440082 -1 6634
6636 3 165.296374 48.4949298 95.4235645 -1 6635
6637 3 165.744315 48.6516995 95.4882002 -1 6636
6638 3 165.812626 48.5302059 95.4200564 -1 6637
6639 3 165.90111 48.4964547 95.5036543 -1 6638
6640 3 165.902597 48.5059615 95.5300264 -1 6639
6641 3 164.14811 48.6695502 95.1112105 -1 6624
6642 3 164.210656 48.6441884 95.100289 -1 6641
6643 3 164.251451 48.6371861 95.080263 -1 6642
6644 3 163.284573 49.3310832 94.5042772 -1 6614
6645 3 163.251402 49.3258967 94.4704382 -1 6644
6646 3 163.060457 50.9670328 93.0242135 -1 6560
6647 3 163.006201 51.0626505 92.9561982 -1 6646
6648 3 162.94872 51.1310481 92.895595 -1 6647
6649 3 162.885513 51.1448954 92.8499632 -1 6648
6650 3 162.870263 51.1994643 92.8007549 -1 6649
6651 3 162.823975 51.2163178 92.7571647 -1 6650
6652 3 162.690847 51.2677568 92.6577201 -1 6651
6653 3 162.540631 51.3135547 92.6490464 -1 6652
6654 3 162.361734 51.3843995 92.5670517 -1 6653
6655 3 162.318098 51.3873306 92.5280473 -1 6654
6656 3 162.305543 51.43473 92.4505423 -1 6655
6657 3 162.368915 51.4695213 92.3896095 -1 6656
6658 3 162.464077 51.4806479 92.3411063 -1 6657
6659 3 162.523647 51.4545866 92.2667053 -1 6658
6660 3 162.582248 51.4474192 92.2482042 -1 6659
6661 3 162.552928 51.4761196 92.203853 -1 6660
6662 3 162.517154 51.4979108 92.1604049 -1 6661
6663 3 162.49274 51.543317 92.1119469 -1 6662
6664 3 162.674641 51.5746153 92.1652452 -1 6663
6665 3 162.698691 51.6272062 92.1848068 -1 6664
6666 3 162.505984 51.5873647 92.0704084 -1 6663
6667 3 162.501797 51.598418 92.0355606 -1 6666
6668 3 162.743898 52.316009 93.1961252 -1 6550
6669 3 162.890317 52.4148788 93.1935543 -1 6668
6670 3 163.036499 52.4203647 93.2477389 -1 6669
6671 3 163.106375 52.4099942 93.2932944 -1 6670
6672 3 162.831361 52.4832584 93.1953322 -1 6669
6673 3 162.800644 52.4996663 93.2470786 -1 6672
6674 3 162.766213 52.4842909 93.3683975 -1 6673
6675 3 162.754518 52.4934922 93.3946105 -1 6674
6676 3 161.824738 52.5939419 93.6458865 -1 6538
6677 3 161.857351 52.6605656 93.7253234 -1 6676
6678 3 161.868184 52.7593238 93.7620368 -1 6677
6679 3 161.902398 52.8500606 93.8046932 -1 6678
6680 3 161.910007 52.9109909 93.8818974 -1 6679
6681 3 161.95278 53.145445 93.8881727 -1 6680
6682 3 161.919179 53.2365555 93.8897353 -1 6681
6683 3 160.445216 52.4619289 93.688029 -1 6530
6684 3 160.290622 52.6034945 93.473825 -1 6683
6685 3 160.272873 52.6081802 93.3773999 -1 6684
6686 3 160.11388 52.6338567 93.3170343 -1 6685
6687 3 159.979884 52.6978144 93.2501714 -1 6686
6688 3 159.753582 52.6469812 93.2014958 -1 6687
6689 3 159.387536 52.751552 93.093148 -1 6688
6690 3 159.120098 52.931009 93.1344505 -1 6689
6691 3 158.894393 53.0106373 93.0535894 -1 6690
6692 3 158.674252 53.1272885 92.9644262 -1 6691
6693 3 158.528295 53.4008468 92.9996816 -1 6692
6694 3 158.503932 53.4498969 92.8908393 -1 6693
6695 3 158.457815 53.6069288 92.9692838 -1 6694
6696 3 158.410984 53.6497099 93.0770532 -1 6695
6697 3 158.418182 53.6419099 93.1420207 -1 6696
6698 3 158.435202 53.4221659 92.8275211 -1 6694
6699 3 158.397085 53.7013465 92.6576647 -1 6698
6700 3 158.133604 53.9026232 92.544216 -1 6699
6701 3 157.752629 53.9733377 92.3897774 -1 6700
6702 3 157.491568 53.9895543 92.2638519 -1 6701
6703 3 157.367236 54.0023372 92.185128 -1 6702
6704 3 157.259697 54.04313 92.070078 -1 6703
6705 3 156.933457 54.1220432 91.9551076 -1 6704
6706 3 156.596449 54.1179264 91.8304927 -1 6705
6707 3 156.486722 54.0076232 91.7546904 -1 6706
6708 3 156.264953 53.8496647 91.6813997 -1 6707
6709 3 156.12017 53.7253098 91.6071674 -1 6708
6710 3 156.052907 53.5620586 91.5810725 -1 6709
6711 3 155.825581 53.245655 91.5817522 -1 6710
6712 3 155.945823 53.2152483 91.5996816 -1 6711
6713 3 156.113815 53.1862548 91.6525934 -1 6712
6714 3 156.148873 53.1528756 91.7263593 -1 6713
6715 3 156.021917 53.3667694 91.5047012 -1 6711
6716 3 155.934988 53.2879047 91.393853 -1 6715
6717 3 155.83969 53.2971377 91.2906092 -1 6716
6718 3 155.755642 53.3170238 91.1856744 -1 6717
6719 3 155.790675 53.2754805 91.1372749 -1 6718
6720 3 155.812105 53.2630161 91.0801967 -1 6719
6721 3 155.770718 53.2158426 91.0582961 -1 6720
6722 3 155.721305 53.1921253 91.0296635 -1 6721
6723 3 155.647317 53.0940327 91.0807618 -1 6722
6724 3 155.545403 53.0549498 91.1142206 -1 6723
6725 3 155.487554 53.0014297 91.1548869 -1 6724
6726 3 155.434769 52.925671 91.2018292 -1 6725
6727 3 155.314903 52.8392919 91.2774557 -1 6726
6728 3 155.204844 52.8272789 91.3341648 -1 6727
6729 3 155.153758 52.8669464 91.3507796 -1 6728
6730 3 155.641488 53.1654401 90.9685539 -1 6722
6731 3 155.57343 53.1434458 90.9072441 -1 6730
6732 3 155.500489 53.0814921 90.8253056 -1 6731
6733 3 155.539075 53.1316128 90.7219444 -1 6732
6734 3 155.441892 53.1526457 90.6164322 -1 6733
6735 3 155.331193 52.7790434 90.7082732 -1 6734
6736 3 155.363349 52.5218109 90.8418167 -1 6735
6737 3 155.354934 52.3907675 90.9385206 -1 6736
6738 3 155.285351 52.294029 91.0214235 -1 6737
6739 3 155.388533 52.2329386 91.0765204 -1 6738
6740 3 155.611686 52.1660201 91.1735687 -1 6739
6741 3 155.690672 52.0954638 91.2608607 -1 6740
6742 3 155.68261 52.0940863 91.3221743 -1 6741
6743 3 155.625469 52.0167672 91.3388789 -1 6742
6744 3 155.668192 51.8751878 91.3814651 -1 6743
6745 3 155.835976 51.6745231 91.3283084 -1 6744
6746 3 155.708081 51.5267892 91.2672476 -1 6745
6747 3 155.771915 51.6005658 91.2209238 -1 6746
6748 3 156.002648 51.5713658 91.094654 -1 6747
6749 3 156.004438 51.5759122 91.062734 -1 6748
6750 3 155.88029 51.3980489 91.0724088 -1 6749
6751 3 155.701389 52.1065766 91.3510454 -1 6742
6752 3 155.716926 52.0883134 91.4496744 -1 6751
6753 3 155.818525 51.9128882 91.5679094 -1 6752
6754 3 155.936601 51.7907092 91.6425242 -1 6753
6755 3 155.903686 51.6453449 91.7414729 -1 6754
6756 3 155.927488 51.497726 91.8460111 -1 6755
6757 3 155.990619 51.4721067 91.9200304 -1 6756
6758 3 156.024612 51.3778974 92.0106337 -1 6757
6759 3 155.294683 52.4154963 91.019804 -1 6738
6760 3 155.283076 52.4625847 91.0369839 -1 6759
6761 3 155.213194 52.4972949 91.0841246 -1 6760
6762 3 155.060987 52.5419449 91.1228194 -1 6761
6763 3 154.866671 52.5808328 91.2525751 -1 6762
6764 3 154.665023 52.611595 91.2308616 -1 6763
6765 3 154.46374 52.6808392 91.2608431 -1 6764
6766 3 154.259243 52.8031936 91.2772585 -1 6765
6767 3 154.048942 52.9196489 91.3261548 -1 6766
6768 3 153.998028 53.0642828 91.3164422 -1 6767
6769 3 153.970031 53.1753072 91.3169338 -1 6768
6770 3 153.979647 53.3393103 91.3368556 -1 6769
6771 3 153.962942 53.5535486 91.312396 -1 6770
6772 3 153.821835 53.5106893 91.3458932 -1 6771
6773 3 153.619936 53.3156071 91.4145926 -1 6772
6774 3 154.845651 52.5940197 91.2783227 -1 6763
6775 3 155.305276 53.1550775 90.5133857 -1 6734
6776 3 155.797356 53.268092 90.3323067 -1 6775
6777 3 155.980131 53.3469253 90.2317282 -1 6776
6778 3 156.035112 53.4090474 90.1259415 -1 6777
6779 3 156.068595 53.3763563 90.0124822 -1 6778
6780 3 155.909501 53.2861799 89.931251 -1 6779
6781 3 155.944277 53.4576075 89.85693 -1 6780
6782 3 155.29583 53.2307648 90.4617822 -1 6775
6783 3 154.979685 53.2645408 90.4013509 -1 6782
6784 3 154.621076 53.3225301 90.3338437 -1 6783
6785 3 154.314891 53.4124935 90.2629552 -1 6784
6786 3 154.177391 53.6114656 90.0817761 -1 6785
6787 3 153.968324 53.6450259 90.1247122 -1 6786
6788 3 153.954762 53.8342483 90.1680691 -1 6787
6789 3 153.911927 54.0088456 90.244969 -1 6788
6790 3 153.755932 54.3957149 90.2955978 -1 6789
6791 3 153.579338 54.5669474 90.3688865 -1 6790
6792 3 153.283424 54.7140292 90.3825888 -1 6791
6793 3 152.751706 54.8801622 90.3545987 -1 6792
6794 3 152.521984 55.0166242 90.3457585 -1 6793
6795 3 152.268627 55.1525412 90.3372672 -1 6794
6796 3 152.107115 55.2038758 90.3817831 -1 6795
6797 3 152.024741 55.2237097 90.4054201 -1 6796
6798 3 151.817043 55.3128397 90.5612164 -1 6797
6799 3 151.739671 55.4048803 90.6288574 -1 6798
6800 3 151.738201 55.4588962 90.6466677 -1 6799
6801 3 151.713181 55.7805265 90.603365 -1 6800
6802 3 151.833402 56.333825 90.5127754 -1 6801
6803 3 151.849621 56.4452581 90.458262 -1 6802
6804 3 151.921967 56.4110146 90.2858185 -1 6803
6805 3 152.046823 56.4960373 90.1485653 -1 6804
6806 3 152.123328 56.5203113 90.0539012 -1 6805
6807 3 152.147429 56.531579 89.9912592 -1 6806
6808 3 152.164377 56.5186246 89.9338044 -1 6807
6809 3 152.16814 56.515669 89.7828479 -1 6808
6810 3 152.242776 56.6718344 89.6284453 -1 6809
6811 3 152.266699 56.6530009 89.5419974 -1 6810
6812 3 152.320154 56.7021559 89.4714443 -1 6811
6813 3 151.817931 56.3201631 90.545692 -1 6802
6814 3 151.6854 56.2402924 90.7114105 -1 6813
6815 3 151.75922 56.2397385 90.7435337 -1 6814
6816 3 151.716031 56.4563519 90.7248908 -1 6815
6817 3 151.619422 56.6065404 90.7803048 -1 6816
6818 3 151.513011 56.7517441 90.7763947 -1 6817
6819 3 151.446255 56.8045688 90.8237698 -1 6818
6820 3 151.411647 56.9222086 90.9181621 -1 6819
6821 3 151.395918 57.0641194 91.0078447 -1 6820
6822 3 151.475234 57.0918847 91.0641335 -1 6821
6823 3 151.451841 57.1821782 91.1045293 -1 6822
6824 3 151.373914 57.2632379 91.1455732 -1 6823
6825 3 151.086437 57.3899384 91.1720743 -1 6824
6826 3 151.111061 57.4358894 91.223027 -1 6825
6827 3 151.123716 57.5042584 91.299075 -1 6826
6828 3 151.094496 57.4503303 91.3699189 -1 6827
6829 3 151.809811 56.190667 90.7859271 -1 6815
6830 3 151.845815 56.1757187 90.8506823 -1 6829
6831 3 151.890036 56.1494764 90.8879693 -1 6830
6832 3 151.994778 56.2431934 90.9306813 -1 6831
6833 3 152.079442 56.2617228 90.9593904 -1 6832
6834 3 152.204758 56.3078546 91.0137486 -1 6833
6835 3 152.283428 56.3436356 91.0387578 -1 6834
6836 3 152.472871 56.3669082 91.0400751 -1 6835
6837 3 152.528885 56.3741298 91.0100077 -1 6836
6838 3 152.549151 56.3979285 90.9749877 -1 6837
6839 3 152.590676 56.4903874 90.9255041 -1 6838
6840 3 152.467128 56.2671492 91.0011643 -1 6837
6841 3 152.467656 56.2392603 90.9465248 -1 6840
6842 3 152.448419 56.1974007 90.9552008 -1 6841
6843 3 152.325233 56.3475288 91.1000817 -1 6835
6844 3 152.394027 56.4316357 91.1750911 -1 6843
6845 3 152.406946 56.4861585 91.2243549 -1 6844
6846 3 152.456314 56.5014254 91.2532205 -1 6845
6847 3 152.509236 56.5215217 91.2812089 -1 6846
6848 3 152.527034 56.5030612 91.3468516 -1 6847
6849 3 152.582651 56.4919552 91.4123863 -1 6848
6850 3 152.65901 56.4848465 91.4475033 -1 6849
6851 3 152.694389 56.4276082 91.5225712 -1 6850
6852 3 152.659968 56.3080485 91.6085285 -1 6851
6853 3 152.553219 56.2100651 91.6866429 -1 6852
6854 3 152.641948 56.2952275 91.7019655 -1 6853
6855 3 152.701191 56.3560753 91.7824518 -1 6854
6856 3 152.732189 56.3525305 91.845549 -1 6855
6857 3 152.736527 56.3615009 91.874227 -1 6856
6858 3 152.747568 56.3084639 91.9169216 -1 6857
6859 3 152.88086 56.4679907 91.9183836 -1 6858
6860 3 152.995316 56.5283931 91.9410809 -1 6859
6861 3 153.027379 56.4961655 91.980291 -1 6860
6862 3 153.044421 56.495899 92.0117307 -1 6861
6863 3 152.972555 56.4801903 92.0421584 -1 6862
6864 3 152.980701 56.4738988 92.104974 -1 6863
6865 3 153.109387 56.498255 92.1061146 -1 6864
6866 3 153.228872 56.4540876 92.0609246 -1 6865
6867 3 153.35419 56.391413 92.0202231 -1 6866
6868 3 153.499628 56.2972646 92.0183887 -1 6867
6869 3 153.504822 56.1598321 92.018735 -1 6868
6870 3 153.526794 56.0042237 92.0242357 -1 6869
6871 3 153.627331 56.018804 91.995903 -1 6870
6872 3 153.641666 56.0045119 91.9692605 -1 6871
6873 3 153.64896 56.0107294 91.937594 -1 6872
6874 3 152.936639 56.4478747 92.1999975 -1 6864
6875 3 152.897877 56.4338085 92.2621026 -1 6874
6876 3 152.871166 56.4258699 92.3234278 -1 6875
6877 3 152.8704 56.4495704 92.3790868 -1 6876
6878 3 152.882308 56.4380949 92.4431166 -1 6877
6879 3 152.92216 56.4525481 92.5029166 -1 6878
6880 3 152.977647 56.4966733 92.557088 -1 6879
6881 3 152.957917 56.5053944 92.6150218 -1 6880
6882 3 152.96159 56.5049757 92.6761971 -1 6881
6883 3 153.004826 56.5715363 92.7248889 -1 6882
6884 3 153.050053 56.5330886 92.796701 -1 6883
6885 3 153.107216 56.5186871 92.8639854 -1 6884
6886 3 153.207253 56.5715761 92.919128 -1 6885
6887 3 153.324353 56.6302223 92.9437265 -1 6886
6888 3 153.436256 56.639757 92.9789204 -1 6887
6889 3 153.534367 56.6426152 93.0148826 -1 6888
6890 3 153.649268 56.680325 93.0444226 -1 6889
6891 3 153.718698 56.7055436 93.0739201 -1 6890
6892 3 153.810993 56.6969846 93.1123812 -1 6891
6893 3 153.872155 56.566294 93.1756738 -1 6892
6894 3 153.972481 56.6612168 93.1003684 -1 6893
6895 3 154.008543 56.6819991 93.0676123 -1 6894
6896 3 154.20261 56.7355787 93.0997811 -1 6895
6897 3 154.33033 56.6787288 93.151942 -1 6896
6898 3 154.330142 56.6268821 93.1940263 -1 6897
6899 3 151.741905 55.3271407 90.5260264 -1 6798
6900 3 151.540674 55.291548 90.4696886 -1 6899
6901 3 151.496709 55.2059185 90.3982533 -1 6900
6902 3 151.451032 55.0928818 90.3333129 -1 6901
6903 3 151.621068 54.86559 90.2990375 -1 6902
6904 3 151.51386 54.6855398 90.189103 -1 6903
6905 3 151.567785 54.6042465 90.1491258 -1 6904
6906 3 151.643666 54.5682396 90.0687777 -1 6905
6907 3 151.662025 54.5250282 89.8990038 -1 6906
6908 3 151.625845 54.5649583 89.7988187 -1 6907
6909 3 151.563306 54.5501166 89.7715054 -1 6908
6910 3 151.533135 54.512152 89.6901752 -1 6909
6911 3 151.525357 54.5183253 89.6586172 -1 6910
6912 3 151.538217 54.5441276 89.5926025 -1 6911
6913 3 151.449359 54.5337939 89.5342629 -1 6912
6914 3 151.441863 54.5886775 89.4911496 -1 6913
6915 3 151.364219 54.4423032 89.4955743 -1 6914
6916 3 151.038684 54.1298395 89.5389831 -1 6915
6917 3 151.622605 54.7092445 89.3440047 -1 6916
6918 3 151.69026 54.8023101 89.2624181 -1 6917
6919 3 151.705524 54.7528978 89.1841714 -1 6918
6920 3 151.696716 54.7381495 89.0975451 -1 6919
6921 3 151.681012 54.6906929 89.0187434 -1 6920
6922 3 151.580353 54.6406262 89.0002384 -1 6921
6923 3 151.687484 54.7014641 88.9562118 -1 6922
6924 3 151.599892 54.6742697 88.9323554 -1 6923
6925 3 151.550157 54.6343291 88.9117962 -1 6924
6926 3 151.568344 54.6773991 88.8716089 -1 6925
6927 3 151.547365 54.6562174 88.8466886 -1 6926
6928 3 151.589432 54.6199337 88.7956029 -1 6927
6929 3 151.626159 54.5423373 88.7843926 -1 6928
6930 3 151.580566 54.4385786 88.7495099 -1 6929
6931 3 151.455907 54.2560115 88.7041781 -1 6930
6932 3 151.306257 54.0833912 88.716782 -1 6931
6933 3 151.763817 54.5533264 89.8035804 -1 6908
6934 3 151.904205 54.5845106 89.7682388 -1 6933
6935 3 151.371812 55.084611 90.3038563 -1 6902
6936 3 155.249138 53.4804472 90.3931577 -1 6782
6937 3 155.266304 53.6374704 90.2914773 -1 6936
6938 3 155.325407 53.8757678 90.2339339 -1 6937
6939 3 155.301032 54.0132076 90.228283 -1 6938
6940 3 155.263164 54.2307403 90.1086095 -1 6939
6941 3 155.184154 54.2754545 90.0613268 -1 6940
6942 3 155.091598 54.371668 90.0005007 -1 6941
6943 3 155.109215 54.5427447 89.9900162 -1 6942
6944 3 155.133584 54.6210841 90.0031665 -1 6943
6945 3 155.085838 54.7184342 90.0384467 -1 6944
6946 3 155.078176 54.7825614 90.0533286 -1 6945
6947 3 155.057408 54.8396538 90.0691961 -1 6946
6948 3 155.091054 54.9857443 90.0978384 -1 6947
6949 3 155.039304 54.9394171 90.2302355 -1 6948
6950 3 155.015721 54.9276062 90.2627304 -1 6949
6951 3 155.056143 54.9835632 90.3137773 -1 6950
6952 3 155.079603 54.994734 90.3746755 -1 6951
6953 3 155.064562 55.021864 90.4603975 -1 6952
6954 3 154.993391 55.0575144 90.5094829 -1 6953
6955 3 154.992352 55.1776215 90.5737753 -1 6954
6956 3 154.847853 55.2661621 90.6058308 -1 6955
6957 3 154.865198 55.4297274 90.506045 -1 6956
6958 3 154.89441 55.4766877 90.4035675 -1 6957
6959 3 154.901926 55.5842312 90.2855074 -1 6958
6960 3 154.929109 55.8124547 90.1715499 -1 6959
6961 3 154.81222 56.059563 90.1386674 -1 6960
6962 3 154.796399 56.094334 90.1608262 -1 6961
6963 3 154.809014 56.2925443 90.2093157 -1 6962
6964 3 154.848543 56.3332354 90.2333659 -1 6963
6965 3 154.85433 56.327058 90.2661739 -1 6964
6966 3 154.855548 56.3152923 90.2999925 -1 6965
6967 3 154.834263 56.35257 90.3523938 -1 6966
6968 3 154.831615 56.3049805 90.394136 -1 6967
6969 3 154.89267 56.2814099 90.496331 -1 6968
6970 3 154.999575 56.3342091 90.5218876 -1 6969
6971 3 155.048403 56.392031 90.573961 -1 6970
6972 3 155.150531 56.3965487 90.6727859 -1 6971
6973 3 155.244372 56.4131216 90.7062934 -1 6972
6974 3 155.177707 56.368759 90.7431341 -1 6973
6975 3 155.339415 56.5075727 90.691174 -1 6974
6976 3 155.423386 56.4657697 90.6752014 -1 6975
6977 3 155.518295 56.4650793 90.6507125 -1 6976
6978 3 155.66693 56.5848061 90.6027297 -1 6977
6979 3 155.954723 56.6435207 90.4852927 -1 6978
6980 3 156.105281 56.6387987 90.4977325 -1 6979
6981 3 156.230022 56.5689232 90.4919856 -1 6980
6982 3 156.252467 56.5443634 90.4680104 -1 6981
6983 3 156.311435 56.5374087 90.4428993 -1 6982
6984 3 156.373382 56.5488463 90.382476 -1 6983
6985 3 155.097243 55.0160585 90.0286936 -1 6948
6986 3 155.103006 55.0559917 89.9571921 -1 6985
6987 3 158.866694 53.0280106 93.1075448 -1 6691
6988 3 158.848316 53.0350039 93.1343934 -1 6987
6989 3 158.81038 52.9847435 93.2357051 -1 6988
6990 3 160.186595 51.8398763 94.5211758 -1 6525
6991 3 160.148357 51.733185 94.452855 -1 6990
6992 3 160.021974 51.71579 94.3788108 -1 6991
6993 3 159.802377 51.4288943 94.394779 -1 6992
6994 3 159.768743 51.3640266 94.377214 -1 6993
6995 3 159.8012 51.3091683 94.3357558 -1 6994
6996 3 159.97621 51.67026 94.354132 -1 6992
6997 3 159.819451 51.5695753 94.1460343 -1 6996
6998 3 159.749205 51.5017371 94.0326652 -1 6997
6999 3 159.712772 51.4343004 93.9544459 -1 6998
7000 3 159.671356 51.2971102 93.8947594 -1 6999
7001 3 159.626489 51.1348151 93.9027796 -1 7000
7002 3 159.609059 51.0904885 93.8821583 -1 7001
7003 3 159.576362 51.0603752 93.8250615 -1 7002
7004 3 159.434578 51.0965751 93.7651752 -1 7003
7005 3 159.400572 51.0896061 93.7319958 -1 7004
7006 3 159.369669 51.0148667 93.7180834 -1 7005
7007 3 159.374322 50.9351914 93.7104318 -1 7006
7008 3 159.381118 50.8168862 93.7139674 -1 7007
7009 3 159.346485 50.7441514 93.6992335 -1 7008
7010 3 159.313947 50.6051551 93.6427187 -1 7009
7011 3 159.25968 50.5354932 93.6246927 -1 7010
7012 3 159.168938 50.4852462 93.5963547 -1 7011
7013 3 159.072394 50.4089967 93.5747545 -1 7012
7014 3 159.023617 50.3725902 93.5482753 -1 7013
7015 3 159.031024 50.3658173 93.5208161 -1 7014
7016 3 159.042498 50.3475555 93.4971752 -1 7015
7017 3 159.045781 50.4225625 93.6281038 -1 7012
7018 3 158.981122 50.371759 93.6643064 -1 7017
7019 3 158.941194 50.3224127 93.7033575 -1 7018
7020 3 158.900128 50.3401905 93.7535533 -1 7019
7021 3 158.865855 50.3208481 93.7848269 -1 7020
7022 3 159.68191 51.0238515 93.849753 -1 7003
7023 3 159.854888 51.0101227 93.8472243 -1 7022
7024 3 159.937565 50.9771867 93.8375827 -1 7023
7025 3 160.031827 50.9017239 93.84158 -1 7024
7026 3 160.114926 50.8199066 93.8459463 -1 7025
7027 3 160.175687 50.7095415 93.824914 -1 7026
7028 3 160.20817 50.499342 93.8586691 -1 7027
7029 3 160.270911 50.5034958 93.8059133 -1 7028
7030 3 160.197172 50.6094173 93.67397 -1 7029
7031 3 160.216459 50.6739896 93.6279794 -1 7030
7032 3 160.232335 50.7227992 93.5859568 -1 7031
7033 3 160.289453 50.7523976 93.4944264 -1 7032
7034 3 160.288892 50.5014457 93.9001126 -1 7028
7035 3 160.31933 50.4867623 93.9693198 -1 7034
7036 3 160.38412 50.4909539 94.0684493 -1 7035
7037 3 160.393998 50.4810141 94.1937096 -1 7036
7038 3 160.416544 50.4743038 94.2291167 -1 7037
7039 3 160.446366 50.47634 94.2933424 -1 7038
7040 3 160.453521 50.4544423 94.4212558 -1 7039
7041 3 160.408826 50.3413475 94.5366329 -1 7040
7042 3 160.413026 50.3150933 94.5746461 -1 7041
7043 3 160.408699 50.3885949 94.5837149 -1 7042
7044 3 160.370504 50.5926347 94.551875 -1 7043
7045 3 160.354536 50.651075 94.5636303 -1 7044
7046 3 160.328161 50.7187178 94.6015945 -1 7045
7047 3 160.244534 50.8920106 94.6328048 -1 7046
7048 3 160.2098 50.7373098 94.7303627 -1 7047
7049 3 160.088758 50.7220354 94.7775898 -1 7048
7050 3 160.091634 50.69857 94.844623 -1 7049
7051 3 160.1147 50.6163406 94.9003121 -1 7050
7052 3 160.10668 50.4555502 94.9729169 -1 7051
7053 3 160.066406 50.388436 95.0154643 -1 7052
7054 3 159.989758 50.3044616 94.9675241 -1 7053
7055 3 159.86582 49.9982491 95.0039122 -1 7054
7056 3 159.9117 49.9458457 94.9948557 -1 7055
7057 3 160.023005 49.8627629 95.093147 -1 7056
7058 3 160.128845 49.7932566 95.157116 -1 7057
7059 3 160.207913 49.7523464 95.239225 -1 7058
7060 3 160.179966 49.7571061 95.2636887 -1 7059
7061 3 160.243832 49.7272877 95.3107537 -1 7060
7062 3 160.247249 49.7217845 95.3424871 -1 7061
7063 3 160.006327 49.797172 95.2578064 -1 7060
7064 3 159.89685 49.8589347 95.2553065 -1 7063
7065 3 159.749354 49.9474571 95.2404065 -1 7064
7066 3 159.687383 49.9662726 95.2863347 -1 7065
7067 3 159.503271 49.9473537 95.2959212 -1 7066
7068 3 159.434367 49.8326254 95.3175686 -1 7067
7069 3 159.478917 49.7371596 95.3792696 -1 7068
7070 3 159.507234 49.7067214 95.4211107 -1 7069
7071 3 159.721493 49.995623 95.3427322 -1 7066
7072 3 159.752143 49.9472643 95.4493815 -1 7071
7073 3 159.82772 49.8835731 95.5662443 -1 7072
7074 3 159.791306 49.8815602 95.6508071 -1 7073
7075 3 159.778905 49.8883538 95.6769467 -1 7074
7076 3 159.77982 49.8773926 95.7096756 -1 7075
7077 3 159.69553 49.8541172 95.793165 -1 7076
7078 3 159.592902 49.8771671 95.8025468 -1 7077
7079 3 159.469101 49.9039437 95.8674187 -1 7078
7080 3 159.404218 49.8139758 95.9120044 -1 7079
7081 3 159.09254 49.3575801 96.0204032 -1 7080
7082 3 159.224634 49.6816859 95.9818345 -1 7081
7083 3 159.084537 49.7564955 96.0024542 -1 7082
7084 3 158.946328 49.7933998 96.0039821 -1 7083
7085 3 158.860999 49.8850319 96.0278565 -1 7084
7086 3 158.807471 49.8351596 96.09294 -1 7085
7087 3 158.769805 49.8795069 96.1650198 -1 7086
7088 3 160.369222 49.686571 95.2209989 -1 7059
7089 3 160.375583 49.6073229 95.1842687 -1 7088
7090 3 160.448503 49.6312048 95.158511 -1 7089
7091 3 160.579983 49.6728534 95.106666 -1 7090
7092 3 160.570233 49.8064292 94.9787361 -1 7091
7093 3 160.659504 49.6243812 94.953099 -1 7092
7094 3 160.772226 49.5276757 94.8479175 -1 7093
7095 3 160.878548 49.4875674 94.7559131 -1 7094
7096 3 160.947672 49.4365604 94.6615259 -1 7095
7097 3 160.971957 49.3691973 94.5352723 -1 7096
7098 3 161.106058 49.3868193 94.4312714 -1 7097
7099 3 161.263788 49.3654628 94.4020318 -1 7098
7100 3 161.358821 49.2955959 94.4071602 -1 7099
7101 3 161.418648 49.1625898 94.3358417 -1 7100
7102 3 161.587862 49.1428977 94.249021 -1 7101
7103 3 161.74937 49.1114748 94.1945546 -1 7102
7104 3 161.746195 49.0584235 94.1500462 -1 7103
7105 3 161.782081 48.9943441 94.0853416 -1 7104
7106 3 161.748706 48.8353754 94.0675999 -1 7105
7107 3 161.648888 48.7168008 94.0274017 -1 7106
7108 3 161.670968 48.5364152 94.0552065 -1 7107
7109 3 161.678252 48.39638 94.0391019 -1 7108
7110 3 161.654824 48.3096452 94.0318254 -1 7109
7111 3 161.628207 48.162581 94.0127739 -1 7110
7112 3 161.62335 48.0014363 94.1198201 -1 7111
7113 3 161.291575 53.2886857 96.3390788 -1 6394
7114 3 161.282304 53.281107 96.3696521 -1 7113
7115 3 161.735702 54.03 96.5847592 -1 6391
7116 3 161.642104 54.0381547 96.6295157 -1 7115
7117 3 161.565861 54.0379068 96.7387872 -1 7116
7118 3 161.326457 54.0425314 96.8539091 -1 7117
7119 3 161.187811 53.9425045 97.097461 -1 7118
7120 3 161.143579 53.8887446 97.1636425 -1 7119
7121 3 161.045984 53.934822 97.2289494 -1 7120
7122 3 160.895073 54.0782226 97.1749438 -1 7121
7123 3 160.784982 54.1163625 97.1810031 -1 7122
7124 3 162.621812 56.7040027 96.5990741 -1 5916
7125 3 162.638176 56.7058529 96.5406562 -1 7124
7126 3 162.693376 56.7201818 96.3640583 -1 7125
7127 3 162.713317 56.7267981 96.3049246 -1 7126
7128 3 163.010851 56.7276386 96.2872117 -1 7127
7129 3 163.116224 56.8015408 96.2552252 -1 7128
7130 3 163.208248 56.872269 96.2220673 -1 7129
7131 3 163.15801 56.8263536 95.9831854 -1 7130
7132 3 163.119018 56.8193903 95.9487442 -1 7131
7133 3 163.125932 56.8322441 95.9164447 -1 7132
7134 3 163.184491 56.8793595 95.7319622 -1 7133
7135 3 163.130248 56.6856793 95.6474773 -1 7134
7136 3 163.094726 56.7581493 95.5948142 -1 7135
7137 3 163.059102 56.6431283 95.5859619 -1 7136
7138 3 163.092526 56.5100778 95.5916949 -1 7137
7139 3 163.071876 56.3799591 95.5887311 -1 7138
7140 3 163.051238 56.2833805 95.5474909 -1 7139
7141 3 163.102499 56.2580532 95.5002837 -1 7140
7142 3 163.17306 56.2681999 95.4780971 -1 7141
7143 3 163.201012 56.2583554 95.4542044 -1 7142
7144 3 163.214636 56.2705683 95.4229232 -1 7143
7145 3 163.145618 56.2265047 95.3923972 -1 7144
7146 3 163.212433 56.2766296 95.3602028 -1 7145
7147 3 163.266495 56.2769218 95.3378872 -1 7146
7148 3 163.371859 56.3094568 95.2548257 -1 7147
7149 3 163.48955 56.3472649 95.2334778 -1 7148
7150 3 163.503154 56.2126775 95.1455842 -1 7149
7151 3 163.504175 56.113278 95.1389538 -1 7150
7152 3 163.509397 56.0969052 95.1436795 -1 7151
7153 3 163.553285 56.0135027 95.139974 -1 7152
7154 3 163.58597 55.9590418 95.0971381 -1 7153
7155 3 163.578202 55.8121817 95.0397004 -1 7154
7156 3 163.705563 55.9168122 95.0040736 -1 7155
7157 3 163.844167 55.9496281 94.957128 -1 7156
7158 3 163.930242 55.9485616 94.9100914 -1 7157
7159 3 164.042248 55.9223876 94.8733722 -1 7158
7160 3 164.120769 55.8928298 94.8626964 -1 7159
7161 3 164.228641 55.9587531 94.8336887 -1 7160
7162 3 164.319392 55.9252083 94.8260992 -1 7161
7163 3 164.350061 55.8934067 94.8083441 -1 7162
7164 3 164.430704 55.8290822 94.8981179 -1 7163
7165 3 164.487081 55.8179796 94.9404845 -1 7164
7166 3 164.605383 55.8534941 94.8904015 -1 7165
7167 3 164.685043 55.9238448 94.8559714 -1 7166
7168 3 164.79268 55.9784313 94.830056 -1 7167
7169 3 163.457039 56.0887297 95.1069661 -1 7151
7170 3 163.455476 56.1309432 95.0355514 -1 7169
7171 3 163.420612 56.0116957 94.9669944 -1 7170
7172 3 163.47416 56.1582379 94.9096633 -1 7171
7173 3 163.444526 56.1891893 94.8670184 -1 7172
7174 3 163.201301 56.101706 94.8194251 -1 7173
7175 3 163.158346 56.0518173 94.7634084 -1 7174
7176 3 163.115588 56.052595 94.6952296 -1 7175
7177 3 163.103984 56.0586882 94.6612721 -1 7176
7178 3 163.070962 56.0526287 94.626889 -1 7177
7179 3 163.023452 56.0305965 94.5940817 -1 7178
7180 3 163.056016 56.0549604 94.562566 -1 7179
7181 3 163.513127 56.3868379 95.2582159 -1 7149
7182 3 163.671112 56.4901306 95.2276696 -1 7181
7183 3 163.737412 56.5441872 95.1946621 -1 7182
7184 3 163.271905 56.9335241 96.2474257 -1 7130
7185 3 163.328956 57.0506404 96.2891089 -1 7184
7186 3 163.406067 57.0941304 96.3205215 -1 7185
7187 3 163.471969 57.0992963 96.3591352 -1 7186
7188 3 163.603945 57.092154 96.3198354 -1 7187
7189 3 163.697762 57.0443606 96.3145839 -1 7188
7190 3 163.783189 57.0685523 96.2914819 -1 7189
7191 3 163.879852 57.1197384 96.3542246 -1 7190
7192 3 163.884653 57.1059595 96.388238 -1 7191
7193 3 163.966759 57.110335 96.4294939 -1 7192
7194 3 164.056524 57.1312848 96.4680387 -1 7193
7195 3 164.09553 57.0500661 96.5527211 -1 7194
7196 3 164.074575 56.9810833 96.6256053 -1 7195
7197 3 164.039853 57.1404293 96.6136242 -1 7196
7198 3 163.977307 57.119805 96.6691785 -1 7197
7199 3 164.091983 56.923286 96.6715521 -1 7196
7200 3 164.119613 56.8311266 96.7568999 -1 7199
7201 3 164.20785 56.7760093 96.8425685 -1 7200
7202 3 164.233243 56.7367561 96.9749053 -1 7201
7203 3 164.242022 56.690733 97.0465063 -1 7202
7204 3 164.210835 56.6631302 97.0781083 -1 7203
7205 3 164.138255 56.5471023 97.1836189 -1 7204
7206 3 164.115032 56.5072972 97.2191713 -1 7205
7207 3 164.586671 58.5158077 96.4973409 -1 3919
7208 3 164.680401 58.6404921 96.3924649 -1 7207
7209 3 164.603477 58.8643391 96.2995887 -1 7208
7210 3 164.460785 59.0091885 96.21526 -1 7209
7211 3 164.316292 59.0509512 96.1544132 -1 7210
7212 3 164.271794 59.0241615 96.1239303 -1 7211
7213 3 166.322428 59.0181975 96.55157 -1 3916
7214 3 166.375192 59.1048394 96.3610415 -1 7213
7215 3 166.326828 59.1956382 96.0640948 -1 7214
7216 3 166.131457 59.1801228 95.797945 -1 7215
7217 3 166.040121 59.1185962 95.5578264 -1 7216
7218 3 165.986508 59.0258965 95.5409395 -1 7217
7219 3 165.921122 59.011557 95.5038863 -1 7218
7220 3 165.833907 58.9677216 95.4702517 -1 7219
7221 3 165.656483 58.6981709 95.2033444 -1 7220
7222 3 165.641203 58.8678604 94.9190672 -1 7221
7223 3 165.59024 58.9253244 94.836798 -1 7222
7224 3 165.362564 58.9256276 94.5569566 -1 7223
7225 3 165.166566 59.0394013 94.3463817 -1 7224
7226 3 165.127077 59.0606391 94.3045378 -1 7225
7227 3 165.091809 59.0618144 94.1152118 -1 7226
7228 3 165.104773 59.2139785 93.8369666 -1 7227
7229 3 165.090988 59.2752342 93.5750988 -1 7228
7230 3 165.421756 59.369523 93.1783525 -1 7229
7231 3 165.502333 59.1668442 93.0857273 -1 7230
7232 3 165.600225 59.0688798 92.7871864 -1 7231
7233 3 165.646643 59.0605514 92.5816779 -1 7232
7234 3 165.76101 59.323129 92.3862145 -1 7233
7235 3 165.863901 59.4922556 92.2108551 -1 7234
7236 3 165.777391 59.6423806 91.9755929 -1 7235
7237 3 165.792227 59.6802279 91.8768932 -1 7236
7238 3 165.646244 59.6142481 91.8353654 -1 7237
7239 3 165.675636 59.5963608 91.782966 -1 7238
7240 3 165.822546 59.7562848 91.8338032 -1 7237
7241 3 165.842355 59.8652796 91.6886927 -1 7240
7242 3 165.927338 60.0321503 91.4802867 -1 7241
7243 3 166.044056 60.1905575 91.3415133 -1 7242
7244 3 166.078202 60.3364246 91.2833652 -1 7243
7245 3 166.092501 60.5050721 91.2165069 -1 7244
7246 3 166.150983 60.2420686 91.2566011 -1 7245
7247 3 166.193187 60.0904753 91.2067238 -1 7246
7248 3 166.224848 60.0709909 91.1861973 -1 7247
7249 3 166.254049 60.0980775 91.1236722 -1 7248
7250 3 166.239084 59.92663 91.1913168 -1 7248
7251 3 166.276522 59.923979 91.168009 -1 7250
7252 3 166.086964 60.648726 91.1518889 -1 7245
7253 3 165.890812 60.7332649 91.097367 -1 7252
7254 3 165.553869 60.4915624 91.0612573 -1 7253
7255 3 165.354162 60.3584637 90.9631864 -1 7254
7256 3 165.179774 60.2779002 90.7955962 -1 7255
7257 3 165.05565 60.2385093 90.7515344 -1 7256
7258 3 164.770322 60.2404324 90.7321328 -1 7257
7259 3 164.59831 60.2596553 90.8223639 -1 7258
7260 3 164.219812 60.1795833 90.9003155 -1 7259
7261 3 164.005891 60.1246217 91.0014094 -1 7260
7262 3 163.899084 60.3789177 91.1760519 -1 7261
7263 3 163.783617 60.5582743 91.2728668 -1 7262
7264 3 163.548833 60.5392287 91.3016734 -1 7263
7265 3 163.480414 60.5556931 91.3182719 -1 7264
7266 3 163.325138 60.5685537 91.3843659 -1 7265
7267 3 163.1726 60.4340297 91.3903774 -1 7266
7268 3 163.038986 60.3569563 91.3554936 -1 7267
7269 3 162.948469 60.2662095 91.3303864 -1 7268
7270 3 162.888356 60.1626297 91.3128483 -1 7269
7271 3 162.857206 60.0652537 91.2984156 -1 7270
7272 3 162.824468 60.0333938 91.2378847 -1 7271
7273 3 162.710203 60.0108887 91.037448 -1 7272
7274 3 162.585113 59.9394373 90.9087036 -1 7273
7275 3 162.581821 59.8977279 90.886082 -1 7274
7276 3 164.207921 60.1654759 90.8703274 -1 7260
7277 3 164.212582 60.1401672 90.8144883 -1 7276
7278 3 164.209029 60.1282851 90.785395 -1 7277
7279 3 164.221186 60.1016367 90.7311105 -1 7278
7280 3 166.13005 60.7434955 91.1072733 -1 7252
7281 3 166.217551 60.8209569 91.0439108 -1 7280
7282 3 166.294416 60.967043 90.9631244 -1 7281
7283 3 166.281474 61.1633526 90.7932769 -1 7282
7284 3 166.291901 61.2155852 90.7526254 -1 7283
7285 3 166.264997 61.3439691 90.6265593 -1 7284
7286 3 166.20315 61.3711379 90.5784619 -1 7285
7287 3 166.056363 61.4550796 90.5022952 -1 7286
7288 3 165.791926 61.6591499 90.3477521 -1 7287
7289 3 165.684675 61.7393447 90.2800728 -1 7288
7290 3 165.623243 61.7927015 90.2265706 -1 7289
7291 3 165.253141 61.9687653 90.1536726 -1 7290
7292 3 164.868181 62.1403162 90.1425422 -1 7291
7293 3 164.666934 62.2404874 90.0558793 -1 7292
7294 3 164.43448 62.357065 89.9609532 -1 7293
7295 3 164.181079 62.4724168 89.9561814 -1 7294
7296 3 164.033762 62.6607641 89.8918143 -1 7295
7297 3 164.077176 62.5690506 89.825856 -1 7296
7298 3 164.117022 62.4852111 89.7885256 -1 7297
7299 3 164.14283 62.3967573 89.7499021 -1 7298
7300 3 164.126465 62.3231011 89.701182 -1 7299
7301 3 164.722884 62.2108409 90.195206 -1 7292
7302 3 164.573212 62.1795354 90.3931705 -1 7301
7303 3 164.475061 62.1349782 90.5411434 -1 7302
7304 3 164.071026 62.0586099 90.3370773 -1 7302
7305 3 163.990117 62.0473853 90.388356 -1 7304
7306 3 165.582959 61.7568396 90.1965486 -1 7290
7307 3 165.422337 61.6161865 90.0757956 -1 7306
7308 3 166.358351 61.603144 90.5852916 -1 7285
7309 3 166.35806 61.8147183 90.5071396 -1 7308
7310 3 166.356372 61.8760485 90.4010923 -1 7309
7311 3 166.386756 62.0173904 90.0991476 -1 7310
7312 3 166.502719 62.1224161 89.9132806 -1 7311
7313 3 166.580914 62.1393049 89.8933448 -1 7312
7314 3 166.905554 62.3602377 89.8740915 -1 7313
7315 3 166.91387 62.4289338 89.7383199 -1 7314
7316 3 167.026699 62.4695036 89.6589491 -1 7315
7317 3 167.166388 62.5156601 89.6140897 -1 7316
7318 3 167.396992 62.4896647 89.4504818 -1 7317
7319 3 167.595124 62.6320891 89.3962621 -1 7318
7320 3 167.735374 62.5331594 89.2933274 -1 7319
7321 3 167.802684 62.5602065 89.2397408 -1 7320
7322 3 167.880329 62.7093055 89.2220038 -1 7321
7323 3 167.851259 62.7539611 89.2368287 -1 7322
7324 3 167.835236 62.9037393 89.1401722 -1 7323
7325 3 167.821463 62.921655 89.042682 -1 7324
7326 3 167.810299 62.9628575 89.0012055 -1 7325
7327 3 167.662043 62.8185362 88.9433104 -1 7326
7328 3 167.62494 62.7140043 88.9285874 -1 7327
7329 3 167.738217 62.4957874 89.2110226 -1 7321
7330 3 167.747922 62.5571307 89.1083312 -1 7329
7331 3 167.707069 62.5881019 89.0632024 -1 7330
7332 3 167.684279 62.5915898 89.0276378 -1 7331
7333 3 167.094972 62.3878339 89.9338606 -1 7314
7334 3 167.484102 62.2311501 90.1030531 -1 7333
7335 3 167.517372 62.2125381 90.1744351 -1 7334
7336 3 167.532162 62.2046813 90.2094494 -1 7335
7337 3 167.598911 62.1535537 90.2640287 -1 7336
7338 3 167.657987 62.1661926 90.3028247 -1 7337
7339 3 167.810114 62.2757438 90.2462583 -1 7338
7340 3 167.9832 62.3774494 90.2260291 -1 7339
7341 3 168.064749 62.3590292 90.2761305 -1 7340
7342 3 168.155449 62.3411985 90.236893 -1 7341
7343 3 168.237641 62.3871964 90.1514117 -1 7342
7344 3 166.425085 61.0381107 90.8171117 -1 7284
7345 3 166.619001 61.0298704 90.7625187 -1 7344
7346 3 166.977781 61.0247386 90.7384805 -1 7345
7347 3 167.187888 61.0272711 90.6243608 -1 7346
7348 3 167.215483 61.0983072 90.4603469 -1 7347
7349 3 167.405419 61.1674898 90.3585552 -1 7348
7350 3 167.580545 61.1620082 90.3018776 -1 7349
7351 3 167.78961 61.194077 90.3046077 -1 7350
7352 3 168.021544 61.2438471 90.3080235 -1 7351
7353 3 168.19224 61.2428427 90.2808789 -1 7352
7354 3 168.193067 61.2018647 90.2904254 -1 7353
7355 3 168.20866 61.1264365 90.2195011 -1 7354
7356 3 168.345481 61.1515587 90.0584183 -1 7355
7357 3 168.498729 61.2088022 90.0455455 -1 7356
7358 3 168.626895 61.2194191 90.0081096 -1 7357
7359 3 167.480909 61.2053127 90.2422179 -1 7350
7360 3 167.449528 61.2581833 90.1935978 -1 7359
7361 3 165.954931 60.0580871 91.5101231 -1 7242
7362 3 166.065397 60.1663165 91.6283244 -1 7361
7363 3 166.334318 60.3224169 91.7022454 -1 7362
7364 3 166.422401 60.3778404 91.6439036 -1 7363
7365 3 166.491951 60.38207 91.6248151 -1 7364
7366 3 164.978644 59.0466798 94.3450181 -1 7225
7367 3 164.86381 59.0914965 94.3468007 -1 7366
7368 3 164.731711 59.1900609 94.3334995 -1 7367
7369 3 164.783347 59.4123136 94.2595704 -1 7368
7370 3 164.771959 59.4515877 94.1874959 -1 7369
7371 3 165.703274 59.1378584 94.865928 -1 7222
7372 3 165.897178 59.1926314 94.823775 -1 7371
7373 3 166.002822 59.2614447 94.7945036 -1 7372
7374 3 166.019722 59.3511803 94.7459861 -1 7373
7375 3 166.131257 59.4384754 94.7134212 -1 7374
7376 3 166.191657 59.4419343 94.6921903 -1 7375
7377 3 166.263763 59.5303875 94.6227541 -1 7376
7378 3 166.403127 59.7829675 94.5864853 -1 7377
7379 3 166.485431 59.8979161 94.6033068 -1 7378
7380 3 166.607943 59.9244074 94.6775457 -1 7379
7381 3 166.772381 59.9882165 94.749823 -1 7380
7382 3 166.809097 60.0060966 94.7817624 -1 7381
7383 3 166.954306 60.0459397 94.8864182 -1 7382
7384 3 167.133043 60.1114357 94.9303213 -1 7383
7385 3 167.180377 60.2069431 94.9756732 -1 7384
7386 3 167.107652 60.2768294 95.0374316 -1 7385
7387 3 167.065378 60.3458813 95.0444033 -1 7386
7388 3 167.133608 60.4438629 95.1523356 -1 7387
7389 3 167.115155 60.5212179 95.2509843 -1 7388
7390 3 167.108508 60.6453079 95.3404977 -1 7389
7391 3 167.073583 60.6675076 95.5089691 -1 7390
7392 3 166.930218 60.6939477 95.6593239 -1 7391
7393 3 166.949971 60.7635996 95.7355643 -1 7392
7394 3 166.964053 60.8754097 95.8009791 -1 7393
7395 3 166.942362 61.0483645 95.7869853 -1 7394
7396 3 166.909651 61.1017963 95.8289892 -1 7395
7397 3 166.335006 59.1410322 95.5991916 -1 7217
7398 3 166.563013 59.2680016 95.4858008 -1 7397
7399 3 166.810449 59.2850656 95.4016158 -1 7398
7400 3 166.9752 59.144346 95.3714592 -1 7399
7401 3 167.128325 58.9194585 95.3595736 -1 7400
7402 3 167.214165 58.7282488 95.3290314 -1 7401
7403 3 167.230539 58.7075311 95.3067017 -1 7402
7404 3 166.576248 58.8781526 96.6228713 -1 7213
7405 3 166.700628 58.7978579 96.6902402 -1 7404
7406 3 166.803466 58.7255677 96.7524309 -1 7405
7407 3 167.131991 58.5604529 96.7528922 -1 7406
7408 3 167.217678 58.531952 96.7433152 -1 7407
7409 3 167.424519 58.5456822 96.7133029 -1 7408
7410 3 167.544793 58.5407016 96.5858242 -1 7409
7411 3 167.572724 58.4242562 96.5880372 -1 7410
7412 3 167.622014 58.2932356 96.5970959 -1 7411
7413 3 167.736727 58.303747 96.5538412 -1 7412
7414 3 167.93603 58.3746259 96.4804887 -1 7413
7415 3 167.59728 58.1036632 96.667213 -1 7412
7416 3 167.378483 57.9523985 96.7271725 -1 7415
7417 3 167.288369 57.8749376 96.7606693 -1 7416
7418 3 167.123401 57.7277415 96.6511487 -1 7417
7419 3 167.119213 57.6359068 96.5833952 -1 7418
7420 3 167.209471 57.6476258 96.5358333 -1 7419
7421 3 167.363817 57.6180396 96.5378835 -1 7420
7422 3 167.434693 57.5023788 96.3992511 -1 7421
7423 3 167.559775 57.5057581 96.2412165 -1 7422
7424 3 167.598396 57.5394475 96.1803032 -1 7423
7425 3 167.59889 57.4377961 96.1749533 -1 7424
7426 3 167.592116 57.5370252 96.1206048 -1 7425
7427 3 167.653708 57.5465656 96.0691862 -1 7426
7428 3 167.693277 57.5199755 96.0524067 -1 7427
7429 3 167.773696 57.488357 96.0436011 -1 7428
7430 3 167.892471 57.5276965 96.0242639 -1 7429
7431 3 168.000618 57.4923853 95.961868 -1 7430
7432 3 168.027333 57.4106017 95.7489198 -1 7431
7433 3 168.087434 57.3936092 95.7335017 -1 7432
7434 3 168.081085 57.435162 95.692786 -1 7433
7435 3 168.041409 57.5220029 95.6355306 -1 7434
7436 3 168.02703 57.5716041 95.5617802 -1 7435
7437 3 168.297233 57.3454213 95.810192 -1 7433
7438 3 168.351908 57.3152081 95.9153839 -1 7437
7439 3 168.377695 57.320375 95.9480225 -1 7438
7440 3 168.442769 57.3981567 95.9107666 -1 7439
7441 3 168.493848 57.4471246 95.8485559 -1 7440
7442 3 167.708902 57.5460304 96.0191376 -1 7428
7443 3 167.642856 57.6260565 95.9001361 -1 7442
7444 3 167.636402 57.6547295 95.8625336 -1 7443
7445 3 167.108299 57.6768035 96.4832446 -1 7420
7446 3 167.165109 57.7088558 96.3958985 -1 7445
7447 3 167.373476 57.7502436 96.2418434 -1 7446
7448 3 167.526813 57.8329472 96.098923 -1 7447
7449 3 167.457513 57.7232984 95.9652032 -1 7448
7450 3 167.395245 57.5953873 95.896221 -1 7449
7451 3 167.318549 57.5450607 95.8955579 -1 7450
7452 3 167.199697 57.5430338 95.8764615 -1 7451
7453 3 167.139893 57.6400578 95.754112 -1 7452
7454 3 167.069169 57.4421262 95.7299215 -1 7453
7455 3 167.070632 57.4256115 95.7042617 -1 7454
7456 3 167.074549 59.3038471 97.4832392 -1 3913
7457 3 167.058345 59.2725398 97.5466518 -1 7456
7458 3 167.049403 59.2569247 97.5782126 -1 7457
7459 3 166.878121 59.1933051 97.6556129 -1 7458
7460 3 166.637846 59.2413255 97.6388386 -1 7459
7461 3 166.619427 59.2679298 97.6593368 -1 7460
7462 3 166.618344 59.1710463 97.7985817 -1 7461
7463 3 166.587722 59.1178524 97.8648845 -1 7462
7464 3 166.47584 59.0167116 97.9597253 -1 7463
7465 3 166.37372 58.9944627 98.0962593 -1 7464
7466 3 166.283739 59.0234576 98.1644082 -1 7465
7467 3 166.243631 58.9251893 98.2978007 -1 7466
7468 3 166.287834 58.879761 98.2561302 -1 7467
7469 3 166.385082 58.863989 98.2152005 -1 7468
7470 3 166.370656 58.8368504 98.3067299 -1 7469
7471 3 166.366843 58.7980091 98.4023243 -1 7470
7472 3 166.439024 58.761694 98.4498007 -1 7471
7473 3 166.452438 58.6724145 98.530085 -1 7472
7474 3 166.461496 58.624264 98.5713222 -1 7473
7475 3 166.420204 58.5725248 98.6642653 -1 7474
7476 3 166.428731 58.5434049 98.7010294 -1 7475
7477 3 166.516735 58.5349494 98.7441399 -1 7476
7478 3 166.649427 58.4666522 98.8359046 -1 7477
7479 3 166.612687 58.3014983 98.7816452 -1 7478
7480 3 166.624269 58.1013353 98.799834 -1 7479
7481 3 166.638942 58.0427192 98.8729277 -1 7480
7482 3 171.783194 61.6524156 96.3830291 -1 3140
7483 3 171.669475 61.5013362 96.5726713 -1 7482
7484 3 171.742277 61.3572072 96.7615556 -1 7483
7485 3 171.800376 61.3194066 96.8654786 -1 7484
7486 3 172.121323 61.4480238 96.88581 -1 7485
7487 3 172.202452 61.5084547 96.8273603 -1 7486
7488 3 172.242611 61.5387003 96.7980794 -1 7487
7489 3 172.267207 61.5495596 96.7423889 -1 7488
7490 3 171.841267 61.2974896 96.9342365 -1 7485
7491 3 171.838255 61.2811093 96.966181 -1 7490
7492 3 171.829634 61.2337821 97.0616049 -1 7491
7493 3 171.754699 61.221423 97.0813414 -1 7492
7494 3 171.706234 61.1993664 97.1360515 -1 7493
7495 3 171.694917 61.1849572 97.1662133 -1 7494
7496 3 171.750151 61.1771941 97.2336331 -1 7495
7497 3 171.812339 61.0451382 97.3597343 -1 7496
7498 3 171.924091 60.9276495 97.4898134 -1 7497
7499 3 172.12701 61.0255113 97.4979825 -1 7498
7500 3 171.885875 60.8862409 97.6072166 -1 7498
7501 3 171.883394 60.9820126 97.7261182 -1 7500
7502 3 171.930135 60.9530055 97.9097599 -1 7501
7503 3 171.870054 60.9365834 98.0741186 -1 7502
7504 3 171.835561 60.8722538 98.1404886 -1 7503
7505 3 171.770422 61.0296619 98.1504753 -1 7504
7506 3 171.634574 61.0439889 98.2964021 -1 7505
7507 3 171.585514 61.0346624 98.4323328 -1 7506
7508 3 171.551016 60.9830103 98.5801115 -1 7507
7509 3 171.751984 61.0406201 98.7079004 -1 7508
7510 3 171.980992 61.164068 98.9915081 -1 7509
7511 3 172.130083 61.2621114 99.0455009 -1 7510
7512 3 172.154185 61.3114744 99.1209553 -1 7511
7513 3 172.146413 61.336528 99.1418734 -1 7512
7514 3 172.230701 61.4249573 99.1887225 -1 7513
7515 3 172.350148 61.5620654 99.3122836 -1 7514
7516 3 172.514295 61.6577488 99.4235312 -1 7515
7517 3 172.583733 61.6110637 99.582046 -1 7516
7518 3 172.832039 61.8127871 99.7069126 -1 7517
7519 3 172.857719 61.9252807 99.7393213 -1 7518
7520 3 172.621269 62.1455143 99.6560771 -1 7519
7521 3 172.666731 62.1737932 99.7107391 -1 7520
7522 3 172.6714 62.2305526 99.7531982 -1 7521
7523 3 172.637525 62.2883869 99.8176683 -1 7522
7524 3 172.62259 62.2736462 99.874052 -1 7523
7525 3 172.579982 62.4232917 99.9159165 -1 7524
7526 3 172.692796 62.5438687 99.9851907 -1 7525
7527 3 172.723893 62.6142078 100.05513 -1 7526
7528 3 172.744054 62.6565947 100.102667 -1 7527
7529 3 173.129813 62.0232238 99.8358108 -1 7519
7530 3 173.290594 62.2002911 99.925991 -1 7529
7531 3 173.377634 62.4135934 100.052136 -1 7530
7532 3 173.569986 62.6964234 100.175651 -1 7531
7533 3 173.615567 62.8254659 100.314799 -1 7532
7534 3 173.677974 62.7775209 100.442593 -1 7533
7535 3 173.771527 62.9481305 100.469475 -1 7534
7536 3 173.670286 63.0581606 100.457769 -1 7535
7537 3 173.703373 63.1496786 100.467911 -1 7536
7538 3 173.70186 63.1844259 100.513757 -1 7537
7539 3 173.628517 63.2504036 100.597039 -1 7538
7540 3 173.513059 63.3275786 100.618171 -1 7539
7541 3 173.615315 63.4404269 100.632146 -1 7540
7542 3 173.6027 63.5204229 100.638865 -1 7541
7543 3 173.635264 63.5700239 100.685503 -1 7542
7544 3 173.585972 63.5607317 100.762252 -1 7543
7545 3 173.422869 63.2410435 100.842793 -1 7544
7546 3 173.50864 63.5827492 100.828077 -1 7545
7547 3 173.424927 63.6286705 100.914449 -1 7546
7548 3 173.466052 63.5789002 100.985152 -1 7547
7549 3 173.415369 63.4831424 101.108649 -1 7548
7550 3 173.078605 63.4194988 101.296327 -1 7549
7551 3 172.760851 63.2981394 101.500241 -1 7550
7552 3 172.659502 63.2586033 101.63122 -1 7551
7553 3 172.708532 63.3062563 101.652883 -1 7552
7554 3 172.650249 63.3722024 101.65725 -1 7553
7555 3 172.628187 63.428123 101.66833 -1 7554
7556 3 172.620695 63.5924644 101.73615 -1 7555
7557 3 172.713491 63.8209468 101.827511 -1 7556
7558 3 172.729897 64.0066071 101.945981 -1 7557
7559 3 172.70997 63.8404602 101.9826 -1 7558
7560 3 172.749655 64.0741629 101.959109 -1 7558
7561 3 172.764467 64.1353362 101.999751 -1 7560
7562 3 172.811043 64.2383671 102.034268 -1 7561
7563 3 172.878319 64.40017 102.083867 -1 7562
7564 3 172.943745 64.5633837 102.159252 -1 7563
7565 3 172.977441 64.7437274 102.253013 -1 7564
7566 3 172.986408 65.0010026 102.325138 -1 7565
7567 3 172.948341 65.1604583 102.414624 -1 7566
7568 3 172.956205 65.2773226 102.493098 -1 7567
7569 3 172.997108 65.563088 102.560928 -1 7568
7570 3 173.07375 65.7060082 102.666981 -1 7569
7571 3 173.117913 65.7745178 102.78687 -1 7570
7572 3 173.124864 65.8260288 102.827657 -1 7571
7573 3 173.064927 66.0500254 102.923376 -1 7572
7574 3 172.741571 66.2376413 103.153469 -1 7573
7575 3 172.578951 66.2320283 103.21436 -1 7574
7576 3 172.649599 66.005563 103.278004 -1 7575
7577 3 172.751213 65.8808387 103.450308 -1 7576
7578 3 172.656856 65.7117814 103.61073 -1 7577
7579 3 172.548599 65.6487104 103.639868 -1 7578
7580 3 172.296831 65.529836 103.692608 -1 7579
7581 3 172.204584 65.2889217 103.76659 -1 7580
7582 3 172.12594 65.072175 103.757984 -1 7581
7583 3 172.182853 64.8523881 103.868739 -1 7582
7584 3 172.278684 64.8402321 103.934004 -1 7583
7585 3 172.305199 64.8864136 104.003753 -1 7584
7586 3 172.315918 65.1802364 104.142062 -1 7585
7587 3 172.258342 65.3174568 104.232237 -1 7586
7588 3 172.335554 65.4377097 104.418044 -1 7587
7589 3 172.424516 65.6116486 104.514373 -1 7588
7590 3 172.442365 65.6766064 104.577709 -1 7589
7591 3 172.45913 65.8217544 104.621422 -1 7590
7592 3 172.533749 65.9133636 104.684146 -1 7591
7593 3 172.532223 65.9441577 104.702138 -1 7592
7594 3 172.587616 65.9421861 104.785357 -1 7593
7595 3 172.738997 66.0193133 104.859528 -1 7594
7596 3 172.880779 66.0062514 104.903347 -1 7595
7597 3 173.00853 66.0147285 104.940432 -1 7596
7598 3 173.121304 66.0541792 104.968438 -1 7597
7599 3 173.236961 66.0963418 105.021548 -1 7598
7600 3 173.583522 65.9752819 105.011246 -1 7599
7601 3 173.825156 66.0047018 105.055457 -1 7600
7602 3 172.494828 65.8356784 104.750059 -1 7594
7603 3 172.480806 65.7692074 104.713397 -1 7602
7604 3 172.458743 64.6907795 103.937036 -1 7584
7605 3 172.547077 64.520088 103.934946 -1 7604
7606 3 172.670055 64.3560414 103.960784 -1 7605
7607 3 172.773186 64.3110435 103.930577 -1 7606
7608 3 172.947242 64.2124015 103.868673 -1 7607
7609 3 173.15417 64.172807 103.822562 -1 7608
7610 3 173.229568 64.1011221 103.821463 -1 7609
7611 3 173.222296 64.0282269 103.785652 -1 7610
7612 3 173.040658 63.8562716 103.779638 -1 7611
7613 3 173.074324 63.7724372 103.77666 -1 7612
7614 3 173.110244 63.6855872 103.748597 -1 7613
7615 3 173.257961 63.5269476 103.723143 -1 7614
7616 3 173.20959 63.4518115 103.709084 -1 7615
7617 3 173.09163 63.3223677 103.64778 -1 7616
7618 3 172.999655 63.1453106 103.626091 -1 7617
7619 3 172.851366 63.0534081 103.683043 -1 7618
7620 3 172.661804 62.9759247 103.732305 -1 7619
7621 3 172.469543 62.9295981 103.695998 -1 7620
7622 3 172.131169 62.8738653 103.698313 -1 7621
7623 3 172.040693 62.8335041 103.723927 -1 7622
7624 3 172.089379 62.7136062 103.73034 -1 7623
7625 3 172.198202 62.4742946 103.744076 -1 7624
7626 3 172.240592 62.2826681 103.791912 -1 7625
7627 3 172.311582 62.1208388 103.783717 -1 7626
7628 3 172.463512 61.9578073 103.784378 -1 7627
7629 3 172.472111 61.8179968 103.790471 -1 7628
7630 3 172.405257 61.7356268 103.775578 -1 7629
7631 3 172.27533 61.7223339 103.738451 -1 7630
7632 3 172.231813 61.6552767 103.696429 -1 7631
7633 3 172.16347 61.5694125 103.65586 -1 7632
7634 3 172.107403 61.4946705 103.640271 -1 7633
7635 3 171.989875 61.472933 103.632411 -1 7634
7636 3 171.821583 61.4953695 103.661688 -1 7635
7637 3 171.651654 61.5269154 103.715049 -1 7636
7638 3 171.552801 61.5466006 103.726274 -1 7637
7639 3 171.480616 61.5958841 103.73376 -1 7638
7640 3 171.233611 61.5671201 103.766243 -1 7639
7641 3 171.102966 61.5909681 103.720656 -1 7640
7642 3 170.992116 61.5990142 103.73328 -1 7641
7643 3 170.889778 61.5569942 103.75804 -1 7642
7644 3 170.810861 61.4237516 103.753073 -1 7643
7645 3 170.61044 61.5068135 103.739422 -1 7644
7646 3 170.530004 61.5293669 103.804788 -1 7645
7647 3 170.342415 61.4208352 103.914364 -1 7646
7648 3 170.209044 61.3881184 103.986456 -1 7647
7649 3 170.070968 61.3253743 104.117266 -1 7648
7650 3 172.164223 61.3298302 103.656906 -1 7634
7651 3 172.204491 61.2635127 103.649799 -1 7650
7652 3 172.519573 61.8031604 103.824966 -1 7629
7653 3 172.694221 61.9351355 103.866325 -1 7652
7654 3 172.974839 61.9956654 103.986793 -1 7653
7655 3 173.109128 61.9834514 104.107527 -1 7654
7656 3 173.082551 61.9899551 104.129176 -1 7655
7657 3 171.980412 62.8135993 103.774277 -1 7623
7658 3 171.927333 62.8098677 103.795576 -1 7657
7659 3 172.457119 66.3084441 103.259793 -1 7575
7660 3 172.224222 66.5621829 103.378738 -1 7659
7661 3 172.228368 66.5863704 103.399247 -1 7660
7662 3 172.159095 66.8347075 103.485375 -1 7661
7663 3 172.116571 67.1549017 103.659553 -1 7662
7664 3 172.017333 67.2304945 103.810453 -1 7663
7665 3 171.886452 67.2742 104.017248 -1 7664
7666 3 172.045361 67.4234141 104.229266 -1 7665
7667 3 172.335596 67.5004792 104.2682 -1 7666
7668 3 172.515082 67.5708545 104.322067 -1 7667
7669 3 172.801527 67.6745514 104.405313 -1 7668
7670 3 172.832363 67.672798 104.434867 -1 7669
7671 3 172.935576 67.6184974 104.383545 -1 7670
7672 3 172.971279 67.5933654 104.368343 -1 7671
7673 3 171.852405 67.5138789 104.313082 -1 7666
7674 3 171.815207 67.6174487 104.410855 -1 7673
7675 3 171.74278 67.6197467 104.50484 -1 7674
7676 3 171.284691 67.7420268 104.653141 -1 7675
7677 3 171.145785 67.5372513 104.690939 -1 7676
7678 3 170.975554 67.3735331 104.740354 -1 7677
7679 3 170.896259 67.2697608 104.809845 -1 7678
7680 3 170.830048 67.2149762 104.893728 -1 7679
7681 3 170.639815 67.0995713 105.005578 -1 7680
7682 3 170.433728 67.0679173 105.145437 -1 7681
7683 3 170.263931 67.0782375 105.176062 -1 7682
7684 3 169.862655 66.9037624 105.179254 -1 7683
7685 3 169.865226 66.980693 105.134013 -1 7684
7686 3 169.861104 67.0211868 105.097469 -1 7685
7687 3 169.917268 67.1371632 105.150042 -1 7686
7688 3 169.842958 67.1805477 105.028492 -1 7686
7689 3 169.868085 67.2420928 104.963784 -1 7688
7690 3 169.883351 67.1501316 104.912383 -1 7689
7691 3 169.827287 67.1126823 104.864839 -1 7690
7692 3 169.819026 67.1350386 104.832435 -1 7691
7693 3 169.733282 66.7935837 105.21989 -1 7684
7694 3 169.556375 66.711566 105.248406 -1 7693
7695 3 169.322557 66.5435152 105.344529 -1 7694
7696 3 169.129131 66.4702423 105.369301 -1 7695
7697 3 168.953672 66.3802307 105.400262 -1 7696
7698 3 168.749882 66.3309156 105.418007 -1 7697
7699 3 168.578887 66.2593229 105.444829 -1 7698
7700 3 168.513717 66.259246 105.463949 -1 7699
7701 3 168.486645 66.2121352 105.498922 -1 7700
7702 3 168.129552 66.2572924 105.579839 -1 7701
7703 3 167.844717 66.1793831 105.597293 -1 7702
7704 3 167.69481 66.1924526 105.65595 -1 7703
7705 3 167.65888 66.3099005 105.724409 -1 7704
7706 3 167.414389 66.5428985 105.818616 -1 7705
7707 3 167.349669 66.6053447 105.821454 -1 7706
7708 3 167.177791 66.5811865 105.83645 -1 7707
7709 3 166.980759 66.5683453 105.871578 -1 7708
7710 3 166.849569 66.4442725 105.814705 -1 7709
7711 3 166.719981 66.2669818 105.79719 -1 7710
7712 3 166.678812 66.2319206 105.77673 -1 7711
7713 3 166.465387 66.1680777 105.747009 -1 7712
7714 3 166.302428 65.9083327 105.747077 -1 7713
7715 3 166.099418 65.6856943 105.733249 -1 7714
7716 3 165.975939 65.6465809 105.602941 -1 7715
7717 3 165.809836 65.444601 105.612562 -1 7716
7718 3 165.812561 65.4324759 105.56442 -1 7717
7719 3 167.595221 66.6872223 105.849627 -1 7707
7720 3 167.66186 66.9355126 105.867303 -1 7719
7721 3 167.71668 67.0331218 105.821465 -1 7720
7722 3 167.771747 67.0875649 105.787042 -1 7721
7723 3 167.856656 67.1794164 105.822023 -1 7722
7724 3 167.901304 67.2643545 105.854749 -1 7723
7725 3 167.944364 67.3511994 105.937516 -1 7724
7726 3 167.996353 67.5689684 105.96054 -1 7725
7727 3 167.971517 67.6801007 105.953513 -1 7726
7728 3 167.892256 67.7551351 105.899927 -1 7727
7729 3 167.925456 67.8624355 105.798048 -1 7728
7730 3 168.024958 67.9130853 105.718151 -1 7729
7731 3 168.16673 67.8901842 105.687933 -1 7730
7732 3 168.304162 67.9148623 105.669843 -1 7731
7733 3 168.471373 67.9914531 105.640808 -1 7732
7734 3 168.712819 68.2628897 105.566639 -1 7733
7735 3 168.740843 68.2652545 105.543483 -1 7734
7736 3 167.889563 67.717169 105.985994 -1 7727
7737 3 167.812991 67.6903364 106.036247 -1 7736
7738 3 167.791275 67.6901646 106.059451 -1 7737
7739 3 168.243302 66.4695731 105.382707 -1 7700
7740 3 168.149305 66.5332089 105.382427 -1 7739
7741 3 168.104532 66.5658746 105.395093 -1 7740
7742 3 167.995915 66.6142632 105.474129 -1 7741
7743 3 167.861868 66.6817568 105.545528 -1 7742
7744 3 167.780063 66.7923029 105.585126 -1 7743
7745 3 167.800381 66.8540235 105.647571 -1 7744
7746 3 168.391749 66.2890047 105.392857 -1 7699
7747 3 168.304139 66.3012052 105.329628 -1 7746
7748 3 168.229638 66.3484375 105.284305 -1 7747
7749 3 168.157065 66.3967371 105.238839 -1 7748
7750 3 167.976327 66.4619139 105.152308 -1 7749
7751 3 167.852148 66.4195867 105.125048 -1 7750
7752 3 167.711463 66.4354365 105.081002 -1 7751
7753 3 167.657619 66.4490082 105.046254 -1 7752
7754 3 167.514687 66.3407581 105.0084 -1 7753
7755 3 167.377506 66.4022751 104.771494 -1 7754
7756 3 167.383787 66.4656132 104.703705 -1 7755
7757 3 167.419983 66.4768403 104.67849 -1 7756
7758 3 167.410391 66.4158794 104.615523 -1 7757
7759 3 167.259793 66.4819034 104.504864 -1 7758
7760 3 167.247658 66.504437 104.445623 -1 7759
7761 3 167.121164 66.5004282 104.381584 -1 7760
7762 3 166.946526 66.470416 104.397715 -1 7761
7763 3 166.848629 66.4175047 104.453813 -1 7762
7764 3 166.810012 66.3793124 104.433813 -1 7763
7765 3 166.744984 66.280138 104.400939 -1 7764
7766 3 166.632791 66.2121435 104.433429 -1 7765
7767 3 166.480383 66.3617716 104.352702 -1 7766
7768 3 166.401153 66.3785187 104.287938 -1 7767
7769 3 166.320041 66.2817708 104.252717 -1 7768
7770 3 166.379231 66.2966092 104.149968 -1 7769
7771 3 166.332293 66.3181466 104.087021 -1 7770
7772 3 166.292798 66.3623614 104.123885 -1 7771
7773 3 166.235173 66.3513143 104.225843 -1 7772
7774 3 166.123735 66.4202916 104.274973 -1 7773
7775 3 166.075371 66.4381024 104.212963 -1 7774
7776 3 166.105122 66.4913434 104.306682 -1 7774
7777 3 166.09433 66.4876816 104.385025 -1 7776
7778 3 166.027915 66.4645396 104.462825 -1 7777
7779 3 165.901348 66.452481 104.427156 -1 7778
7780 3 165.85617 66.4904112 104.334112 -1 7779
7781 3 165.790377 66.4167063 104.242193 -1 7780
7782 3 165.684478 66.3876805 104.212939 -1 7781
7783 3 165.589952 66.4343305 104.164805 -1 7782
7784 3 165.509038 66.4617516 104.123093 -1 7783
7785 3 167.734946 66.5047266 105.14264 -1 7751
7786 3 167.702737 66.5460903 105.154367 -1 7785
7787 3 168.311684 66.3096339 105.276849 -1 7748
7788 3 168.314714 66.3161561 105.224068 -1 7787
7789 3 168.296945 66.2953904 105.150443 -1 7788
7790 3 169.037389 66.4092362 105.452456 -1 7698
7791 3 169.243953 66.4882784 105.529702 -1 7790
7792 3 169.268459 66.5877792 105.608702 -1 7791
7793 3 169.317933 66.5339857 105.652989 -1 7792
7794 3 169.382031 66.5193392 105.71413 -1 7793
7795 3 169.4772 66.4768249 105.760004 -1 7794
7796 3 169.651157 66.4558363 105.757386 -1 7795
7797 3 169.761949 66.5954391 105.758357 -1 7796
7798 3 169.879591 66.6848819 105.772785 -1 7797
7799 3 169.919698 66.7169026 105.794044 -1 7798
7800 3 169.970136 66.7937676 105.880938 -1 7799
7801 3 170.052313 66.7530317 105.950344 -1 7800
7802 3 170.090623 66.7020971 106.04313 -1 7801
7803 3 170.051199 66.7510402 106.127788 -1 7802
7804 3 170.129155 66.8478577 106.110867 -1 7803
7805 3 170.115529 66.792298 106.174201 -1 7804
7806 3 170.101833 66.6471577 106.235055 -1 7805
7807 3 170.184713 66.4964275 106.306715 -1 7806
7808 3 170.182076 66.2753125 106.387298 -1 7807
7809 3 170.241399 66.1600116 106.447133 -1 7808
7810 3 170.220423 66.1228434 106.479512 -1 7809
7811 3 169.481647 66.5417603 105.284398 -1 7694
7812 3 169.462494 66.5189475 105.262675 -1 7811
7813 3 170.348872 67.1665749 105.187701 -1 7683
7814 3 170.343625 67.1900145 105.232166 -1 7813
7815 3 170.248821 67.2094564 105.242704 -1 7814
7816 3 170.149034 67.2288459 105.252737 -1 7815
7817 3 170.055113 67.2077641 105.299451 -1 7816
7818 3 169.938137 67.181152 105.396242 -1 7817
7819 3 169.75056 67.2010281 105.422616 -1 7818
7820 3 169.719492 67.2125216 105.365375 -1 7819
7821 3 170.899082 67.2260125 104.718803 -1 7678
7822 3 170.902963 67.185503 104.678291 -1 7821
7823 3 170.823322 66.9790747 104.542634 -1 7822
7824 3 170.926999 66.940209 104.512286 -1 7823
7825 3 170.781416 66.7875027 104.458197 -1 7824
7826 3 170.688046 66.6206822 104.41316 -1 7825
7827 3 170.591963 66.3369763 104.371291 -1 7826
7828 3 170.609444 66.1254193 104.348717 -1 7827
7829 3 170.606417 66.1126595 104.32569 -1 7828
7830 3 171.088961 68.0175686 104.66205 -1 7676
7831 3 171.032072 68.0817624 104.715723 -1 7830
7832 3 170.820978 68.4820807 104.791007 -1 7831
7833 3 170.80582 68.8260666 104.774008 -1 7832
7834 3 170.889037 69.0451605 104.698977 -1 7833
7835 3 170.912631 68.8870096 104.616346 -1 7834
7836 3 170.70528 68.9606249 104.751995 -1 7833
7837 3 170.591656 68.8975391 104.730626 -1 7836
7838 3 170.466419 68.8184123 104.737902 -1 7837
7839 3 170.419555 68.6910841 104.715806 -1 7838
7840 3 170.341251 68.6760457 104.736726 -1 7839
7841 3 170.312864 68.6597239 104.763563 -1 7840
7842 3 170.25063 68.5649772 104.70535 -1 7841
7843 3 170.166383 68.4067077 104.661665 -1 7842
7844 3 170.179074 68.3295644 104.632436 -1 7843
7845 3 170.629123 69.0756287 104.788932 -1 7836
7846 3 170.529858 69.218082 104.815619 -1 7845
7847 3 170.439906 69.348611 104.795357 -1 7846
7848 3 170.405906 69.4524707 104.788603 -1 7847
7849 3 170.355753 69.5147737 104.791322 -1 7848
7850 3 170.17984 69.7124049 104.818859 -1 7849
7851 3 170.093906 69.7882004 104.83907 -1 7850
7852 3 169.8879 69.8464659 104.901377 -1 7851
7853 3 169.648626 69.9832732 104.912468 -1 7852
7854 3 169.278031 70.4983094 104.724874 -1 7853
7855 3 169.085634 70.6689212 104.67967 -1 7854
7856 3 168.720935 70.9598544 104.503057 -1 7855
7857 3 168.49751 71.1620902 104.393139 -1 7856
7858 3 168.31158 71.2070867 104.46097 -1 7857
7859 3 168.255285 71.243124 104.469567 -1 7858
7860 3 168.237626 71.0372863 104.527569 -1 7859
7861 3 167.904437 70.9703579 104.560548 -1 7860
7862 3 167.583858 70.9484656 104.58223 -1 7861
7863 3 167.40219 71.0142959 104.517099 -1 7862
7864 3 167.299456 71.065831 104.464902 -1 7863
7865 3 167.262316 71.103807 104.500797 -1 7864
7866 3 168.164912 71.313586 104.464182 -1 7859
7867 3 167.949057 71.4938994 104.488789 -1 7866
7868 3 167.762264 71.7520997 104.493361 -1 7867
7869 3 167.658622 71.8938713 104.54151 -1 7868
7870 3 167.527413 72.0007891 104.57119 -1 7869
7871 3 167.290626 72.2832002 104.561666 -1 7870
7872 3 167.12426 72.4262597 104.576102 -1 7871
7873 3 166.834328 72.4890959 104.651453 -1 7872
7874 3 166.528047 72.61264 104.706645 -1 7873
7875 3 166.324217 72.6170488 104.707927 -1 7874
7876 3 165.97313 72.7130862 104.715888 -1 7875
7877 3 165.689827 72.875669 104.736427 -1 7876
7878 3 165.394781 72.9334223 104.686351 -1 7877
7879 3 165.234008 73.0257575 104.564158 -1 7878
7880 3 165.173902 73.0984606 104.484321 -1 7879
7881 3 165.613641 72.9063694 104.744006 -1 7877
7882 3 165.278467 73.0290977 104.745679 -1 7881
7883 3 165.199853 73.0820177 104.746149 -1 7882
7884 3 165.00544 73.3066292 104.83286 -1 7883
7885 3 164.740673 73.383261 104.881612 -1 7884
7886 3 164.170591 73.6173952 104.722237 -1 7885
7887 3 164.014431 73.7093232 104.651543 -1 7886
7888 3 163.934016 73.7593414 104.602009 -1 7887
7889 3 163.779864 73.6731796 104.409728 -1 7888
7890 3 163.471121 73.2620461 104.327806 -1 7889
7891 3 163.356218 72.9018224 104.402789 -1 7890
7892 3 163.221232 72.7359631 104.414991 -1 7891
7893 3 163.053527 72.7964758 104.582565 -1 7892
7894 3 163.020614 72.8280161 104.696396 -1 7893
7895 3 162.816655 72.6053527 104.465101 -1 7892
7896 3 162.637499 72.4872531 104.534595 -1 7895
7897 3 162.512995 72.3432732 104.59224 -1 7896
7898 3 162.426746 72.5035065 104.559115 -1 7897
7899 3 162.838977 72.4542372 104.386845 -1 7892
7900 3 162.253441 72.2595496 104.388 -1 7899
7901 3 162.073253 72.3084519 104.329126 -1 7900
7902 3 161.981549 72.2778225 104.303893 -1 7901
7903 3 161.748904 72.2341811 104.243049 -1 7902
7904 3 161.576129 72.1461082 104.150782 -1 7903
7905 3 161.458941 72.050543 104.091888 -1 7904
7906 3 161.068258 71.9897119 103.96943 -1 7905
7907 3 160.900482 71.9536217 103.938419 -1 7906
7908 3 160.825264 72.0610202 104.026152 -1 7907
7909 3 160.597437 72.1215368 104.087638 -1 7908
7910 3 160.468886 72.0496002 104.148692 -1 7909
7911 3 160.430013 72.0411307 104.17314 -1 7910
7912 3 160.325908 72.1469593 104.232436 -1 7911
7913 3 160.168463 72.1472756 104.319218 -1 7912
7914 3 160.074014 72.1684937 104.456429 -1 7913
7915 3 159.943325 72.169208 104.596185 -1 7914
7916 3 159.471946 72.246156 104.85627 -1 7915
7917 3 159.177614 72.2814201 104.9433 -1 7916
7918 3 159.179228 72.392962 105.00959 -1 7917
7919 3 159.169723 72.5917142 105.147986 -1 7918
7920 3 159.131188 72.8035871 105.303854 -1 7919
7921 3 159.116278 72.8901118 105.32541 -1 7920
7922 3 158.94046 72.9389169 105.318289 -1 7921
7923 3 158.742934 73.0119971 105.351523 -1 7922
7924 3 158.678448 73.2705486 105.339154 -1 7923
7925 3 158.64671 73.4322764 105.335181 -1 7924
7926 3 158.656323 73.4833219 105.344974 -1 7925
7927 3 158.541095 73.4475263 105.370233 -1 7926
7928 3 158.451437 73.4937035 105.372116 -1 7927
7929 3 158.333799 73.5706138 105.336751 -1 7928
7930 3 158.21841 73.6137819 105.386979 -1 7929
7931 3 158.094966 73.6978268 105.423507 -1 7930
7932 3 157.972681 73.8227051 105.372642 -1 7931
7933 3 157.871994 73.798816 105.345852 -1 7932
7934 3 157.720174 73.822322 105.299364 -1 7933
7935 3 157.551442 73.8465557 105.325718 -1 7934
7936 3 157.445494 73.8506878 105.364238 -1 7935
7937 3 157.249689 73.9353785 105.369057 -1 7936
7938 3 157.144284 73.9873285 105.293338 -1 7937
7939 3 156.948759 74.0330985 105.285756 -1 7938
7940 3 156.787022 74.1336774 105.264114 -1 7939
7941 3 156.701426 74.306457 105.201967 -1 7940
7942 3 156.847199 74.0231132 105.329159 -1 7940
7943 3 156.559091 74.5670708 105.057443 -1 7942
7944 3 156.484999 74.6199974 105.009311 -1 7943
7945 3 159.216864 72.8514125 105.372235 -1 7921
7946 3 159.331553 72.8296052 105.415132 -1 7945
7947 3 159.371935 72.8454516 105.439079 -1 7946
7948 3 159.476689 72.942278 105.468841 -1 7947
7949 3 159.555455 72.9233082 105.457388 -1 7948
7950 3 159.620966 72.8970802 105.421901 -1 7949
7951 3 159.601364 72.9216045 105.387278 -1 7950
7952 3 159.582206 72.8985003 105.367633 -1 7951
7953 3 159.666939 72.7915857 105.45942 -1 7950
7954 3 159.853377 72.5841836 105.49231 -1 7953
7955 3 159.895368 72.551986 105.481396 -1 7954
7956 3 159.531092 73.0193616 105.524874 -1 7948
7957 3 159.609019 73.111081 105.60345 -1 7956
7958 3 159.730591 73.1995298 105.66222 -1 7957
7959 3 159.961249 73.2645212 105.76381 -1 7958
7960 3 160.089775 73.2625511 105.851609 -1 7959
7961 3 160.100032 73.3815201 105.840007 -1 7960
7962 3 160.06187 73.5397141 105.836118 -1 7961
7963 3 160.018031 73.6353311 105.826507 -1 7962
7964 3 159.8951 73.7857207 105.841528 -1 7963
7965 3 159.745724 74.1044777 105.800526 -1 7964
7966 3 159.56819 74.3623119 105.651874 -1 7965
7967 3 159.39745 74.4875135 105.570802 -1 7966
7968 3 159.235847 74.6029152 105.543411 -1 7967
7969 3 159.015681 74.6908762 105.519185 -1 7968
7970 3 158.693896 74.8528035 105.461859 -1 7969
7971 3 158.433313 75.0133763 105.410928 -1 7970
7972 3 158.402973 75.1627879 105.385277 -1 7971
7973 3 158.596292 75.3112818 105.38093 -1 7972
7974 3 158.33461 75.1734003 105.350702 -1 7972
7975 3 158.201153 75.2575058 105.261862 -1 7974
7976 3 158.055558 75.3357373 105.173804 -1 7975
7977 3 157.941305 75.5443997 105.071961 -1 7976
7978 3 157.914958 75.8220417 105.005852 -1 7977
7979 3 157.904757 76.0329915 104.96245 -1 7978
7980 3 157.917389 76.2732097 104.911785 -1 7979
7981 3 157.942161 76.3237781 104.922703 -1 7980
7982 3 158.027334 76.4838644 104.829904 -1 7981
7983 3 157.938659 75.4863073 105.040606 -1 7977
7984 3 157.895644 75.4559662 104.946989 -1 7983
7985 3 157.85411 75.4922267 104.881927 -1 7984
7986 3 157.849468 75.5224316 104.822161 -1 7985
7987 3 157.878657 75.5872561 104.853919 -1 7986
7988 3 157.894758 75.6460557 104.886363 -1 7987
7989 3 160.197541 73.0635814 105.949564 -1 7960
7990 3 160.343016 72.8906517 106.042903 -1 7989
7991 3 160.527415 72.8069755 106.112024 -1 7990
7992 3 160.599818 72.7555255 106.209735 -1 7991
7993 3 160.733093 72.6465652 106.281696 -1 7992
7994 3 160.738046 72.6443608 106.30768 -1 7993
7995 3 160.838986 72.7097424 106.272369 -1 7994
7996 3 160.920831 72.8444336 106.213471 -1 7995
7997 3 161.016674 73.0592806 106.180399 -1 7996
7998 3 161.145333 73.1243797 106.123 -1 7997
7999 3 161.23193 73.1970011 106.059045 -1 7998
8000 3 160.759802 72.4455089 106.396622 -1 7994
8001 3 160.827473 72.3585147 106.455127 -1 8000
8002 3 160.89851 72.1036184 106.615494 -1 8001
8003 3 160.940403 71.9150595 106.752091 -1 8002
8004 3 160.989531 71.8847176 106.815696 -1 8003
8005 3 161.079671 71.7883395 106.878943 -1 8004
8006 3 161.139783 71.7423271 106.997688 -1 8005
8007 3 161.190928 71.6829414 107.045607 -1 8006
8008 3 161.247301 71.4824499 107.087938 -1 8007
8009 3 161.283168 71.2524369 107.137018 -1 8008
8010 3 161.224582 71.0298238 107.223531 -1 8009
8011 3 161.220518 70.9239399 107.279807 -1 8010
8012 3 161.257745 70.7817544 107.375581 -1 8011
8013 3 161.299893 70.6964283 107.454551 -1 8012
8014 3 161.294271 70.6510226 107.541288 -1 8013
8015 3 161.296905 70.5644307 107.592048 -1 8014
8016 3 161.428154 70.2621463 107.670649 -1 8015
8017 3 161.617408 70.0535193 107.726559 -1 8016
8018 3 161.713506 69.9924601 107.72949 -1 8017
8019 3 161.79291 69.9712553 107.718986 -1 8018
8020 3 161.871809 69.9777222 107.773811 -1 8019
8021 3 162.012413 70.008573 107.876394 -1 8020
8022 3 162.195424 69.9832265 107.926196 -1 8021
8023 3 162.234708 70.0402835 107.937664 -1 8022
8024 3 162.249247 70.0276628 107.991707 -1 8023
8025 3 162.373984 69.9575676 108.048952 -1 8024
8026 3 162.564699 69.7509546 108.103701 -1 8025
8027 3 162.626974 69.6077551 108.127129 -1 8026
8028 3 162.638395 69.5983064 108.057675 -1 8027
8029 3 162.693662 69.5855521 107.993365 -1 8028
8030 3 162.696856 69.5701419 107.973686 -1 8029
8031 3 162.583949 69.7852488 108.119962 -1 8026
8032 3 162.656473 69.8499552 108.156897 -1 8031
8033 3 162.781926 69.9246212 108.171625 -1 8032
8034 3 162.809463 69.9876938 108.180193 -1 8033
8035 3 161.869013 69.9262115 107.715181 -1 8019
8036 3 162.037848 69.787052 107.723551 -1 8035
8037 3 162.075983 69.6705698 107.736912 -1 8036
8038 3 162.071786 69.4990609 107.835709 -1 8037
8039 3 162.039858 69.5083672 107.854405 -1 8038
8040 3 161.98391 69.5424661 107.86352 -1 8039
8041 3 162.090265 69.8186872 107.694806 -1 8036
8042 3 162.203137 69.8544147 107.646162 -1 8041
8043 3 162.217799 69.8988224 107.609926 -1 8042
8044 3 162.221094 69.9036616 107.584232 -1 8043
8045 3 162.232991 69.9150137 107.557445 -1 8044
8046 3 162.24455 69.9365008 107.527623 -1 8045
8047 3 161.198238 71.702486 107.064965 -1 8007
8048 3 161.135383 71.727895 107.149449 -1 8047
8049 3 160.968287 71.7033233 107.214309 -1 8048
8050 3 160.708913 71.6631219 107.151973 -1 8049
8051 3 160.617353 71.5812158 107.094289 -1 8050
8052 3 160.524343 71.4069137 107.040001 -1 8051
8053 3 160.514558 71.2905648 107.049918 -1 8052
8054 3 160.506102 71.1802739 107.058044 -1 8053
8055 3 160.527548 71.1271497 107.051662 -1 8054
8056 3 160.558499 70.9875059 107.047792 -1 8055
8057 3 160.513657 70.7175422 107.05105 -1 8056
8058 3 160.46869 70.6639033 107.013454 -1 8057
8059 3 160.405884 70.571316 106.93637 -1 8058
8060 3 160.40119 70.5641047 106.913357 -1 8059
8061 3 160.236552 70.5606197 106.873533 -1 8060
8062 3 160.245326 70.582573 106.843044 -1 8061
8063 3 160.15581 70.5336881 106.799478 -1 8062
8064 3 160.136212 70.5566554 106.691526 -1 8063
8065 3 160.057001 70.5591556 106.633397 -1 8064
8066 3 160.019979 70.561213 106.604329 -1 8065
8067 3 159.999937 70.534663 106.585535 -1 8066
8068 3 160.528697 70.5802705 106.896255 -1 8060
8069 3 160.640712 70.5162223 106.877013 -1 8068
8070 3 160.684965 70.4533473 106.801163 -1 8069
8071 3 160.728323 70.4427667 106.758992 -1 8070
8072 3 160.850387 70.4334812 106.7241 -1 8071
8073 3 161.028888 70.4521883 106.711119 -1 8072
8074 3 161.077993 70.4425012 106.669147 -1 8073
8075 3 161.108868 70.4523987 106.644333 -1 8074
8076 3 161.096612 70.406216 106.632149 -1 8075
8077 3 159.35168 72.7493659 105.41717 -1 7946
8078 3 158.989014 72.1525239 104.940034 -1 7917
8079 3 158.894249 72.1202565 104.966199 -1 8078
8080 3 158.704219 72.0704418 104.988668 -1 8079
8081 3 158.60503 71.941067 105.019212 -1 8080
8082 3 158.441113 71.8650501 105.077397 -1 8081
8083 3 158.349709 71.8629122 105.119663 -1 8082
8084 3 158.312391 71.8677356 105.19006 -1 8083
8085 3 158.46125 71.7313462 105.246351 -1 8084
8086 3 158.705429 71.6043981 105.334035 -1 8085
8087 3 158.787884 71.6032231 105.367478 -1 8086
8088 3 158.844447 71.6251946 105.441525 -1 8087
8089 3 158.864797 71.6392117 105.464276 -1 8088
8090 3 158.688716 71.7825073 105.478395 -1 8089
8091 3 158.292354 71.8984972 105.203788 -1 8084
8092 3 158.290524 71.969005 105.232092 -1 8091
8093 3 158.292815 71.9836332 105.2529 -1 8092
8094 3 158.424492 71.7755228 105.354803 -1 8093
8095 3 160.515162 72.287216 104.104876 -1 7910
8096 3 160.508483 72.3565439 104.108204 -1 8095
8097 3 160.505305 72.3882001 104.123601 -1 8096
8098 3 162.832429 72.4469578 104.362901 -1 7899
8099 3 162.797445 72.4081915 104.320273 -1 8098
8100 3 162.769063 72.3344967 104.26354 -1 8099
8101 3 162.84286 72.2007092 104.286966 -1 8100
8102 3 162.772464 72.0450556 104.276766 -1 8101
8103 3 162.726953 71.921466 104.233436 -1 8102
8104 3 162.749277 71.8507721 104.180533 -1 8103
8105 3 162.740773 71.6620725 104.160722 -1 8104
8106 3 162.761055 71.6314894 104.146473 -1 8105
8107 3 164.709219 73.4154405 104.893501 -1 7885
8108 3 164.707818 73.4267957 104.91509 -1 8107
8109 3 164.697604 73.4446551 104.958953 -1 8108
8110 3 164.696223 73.4011657 105.022802 -1 8109
8111 3 165.07524 74.0293774 104.893857 -1 8110
8112 3 165.101556 74.1363601 104.888657 -1 8111
8113 3 165.150371 74.4317131 104.877603 -1 8112
8114 3 165.185103 74.6031271 104.853193 -1 8113
8115 3 165.214083 74.8310862 104.734994 -1 8114
8116 3 165.32079 74.957757 104.631982 -1 8115
8117 3 165.313285 74.902836 104.623062 -1 8116
8118 3 165.173296 74.6919758 104.849316 -1 8114
8119 3 165.184544 74.9249194 104.878423 -1 8118
8120 3 165.140244 75.0482757 104.784656 -1 8119
8121 3 165.05915 75.0574082 104.747545 -1 8120
8122 3 164.94396 75.1367825 104.785216 -1 8121
8123 3 164.952885 75.3922526 104.831789 -1 8122
8124 3 164.922347 75.4863682 104.823967 -1 8123
8125 3 164.771923 75.4964002 104.803939 -1 8124
8126 3 164.727196 75.5713596 104.800505 -1 8125
8127 3 164.857446 75.7876727 104.747331 -1 8124
8128 3 164.842185 75.85302 104.700053 -1 8127
8129 3 164.839802 75.9231223 104.652736 -1 8128
8130 3 164.738708 76.0925675 104.663405 -1 8129
8131 3 164.707934 76.2633153 104.581325 -1 8130
8132 3 164.711238 76.3500264 104.504379 -1 8131
8133 3 164.775621 76.3212014 104.495656 -1 8132
8134 3 164.862304 76.3104164 104.408544 -1 8133
8135 3 164.898734 76.2546257 104.354812 -1 8134
8136 3 164.665331 76.5394212 104.414743 -1 8132
8137 3 164.593266 76.7783071 104.306642 -1 8136
8138 3 164.604774 76.9781182 104.220375 -1 8137
8139 3 164.579151 77.0894668 104.132456 -1 8138
8140 3 164.495269 77.1656244 104.073932 -1 8139
8141 3 164.382248 77.2308704 103.965258 -1 8140
8142 3 164.252537 77.3745979 103.880406 -1 8141
8143 3 164.178476 77.4966505 103.858961 -1 8142
8144 3 164.080272 77.5943657 103.741886 -1 8143
8145 3 164.125132 77.6300809 103.710732 -1 8144
8146 3 164.143571 77.6440435 103.683349 -1 8145
8147 3 163.941751 77.4227413 103.830045 -1 8143
8148 3 163.902348 77.4071506 103.805337 -1 8147
8149 3 164.653069 77.1134043 104.233811 -1 8138
8150 3 164.669945 77.1598761 104.296414 -1 8149
8151 3 164.68485 77.2127856 104.331693 -1 8150
8152 3 164.699277 77.2867406 104.360326 -1 8151
8153 3 164.642933 73.4322086 105.032656 -1 8110
8154 3 164.59528 73.4672152 105.041875 -1 8153
8155 3 164.551676 73.5062425 105.050268 -1 8154
8156 3 164.921403 72.9395381 105.089026 -1 8108
8157 3 164.888027 72.8880792 105.151846 -1 8156
8158 3 164.815868 72.8442658 105.18291 -1 8157
8159 3 164.729105 72.8175916 105.156666 -1 8158
8160 3 168.584847 71.3870481 104.363365 -1 7857
8161 3 168.751077 71.6995829 104.240575 -1 8160
8162 3 168.847169 71.9241488 104.160827 -1 8161
8163 3 168.900038 72.0660764 104.151218 -1 8162
8164 3 168.983286 72.1919534 104.149967 -1 8163
8165 3 169.034391 72.3168866 104.145118 -1 8164
8166 3 169.114106 72.5296398 104.118021 -1 8165
8167 3 169.169075 72.7416594 104.088085 -1 8166
8168 3 169.218174 72.7690579 104.111615 -1 8167
8169 3 169.426827 72.8323999 104.068086 -1 8168
8170 3 169.575663 72.8632846 104.001304 -1 8169
8171 3 169.831771 72.8276239 103.94217 -1 8170
8172 3 170.019841 72.7584391 103.960743 -1 8171
8173 3 170.118012 72.750065 103.950241 -1 8172
8174 3 170.158671 72.654101 103.932174 -1 8173
8175 3 170.229914 72.5906908 103.934082 -1 8174
8176 3 170.289346 72.5939622 103.864214 -1 8175
8177 3 170.441469 72.6338542 103.84686 -1 8176
8178 3 170.521251 72.717071 103.807819 -1 8177
8179 3 171.032568 72.8714711 103.805561 -1 8178
8180 3 171.083438 72.889415 103.781756 -1 8179
8181 3 171.270397 72.9564788 103.736823 -1 8180
8182 3 171.332778 72.9826633 103.71234 -1 8181
8183 3 171.387374 73.1842178 103.713568 -1 8182
8184 3 171.512629 73.1410845 103.768309 -1 8183
8185 3 171.593253 73.139208 103.830701 -1 8184
8186 3 171.734841 73.2613499 103.841054 -1 8185
8187 3 171.895302 73.4269591 103.791225 -1 8186
8188 3 172.067193 73.4856222 103.773358 -1 8187
8189 3 172.177034 73.4705799 103.742219 -1 8188
8190 3 172.31784 73.4855689 103.681713 -1 8189
8191 3 172.316784 73.4908748 103.654691 -1 8190
8192 3 172.271947 73.4341459 103.587951 -1 8191
8193 3 172.404251 73.6122628 103.709387 -1 8190
8194 3 172.403778 73.6926642 103.712266 -1 8193
8195 3 172.427226 73.9203984 103.677428 -1 8194
8196 3 172.470295 73.999236 103.686961 -1 8195
8197 3 172.629658 74.0935824 103.658411 -1 8196
8198 3 172.695136 74.1320483 103.631922 -1 8197
8199 3 172.747348 74.170423 103.603564 -1 8198
8200 3 172.913474 74.118372 103.642305 -1 8199
8201 3 173.072927 74.0285573 103.690446 -1 8200
8202 3 173.176142 74.0781562 103.717205 -1 8201
8203 3 173.248187 74.1755576 103.726294 -1 8202
8204 3 173.435747 74.172643 103.780034 -1 8203
8205 3 173.458102 74.1563436 103.813034 -1 8204
8206 3 173.457991 74.1858428 103.830174 -1 8205
8207 3 173.494746 74.2563679 103.866745 -1 8206
8208 3 169.907194 69.7110643 105.068447 -1 7853
8209 3 170.048721 69.5444171 105.181256 -1 8208
8210 3 170.127569 69.443645 105.243201 -1 8209
8211 3 170.293376 69.3659651 105.308366 -1 8210
8212 3 170.284374 69.2721108 105.383717 -1 8211
8213 3 170.349087 69.2198073 105.455806 -1 8212
8214 3 170.459817 69.1722421 105.531588 -1 8213
8215 3 170.47458 69.2550541 105.586551 -1 8214
8216 3 170.235291 69.2922693 104.838642 -1 7849
8217 3 170.033351 69.2463787 104.828505 -1 8216
8218 3 169.983315 69.2297591 104.852998 -1 8217
8219 3 169.871456 69.1301928 104.842279 -1 8218
8220 3 169.898952 69.0412711 104.844137 -1 8219
8221 3 169.980478 68.9440311 104.879742 -1 8220
8222 3 171.933735 67.5074427 104.452318 -1 7674
8223 3 171.968908 67.3349282 104.423204 -1 8222
8224 3 171.981272 67.3085816 104.405592 -1 8223
8225 3 172.038163 67.2045805 104.386928 -1 8224
8226 3 172.045668 67.1561556 104.374316 -1 8225
8227 3 172.131098 66.9800491 104.376805 -1 8226
8228 3 172.173045 66.8533498 104.36182 -1 8227
8229 3 172.180384 66.8303804 104.31693 -1 8228
8230 3 172.383115 66.7967514 104.373508 -1 8229
8231 3 172.505591 66.6811019 104.36442 -1 8230
8232 3 172.519769 66.6169143 104.356191 -1 8231
8233 3 172.550343 66.5349501 104.354128 -1 8232
8234 3 172.619064 66.4692466 104.326491 -1 8233
8235 3 173.447866 65.6043889 102.866579 -1 7571
8236 3 173.574435 65.5696078 102.86359 -1 8235
8237 3 173.628404 65.5660947 102.844611 -1 8236
8238 3 173.719024 65.6222302 102.815711 -1 8237
8239 3 173.799911 65.6481656 102.792915 -1 8238
8240 3 173.876939 65.6382794 102.77824 -1 8239
8241 3 173.914113 65.6223469 102.760294 -1 8240
8242 3 173.94122 65.6317355 102.735119 -1 8241
8243 3 173.922291 65.601136 102.714002 -1 8242
8244 3 173.843371 65.7815591 102.687684 -1 8242
8245 3 173.841338 65.7633392 102.665625 -1 8244
8246 3 172.927218 64.1944162 102.058503 -1 7562
8247 3 172.953783 64.0825136 102.061397 -1 8246
8248 3 172.988342 63.8681966 102.035971 -1 8247
8249 3 173.114682 63.6815361 102.068011 -1 8248
8250 3 173.231394 63.5438037 102.060797 -1 8249
8251 3 173.311269 63.4475167 102.066081 -1 8250
8252 3 172.769266 63.2284358 101.705119 -1 7553
8253 3 172.886705 63.2258293 101.773417 -1 8252
8254 3 173.816879 63.6647703 101.036569 -1 7548
8255 3 174.048141 63.6338271 101.153495 -1 8254
8256 3 174.372878 63.6171703 101.278528 -1 8255
8257 3 174.539078 63.6399181 101.347505 -1 8256
8258 3 174.656229 63.7446307 101.364688 -1 8257
8259 3 174.761477 63.9132661 101.365589 -1 8258
8260 3 174.880516 64.1815058 101.345144 -1 8259
8261 3 175.040205 64.3776054 101.399552 -1 8260
8262 3 175.038703 64.492141 101.39931 -1 8261
8263 3 175.00163 64.6521568 101.35741 -1 8262
8264 3 175.179694 64.568577 101.452433 -1 8262
8265 3 175.362196 64.6604993 101.533571 -1 8264
8266 3 175.399987 64.7550081 101.648408 -1 8265
8267 3 175.528409 65.1319463 101.814074 -1 8266
8268 3 175.519659 65.3532488 101.761497 -1 8267
8269 3 175.408053 65.5254161 101.707161 -1 8268
8270 3 175.335025 65.7894273 101.714867 -1 8269
8271 3 175.360242 66.0064249 101.71956 -1 8270
8272 3 175.303437 66.1558103 101.703277 -1 8271
8273 3 175.2169 66.2653786 101.692497 -1 8272
8274 3 175.10802 66.3023002 101.643409 -1 8273
8275 3 175.088447 66.2772636 101.620516 -1 8274
8276 3 175.069222 66.2399141 101.600586 -1 8275
8277 3 175.624793 65.2294397 101.829825 -1 8267
8278 3 175.696548 65.296839 101.849459 -1 8277
8279 3 175.736006 65.3915784 101.884887 -1 8278
8280 3 175.902892 65.8438236 101.957829 -1 8279
8281 3 176.064433 65.7907242 102.01675 -1 8280
8282 3 176.223931 65.9459965 102.079123 -1 8281
8283 3 176.288767 65.9580156 102.162683 -1 8282
8284 3 176.354458 66.0351511 102.283127 -1 8283
8285 3 176.500799 66.0490259 102.376153 -1 8284
8286 3 176.611156 66.1265552 102.4239 -1 8285
8287 3 176.588038 66.2777736 102.437842 -1 8286
8288 3 176.69184 66.392876 102.553586 -1 8287
8289 3 176.7967 66.4517593 102.656384 -1 8288
8290 3 176.915053 66.4814284 102.715872 -1 8289
8291 3 176.950152 66.5749818 102.801683 -1 8290
8292 3 177.279556 66.6491165 102.851366 -1 8291
8293 3 177.37818 66.7348655 102.895331 -1 8292
8294 3 177.504033 66.8548599 102.960443 -1 8293
8295 3 177.588756 66.9498393 103.02607 -1 8294
8296 3 177.685175 66.9799627 103.056791 -1 8295
8297 3 177.729487 67.0019646 103.082851 -1 8296
8298 3 177.76842 67.0182024 103.109543 -1 8297
8299 3 177.776959 67.0691068 103.150045 -1 8298
8300 3 177.822767 67.1646493 103.159464 -1 8299
8301 3 177.848622 67.2161363 103.176443 -1 8300
8302 3 177.874025 67.2800693 103.190516 -1 8301
8303 3 177.898941 67.296235 103.215428 -1 8302
8304 3 177.915137 67.2874737 103.244927 -1 8303
8305 3 177.944734 67.330461 103.264282 -1 8304
8306 3 177.970488 67.3514363 103.28817 -1 8305
8307 3 177.999284 67.3884141 103.334215 -1 8306
8308 3 177.989495 67.4145296 103.377889 -1 8307
8309 3 177.986591 67.4148963 103.428268 -1 8308
8310 3 178.005829 67.3667143 103.492424 -1 8309
8311 3 178.084363 67.3041356 103.54174 -1 8310
8312 3 178.14405 67.2232864 103.592788 -1 8311
8313 3 178.414001 66.9150429 103.720591 -1 8312
8314 3 178.271705 66.8857586 103.735211 -1 8313
8315 3 178.211176 66.908681 103.748026 -1 8314
8316 3 178.108075 66.8992731 103.813594 -1 8315
8317 3 177.798158 66.813856 104.023371 -1 8316
8318 3 177.663243 66.8858556 104.066844 -1 8317
8319 3 177.623461 66.994527 104.087956 -1 8318
8320 3 177.602306 67.0465116 104.09887 -1 8319
8321 3 177.642431 67.0607506 104.049867 -1 8320
8322 3 177.666405 67.0803197 104.022997 -1 8321
8323 3 177.765555 67.1498587 103.943207 -1 8322
8324 3 177.562453 67.0969583 104.158408 -1 8320
8325 3 177.402567 67.062914 104.222986 -1 8324
8326 3 177.300458 67.1196458 104.223179 -1 8325
8327 3 177.235407 67.1988575 104.222556 -1 8326
8328 3 177.172501 67.2150614 104.23664 -1 8327
8329 3 176.958747 67.230999 104.258216 -1 8328
8330 3 176.820994 67.2457976 104.314371 -1 8329
8331 3 176.643152 67.2686291 104.363982 -1 8330
8332 3 176.542476 67.1911107 104.446056 -1 8331
8333 3 176.287037 67.1199675 104.508767 -1 8332
8334 3 176.212111 67.0236915 104.472001 -1 8333
8335 3 176.069564 67.0250198 104.505837 -1 8334
8336 3 176.002482 67.0339748 104.571911 -1 8335
8337 3 175.926772 67.041784 104.51076 -1 8336
8338 3 175.906948 67.0646045 104.477789 -1 8337
8339 3 175.911519 67.309406 104.445962 -1 8338
8340 3 175.884918 67.369001 104.479423 -1 8339
8341 3 175.785487 67.4703633 104.545069 -1 8340
8342 3 175.738251 67.5517018 104.596132 -1 8341
8343 3 175.717322 67.5819589 104.611782 -1 8342
8344 3 175.785193 67.7362481 104.684018 -1 8343
8345 3 175.800722 67.7967301 104.747131 -1 8344
8346 3 175.774223 68.0368327 104.787533 -1 8345
8347 3 175.777894 68.1669512 104.832369 -1 8346
8348 3 175.625811 68.2539683 104.944618 -1 8347
8349 3 175.48201 68.2117363 105.038603 -1 8348
8350 3 175.360269 68.2724569 105.085164 -1 8349
8351 3 175.119168 68.2519062 105.112414 -1 8350
8352 3 174.648531 68.2032346 105.095023 -1 8351
8353 3 174.479305 68.1859893 105.029291 -1 8352
8354 3 174.318449 68.1549769 105.068901 -1 8353
8355 3 174.172806 68.1319521 105.108379 -1 8354
8356 3 174.014391 68.1068396 105.121754 -1 8355
8357 3 173.993157 68.1265438 105.190162 -1 8356
8358 3 173.992708 68.1351756 105.213192 -1 8357
8359 3 173.850441 67.9547327 105.241934 -1 8358
8360 3 173.745128 67.5364671 105.333726 -1 8359
8361 3 173.668456 67.3947169 105.385446 -1 8360
8362 3 173.648412 67.3225147 105.35053 -1 8361
8363 3 173.678561 67.3021252 105.308337 -1 8362
8364 3 177.310163 67.090768 104.281444 -1 8327
8365 3 178.084445 67.2157527 103.612523 -1 8312
8366 3 178.047902 67.1798093 103.641543 -1 8365
8367 3 177.985597 67.1464652 103.666837 -1 8366
8368 3 177.91542 67.141411 103.710114 -1 8367
8369 3 177.834314 67.1701147 103.795061 -1 8368
8370 3 177.758576 67.1726273 103.835956 -1 8369
8371 3 177.714198 67.167627 103.907674 -1 8370
8372 3 177.661713 67.2181559 103.940426 -1 8371
8373 3 177.673459 67.2285854 103.964756 -1 8372
8374 3 177.621603 67.1879904 104.068914 -1 8373
8375 3 177.464742 67.1774763 104.178908 -1 8374
8376 3 177.408072 67.2279893 104.211109 -1 8375
8377 3 177.410324 67.1913548 104.270247 -1 8376
8378 3 177.396766 67.1862342 104.295044 -1 8377
8379 3 177.328481 67.333899 104.202583 -1 8376
8380 3 177.260326 67.3299847 104.220621 -1 8379
8381 3 177.149766 67.3597844 104.251119 -1 8380
8382 3 176.969903 67.3578452 104.306007 -1 8381
8383 3 176.921098 67.3796513 104.370946 -1 8382
8384 3 176.853202 67.4087285 104.457145 -1 8383
8385 3 176.823832 67.4369123 104.472372 -1 8384
8386 3 176.804473 67.4527848 104.491628 -1 8385
8387 3 176.810553 67.5051652 104.555797 -1 8386
8388 3 176.796468 67.66579 104.592324 -1 8387
8389 3 176.636624 67.7400367 104.631694 -1 8388
8390 3 176.616214 67.8758805 104.698146 -1 8389
8391 3 176.687206 67.9778942 104.70776 -1 8390
8392 3 176.681824 68.1056618 104.777664 -1 8391
8393 3 176.694058 68.2946292 104.885279 -1 8392
8394 3 176.738159 68.3888184 104.968608 -1 8393
8395 3 176.792314 68.3218092 105.090919 -1 8394
8396 3 176.797049 68.2783747 105.201672 -1 8395
8397 3 176.808152 68.2698482 105.229953 -1 8396
8398 3 176.70505 66.2191165 102.879192 -1 8291
8399 3 176.736839 66.2048028 102.912137 -1 8398
8400 3 176.700733 66.0990145 103.009265 -1 8399
8401 3 176.637077 65.9986322 103.050331 -1 8400
8402 3 176.645534 65.7727535 103.128847 -1 8401
8403 3 176.490833 65.818682 103.125475 -1 8402
8404 3 176.438597 65.8714365 103.132813 -1 8403
8405 3 176.322773 65.8649737 103.146146 -1 8404
8406 3 176.313606 65.8899175 103.165035 -1 8405
8407 3 176.303905 65.9167526 103.183416 -1 8406
8408 3 176.219663 65.8336079 103.141034 -1 8406
8409 3 176.204167 65.7551131 103.105758 -1 8408
8410 3 176.168557 65.7184108 103.084184 -1 8409
8411 3 176.123153 65.5968885 103.080963 -1 8410
8412 3 175.86888 65.9628684 101.951885 -1 8280
8413 3 175.950553 66.2869998 101.938678 -1 8412
8414 3 176.010608 66.4254259 101.940001 -1 8413
8415 3 176.048256 66.5410519 101.943779 -1 8414
8416 3 176.12715 66.6876237 101.945564 -1 8415
8417 3 176.167324 66.7740412 101.956498 -1 8416
8418 3 176.264929 66.8943956 101.966868 -1 8417
8419 3 176.313805 66.9858467 101.977728 -1 8418
8420 3 176.427208 67.1834835 101.997994 -1 8419
8421 3 176.490264 67.3347039 101.996598 -1 8420
8422 3 176.715595 67.6102595 101.987279 -1 8421
8423 3 176.785376 67.6832646 102.005265 -1 8422
8424 3 176.874291 67.7660745 102.023489 -1 8423
8425 3 176.986804 67.88857 102.035538 -1 8424
8426 3 177.112329 68.1322425 102.046757 -1 8425
8427 3 177.197149 68.2268908 102.061742 -1 8426
8428 3 177.350599 68.3065877 102.089506 -1 8427
8429 3 177.679877 68.3516207 102.149132 -1 8428
8430 3 177.94625 68.7179727 102.254191 -1 8429
8431 3 178.169729 69.0629424 102.281433 -1 8430
8432 3 178.217637 69.3523025 102.246356 -1 8431
8433 3 178.225195 69.5651736 102.223419 -1 8432
[truncated: 140,826 more chars]
