# Supplementary material for: Communication from Learned to Innate Olfactory Processing Centers Is Required for Memory Retrieval in Drosophila
Source: Neuron. 2018 Nov 7;100(3):651–668.e8. doi: 10.1016/j.neuron.2018.08.037 (PMC6226615; doi:10.1016/j.neuron.2018.08.037)
Supplement: Data S1. SWC Files Containing the EM and Light Microscopy Reconstructions of the Different Neurons Used in This Study [file mmc5.zip › EM_PD2a1#2.swc]

# SWC format file
# based on specifications at http://research.mssm.edu/cnic/swc.html
# Created by nat::write.neuron.swc
# PointNo Label X Y Z Radius Parent 
1 7 167.615107 45.080372 98.1415911 2356 -1
2 7 167.933027 45.1000816 98.4623267 -1 1
3 7 168.784103 45.172937 98.8861585 -1 2
4 7 169.251465 45.3061104 99.0115694 -1 3
5 7 169.839152 45.4374316 99.1045092 -1 4
6 7 170.7878 45.7780714 99.5223749 -1 5
7 7 171.261251 45.9484676 99.8486005 -1 6
8 7 172.061783 45.8256941 100.354353 -1 7
9 7 172.724832 45.915675 100.595749 -1 8
10 7 173.501333 45.9434735 100.894834 -1 9
11 7 173.934129 45.708188 101.459528 -1 10
12 7 174.354991 45.8437108 101.796824 -1 11
13 7 174.673336 45.9851539 101.911802 -1 12
14 7 175.009379 46.0059879 102.160005 -1 13
15 7 175.303663 45.9216759 102.426385 -1 14
16 7 175.729897 45.9472775 102.708512 -1 15
17 7 176.033195 46.0001254 102.98932 -1 16
18 7 176.410205 46.3492488 103.207321 -1 17
19 7 176.638618 46.5078258 103.325272 -1 18
20 7 177.305763 46.6910586 103.64503 -1 19
21 7 178.797571 46.9696142 104.11905 -1 20
22 7 179.454581 47.0436191 104.306968 -1 21
23 7 180.262504 47.4899775 104.568696 -1 22
24 7 181.977916 47.8373169 104.836491 -1 23
25 7 182.973848 48.0219069 105.099111 -1 24
26 7 184.242459 47.7359462 105.754893 -1 25
27 7 185.721277 47.749815 106.028421 -1 26
28 7 187.185489 47.6395961 106.395112 -1 27
29 7 187.776341 47.4829383 106.53928 -1 28
30 7 188.53173 47.6680446 106.761584 -1 29
31 7 190.107076 48.3608969 106.983914 -1 30
32 7 191.358871 49.548702 107.22838 -1 31
33 7 192.837337 50.8680673 107.612729 -1 32
34 7 193.717467 51.4663502 107.768899 -1 33
35 7 194.499771 52.0343444 107.832921 -1 34
36 7 195.130918 52.3158965 107.871208 -1 35
37 7 195.815127 52.6288972 107.953446 -1 36
38 7 196.377822 52.9049022 108.006988 -1 37
39 7 196.744311 53.0421374 108.043332 -1 38
40 7 197.14639 53.2367925 108.072326 -1 39
41 7 197.77836 53.5016288 108.112866 -1 40
42 7 198.15338 53.7829755 108.121537 -1 41
43 7 199.000793 54.3024711 108.135218 -1 42
44 7 199.701874 54.6140139 108.043209 -1 43
45 7 200.124311 54.5853483 107.922204 -1 44
46 7 200.461222 54.5077994 107.759493 -1 45
47 7 201.140192 54.3041252 107.445474 -1 46
48 7 201.455586 54.1969276 107.287803 -1 47
49 7 201.656223 54.1139968 107.177157 -1 48
50 7 202.125123 54.4509187 106.866583 -1 49
51 7 202.438784 54.8933688 106.646245 -1 50
52 7 202.898886 55.6870984 106.269889 -1 51
53 7 203.134763 56.0011557 106.003572 -1 52
54 7 203.52258 56.3259532 105.751232 -1 53
55 7 203.714907 56.3022502 105.712533 -1 54
56 7 203.929105 56.367516 105.511862 -1 55
57 7 204.307783 56.6841568 105.154222 -1 56
58 7 204.227324 56.7074514 105.077895 -1 57
59 7 204.243959 56.73681 105.031788 -1 58
60 7 204.274715 56.7718951 105.007268 -1 59
61 7 204.298064 56.8018853 104.982917 -1 60
62 7 204.367493 57.0193771 104.822118 -1 61
63 7 204.626068 57.407473 104.564336 -1 62
64 7 204.852148 57.759573 104.288115 -1 63
65 7 205.150537 58.1514934 104.032968 -1 64
66 7 205.411881 58.454232 103.811414 -1 65
67 7 205.906907 58.8615392 103.443931 -1 66
68 7 206.495834 59.2040654 102.988411 -1 67
69 7 206.713398 59.3601753 102.808364 -1 68
70 7 206.929924 59.5892499 102.570174 -1 69
71 7 207.001493 59.6792006 102.407924 -1 70
72 7 207.182996 59.8450714 102.198444 -1 71
73 7 207.278443 59.9692674 102.118832 -1 72
74 7 207.529773 60.1494535 101.846746 -1 73
75 7 208.064131 60.4157831 101.364467 -1 74
76 7 208.22496 60.5374359 101.223988 -1 75
77 7 208.411555 60.626545 101.069882 -1 76
78 7 208.540844 61.0813623 100.634034 -1 77
79 7 208.517916 61.4038655 100.158561 -1 78
80 7 208.378927 61.5434327 99.7248875 -1 79
81 7 208.188524 61.6080699 99.5510614 -1 80
82 7 207.805188 61.6613765 99.2852009 -1 81
83 7 207.448885 61.7291136 99.0632346 -1 82
84 7 207.042065 61.9486772 98.8948884 -1 83
85 7 206.812854 62.1303319 98.8033145 -1 84
86 7 206.443264 62.4479294 98.7825556 -1 85
87 7 206.271185 62.6463404 98.7653481 -1 86
88 7 206.052675 62.884563 98.5662171 -1 87
89 7 206.073595 62.9756678 98.4543039 -1 88
90 7 206.173777 62.8943113 98.3175837 -1 89
91 7 206.358525 62.8289902 98.1649313 -1 90
92 7 206.597347 62.8424889 98.026676 -1 91
93 7 206.906077 62.8995533 97.8156505 -1 92
94 7 207.504604 62.9830634 97.5156504 -1 93
95 7 207.799844 63.183149 97.2931667 -1 94
96 7 207.940961 63.3374869 97.1321823 -1 95
97 7 208.051434 63.7308197 96.8409054 -1 96
98 7 208.206665 64.1982652 96.4883915 -1 97
99 7 208.237708 64.4869843 96.230794 -1 98
100 7 208.245878 64.7115805 96.0578885 -1 99
101 7 208.479742 65.0244095 95.8208331 -1 100
102 7 208.687828 65.3018032 95.6122636 -1 101
103 7 208.685817 65.6532719 95.2314607 -1 102
104 7 208.638833 65.9487504 95.0322338 -1 103
105 7 208.547072 66.2454006 94.6983413 -1 104
106 7 208.268945 66.688236 94.4047984 -1 105
107 7 208.147756 67.1311289 94.0295047 -1 106
108 7 208.172568 67.4730087 93.6972643 -1 107
109 7 208.134413 67.7794621 93.3883242 -1 108
110 7 208.23823 67.9202662 93.1117795 -1 109
111 7 208.231605 67.8761573 92.9118007 -1 110
112 7 208.29856 67.8584805 92.7428362 -1 111
113 7 208.317997 67.8554573 92.615336 -1 112
114 7 208.197359 67.9446318 92.3921177 -1 113
115 7 208.104429 68.1043868 92.2091939 -1 114
116 7 208.023142 68.3990488 91.9175237 -1 115
117 7 207.990084 68.5079145 91.622163 -1 116
118 7 208.252655 68.7432068 91.3181153 -1 117
119 7 208.472713 69.1322924 91.1054821 -1 118
120 7 208.705756 69.2639429 90.9264634 -1 119
121 7 209.148217 69.3820456 90.3819033 -1 120
122 7 209.136414 69.5207005 90.0264058 -1 121
123 7 209.094924 69.4144167 89.8276703 -1 122
124 7 209.169442 69.4306883 89.5659281 -1 123
125 7 209.206967 69.4779212 89.399087 -1 124
126 7 209.148642 69.5718475 89.2059886 -1 125
127 7 209.029104 69.5702104 89.0509788 -1 126
128 7 208.891961 69.5699886 88.810833 -1 127
129 7 208.705292 69.6213692 88.5503648 -1 128
130 7 208.808582 69.7303721 88.3795599 -1 129
131 7 208.876789 69.9433247 88.0978065 -1 130
132 7 208.720863 70.0754287 87.9329891 -1 131
133 7 208.720802 70.2564824 87.5643032 -1 132
134 7 208.406116 70.2184357 87.4643842 -1 133
135 7 207.664209 70.3719804 87.2209775 -1 134
136 7 207.247248 70.3720563 87.0663304 -1 135
137 7 206.610951 70.3892504 86.8690008 -1 136
138 7 206.322543 70.3614683 86.7970202 -1 137
139 7 205.508636 70.4096032 86.5873351 -1 138
140 7 204.981081 70.3626946 86.4761806 -1 139
141 7 204.14492 70.3198088 86.4730648 -1 140
142 7 202.545041 70.2243011 86.4773657 -1 141
143 7 201.60581 70.1232501 86.5727237 -1 142
144 7 200.836489 69.9735597 86.6262404 -1 143
145 7 200.277226 69.7603894 86.704552 -1 144
146 7 199.692533 69.4423562 86.8001237 -1 145
147 7 199.256135 69.1744194 86.8302213 -1 146
148 7 199.082959 68.9812295 86.8668298 -1 147
149 7 199.043529 68.8351433 86.9188278 -1 148
150 7 198.884366 68.7686375 86.9844181 -1 149
151 4 199.282321 68.9417126 86.9958449 -1 150
152 4 199.635968 69.0297986 86.9626322 -1 151
153 4 199.951864 69.2418432 86.8941658 -1 152
154 4 200.082681 69.3780429 86.861558 -1 153
155 4 200.201522 69.4958197 86.8307187 -1 154
156 4 200.374848 69.6165278 86.8095164 -1 155
157 4 200.622124 69.6864411 86.758839 -1 156
158 4 200.796496 69.7814194 86.6886453 -1 157
159 4 201.036677 69.799701 86.6476974 -1 158
160 4 201.235309 69.7715189 86.6091135 -1 159
161 4 201.376116 69.7850298 86.577692 -1 160
162 4 201.772083 69.9046624 86.5700809 -1 161
163 4 202.055912 69.9609212 86.5554135 -1 162
164 4 202.286238 69.9812974 86.5386454 -1 163
165 4 202.508338 69.9372231 86.5620559 -1 164
166 4 202.929192 70.0500761 86.5593443 -1 165
167 4 203.197145 70.0559489 86.5796534 -1 166
168 4 203.636164 70.070345 86.5740796 -1 167
169 4 204.049811 70.0568558 86.514635 -1 168
170 4 204.355475 70.0776409 86.482611 -1 169
171 4 204.610562 70.0884751 86.4710146 -1 170
172 4 204.970791 70.2127968 86.4802357 -1 171
173 4 205.650315 70.2303691 86.5697856 -1 172
174 4 205.995204 70.2106763 86.5800883 -1 173
175 4 206.635181 70.1095426 86.6324426 -1 174
176 4 207.159007 70.1517414 86.6592642 -1 175
177 4 207.937969 70.229289 86.6941049 -1 176
178 4 208.663564 70.0959632 87.0404033 -1 177
179 4 208.857026 70.1036641 87.1265377 -1 178
180 4 209.160272 70.0942296 87.2622786 -1 179
181 4 209.574926 69.8771677 87.489206 -1 180
182 4 209.88781 69.7616629 87.5115931 -1 181
183 4 209.993808 69.6836966 87.518776 -1 182
184 4 210.191306 69.5813539 87.4639795 -1 183
185 4 210.431057 69.5242722 87.4334514 -1 184
186 4 210.704004 69.458408 87.4375036 -1 185
187 4 211.002731 69.4086816 87.4419347 -1 186
188 4 211.106383 69.3404506 87.4461458 -1 187
189 4 211.388621 69.2333424 87.4600355 -1 188
190 4 211.531319 69.0994142 87.4298387 -1 189
191 4 211.855687 69.0127329 87.4180525 -1 190
192 4 212.226538 68.9667126 87.404342 -1 191
193 4 212.564044 68.8598904 87.4255852 -1 192
194 4 212.716009 68.8436132 87.4253756 -1 193
195 4 212.768371 68.784859 87.4188632 -1 194
196 4 212.884973 68.7018782 87.372781 -1 195
197 4 213.047227 68.5785626 87.2328874 -1 196
198 4 213.795092 68.449154 86.9645789 -1 197
199 4 213.952587 68.446009 86.9070401 -1 198
200 4 214.039486 68.4106295 86.9004795 -1 199
201 4 214.119224 68.3750864 86.865447 -1 200
202 4 214.241869 68.3447053 86.835776 -1 201
203 4 214.296296 68.3362779 86.8184262 -1 202
204 4 214.377431 68.285341 86.7868618 -1 203
205 4 214.544694 68.2705414 86.7330736 -1 204
206 4 214.745359 68.2176868 86.6924111 -1 205
207 4 214.82456 68.2227665 86.6484232 -1 206
208 4 214.905328 68.1884069 86.585732 -1 207
209 4 215.029536 68.2048195 86.5186406 -1 208
210 4 215.159837 68.2250706 86.3968515 -1 209
211 4 215.34651 68.2238593 86.3428469 -1 210
212 4 215.456293 68.237409 86.3015782 -1 211
213 4 215.571531 68.2727312 86.2291172 -1 212
214 4 215.685429 68.2234663 86.2291492 -1 213
215 4 215.760728 68.2630624 86.1772159 -1 214
216 4 216.058272 68.5916624 86.015819 -1 215
217 4 216.154167 68.6125142 85.9984584 -1 216
218 4 216.254479 68.6823586 85.9716283 -1 217
219 4 216.467784 69.0610053 85.8165674 -1 218
220 4 216.649078 69.2585279 85.7218942 -1 219
221 4 216.691742 69.2427657 85.6493536 -1 220
222 4 216.65491 69.1371493 85.6102775 -1 221
223 4 216.670113 69.0145105 85.5826309 -1 222
224 4 216.569745 68.0652493 85.5722557 -1 223
225 4 216.50399 67.7365492 85.5774557 -1 224
226 4 216.458352 67.3570178 85.5427541 -1 225
227 4 216.514758 67.2478594 85.5198806 -1 226
228 4 216.620319 67.058256 85.4943604 -1 227
229 4 216.778593 66.8592438 85.4786634 -1 228
230 4 217.009603 66.7222091 85.4871983 -1 229
231 4 217.31733 66.6041686 85.4203468 -1 230
232 4 217.757664 66.5081962 85.3671903 -1 231
233 4 218.242323 66.3662011 85.3570171 -1 232
234 4 218.548737 66.2755793 85.3103632 -1 233
235 4 218.995062 66.2033653 85.3058928 -1 234
236 4 218.886392 66.29426 85.2169465 -1 235
237 4 219.15943 66.1861207 85.087617 -1 236
238 4 219.388763 66.0862204 84.9776578 -1 237
239 4 219.6866 65.9151195 84.8652928 -1 238
240 4 219.860268 65.9126836 84.7537857 -1 239
241 4 220.005768 65.9152601 84.6916451 -1 240
242 4 220.133672 65.9063862 84.6567032 -1 241
243 4 220.207083 65.8724887 84.6197472 -1 242
244 4 220.266644 65.7923194 84.563792 -1 243
245 4 220.376457 65.7415181 84.5625083 -1 244
246 4 220.521798 65.717121 84.4519647 -1 245
247 4 220.72141 65.7159701 84.262554 -1 246
248 4 220.929953 65.7498102 84.1752149 -1 247
249 4 220.984218 65.7609013 84.1531164 -1 248
250 4 221.271172 65.7739534 84.0808959 -1 249
251 4 221.505632 65.7472085 84.0100639 -1 250
252 4 221.654046 65.6994442 83.9321082 -1 251
253 4 221.782823 65.5861791 83.8654506 -1 252
254 4 222.130926 65.4186513 83.7587321 -1 253
255 4 222.29573 65.3176767 83.6943068 -1 254
256 4 222.484352 65.1522436 83.6198605 -1 255
257 4 222.732022 65.0860731 83.5051168 -1 256
258 4 222.906696 65.0740775 83.4230488 -1 257
259 4 223.004006 65.0446589 83.3614202 -1 258
260 4 223.055617 65.0383533 83.3157612 -1 259
261 4 223.066369 65.0649578 83.2577156 -1 260
262 4 223.16063 65.1255968 83.1765903 -1 261
263 4 223.300272 65.198154 83.0452338 -1 262
264 4 223.517656 65.3027196 82.9176317 -1 263
265 4 223.667313 65.3671263 82.8434117 -1 264
266 4 223.911998 65.1243965 82.5505974 -1 265
267 4 224.102609 65.0310707 82.4881379 -1 266
268 4 224.210937 64.8679116 82.4026395 -1 267
269 4 224.33029 64.7843755 82.3018633 -1 268
270 4 224.442092 64.6875453 82.2029487 -1 269
271 4 224.591704 64.6418897 82.0713941 -1 270
272 4 224.919961 64.6407438 81.8468306 -1 271
273 4 225.022952 64.6479478 81.7516908 -1 272
274 4 225.289803 64.7163839 81.7190942 -1 273
275 4 225.999693 64.7397077 81.5940349 -1 274
276 4 226.21382 64.6981798 81.6041415 -1 275
277 4 226.423973 64.6555082 81.6138605 -1 276
278 4 226.60491 64.6443182 81.6131944 -1 277
279 4 226.966728 64.6292574 81.530222 -1 278
280 4 227.09622 64.6056655 81.4986269 -1 279
281 4 227.195243 64.5864923 81.4621452 -1 280
282 4 227.278779 64.5911669 81.4187911 -1 281
283 4 227.417529 64.5590268 81.336838 -1 282
284 4 227.515152 64.5565297 81.2968088 -1 283
285 4 227.726374 64.5337094 81.0093034 -1 284
286 4 227.881826 64.5213025 80.845697 -1 285
287 4 227.907872 64.4895873 80.8289073 -1 286
288 4 227.881969 63.983777 80.9020795 -1 287
289 4 227.93189 63.96708 80.8587316 -1 288
290 4 228.059597 63.8785385 80.7603547 -1 289
291 4 228.171195 63.7861366 80.6873196 -1 290
292 4 228.270218 63.6992565 80.5849369 -1 291
293 4 228.318158 63.6821928 80.5680352 -1 292
294 4 228.368884 63.6887636 80.4934372 -1 293
295 4 228.399933 63.6880947 80.4443871 -1 294
296 4 228.908171 63.7073683 80.0542829 -1 295
297 4 229.167063 63.6919137 79.9582263 -1 296
298 4 229.20074 63.6928972 79.9092546 -1 297
299 4 229.39666 63.6527964 79.8100669 -1 298
300 4 229.517264 63.6146877 79.7538137 -1 299
301 4 229.83741 63.5116507 79.6304675 -1 300
302 4 230.450231 63.289587 79.4364284 -1 301
303 4 230.659012 63.2399889 79.3674012 -1 302
304 4 230.823647 63.2066316 79.3423935 -1 303
305 4 231.262667 63.1685488 79.2214458 -1 304
306 4 231.808892 63.0490687 79.0776801 -1 305
307 4 232.286316 63.0038798 78.9633488 -1 306
308 4 232.645218 63.0272405 78.8732961 -1 307
309 4 232.841193 63.0646993 78.8123258 -1 308
310 4 233.237026 63.1229793 78.6153558 -1 309
311 4 233.51778 63.0522771 78.5865498 -1 310
312 4 233.804098 63.124702 78.4258678 -1 311
313 4 234.029589 63.0526837 78.3112739 -1 312
314 4 234.274312 63.0077613 78.1678562 -1 313
315 4 234.528816 62.9278258 78.0062149 -1 314
316 4 234.634285 62.8413847 77.7736654 -1 315
317 4 234.680731 62.7629533 77.7158093 -1 316
318 4 234.803432 62.7336988 77.6325017 -1 317
319 4 234.900157 62.5705997 77.5447892 -1 318
320 4 234.895585 62.2949119 77.3862327 -1 319
321 4 234.938959 62.2253571 77.2475892 -1 320
322 4 235.005142 62.2760431 77.1679921 -1 321
323 4 235.079054 62.2501321 76.9726943 -1 322
324 4 235.197386 62.1553972 76.9276119 -1 323
325 4 235.188131 62.13072 76.8523179 -1 324
326 4 235.226527 62.1688779 76.7715061 -1 325
327 4 235.36504 62.2077455 76.6515295 -1 326
328 4 235.522747 62.1786326 76.5732795 -1 327
329 4 235.562864 62.1406617 76.4547212 -1 328
330 4 235.650694 62.1582043 76.3846251 -1 329
331 4 235.691493 62.1748032 76.3083941 -1 330
332 4 235.783702 62.1402637 76.2225401 -1 331
333 4 235.882402 62.0952126 76.1133872 -1 332
334 4 235.956565 62.088762 76.046109 -1 333
335 4 236.073707 62.0821995 75.9585708 -1 334
336 4 236.155845 62.067277 75.9202206 -1 335
337 4 236.32562 62.0324385 75.819117 -1 336
338 4 236.551717 62.0250866 75.5901158 -1 337
339 4 236.684595 62.0212833 75.4785413 -1 338
340 4 236.957697 62.0738327 75.2718295 -1 339
341 4 237.258737 62.0069784 75.0654425 -1 340
342 4 237.510987 61.8989587 75.0424596 -1 341
343 4 237.706163 61.8210548 75.0320204 -1 342
344 4 237.819639 61.7912797 74.9753564 -1 343
345 4 237.884171 61.7510567 74.9657341 -1 344
346 4 237.993195 61.7761634 74.8726075 -1 345
347 4 238.051499 61.7684539 74.8302834 -1 346
348 4 238.243021 61.7184982 74.7106522 -1 347
349 4 238.380915 61.6267497 74.6170163 -1 348
350 4 238.475058 61.5902405 74.559186 -1 349
351 4 238.549996 61.5564415 74.5240948 -1 350
352 4 238.60898 61.5375995 74.4581461 -1 351
353 4 238.682362 61.5225528 74.4195382 -1 352
354 4 238.743436 61.5242208 74.2985053 -1 353
355 4 238.871933 61.5649705 74.2062537 -1 354
356 4 238.886313 61.6011723 74.1501343 -1 355
357 4 238.926657 61.5924588 74.1057902 -1 356
358 4 238.998562 61.5973816 74.0377756 -1 357
359 4 239.058849 61.6119497 73.9664115 -1 358
360 4 239.100103 61.6454188 73.9148101 -1 359
361 4 239.226918 61.68571 73.8229357 -1 360
362 4 239.331135 61.7076636 73.7311249 -1 361
363 4 239.365933 61.691854 73.6358121 -1 362
364 4 239.432142 61.7096428 73.5650856 -1 363
365 4 239.615864 61.6541166 73.4732673 -1 364
366 4 239.694413 61.6231965 73.4388762 -1 365
367 4 239.716441 61.5954736 73.4212649 -1 366
368 4 239.745239 61.5763892 73.3516452 -1 367
369 4 239.788459 61.504211 73.2677656 -1 368
370 4 239.948094 61.2911053 73.0973859 -1 369
371 4 240.016342 61.162686 73.0014789 -1 370
372 4 240.062403 61.024056 72.92973 -1 371
373 4 240.112601 60.9893464 72.89194 -1 372
374 4 240.188652 60.9195523 72.8384701 -1 373
375 4 240.232333 60.8982769 72.7717554 -1 374
376 4 240.298423 60.8390364 72.7150235 -1 375
377 4 240.354417 60.7494783 72.6876563 -1 376
378 4 240.438774 60.7332111 72.6007135 -1 377
379 4 240.622353 60.6940819 72.4816964 -1 378
380 4 240.75449 60.6365026 72.4093842 -1 379
381 4 240.822906 60.5831318 72.377823 -1 380
382 4 240.871245 60.5094225 72.372226 -1 381
383 4 240.945645 60.440175 72.3187462 -1 382
384 4 241.053152 60.3244159 72.3037969 -1 383
385 4 241.19257 60.2818901 72.2303013 -1 384
386 4 241.25706 60.2819241 72.189202 -1 385
387 4 241.355408 60.2410784 72.1602604 -1 386
388 4 241.411736 60.1661691 72.1305988 -1 387
389 4 241.535789 60.1188216 72.0558452 -1 388
390 4 241.586532 60.0764856 71.9944396 -1 389
391 4 241.652039 60.0529888 71.9576487 -1 390
392 4 241.702524 59.9959814 71.8987239 -1 391
393 4 241.780189 59.9754215 71.8379802 -1 392
394 4 241.808884 59.9591114 71.7943522 -1 393
395 4 241.927613 59.7080678 71.7276441 -1 394
396 4 242.227501 59.0855272 71.5474412 -1 395
397 4 242.313375 58.9079677 71.4885988 -1 396
398 4 242.325371 58.8127533 71.4300443 -1 397
399 4 242.323979 58.7476297 71.3644842 -1 398
400 4 242.318484 58.7140077 71.3437851 -1 399
401 4 242.298751 58.6072979 71.282123 -1 400
402 4 242.292749 58.5238437 71.2441302 -1 401
403 4 242.35931 58.4380717 71.1419877 -1 402
404 4 242.451126 58.3456428 71.0955262 -1 403
405 4 242.462259 58.3307002 71.0744164 -1 404
406 4 242.482186 58.2939747 71.0329417 -1 405
407 4 242.550554 58.2198193 71.0051476 -1 406
408 4 242.59191 58.1882503 70.9914986 -1 407
409 4 242.656039 58.1305434 70.9856513 -1 408
410 4 242.713701 58.0407526 70.9586849 -1 409
411 4 242.717834 57.8960005 70.9320383 -1 410
412 4 242.768794 57.7957469 70.9308739 -1 411
413 4 242.749249 57.8093172 70.9003866 -1 412
414 4 242.78864 57.7605623 70.8891655 -1 413
415 4 242.846864 57.6516277 70.8905023 -1 414
416 4 243.004435 57.4477711 70.8973716 -1 415
417 4 243.166459 57.4215845 70.9020058 -1 416
418 4 243.205573 57.3794769 70.8896771 -1 417
419 4 243.242896 57.2086968 70.8217834 -1 418
420 4 243.23269 57.1118445 70.8102071 -1 419
421 4 243.246405 57.09728 70.7894959 -1 420
422 4 243.28452 57.0614088 70.7508438 -1 421
423 4 243.244287 57.0504784 70.6958152 -1 422
424 4 243.249838 57.1151403 70.6613961 -1 423
425 4 243.256995 57.1362605 70.6340676 -1 424
426 4 243.330289 57.0958312 70.5515321 -1 425
427 4 243.362356 57.0349307 70.5159235 -1 426
428 4 243.500317 56.8011883 70.4488744 -1 427
429 4 243.577473 56.5821786 70.3948107 -1 428
430 4 243.743333 56.3226721 70.2859449 -1 429
431 4 243.852429 56.1605168 70.1780868 -1 430
432 4 243.909171 56.0160105 70.134221 -1 431
433 4 243.908037 55.8789084 70.1048407 -1 432
434 4 243.912271 55.8378763 70.061698 -1 433
435 4 243.975545 55.7593588 69.9587902 -1 434
436 4 244.038278 55.741137 69.8967626 -1 435
437 2 244.061166 55.7366288 69.8761875 -1 436
438 2 244.088976 55.7936243 69.8221499 -1 437
439 2 244.829981 56.3723893 69.8566995 -1 438
440 2 244.943359 56.3509318 69.9036776 -1 439
441 2 245.09512 56.3812985 69.9492157 -1 440
442 2 245.505908 56.7305167 69.9898399 -1 441
443 2 245.822334 56.4478509 70.1105071 -1 442
444 2 246.178519 56.20522 70.2317491 -1 443
445 2 246.241734 56.1996829 70.2680416 -1 444
446 2 246.351105 56.2009344 70.3359044 -1 445
447 2 246.375359 56.273818 70.4282923 -1 446
448 2 246.360634 56.3609473 70.4871655 -1 447
449 2 246.332422 56.5090232 70.5345745 -1 448
450 2 246.784916 56.782424 70.5942605 -1 449
451 2 246.896054 56.9411809 70.6633572 -1 450
452 2 247.110895 57.0541885 70.7568588 -1 451
453 2 247.186815 57.2507596 70.7646431 -1 452
454 2 247.2918 57.4223428 70.781103 -1 453
455 2 247.372454 57.5594349 70.7986618 -1 454
456 2 247.432806 57.6468234 70.8203258 -1 455
457 2 247.880132 57.3881515 70.9602744 -1 456
458 2 248.01466 57.3240579 71.0175525 -1 457
459 2 248.159113 57.2819883 71.0731739 -1 458
460 2 248.606602 57.3914958 71.1820807 -1 459
461 2 249.038483 57.381928 71.1833917 -1 460
462 2 249.412735 57.3888401 71.1973101 -1 461
463 2 249.622959 57.2835629 71.2002148 -1 462
464 2 249.783442 57.2941216 71.1526592 -1 463
465 2 250.122071 57.2957731 71.1128866 -1 464
466 2 250.267722 57.2841916 71.0419942 -1 465
467 2 246.253096 56.5083626 70.5958922 -1 449
468 2 246.24146 56.4333247 70.6301412 -1 467
469 2 246.218549 56.2706585 70.7006119 -1 468
470 2 246.102299 56.2513749 70.7338935 -1 469
471 2 246.275563 56.2140826 70.2467742 -1 445
472 2 246.275221 56.1849063 70.1518991 -1 471
473 2 246.266256 56.1934919 70.1243072 -1 472
474 2 246.247402 56.2117269 70.0688157 -1 473
475 2 246.356357 56.2350998 70.0589849 -1 474
476 2 246.463352 56.2961573 69.9937259 -1 475
477 2 246.496449 56.3338317 69.9442326 -1 476
478 2 246.182485 56.2911374 70.0211502 -1 474
479 2 246.118355 56.3724758 69.973318 -1 478
480 2 246.070254 56.4211268 69.9330968 -1 479
481 2 246.023116 56.4421169 69.8971914 -1 480
482 2 246.025035 56.4161489 69.8518681 -1 481
483 2 246.032816 56.396111 69.831424 -1 482
484 2 246.045399 56.3890698 69.8098472 -1 483
485 2 245.982294 56.4396214 69.7668051 -1 484
486 2 245.937474 56.5456335 69.644271 -1 485
487 2 244.099457 55.7950731 69.7986711 -1 438
488 2 244.068207 55.8210054 69.7396978 -1 487
489 2 244.070585 55.7604746 69.6493898 -1 488
490 2 244.064711 55.7557935 69.6241811 -1 489
491 2 244.007972 55.7854296 69.5854538 -1 490
492 2 244.00985 55.8090455 69.5323105 -1 491
493 2 243.94945 55.8440815 69.4672293 -1 492
494 2 243.985061 55.9699386 69.4042264 -1 493
495 2 243.926778 56.0405318 69.3092135 -1 494
496 2 243.882924 56.0486565 69.2758491 -1 495
497 2 243.782737 56.1883612 69.138579 -1 496
498 2 243.696188 56.2187823 69.0947965 -1 497
499 2 243.716237 56.2408348 69.0698683 -1 498
500 2 243.699146 56.2542144 69.0401308 -1 499
501 2 243.702637 56.2987734 69.0090673 -1 500
502 2 243.707115 56.3838729 68.9471488 -1 501
503 2 243.690627 56.4256179 68.9132156 -1 502
504 2 243.650803 56.4160212 68.8583539 -1 503
505 2 243.684402 56.4450499 68.8098138 -1 504
506 2 243.744283 56.4925308 68.7628793 -1 505
507 2 243.734147 56.6138089 68.7179541 -1 506
508 2 243.716028 56.6216315 68.6144819 -1 507
509 2 243.657021 56.695236 68.5438472 -1 508
510 2 243.638275 56.7427172 68.4839056 -1 509
511 2 243.614155 56.8137164 68.4194998 -1 510
512 2 243.592612 56.8251075 68.3893813 -1 511
513 2 243.548914 56.8620267 68.3268964 -1 512
514 2 243.526732 56.8673901 68.2975947 -1 513
515 2 243.560621 56.8424781 68.2575317 -1 514
516 2 243.549973 56.8430033 68.2309086 -1 515
517 2 243.515365 56.8245786 68.1536504 -1 516
518 2 243.471715 56.8213303 68.122076 -1 517
519 2 243.430635 56.7944883 68.0697782 -1 518
520 2 243.453944 56.7053757 68.0130071 -1 519
521 2 243.483081 56.647278 67.9772503 -1 520
522 2 243.477602 56.5824513 67.9366999 -1 521
523 2 243.463974 56.5082778 67.9209001 -1 522
524 2 243.493754 56.5008307 67.902318 -1 523
525 2 243.520548 56.4814337 67.8850447 -1 524
526 2 243.592734 56.4521221 67.8275381 -1 525
527 2 243.922901 56.47669 67.4365202 -1 526
528 2 243.949218 56.4157838 67.3763976 -1 527
529 2 243.957302 56.4046314 67.3548818 -1 528
530 2 244.008569 56.3601378 67.2475539 -1 529
531 2 244.124982 56.3710215 67.1678365 -1 530
532 2 244.161509 56.3420087 67.1294232 -1 531
533 2 244.234393 56.4085988 67.03418 -1 532
534 2 244.280533 56.4253281 66.9418398 -1 533
535 2 244.383763 56.40391 66.8895747 -1 534
536 2 244.444461 56.3820812 66.854489 -1 535
537 2 244.440824 56.3777044 66.8300907 -1 536
538 2 244.487548 56.3673928 66.7665266 -1 537
539 2 244.645278 56.2383852 66.6667297 -1 538
540 2 244.714572 56.2082336 66.6588997 -1 539
541 2 244.759354 56.1778455 66.646833 -1 540
542 2 244.759634 56.0184972 66.5728351 -1 541
543 2 244.838699 55.9405586 66.5007655 -1 542
544 2 244.857432 55.7078938 66.4163657 -1 543
545 2 244.961594 55.6188807 66.3018942 -1 544
546 2 244.979546 55.6003843 66.2834687 -1 545
547 2 245.32098 55.5929902 66.3447637 -1 546
548 2 245.426309 55.4159629 66.3646486 -1 547
549 2 245.467121 55.354534 66.3564698 -1 548
550 2 245.495138 55.3053362 66.3442689 -1 549
551 2 245.51526 55.2772983 66.3276366 -1 550
552 2 245.5268 55.2230944 66.3132351 -1 551
553 2 244.999606 55.5735179 66.2666288 -1 546
554 2 245.017876 55.5593474 66.2234015 -1 553
555 2 245.017886 55.520914 66.1804746 -1 554
556 2 245.067178 55.3980487 66.1099721 -1 555
557 2 245.206985 55.269979 66.0562654 -1 556
558 2 245.252905 55.2326917 66.0455511 -1 557
559 2 245.419391 55.032992 66.0069241 -1 558
560 2 245.398118 54.9039037 65.9490653 -1 559
561 2 245.301538 54.7700542 65.8785028 -1 560
562 2 245.261908 54.7857926 65.8450902 -1 561
563 2 245.337743 54.738078 65.7688027 -1 562
564 2 245.351961 54.7454364 65.7461686 -1 563
565 2 245.523252 54.6534331 65.5729112 -1 564
566 2 245.560705 54.4056745 65.4702288 -1 565
567 2 245.576697 54.2826666 65.4182805 -1 566
568 2 245.504353 54.1048418 65.3101694 -1 567
569 2 245.445844 53.9075463 65.2072757 -1 568
570 2 245.461334 53.825663 65.125536 -1 569
571 2 245.467421 53.8157686 65.1040327 -1 570
572 2 245.485061 53.7451041 65.0211934 -1 571
573 2 245.499198 53.7419307 64.9762769 -1 572
574 2 245.545605 53.7792556 64.9554794 -1 573
575 2 245.592851 53.8175337 64.9347145 -1 574
576 2 245.709686 53.9289321 64.8924018 -1 575
577 2 245.751667 53.9423143 64.8264012 -1 576
578 2 245.837224 54.0314828 64.6384499 -1 577
579 2 245.993915 54.2980965 64.4628773 -1 578
580 2 246.046145 54.3686221 64.4149241 -1 579
581 2 246.090139 54.4251368 64.3674577 -1 580
582 2 246.112174 54.4523202 64.3438925 -1 581
583 2 246.204159 54.6566176 64.2132843 -1 582
584 2 246.273939 54.6929187 64.1497367 -1 583
585 2 246.390147 54.7624497 64.0664081 -1 584
586 2 246.688483 54.8398156 63.8026262 -1 585
587 2 246.693586 54.8298331 63.7813142 -1 586
588 2 246.706611 54.758483 63.6991267 -1 587
589 2 246.736776 54.7880874 63.6297021 -1 588
590 2 246.74374 54.8499789 63.5987403 -1 589
591 2 246.768815 54.8551662 63.5318421 -1 590
592 2 246.771067 54.8669512 63.5070187 -1 591
593 2 246.751946 54.8470836 63.4590709 -1 592
594 2 246.717787 54.7865724 63.437601 -1 593
595 2 246.631578 54.7207813 63.4072375 -1 594
596 2 246.504085 54.6559995 63.2983809 -1 595
597 2 246.406685 54.575006 63.1738422 -1 596
598 2 246.077321 54.3285217 62.982501 -1 597
599 2 245.902217 54.1272314 62.8840636 -1 598
600 2 245.774083 53.9412952 62.7921867 -1 599
601 2 245.636285 53.8078882 62.6912999 -1 600
602 2 245.478685 53.7924657 62.5939922 -1 601
603 2 245.347167 53.8225312 62.4717317 -1 602
604 2 245.370968 53.7123485 62.4678881 -1 603
605 2 245.330378 53.6341419 62.4243222 -1 604
606 2 245.254662 53.4921102 62.3596943 -1 605
607 2 245.22052 53.4256683 62.3157107 -1 606
608 2 245.117775 53.3281014 62.2165874 -1 607
609 2 244.860608 53.3735482 62.0929233 -1 608
610 2 244.77782 53.2830651 62.0200253 -1 609
611 2 244.62623 53.1675398 61.9380672 -1 610
612 2 244.628017 53.1229617 61.8977381 -1 611
613 2 244.607707 53.0388761 61.8588538 -1 612
614 2 244.598282 52.9675267 61.8202081 -1 613
615 2 244.638971 52.8375756 61.7520683 -1 614
616 2 244.664172 52.6162778 61.4604635 -1 615
617 2 244.572969 52.5537294 61.2660579 -1 616
618 2 244.559293 52.5058702 61.2003468 -1 617
619 2 244.505761 52.5016207 61.0748551 -1 618
620 2 244.481416 52.4969196 61.0245626 -1 619
621 2 244.292155 52.4668932 60.5068758 -1 620
622 2 244.268239 52.5217296 60.4485836 -1 621
623 2 244.172588 52.6118299 60.3028329 -1 622
624 2 244.099582 52.6068984 60.1976177 -1 623
625 2 244.001195 52.6328471 60.0604102 -1 624
626 2 243.906697 52.7123916 59.9396315 -1 625
627 2 243.793334 52.7665283 59.8420567 -1 626
628 2 243.776183 52.8032193 59.764562 -1 627
629 2 243.790493 52.8074557 59.7435212 -1 628
630 2 243.741539 52.8859574 59.5621885 -1 629
631 2 243.75058 52.928694 59.4887603 -1 630
632 2 243.642184 52.914032 59.355779 -1 631
633 2 243.681149 52.9668229 59.2405039 -1 632
634 2 243.792369 53.0823801 59.1988073 -1 633
635 2 243.831543 53.15897 59.1033725 -1 634
636 2 243.844659 53.1840302 59.056335 -1 635
637 2 243.972131 53.1359649 59.0405981 -1 636
638 2 244.040808 53.1027026 58.943138 -1 637
639 2 244.197525 53.140126 58.6917676 -1 638
640 2 244.279251 53.0675462 58.5796599 -1 639
641 2 244.354198 52.9723538 58.3781745 -1 640
642 2 244.493213 52.8598684 58.2597754 -1 641
643 2 244.563857 52.6806582 58.1382378 -1 642
644 2 244.701152 52.6176425 58.0357356 -1 643
645 2 244.791646 52.5356041 57.9045891 -1 644
646 2 244.8406 52.5009354 57.8274961 -1 645
647 2 244.941161 52.437204 57.786831 -1 646
648 2 245.029263 52.4474164 57.6653299 -1 647
649 2 245.17155 52.4462259 57.5101521 -1 648
650 2 245.426564 52.4125447 57.2445156 -1 649
651 2 245.357861 52.3304331 57.107338 -1 650
652 2 245.249517 52.1778264 57.0181588 -1 651
653 2 245.214363 52.1672027 56.9905045 -1 652
654 2 245.233423 52.1022235 56.9579179 -1 653
655 2 245.254486 52.0030364 56.9305443 -1 654
656 2 245.270638 51.9349273 56.8526491 -1 655
657 2 245.327284 51.8999663 56.8228304 -1 656
658 2 245.380616 51.797084 56.8020068 -1 657
659 2 245.400018 51.7759682 56.7859708 -1 658
660 2 245.502335 51.8616604 56.6797525 -1 659
661 2 245.658253 51.8672858 56.617388 -1 660
662 2 245.728737 51.8020662 56.571865 -1 661
663 2 245.739678 51.7495698 56.5135619 -1 662
664 2 245.76343 51.6700862 56.4840484 -1 663
665 2 245.781823 51.6186018 56.4495912 -1 664
666 2 245.776245 51.5677006 56.4106396 -1 665
667 2 245.728318 51.5370476 56.293338 -1 666
668 2 245.795284 51.4641036 56.2032849 -1 667
669 2 245.850844 51.4010678 56.1323074 -1 668
670 2 245.89459 51.4682696 56.018115 -1 669
671 2 246.320456 51.6528556 55.9800695 -1 670
672 2 245.536467 51.4667096 55.8397697 -1 671
673 2 245.50116 51.428096 55.793741 -1 672
674 2 245.493742 51.407544 55.7727933 -1 673
675 2 245.472901 51.4191345 55.7222813 -1 674
676 2 245.558178 51.3755612 55.6991721 -1 675
677 2 245.478314 51.3216102 55.6471798 -1 676
678 2 245.493449 51.2280861 55.6183296 -1 677
679 2 245.431523 51.2211515 55.5404584 -1 678
680 2 245.394176 51.1351443 55.5009273 -1 679
681 2 245.330244 50.9173285 55.4754169 -1 680
682 2 245.286074 50.81716 55.4367184 -1 681
683 2 245.165799 50.6572757 55.3252706 -1 682
684 2 245.122624 50.5262392 55.2688136 -1 683
685 2 245.115652 50.345919 55.2261144 -1 684
686 2 245.186125 50.2459092 55.1412403 -1 685
687 2 245.275559 50.192254 55.0980528 -1 686
688 2 245.328754 50.1853439 55.0415124 -1 687
689 2 245.292397 50.1317852 54.9080713 -1 688
690 2 245.291271 50.0717053 54.7596709 -1 689
691 2 245.334004 50.0857326 54.7430477 -1 690
692 2 245.330372 50.0557196 54.6795109 -1 691
693 2 245.253237 50.0993933 54.5695242 -1 692
694 2 245.237179 50.0426391 54.5524057 -1 693
695 2 245.1848 49.9529303 54.5110419 -1 694
696 2 245.237484 49.7689218 54.5024995 -1 695
697 2 245.351489 49.3991397 54.5319655 -1 696
698 2 245.22155 49.6538646 54.4491043 -1 697
699 2 245.266328 49.4049331 54.3367048 -1 698
700 2 245.284857 49.2732229 54.2473541 -1 699
701 2 245.281519 49.1356979 54.2442981 -1 700
702 2 245.288644 49.1496962 54.221221 -1 701
703 2 245.167048 48.791517 54.1168983 -1 702
704 2 244.583142 48.7611681 54.0150886 -1 703
705 2 244.194524 48.8992057 53.9912806 -1 704
706 2 244.133354 48.981136 54.0129056 -1 705
707 2 244.190331 48.9944385 54.0436868 -1 706
708 2 244.128173 49.2240743 54.0437396 -1 707
709 2 244.029695 49.1111351 54.1314451 -1 708
710 2 243.922704 49.0579602 54.1419421 -1 709
711 2 243.894397 48.9251387 54.1336539 -1 710
712 2 243.841419 48.7716994 54.1238286 -1 711
713 2 243.859535 48.5147133 54.0972533 -1 712
714 2 243.916888 48.2836544 54.0963372 -1 713
715 2 243.637554 47.9535938 54.0259099 -1 714
716 2 243.611651 47.8497222 54.0137703 -1 715
717 2 243.499157 47.6542442 53.9098966 -1 716
718 2 243.554065 47.4322151 53.818038 -1 717
719 2 243.551752 47.3483487 53.7850665 -1 718
720 2 243.548677 47.2588269 53.7749834 -1 719
721 2 243.419957 47.0561286 53.7580374 -1 720
722 2 243.402936 46.6920853 53.7173531 -1 721
723 2 243.4114 46.564298 53.714592 -1 722
724 2 243.356612 46.4034659 53.6605217 -1 723
725 2 243.339364 46.3466176 53.6431237 -1 724
726 2 243.280301 46.2459451 53.6020332 -1 725
727 2 243.261669 46.1702623 53.5869791 -1 726
728 2 243.238726 46.07819 53.5733942 -1 727
729 2 243.221311 46.0501984 53.5519367 -1 728
730 2 243.229843 45.964536 53.5431595 -1 729
731 2 243.288555 45.8758401 53.5439002 -1 730
732 2 243.317116 45.8261414 53.5337769 -1 731
733 2 243.317692 45.8072154 53.514332 -1 732
734 2 243.317224 45.7906361 53.4943751 -1 733
735 2 243.364128 45.7405437 53.4654849 -1 734
736 2 243.884917 49.35048 54.204377 -1 710
737 2 243.855684 49.4594756 54.2055947 -1 736
738 2 243.920214 49.3747282 54.2743356 -1 737
739 2 243.776839 49.8977283 54.2394134 -1 738
740 2 243.837526 50.1609456 54.3018023 -1 739
741 2 244.06323 50.1885549 54.5181619 -1 740
742 2 244.139809 50.2916783 54.5396469 -1 741
743 2 244.221956 50.4758116 54.5504416 -1 742
744 2 244.259416 50.6267104 54.4906576 -1 743
745 2 244.344716 50.7388295 54.4676482 -1 744
746 2 244.389257 50.8733388 54.4339294 -1 745
747 2 244.307241 51.0704188 54.367959 -1 746
748 2 244.287696 51.1464934 54.3309499 -1 747
749 2 244.295657 51.2417359 54.3634665 -1 748
750 2 244.33091 51.3480564 54.3994107 -1 749
751 2 244.434801 51.3990298 54.4783996 -1 750
752 2 244.480732 51.4607692 54.567664 -1 751
753 2 244.479653 51.5143996 54.6270586 -1 752
754 2 244.485881 51.5311514 54.6482335 -1 753
755 2 244.524636 51.5640247 54.673065 -1 754
756 2 244.605429 51.535755 54.7144217 -1 755
757 2 244.599001 51.5308704 54.7363928 -1 756
758 2 244.613448 51.5790007 54.7545739 -1 757
759 2 244.645793 51.6526488 54.8622147 -1 758
760 2 244.721166 51.7190777 54.9788634 -1 759
761 2 244.740991 51.8957775 55.0695689 -1 760
762 2 244.790901 52.0097366 55.1523975 -1 761
763 2 244.774847 52.0570643 55.2101548 -1 762
764 2 244.789662 52.2748819 55.2943193 -1 763
765 2 244.830415 52.3149893 55.3636502 -1 764
766 2 244.835492 52.2882617 55.3909028 -1 765
767 2 244.731016 52.2648491 55.3524577 -1 766
768 2 244.67623 52.2497196 55.2994954 -1 767
769 2 244.570336 52.1452442 55.2048728 -1 768
770 2 244.056489 50.1528917 54.5668649 -1 742
771 2 244.048008 50.0996867 54.5953956 -1 770
772 2 245.131201 48.6798261 54.0595539 -1 703
773 2 245.087428 48.5047063 53.9876353 -1 772
774 2 245.11644 48.2680112 53.915522 -1 773
775 2 245.129849 48.2171716 53.902983 -1 774
776 2 245.157784 47.9932554 53.8511143 -1 775
777 2 245.184971 47.8969222 53.8476018 -1 776
778 2 245.202244 47.8131837 53.8181927 -1 777
779 2 245.21136 47.771274 53.8035798 -1 778
780 2 245.210204 47.7240828 53.7878648 -1 779
781 2 245.261777 46.9232729 53.4886946 -1 780
782 2 245.483789 46.8005637 53.4349499 -1 781
783 2 245.614023 46.6793146 53.3866292 -1 782
784 2 245.716527 46.5883679 53.3512183 -1 783
785 2 245.767808 46.3600864 53.2593001 -1 784
786 2 245.850887 46.0273397 53.1654466 -1 785
787 2 245.799428 45.7390308 52.9966801 -1 786
788 2 245.805511 45.5060057 52.8303972 -1 787
789 2 245.879441 45.3483837 52.8210687 -1 788
790 2 245.894321 45.2759099 52.789359 -1 789
791 2 245.971833 44.8593099 52.6607668 -1 790
792 2 246.085635 44.6827958 52.5941562 -1 791
793 2 246.263479 44.4872461 52.5856833 -1 792
794 2 246.473961 44.3815697 52.5483952 -1 793
795 2 246.722429 44.2145174 52.5480433 -1 794
796 2 247.025858 44.0023629 52.5630038 -1 795
797 2 247.169091 43.9205286 52.5544763 -1 796
798 2 247.270417 43.8683574 52.5568321 -1 797
799 2 247.345142 43.8012978 52.5342849 -1 798
800 2 247.407328 43.7056806 52.51331 -1 799
801 2 247.737649 43.5411026 52.4808739 -1 800
802 2 247.918863 43.4534169 52.478993 -1 801
803 2 248.113896 43.3784646 52.4776021 -1 802
804 2 248.262726 43.3430951 52.4629828 -1 803
805 2 248.318469 43.3503509 52.4269166 -1 804
806 2 248.607761 43.1823788 52.3639236 -1 805
807 2 248.763306 43.1077457 52.3104616 -1 806
808 2 248.975645 43.0638228 52.3068129 -1 807
809 2 249.226043 43.0177069 52.3094228 -1 808
810 2 249.377594 42.9126707 52.3032186 -1 809
811 2 249.715363 42.8004397 52.3278863 -1 810
812 2 250.157069 42.6558113 52.3501326 -1 811
813 2 250.360639 42.6226803 52.3193281 -1 812
814 2 250.668218 42.5886749 52.1697045 -1 813
815 2 250.824498 42.5085921 52.1142899 -1 814
816 2 251.284908 42.4948543 52.141443 -1 815
817 2 251.749926 42.3071742 52.1229553 -1 816
818 2 252.205237 42.1406829 52.1216379 -1 817
819 2 252.199934 42.1319705 52.0993277 -1 818
820 2 252.50639 42.1080546 52.1248927 -1 819
821 2 252.627597 42.0513976 52.1045615 -1 820
822 2 252.94181 42.0065384 52.0652726 -1 821
823 2 253.223193 41.9476435 52.0453207 -1 822
824 2 253.405207 41.9210872 52.0066023 -1 823
825 2 253.806702 41.7352844 51.9738088 -1 824
826 2 253.9738 41.7934831 51.9444655 -1 825
827 2 254.222408 41.7402746 51.8950453 -1 826
828 2 254.416854 41.7331101 51.8776568 -1 827
829 2 254.643354 41.8171515 51.8529468 -1 828
830 2 255.063068 41.6450843 51.7962391 -1 829
831 2 255.284545 41.6021389 51.7637606 -1 830
832 2 255.309165 41.6038484 51.7439409 -1 831
833 2 255.518449 41.5474704 51.734404 -1 832
834 2 255.780713 41.5454584 51.6558933 -1 833
835 2 256.185407 41.5273118 51.5759598 -1 834
836 2 256.368736 41.6130744 51.5673573 -1 835
837 2 256.363632 41.5956679 51.5456915 -1 836
838 2 256.695847 41.5628344 51.503603 -1 837
839 2 258.998087 41.2817406 51.8257844 -1 838
840 2 260.366492 41.4463312 52.0383239 -1 839
841 2 260.682805 41.5083222 52.0569324 -1 840
842 2 260.814256 41.5063421 52.0309011 -1 841
843 2 261.314201 41.71967 52.0608669 -1 842
844 2 261.720081 42.1651676 52.1654731 -1 843
845 2 261.922084 42.3389349 52.0817846 -1 844
846 2 262.701464 42.9502129 52.017324 -1 845
847 2 262.8374 43.1106993 51.9964001 -1 846
848 2 262.967693 43.234056 51.9794593 -1 847
849 2 263.098628 43.3553973 51.9630096 -1 848
850 2 263.357837 43.6030671 51.9293201 -1 849
851 2 263.357225 43.5793507 51.9084603 -1 850
852 2 263.333565 43.5831205 51.8798592 -1 851
853 2 263.482907 43.6533394 51.9930169 -1 849
854 2 263.597386 43.607381 52.0913471 -1 853
855 2 263.74502 43.5876155 52.1923889 -1 854
856 2 263.80966 43.6003313 52.2502708 -1 855
857 2 263.767312 43.7378071 52.4155333 -1 856
858 2 263.773043 43.7667958 52.436662 -1 857
859 2 263.667818 43.6714338 52.4537825 -1 858
860 2 263.847568 43.7327821 52.5025091 -1 859
861 2 263.917994 43.7579332 52.5360276 -1 860
862 2 264.142728 43.8179302 52.5935075 -1 861
863 2 264.226594 43.7456659 52.6901192 -1 862
864 2 264.858191 43.3747382 52.8562009 -1 863
865 2 265.020853 43.0784073 52.9729468 -1 864
866 2 265.175294 42.7590968 52.9954047 -1 865
867 2 265.36651 42.6733742 52.9468379 -1 866
868 2 265.637119 42.4833965 53.0702629 -1 867
869 2 265.968046 42.3914783 53.0970527 -1 868
870 2 266.015939 42.2338537 53.1023556 -1 869
871 2 266.228404 42.1276873 53.0845924 -1 870
872 2 266.013504 42.067419 53.1709465 -1 869
873 2 266.002758 42.001386 53.2251691 -1 872
874 2 264.259327 43.757607 52.7424042 -1 863
875 2 264.285771 43.8061186 52.7648696 -1 874
876 2 264.368206 43.3506795 52.8395286 -1 875
877 2 264.203228 42.7936423 52.8813534 -1 876
878 2 264.133695 42.5830667 52.9197385 -1 877
879 2 264.107409 42.4733924 52.9530091 -1 878
880 2 264.124978 42.3118268 52.9293448 -1 879
881 2 264.138929 42.2774365 52.8885517 -1 880
882 2 264.196206 42.1798936 52.8638751 -1 881
883 2 264.257736 42.1298658 52.8338436 -1 882
884 2 264.324125 42.0818726 52.8283532 -1 883
885 2 264.390447 42.0226682 52.824301 -1 884
886 2 264.680341 41.790712 52.9555714 -1 885
887 2 264.970962 41.5368356 52.9464145 -1 886
888 2 265.08887 41.5195089 52.9467021 -1 887
889 2 265.152905 41.5048162 52.9366167 -1 888
890 2 265.205446 41.5118628 52.9216237 -1 889
891 2 265.25741 41.4718908 52.9125141 -1 890
892 2 264.742712 41.9376303 52.9722344 -1 886
893 2 264.795998 41.9251924 53.0076657 -1 892
894 2 264.130891 42.2017737 52.7773477 -1 884
895 2 263.969335 42.1754562 52.7272621 -1 894
896 2 263.721091 42.0300153 52.6530841 -1 895
897 2 263.584072 41.8663121 52.6016778 -1 896
898 2 263.366094 41.7022094 52.5598021 -1 897
899 2 264.321874 43.8500459 52.7897329 -1 875
900 2 264.319715 43.9645923 52.7982609 -1 899
901 2 264.334793 44.0555098 52.8130741 -1 900
902 2 264.372126 44.2572053 52.8175447 -1 901
903 2 264.403255 44.4472478 52.8223698 -1 902
904 2 264.455441 44.545284 52.8431746 -1 903
905 2 264.518388 44.6224664 52.892623 -1 904
906 2 264.604487 44.748002 52.940108 -1 905
907 2 265.289808 45.3084787 53.0920914 -1 906
908 2 265.591272 45.4628575 53.0818341 -1 907
909 2 265.651913 45.4775978 53.0676725 -1 908
910 2 265.766184 45.5005647 53.0388881 -1 909
911 2 265.584143 45.5922011 52.9919451 -1 910
912 2 265.56984 45.5469733 52.9234956 -1 911
913 2 265.399729 45.8006484 52.8100049 -1 912
914 2 265.177151 45.9486718 52.7719416 -1 913
915 2 265.097908 46.0908477 52.7620543 -1 914
916 2 265.075887 46.1123006 52.7789014 -1 915
917 2 265.05723 46.1400394 52.7955654 -1 916
918 2 265.830113 45.5094306 53.0261616 -1 910
919 2 266.005757 45.599305 53.0005657 -1 918
920 2 266.051206 45.6321811 52.9573249 -1 919
921 2 266.07234 45.6474828 52.9355498 -1 920
922 2 266.142435 45.675762 52.8976935 -1 921
923 2 266.038535 45.7287183 52.8468461 -1 922
924 2 265.871197 45.6973609 52.7709013 -1 923
925 2 265.820456 45.6695633 52.7408791 -1 924
926 2 265.853275 45.6293766 52.7047091 -1 925
927 2 265.909605 45.6251222 52.6683983 -1 926
928 2 265.910517 45.6359762 52.6432999 -1 927
929 2 265.850325 45.6446629 52.5828389 -1 928
930 2 265.835567 45.6291869 52.5581464 -1 929
931 2 265.853602 45.7297305 52.5008279 -1 930
932 2 265.905565 45.7295005 52.4870261 -1 931
933 2 265.90869 45.7363434 52.4628832 -1 932
934 2 265.902558 45.7466424 52.4365049 -1 933
935 2 265.909462 45.7547786 52.3652164 -1 934
936 2 265.922867 45.8122163 52.3126406 -1 935
937 2 265.913827 45.8596098 52.2808893 -1 936
938 2 265.915951 45.876372 52.2552737 -1 937
939 2 265.901532 45.8779618 52.2284323 -1 938
940 2 265.911801 45.8820824 52.2060332 -1 939
941 2 265.96233 45.8836567 52.1917493 -1 940
942 2 266.01785 45.8552992 52.1823216 -1 941
943 2 266.046639 45.8313298 52.1671555 -1 942
944 2 266.079203 45.8207132 52.1509919 -1 943
945 2 266.090514 45.7976616 52.1323241 -1 944
946 2 266.095325 45.7772194 52.1120586 -1 945
947 2 266.120218 45.7937226 52.0670575 -1 946
948 2 266.137983 45.7805203 52.024525 -1 947
949 2 266.157936 45.7569987 52.0075957 -1 948
950 2 266.189639 45.6849019 51.999227 -1 949
951 2 266.205478 45.6349514 51.9849142 -1 950
952 2 266.250512 45.5305255 51.9833019 -1 951
953 2 266.270119 45.483865 51.9692895 -1 952
954 2 266.271491 45.4329917 51.9522791 -1 953
955 2 266.285251 45.4352845 51.9308111 -1 954
956 2 266.223286 45.4681716 51.8668553 -1 955
957 2 266.127642 45.463289 51.8250969 -1 956
958 2 266.094339 45.4423437 51.7975065 -1 957
959 2 266.077454 45.4164203 51.7737408 -1 958
960 2 266.044597 45.3975108 51.7459787 -1 959
961 2 266.020129 45.3700845 51.7209423 -1 960
962 2 266.01912 45.3334016 51.677796 -1 961
963 2 266.020872 45.2807884 51.6372382 -1 962
964 2 266.023288 45.2530694 51.6174384 -1 963
965 2 266.02661 45.1917609 51.554461 -1 964
966 2 265.96682 45.1476428 51.453227 -1 965
967 2 265.900621 45.0788969 51.3539436 -1 966
968 2 265.864215 44.9704634 51.3132101 -1 967
969 2 265.733327 44.7240923 51.2959106 -1 968
970 2 265.71271 44.6458745 51.3497173 -1 969
971 2 265.699135 44.6284011 51.3016711 -1 970
972 2 265.690063 44.6200079 51.2771665 -1 971
973 2 265.727185 44.9441086 53.1039564 -1 910
974 2 265.711246 44.6686419 53.0650963 -1 973
975 2 265.709776 44.4114159 53.0026766 -1 974
976 2 265.639055 44.3690003 52.8990843 -1 975
977 2 265.632919 44.3529329 52.7805438 -1 976
978 2 265.614599 44.3771093 52.7500182 -1 977
979 2 265.604841 45.5956461 53.1625735 -1 907
980 2 265.811761 45.8826973 53.2602914 -1 979
981 2 266.086786 46.2363017 53.2909833 -1 980
982 2 266.362458 46.6829639 53.3336782 -1 981
983 2 266.641836 46.9995815 53.394271 -1 982
984 2 266.85326 47.2600449 53.4490672 -1 983
985 2 267.788511 47.9044616 53.5716854 -1 984
986 2 268.251083 48.8083994 53.5917826 -1 985
987 2 268.343047 49.2456074 53.576367 -1 986
988 2 268.739133 49.3234914 53.5254332 -1 987
989 2 268.966597 49.2735749 53.5292349 -1 988
990 2 269.253886 49.2089991 53.5466918 -1 989
991 2 269.507658 49.278563 53.5637217 -1 990
992 2 269.575773 49.3674022 53.5418163 -1 991
993 2 269.649545 49.450584 53.5217646 -1 992
994 2 269.685788 49.5311971 53.4946985 -1 993
995 2 268.419541 50.3037307 53.4767224 -1 987
996 2 268.616139 52.1591403 53.2265319 -1 995
997 2 268.801789 53.4486025 53.0494662 -1 996
998 2 268.830259 53.5790492 52.9913048 -1 997
999 2 269.083519 53.4155844 52.9441502 -1 998
1000 2 269.212575 53.3672923 52.8815456 -1 999
1001 2 269.327658 53.3069309 52.8412602 -1 1000
1002 2 269.372603 53.2900324 52.8287054 -1 1001
1003 2 269.649365 53.3682639 52.6848956 -1 1002
1004 2 269.85704 53.4284546 52.4128292 -1 1003
1005 2 269.835459 53.4241234 52.3857184 -1 1004
1006 2 269.974366 53.495069 52.3803884 -1 1005
1007 2 270.078962 53.6692131 52.3318568 -1 1006
1008 2 270.302721 53.7706123 52.3157679 -1 1007
1009 2 270.7794 53.8199568 52.355304 -1 1008
1010 2 270.866897 53.8210427 52.325358 -1 1009
1011 2 270.916884 53.817654 52.3120922 -1 1010
1012 2 271.017253 53.8103306 52.3090776 -1 1011
1013 2 271.163325 53.94787 52.2264647 -1 1012
1014 2 271.241765 54.1591853 52.144893 -1 1013
1015 2 271.435859 54.3524413 52.1346296 -1 1014
1016 2 271.608085 54.4407725 52.1333144 -1 1015
1017 2 271.780068 54.6203771 52.0971077 -1 1016
1018 2 271.875096 54.7019942 52.0584776 -1 1017
1019 2 272.363706 55.1324386 51.8419745 -1 1018
1020 2 272.155602 54.8521106 51.7908691 -1 1019
1021 2 272.130359 54.6336723 51.6970595 -1 1020
1022 2 271.814483 54.4479248 51.6596062 -1 1021
1023 2 271.667027 54.3667874 51.5947346 -1 1022
1024 2 271.5895 54.239106 51.5723852 -1 1023
1025 2 271.626965 54.2692117 51.5059767 -1 1024
1026 2 271.652072 54.1305173 51.4582047 -1 1025
1027 2 271.590955 53.96894 51.4198766 -1 1026
1028 2 271.464928 53.8674568 51.291459 -1 1027
1029 2 271.435229 53.6918336 51.19088 -1 1028
1030 2 271.365079 53.4945877 51.1083559 -1 1029
1031 2 271.359744 53.2144618 51.0720751 -1 1030
1032 2 271.425487 53.1355972 51.0246886 -1 1031
1033 2 271.4288 53.1548691 50.9995938 -1 1032
1034 2 271.420866 53.1498666 50.9753143 -1 1033
1035 2 271.533611 53.1509371 50.9505518 -1 1034
1036 2 271.620545 53.1524052 50.9206883 -1 1035
1037 2 271.72957 53.2051131 50.8887828 -1 1036
1038 2 271.776539 53.2899395 50.8641128 -1 1037
1039 2 271.892732 53.3258002 50.8590041 -1 1038
1040 2 272.017946 53.0828813 50.9368383 -1 1039
1041 2 272.087404 52.9614532 50.9421307 -1 1040
1042 2 272.124685 52.9534741 50.9037308 -1 1041
1043 2 272.242026 52.954137 50.8098829 -1 1042
1044 2 272.329604 52.9095759 50.7158906 -1 1043
1045 2 272.419127 52.8781508 50.6439683 -1 1044
1046 2 272.485264 52.8217689 50.5473084 -1 1045
1047 2 272.552866 52.7596996 50.4982397 -1 1046
1048 2 272.570684 52.7606927 50.4317003 -1 1047
1049 2 272.631482 52.6218634 50.4373981 -1 1048
1050 2 272.71306 52.6395936 50.3345971 -1 1049
1051 2 272.767272 52.6424544 50.2516376 -1 1050
1052 2 272.787054 52.6199698 50.2349741 -1 1051
1053 2 272.784549 52.6516504 50.184023 -1 1052
1054 2 272.122523 52.9204816 51.0240377 -1 1040
1055 2 272.13748 52.8727941 51.0795497 -1 1054
1056 2 272.13922 52.8252408 51.1324922 -1 1055
1057 2 272.226871 52.7796956 51.201868 -1 1056
1058 2 272.236866 52.7783745 51.2039714 -1 1057
1059 2 272.334524 52.5545205 51.2976462 -1 1058
1060 2 272.416176 52.4405733 51.3511216 -1 1059
1061 2 272.526273 52.3856974 51.4260078 -1 1060
1062 2 272.564983 52.3686644 51.4589755 -1 1061
1063 2 272.584439 52.3416464 51.5128352 -1 1062
1064 2 272.434322 52.5508877 51.3874416 -1 1060
1065 2 272.528005 52.6370205 51.4413689 -1 1064
1066 2 272.568575 52.6777941 51.4673914 -1 1065
1067 2 272.594379 52.6549029 51.3819175 -1 1066
1068 2 272.279533 52.3751295 51.3095309 -1 1060
1069 2 272.186383 52.3608822 51.316602 -1 1068
1070 2 272.122131 52.3511472 51.3287069 -1 1069
1071 2 271.948858 52.2441562 51.3785751 -1 1070
1072 2 271.889241 52.1806998 51.4451044 -1 1071
1073 2 271.809726 52.1393408 51.5283921 -1 1072
1074 2 271.810103 52.0100166 51.5916009 -1 1073
1075 2 271.846971 51.9661698 51.6745419 -1 1074
1076 2 271.880555 51.9420504 51.7543536 -1 1075
1077 2 271.876619 51.849718 51.8823722 -1 1076
1078 2 271.898434 51.7850574 51.9416713 -1 1077
1079 2 271.961853 53.4903047 50.922 -1 1039
1080 2 271.986945 53.6307797 50.9327789 -1 1079
1081 2 271.892888 53.9364736 50.9000298 -1 1080
1082 2 271.811576 54.0820936 50.8895703 -1 1081
1083 2 271.714721 54.2505774 50.7802113 -1 1082
1084 2 271.718569 54.4091903 50.6917252 -1 1083
1085 2 271.536285 54.668816 50.6478159 -1 1084
1086 2 271.453749 54.7737296 50.6654691 -1 1085
1087 2 271.312867 54.8120704 50.6566219 -1 1086
1088 2 271.193772 54.762858 50.5928686 -1 1087
1089 2 271.146155 54.721087 50.5653837 -1 1088
1090 2 271.140401 54.6749157 50.6164094 -1 1089
1091 2 271.162328 54.5861246 50.7013314 -1 1090
1092 2 271.181318 54.5420689 50.7569742 -1 1091
1093 2 271.171685 54.5169586 50.8280093 -1 1092
1094 2 272.221132 54.6710147 51.6400045 -1 1021
1095 2 272.283517 54.6610267 51.583434 -1 1094
1096 2 272.373287 54.6424837 51.5796638 -1 1095
1097 2 272.371445 54.6915277 51.5267124 -1 1096
1098 2 272.425049 54.7573157 51.4822918 -1 1097
1099 2 272.479217 54.7355509 51.4256459 -1 1098
1100 2 272.516916 54.7521082 51.3611025 -1 1099
1101 2 272.72608 54.7443413 51.3555128 -1 1100
1102 2 272.818651 54.7435586 51.3500129 -1 1101
1103 2 272.824132 54.7348942 51.3057039 -1 1102
1104 2 272.867174 54.7366363 51.2440436 -1 1103
1105 2 272.862059 54.7312639 51.1741114 -1 1104
1106 2 272.887189 54.7009761 51.1594371 -1 1105
1107 2 272.876139 54.6009488 51.1232939 -1 1106
1108 2 272.994184 54.4653801 51.1161362 -1 1107
1109 2 273.124547 54.463916 51.0714819 -1 1108
1110 2 273.322898 54.437585 51.0891829 -1 1109
1111 2 273.802489 54.3391682 51.1919499 -1 1110
1112 2 273.799924 54.3294433 51.2390655 -1 1111
1113 2 273.755932 54.3038404 51.2571778 -1 1112
1114 2 273.77524 54.2850525 51.2863517 -1 1113
1115 2 273.813691 54.2886313 51.3163335 -1 1114
1116 2 274.03411 54.4828101 51.1711756 -1 1111
1117 2 274.154443 54.4979688 51.1686294 -1 1116
1118 2 274.135204 54.4897256 51.1428876 -1 1117
1119 2 274.148754 54.4811783 51.1233142 -1 1118
1120 2 273.176617 54.4854924 51.0090926 -1 1110
1121 2 273.10497 54.5304612 50.9667143 -1 1120
1122 2 273.080409 54.5414264 50.9374876 -1 1121
1123 2 273.063944 54.5211023 50.913661 -1 1122
1124 2 273.07812 54.4995158 50.895822 -1 1123
1125 2 273.060306 54.5005451 50.8691017 -1 1124
1126 2 273.180478 54.5150301 50.8669891 -1 1125
1127 2 273.24172 54.5042228 50.8335757 -1 1126
1128 2 273.260931 54.4847687 50.7932411 -1 1127
1129 2 273.27604 54.4939365 50.7717938 -1 1128
1130 2 273.3545 54.5072072 50.7386891 -1 1129
1131 2 273.433247 54.45064 50.7142272 -1 1130
1132 2 273.416221 54.4348948 50.6897515 -1 1131
1133 2 273.430723 54.441201 50.6685456 -1 1132
1134 2 273.431938 54.4132804 50.6026653 -1 1133
1135 2 273.550137 54.4785199 50.5012144 -1 1134
1136 2 273.643684 54.501285 50.3771742 -1 1135
1137 2 273.706904 54.3773042 50.2653554 -1 1136
1138 2 273.736018 54.2785301 50.1671422 -1 1137
1139 2 273.814095 54.3131701 50.0619519 -1 1138
1140 2 274.003752 54.2772091 50.0096455 -1 1139
1141 2 274.106032 54.1475482 49.8596293 -1 1140
1142 2 274.120109 54.037857 49.7367842 -1 1141
1143 2 274.160358 53.899499 49.6223598 -1 1142
1144 2 274.349137 53.8013737 49.5542918 -1 1143
1145 2 274.495444 53.9034917 49.4538804 -1 1144
1146 2 274.562375 53.8881571 49.3065266 -1 1145
1147 2 274.583005 53.8521019 49.2685425 -1 1146
1148 2 274.259742 53.5698127 49.2415092 -1 1147
1149 2 274.040874 53.4335739 49.1237287 -1 1148
1150 2 273.961693 53.3403437 49.096699 -1 1149
1151 2 273.937431 53.2359373 49.0351968 -1 1150
1152 2 273.9432 53.2259092 48.9912047 -1 1151
1153 2 273.924685 53.1945429 48.9682846 -1 1152
1154 2 273.90087 53.1591408 48.9448299 -1 1153
1155 2 273.891252 53.1123696 48.9254678 -1 1154
1156 2 273.866306 53.0880673 48.900448 -1 1155
1157 2 273.869669 53.0578457 48.8815803 -1 1156
1158 2 273.863586 53.0242932 48.8612975 -1 1157
1159 2 273.849299 52.9753362 48.8412925 -1 1158
1160 2 273.842975 52.9361406 48.8216407 -1 1159
1161 2 273.838076 52.9147556 48.800114 -1 1160
1162 2 273.832456 52.8923876 48.7785659 -1 1161
1163 2 273.819113 52.8658414 48.7560321 -1 1162
1164 2 273.79214 52.8450561 48.7301714 -1 1163
1165 2 273.783893 52.8084943 48.7098219 -1 1164
1166 2 273.83049 52.776887 48.69946 -1 1165
1167 2 273.856244 52.7655889 48.6826264 -1 1166
1168 2 273.866899 52.7506307 48.6633222 -1 1167
1169 2 273.875257 52.7420767 48.6428033 -1 1168
1170 2 273.887744 52.7328157 48.6231669 -1 1169
1171 2 273.911115 52.7204267 48.6060067 -1 1170
1172 2 273.92596 52.6879321 48.5896258 -1 1171
1173 2 273.938174 52.6730334 48.5706173 -1 1172
1174 2 273.961119 52.64846 48.5548444 -1 1173
1175 2 274.008753 52.6206089 48.5442238 -1 1174
1176 2 274.014942 52.5934774 48.5023738 -1 1175
1177 2 274.027806 52.5795221 48.4833791 -1 1176
1178 2 274.047974 52.5734493 48.4648424 -1 1177
1179 2 274.070794 52.5731248 48.4461241 -1 1178
1180 2 274.078183 52.5730878 48.4012495 -1 1179
1181 2 274.067596 52.5736488 48.3759924 -1 1180
1182 2 274.051156 52.5757369 48.3494232 -1 1181
1183 2 274.051705 52.5703773 48.3270251 -1 1182
1184 2 274.066243 52.5471284 48.309476 -1 1183
1185 2 274.070651 52.51956 48.2904935 -1 1184
1186 2 274.090908 52.4956915 48.2741228 -1 1185
1187 2 274.605127 53.8170258 49.2307216 -1 1147
1188 2 274.741422 53.8748595 49.2031684 -1 1187
1189 2 274.677957 53.9657831 49.1109739 -1 1188
1190 2 274.668495 53.9832594 49.0378019 -1 1189
1191 2 274.669592 53.9753741 49.0158615 -1 1190
1192 2 274.770776 54.0184588 48.9142758 -1 1191
1193 2 274.809034 54.0465198 48.7796195 -1 1192
1194 2 274.869958 54.0239226 48.7014662 -1 1193
1195 2 274.899187 54.012063 48.6622272 -1 1194
1196 2 274.976345 53.9017395 48.5514624 -1 1195
1197 2 275.042537 53.7951714 48.3459273 -1 1196
1198 2 274.934533 53.8491362 48.1808373 -1 1197
1199 2 274.999054 53.5202061 47.9322324 -1 1198
1200 2 274.866783 53.4997539 47.7712918 -1 1199
1201 2 274.749102 53.359123 47.6964036 -1 1200
1202 2 274.6809 53.3851871 47.6111544 -1 1201
1203 2 274.670203 53.352806 47.4745573 -1 1202
1204 2 274.602441 53.4630322 47.3564461 -1 1203
1205 2 274.57886 53.4848751 47.3263286 -1 1204
1206 2 274.487237 53.5676563 47.2069232 -1 1205
1207 2 274.350401 53.7314979 47.0924767 -1 1206
1208 2 274.210192 54.2802103 46.9100663 -1 1207
1209 2 274.075589 54.6139261 46.7769979 -1 1208
1210 2 273.878658 54.4872179 46.8915134 -1 1209
1211 2 273.480952 54.5798071 46.9419155 -1 1210
1212 2 273.173301 54.728019 46.8879958 -1 1211
1213 2 272.783333 54.8899598 46.8160153 -1 1212
1214 2 272.416511 55.3213655 46.7180042 -1 1213
1215 2 272.170496 55.3126099 46.6239373 -1 1214
1216 2 272.02121 55.2848767 46.5280375 -1 1215
1217 2 271.791267 55.2383569 46.4178525 -1 1216
1218 2 271.501157 55.0076031 46.3617312 -1 1217
1219 2 271.264359 55.0358125 46.2874254 -1 1218
1220 2 271.221283 55.1192567 46.2463556 -1 1219
1221 2 271.185786 55.2188967 46.2050689 -1 1220
1222 2 272.321902 55.3534124 46.7416979 -1 1214
1223 2 272.280477 55.3854854 46.7529168 -1 1222
1224 2 272.131678 55.4958443 46.7570659 -1 1223
1225 2 272.089119 55.5575786 46.7877869 -1 1224
1226 2 272.06796 55.5870541 46.803327 -1 1225
1227 2 272.013114 55.6340446 46.810204 -1 1226
1228 2 271.799652 55.940361 46.8027319 -1 1227
1229 2 271.666925 56.2785116 46.8079833 -1 1228
1230 2 271.532304 56.4034047 46.6982949 -1 1229
1231 2 271.337265 56.4571107 46.5382159 -1 1230
1232 2 271.22492 56.5200329 46.4166905 -1 1231
1233 2 271.07652 56.5323588 46.3393734 -1 1232
1234 2 271.004171 56.5150778 46.3035896 -1 1233
1235 2 271.006025 56.5186242 46.2805542 -1 1234
1236 2 271.011822 56.5264748 46.2118046 -1 1235
1237 2 271.004195 56.8118632 46.0415263 -1 1236
1238 2 271.047898 57.1369777 45.854815 -1 1237
1239 2 271.038009 57.1471091 45.8287642 -1 1238
1240 2 271.000392 56.9731343 45.7936305 -1 1239
1241 2 270.939998 56.8768467 45.7456049 -1 1240
1242 2 270.92518 56.7973097 45.7280365 -1 1241
1243 2 270.907147 56.7074021 45.7109124 -1 1242
1244 2 270.911524 56.531646 45.6844757 -1 1243
1245 2 270.830001 56.1261463 45.6189576 -1 1244
1246 2 270.753605 56.084594 45.5155747 -1 1245
1247 2 270.617581 56.0003938 45.404396 -1 1246
1248 2 270.571318 55.8343883 45.3203144 -1 1247
1249 2 270.334653 55.599673 45.2040453 -1 1248
1250 2 270.254299 55.3998034 45.1393979 -1 1249
1251 2 270.210165 55.1560287 45.1100678 -1 1250
1252 2 270.280758 55.0042601 45.1410704 -1 1251
1253 2 270.312941 54.9101432 45.1810229 -1 1252
1254 2 270.297256 54.54207 45.1481798 -1 1253
1255 2 270.191473 54.2583013 45.1337708 -1 1254
1256 2 270.211825 54.0100524 45.0956924 -1 1255
1257 2 270.294622 54.4520371 45.2499591 -1 1254
1258 2 270.299914 54.4666381 45.2957545 -1 1257
1259 2 270.813393 56.4582532 46.2941134 -1 1234
1260 2 270.584303 56.3571466 46.3276537 -1 1259
1261 2 270.520083 56.3647559 46.3368254 -1 1260
1262 2 270.501018 56.3712815 46.3553054 -1 1261
1263 2 271.351613 56.5830796 46.7805575 -1 1229
1264 2 271.204849 56.6478315 46.7670846 -1 1263
1265 2 271.062205 56.7572284 46.7955935 -1 1264
1266 2 270.809769 56.8576147 46.7799768 -1 1265
1267 2 270.856656 56.8907033 46.8088416 -1 1266
1268 2 270.848569 56.9216497 46.8268788 -1 1267
1269 2 270.841189 56.9369792 46.8467579 -1 1268
1270 2 270.76027 56.8418552 46.7486862 -1 1266
1271 2 270.607878 56.7896405 46.6544768 -1 1270
1272 2 270.391121 56.7274893 46.5942773 -1 1271
1273 2 270.250692 56.7549015 46.6089551 -1 1272
1274 2 270.203018 56.780946 46.6195324 -1 1273
1275 2 270.098697 56.7770491 46.6218437 -1 1274
1276 2 270.041159 56.7739496 46.6335669 -1 1275
1277 2 269.970284 56.800532 46.6393718 -1 1276
1278 2 269.952296 56.8107297 46.6576984 -1 1277
1279 2 269.921847 56.8174549 46.6738692 -1 1278
1280 2 269.904971 56.8249408 46.692718 -1 1279
1281 2 269.889593 56.8343509 46.7116648 -1 1280
1282 2 269.874192 56.8530955 46.7526886 -1 1281
1283 2 269.872488 56.8374366 46.7771294 -1 1282
1284 2 269.877179 56.8424166 46.8006347 -1 1283
1285 2 269.879782 56.8509616 46.8233295 -1 1284
1286 2 269.863576 56.8925646 46.8386242 -1 1285
1287 2 269.858601 56.9246412 46.8572297 -1 1286
1288 2 269.8423 56.9422531 46.8751065 -1 1287
1289 2 269.817578 56.9833542 46.8887313 -1 1288
1290 2 269.820426 56.9891137 46.9117749 -1 1289
1291 2 269.819489 56.9983429 46.933675 -1 1290
1292 2 269.821658 57.0105015 46.955886 -1 1291
1293 2 269.826005 56.984994 46.9826272 -1 1292
1294 2 269.812014 56.9962495 47.0016657 -1 1293
1295 2 269.789792 57.0208684 47.0175875 -1 1294
1296 2 269.780872 57.0572677 47.0349213 -1 1295
1297 2 269.756741 57.0919009 47.0493709 -1 1296
1298 2 271.694087 55.3879005 46.7276236 -1 1225
1299 2 271.405657 55.6277292 46.6429857 -1 1298
1300 2 274.785759 53.2256398 47.3501362 -1 1205
1301 2 274.794832 53.1653096 47.2667409 -1 1300
1302 2 274.853655 53.6841736 47.1019325 -1 1301
1303 2 274.836553 53.8596106 47.0092088 -1 1302
1304 2 272.487291 55.1521962 51.8165479 -1 1019
1305 2 272.512654 55.1481684 51.7986487 -1 1304
1306 2 272.640824 55.2459616 51.7179099 -1 1305
1307 2 272.6967 55.2852376 51.7003979 -1 1306
1308 2 272.660688 55.3554103 51.6616313 -1 1307
1309 2 272.579794 55.4252486 51.6144076 -1 1308
1310 2 272.405677 55.2394389 52.0920358 -1 1018
1311 2 272.629264 55.5570502 52.1640491 -1 1310
1312 2 272.806747 55.688094 52.2273767 -1 1311
1313 2 272.93773 55.775891 52.287277 -1 1312
1314 2 273.125573 55.8605268 52.3581078 -1 1313
1315 2 273.489551 56.1008037 52.4418193 -1 1314
1316 2 273.793549 56.3208566 52.5164584 -1 1315
1317 2 273.930505 56.3667461 52.5589908 -1 1316
1318 2 274.310884 56.5634262 52.534453 -1 1317
1319 2 274.580003 56.474205 52.4794193 -1 1318
1320 2 274.582398 57.2085983 52.455964 -1 1318
1321 2 274.619418 57.2653623 52.4324477 -1 1320
1322 2 274.804883 57.4622972 52.3489795 -1 1321
1323 2 274.948419 57.6212834 52.2167307 -1 1322
1324 2 275.022701 57.7893998 52.0479917 -1 1323
1325 2 274.991074 58.0392786 51.9650442 -1 1324
1326 2 275.056356 58.3536899 51.8227231 -1 1325
1327 2 275.165314 58.7333644 51.6345361 -1 1326
1328 2 275.362091 59.0400853 51.6315707 -1 1327
1329 2 275.202194 59.9155826 51.6091937 -1 1328
1330 2 275.333563 60.4329102 51.659744 -1 1329
1331 2 275.370713 60.5600278 51.6733601 -1 1330
1332 2 275.396797 61.3013926 51.5636801 -1 1331
1333 2 275.68899 61.5165118 51.5652519 -1 1332
1334 2 275.755956 61.5397255 51.5512622 -1 1333
1335 2 275.795744 61.542693 51.5350578 -1 1334
1336 2 275.351044 61.5195015 51.5970617 -1 1332
1337 2 275.337661 61.6649991 51.6677289 -1 1336
1338 2 275.313451 61.6253842 51.7365975 -1 1337
1339 2 275.289388 61.5880325 51.7597548 -1 1338
1340 2 275.085036 61.8863467 51.7327731 -1 1339
1341 2 274.977224 62.0455949 51.7397879 -1 1340
1342 2 274.88969 62.3205534 51.8042174 -1 1341
1343 2 274.791756 62.4427867 51.794803 -1 1342
1344 2 274.658761 62.6225005 51.7041555 -1 1343
1345 2 274.476623 63.1248232 51.5203507 -1 1344
1346 2 274.481513 63.375381 51.4228054 -1 1345
1347 2 274.422108 63.3945302 51.2969801 -1 1346
1348 2 274.397147 63.568073 51.5431466 -1 1347
1349 2 274.10447 63.8647176 51.614577 -1 1348
1350 2 274.054205 64.0322964 51.7211851 -1 1349
1351 2 273.91834 64.3435556 51.7275838 -1 1350
1352 2 273.915872 64.3440456 51.7496995 -1 1351
1353 2 273.848058 64.4588986 51.7465812 -1 1352
1354 2 273.781223 64.5216517 51.7725594 -1 1353
1355 2 273.635423 64.8185312 51.8016187 -1 1354
1356 2 273.525012 65.1194603 51.7686266 -1 1355
1357 2 273.224414 65.8242024 51.7218503 -1 1356
1358 2 273.249694 65.994122 51.7283041 -1 1357
1359 2 273.190778 66.5146367 51.7006419 -1 1358
1360 2 272.944385 66.861907 51.661746 -1 1359
1361 2 272.709092 67.155405 51.6313074 -1 1360
1362 2 272.709449 67.2955708 51.569723 -1 1361
1363 2 272.665894 67.4591758 51.4978761 -1 1362
1364 2 272.520696 67.6719945 51.3579587 -1 1363
1365 2 272.425051 67.7659838 51.3080187 -1 1364
1366 2 272.594188 67.3004148 51.6168028 -1 1361
1367 2 272.564949 67.4536426 51.6160424 -1 1366
1368 2 272.315849 68.0974588 51.5419939 -1 1367
1369 2 272.369004 68.4505731 51.5766073 -1 1368
1370 2 272.301799 68.5588395 51.6196581 -1 1369
1371 2 272.697487 68.7690154 51.5048809 -1 1370
1372 2 272.78961 69.3635982 51.6289596 -1 1371
1373 2 272.759998 69.5245243 51.5153847 -1 1372
1374 2 272.736147 69.7759993 51.5710805 -1 1373
1375 2 272.692125 70.0420354 51.6440347 -1 1374
1376 2 272.7005 70.2482769 51.6880459 -1 1375
1377 2 272.691078 70.317304 51.7230068 -1 1376
1378 2 272.623877 70.4225296 51.7217387 -1 1377
1379 2 272.531009 70.5678331 51.711481 -1 1378
1380 2 272.499256 70.6620341 51.717419 -1 1379
1381 2 273.141847 66.701818 51.5798167 -1 1359
1382 2 273.108443 66.7439617 51.501581 -1 1381
1383 2 273.203749 66.7968515 51.4441428 -1 1382
1384 2 273.925238 64.7436794 51.88347 -1 1355
1385 2 274.088515 64.9027396 51.9373913 -1 1384
1386 2 274.135488 64.9268508 51.9651005 -1 1385
1387 2 274.246079 64.980546 52.022666 -1 1386
1388 2 275.26494 60.0316424 51.4918215 -1 1329
1389 2 275.252935 60.0849274 51.3918582 -1 1388
1390 2 275.247725 60.1003324 51.3434117 -1 1389
1391 2 275.317579 60.0748686 51.3132507 -1 1390
1392 2 274.067462 56.4125404 52.6014607 -1 1317
1393 2 274.234459 56.4635859 52.671796 -1 1392
1394 2 274.493222 56.5047368 52.7831055 -1 1393
1395 2 274.625108 56.4641899 52.8815993 -1 1394
1396 2 274.696373 56.5014534 52.9128697 -1 1395
1397 2 274.718989 56.5054821 52.9395586 -1 1396
1398 2 274.876993 56.3625898 53.0558609 -1 1397
1399 2 274.975006 56.3394324 53.1227872 -1 1398
1400 2 275.033212 56.3208149 53.1588102 -1 1399
1401 2 275.072133 56.3475138 53.1854967 -1 1400
1402 2 275.110597 56.369571 53.2126905 -1 1401
1403 2 275.455082 56.5128689 53.3022244 -1 1402
1404 2 275.885447 56.5981527 53.4371592 -1 1403
1405 2 276.035372 56.6201922 53.4839631 -1 1404
1406 2 276.344945 56.8073036 53.5603717 -1 1405
1407 2 276.613303 56.9920351 53.6063965 -1 1406
1408 2 276.855278 57.0710079 53.5691934 -1 1407
1409 2 277.080657 57.209612 53.5441886 -1 1408
1410 2 277.223581 57.2876676 53.4896766 -1 1409
1411 2 277.511616 57.5736536 53.5939318 -1 1410
1412 2 277.599639 57.7328523 53.6341486 -1 1411
1413 2 277.617911 58.0332199 53.6438487 -1 1412
1414 2 277.572517 58.5043646 53.6432098 -1 1413
1415 2 277.526889 58.635403 53.6411997 -1 1414
1416 2 277.53432 58.4352852 53.6916494 -1 1415
1417 2 277.533915 58.3867126 53.720908 -1 1416
1418 2 277.515721 58.3440023 53.7463661 -1 1417
1419 2 277.601724 58.5843785 53.7753573 -1 1418
1420 2 277.635702 58.7156916 53.809756 -1 1419
1421 2 277.631073 58.8270236 53.8401915 -1 1420
1422 2 277.646029 58.8925214 53.8570408 -1 1421
1423 2 277.816253 58.920953 53.9050714 -1 1422
1424 2 277.859745 58.9419614 53.9325796 -1 1423
1425 2 277.853335 58.9771607 53.9497743 -1 1424
1426 2 277.854466 59.0505336 53.9861188 -1 1425
1427 2 277.88832 59.1749327 54.0212249 -1 1426
1428 2 277.817012 59.2619222 54.0435174 -1 1427
1429 2 277.786494 59.3732786 54.0923612 -1 1428
1430 2 277.889454 59.5284024 54.1349645 -1 1429
1431 2 278.062785 59.6675623 54.1913806 -1 1430
1432 2 278.102149 59.7026711 54.2390784 -1 1431
1433 2 278.163309 59.7363516 54.2905922 -1 1432
1434 2 278.170807 59.7769223 54.3093275 -1 1433
1435 2 278.289059 59.9190126 54.3787367 -1 1434
1436 2 278.356425 60.047425 54.4414037 -1 1435
1437 2 278.428447 60.183729 54.5037131 -1 1436
1438 2 278.511144 60.2629675 54.5982121 -1 1437
1439 2 278.569771 60.3157023 54.646525 -1 1438
1440 2 278.631125 60.3532093 54.6744514 -1 1439
1441 2 278.654075 60.3437937 54.7023491 -1 1440
1442 2 278.630611 60.4094987 54.7582049 -1 1441
1443 2 278.672916 60.5125709 54.8198244 -1 1442
1444 2 278.794934 60.7107587 54.8587778 -1 1443
1445 2 278.891268 60.9063796 54.8937496 -1 1444
1446 2 279.10167 61.0762218 54.9506211 -1 1445
1447 2 279.31427 61.1773959 55.016905 -1 1446
1448 2 279.569563 61.4285355 55.0693811 -1 1447
1449 2 279.605925 61.5345583 55.0835449 -1 1448
1450 2 279.688394 61.6415894 55.1276826 -1 1449
1451 2 279.727782 61.7534637 55.1642373 -1 1450
1452 2 279.757456 61.8097673 55.2068084 -1 1451
1453 2 279.77891 61.862456 55.2485507 -1 1452
1454 2 279.790739 61.8756083 55.2713979 -1 1453
1455 2 279.854997 61.9310605 55.3195265 -1 1454
1456 2 279.857304 61.9772777 55.3818493 -1 1455
1457 2 279.900071 62.0227189 55.4506681 -1 1456
1458 2 279.89298 62.0102726 55.4740233 -1 1457
1459 2 279.990925 62.0368079 55.5086072 -1 1458
1460 2 280.033144 62.0657381 55.5340414 -1 1459
1461 2 280.091672 62.1726732 55.5512694 -1 1460
1462 2 280.126466 62.1627975 55.6036143 -1 1461
1463 2 280.155784 62.2115619 55.6469935 -1 1462
1464 2 280.233014 62.2638459 55.6973747 -1 1463
1465 2 280.383068 62.3624118 55.7526585 -1 1464
1466 2 280.44181 62.4834232 55.7904961 -1 1465
1467 2 280.547189 62.6869953 55.8240239 -1 1466
1468 2 280.57281 62.7622807 55.8629675 -1 1467
1469 2 280.556121 62.9584899 55.8785079 -1 1468
1470 2 280.814239 63.6491399 55.8898622 -1 1469
1471 2 280.903114 64.0380552 55.8716755 -1 1470
1472 2 280.900066 64.1143905 55.8831928 -1 1471
1473 2 280.891076 64.1907191 55.8938056 -1 1472
1474 2 281.012649 64.5189898 55.8888227 -1 1473
1475 2 280.981738 64.5246966 55.9286425 -1 1474
1476 2 280.989554 64.5694386 55.968813 -1 1475
1477 2 280.956788 64.5928137 56.028508 -1 1476
1478 2 280.935957 64.6004072 56.046943 -1 1477
1479 2 280.912466 64.6236484 56.1080497 -1 1478
1480 2 280.91626 64.6794541 56.1460455 -1 1479
1481 2 280.919048 64.7064747 56.1652978 -1 1480
1482 2 281.006656 64.7852656 56.2126158 -1 1481
1483 2 281.138109 64.8344548 56.3158481 -1 1482
1484 2 281.177034 64.836178 56.3440388 -1 1483
1485 2 281.175197 64.9328121 56.4205963 -1 1484
1486 2 281.190743 65.1036497 56.5118067 -1 1485
1487 2 281.276678 65.2352783 56.5510898 -1 1486
1488 2 281.346049 65.3095201 56.5733962 -1 1487
1489 2 281.372581 65.3850974 56.6343757 -1 1488
1490 2 281.290834 65.4813692 56.653834 -1 1489
1491 2 281.291344 65.5699831 56.6638948 -1 1490
1492 2 281.300019 65.5982129 56.6837515 -1 1491
1493 2 281.287772 65.6330704 56.7221827 -1 1492
1494 2 281.172398 65.8199327 56.7011846 -1 1493
1495 2 281.132249 65.8405104 56.6697515 -1 1494
1496 2 281.091244 65.8610884 56.6381906 -1 1495
1497 2 281.051257 65.850373 56.5660397 -1 1496
1498 2 280.946891 65.951456 56.4233579 -1 1497
1499 2 280.924335 65.9530013 56.306889 -1 1498
1500 2 280.90535 65.8861939 56.1780131 -1 1499
1501 2 281.088245 65.7751673 56.2207555 -1 1500
1502 2 281.051482 65.7819113 56.1466163 -1 1501
1503 2 281.040359 65.7841321 56.1220748 -1 1502
1504 2 280.971845 65.7809242 55.9994696 -1 1503
1505 2 281.099585 65.9109142 55.9097971 -1 1504
1506 2 281.181382 65.9569218 55.870254 -1 1505
1507 2 281.193457 65.9371045 55.8296881 -1 1506
1508 2 281.210438 65.9039789 55.769149 -1 1507
1509 2 281.171673 65.8955926 55.6743522 -1 1508
1510 2 281.201708 65.9338349 55.5606146 -1 1509
1511 2 281.049761 65.8627068 55.4353081 -1 1510
1512 2 280.994375 65.7813186 55.3481923 -1 1511
1513 2 281.041813 65.8210456 55.2143447 -1 1512
1514 2 280.841387 65.8970963 55.0837882 -1 1513
1515 2 280.804711 65.9146478 55.0533431 -1 1514
1516 2 281.162286 65.8314717 56.7206467 -1 1494
1517 2 281.141565 65.8668721 56.7351492 -1 1516
1518 2 281.100619 66.1987487 56.6818982 -1 1517
1519 2 281.078378 66.27092 56.6232204 -1 1518
1520 2 281.064493 66.2826606 56.5517962 -1 1519
1521 2 281.121647 65.9030946 56.7496517 -1 1517
1522 2 281.103267 65.9257494 56.7663119 -1 1521
1523 2 281.100554 65.939196 56.809181 -1 1522
1524 2 281.089327 65.9519214 56.8509001 -1 1523
1525 2 280.724527 65.5539683 56.8534511 -1 1524
1526 2 280.690775 65.5545305 56.8031024 -1 1525
1527 2 280.66971 65.5320144 56.7126887 -1 1526
1528 2 280.709664 65.4167755 56.6445195 -1 1527
1529 2 280.778085 65.3061221 56.4894758 -1 1528
1530 2 280.733492 65.1980099 56.475445 -1 1529
1531 2 281.073365 65.9601414 56.8699719 -1 1524
1532 2 281.072013 65.9664246 56.8914705 -1 1531
1533 2 281.064631 65.9736498 56.9119473 -1 1532
1534 2 281.078573 65.9813592 56.9354931 -1 1533
1535 2 281.071616 65.9801157 56.9572415 -1 1534
1536 2 280.924089 66.1128718 56.9843599 -1 1535
1537 2 280.918607 66.1656486 56.9986188 -1 1536
1538 2 280.917443 66.2174792 57.0136462 -1 1537
1539 2 280.983448 66.2726224 57.0606562 -1 1538
1540 2 280.993936 66.3140496 57.0788644 -1 1539
1541 2 280.980637 66.3356596 57.0964117 -1 1540
1542 2 280.965273 66.3640428 57.112688 -1 1541
1543 2 280.954694 66.3990701 57.1287162 -1 1542
1544 2 280.978282 66.4351375 57.1496017 -1 1543
1545 2 280.989449 66.4798289 57.167428 -1 1544
1546 2 280.996755 66.5329791 57.1834745 -1 1545
1547 2 281.003031 66.5894792 57.198886 -1 1546
1548 2 281.007951 66.6224376 57.2174649 -1 1547
1549 2 281.019345 66.6460099 57.2383297 -1 1548
1550 2 281.020522 66.7137067 57.2739569 -1 1549
1551 2 280.957099 66.8116854 57.3409807 -1 1550
1552 2 280.964307 66.8894301 57.3986099 -1 1551
1553 2 280.980791 66.9582842 57.4362759 -1 1552
1554 2 280.938637 67.0117883 57.4901944 -1 1553
1555 2 280.892818 67.0632459 57.4987295 -1 1554
1556 2 280.785627 67.4194641 57.5223982 -1 1555
1557 2 280.788288 67.5049968 57.5556585 -1 1556
1558 2 280.75314 67.5253867 57.5927752 -1 1557
1559 2 280.73468 67.554567 57.6310493 -1 1558
1560 2 280.314844 67.7635963 57.5402218 -1 1559
1561 2 280.231699 67.7038202 57.559146 -1 1560
1562 2 280.201139 67.6896442 57.5792584 -1 1561
1563 2 280.172816 67.6653808 57.6011299 -1 1562
1564 2 280.19208 67.6843883 57.6238187 -1 1563
1565 2 280.186706 67.6813561 57.6460342 -1 1564
1566 2 280.74266 67.543709 57.6563231 -1 1559
1567 2 280.755582 67.5861554 57.674672 -1 1566
1568 2 280.760784 67.6222535 57.715374 -1 1567
1569 2 280.709762 67.8029128 57.7046805 -1 1568
1570 2 280.668502 67.9541778 57.7221906 -1 1569
1571 2 280.634926 68.01427 57.731312 -1 1570
1572 2 280.566601 68.0745337 57.7579624 -1 1571
1573 2 280.414029 68.1566904 57.7467778 -1 1572
1574 2 280.383015 68.1834097 57.7610437 -1 1573
1575 2 280.271193 68.2578846 57.7568238 -1 1574
1576 2 280.07245 68.422002 57.7498285 -1 1575
1577 2 279.998255 68.5239632 57.7697274 -1 1576
1578 2 279.924261 68.6459996 57.8093872 -1 1577
1579 2 279.849022 68.7253454 57.809811 -1 1578
1580 2 279.755758 68.8111104 57.8292771 -1 1579
1581 2 279.66371 68.8893626 57.8499874 -1 1580
1582 2 279.599688 69.0309954 57.8884196 -1 1581
1583 2 281.762752 69.5624235 58.1392364 -1 1582
1584 2 279.813215 69.0662806 57.9594686 -1 1583
1585 2 279.748743 69.1423249 58.0296513 -1 1584
1586 2 279.713216 69.1857055 58.0409619 -1 1585
1587 2 279.68939 69.2196416 58.0552961 -1 1586
1588 2 279.71034 69.3683701 58.0599135 -1 1587
1589 2 279.62256 69.2747692 58.0829982 -1 1588
1590 2 279.610092 69.3126367 58.1209849 -1 1589
1591 2 279.536708 69.3928143 58.1442314 -1 1590
1592 2 279.429819 69.5088459 58.180181 -1 1591
1593 2 279.331925 69.5185121 58.2323674 -1 1592
1594 2 278.817963 69.3728806 58.1777924 -1 1593
1595 2 278.642006 69.2943483 58.2079878 -1 1594
1596 2 278.530164 69.2149797 58.2702636 -1 1595
1597 2 278.298886 69.1096353 58.2731231 -1 1596
1598 2 278.20118 68.9273395 58.3063991 -1 1597
1599 2 278.062547 68.9179314 58.309525 -1 1598
1600 2 277.903037 68.9669092 58.346623 -1 1599
1601 2 277.837142 69.0571534 58.3468727 -1 1600
1602 2 277.858808 69.0936247 58.3677264 -1 1601
1603 2 277.65783 68.903297 58.3183537 -1 1601
1604 2 277.625208 68.8098903 58.3036329 -1 1603
1605 2 277.557311 68.7404338 58.3934059 -1 1604
1606 2 277.27829 68.7701168 58.5052776 -1 1605
1607 2 276.939949 68.7085462 58.552432 -1 1606
1608 2 276.857162 68.6469 58.5707631 -1 1607
1609 2 276.764674 68.553007 58.5466354 -1 1608
1610 2 276.580769 68.4642259 58.5982388 -1 1609
1611 2 276.470674 68.4262558 58.6089555 -1 1610
1612 2 276.353765 68.4559692 58.6093511 -1 1611
1613 2 276.227162 68.4156892 58.6404021 -1 1612
1614 2 276.088024 68.3798249 58.6915296 -1 1613
1615 2 276.124629 68.3525849 58.7690582 -1 1614
1616 2 276.107886 68.3505903 58.8347954 -1 1615
1617 2 276.072801 68.3011406 58.8587146 -1 1616
1618 2 276.045542 68.3025388 58.8996491 -1 1617
1619 2 276.031132 68.2682204 58.9701744 -1 1618
1620 2 275.980636 68.2241323 59.0363691 -1 1619
1621 2 276.07039 68.1619519 59.081672 -1 1620
1622 2 276.183938 68.0935097 59.1315689 -1 1621
1623 2 276.172975 68.058154 59.2028359 -1 1622
1624 2 276.09421 68.0609414 59.2355229 -1 1623
1625 2 276.047437 68.0488651 59.2752671 -1 1624
1626 2 275.949525 67.958302 59.3176814 -1 1625
1627 2 275.850906 67.9365282 59.3505539 -1 1626
1628 2 275.670442 67.9087907 59.3939917 -1 1627
1629 2 275.674369 67.869376 59.2862896 -1 1628
1630 2 279.316796 69.5497074 58.2483728 -1 1593
1631 2 279.288125 69.6145303 58.2802791 -1 1630
1632 2 279.362095 69.7037838 58.3461506 -1 1631
1633 2 279.513477 69.8741516 58.1635357 -1 1592
1634 2 279.825248 70.2592706 58.1764029 -1 1633
1635 2 280.011473 70.4962582 58.2143448 -1 1634
1636 2 280.174593 70.8303137 58.2125905 -1 1635
1637 2 280.362867 70.9367107 58.1560896 -1 1636
1638 2 280.417357 71.0002701 58.0871173 -1 1637
1639 2 280.499162 71.0127482 58.0515947 -1 1638
1640 2 280.36164 71.0905532 57.8642806 -1 1639
1641 2 280.360247 71.0913644 57.8414843 -1 1640
1642 2 280.392453 71.1745812 57.7892556 -1 1641
1643 2 280.560364 71.5359617 58.0312324 -1 1638
1644 2 280.793293 72.2849331 57.9798193 -1 1643
1645 2 280.879857 72.4601625 57.9891924 -1 1644
1646 2 281.013182 72.6110887 58.0080566 -1 1645
1647 2 281.146457 72.7609841 58.0269161 -1 1646
1648 2 281.279631 72.9106776 58.0456485 -1 1647
1649 2 281.439063 73.4574951 58.0566849 -1 1648
1650 2 281.454069 73.6547453 58.0758116 -1 1649
1651 2 281.631959 74.0191932 58.0697203 -1 1650
1652 2 281.90431 74.4363114 58.0677427 -1 1651
1653 2 281.761234 74.5143883 58.1063447 -1 1652
1654 2 281.719603 74.6302878 58.1746699 -1 1653
1655 2 281.759228 74.6854266 58.1494884 -1 1654
1656 2 281.880527 74.8507021 58.0742344 -1 1655
1657 2 281.927325 74.7879536 58.0663129 -1 1656
1658 2 281.921437 74.9939124 58.0369576 -1 1656
1659 2 281.546912 74.1697814 57.970784 -1 1651
1660 2 281.532759 74.2637782 57.888703 -1 1659
1661 2 281.559382 74.647199 57.7492496 -1 1660
1662 2 281.619982 74.6229271 57.7377849 -1 1661
1663 2 281.333983 73.6896071 58.1677919 -1 1650
1664 2 281.236389 73.6516612 58.2503905 -1 1663
1665 2 281.409893 73.7023964 58.3102656 -1 1664
1666 2 281.417685 73.7524605 58.3266807 -1 1665
1667 2 281.430176 73.7093262 58.3567435 -1 1666
1668 2 280.13019 70.8467456 58.2266382 -1 1636
1669 2 279.995148 70.8969343 58.2683916 -1 1668
1670 2 279.897175 70.9539882 58.2918067 -1 1669
1671 2 279.737072 71.0659881 58.3214055 -1 1670
1672 2 279.510214 71.2019609 58.4059605 -1 1671
1673 2 279.388017 71.2963039 58.5110042 -1 1672
1674 2 279.224673 71.4086377 58.5852876 -1 1673
1675 2 278.963799 71.5378507 58.6661283 -1 1674
1676 2 278.395509 71.7444486 58.6250139 -1 1675
1677 2 277.935551 71.7989829 58.5517212 -1 1676
1678 2 277.618918 71.9269232 58.5113053 -1 1677
1679 2 277.352853 72.0542154 58.5459843 -1 1678
1680 2 277.343542 72.1235056 58.5805608 -1 1679
1681 2 281.387365 66.9761844 57.830979 -1 1566
1682 2 281.515774 66.93532 57.8327214 -1 1681
1683 2 281.70827 66.8145823 57.9229014 -1 1682
1684 2 281.727301 66.7891234 57.9518973 -1 1683
1685 2 281.803983 66.7401071 57.9248033 -1 1684
1686 2 281.85824 66.7100493 57.8917493 -1 1685
1687 2 281.888695 66.6587906 57.8583997 -1 1686
1688 2 281.998076 66.5082382 57.9862386 -1 1687
1689 2 282.093002 66.4715933 58.0276463 -1 1688
1690 2 282.145568 66.4083026 58.0669467 -1 1689
1691 2 282.204175 66.3783836 58.1022116 -1 1690
1692 2 282.208029 66.3649473 58.127315 -1 1691
1693 2 282.244877 66.3273806 58.2283955 -1 1692
1694 2 282.253343 66.2944262 58.2344364 -1 1693
1695 2 282.273446 66.3284426 58.2774533 -1 1694
1696 2 277.481031 59.1382411 53.796692 -1 1422
1697 2 277.347115 59.4866726 53.7968848 -1 1696
1698 2 277.266804 59.6173784 53.8118585 -1 1697
1699 2 277.059371 59.8436187 53.8612806 -1 1698
1700 2 276.870913 60.0419994 53.8946208 -1 1699
1701 2 276.776759 60.4035832 54.0597555 -1 1700
1702 2 276.746319 60.9029815 54.1031492 -1 1701
1703 2 276.612894 61.210897 54.1313074 -1 1702
1704 2 276.579758 61.5269362 54.2666079 -1 1703
1705 2 276.54997 61.8754788 54.306853 -1 1704
1706 2 276.543295 61.9640463 54.3168463 -1 1705
1707 2 276.445329 62.3261926 54.3209603 -1 1706
1708 2 276.372155 62.3622374 54.3493932 -1 1707
1709 2 276.460924 62.4645597 54.3964233 -1 1708
1710 2 276.454849 62.5439545 54.4076994 -1 1709
1711 2 276.437982 62.6883641 54.4085946 -1 1710
1712 2 276.405693 62.9355061 54.4388524 -1 1711
1713 2 276.365205 62.9675078 54.4505735 -1 1712
1714 2 276.570011 61.9969589 54.2486882 -1 1705
1715 2 276.515111 62.1476847 54.1285326 -1 1714
1716 2 276.320724 62.3226967 54.0499941 -1 1715
1717 2 276.181318 62.4168215 54.0596004 -1 1716
1718 2 276.113592 62.4519728 54.0662835 -1 1717
1719 2 277.604571 59.1110492 53.5004959 -1 1415
1720 2 277.730167 59.3253947 53.4479942 -1 1719
1721 2 277.791608 59.4077734 53.401856 -1 1720
1722 2 277.827009 59.5884744 53.3613858 -1 1721
1723 2 277.878115 59.6635679 53.3373404 -1 1722
1724 2 277.927472 59.7671997 53.3092782 -1 1723
1725 2 277.953769 59.8666829 53.2778844 -1 1724
1726 2 278.017068 59.947142 53.2551804 -1 1725
1727 2 278.049543 59.9867211 53.2326266 -1 1726
1728 2 278.079219 60.0583712 53.205432 -1 1727
1729 2 278.105729 60.127231 53.1780753 -1 1728
1730 2 278.146485 60.1811429 53.1550452 -1 1729
1731 2 278.307599 60.5316946 52.9994713 -1 1730
1732 2 278.5237 60.7881574 52.8880469 -1 1731
1733 2 278.582429 61.1772942 52.8017981 -1 1732
1734 2 278.620716 61.3904802 52.666801 -1 1733
1735 2 278.662783 61.4356668 52.6451247 -1 1734
1736 2 278.597115 61.3829998 52.6184216 -1 1735
1737 2 278.52792 61.3337584 52.5906683 -1 1736
1738 2 278.465203 61.3512882 52.5326239 -1 1737
1739 2 278.362507 61.3489134 52.4023367 -1 1738
1740 2 278.311851 61.3245828 52.3743603 -1 1739
1741 2 278.177597 61.203986 52.2311391 -1 1740
1742 2 278.702342 61.4807871 52.6230427 -1 1735
1743 2 279.123106 62.0747959 52.5919071 -1 1742
1744 2 279.484154 62.4462266 52.6243279 -1 1743
1745 2 279.551191 62.6703005 52.6285371 -1 1744
1746 2 279.662105 62.8462044 52.6458849 -1 1745
1747 2 279.707027 62.9472405 52.6624669 -1 1746
1748 2 279.764896 63.0273219 52.6837936 -1 1747
1749 2 279.851045 63.3942198 52.5589547 -1 1748
1750 2 279.86393 63.4095008 52.5363656 -1 1749
1751 2 279.87366 63.4065149 52.515664 -1 1750
1752 2 279.863757 63.4390631 52.4872582 -1 1751
1753 2 279.804148 63.6202576 52.3187278 -1 1752
1754 2 279.807781 63.7859115 52.2526116 -1 1753
1755 2 279.792286 63.8317397 52.1990763 -1 1754
1756 2 279.796596 63.8680867 52.1498767 -1 1755
1757 2 279.807603 63.947746 52.0961275 -1 1756
1758 2 279.848997 63.9798406 52.0532814 -1 1757
1759 2 279.940141 64.1189627 52.0268829 -1 1758
1760 2 280.162898 64.3568089 51.9402841 -1 1759
1761 2 280.583919 65.1850696 51.8742342 -1 1760
1762 2 280.600486 65.4844403 51.9725908 -1 1761
1763 2 281.148411 65.3685741 52.0697876 -1 1762
1764 2 281.2825 65.2368061 52.0845802 -1 1763
1765 2 281.371833 65.2154447 52.0781275 -1 1764
1766 2 281.417836 65.2058683 52.0411712 -1 1765
1767 2 281.434769 65.2045249 52.0213381 -1 1766
1768 2 281.463282 65.2210606 52.0008533 -1 1767
1769 2 281.48201 65.2325164 51.9795926 -1 1768
1770 2 281.501061 65.2379845 51.9591692 -1 1769
1771 2 281.534454 65.2262797 51.9431252 -1 1770
1772 2 281.535804 65.2181679 51.9218833 -1 1771
1773 2 281.449856 65.2737592 51.8793685 -1 1772
1774 2 281.633902 65.1565146 51.9219481 -1 1772
1775 2 281.701261 65.0903043 51.8955561 -1 1774
1776 2 281.734686 65.0768534 51.8797205 -1 1775
1777 2 281.748377 65.0720639 51.8598423 -1 1776
1778 2 281.793039 65.0670881 51.8445278 -1 1777
1779 2 281.81104 65.0596989 51.8256205 -1 1778
1780 2 281.822058 65.0574784 51.8050073 -1 1779
1781 2 281.837535 65.0500956 51.7857272 -1 1780
1782 2 281.845844 65.0513044 51.7642642 -1 1781
1783 2 280.603655 65.6985637 52.0349483 -1 1762
1784 2 280.595528 65.7202915 52.0533608 -1 1783
1785 2 280.594168 65.7411304 52.0729048 -1 1784
1786 2 280.581301 65.7836781 52.1103499 -1 1785
1787 2 280.567485 65.7980778 52.1513505 -1 1786
1788 2 280.505243 66.2468803 52.1503386 -1 1787
1789 2 280.497979 66.3969268 52.1743846 -1 1788
1790 2 280.500631 66.4314333 52.2151397 -1 1789
1791 2 280.486206 66.4846658 52.2508658 -1 1790
1792 2 280.477612 66.5090129 52.291275 -1 1791
1793 2 280.4274 66.6428669 52.3109814 -1 1792
1794 2 280.35844 66.7944887 52.3255263 -1 1793
1795 2 280.285624 66.8944426 52.3463208 -1 1794
1796 2 280.22769 67.0727626 52.3589564 -1 1795
1797 2 280.254249 67.3664826 52.368865 -1 1796
1798 2 280.234759 67.6540908 52.3726766 -1 1797
1799 2 280.228354 68.1170481 52.3327166 -1 1798
1800 2 280.260984 68.5765975 52.2988754 -1 1799
1801 2 280.189677 68.8695376 52.2943166 -1 1800
1802 2 280.757921 69.1203782 52.3429505 -1 1801
1803 2 280.99838 69.4514705 52.3104459 -1 1802
1804 2 281.022398 69.6180555 52.313806 -1 1803
1805 2 280.037523 68.9982397 52.3444975 -1 1801
1806 2 280.008012 69.054079 52.3998623 -1 1805
1807 2 279.888467 69.3013551 52.3943641 -1 1806
1808 2 279.92696 69.3701562 52.4355597 -1 1807
1809 2 279.904739 69.4722704 52.4411418 -1 1808
1810 2 279.838258 69.6409791 52.4761571 -1 1809
1811 2 279.728437 69.7528512 52.512399 -1 1810
1812 2 279.711851 69.78481 52.528097 -1 1811
1813 2 279.670243 69.8480199 52.5583587 -1 1812
1814 2 279.624371 69.9562313 52.5820518 -1 1813
1815 2 279.575941 70.0494744 52.607355 -1 1814
1816 2 279.562502 70.1370809 52.6384914 -1 1815
1817 2 279.588443 70.2164432 52.6764284 -1 1816
1818 2 279.564012 70.273399 52.710014 -1 1817
1819 2 279.551046 70.3600589 52.7190074 -1 1818
1820 2 279.37062 70.5237533 52.7605389 -1 1819
1821 2 279.212951 70.5632906 52.7547394 -1 1820
1822 2 279.152985 70.611782 52.7619545 -1 1821
1823 2 279.1464 70.6143701 52.7829774 -1 1822
1824 2 279.707394 71.4136267 52.6022719 -1 1819
1825 2 279.741617 71.5719879 52.5416526 -1 1824
1826 2 279.747906 71.5504676 52.5008095 -1 1825
1827 2 279.778585 71.545761 52.4612043 -1 1826
1828 2 279.871939 71.6586494 52.4594987 -1 1827
1829 2 279.883982 71.7152925 52.4982793 -1 1828
1830 2 279.922039 71.7374493 52.52299 -1 1829
1831 2 279.847895 71.5369096 52.4053242 -1 1827
1832 2 279.749428 71.5218226 52.3710934 -1 1831
1833 2 279.687162 71.5241033 52.3396796 -1 1832
1834 2 279.568579 71.4679618 52.2856312 -1 1833
1835 2 279.485874 71.4266891 52.2124006 -1 1834
1836 2 279.44001 71.4144021 52.1628923 -1 1835
1837 2 279.494323 71.3867121 52.1519991 -1 1836
1838 2 277.696418 58.4465688 53.6489481 -1 1414
1839 2 277.946356 58.3300093 53.6608009 -1 1838
1840 2 278.101744 58.1827651 53.6375956 -1 1839
1841 2 278.160623 58.1247817 53.6092551 -1 1840
1842 2 278.216495 58.0884047 53.5775578 -1 1841
1843 2 271.205611 53.4354585 52.2995671 -1 1013
1844 2 271.249821 53.2302216 52.4043944 -1 1843
1845 2 271.272374 53.2023539 52.4357057 -1 1844
1846 2 268.791653 53.8077963 53.0484429 -1 996
1847 2 268.674856 54.1340116 53.0309642 -1 1846
1848 2 268.638706 54.2600392 53.0547742 -1 1847
1849 2 268.524763 54.6904877 52.9778273 -1 1848
1850 2 268.47861 54.8467049 52.9724679 -1 1849
1851 2 268.429424 54.9704548 52.9706601 -1 1850
1852 2 268.382224 55.0696264 52.9723654 -1 1851
1853 2 268.093225 55.4738557 52.8887421 -1 1852
1854 2 267.913456 55.4859578 52.8992575 -1 1853
1855 2 267.770606 55.5261919 52.9133818 -1 1854
1856 2 267.650063 55.6183853 52.9252881 -1 1855
1857 2 267.425243 55.4673666 52.9477002 -1 1856
1858 2 267.195784 55.4067408 52.9578534 -1 1857
1859 2 267.151607 55.4146107 52.995197 -1 1858
1860 2 267.139965 55.3877764 53.0197722 -1 1859
1861 2 267.200157 55.3887317 53.078155 -1 1860
1862 2 267.214639 55.4121785 53.1014236 -1 1861
1863 2 267.230086 55.4347125 53.1249906 -1 1862
1864 2 267.238966 55.4684117 53.1693055 -1 1863
1865 2 267.165385 55.3699014 53.21446 -1 1864
1866 2 267.177703 55.2749275 53.2757795 -1 1865
1867 2 267.123546 55.2623009 53.3138282 -1 1866
1868 2 267.095659 55.2460333 53.357417 -1 1867
1869 2 267.008138 55.2727536 53.407489 -1 1868
1870 2 266.940468 55.2481145 53.4444894 -1 1869
1871 2 266.953832 55.2325519 53.495962 -1 1870
1872 2 266.968202 55.3062004 53.5362369 -1 1871
1873 2 266.971818 55.2920854 53.5856404 -1 1872
1874 2 266.965944 55.2974291 53.6541832 -1 1873
1875 2 266.962599 55.3256041 53.7202861 -1 1874
1876 2 267.00354 55.2626262 53.7831486 -1 1875
1877 2 267.065725 55.2479794 53.8439051 -1 1876
1878 2 267.053536 55.2606666 53.8633822 -1 1877
1879 2 267.126884 55.8107088 53.0342023 -1 1862
1880 2 267.001449 55.9169973 53.0434781 -1 1879
1881 2 266.992357 55.9197381 53.0882008 -1 1880
1882 2 266.961156 55.4550134 52.8595607 -1 1858
1883 2 266.767689 55.4503033 52.7758889 -1 1882
1884 2 266.721818 55.2871703 52.7405922 -1 1883
1885 2 266.647789 55.1870739 52.6919169 -1 1884
1886 2 266.434573 55.0460257 52.6214211 -1 1885
1887 2 266.368291 54.9883005 52.5219105 -1 1886
1888 2 266.444279 54.8316529 52.4388025 -1 1887
1889 2 266.360302 54.7693908 52.3598352 -1 1888
1890 2 266.229199 54.5501104 52.2207846 -1 1889
1891 2 266.170738 54.3107437 52.0511566 -1 1890
1892 2 266.174724 53.8915473 51.9630384 -1 1891
1893 2 266.260916 53.7784279 51.923311 -1 1892
1894 2 266.231468 53.6480975 51.8867575 -1 1893
1895 2 266.220683 53.5830478 51.8692311 -1 1894
1896 2 266.059854 53.5829683 51.7907662 -1 1895
1897 2 266.341858 53.4818067 51.834848 -1 1896
1898 2 266.383405 53.4128737 51.8044567 -1 1897
1899 2 265.779252 53.7728381 51.6889252 -1 1896
1900 2 265.648642 53.7852347 51.6384527 -1 1899
1901 2 265.586978 53.8727776 51.5213546 -1 1900
1902 2 265.524999 53.8769759 51.4616829 -1 1901
1903 2 265.460139 53.8394207 51.3830548 -1 1902
1904 2 265.382504 53.7873782 51.2801574 -1 1903
1905 2 265.361786 53.7869733 51.2526187 -1 1904
1906 2 265.330282 53.7689199 51.2251687 -1 1905
1907 2 265.182979 53.6931469 51.1588425 -1 1906
1908 2 265.091763 53.6034062 51.0343445 -1 1907
1909 2 265.090267 53.4913394 50.9771078 -1 1908
1910 2 265.096357 53.4804135 50.9560398 -1 1909
1911 2 265.11763 53.4751903 50.9136122 -1 1910
1912 2 265.099993 53.4700299 50.887238 -1 1911
1913 2 265.586472 53.5527446 51.77325 -1 1894
1914 2 265.443737 53.4636173 51.709554 -1 1913
1915 2 265.140187 53.3071649 51.5996023 -1 1914
1916 2 264.937529 53.324987 51.5346723 -1 1915
1917 2 264.805388 53.3783383 51.4789676 -1 1916
1918 2 264.733238 53.4402107 51.4101764 -1 1917
1919 2 266.127326 53.665794 52.0056265 -1 1892
1920 2 266.082991 53.4386639 52.0490829 -1 1919
1921 2 266.243017 53.2664323 52.1491004 -1 1920
1922 2 266.314421 53.2467753 52.1890805 -1 1921
1923 2 266.341577 53.1832391 52.2731551 -1 1922
1924 2 266.331823 53.2065735 52.3390536 -1 1923
1925 2 266.340949 54.9921596 52.5396189 -1 1887
1926 2 266.231555 55.0066262 52.6105859 -1 1925
1927 2 266.183593 54.8433597 52.6452918 -1 1926
1928 2 266.163798 54.720948 52.6803534 -1 1927
1929 2 266.148081 54.6576189 52.708793 -1 1928
1930 2 266.134061 54.658161 52.7295221 -1 1929
1931 2 268.637385 54.2562894 53.0784565 -1 1848
1932 2 268.629869 54.2449148 53.1722973 -1 1931
1933 2 268.705359 54.2699324 53.3010418 -1 1932
1934 2 268.77255 54.3000629 53.4040266 -1 1933
1935 2 268.82593 54.2732192 53.4881892 -1 1934
1936 2 268.923925 54.2732218 53.6244313 -1 1935
1937 2 268.992677 54.2022392 53.6703545 -1 1936
1938 2 269.048872 54.0903154 53.7895619 -1 1937
1939 2 269.046869 54.0748595 53.8146469 -1 1938
1940 2 269.046438 54.0046969 53.9175594 -1 1939
1941 2 269.072219 53.7428397 54.0975694 -1 1940
1942 2 269.068416 53.7554894 54.1656447 -1 1941
1943 2 262.677316 42.9676019 51.98698 -1 846
1944 2 262.672508 42.986693 51.9121454 -1 1943
1945 2 262.733988 43.047465 51.8673048 -1 1944
1946 2 262.834641 43.1498725 51.8477629 -1 1945
1947 2 262.909085 43.1855305 51.808556 -1 1946
1948 2 262.958887 43.2457905 51.7856353 -1 1947
1949 2 263.057762 43.3153674 51.7702208 -1 1948
1950 2 263.074707 43.3608231 51.7434399 -1 1949
1951 2 263.027261 43.4031001 51.6817952 -1 1950
1952 2 260.739573 41.3829207 52.1771399 -1 841
1953 2 261.055901 41.28302 52.4074986 -1 1952
1954 2 261.193287 41.2747775 52.5261273 -1 1953
1955 2 261.444746 41.4462962 52.7358179 -1 1954
1956 2 261.925888 41.7205978 52.8769899 -1 1955
1957 2 262.113097 41.8834854 53.0071243 -1 1956
1958 2 262.278534 42.091097 53.0564832 -1 1957
1959 2 262.551097 42.4121559 53.157758 -1 1958
1960 2 262.767271 42.7094553 53.300311 -1 1959
1961 2 262.893394 42.9787654 53.4068466 -1 1960
1962 2 262.991926 43.1334927 53.4996906 -1 1961
1963 2 263.195488 43.3621476 53.5780642 -1 1962
1964 2 263.328063 43.5311615 53.6277035 -1 1963
1965 2 263.410651 43.7103762 53.7146934 -1 1964
1966 2 263.424904 43.7225219 53.8111949 -1 1965
1967 2 244.89104 49.9519266 54.7038166 -1 690
1968 2 244.644794 50.0087967 54.7401403 -1 1967
1969 2 244.495345 50.0934004 54.7453679 -1 1968
1970 2 244.374089 50.3173467 54.713228 -1 1969
1971 2 244.357491 50.3923526 54.721759 -1 1970
1972 2 244.319786 50.4564748 54.7504077 -1 1971
1973 2 244.32757 50.5093093 54.7890317 -1 1972
1974 2 244.31622 50.4707236 54.8373506 -1 1973
1975 2 244.308736 50.5124119 54.8748002 -1 1974
1976 2 244.299368 50.4922172 54.8984145 -1 1975
1977 2 244.274547 50.5435651 54.931304 -1 1976
1978 2 244.190078 50.5950231 54.9532457 -1 1977
1979 2 244.149251 50.6460922 55.0056859 -1 1978
1980 2 244.080388 50.7368186 55.0248501 -1 1979
1981 2 244.029639 50.8165932 55.0713674 -1 1980
1982 2 244.048101 50.8889879 55.1316766 -1 1981
1983 2 244.015118 50.9870944 55.1564106 -1 1982
1984 2 244.031664 51.018463 55.1773952 -1 1983
1985 2 244.042856 51.0458012 55.1979797 -1 1984
1986 2 244.871115 52.2289896 56.9408976 -1 652
1987 2 244.753992 52.3757031 56.9211732 -1 1986
1988 2 244.684882 52.4214709 56.9245769 -1 1987
1989 2 244.670377 52.4241381 56.9441672 -1 1988
1990 2 244.653335 52.4692314 56.95731 -1 1989
1991 2 243.519023 52.7581376 59.1479447 -1 633
1992 2 243.528946 52.7104748 59.0874839 -1 1991
1993 2 243.543788 52.6538566 59.0292143 -1 1992
1994 2 243.529156 52.4053628 58.9694671 -1 1993
1995 2 243.503709 52.2218442 58.8987203 -1 1994
1996 2 243.550867 52.1064235 58.8776545 -1 1995
1997 2 243.544088 52.099319 58.8544876 -1 1996
1998 2 243.53955 52.01224 58.7971038 -1 1997
1999 2 243.503258 52.0019717 58.7689875 -1 1998
2000 2 243.491196 51.9919971 58.7452735 -1 1999
2001 2 243.470159 51.9816177 58.7199759 -1 2000
2002 2 243.456802 51.9792587 58.6949665 -1 2001
2003 2 243.45513 51.9038175 58.6823307 -1 2002
2004 2 243.498738 51.7283613 58.6462315 -1 2003
2005 2 243.436231 51.7188417 58.6132465 -1 2004
2006 2 243.686903 51.4407172 58.6980393 -1 2005
2007 2 243.778382 51.3427848 58.8199196 -1 2006
2008 2 243.773617 51.3194768 58.9137896 -1 2007
2009 2 243.866182 51.2907579 59.0034073 -1 2008
2010 2 243.881208 51.2929163 59.0287525 -1 2009
2011 2 243.320027 51.7022931 58.5485644 -1 2005
2012 2 243.164484 51.7731389 58.4873336 -1 2011
2013 2 243.112512 51.6702453 58.4236892 -1 2012
2014 2 243.051463 51.5446746 58.3387716 -1 2013
2015 2 243.064768 51.4818758 58.2586907 -1 2014
2016 2 243.003326 51.4596608 58.2049518 -1 2015
2017 2 243.019474 51.4201463 58.1906322 -1 2016
2018 2 243.058654 51.2510663 58.1758954 -1 2017
2019 2 243.073021 51.1710817 58.1669357 -1 2018
2020 2 243.113753 51.0833689 58.1410863 -1 2019
2021 2 243.139877 50.9987598 58.1121503 -1 2020
2022 2 243.142994 50.9664418 58.0944731 -1 2021
2023 2 243.154216 50.934631 58.078209 -1 2022
2024 2 243.183904 50.8297559 58.0527925 -1 2023
2025 2 243.221647 50.6634813 58.0374492 -1 2024
2026 2 243.248606 50.4894677 57.9984822 -1 2025
2027 2 243.236665 50.4370735 57.9127284 -1 2026
2028 2 243.236359 50.4154277 57.8702718 -1 2027
2029 2 243.203332 50.4206836 57.8407951 -1 2028
2030 2 243.180589 50.375347 57.8202766 -1 2029
2031 2 243.163375 50.3273645 57.8011419 -1 2030
2032 2 243.170424 50.236245 57.7697774 -1 2031
2033 2 243.14391 50.2143259 57.7453126 -1 2032
2034 2 243.185527 50.1593285 57.6925559 -1 2033
2035 2 243.19651 50.0810472 57.6601595 -1 2034
2036 2 243.200738 50.0391628 57.6441189 -1 2035
2037 2 243.251672 50.0060885 57.6127263 -1 2036
2038 2 243.303304 49.9960097 57.5556206 -1 2037
2039 2 243.4129 49.862294 57.4359239 -1 2038
2040 2 243.365465 49.6474526 57.4120236 -1 2039
2041 2 243.415737 49.5353453 57.3690497 -1 2040
2042 2 243.488723 49.308589 57.2559328 -1 2041
2043 2 243.31331 49.1145254 57.1155371 -1 2042
2044 2 243.363103 49.0673623 57.0185165 -1 2043
2045 2 243.352598 49.0459989 56.9970425 -1 2044
2046 2 243.334338 48.9766271 56.8907697 -1 2045
2047 2 243.391952 49.0057018 56.8297218 -1 2046
2048 2 243.628606 51.4773179 58.6136799 -1 2011
2049 2 242.913168 51.9824977 58.6409629 -1 2000
2050 2 242.806532 51.8820202 58.5898229 -1 2049
2051 2 242.725362 51.6613803 58.5831088 -1 2050
2052 2 243.86893 53.4417224 59.6925593 -1 628
2053 2 243.840064 53.6351571 59.6833403 -1 2052
2054 2 243.853636 53.6757158 59.7032606 -1 2053
2055 2 243.948915 53.7075842 59.7394321 -1 2054
2056 2 244.015681 53.7853684 59.7639633 -1 2055
2057 2 244.056889 53.8256265 59.7890318 -1 2056
2058 2 244.092579 53.8372237 59.8170872 -1 2057
2059 2 244.168489 53.9875702 59.8332119 -1 2058
2060 2 244.257537 54.2013566 59.8429257 -1 2059
2061 2 244.361025 54.3319993 59.797632 -1 2060
2062 2 244.455259 54.3736986 59.7861642 -1 2061
2063 2 244.567915 54.4364067 59.7752037 -1 2062
2064 2 244.689988 54.5064285 59.7650009 -1 2063
2065 2 244.954731 54.4356258 59.8701613 -1 2064
2066 2 245.082097 54.4630685 59.9361701 -1 2065
2067 2 245.154924 54.480634 59.9703498 -1 2066
2068 2 245.187066 54.5056134 59.9959409 -1 2067
2069 2 245.248829 54.5435075 60.02525 -1 2068
2070 2 245.323653 54.5721183 60.0582877 -1 2069
2071 2 245.357849 54.5620968 60.0891411 -1 2070
2072 2 245.365022 54.5553033 60.1145199 -1 2071
2073 2 245.527236 54.5500555 60.1916557 -1 2072
2074 2 245.696209 54.5964303 60.2629152 -1 2073
2075 2 245.794287 54.6771649 60.3162209 -1 2074
2076 2 245.835289 54.709373 60.3656367 -1 2075
2077 2 245.887335 54.7661616 60.4137143 -1 2076
2078 2 245.983296 54.8661854 60.4640003 -1 2077
2079 2 246.148125 54.9655611 60.5272644 -1 2078
2080 2 246.303434 55.2013305 60.5929883 -1 2079
2081 2 246.395919 55.3770783 60.5395966 -1 2080
2082 2 246.406639 55.4448784 60.5090461 -1 2081
2083 2 246.261779 55.0656732 60.6271892 -1 2080
2084 2 246.297803 55.0372711 60.6610223 -1 2083
2085 2 246.32183 55.0301367 60.689662 -1 2084
2086 2 246.472722 55.0250135 60.7417577 -1 2085
2087 2 246.618202 55.1432054 60.7757497 -1 2086
2088 2 246.678412 55.2051965 60.8015862 -1 2087
2089 2 246.690607 55.2314562 60.8233907 -1 2088
2090 2 246.694107 55.2381444 60.8462861 -1 2089
2091 2 246.653349 55.1297479 60.8768707 -1 2090
2092 2 246.618906 55.1120461 60.8960551 -1 2091
2093 2 246.612376 55.0910963 60.9209209 -1 2092
2094 2 244.239938 53.446433 61.9462177 -1 609
2095 2 244.099457 53.450356 61.9436146 -1 2094
2096 2 244.067263 53.4809359 61.9569858 -1 2095
2097 2 244.075625 53.494414 61.9800962 -1 2096
2098 2 244.968237 54.2264593 62.3226484 -1 603
2099 2 244.84052 54.5804105 62.2498488 -1 2098
2100 2 244.870619 54.6015765 62.2993886 -1 2099
2101 2 244.812067 54.716479 62.3666113 -1 2100
2102 2 244.901569 54.8219591 62.4622976 -1 2101
2103 2 244.852828 54.9797142 62.4782996 -1 2102
2104 2 244.707848 55.1057842 62.3634373 -1 2103
2105 2 244.512284 55.2564685 62.3064284 -1 2104
2106 2 244.502878 55.3503441 62.3149881 -1 2105
2107 2 244.437718 55.5084594 62.3042493 -1 2106
2108 2 244.798934 54.5756407 62.1959263 -1 2099
2109 2 244.638805 54.7417386 62.1198677 -1 2108
2110 2 244.571168 54.8125162 62.0740798 -1 2109
2111 2 244.523749 54.7989455 62.0203526 -1 2110
2112 2 247.175204 55.4344992 63.5262272 -1 591
2113 2 247.231879 55.7408353 63.4702309 -1 2112
2114 2 247.304253 55.8231952 63.4485751 -1 2113
2115 2 247.387149 55.9971355 63.3924704 -1 2114
2116 2 248.046994 56.4192076 63.4329169 -1 2115
2117 2 248.225067 56.4988835 63.4315759 -1 2116
2118 2 248.594109 56.6597163 63.4312523 -1 2117
2119 2 248.861598 56.7424645 63.352553 -1 2118
2120 2 249.131266 56.9414743 63.2815578 -1 2119
2121 2 249.23386 57.1134714 63.1595264 -1 2120
2122 2 249.413502 57.2208085 63.0847011 -1 2121
2123 2 249.743432 57.5486922 63.0307455 -1 2122
2124 2 249.912332 57.5929819 63.0331148 -1 2123
2125 2 250.082532 57.6335629 63.0129017 -1 2124
2126 2 250.365672 57.6954301 62.9644298 -1 2125
2127 2 251.000101 57.7665503 62.9581473 -1 2126
2128 2 250.992333 57.8305969 62.8543322 -1 2127
2129 2 251.046134 57.8447362 62.7692927 -1 2128
2130 2 251.059594 57.848014 62.7480788 -1 2129
2131 2 251.374146 58.4018616 62.7298839 -1 2130
2132 2 251.594603 58.674199 62.7101047 -1 2131
2133 2 251.857998 58.7291283 62.7058902 -1 2132
2134 2 252.204839 59.0114935 62.7087531 -1 2133
2135 2 252.495657 59.1573029 62.6969718 -1 2134
2136 2 252.832897 59.1892535 62.7101228 -1 2135
2137 2 253.236329 59.0805215 62.7092341 -1 2136
2138 2 253.523107 59.1581558 62.7296161 -1 2137
2139 2 253.843385 59.4124331 62.7081874 -1 2138
2140 2 254.029816 59.5433087 62.7251829 -1 2139
2141 2 254.511424 59.7843308 62.8757111 -1 2140
2142 2 255.059097 60.142008 62.9989515 -1 2141
2143 2 255.241404 60.2665487 63.0391962 -1 2142
2144 2 255.605625 60.4920072 63.0067439 -1 2143
2145 2 256.00435 60.6107667 62.9959506 -1 2144
2146 2 256.548668 60.7095047 63.0155743 -1 2145
2147 2 256.920558 60.8605796 63.0414445 -1 2146
2148 2 257.15167 60.9648134 63.1400722 -1 2147
2149 2 257.225878 61.0071941 63.1713221 -1 2148
2150 2 257.344417 61.0533893 63.2104167 -1 2149
2151 2 257.460965 61.102484 63.2487141 -1 2150
2152 2 258.383499 61.2148546 63.4302833 -1 2151
2153 2 258.571105 61.3202704 63.5203047 -1 2152
2154 2 259.139889 61.3768774 63.6658089 -1 2153
2155 2 259.63702 61.2490794 63.8007144 -1 2154
2156 2 259.627308 61.4078719 63.8690443 -1 2155
2157 2 259.590794 61.4535694 63.8788701 -1 2156
2158 2 259.444524 61.6419505 63.9173509 -1 2157
2159 2 259.383456 61.964875 63.9295217 -1 2158
2160 2 259.327892 62.1193147 63.8043871 -1 2159
2161 2 259.731793 61.192611 63.8033789 -1 2155
2162 2 259.915682 61.0834529 63.8071075 -1 2161
2163 2 260.444142 61.0830056 63.8367402 -1 2162
2164 2 261.11711 61.1328882 64.0251481 -1 2163
2165 2 261.595731 61.0145421 64.2010603 -1 2164
2166 2 262.091065 60.6496893 64.2532098 -1 2165
2167 2 262.832316 60.7011232 64.3835518 -1 2166
2168 2 263.114365 60.5946391 64.4280755 -1 2167
2169 2 263.28261 60.5076087 64.4486782 -1 2168
2170 2 263.712421 59.9101392 64.5456872 -1 2169
2171 2 263.87567 59.6172898 64.5260025 -1 2170
2172 2 264.13977 59.3510038 64.5443422 -1 2171
2173 2 264.423429 59.0299624 64.6207988 -1 2172
2174 2 264.709287 58.709405 64.6976969 -1 2173
2175 2 264.963147 58.6408672 64.5691361 -1 2174
2176 2 265.068139 58.6000266 64.4785851 -1 2175
2177 2 264.936303 58.5737181 64.4349662 -1 2176
2178 2 264.953423 58.5088046 64.3781354 -1 2177
2179 2 264.925926 58.3025113 64.333949 -1 2178
2180 2 264.891201 58.2122095 64.2480522 -1 2179
2181 2 264.867752 58.1086466 64.1661722 -1 2180
2182 2 264.892234 57.8549082 64.1385668 -1 2181
2183 2 265.016481 57.673039 64.11885 -1 2182
2184 2 264.99386 57.3749477 64.135564 -1 2183
2185 2 265.022105 57.1636261 64.0791722 -1 2184
2186 2 265.11508 57.1023835 64.0125642 -1 2185
2187 2 265.187894 56.9244463 63.9129877 -1 2186
2188 2 265.365514 56.8567695 63.8863016 -1 2187
2189 2 265.512532 56.6553677 63.827224 -1 2188
2190 2 265.513891 56.6371277 63.8069243 -1 2189
2191 2 265.430626 56.4562527 63.7019114 -1 2190
2192 2 265.329787 56.3602975 63.5809523 -1 2191
2193 2 265.346309 56.2875022 63.4784147 -1 2192
2194 2 265.45437 56.1538385 63.4485074 -1 2193
2195 2 265.484072 56.0040517 63.3597554 -1 2194
2196 2 265.668479 56.0109202 63.2767497 -1 2195
2197 2 265.697813 55.9293993 63.1778044 -1 2196
2198 2 265.828721 55.7826487 63.1307327 -1 2197
2199 2 265.823816 55.7986213 63.0109583 -1 2198
2200 2 265.804781 55.7149899 62.9498078 -1 2199
2201 2 265.795416 55.7179346 62.8310788 -1 2200
2202 2 265.767507 55.6750525 62.7389089 -1 2201
2203 2 265.76891 55.642948 62.6273035 -1 2202
2204 2 265.707937 55.481146 62.5229906 -1 2203
2205 2 265.745241 55.2144582 62.4290813 -1 2204
2206 2 265.737142 55.171874 62.3170774 -1 2205
2207 2 265.905105 55.1355274 62.1671968 -1 2206
2208 2 266.09179 54.944436 62.0667461 -1 2207
2209 2 266.139857 54.8831303 62.0380202 -1 2208
2210 2 266.161783 54.8187791 61.981452 -1 2209
2211 2 266.276701 54.8079543 61.864443 -1 2210
2212 2 266.457054 54.78459 61.7147913 -1 2211
2213 2 266.70052 54.6547197 61.6625765 -1 2212
2214 2 266.738509 54.6341897 61.6025686 -1 2213
2215 2 265.290493 58.6484662 64.489184 -1 2176
2216 2 265.790197 58.8077117 64.5341755 -1 2215
2217 2 265.904322 58.8779211 64.5215078 -1 2216
2218 2 266.106663 58.9395376 64.479894 -1 2217
2219 2 266.335254 58.9639402 64.4253778 -1 2218
2220 2 266.55526 59.1530521 64.2985889 -1 2219
2221 2 266.754445 59.2182151 64.2326119 -1 2220
2222 2 266.970053 59.2200409 64.0632215 -1 2221
2223 2 267.286643 59.2075471 64.0530742 -1 2222
2224 2 267.526806 59.0230843 64.193251 -1 2223
2225 2 267.851804 58.9661605 64.2141143 -1 2224
2226 2 267.991844 58.9767496 64.1221328 -1 2225
2227 2 268.176436 59.0357551 64.0541075 -1 2226
2228 2 264.716214 58.7064073 64.7226075 -1 2174
2229 2 264.74622 58.7011332 64.8216733 -1 2228
2230 2 264.766067 58.698113 64.8721512 -1 2229
2231 2 264.773077 58.6931637 64.8973615 -1 2230
2232 2 264.751504 58.7292963 64.9344059 -1 2231
2233 2 264.664895 58.865537 64.991015 -1 2232
2234 2 264.548371 58.9193107 65.0079614 -1 2233
2235 2 264.503117 58.9538285 65.0408834 -1 2234
2236 2 264.503333 58.9438942 65.0655755 -1 2235
2237 2 264.557632 58.9387693 65.1226945 -1 2236
2238 2 264.586743 58.9262829 65.1762605 -1 2237
2239 2 258.547612 61.7165158 63.4596112 -1 2153
2240 2 258.531459 61.9441314 63.447497 -1 2239
2241 2 258.630745 62.0681447 63.4022751 -1 2240
2242 2 258.696373 62.1954531 63.3734504 -1 2241
2243 2 258.695154 62.241553 63.3435292 -1 2242
2244 2 258.711043 62.2304938 63.3249088 -1 2243
2245 2 257.103399 60.9436859 63.2499977 -1 2151
2246 2 257.057977 60.9235377 63.2674743 -1 2245
2247 2 256.958811 61.0141984 63.2822611 -1 2246
2248 2 257.158866 60.491195 63.3247838 -1 2245
2249 2 257.137074 60.3869925 63.2890058 -1 2248
2250 2 257.045305 60.3645209 63.3212711 -1 2249
2251 2 251.062084 57.8045377 62.6847467 -1 2130
2252 2 251.085439 57.6628319 62.6158964 -1 2251
2253 2 251.180274 57.4913886 62.6113882 -1 2252
2254 2 250.56556 58.2802094 62.6166674 -1 2129
2255 2 250.547668 58.3081994 62.5627227 -1 2254
2256 2 250.454554 58.3667423 62.4203409 -1 2255
2257 2 250.579034 58.5199295 62.3525768 -1 2256
2258 2 250.580002 58.5663566 62.3229509 -1 2257
2259 2 250.61169 58.5954704 62.2550908 -1 2258
2260 2 250.656897 58.5640871 62.2448477 -1 2259
2261 2 250.669921 58.5244927 62.2296455 -1 2260
2262 2 250.643982 58.5488373 62.1980406 -1 2261
2263 2 250.646927 58.5271808 62.1784021 -1 2262
2264 2 248.503909 56.6310121 63.5123451 -1 2117
2265 2 248.476828 56.6139674 63.5566879 -1 2264
2266 2 248.515632 56.6016679 63.6127541 -1 2265
2267 2 248.565271 56.6883549 63.6804381 -1 2266
2268 2 248.699806 56.9300032 63.7657245 -1 2267
2269 2 248.685199 57.0807748 63.8358195 -1 2268
2270 2 248.66097 57.1461527 63.86911 -1 2269
2271 2 248.651725 56.9774392 63.8912821 -1 2270
2272 2 248.637537 56.9719203 63.9129635 -1 2271
2273 2 248.64369 57.1488078 63.8890477 -1 2270
2274 2 248.631674 57.2406004 63.8973286 -1 2273
2275 2 248.606409 57.3088839 63.9300198 -1 2274
2276 2 248.642408 57.4031137 63.9705275 -1 2275
2277 2 248.667722 57.4935493 64.033146 -1 2276
2278 2 248.674737 57.5394623 64.0986849 -1 2277
2279 2 248.690749 57.5982456 64.1877029 -1 2278
2280 2 248.767898 57.6749775 64.2384423 -1 2279
2281 2 248.803818 57.7041089 64.2646332 -1 2280
2282 2 248.959664 57.7332726 64.3133355 -1 2281
2283 2 248.984993 57.7023437 64.3697341 -1 2282
2284 2 248.969486 57.650362 64.3978656 -1 2283
2285 2 248.999659 57.5478364 64.5126837 -1 2284
2286 2 248.953837 57.3235861 64.749026 -1 2285
2287 2 248.966203 57.3094025 64.8244136 -1 2286
2288 2 249.013792 57.3365127 64.9242218 -1 2287
2289 2 249.034943 57.2045469 65.0418665 -1 2288
2290 2 249.187893 57.2763506 65.1313549 -1 2289
2291 2 249.377337 57.3847986 65.2461649 -1 2290
2292 2 249.473997 57.4540146 65.2780622 -1 2291
2293 2 249.529687 57.5118623 65.3276503 -1 2292
2294 2 249.557567 57.5824951 65.3939409 -1 2293
2295 2 249.552565 57.7440917 65.4410293 -1 2294
2296 2 249.629618 57.7745476 65.4748019 -1 2295
2297 2 249.73561 57.8696227 65.5284389 -1 2296
2298 2 249.798428 57.9998896 65.592675 -1 2297
2299 2 248.812592 56.984259 63.7557208 -1 2268
2300 2 248.967722 56.9855778 63.737671 -1 2299
2301 2 249.2114 57.0107568 63.7329857 -1 2300
2302 2 249.493003 56.9642143 63.7691669 -1 2301
2303 2 249.429393 56.9999544 63.728617 -1 2302
2304 2 249.537781 57.115902 63.685718 -1 2303
2305 2 249.625941 57.1689857 63.6713873 -1 2304
2306 2 249.651135 57.188739 63.6498776 -1 2305
2307 2 249.682073 57.2190913 63.6279618 -1 2306
2308 2 249.618359 56.862267 63.830718 -1 2302
2309 2 249.664743 56.8294861 63.8676059 -1 2308
2310 2 249.740475 56.749167 63.9167424 -1 2309
2311 2 247.381287 56.0091638 63.3661398 -1 2115
2312 2 247.363088 56.0391956 63.2879072 -1 2311
2313 2 247.230222 56.082591 63.1864324 -1 2312
2314 2 247.055086 56.099963 63.0807704 -1 2313
2315 2 246.947853 56.0600961 63.0428814 -1 2314
2316 2 246.73569 55.9722447 62.9687138 -1 2315
2317 2 246.382975 55.9746031 62.8793157 -1 2316
2318 2 245.650709 54.3077864 64.3991994 -1 579
2319 2 245.594996 54.3600315 64.3579698 -1 2318
2320 2 245.547765 54.3990784 64.3201243 -1 2319
2321 2 245.170978 55.6401679 65.996683 -1 557
2322 2 245.132044 55.7384208 65.9514328 -1 2321
2323 2 245.211452 55.799294 65.8842392 -1 2322
2324 2 245.270401 55.7767762 65.8496617 -1 2323
2325 2 244.808349 56.1434067 66.6117678 -1 541
2326 2 244.920135 56.148322 66.5576725 -1 2325
2327 2 245.03411 56.3401974 66.5253424 -1 2326
2328 2 245.235516 56.4797012 66.5161528 -1 2327
2329 2 245.241941 56.5634069 66.4807591 -1 2328
2330 2 245.22525 56.459235 66.4202654 -1 2329
2331 2 245.227983 56.253104 66.3780778 -1 2330
2332 2 245.225007 56.2807141 66.3735267 -1 2331
2333 2 245.225353 56.2839791 66.3488644 -1 2332
2334 2 245.230369 56.2412469 66.3317353 -1 2333
2335 2 245.575187 56.9285813 66.4862872 -1 2329
2336 2 245.8397 57.0037394 66.4981483 -1 2335
2337 2 245.952136 57.0393184 66.4888008 -1 2336
2338 2 246.047382 57.0469847 66.4805137 -1 2337
2339 2 246.161899 57.0685448 66.4494998 -1 2338
2340 2 246.299989 57.1066685 66.396213 -1 2339
2341 2 246.343275 57.1450408 66.3500886 -1 2340
2342 2 246.39853 57.1915696 66.3049634 -1 2341
2343 2 246.416376 57.2935146 66.2691459 -1 2342
2344 2 246.429213 57.4076046 66.2306442 -1 2343
2345 2 246.428825 57.4914915 66.1700695 -1 2344
2346 2 246.465796 57.5219388 66.1481932 -1 2345
2347 2 246.612845 57.5500698 66.1225207 -1 2346
2348 2 246.717281 57.6318065 66.1054223 -1 2347
2349 2 246.380333 57.5294678 66.2521897 -1 2343
2350 2 246.306181 57.5870966 66.2786038 -1 2349
2351 2 246.252063 57.6601795 66.3305171 -1 2350
2352 2 246.238667 57.5972989 66.3615113 -1 2351
2353 2 245.303613 56.4651183 66.578872 -1 2328
2354 2 245.353128 56.493376 66.6320494 -1 2353
2355 2 245.491149 56.593918 66.7145788 -1 2354
2356 2 245.559 56.6047249 66.773576 -1 2355
2357 2 245.781644 56.6049972 66.8372464 -1 2356
2358 2 246.114919 56.4895565 66.9375516 -1 2357
2359 2 246.221503 56.4313136 66.989268 -1 2358
2360 2 246.316967 56.4073238 67.0340178 -1 2359
2361 2 246.515796 56.3327686 67.1045466 -1 2360
2362 2 246.632396 56.2668048 67.1591882 -1 2361
2363 2 247.260313 55.8954071 67.3494846 -1 2362
2364 2 247.726056 55.8317422 67.4907823 -1 2363
2365 2 247.874054 55.9201593 67.5289042 -1 2364
2366 2 248.309304 55.9168813 67.6563536 -1 2365
2367 2 248.528739 55.9376637 67.7414571 -1 2366
2368 2 248.900809 55.7310596 67.8870576 -1 2367
2369 2 249.18069 55.6909977 67.9678484 -1 2368
2370 2 249.407277 55.7525939 68.0243824 -1 2369
2371 2 250.126162 55.4443642 68.2241375 -1 2370
2372 2 250.271896 55.3228201 68.2924361 -1 2371
2373 2 250.420073 55.2312637 68.3086124 -1 2372
2374 2 250.60907 55.1003652 68.2897326 -1 2373
2375 2 250.654347 55.0307175 68.2116069 -1 2374
2376 2 250.621446 54.9220592 68.1969825 -1 2375
2377 2 250.761882 54.7768865 68.195425 -1 2376
2378 2 250.848319 54.6892569 68.1757177 -1 2377
2379 2 251.024049 54.8147871 68.118118 -1 2378
2380 2 251.093267 54.8571745 68.0527409 -1 2379
2381 2 251.085479 54.8717718 68.0251708 -1 2380
2382 2 251.076147 54.9018128 67.9710785 -1 2381
2383 2 251.09123 54.929204 67.9459385 -1 2382
2384 2 251.070179 54.8396935 67.9307675 -1 2383
2385 2 251.091834 54.8348471 67.9114541 -1 2384
2386 2 251.156448 54.8080172 67.8792475 -1 2385
2387 2 251.181513 54.806044 67.8361705 -1 2386
2388 2 251.151193 54.8189951 67.7806768 -1 2387
2389 2 251.219894 54.8249552 67.720645 -1 2388
2390 2 251.169019 54.6861255 67.6589407 -1 2389
2391 2 251.279985 54.7699217 67.6437655 -1 2390
2392 2 251.380388 54.7764343 67.6376225 -1 2391
2393 2 251.435134 54.7746505 67.6001927 -1 2392
2394 2 251.510966 54.7630375 67.5681331 -1 2393
2395 2 251.572712 54.7672903 67.5312141 -1 2394
2396 2 251.653634 54.6968873 67.5324486 -1 2395
2397 2 251.704779 54.67581 67.5211079 -1 2396
2398 2 251.72001 54.6752156 67.5001294 -1 2397
2399 2 251.90409 54.6440263 67.5152104 -1 2398
2400 2 252.064936 54.5547771 67.4625371 -1 2399
2401 2 252.099018 54.5103308 67.4513723 -1 2400
2402 2 252.241026 54.5419321 67.4020279 -1 2401
2403 2 250.967466 54.3023728 67.6757205 -1 2390
2404 2 250.329942 55.3290445 68.3504637 -1 2372
2405 2 250.380296 55.3252521 68.4085273 -1 2404
2406 2 250.411253 55.3118384 68.4402764 -1 2405
2407 2 250.698764 55.390543 68.5781906 -1 2406
2408 2 250.915485 55.4503964 68.6816823 -1 2407
2409 2 251.181263 55.5496779 68.7884276 -1 2408
2410 2 251.277906 55.5854738 68.8250803 -1 2409
2411 2 251.289415 55.6160395 68.8468858 -1 2410
2412 2 251.776504 55.7498296 68.9167807 -1 2411
2413 2 252.005471 55.9667636 68.8791125 -1 2412
2414 2 252.197945 56.0981305 68.823211 -1 2413
2415 2 252.394627 56.292892 68.8309796 -1 2414
2416 2 252.645086 56.4790505 68.8978404 -1 2415
2417 2 252.939463 56.6535315 68.9503715 -1 2416
2418 2 253.320006 56.8218439 68.9477068 -1 2417
2419 2 253.559885 56.7908269 68.9724789 -1 2418
2420 2 253.709341 56.9562517 68.9517243 -1 2419
2421 2 253.83438 57.3942931 68.9340186 -1 2420
2422 2 253.840244 57.4828017 68.9459098 -1 2421
2423 2 253.838386 57.6276308 68.9002933 -1 2422
2424 2 253.954035 57.7287491 68.8827163 -1 2423
2425 2 253.988426 57.7991452 68.854766 -1 2424
2426 2 254.03223 57.9083211 68.8228186 -1 2425
2427 2 254.090951 57.9780591 68.77561 -1 2426
2428 2 254.248543 57.9717519 68.7578502 -1 2427
2429 2 254.293287 58.0070419 68.7370406 -1 2428
2430 2 254.239921 58.1211393 68.6865408 -1 2429
2431 2 254.23978 58.3133259 68.6342927 -1 2430
2432 2 254.319684 58.4008361 68.6122484 -1 2431
2433 2 254.41575 58.4684203 68.5961322 -1 2432
2434 2 254.463007 58.5083908 68.5751313 -1 2433
2435 2 254.44761 58.5751983 68.5386415 -1 2434
2436 2 254.417712 58.6657065 68.4959841 -1 2435
2437 2 254.425988 58.8196043 68.427224 -1 2436
2438 2 254.378159 58.9040174 68.3821823 -1 2437
2439 2 254.383034 59.0207225 68.3896004 -1 2438
2440 2 253.999699 57.4802012 68.9755748 -1 2422
2441 2 254.109488 57.5479647 68.9857144 -1 2440
2442 2 254.09823 57.5636951 69.0290527 -1 2441
2443 2 251.333076 55.6777148 68.8941915 -1 2411
2444 2 251.368576 55.7415948 68.9396712 -1 2443
2445 2 251.427606 55.7752177 68.9697118 -1 2444
2446 2 251.544048 55.8384704 69.0300563 -1 2445
2447 2 251.83692 55.7994201 69.185772 -1 2446
2448 2 251.902869 55.7143251 69.3067191 -1 2447
2449 2 251.834659 55.6270304 69.4277006 -1 2448
2450 2 251.738202 55.5449074 69.5912814 -1 2449
2451 2 251.761754 55.2056805 69.8144196 -1 2450
2452 2 251.781432 54.8875749 70.0339228 -1 2451
2453 2 251.895742 54.6872831 70.2777679 -1 2452
2454 2 251.920694 54.7427215 70.3227044 -1 2453
2455 2 252.044579 54.8896819 70.3478316 -1 2454
2456 2 252.111603 54.8732545 70.3865653 -1 2455
2457 2 252.053358 54.7469208 70.4187889 -1 2456
2458 2 252.149591 54.7125272 70.3441853 -1 2457
2459 2 252.423075 54.5434296 70.3456551 -1 2458
2460 2 252.788342 54.3866699 70.3863792 -1 2459
2461 2 253.02582 54.1932889 70.4335557 -1 2460
2462 2 253.182188 54.0826084 70.4539797 -1 2461
2463 2 253.313235 53.9740899 70.4695061 -1 2462
2464 2 253.476629 53.9598152 70.4772683 -1 2463
2465 2 253.68191 53.8245612 70.510326 -1 2464
2466 2 253.8873 53.8664222 70.4936048 -1 2465
2467 2 254.058667 53.8643183 70.5012076 -1 2466
2468 2 254.263935 53.9085974 70.5082989 -1 2467
2469 2 254.483976 54.0448957 70.432581 -1 2468
2470 2 254.725521 54.1000821 70.3968204 -1 2469
2471 2 254.831704 54.1051876 70.3676008 -1 2470
2472 2 254.966748 54.1107049 70.3676478 -1 2471
2473 2 255.298882 53.9419456 70.4295239 -1 2472
2474 2 255.377982 53.8575367 70.4325031 -1 2473
2475 2 255.496754 53.8080663 70.4376954 -1 2474
2476 2 255.624407 53.8104067 70.341284 -1 2475
2477 2 255.658502 53.7712068 70.3294043 -1 2476
2478 2 255.740566 53.7077277 70.3299511 -1 2477
2479 2 255.930175 53.4956147 70.3482327 -1 2478
2480 2 255.997554 53.44215 70.320741 -1 2479
2481 2 256.066246 53.4818333 70.3038098 -1 2480
2482 2 256.130438 53.5474966 70.2822547 -1 2481
2483 2 256.193691 53.5317565 70.2724219 -1 2482
2484 2 256.245326 53.4834731 70.2651959 -1 2483
2485 2 255.768487 53.6398664 70.4406738 -1 2475
2486 2 256.233248 53.2152413 70.5647101 -1 2485
2487 2 256.549564 53.0863226 70.618177 -1 2486
2488 2 256.799797 53.0421571 70.6232402 -1 2487
2489 2 257.12291 53.1476796 70.6437724 -1 2488
2490 2 257.269554 53.357485 70.5925 -1 2489
2491 2 257.569575 53.6395666 70.5350347 -1 2490
2492 2 257.609929 53.7637663 70.5003799 -1 2491
2493 2 257.818174 53.9557207 70.4865946 -1 2492
2494 2 257.947318 54.1009872 70.4650803 -1 2493
2495 2 258.034031 54.2094423 70.4885792 -1 2494
2496 2 258.047528 54.2329179 70.5349443 -1 2495
2497 2 258.23428 54.2827774 70.4907305 -1 2496
2498 2 258.310251 54.2852986 70.4806266 -1 2497
2499 2 258.452156 54.2432614 70.4183231 -1 2498
2500 2 258.462705 54.2038184 70.3788444 -1 2499
2501 2 256.286341 53.0981907 70.6632659 -1 2486
2502 2 256.391525 52.8801019 70.7861511 -1 2501
2503 2 256.374968 52.823036 70.8152909 -1 2502
2504 2 256.337067 52.7676976 70.8880518 -1 2503
2505 2 256.347876 52.6088629 70.9609434 -1 2504
2506 2 256.468368 52.3897863 71.062773 -1 2505
2507 2 256.548142 52.3154951 71.136078 -1 2506
2508 2 250.940024 55.7259845 68.887784 -1 2445
2509 2 250.772751 55.7415693 68.9033663 -1 2508
2510 2 250.471995 55.6699142 68.496374 -1 2407
2511 2 250.47615 55.8287612 68.4983145 -1 2510
2512 2 250.476284 55.8778859 68.5395294 -1 2511
2513 2 248.891512 55.4608344 67.97264 -1 2368
2514 2 248.822532 55.4073838 67.992033 -1 2513
2515 2 248.96534 55.384087 67.8034975 -1 2514
2516 2 249.038631 55.3455961 67.7981718 -1 2515
2517 2 248.973097 55.3799014 67.7329925 -1 2516
2518 2 248.93589 55.2973911 67.6896955 -1 2517
2519 2 243.146798 56.5290479 67.8893491 -1 522
2520 2 242.998864 56.5488766 67.8864007 -1 2519
2521 2 242.799348 56.694379 67.8558035 -1 2520
2522 2 242.645621 56.827125 67.8347439 -1 2521
2523 2 242.59206 56.8611976 67.8454153 -1 2522
2524 2 242.506182 56.8825931 67.8774851 -1 2523
2525 2 242.363267 56.8747157 67.9046937 -1 2524
2526 2 242.348651 56.9192112 67.9450788 -1 2525
2527 2 242.255384 57.0281174 67.9625644 -1 2526
2528 2 242.201244 57.0749658 67.9712444 -1 2527
2529 2 242.101699 57.0909364 68.0021142 -1 2528
2530 2 242.075749 57.1159241 68.0437125 -1 2529
2531 2 242.05358 57.1725948 68.0810216 -1 2530
2532 2 241.968767 57.2283334 68.1082222 -1 2531
2533 2 241.961024 57.3118001 68.1437215 -1 2532
2534 2 242.019906 57.3659185 68.1947092 -1 2533
2535 2 242.021586 57.3907905 68.2160003 -1 2534
2536 2 242.037393 57.4347159 68.2615351 -1 2535
2537 2 242.00656 57.4129619 68.3097354 -1 2536
2538 2 241.893958 57.4620727 68.3085722 -1 2537
2539 2 241.810103 57.4198019 68.3514363 -1 2538
2540 2 241.741605 57.4033507 68.3928089 -1 2539
2541 2 241.704999 57.4086915 68.4109981 -1 2540
2542 2 241.683215 57.3941687 68.4347312 -1 2541
2543 2 241.62199 57.3861303 68.4510704 -1 2542
2544 2 241.62931 57.3856394 68.5023186 -1 2543
2545 2 241.581765 57.440367 68.5109968 -1 2544
2546 2 241.553567 57.4520645 68.5296009 -1 2545
2547 2 241.472077 57.5107642 68.5571956 -1 2546
2548 2 241.374951 57.5345293 68.6128867 -1 2547
2549 2 241.261879 57.5612184 68.6405889 -1 2548
2550 2 241.251095 57.556758 68.6896958 -1 2549
2551 2 241.179774 57.5450673 68.7303006 -1 2550
2552 2 241.073574 57.5929516 68.7558793 -1 2551
2553 2 241.081732 57.6110385 68.8044834 -1 2552
2554 2 240.989209 57.6638656 68.8315073 -1 2553
2555 2 240.886401 57.6756347 68.8635364 -1 2554
2556 2 240.763678 57.7268699 68.9112704 -1 2555
2557 2 240.711331 57.7214737 68.9793531 -1 2556
2558 2 240.521575 57.7029838 69.05323 -1 2557
2559 2 240.393722 57.7878083 69.0698286 -1 2558
2560 2 240.310729 57.8225634 69.1016279 -1 2559
2561 2 240.258389 57.8141438 69.1453005 -1 2560
2562 2 240.194551 57.8289846 69.1834235 -1 2561
2563 2 240.074234 57.9383577 69.1973053 -1 2562
2564 2 240.002245 57.9950109 69.2020782 -1 2563
2565 2 239.831599 58.0839067 69.2115162 -1 2564
2566 2 239.80609 58.0963969 69.2560957 -1 2565
2567 2 239.765497 58.1367329 69.3190642 -1 2566
2568 2 239.524504 58.2467308 69.3396074 -1 2567
2569 2 239.448858 58.2881997 69.3463967 -1 2568
2570 2 239.393168 58.3717524 69.3999246 -1 2569
2571 2 239.320109 58.4759862 69.4726981 -1 2570
2572 2 239.130107 58.6080839 69.6754006 -1 2571
2573 2 238.976059 58.5900475 69.7568198 -1 2572
2574 2 238.934628 58.5715957 69.8046061 -1 2573
2575 2 238.896378 58.5058861 69.8864333 -1 2574
2576 2 238.713544 58.3974077 69.9794653 -1 2575
2577 2 238.362448 58.4852271 70.1931887 -1 2576
2578 2 238.264532 58.5099668 70.3279976 -1 2577
2579 2 238.236904 58.5085555 70.3497796 -1 2578
2580 2 238.253952 58.5734464 70.3922779 -1 2579
2581 2 238.230866 58.5485752 70.4187998 -1 2580
2582 2 244.060261 56.6867106 69.3078668 -1 494
2583 2 244.088051 56.8246614 69.2665537 -1 2582
2584 2 244.043262 56.8761113 69.2263831 -1 2583
2585 2 244.053685 56.9208631 69.1964089 -1 2584
2586 2 243.54309 57.4773706 70.9280345 -1 418
2587 2 243.60377 57.6177734 70.965926 -1 2586
2588 2 243.626264 57.7344667 70.9762668 -1 2587
2589 2 243.543878 57.8334998 70.9977338 -1 2588
2590 2 243.387896 57.8294884 71.0237924 -1 2589
2591 2 243.31928 57.7989277 71.0428921 -1 2590
2592 2 242.791825 58.6071552 70.9557253 -1 408
2593 2 242.975873 58.5596409 70.942275 -1 2592
2594 2 243.085185 58.5090845 70.9174595 -1 2593
2595 2 243.195397 58.5019474 70.8858833 -1 2594
2596 2 243.396192 58.4726676 70.8976248 -1 2595
2597 2 243.530008 58.4191889 70.9025259 -1 2596
2598 2 243.658302 58.3337991 70.8613811 -1 2597
2599 2 243.664441 58.2681746 70.8476633 -1 2598
2600 2 242.45547 58.6936774 71.0145944 -1 405
2601 2 242.61552 58.8856548 71.0340795 -1 2600
2602 2 242.707593 58.9315717 71.0665094 -1 2601
2603 2 242.716759 58.9611068 71.08842 -1 2602
2604 2 242.712243 59.0252311 71.127788 -1 2603
2605 2 242.649184 58.7151705 71.6738809 -1 397
2606 2 242.764756 58.5973305 71.7617307 -1 2605
2607 2 242.899966 58.5783191 71.8365827 -1 2606
2608 2 243.409153 58.171835 72.0070993 -1 2607
2609 2 243.375576 58.257814 72.0891885 -1 2608
2610 2 243.294059 58.3871509 72.1821405 -1 2609
2611 2 243.088548 58.2263207 72.2774754 -1 2610
2612 2 242.916942 58.5593977 72.2222718 -1 2611
2613 2 243.395914 58.0335058 72.406852 -1 2611
2614 2 243.324632 57.8730741 72.5483418 -1 2613
2615 2 243.211579 57.5844021 72.7042627 -1 2614
2616 2 243.218503 57.7961481 72.7981359 -1 2615
2617 2 243.184039 57.737051 72.8785887 -1 2616
2618 2 243.164653 57.7110185 72.9052382 -1 2617
2619 2 243.169847 57.3092615 72.9453521 -1 2618
2620 2 243.097389 57.1805937 72.9804869 -1 2619
2621 2 243.124324 57.0911056 73.0243695 -1 2620
2622 2 243.067816 57.0038784 73.0552906 -1 2621
2623 2 243.020394 56.9903573 73.1266696 -1 2622
2624 2 242.716391 56.8298813 73.1324301 -1 2623
2625 2 242.467966 56.6388317 73.2283392 -1 2624
2626 2 242.587081 56.8071821 73.3719273 -1 2625
2627 2 242.525779 56.847892 73.4328584 -1 2626
2628 2 242.510568 56.8516753 73.4555336 -1 2627
2629 2 242.45401 56.8474877 73.4734117 -1 2628
2630 2 242.319739 56.921348 73.5183182 -1 2629
2631 2 242.161558 57.0548918 73.5756317 -1 2630
2632 2 242.121983 57.0892165 73.5898115 -1 2631
2633 2 242.083186 57.380017 73.7155763 -1 2632
2634 2 242.047994 57.496097 73.7681191 -1 2633
2635 2 241.986346 57.8489047 73.8033027 -1 2634
2636 2 241.969486 57.9842461 73.8552244 -1 2635
2637 2 242.122672 58.0808333 73.8872423 -1 2636
2638 2 242.109511 58.1725115 73.972454 -1 2637
2639 2 242.173057 58.3116483 74.0354372 -1 2638
2640 2 242.24834 58.5838491 74.0269125 -1 2639
2641 2 242.283054 58.6735244 74.0426993 -1 2640
2642 2 243.115153 57.0453846 73.1829725 -1 2623
2643 2 243.190535 57.0019624 73.2521843 -1 2642
2644 2 243.289961 56.9664205 73.3237328 -1 2643
2645 2 243.630861 56.8371327 73.4720603 -1 2644
2646 2 243.933717 56.8689315 73.5381033 -1 2645
2647 2 244.177816 56.7263195 73.6231732 -1 2646
2648 2 244.293874 56.6460969 73.6788948 -1 2647
2649 2 244.538054 56.4941751 73.6132767 -1 2648
2650 2 244.455946 56.5241685 73.4946225 -1 2649
2651 2 244.35249 56.5156129 73.4294955 -1 2650
2652 2 244.916435 56.3824316 73.6633633 -1 2649
2653 2 245.279046 56.2369332 73.6407221 -1 2652
2654 2 245.363425 56.1410071 73.6434877 -1 2653
2655 2 245.586063 55.9145865 73.6879915 -1 2654
2656 2 245.730894 55.8135059 73.7008987 -1 2655
2657 2 245.857624 55.7048579 73.7122006 -1 2656
2658 2 245.962552 55.6261555 73.7154773 -1 2657
2659 2 246.088125 55.5610617 73.7198699 -1 2658
2660 2 246.181465 55.47511 73.6972928 -1 2659
2661 2 246.210373 55.4861716 73.6244744 -1 2660
2662 2 246.223335 55.2822478 73.5823902 -1 2661
2663 2 246.239295 55.1905009 73.5234194 -1 2662
2664 2 246.351337 54.9772132 73.4981811 -1 2663
2665 2 246.441458 54.8649063 73.5043682 -1 2664
2666 2 246.250327 54.7555045 73.4658787 -1 2665
2667 2 246.26048 54.6323168 73.4358782 -1 2666
2668 2 246.327811 54.5805042 73.3787579 -1 2667
2669 2 246.35772 54.4176867 73.3326504 -1 2668
2670 2 246.374025 54.2361449 73.2871673 -1 2669
2671 2 246.408728 54.0903579 73.2895083 -1 2670
2672 2 246.460253 53.8073489 73.2899265 -1 2671
2673 2 246.515456 53.694373 73.2652451 -1 2672
2674 2 246.582662 53.3447868 73.2526198 -1 2673
2675 2 246.646407 52.9965165 73.213728 -1 2674
2676 2 246.657668 52.6896 73.1852466 -1 2675
2677 2 246.719038 52.4514446 73.1544219 -1 2676
2678 2 246.759604 52.374583 73.1469676 -1 2677
2679 2 246.777461 52.2911512 73.1368236 -1 2678
2680 2 246.793248 52.2228474 73.124121 -1 2679
2681 2 246.837884 52.1153677 73.1217495 -1 2680
2682 2 246.903114 51.9606939 73.1043172 -1 2681
2683 2 247.026123 51.6988162 73.1368788 -1 2682
2684 2 247.049676 51.5294199 73.0895023 -1 2683
2685 2 247.065139 51.4445876 73.0537974 -1 2684
2686 2 247.08109 51.3813991 73.0150504 -1 2685
2687 2 247.167032 51.1310102 73.0144388 -1 2686
2688 2 247.232832 51.1335313 72.9240317 -1 2687
2689 2 247.26662 51.1608766 72.8752972 -1 2688
2690 2 247.696839 51.2827687 72.9033184 -1 2689
2691 2 247.84123 51.2960075 72.8750055 -1 2690
2692 2 247.984367 51.2072657 72.8360533 -1 2691
2693 2 248.106226 51.1844394 72.8344432 -1 2692
2694 2 248.302142 51.250653 72.8075093 -1 2693
2695 2 248.42253 51.144465 72.7926372 -1 2694
2696 2 248.466075 51.0788968 72.7591759 -1 2695
2697 2 248.282593 51.0339804 72.684763 -1 2696
2698 2 248.229741 51.0280878 72.7268512 -1 2697
2699 2 248.164979 51.017229 72.742637 -1 2698
2700 2 248.603746 51.0309484 72.7640434 -1 2696
2701 2 248.728605 51.010777 72.7628851 -1 2700
2702 2 249.036978 50.9539473 72.7480293 -1 2701
2703 2 249.187935 50.8255853 72.7168941 -1 2702
2704 2 249.525165 50.6644824 72.697345 -1 2703
2705 2 249.750102 50.5315417 72.6549872 -1 2704
2706 2 249.834581 50.489178 72.6257059 -1 2705
2707 2 249.859392 50.4699699 72.607803 -1 2706
2708 2 249.913852 50.4107069 72.5757668 -1 2707
2709 2 249.926049 50.3982681 72.5547577 -1 2708
2710 2 250.122953 50.4228468 72.5357227 -1 2709
2711 2 247.083604 51.070985 72.8330416 -1 2689
2712 2 247.020141 51.1790004 72.7569461 -1 2711
2713 2 247.204166 51.1134222 72.7459939 -1 2712
2714 2 247.183806 51.0590895 72.700047 -1 2713
2715 2 247.189251 50.9557046 72.640106 -1 2714
2716 2 247.158201 50.9386979 72.6122551 -1 2715
2717 2 247.127846 51.4491193 73.2649788 -1 2683
2718 2 247.133773 51.0600781 73.2461316 -1 2717
2719 2 247.14269 50.9672754 73.2356077 -1 2718
2720 2 246.951847 50.4382629 73.2041797 -1 2719
2721 2 246.973925 50.1973122 73.2164761 -1 2720
2722 2 247.033462 50.0084797 73.2020953 -1 2721
2723 2 247.05612 49.9164767 73.1933831 -1 2722
2724 2 247.104153 49.7971448 73.1673132 -1 2723
2725 2 247.157364 49.6852021 73.1410364 -1 2724
2726 2 247.161613 49.6565768 73.1204425 -1 2725
2727 2 247.16853 49.6256231 73.1006065 -1 2726
2728 2 247.174913 49.4715115 73.0472281 -1 2727
2729 2 247.214116 49.2818451 72.9535363 -1 2728
2730 2 247.160353 49.111142 72.8418752 -1 2729
2731 2 247.164215 49.0636035 72.7985156 -1 2730
2732 2 247.156277 49.0075897 72.7796163 -1 2731
2733 2 247.168641 48.9495844 72.7643249 -1 2732
2734 2 247.18013 48.8893757 72.7491813 -1 2733
2735 2 247.224298 48.8134686 72.6910824 -1 2734
2736 2 247.299691 48.6164646 72.5789163 -1 2735
2737 2 247.369436 48.4715192 72.5092317 -1 2736
2738 2 247.334549 48.114767 72.3747602 -1 2737
2739 2 247.250062 47.7928237 72.3025337 -1 2738
2740 2 247.219487 47.3333265 72.1309676 -1 2739
2741 2 247.246905 47.1918533 72.0532724 -1 2740
2742 2 247.251744 47.1646337 72.0324457 -1 2741
2743 2 247.235201 46.9819718 71.9274321 -1 2742
2744 2 247.232812 46.8728131 71.8656095 -1 2743
2745 2 247.506069 46.8685742 71.887591 -1 2744
2746 2 247.665598 46.8005964 71.8734233 -1 2745
2747 2 247.747491 46.7363148 71.820441 -1 2746
2748 2 247.85235 46.5955986 71.7311398 -1 2747
2749 2 248.001633 46.4119552 71.6551715 -1 2748
2750 2 248.309726 46.3114166 71.5216489 -1 2749
2751 2 248.478149 46.2704123 71.4316399 -1 2750
2752 2 248.586646 46.389721 71.2113851 -1 2751
2753 2 248.637277 46.4698127 71.1604461 -1 2752
2754 2 248.64742 46.5024589 71.1332302 -1 2753
2755 2 248.695028 46.5329332 71.1129652 -1 2754
2756 2 248.674775 46.6043983 71.0754212 -1 2755
2757 2 248.663496 46.6287048 71.0454681 -1 2756
2758 2 248.668332 46.6112196 71.0236995 -1 2757
2759 2 248.67853 46.5868721 71.003761 -1 2758
2760 2 248.668259 46.5161714 70.9860497 -1 2759
2761 2 248.716716 46.5778752 70.9620389 -1 2760
2762 2 248.727753 46.591473 70.9374568 -1 2761
2763 2 248.657588 46.6107377 70.8976571 -1 2762
2764 2 248.645428 46.6227666 70.8691373 -1 2763
2765 2 248.616224 46.6900623 70.8305701 -1 2764
2766 2 248.537181 46.7074838 70.7894396 -1 2765
2767 2 248.519677 46.7163499 70.7603785 -1 2766
2768 2 248.517258 46.7582883 70.7298183 -1 2767
2769 2 248.504198 46.7714918 70.701009 -1 2768
2770 2 248.460858 46.775596 70.6679548 -1 2769
2771 2 248.446988 46.7508103 70.6438232 -1 2770
2772 2 248.542787 46.7024197 70.6422737 -1 2771
2773 2 248.579772 46.6536669 70.6302768 -1 2772
2774 2 248.642908 46.6381375 70.594008 -1 2773
2775 2 248.689705 46.6014112 70.5822852 -1 2774
2776 2 248.708792 46.5956998 70.5616798 -1 2775
2777 2 248.77341 46.5886672 70.5494423 -1 2776
2778 2 248.791668 46.5516732 70.5326575 -1 2777
2779 2 248.750113 46.5051966 70.5062915 -1 2778
2780 2 248.72191 46.4840579 70.4791354 -1 2779
2781 2 248.720472 46.4744429 70.4553527 -1 2780
2782 2 248.664893 46.3671224 70.4835636 -1 2781
2783 2 248.50286 46.283955 70.4400909 -1 2782
2784 2 248.469599 46.1625717 70.3997776 -1 2783
2785 2 248.394006 46.0409163 70.3765886 -1 2784
2786 2 248.338085 45.9892464 70.3482035 -1 2785
2787 2 248.309805 45.942306 70.3241917 -1 2786
2788 2 248.300272 45.9115823 70.3015347 -1 2787
2789 2 248.22033 45.8920897 70.2648295 -1 2788
2790 2 248.211563 45.8141946 70.2481352 -1 2789
2791 2 248.268079 45.7008737 70.2227999 -1 2790
2792 2 248.252187 45.6467232 70.201867 -1 2791
2793 2 248.23348 45.5589686 70.1845447 -1 2792
2794 2 248.806479 46.5070478 70.4420379 -1 2781
2795 2 248.851249 46.6235938 70.4107216 -1 2794
2796 2 248.928486 46.721699 70.3629026 -1 2795
2797 2 249.011751 46.7767707 70.3463329 -1 2796
2798 2 249.071861 46.8090342 70.3284773 -1 2797
2799 2 249.113346 46.8015968 70.312288 -1 2798
2800 2 249.146774 46.7988481 70.2940562 -1 2799
2801 2 249.183717 46.8149983 70.274084 -1 2800
2802 2 249.242153 46.8272502 70.2585328 -1 2801
2803 2 249.320319 46.8345659 70.2472265 -1 2802
2804 2 249.355576 46.8318059 70.2293928 -1 2803
2805 2 249.412251 46.8486283 70.2130053 -1 2804
2806 2 249.459251 46.8277489 70.1996452 -1 2805
2807 2 249.488311 46.8139961 70.1821134 -1 2806
2808 2 249.529931 46.7988425 70.1670713 -1 2807
2809 2 249.629672 46.8225898 70.1577864 -1 2808
2810 2 249.690149 46.8115429 70.1457315 -1 2809
2811 2 249.720125 46.8033893 70.1277196 -1 2810
2812 2 249.803084 46.7908158 70.1200379 -1 2811
2813 2 249.904911 46.7857547 70.1149205 -1 2812
2814 2 250.800624 46.8523961 70.2482352 -1 2813
2815 2 250.966178 46.8194606 70.3322762 -1 2814
2816 2 250.954893 46.8338007 70.3528048 -1 2815
2817 2 250.947061 46.8725651 70.3708652 -1 2816
2818 2 250.910475 46.8915408 70.3860919 -1 2817
2819 2 250.846786 46.9174249 70.3953981 -1 2818
2820 2 250.752714 46.9036062 70.4041462 -1 2819
2821 2 250.66687 46.8775375 70.4160208 -1 2820
2822 2 251.127791 46.7966922 70.4387817 -1 2818
2823 2 251.173756 46.782513 70.5225973 -1 2822
2824 2 251.15957 46.7917238 70.6167139 -1 2823
2825 2 251.199613 46.7699832 70.6759589 -1 2824
2826 2 251.29486 46.6700973 70.7800138 -1 2825
2827 2 251.342399 46.522669 70.8812676 -1 2826
2828 2 251.356836 46.5816307 70.9745492 -1 2827
2829 2 251.299575 46.6916987 71.0479959 -1 2828
2830 2 251.355226 46.6913102 71.0829335 -1 2829
2831 2 251.750499 46.5142835 71.3510053 -1 2830
2832 2 252.081709 46.506049 71.4873227 -1 2831
2833 2 252.266278 46.4904205 71.5482416 -1 2832
2834 2 252.372519 46.476345 71.6189125 -1 2833
2835 2 251.261636 46.6160083 71.0752207 -1 2829
2836 2 251.235041 46.4475223 71.1655815 -1 2835
2837 2 251.345958 46.1844192 71.2935103 -1 2836
2838 2 251.372657 46.0328043 71.3669759 -1 2837
2839 2 251.442571 45.8773864 71.3996937 -1 2838
2840 2 251.460692 45.7624525 71.3684042 -1 2839
2841 2 251.584852 45.6089821 71.4601355 -1 2840
2842 2 251.829322 45.3121223 71.5923778 -1 2841
2843 2 251.936412 45.1195442 71.6612117 -1 2842
2844 2 252.171281 44.907948 71.8055282 -1 2843
2845 2 252.233177 44.7186123 71.8900707 -1 2844
2846 2 252.24927 44.5707707 71.9854656 -1 2845
2847 2 252.211252 44.5092094 72.0106922 -1 2846
2848 2 252.177465 44.4718303 72.0583607 -1 2847
2849 2 250.864084 46.860907 70.2345404 -1 2814
2850 2 250.892503 46.8475015 70.2171079 -1 2849
2851 2 250.972259 46.8536957 70.2067944 -1 2850
2852 2 251.028871 46.8134106 70.198095 -1 2851
2853 2 251.109697 46.8030103 70.1901485 -1 2852
2854 2 251.162468 46.8028331 70.175659 -1 2853
2855 2 251.198116 46.7972117 70.1586617 -1 2854
2856 2 251.237401 46.789352 70.1426454 -1 2855
2857 2 251.289461 46.7658754 70.131035 -1 2856
2858 2 251.323361 46.7547247 70.11445 -1 2857
2859 2 251.370807 46.7479664 70.0998707 -1 2858
2860 2 251.385638 46.7491273 70.0781444 -1 2859
2861 2 251.368021 46.7326345 70.0525478 -1 2860
2862 2 251.367704 46.6993893 70.0323472 -1 2861
2863 2 251.353163 46.6261678 70.0145352 -1 2862
2864 2 251.323166 46.5607764 69.9927964 -1 2863
2865 2 251.327341 46.5285871 69.973301 -1 2864
2866 2 251.40497 46.4705118 69.9709795 -1 2865
2867 2 251.364287 46.1591458 69.9781898 -1 2866
2868 2 251.364223 46.0311717 69.969892 -1 2867
2869 2 251.42129 45.9843329 69.9378976 -1 2868
2870 2 251.448017 45.9609186 69.9215693 -1 2869
2871 2 251.530277 45.8483368 69.9269718 -1 2870
2872 2 251.57433 45.7859482 69.9188321 -1 2871
2873 2 251.615596 45.7536354 69.9064137 -1 2872
2874 2 251.616059 45.7202249 69.8863562 -1 2873
2875 2 251.651879 45.6923679 69.8723579 -1 2874
2876 2 251.712272 45.6222149 69.8683359 -1 2875
2877 2 251.821663 45.5621866 69.8724454 -1 2876
2878 2 251.649158 45.6266226 69.8314232 -1 2876
2879 2 251.611448 45.6321725 69.7992277 -1 2878
2880 2 251.592844 45.5998487 69.7753978 -1 2879
2881 2 251.427484 46.5528061 69.9404764 -1 2866
2882 2 251.474044 46.5493762 69.9253901 -1 2881
2883 2 251.523175 46.5704129 69.9077055 -1 2882
2884 2 251.581192 46.6181165 69.8883375 -1 2883
2885 2 251.615633 46.6681012 69.8642146 -1 2884
2886 2 251.689895 46.5946396 69.8633392 -1 2885
2887 2 251.773592 46.5234614 69.8396938 -1 2886
2888 2 251.798189 46.4211888 69.8330392 -1 2887
2889 2 251.657493 46.1866071 69.8115273 -1 2888
2890 2 251.57874 46.0364614 69.7910785 -1 2889
2891 2 251.470874 45.8807692 69.7657019 -1 2890
2892 2 251.450797 45.8796902 69.7134097 -1 2891
2893 2 251.450878 45.8507251 69.7170408 -1 2892
2894 2 247.222407 46.8667707 71.7891372 -1 2744
2895 2 247.21303 46.8914595 71.7592109 -1 2894
2896 2 247.137602 46.9789889 71.6848089 -1 2895
2897 2 247.115781 47.2169838 71.5498779 -1 2896
2898 2 247.152053 47.3118117 71.4684943 -1 2897
2899 2 247.000801 47.4047995 71.3554111 -1 2898
2900 2 246.881777 47.3488606 71.2671125 -1 2899
2901 2 246.930826 47.2959105 71.2572149 -1 2900
2902 2 246.888069 47.265175 71.1535924 -1 2901
2903 2 246.891286 47.471179 71.0524561 -1 2902
2904 2 246.851712 47.6969143 71.01652 -1 2903
2905 2 246.876578 47.4804838 71.0237048 -1 2903
2906 2 246.859209 47.4932754 70.9940533 -1 2905
2907 2 246.688165 47.6341562 70.8966217 -1 2906
2908 2 246.660843 47.6932866 70.9343944 -1 2907
2909 2 246.68518 47.4457559 71.2463032 -1 2900
2910 2 246.673254 47.4936426 71.2631928 -1 2909
2911 2 246.719271 47.5233296 71.3173516 -1 2910
2912 2 247.055337 48.8369287 72.7862779 -1 2733
2913 2 246.989889 48.8075316 72.8047978 -1 2912
2914 2 246.956764 48.7426362 72.7576231 -1 2913
2915 2 247.490288 49.0922736 72.8736696 -1 2731
2916 2 247.632452 49.0570118 72.8768541 -1 2915
2917 2 247.644471 49.0433383 72.8555166 -1 2916
2918 2 247.575882 48.9808552 72.7518438 -1 2917
2919 2 246.966474 49.9204218 73.0518864 -1 2726
2920 2 246.881464 49.9127577 72.9633206 -1 2919
2921 2 247.003522 49.8296928 73.2981773 -1 2722
2922 2 246.955675 49.7816712 73.3477866 -1 2921
2923 2 246.951079 49.8399263 73.3641982 -1 2922
2924 2 246.49286 54.9888921 73.4682874 -1 2665
2925 2 246.052466 55.5702613 73.7381207 -1 2659
2926 2 245.946949 55.6108908 73.8416143 -1 2925
2927 2 245.933004 55.6422701 73.8850633 -1 2926
2928 2 244.251527 56.5982864 73.7562328 -1 2648
2929 2 244.025979 56.6258858 73.7940363 -1 2928
2930 2 243.903066 56.6524363 73.7967523 -1 2929
2931 2 243.80447 56.6522212 73.8074362 -1 2930
2932 2 243.699939 56.5909339 73.8270498 -1 2931
2933 2 240.906191 61.0335172 72.364794 -1 380
2934 2 240.940215 61.2519969 72.3837831 -1 2933
2935 2 240.96022 61.4325226 72.4070808 -1 2934
2936 2 240.980431 61.4670006 72.4298644 -1 2935
2937 2 240.934317 61.5263794 72.4636587 -1 2936
2938 4 197.833016 68.3342033 86.9020551 -1 150
2939 4 197.275636 68.1336021 86.8632073 -1 2938
2940 4 196.807428 67.8749492 86.9082722 -1 2939
2941 4 196.570455 67.6872662 87.0105995 -1 2940
2942 4 196.334007 67.572468 87.09676 -1 2941
2943 4 196.160133 67.5158359 87.1554469 -1 2942
2944 4 195.889725 67.4576898 87.2489658 -1 2943
2945 3 196.390314 67.3316095 87.3781925 -1 2944
2946 3 196.702232 67.2480653 87.4869499 -1 2945
2947 3 196.888622 67.171333 87.5688433 -1 2946
2948 3 196.936883 67.0895025 87.5968471 -1 2947
2949 3 197.091526 67.212433 87.6278142 -1 2948
2950 3 197.260574 67.340979 87.6060741 -1 2949
2951 3 197.460354 67.4801148 87.6151798 -1 2950
2952 3 197.580203 67.3581429 87.6393358 -1 2951
2953 3 197.826485 67.3762949 87.6846464 -1 2952
2954 3 197.993765 67.5193459 87.6588471 -1 2953
2955 3 198.558158 67.3821612 87.7750165 -1 2954
2956 3 198.701521 67.2532324 87.8055068 -1 2955
2957 3 198.759025 67.1742232 87.7532137 -1 2956
2958 3 198.83136 67.1100096 87.7277218 -1 2957
2959 3 198.945854 67.0226616 87.6886182 -1 2958
2960 3 199.120861 66.8957392 87.6705372 -1 2959
2961 3 199.203407 66.7572574 87.6640398 -1 2960
2962 3 199.412573 66.3297812 87.7492738 -1 2961
2963 3 199.403131 66.2489164 87.7114338 -1 2962
2964 3 199.144175 65.932052 87.7602166 -1 2963
2965 3 199.033317 65.8308506 87.8159794 -1 2964
2966 3 198.980548 65.8017385 87.8666875 -1 2965
2967 3 198.730932 65.7398487 87.8579756 -1 2966
2968 3 198.644209 65.6481978 87.916176 -1 2967
2969 3 198.467532 65.6021008 87.9728183 -1 2968
2970 3 198.376591 65.6377853 88.0278595 -1 2969
2971 3 198.596555 65.7122556 87.9735162 -1 2968
2972 3 198.577432 65.8059778 88.0025206 -1 2971
2973 3 198.537337 65.8795497 88.0047016 -1 2972
2974 3 198.627654 65.767249 88.0488557 -1 2972
2975 3 198.695254 65.7653941 88.117432 -1 2974
2976 3 199.532675 66.3037536 87.8064827 -1 2962
2977 3 200.044029 66.2253761 87.9533933 -1 2976
2978 3 200.213803 66.2271648 88.0411748 -1 2977
2979 3 200.582874 66.2118566 88.1174645 -1 2978
2980 3 200.908876 66.3718798 88.1439947 -1 2979
2981 3 200.999072 66.3543583 88.1930346 -1 2980
2982 3 201.125044 66.3465548 88.2740845 -1 2981
2983 3 201.146706 66.349241 88.3049999 -1 2982
2984 3 200.995038 66.3090991 88.3121184 -1 2983
2985 3 201.303345 66.2919167 88.2942601 -1 2982
2986 3 201.399716 66.2624928 88.2925497 -1 2985
2987 3 201.495754 66.1972843 88.2718104 -1 2986
2988 3 201.673873 66.1477502 88.2632469 -1 2987
2989 3 201.909976 66.1260348 88.2592019 -1 2988
2990 3 202.004359 66.1079218 88.2542658 -1 2989
2991 3 202.169541 66.112525 88.2027332 -1 2990
2992 3 202.30635 66.1023199 88.1491295 -1 2991
2993 3 202.500294 66.1327676 88.0692479 -1 2992
2994 3 202.618031 66.1301648 88.0373869 -1 2993
2995 3 202.725075 66.1476649 87.9986604 -1 2994
2996 3 202.902484 66.1150833 87.9575854 -1 2995
2997 3 202.990326 66.0394385 87.9371979 -1 2996
2998 3 203.027284 65.9913231 87.8731648 -1 2997
2999 3 203.058155 65.9279554 87.8115846 -1 2998
3000 3 203.051842 65.9164077 87.7581331 -1 2999
3001 3 202.956633 65.8600954 87.6710344 -1 3000
3002 3 202.80962 65.800959 87.7398448 -1 3001
3003 3 202.780692 65.7500795 87.8014867 -1 3002
3004 3 202.785582 65.782068 87.822287 -1 3003
3005 3 202.934101 65.8317774 87.6460023 -1 3001
3006 3 203.03574 65.8530057 87.6326062 -1 3005
3007 3 203.152232 65.7835333 87.5885254 -1 3006
3008 3 203.2274 65.7263592 87.5336816 -1 3007
3009 3 203.334226 65.6914787 87.4794044 -1 3008
3010 3 203.542163 65.7002789 87.4610767 -1 3009
3011 3 203.752255 65.6225989 87.4637121 -1 3010
3012 3 203.900868 65.5151561 87.461975 -1 3011
3013 3 203.934273 65.364311 87.5321113 -1 3012
3014 3 203.988251 65.2145581 87.5507022 -1 3013
3015 3 203.948209 65.1416096 87.5333262 -1 3014
3016 3 203.928737 65.0750317 87.4906392 -1 3015
3017 3 203.952596 65.0057653 87.4566606 -1 3016
3018 3 204.010489 64.9383905 87.4009379 -1 3017
3019 3 204.068876 64.8872483 87.3689646 -1 3018
3020 3 204.03796 64.834907 87.3483372 -1 3019
3021 3 203.945257 64.7842837 87.260537 -1 3020
3022 3 203.968068 64.6913177 87.1215654 -1 3021
3023 3 203.916658 64.6059727 86.9945034 -1 3022
3024 3 203.912505 64.6123674 86.9644913 -1 3023
3025 3 202.810013 65.8411746 87.620279 -1 3005
3026 3 202.700032 65.7099637 87.575625 -1 3025
3027 3 202.673183 65.5917268 87.5436667 -1 3026
3028 3 202.623236 65.5182678 87.4690812 -1 3027
3029 3 202.602287 65.3964081 87.4115777 -1 3028
3030 3 202.660699 65.289092 87.3933062 -1 3029
3031 3 202.682483 65.1615938 87.3453597 -1 3030
3032 3 202.64365 65.0577649 87.4180557 -1 3031
3033 3 202.494149 64.8587425 87.4373668 -1 3032
3034 3 202.444774 64.6637165 87.4473961 -1 3033
3035 3 202.395484 64.5359798 87.3861153 -1 3034
3036 3 202.430021 64.493285 87.3755375 -1 3035
3037 3 202.506525 66.2681425 88.0658363 -1 2993
3038 3 202.481349 66.3114402 88.0782396 -1 3037
3039 3 200.572288 66.2796435 88.1542125 -1 2979
3040 3 200.49581 66.4196003 88.1338973 -1 3039
3041 3 200.329433 66.4730437 88.1160594 -1 3040
3042 3 200.203374 66.6680688 88.0733327 -1 3041
3043 3 200.07333 66.7729262 88.1326083 -1 3042
3044 3 200.088271 66.7945432 88.157828 -1 3043
3045 3 196.846076 66.9175962 87.5896843 -1 2948
3046 3 196.787314 66.8321612 87.5697007 -1 3045
3047 3 196.776864 66.7823281 87.5515685 -1 3046
3048 3 196.781882 66.7517911 87.505108 -1 3047
3049 3 196.883985 66.7187826 87.4789105 -1 3048
3050 3 196.968264 66.6243086 87.4900334 -1 3049
3051 3 196.995092 66.5505019 87.4576927 -1 3050
3052 3 197.094223 66.4489281 87.3918944 -1 3051
3053 3 197.205097 66.4250768 87.3381456 -1 3052
3054 3 197.427625 66.4101392 87.3049464 -1 3053
3055 3 197.64067 66.3829642 87.272458 -1 3054
3056 3 197.739556 66.3869884 87.2370031 -1 3055
3057 3 197.869166 66.346655 87.2177581 -1 3056
3058 3 198.060543 66.2294785 87.1738137 -1 3057
3059 3 198.155694 66.2139726 87.1418953 -1 3058
3060 3 198.284508 66.196594 87.0351542 -1 3059
3061 3 198.415012 66.2006121 86.9510626 -1 3060
3062 3 198.520008 66.1920719 86.9193365 -1 3061
3063 3 198.617432 66.183434 86.8860719 -1 3062
3064 3 198.827702 66.1410406 86.8556386 -1 3063
3065 3 198.873122 66.1313781 86.8395225 -1 3064
3066 3 198.906947 66.1221389 86.8209893 -1 3065
3067 3 198.980222 66.1220135 86.8082133 -1 3066
3068 3 199.098629 66.2802415 86.7680164 -1 3067
3069 3 199.249052 66.4007277 86.7427682 -1 3068
3070 3 199.320664 66.4192657 86.6704018 -1 3069
3071 3 199.318813 66.4225937 86.6144079 -1 3070
3072 3 199.294095 66.4295046 86.5805071 -1 3071
3073 3 199.275129 66.4232376 86.5507612 -1 3072
3074 3 199.320489 66.4646644 86.4953307 -1 3073
3075 3 199.378572 66.5029407 86.4705557 -1 3074
3076 3 199.435367 66.5185777 86.4506955 -1 3075
3077 3 196.627994 66.7046893 87.5929338 -1 3047
3078 3 196.534639 66.6348676 87.6437944 -1 3077
3079 3 196.472562 66.5732096 87.6991796 -1 3078
3080 3 196.421008 66.5523983 87.7475531 -1 3079
3081 3 196.377898 66.5257957 87.7989284 -1 3080
3082 3 196.345831 66.4569803 87.8619997 -1 3081
3083 3 196.378652 66.4408791 87.8994438 -1 3082
3084 3 196.34525 66.4364025 87.9478153 -1 3083
3085 3 196.225866 66.3681041 88.0199242 -1 3084
3086 3 196.066034 66.2717265 88.0899353 -1 3085
3087 3 196.022485 66.193149 88.1256743 -1 3086
3088 3 196.026173 66.1890477 88.1815101 -1 3087
3089 3 196.083087 66.1102641 88.238017 -1 3088
3090 3 196.091222 66.0811147 88.2733236 -1 3089
3091 3 196.125205 66.0762002 88.335576 -1 3090
3092 3 196.207734 66.0088229 88.4219098 -1 3091
3093 3 196.22742 65.9957228 88.4559863 -1 3092
3094 3 196.24117 65.9529528 88.4955343 -1 3093
3095 3 196.317688 65.9240046 88.5449247 -1 3094
3096 3 196.375796 65.8555193 88.5453569 -1 3095
3097 3 196.590673 65.8041327 88.5742895 -1 3096
3098 3 196.834538 65.7220129 88.6161723 -1 3097
3099 3 196.917315 65.6973688 88.6659183 -1 3098
3100 4 195.853741 67.4496319 87.2705256 -1 2944
3101 4 195.460269 67.3910056 87.3658279 -1 3100
3102 4 195.082471 67.4706856 87.433692 -1 3101
3103 4 194.887125 67.5529023 87.6191473 -1 3102
3104 4 194.761417 67.7210882 87.6649426 -1 3103
3105 4 194.546043 67.7044348 87.7055236 -1 3104
3106 4 194.459334 67.6165646 87.7877959 -1 3105
3107 4 194.288099 67.5269456 87.880071 -1 3106
3108 4 193.87282 67.5619566 88.0299418 -1 3107
3109 4 193.595367 67.6487981 88.0889429 -1 3108
3110 4 193.381562 67.7750795 88.20638 -1 3109
3111 4 193.336579 67.8099699 88.2165693 -1 3110
3112 4 193.270877 67.8550415 88.2472451 -1 3111
3113 4 193.126321 67.8644879 88.3232313 -1 3112
3114 4 192.805977 67.8017421 88.4055476 -1 3113
3115 4 192.630344 67.7414753 88.5169633 -1 3114
3116 4 192.424119 67.693003 88.5657462 -1 3115
3117 3 192.405261 67.0367804 88.7033023 -1 3116
3118 3 192.365565 66.7795758 88.7778374 -1 3117
3119 3 192.362393 66.6894135 88.7429341 -1 3118
3120 3 192.44236 66.5096171 88.7447972 -1 3119
3121 3 192.480138 66.3422333 88.7083749 -1 3120
3122 3 192.424978 66.1955862 88.6212068 -1 3121
3123 3 192.349129 66.0915725 88.601282 -1 3122
3124 3 192.466687 66.159644 88.5838155 -1 3123
3125 3 192.690316 66.1892151 88.5428911 -1 3124
3126 3 192.803082 66.2651048 88.4957287 -1 3125
3127 3 192.618297 66.2924 88.3704113 -1 3126
3128 3 192.293603 66.4210804 88.2478328 -1 3127
3129 3 192.010171 66.6551728 88.0840786 -1 3128
3130 3 191.606982 66.8549452 87.8491 -1 3129
3131 3 191.378271 66.9706074 87.749649 -1 3130
3132 3 191.343234 66.9536562 87.7189666 -1 3131
3133 3 191.064243 66.8425271 87.7657715 -1 3132
3134 3 190.868425 66.8017521 87.8147911 -1 3133
3135 3 190.65975 66.8066418 87.8513147 -1 3134
3136 3 190.565515 66.805942 87.8858809 -1 3135
3137 3 190.555115 66.8107878 87.9097156 -1 3136
3138 3 190.551112 66.8233285 87.9332339 -1 3137
3139 3 190.511987 66.8297606 87.9507319 -1 3138
3140 3 190.393831 66.8401573 87.9779307 -1 3139
3141 3 190.246048 66.8331549 88.0297215 -1 3140
3142 3 192.171248 66.0338842 88.6039189 -1 3123
3143 3 191.984906 65.9513594 88.6102325 -1 3142
3144 3 191.791502 65.9344913 88.6546283 -1 3143
3145 3 191.70291 65.9350396 88.6630517 -1 3144
3146 3 191.337135 65.9161346 88.6450112 -1 3145
3147 3 191.31072 65.9036811 88.5612229 -1 3146
3148 3 191.282289 65.8877529 88.5047582 -1 3147
3149 3 191.285592 65.8677956 88.4557825 -1 3148
3150 3 191.311846 65.8473752 88.3576372 -1 3149
3151 3 191.421364 65.8712918 88.2941896 -1 3150
3152 3 191.538857 65.8778755 88.2632344 -1 3151
3153 3 191.610824 65.8878642 88.2490516 -1 3152
3154 3 191.64598 65.9139395 88.2236546 -1 3153
3155 3 191.837499 65.9744294 88.1693222 -1 3154
3156 3 191.964681 65.8810087 88.1082261 -1 3155
3157 3 192.041257 65.8554444 88.0216778 -1 3156
3158 3 192.054396 65.9131416 87.9306342 -1 3157
3159 3 192.147468 65.9594163 87.8588073 -1 3158
3160 3 192.227332 65.980303 87.8168249 -1 3159
3161 3 192.319885 66.0016684 87.7503281 -1 3160
3162 3 192.420853 66.0562802 87.6783057 -1 3161
3163 3 192.53109 66.1828818 87.6195505 -1 3162
3164 3 192.62923 66.2568548 87.5968307 -1 3163
3165 3 192.797244 66.2818515 87.4911216 -1 3164
3166 3 193.269243 66.1747832 87.5046593 -1 3165
3167 3 193.616538 66.2461039 87.5342834 -1 3166
3168 3 193.714268 66.2824427 87.4654327 -1 3167
3169 3 194.087788 66.3308065 87.3970371 -1 3168
3170 3 194.141757 66.3846665 87.3422382 -1 3169
3171 3 194.334534 66.4659493 87.3101686 -1 3170
3172 3 194.450952 66.5317172 87.238547 -1 3171
3173 3 194.572516 66.5017588 87.1889545 -1 3172
3174 3 194.410866 66.5499216 87.1178759 -1 3173
3175 3 194.356866 66.691881 87.1027542 -1 3174
3176 3 194.346713 66.7449281 87.116161 -1 3175
3177 3 194.404859 66.7550984 87.0446628 -1 3176
3178 3 194.399979 66.778514 87.0114503 -1 3177
3179 3 194.343268 66.8221273 86.9631519 -1 3178
3180 3 194.265104 66.9811898 86.9666192 -1 3179
3181 3 194.181159 67.1185955 86.9736805 -1 3180
3182 3 194.183101 67.187492 86.9862281 -1 3181
3183 3 194.185182 67.2127846 87.0082466 -1 3182
3184 3 194.195793 67.2380819 87.0320157 -1 3183
3185 3 194.151415 67.2222796 87.0533711 -1 3184
3186 3 194.142613 67.223596 87.0783342 -1 3185
3187 3 194.138372 67.1919193 87.138434 -1 3186
3188 3 194.154079 67.1529133 87.1771761 -1 3187
3189 3 194.179991 67.1455724 87.2111566 -1 3188
3190 3 194.185021 67.1514688 87.2650145 -1 3189
3191 3 194.194415 67.1483921 87.2946643 -1 3190
3192 3 194.151167 67.1222764 87.3184761 -1 3191
3193 3 194.176796 67.1863525 87.3639255 -1 3192
3194 3 194.177881 67.1978413 87.3886925 -1 3193
3195 3 194.163026 67.2179596 87.4083035 -1 3194
3196 3 194.151586 67.250958 87.4258213 -1 3195
3197 3 194.132107 67.2685441 87.4450275 -1 3196
3198 3 194.105617 67.278438 87.4644574 -1 3197
3199 3 194.088405 67.3003361 87.4831916 -1 3198
3200 3 194.0897 67.3135514 87.5076129 -1 3199
3201 3 194.074664 67.3974329 87.5133657 -1 3200
3202 3 194.076611 67.4287519 87.5339973 -1 3201
3203 3 194.075438 67.442862 87.5577105 -1 3202
3204 3 194.072199 67.4673286 87.5787552 -1 3203
3205 3 194.070886 67.4935138 87.599822 -1 3204
3206 3 194.057389 67.5019634 87.6492176 -1 3205
3207 3 194.056538 67.5186527 87.6724262 -1 3206
3208 3 194.04653 67.5570025 87.6890674 -1 3207
3209 3 194.015629 67.5860436 87.7034336 -1 3208
3210 3 193.934813 67.6129665 87.7080134 -1 3209
3211 3 193.868676 67.6346409 87.7167399 -1 3210
3212 3 193.820085 67.6833345 87.750217 -1 3211
3213 3 193.73585 67.7114054 87.7538531 -1 3212
3214 3 193.703895 67.7597647 87.7638532 -1 3213
3215 3 193.67732 67.7968295 87.7773926 -1 3214
3216 3 193.662574 67.825964 87.7950647 -1 3215
3217 3 193.644063 67.8525565 87.8125112 -1 3216
3218 3 193.591486 67.8744029 87.8239943 -1 3217
3219 3 193.539666 67.9023674 87.8343199 -1 3218
3220 3 193.484758 67.9399965 87.8419426 -1 3219
3221 3 193.411024 68.0334862 87.8876319 -1 3220
3222 3 193.374069 68.043963 87.9047582 -1 3221
3223 3 193.332816 68.0545249 87.9209848 -1 3222
3224 3 193.302812 68.0657881 87.9393636 -1 3223
3225 3 193.273154 68.0866587 87.9557572 -1 3224
3226 3 193.240045 68.1221424 88.0221674 -1 3225
3227 3 193.204886 68.1405253 88.0379636 -1 3226
3228 3 193.18825 68.1489642 88.059674 -1 3227
3229 3 193.153453 68.2175767 88.1993493 -1 3228
3230 3 193.050144 68.1830201 88.3201008 -1 3229
3231 3 193.018908 68.1621283 88.3719632 -1 3230
3232 3 192.99757 68.1609939 88.3947319 -1 3231
3233 3 192.97692 68.1721122 88.4150201 -1 3232
3234 3 192.947501 68.1956976 88.430851 -1 3233
3235 3 192.939138 68.2495416 88.4445206 -1 3234
3236 3 192.947417 68.2714489 88.4684089 -1 3235
3237 3 192.950291 68.2846957 88.4930399 -1 3236
3238 3 192.934914 68.3036177 88.5127322 -1 3237
3239 3 192.851312 68.3107928 88.4941427 -1 3238
3240 3 194.627444 66.3688289 87.2024379 -1 3173
3241 3 194.720528 66.2837988 87.2133232 -1 3240
3242 3 194.819919 66.2615434 87.2116766 -1 3241
3243 3 194.922013 66.2706783 87.2036403 -1 3242
3244 3 194.98797 66.2534076 87.1939596 -1 3243
3245 3 195.059451 66.1712247 87.1726538 -1 3244
3246 3 195.079294 66.1468949 87.1550042 -1 3245
3247 3 195.124304 66.1000561 87.1203975 -1 3246
3248 3 195.21702 66.0253627 87.1018347 -1 3247
3249 3 195.25674 66.0098662 87.0863251 -1 3248
3250 3 195.28588 65.9858616 87.0705186 -1 3249
3251 3 195.307723 65.9584286 87.0539658 -1 3250
3252 3 195.342933 65.9530346 87.0352661 -1 3251
3253 3 195.417527 65.8954592 87.0091426 -1 3252
3254 3 191.147494 66.01744 88.6103488 -1 3146
3255 3 190.811691 66.1620936 88.535867 -1 3254
3256 3 190.677865 66.1518359 88.5372307 -1 3255
3257 3 190.501224 66.1547107 88.4457135 -1 3256
3258 3 190.415463 66.3204721 88.4188915 -1 3257
3259 3 190.223964 66.3642554 88.4235448 -1 3258
3260 3 190.112662 66.3966833 88.4744354 -1 3259
3261 3 189.931128 66.4501694 88.4791111 -1 3260
3262 3 189.841804 66.5155408 88.473428 -1 3261
3263 3 189.624654 66.5185239 88.4545413 -1 3262
3264 3 189.58084 66.5231457 88.4985168 -1 3263
3265 3 189.552367 66.5185509 88.5476774 -1 3264
3266 3 189.543472 66.5108267 88.57454 -1 3265
3267 3 189.497635 66.4240606 88.6107494 -1 3266
3268 3 189.242215 66.3460045 88.6555121 -1 3267
3269 4 192.155816 67.6286605 88.6320688 -1 3116
3270 3 192.222319 68.2732178 88.5080865 -1 3269
3271 3 192.118032 68.384839 88.409323 -1 3270
3272 3 192.078531 68.4683935 88.3297861 -1 3271
3273 3 192.003447 68.5662026 88.2399977 -1 3272
3274 3 192.072988 68.6315618 88.159732 -1 3273
3275 3 192.092917 68.6861375 88.0985078 -1 3274
3276 3 192.12131 68.7254337 88.0422362 -1 3275
3277 3 192.20916 68.7474214 87.9479494 -1 3276
3278 3 192.162955 68.7820537 87.8505216 -1 3277
3279 3 192.095561 68.8136438 87.7493919 -1 3278
3280 3 192.02644 69.0006904 87.642248 -1 3279
3281 3 192.036006 69.0509757 87.5798621 -1 3280
3282 3 192.097508 69.1055929 87.554087 -1 3281
3283 3 192.102421 69.1138655 87.5264508 -1 3282
3284 3 192.258047 69.2312255 87.5336577 -1 3283
3285 3 192.382174 69.1994878 87.6193547 -1 3284
3286 3 192.339141 69.1753324 87.6425477 -1 3285
3287 3 192.346955 69.1649004 87.6732169 -1 3286
3288 3 192.43182 69.1820909 87.7406656 -1 3287
3289 3 192.547384 69.1784109 87.8455787 -1 3288
3290 3 192.628141 69.1507379 87.9484209 -1 3289
3291 3 192.350248 69.2398182 87.5237298 -1 3284
3292 3 192.500809 69.2460608 87.5261528 -1 3291
3293 3 192.634506 69.2794825 87.519438 -1 3292
3294 3 192.612837 69.3124407 87.535039 -1 3293
3295 3 192.574573 69.3400723 87.5752764 -1 3294
3296 3 192.399301 69.434088 87.6007197 -1 3295
3297 3 192.316519 69.6141745 87.5732887 -1 3296
3298 3 192.304046 69.6685175 87.5863353 -1 3297
3299 3 192.293778 69.7545254 87.6201244 -1 3298
3300 3 192.844548 69.2779182 87.5624119 -1 3293
3301 3 193.073281 69.3111624 87.6287098 -1 3300
3302 3 193.232405 69.3319352 87.6834571 -1 3301
3303 3 193.340134 69.3778081 87.722488 -1 3302
3304 3 193.41216 69.4120544 87.7567198 -1 3303
3305 3 193.490714 69.451479 87.7911628 -1 3304
3306 3 193.51983 69.5709525 87.7987687 -1 3305
3307 3 193.530762 69.6429693 87.8126934 -1 3306
3308 3 193.517475 69.7327735 87.8448601 -1 3307
3309 3 193.40392 69.8743557 87.872849 -1 3308
3310 3 193.2279 69.8997709 87.9662908 -1 3309
3311 3 193.028559 69.9264304 88.0010919 -1 3310
3312 3 192.751116 69.8635784 88.0388263 -1 3311
3313 3 192.626718 69.8373676 88.0728748 -1 3312
3314 3 192.410039 69.8164478 88.0603539 -1 3313
3315 3 192.363326 69.8351536 88.0738593 -1 3314
3316 3 192.376031 69.821612 88.1060737 -1 3315
3317 3 192.449866 69.7990304 88.1525062 -1 3316
3318 3 192.432636 69.7383774 88.215335 -1 3317
3319 3 192.42177 69.669276 88.2543995 -1 3318
3320 3 192.451038 69.5976201 88.35576 -1 3319
3321 3 192.483442 69.5615051 88.4503123 -1 3320
3322 3 192.529548 69.5097523 88.5508989 -1 3321
3323 3 192.629895 69.4980636 88.627202 -1 3322
3324 3 192.744022 69.5125615 88.6739598 -1 3323
3325 3 192.769119 69.5252597 88.7031359 -1 3324
3326 3 192.777737 69.5714808 88.7487158 -1 3325
3327 3 192.759839 69.6087506 88.8176029 -1 3326
3328 3 192.736943 69.6747278 88.9061894 -1 3327
3329 3 192.759905 69.7186619 88.9550786 -1 3328
3330 3 192.699941 69.7795492 88.9569957 -1 3329
3331 3 192.631189 69.886438 89.0010073 -1 3330
3332 3 192.586692 70.0105916 89.0462793 -1 3331
3333 3 192.481056 70.0634592 89.1209808 -1 3332
3334 3 192.360252 70.0541531 89.1789328 -1 3333
3335 3 192.228046 70.1647131 89.2362651 -1 3334
3336 3 192.201494 70.2069266 89.275566 -1 3335
3337 3 192.960846 69.5215411 89.0637435 -1 3329
3338 3 193.132059 69.4318111 89.1171491 -1 3337
3339 3 193.470699 69.320821 89.1553552 -1 3338
3340 3 193.615037 69.2743045 89.1675719 -1 3339
3341 3 193.708629 69.2346344 89.1681291 -1 3340
3342 3 194.042854 69.16185 89.2777765 -1 3341
3343 3 194.109234 68.9750365 89.2777031 -1 3342
3344 3 194.106234 68.9453039 89.2567214 -1 3343
3345 3 194.086427 68.8008554 89.3372652 -1 3344
3346 3 194.252845 68.6977931 89.3396068 -1 3345
3347 3 194.281808 68.6859037 89.3212687 -1 3346
3348 3 194.335352 68.5927824 89.4057397 -1 3347
3349 3 194.490593 68.4882333 89.3795184 -1 3348
3350 3 194.615474 68.4735204 89.3812571 -1 3349
3351 3 194.66518 68.478882 89.3633978 -1 3350
3352 3 194.732936 68.4505972 89.3564954 -1 3351
3353 3 194.812649 68.437007 89.3488298 -1 3352
3354 3 194.979145 68.4302881 89.303688 -1 3353
3355 3 194.980486 68.40437 89.2024018 -1 3354
3356 3 195.008914 68.333364 89.1968109 -1 3355
3357 3 195.131561 68.1520105 89.288081 -1 3356
3358 3 195.182587 68.0142267 89.2749551 -1 3357
3359 3 195.204811 67.963761 89.2637051 -1 3358
3360 3 195.259566 67.8914789 89.237038 -1 3359
3361 3 195.374403 67.8184796 89.2227826 -1 3360
3362 3 195.464094 67.8650362 89.2845011 -1 3361
3363 3 195.492313 67.8911346 89.3113423 -1 3362
3364 3 195.525459 67.9062866 89.368411 -1 3363
3365 3 195.669702 67.9400559 89.4707723 -1 3364
3366 3 195.826532 68.0894508 89.442927 -1 3365
3367 3 195.96991 68.1281875 89.4634709 -1 3366
3368 3 196.024732 68.1444583 89.4441826 -1 3367
3369 3 196.07342 68.1591008 89.4240017 -1 3368
3370 3 196.277555 68.2418248 89.3934228 -1 3369
3371 3 196.445505 68.3353431 89.406706 -1 3370
3372 3 196.511173 68.345574 89.3908692 -1 3371
3373 3 196.555643 68.3334733 89.3756806 -1 3372
3374 3 195.707458 68.0348122 89.5647975 -1 3365
3375 3 195.726963 68.1225545 89.6298143 -1 3374
3376 3 195.7584 68.1560622 89.7091445 -1 3375
3377 3 195.783411 68.1164016 89.8032379 -1 3376
3378 3 195.679167 68.0242655 89.8826383 -1 3377
3379 3 195.711575 67.9890709 89.9237231 -1 3378
3380 3 195.810424 67.9778154 89.9730229 -1 3379
3381 3 195.872732 68.0203486 90.0030201 -1 3380
3382 3 195.875414 68.0666696 90.0200741 -1 3381
3383 3 195.826802 68.1404306 90.0474042 -1 3382
3384 3 195.396154 67.8055416 89.2032133 -1 3361
3385 3 195.4445 67.7808748 89.1379326 -1 3384
3386 3 195.501822 67.6799139 89.0912409 -1 3385
3387 3 195.559799 67.6419291 89.0576862 -1 3386
3388 3 195.607029 67.6664078 89.008164 -1 3387
3389 3 195.649495 67.6637594 88.9905203 -1 3388
3390 3 195.751001 67.6190007 88.9404041 -1 3389
3391 3 195.820111 67.5729535 88.8839429 -1 3390
3392 3 195.858432 67.5613628 88.8404855 -1 3391
3393 3 195.908264 67.4608299 88.7651639 -1 3392
3394 3 196.000365 67.3582328 88.7258469 -1 3393
3395 3 196.122053 67.3160412 88.7330851 -1 3394
3396 3 196.433181 67.2560203 88.7559546 -1 3395
3397 3 196.554586 67.2469202 88.7557464 -1 3396
3398 3 196.651331 67.2430957 88.7493211 -1 3397
3399 3 196.751893 67.217053 88.7486206 -1 3398
3400 3 196.844668 67.2062947 88.7159194 -1 3399
3401 3 196.971357 67.156106 88.6719079 -1 3400
3402 3 197.081886 67.072812 88.6320033 -1 3401
3403 3 194.102287 68.9522736 89.2811853 -1 3344
3404 3 194.095007 68.9714778 89.3290977 -1 3403
3405 3 194.062951 68.9763026 89.3750827 -1 3404
3406 3 194.087759 69.0140625 89.425463 -1 3405
3407 3 194.078996 69.0237784 89.4483437 -1 3406
3408 3 194.071599 69.0378728 89.4705575 -1 3407
3409 3 194.039201 69.0429229 89.4896683 -1 3408
3410 3 194.117554 69.1765003 89.316433 -1 3342
3411 3 194.316306 69.2036097 89.2971732 -1 3410
3412 3 194.4139 69.1910006 89.2660418 -1 3411
3413 3 194.502495 69.1864065 89.2581195 -1 3412
3414 3 193.534824 69.4821485 87.7667445 -1 3305
3415 3 193.680358 69.5793183 87.6950429 -1 3414
3416 3 193.850424 69.6605722 87.7390577 -1 3415
3417 3 193.947915 69.6347578 87.6835037 -1 3416
3418 3 194.069151 69.6739049 87.7533658 -1 3417
3419 3 194.339363 69.7896434 87.7563102 -1 3418
3420 3 194.490335 69.8338268 87.7234872 -1 3419
3421 3 194.544107 69.807937 87.7128518 -1 3420
3422 3 194.612438 69.7522201 87.6576844 -1 3421
3423 3 194.613169 69.7648612 87.5745055 -1 3422
3424 3 194.631763 69.7570524 87.5260983 -1 3423
3425 3 194.717524 69.8309196 87.4738474 -1 3424
3426 3 194.831858 69.7535556 87.432354 -1 3425
3427 3 194.916688 69.7243196 87.3478445 -1 3426
3428 3 195.004945 69.5163433 87.2749467 -1 3427
3429 3 194.986103 69.3750655 87.1934109 -1 3428
3430 3 194.981013 69.221538 87.1172041 -1 3429
3431 3 195.067909 69.1078973 87.0779127 -1 3430
3432 3 195.11161 69.0677092 87.0412826 -1 3431
3433 3 192.101395 69.0646226 87.5096169 -1 3283
3434 3 192.077045 69.0523925 87.4802855 -1 3433
3435 3 192.094634 69.0434401 87.4588293 -1 3434
3436 3 192.061255 69.0460054 87.3976329 -1 3435
3437 3 191.92416 69.0798184 87.3087053 -1 3436
3438 3 191.861668 69.0565339 87.2469079 -1 3437
3439 3 191.836681 69.1084932 87.1771052 -1 3438
3440 3 191.795146 69.1307285 87.1101011 -1 3439
3441 3 191.835676 69.2059262 87.0219596 -1 3440
3442 3 191.926664 69.3743895 86.9786924 -1 3441
3443 3 192.044602 69.5363754 86.9153665 -1 3442
3444 3 191.9995 69.7174931 86.8418344 -1 3443
3445 3 191.617473 69.8301348 86.7138041 -1 3444
3446 3 191.402084 69.9185702 86.624713 -1 3445
3447 3 190.998849 70.0690924 86.4574733 -1 3446
3448 3 190.998134 70.0316666 86.4110624 -1 3447
3449 3 191.068385 69.9007016 86.3713508 -1 3448
3450 3 190.765428 69.9481261 86.2454106 -1 3449
3451 3 190.546597 69.9754794 86.1677097 -1 3450
3452 3 190.419744 69.9766309 86.114261 -1 3451
3453 3 190.179114 69.9484854 86.070081 -1 3452
3454 3 190.155727 69.9235539 86.0432825 -1 3453
3455 3 189.9497 69.9152299 85.9751104 -1 3454
3456 3 189.919696 69.9096413 85.9429832 -1 3455
3457 3 189.88615 69.9940577 85.8649151 -1 3456
3458 3 189.77044 70.0597537 85.8005109 -1 3457
3459 3 189.69673 70.1181172 85.7463476 -1 3458
3460 3 189.635427 70.1753277 85.6679963 -1 3459
3461 3 189.460171 70.2593213 85.5874294 -1 3460
3462 3 189.17299 70.3128437 85.462372 -1 3461
3463 3 189.488178 70.282215 85.4265713 -1 3462
3464 3 189.546609 70.3527297 85.3436347 -1 3463
3465 3 189.515514 70.4194551 85.2967496 -1 3464
3466 3 189.523579 70.5541087 85.1904937 -1 3465
3467 3 189.590606 70.5124592 85.1588181 -1 3466
3468 3 189.578365 70.4521355 85.1412743 -1 3467
3469 3 189.606298 70.4489815 85.1207414 -1 3468
3470 3 189.502329 70.4856848 85.0105236 -1 3469
3471 3 189.36555 70.5322639 84.9454527 -1 3470
3472 3 189.415532 70.530527 84.9292846 -1 3471
3473 3 189.457596 70.5118514 84.9148214 -1 3472
3474 3 189.4857 70.5104598 84.8939798 -1 3473
3475 3 189.533942 70.4923352 84.8807047 -1 3474
3476 3 189.644342 70.4157898 84.8921362 -1 3475
3477 3 189.620143 70.3999922 84.8631737 -1 3476
3478 3 189.558934 70.3324285 84.8367411 -1 3477
3479 3 189.561495 70.3379524 84.8091431 -1 3478
3480 3 189.707057 70.2549482 84.8293033 -1 3479
3481 3 189.478021 70.4500242 84.7421982 -1 3479
3482 3 189.447632 70.4758568 84.7036172 -1 3481
3483 3 189.428261 70.4479371 84.6780474 -1 3482
3484 3 189.441923 70.4510066 84.6532784 -1 3483
3485 3 189.448994 70.4714026 84.5695936 -1 3484
3486 3 189.49795 70.5672232 84.4797719 -1 3485
3487 3 189.485949 70.5566996 84.398211 -1 3486
3488 3 189.494952 70.5905794 84.3393105 -1 3487
3489 3 189.561333 70.6641172 84.2846648 -1 3488
3490 3 189.631676 70.6997273 84.2383695 -1 3489
3491 3 189.585597 70.7095337 84.1726403 -1 3490
3492 3 189.529074 70.746834 84.0992522 -1 3491
3493 3 189.503534 70.7533646 84.0655248 -1 3492
3494 3 189.477368 70.7802677 84.0276355 -1 3493
3495 3 189.472429 70.7540094 83.9235956 -1 3494
3496 3 189.387295 70.7871496 83.8449254 -1 3495
3497 3 189.32277 70.7718928 83.7801391 -1 3496
3498 3 189.163742 70.7772892 83.6911547 -1 3497
3499 3 188.957154 70.7559798 83.5971612 -1 3498
3500 3 188.759247 70.7534586 83.5282468 -1 3499
3501 3 188.725368 70.7398429 83.4965687 -1 3500
3502 3 188.65063 70.6697266 83.4401004 -1 3501
3503 3 188.398655 70.6060292 83.3441501 -1 3502
3504 3 188.078856 70.5889823 83.2241112 -1 3503
3505 3 188.116706 70.7534364 83.1730389 -1 3504
3506 3 188.088416 70.8938744 83.1123928 -1 3505
3507 3 188.098545 70.9347606 83.0794898 -1 3506
3508 3 188.009317 71.1580263 82.9896298 -1 3507
3509 3 187.948741 71.1974615 82.9417382 -1 3508
3510 3 187.891579 71.2544516 82.8911774 -1 3509
3511 3 187.83756 71.3449661 82.8348094 -1 3510
3512 3 187.799266 71.4821436 82.772848 -1 3511
3513 3 187.899144 71.6163426 82.8227745 -1 3512
3514 3 187.903309 71.6309678 82.847967 -1 3513
3515 3 187.991461 71.726063 82.902842 -1 3514
3516 3 187.994859 71.7906217 82.9182101 -1 3515
3517 3 187.924626 70.5983252 83.161697 -1 3504
3518 3 187.639049 70.5416464 83.0834839 -1 3517
3519 3 187.543205 70.5456747 83.0346309 -1 3518
3520 3 187.518065 70.5338167 83.0042876 -1 3519
3521 3 187.408802 70.486328 82.962487 -1 3520
3522 3 187.356107 70.4315011 82.9344575 -1 3521
3523 3 187.342014 70.3827909 82.913681 -1 3522
3524 3 187.328893 70.3598946 82.8880834 -1 3523
3525 3 187.331217 70.3080368 82.8715157 -1 3524
3526 3 187.370575 70.1738508 82.8791441 -1 3525
3527 3 187.526476 70.1029724 82.9543704 -1 3526
3528 3 187.548049 70.105843 82.9857188 -1 3527
3529 3 187.24064 70.1838493 82.7942632 -1 3526
3530 3 186.976067 70.103791 82.7243988 -1 3529
3531 3 186.861176 69.9791621 82.6961051 -1 3530
3532 3 186.706494 69.7940912 82.7524589 -1 3531
3533 3 186.537541 69.7048076 82.78693 -1 3532
3534 3 186.323205 69.6843781 82.7705623 -1 3533
3535 3 186.102693 69.6725152 82.7510561 -1 3534
3536 3 186.017406 69.6267721 82.7682434 -1 3535
3537 3 185.88656 69.4765271 82.795684 -1 3536
3538 3 185.814231 69.4224017 82.8173953 -1 3537
3539 3 185.696781 69.3991924 82.822958 -1 3538
3540 3 185.506556 69.4274481 82.8567129 -1 3539
3541 3 185.381063 69.4329941 82.8547986 -1 3540
3542 3 185.312742 69.4268087 82.8679848 -1 3541
3543 3 185.241968 69.3868885 82.8872155 -1 3542
3544 3 185.212146 69.4048436 82.931619 -1 3543
3545 3 185.109218 69.3298577 83.0051207 -1 3544
3546 3 184.815376 69.1605426 82.9995474 -1 3545
3547 3 184.725468 69.1537604 83.0079507 -1 3546
3548 3 184.667314 69.1245438 83.0279105 -1 3547
3549 3 184.647803 69.1332936 83.0764728 -1 3548
3550 3 184.625848 69.136245 83.0982835 -1 3549
3551 3 184.606549 69.1527314 83.1180355 -1 3550
3552 3 184.596584 69.2408927 83.125825 -1 3551
3553 3 184.564772 69.2775207 83.1388097 -1 3552
3554 3 184.125279 69.1416793 83.0935406 -1 3553
3555 3 184.009895 69.0445798 83.1138417 -1 3554
3556 3 183.968508 69.0157214 83.1375071 -1 3555
3557 3 183.846157 68.8823763 83.1633758 -1 3556
3558 3 183.502745 69.0876931 83.0724087 -1 3557
3559 3 183.383733 69.1297849 83.0644807 -1 3558
3560 3 183.362471 69.1315119 83.0866972 -1 3559
3561 3 183.253361 69.1021573 83.0950101 -1 3560
3562 3 183.207737 69.055812 83.1211075 -1 3561
3563 3 183.165689 69.035859 83.1428484 -1 3562
3564 3 183.096525 69.0142539 83.1861485 -1 3563
3565 3 183.050902 68.9944808 83.2070468 -1 3564
3566 3 182.954571 68.982753 83.2422231 -1 3565
3567 3 182.889641 69.003628 83.2507337 -1 3566
3568 3 182.58932 68.9128324 83.2274032 -1 3567
3569 3 182.516484 68.8727039 83.2735222 -1 3568
3570 3 182.465625 68.8419826 83.2953803 -1 3569
3571 3 182.436104 68.8237738 83.3196634 -1 3570
3572 3 182.341778 68.7881974 83.3325325 -1 3571
3573 3 182.294003 68.7608966 83.3544343 -1 3572
3574 3 182.268514 68.7233608 83.4109398 -1 3573
3575 3 182.194815 68.677276 83.4306252 -1 3574
3576 3 182.144737 68.6592305 83.4501907 -1 3575
3577 3 182.121807 68.6626194 83.4717484 -1 3576
3578 3 182.068895 68.6741292 83.4848269 -1 3577
3579 3 182.045741 68.6821197 83.5054276 -1 3578
3580 3 181.987662 68.6948196 83.5170884 -1 3579
3581 3 181.953775 68.7024783 83.5352963 -1 3580
3582 3 181.928148 68.7179589 83.5538558 -1 3581
3583 3 181.923977 68.7340932 83.5772101 -1 3582
3584 3 181.879639 68.7616665 83.5890927 -1 3583
3585 3 181.796444 68.77295 83.5952787 -1 3584
3586 3 181.626584 68.8020714 83.6055516 -1 3585
3587 3 181.41833 68.7793854 83.5896866 -1 3586
3588 3 181.155231 68.6928882 83.5737381 -1 3587
3589 3 181.12066 68.7198097 83.5879998 -1 3588
3590 3 181.108773 68.7677261 83.6033463 -1 3589
3591 3 181.115717 68.8490769 83.6439807 -1 3590
3592 3 181.057834 68.563027 83.5494101 -1 3588
3593 3 180.990196 68.5297616 83.5679431 -1 3592
3594 3 180.906319 68.4659135 83.5887914 -1 3593
3595 3 180.701633 68.4414045 83.6015256 -1 3594
3596 3 180.355545 68.3542586 83.5939694 -1 3595
3597 3 180.078807 68.3020454 83.5954877 -1 3596
3598 3 180.001232 68.1902291 83.6273477 -1 3597
3599 3 179.93485 68.1388526 83.6498168 -1 3598
3600 3 179.791047 68.1826056 83.6907134 -1 3599
3601 3 179.742376 68.1951119 83.7322489 -1 3600
3602 3 179.74473 68.2237472 83.7547511 -1 3601
3603 3 179.742797 68.2590666 83.7749333 -1 3602
3604 3 179.627702 68.1422425 83.8545344 -1 3603
3605 3 179.574481 68.0299069 83.8923068 -1 3604
3606 3 179.511562 67.9411218 83.9231728 -1 3605
3607 3 179.495632 67.9390668 83.9475925 -1 3606
3608 3 179.553871 67.8838071 83.9444583 -1 3607
3609 3 179.57615 67.8319857 83.9323113 -1 3608
3610 3 179.490892 67.9346745 83.9750776 -1 3607
3611 3 179.484489 67.9747613 83.993273 -1 3610
3612 3 179.457437 68.008355 84.00799 -1 3611
3613 3 179.371885 67.9778217 84.0219983 -1 3612
3614 3 179.331492 67.9786495 84.0401947 -1 3613
3615 3 179.207081 68.0321837 84.0838458 -1 3614
3616 3 179.179019 68.0649103 84.0985328 -1 3615
3617 3 179.236992 68.1069658 84.1312658 -1 3616
3618 3 179.23715 68.1357576 84.181007 -1 3617
3619 3 179.237355 68.1728834 84.2013617 -1 3618
3620 3 179.240052 68.2089878 84.2224991 -1 3619
3621 3 179.240528 68.2424149 84.2436605 -1 3620
3622 3 179.068286 68.3185439 84.2164042 -1 3621
3623 3 178.971505 68.308759 84.2514974 -1 3622
3624 3 178.911871 68.3112943 84.2649748 -1 3623
3625 3 178.856002 68.3424951 84.2736054 -1 3624
3626 3 178.794795 68.3571744 84.2843099 -1 3625
3627 3 178.762286 68.3734381 84.3013281 -1 3626
3628 3 178.666991 68.3969814 84.3024147 -1 3627
3629 3 178.388364 68.2370485 84.325641 -1 3628
3630 3 178.299678 68.2089333 84.3386067 -1 3629
3631 3 178.257329 68.2031468 84.3578096 -1 3630
3632 3 178.203381 68.1810392 84.3776112 -1 3631
3633 3 178.203081 68.1716879 84.4072437 -1 3632
3634 3 178.18655 68.1694561 84.4595492 -1 3633
3635 3 178.309409 68.0899072 84.5873765 -1 3634
3636 3 178.320764 68.001872 84.6355688 -1 3635
3637 3 178.42128 67.8945952 84.7082514 -1 3636
3638 3 178.439621 67.8397544 84.8071914 -1 3637
3639 3 178.387657 67.7626292 84.8387305 -1 3638
3640 3 178.263 67.7014224 84.7945082 -1 3639
3641 3 178.190806 67.6249202 84.8492096 -1 3640
3642 3 178.178881 67.605741 84.8782787 -1 3641
3643 3 178.195148 67.6003871 84.9110417 -1 3642
3644 3 178.247209 67.6374045 84.9434316 -1 3643
3645 3 178.299584 67.6195508 84.9870551 -1 3644
3646 3 178.199498 67.456763 85.0251317 -1 3645
3647 3 178.221507 67.4028885 85.0691653 -1 3646
3648 3 178.25628 67.3595936 85.1419542 -1 3647
3649 3 178.315443 67.3110337 85.1655398 -1 3648
3650 3 178.323008 67.2716536 85.2033296 -1 3649
3651 3 178.290287 67.2615594 85.2258358 -1 3650
3652 3 178.234937 67.2494746 85.2435493 -1 3651
3653 3 178.212171 67.2490826 85.2943568 -1 3652
3654 3 178.179563 67.2296635 85.3188398 -1 3653
3655 3 178.142447 67.1899593 85.3464748 -1 3654
3656 3 178.135327 67.1287718 85.3854592 -1 3655
3657 3 178.123029 67.1086161 85.414805 -1 3656
3658 3 178.117985 67.0742798 85.4487582 -1 3657
3659 3 178.154571 66.9939724 85.5018135 -1 3658
3660 3 178.047081 66.9454858 85.5151783 -1 3659
3661 3 177.940085 66.7863215 85.5797336 -1 3660
3662 3 177.992166 66.6383329 85.5944585 -1 3661
3663 3 177.902675 66.5768798 85.6428567 -1 3662
3664 3 177.841288 66.436646 85.7142735 -1 3663
3665 3 177.813734 66.2743184 85.7701223 -1 3664
3666 3 177.727935 66.2304462 85.7877392 -1 3665
3667 3 177.664726 66.2117647 85.805275 -1 3666
3668 3 177.528387 66.1535445 85.7298052 -1 3667
3669 3 177.550079 66.1055941 85.6604033 -1 3668
3670 3 177.686545 66.1053801 85.66378 -1 3669
3671 3 177.75467 66.0980007 85.6529129 -1 3670
3672 3 177.788874 66.0907368 85.6342024 -1 3671
3673 3 178.342566 68.0503153 84.658694 -1 3636
3674 3 178.351676 68.0974108 84.6791667 -1 3673
3675 3 178.343783 68.1153266 84.7294605 -1 3674
3676 3 178.320153 68.120864 84.7507701 -1 3675
3677 3 178.280854 68.1018436 84.7734284 -1 3676
3678 3 178.259874 68.0914187 84.7985786 -1 3677
3679 3 184.72387 69.0980442 82.9091769 -1 3546
3680 3 187.533771 69.9286255 82.9629198 -1 3526
3681 3 187.657559 69.8964596 82.9963586 -1 3680
3682 3 187.623893 70.5734748 83.1011309 -1 3518
3683 3 187.588616 70.6319951 83.1363476 -1 3682
3684 3 187.584057 70.6555817 83.157912 -1 3683
3685 3 188.701174 70.8234176 83.5562601 -1 3500
3686 3 188.700411 70.904512 83.5672821 -1 3685
3687 3 188.710876 70.9932026 83.5792239 -1 3686
3688 3 189.275465 70.3502711 84.9356797 -1 3471
3689 3 189.176651 70.1646457 84.9247755 -1 3688
3690 3 189.121357 70.0620649 84.85236 -1 3689
3691 3 189.134434 69.9559615 84.8492588 -1 3690
3692 3 189.076188 69.8260522 84.8357981 -1 3691
3693 3 189.077603 69.7508772 84.8240635 -1 3692
3694 3 189.091873 69.7040191 84.8093978 -1 3693
3695 3 189.047151 69.5954515 84.7945493 -1 3694
3696 3 189.047141 69.4943504 84.7877323 -1 3695
3697 3 189.095562 69.407011 84.7613935 -1 3696
3698 3 189.133481 69.3454363 84.7547511 -1 3697
3699 3 189.222369 69.2836838 84.7590161 -1 3698
3700 3 189.274069 69.1955052 84.7335873 -1 3699
3701 3 189.520196 69.0014353 84.7980566 -1 3700
3702 3 189.610153 68.8302424 84.8518482 -1 3701
3703 3 189.782496 68.6715693 84.8935925 -1 3702
3704 3 189.868088 68.5393444 84.9928913 -1 3703
3705 3 189.469987 70.6969507 85.1778071 -1 3466
3706 3 189.459504 70.7247573 85.1970874 -1 3705
3707 3 189.446899 70.7490163 85.2166297 -1 3706
3708 3 189.633697 70.7532432 85.2548655 -1 3707
3709 3 189.680732 70.7623041 85.2898838 -1 3708
3710 3 189.709031 70.7678254 85.3216868 -1 3709
3711 3 189.370065 70.6861406 85.2400617 -1 3707
3712 3 189.340433 70.6398701 85.2700828 -1 3711
3713 3 188.897697 70.3818223 85.4176565 -1 3462
3714 3 188.518142 70.4610921 85.402834 -1 3713
3715 3 188.421025 70.5263249 85.4234199 -1 3714
3716 3 188.226749 70.6038218 85.4209884 -1 3715
3717 3 188.18893 70.606478 85.4395138 -1 3716
3718 3 188.155877 70.6125108 85.4583789 -1 3717
3719 3 187.959529 70.6562689 85.4621715 -1 3718
3720 3 187.79209 70.7470647 85.4627476 -1 3719
3721 3 187.658039 70.8856844 85.4609653 -1 3720
3722 3 187.609091 71.0469468 85.4728539 -1 3721
3723 3 187.456233 71.2168114 85.4610057 -1 3722
3724 3 187.369123 71.3469363 85.4981019 -1 3723
3725 3 187.023214 71.4080983 85.4665734 -1 3724
3726 3 186.68206 71.5693694 85.3891325 -1 3725
3727 3 186.502198 71.7272409 85.3739501 -1 3726
3728 3 186.441437 71.7703625 85.3796182 -1 3727
3729 3 186.325713 71.8180111 85.3726156 -1 3728
3730 3 186.199107 71.8626612 85.3638493 -1 3729
3731 3 186.150263 71.8854456 85.3760416 -1 3730
3732 3 186.046809 71.899657 85.3781673 -1 3731
3733 3 185.876057 71.9228352 85.41833 -1 3732
3734 3 185.850299 71.9496401 85.4618471 -1 3733
3735 3 185.108459 72.1335608 85.2929681 -1 3734
3736 3 184.92492 72.2044665 85.2665579 -1 3735
3737 3 184.647768 72.2561624 85.223444 -1 3736
3738 3 184.592608 72.2849083 85.2330647 -1 3737
3739 3 184.419104 72.3420232 85.2113854 -1 3738
3740 3 184.293904 72.3818901 85.2035548 -1 3739
3741 3 183.896005 72.4851293 85.3416508 -1 3740
3742 3 183.732282 72.4883541 85.3596656 -1 3741
3743 3 183.408289 72.4942687 85.3964863 -1 3742
3744 3 183.295269 72.4849363 85.4007315 -1 3743
3745 3 183.185071 72.4772666 85.40526 -1 3744
3746 3 182.926838 72.5075367 85.3971078 -1 3745
3747 3 182.501782 72.5897631 85.3146152 -1 3746
3748 3 182.150238 72.6712454 85.4122996 -1 3747
3749 3 181.977502 72.7118514 85.4755169 -1 3748
3750 3 181.821233 72.7290844 85.4648511 -1 3749
3751 3 181.661006 72.7569192 85.4512222 -1 3750
3752 3 181.381391 72.6965958 85.4280055 -1 3751
3753 3 180.928611 72.616422 85.3149696 -1 3752
3754 3 180.771384 72.5849254 85.2584214 -1 3753
3755 3 180.648045 72.5933274 85.2017132 -1 3754
3756 3 180.575366 72.5855944 85.1594599 -1 3755
3757 3 180.502178 72.5950044 85.1137714 -1 3756
3758 3 180.404892 72.5306153 85.076878 -1 3757
3759 3 180.402698 72.5322922 85.0486127 -1 3758
3760 3 180.300438 72.5689817 84.9910921 -1 3759
3761 3 180.226079 72.5128154 84.9577127 -1 3760
3762 3 180.236599 72.6361938 84.8814545 -1 3761
3763 3 180.409666 72.5212647 84.8876322 -1 3762
3764 3 180.580671 72.4401133 84.914301 -1 3763
3765 3 180.152511 72.6709798 84.8283882 -1 3762
3766 3 179.976731 72.7286331 84.7228158 -1 3765
3767 3 179.959235 72.7559527 84.6861946 -1 3766
3768 3 179.972604 72.7621756 84.6331401 -1 3767
3769 3 179.921754 72.831059 84.5536303 -1 3768
3770 3 179.934044 72.8935714 84.4896246 -1 3769
3771 3 179.854139 72.9479441 84.4063774 -1 3770
3772 3 179.830836 73.0223771 84.3595411 -1 3771
3773 3 179.787623 73.0846119 84.3105459 -1 3772
3774 3 179.718806 73.0935857 84.2384732 -1 3773
3775 3 179.753305 73.102421 84.1897877 -1 3774
3776 3 179.757441 73.1358858 84.1295872 -1 3775
3777 3 179.775635 73.1631486 84.1011502 -1 3776
3778 3 179.914455 73.1742521 84.1304408 -1 3777
3779 3 180.034977 73.1707517 84.1309628 -1 3778
3780 3 180.181871 73.1828324 84.1344955 -1 3779
3781 3 180.395733 73.2585856 84.1410998 -1 3780
3782 3 180.456925 73.1964315 84.1393078 -1 3781
3783 3 180.55642 73.0960268 84.2355025 -1 3782
3784 3 180.60499 73.0697334 84.2788126 -1 3783
3785 3 180.592663 73.0775107 84.3019249 -1 3784
3786 3 180.771405 72.991527 84.2764514 -1 3785
3787 3 180.790129 72.9557759 84.2600963 -1 3786
3788 3 180.789148 72.9240567 84.2385314 -1 3787
3789 3 180.804841 72.8999126 84.2192891 -1 3788
3790 3 180.805047 72.8633843 84.1989031 -1 3789
3791 3 179.764569 73.1653602 84.0708367 -1 3777
3792 3 179.689842 73.2141962 84.0173161 -1 3791
3793 3 179.697137 73.2159833 83.9638555 -1 3792
3794 3 179.663847 73.1854117 83.879928 -1 3793
3795 3 179.679261 73.2265103 83.793541 -1 3794
3796 3 179.736385 73.4011346 83.7189326 -1 3795
3797 3 179.689064 73.499782 83.6350176 -1 3796
3798 3 179.705774 73.5551645 83.5464058 -1 3797
3799 3 179.76512 73.5783675 83.4735041 -1 3798
3800 3 179.868481 73.6667862 83.3984402 -1 3799
3801 3 179.874774 73.7572114 83.3010872 -1 3800
3802 3 179.877725 73.8175915 83.235923 -1 3801
3803 3 179.762259 73.9311745 83.1341079 -1 3802
3804 3 179.742936 73.9103061 83.0517287 -1 3803
3805 3 179.799821 73.9779939 82.9975208 -1 3804
3806 3 179.842197 74.043371 82.9132138 -1 3805
3807 3 179.886533 74.0936224 82.8594485 -1 3806
3808 3 179.874771 74.1099995 82.7992446 -1 3807
3809 3 179.856139 74.1175492 82.7663763 -1 3808
3810 3 179.842386 74.1382137 82.7322013 -1 3809
3811 3 179.841553 74.1820375 82.696698 -1 3810
3812 3 179.94426 74.3331513 82.6376987 -1 3811
3813 3 180.048757 74.3310326 82.5528102 -1 3812
3814 3 180.061417 74.3462166 82.525664 -1 3813
3815 3 180.055622 74.3459721 82.4699479 -1 3814
3816 3 180.005685 74.4902189 82.3506062 -1 3815
3817 3 179.954599 74.5092185 82.2811603 -1 3816
3818 3 179.949507 74.5461208 82.1916686 -1 3817
3819 3 179.885557 74.6872735 82.1243107 -1 3818
3820 3 179.844978 74.6461097 82.0682362 -1 3819
3821 3 179.799208 74.6459021 82.0307299 -1 3820
3822 3 179.718852 74.6915962 81.9227035 -1 3821
3823 3 179.712044 74.8470068 81.8114998 -1 3822
3824 3 179.742583 74.9404772 81.7200268 -1 3823
3825 3 179.696047 75.082583 81.6295884 -1 3824
3826 3 179.673532 75.2182026 81.5186925 -1 3825
3827 3 179.747049 75.3917462 81.3956373 -1 3826
3828 3 180.052482 75.6914236 81.3836744 -1 3827
3829 3 180.146498 75.7070626 81.3749391 -1 3828
3830 3 180.229964 75.7489371 81.4133223 -1 3829
3831 3 180.249414 75.7758428 81.4399763 -1 3830
3832 3 180.19596 75.8088992 81.4762229 -1 3831
3833 3 180.171562 75.8320355 81.4936867 -1 3832
3834 3 180.147337 75.8570975 81.5108447 -1 3833
3835 3 180.108854 75.8782994 81.525487 -1 3834
3836 3 180.091826 75.8961232 81.5455602 -1 3835
3837 3 180.082962 75.8882784 81.5720677 -1 3836
3838 3 180.063972 75.8840179 81.595657 -1 3837
3839 3 180.057341 75.8818246 81.6216574 -1 3838
3840 3 180.04301 75.8811191 81.6456601 -1 3839
3841 3 180.018704 75.9245727 81.6595013 -1 3840
3842 3 180.049025 75.975958 81.6842052 -1 3841
3843 3 180.103311 75.9938325 81.7203021 -1 3842
3844 3 180.105633 76.0829073 81.7319434 -1 3843
3845 3 180.062887 76.1441192 81.738456 -1 3844
3846 3 180.265452 76.3687112 81.7707744 -1 3845
3847 3 180.383959 76.4748548 81.7783379 -1 3846
3848 3 180.300361 76.3743625 81.80467 -1 3846
3849 3 180.328938 76.3872278 81.835851 -1 3848
3850 3 180.408417 76.4266221 81.873685 -1 3849
3851 3 180.429421 76.4526023 81.9008075 -1 3850
3852 3 180.449107 76.4835216 81.9267448 -1 3851
3853 3 180.465992 76.502048 81.9542763 -1 3852
3854 3 180.624413 76.5621559 82.0060372 -1 3853
3855 3 180.822393 76.6281741 81.9843496 -1 3854
3856 3 180.840512 76.6440271 81.9584924 -1 3855
3857 3 180.859994 76.7957981 81.9356058 -1 3856
3858 3 180.845687 76.8187791 81.901237 -1 3857
3859 3 180.829252 76.8370673 81.8672381 -1 3858
3860 3 180.795405 76.8546412 81.8294801 -1 3859
3861 3 180.798861 76.8405127 81.8057353 -1 3860
3862 3 180.801368 76.8041525 81.7857572 -1 3861
3863 3 180.821055 76.7869586 81.7661871 -1 3862
3864 3 180.845836 76.7471165 81.7518094 -1 3863
3865 3 180.854466 76.7113241 81.7330953 -1 3864
3866 3 180.857139 76.6875867 81.7108902 -1 3865
3867 3 180.828211 76.7125829 81.672898 -1 3866
3868 3 180.864613 76.7301001 81.6508544 -1 3867
3869 3 180.880534 76.7413016 81.6253629 -1 3868
3870 3 180.901007 76.7337704 81.6042386 -1 3869
3871 3 180.924848 76.735697 81.5821763 -1 3870
3872 3 180.956286 76.7458133 81.560349 -1 3871
3873 3 180.966365 76.7710057 81.5310572 -1 3872
3874 3 180.959928 76.7634411 81.5039272 -1 3873
3875 3 181.080978 76.6897139 81.5170967 -1 3874
3876 3 181.118027 76.6723065 81.5014378 -1 3875
3877 3 181.228916 76.6119034 81.5099587 -1 3876
3878 3 181.269726 76.5651879 81.5003809 -1 3877
3879 3 181.275965 76.5422309 81.4788303 -1 3878
3880 3 181.25892 76.4996369 81.4555903 -1 3879
3881 3 181.257955 76.4626902 81.4349303 -1 3880
3882 3 181.235222 76.4360021 81.4075678 -1 3881
3883 3 181.235691 76.4355103 81.3536491 -1 3882
3884 3 179.979349 76.1946986 81.6564563 -1 3844
3885 3 179.9303 76.2461467 81.6091561 -1 3884
3886 3 179.71558 75.3827958 81.3359147 -1 3827
3887 3 179.725099 75.4349936 81.3016052 -1 3886
3888 3 179.746938 75.7651512 81.1933581 -1 3887
3889 3 179.750132 76.2263931 81.0037896 -1 3888
3890 3 179.74782 76.2724645 80.9139538 -1 3889
3891 3 179.758146 76.2890132 80.8862943 -1 3890
3892 3 179.763522 76.3088082 80.8569533 -1 3891
3893 3 179.701247 76.379547 80.776405 -1 3892
3894 3 179.563942 76.7823901 80.6206669 -1 3893
3895 3 179.467471 77.2301805 80.493676 -1 3894
3896 3 179.459929 77.3189616 80.4225445 -1 3895
3897 3 179.490619 77.2894215 80.4075703 -1 3896
3898 3 179.544343 77.2660737 80.3966528 -1 3897
3899 3 179.692753 75.854011 81.1924162 -1 3888
3900 3 179.411129 76.2852702 81.1878169 -1 3899
3901 3 179.286797 76.2708096 81.2165931 -1 3900
3902 3 178.9098 76.2952468 81.1547105 -1 3901
3903 3 180.129114 74.4151583 82.3922585 -1 3816
3904 3 180.19834 74.3941096 82.384561 -1 3903
3905 3 180.240956 74.3690176 82.3715829 -1 3904
3906 3 180.049025 73.7667018 83.3387714 -1 3801
3907 3 180.179392 73.8129906 83.4142477 -1 3906
3908 3 180.219357 73.8479728 83.4986583 -1 3907
3909 3 180.20256 73.8455415 83.5226145 -1 3908
3910 3 180.137565 73.8971301 83.5529018 -1 3909
3911 3 179.643247 73.587639 83.6902351 -1 3796
3912 3 179.576606 73.6844396 83.739068 -1 3911
3913 3 179.499459 73.8570125 83.7986835 -1 3912
3914 3 179.533895 73.9285273 83.8477481 -1 3913
3915 3 179.533961 73.9749001 83.8664139 -1 3914
3916 3 179.536182 74.0090375 83.9151899 -1 3915
3917 3 179.546445 74.1294425 83.9769372 -1 3916
3918 3 179.571542 74.2370558 83.935118 -1 3917
3919 3 179.608526 74.3682439 83.8370014 -1 3918
3920 3 179.632776 74.5142883 83.7060647 -1 3919
3921 3 179.595784 74.6816081 83.6393345 -1 3920
3922 3 179.605142 74.7010238 83.6923809 -1 3921
3923 3 180.131953 72.7048279 84.8447041 -1 3765
3924 3 180.092535 72.7791236 84.876453 -1 3923
3925 3 179.989972 72.8728358 84.8628217 -1 3924
3926 3 179.896861 73.0121925 84.7877242 -1 3925
3927 3 179.909411 73.0779768 84.7505437 -1 3926
3928 3 179.923742 73.1589508 84.7108856 -1 3927
3929 3 179.914971 73.2480129 84.7467387 -1 3928
3930 3 179.947821 73.341468 84.79111 -1 3929
3931 3 179.969658 73.3568331 84.8204924 -1 3930
3932 3 179.988017 73.3723975 84.849051 -1 3931
3933 3 180.010341 73.3992144 84.8763478 -1 3932
3934 3 180.012942 73.4147213 84.9013697 -1 3933
3935 3 180.222628 72.3932285 85.0623775 -1 3759
3936 3 180.125581 72.3636342 85.0737167 -1 3935
3937 3 180.054337 72.297734 85.1253787 -1 3936
3938 3 180.018173 72.2847601 85.147238 -1 3937
3939 3 180.221762 72.2016534 85.2091488 -1 3938
3940 3 180.210706 72.1180328 85.2503678 -1 3939
3941 3 180.282379 72.0313345 85.2558189 -1 3940
3942 3 180.271896 71.9888888 85.2341992 -1 3941
3943 3 180.281805 71.9681349 85.2129558 -1 3942
3944 3 179.985995 72.2687099 85.170596 -1 3938
3945 3 179.937357 72.2633251 85.2156926 -1 3944
3946 3 179.872068 72.2290191 85.2351536 -1 3945
3947 3 179.74063 72.1791174 85.2427585 -1 3946
3948 3 179.548592 72.1360699 85.2353926 -1 3947
3949 3 179.532114 72.2511461 85.2093599 -1 3948
3950 3 179.503129 72.1396193 85.2520041 -1 3948
3951 3 179.426022 72.1228874 85.2654319 -1 3950
3952 3 179.386137 72.1023224 85.2879972 -1 3951
3953 3 179.306064 72.1161597 85.2948319 -1 3952
3954 3 179.171955 72.0212763 85.3106501 -1 3953
3955 3 179.152179 72.0396296 85.3302013 -1 3954
3956 3 179.135824 72.0856563 85.3727136 -1 3955
3957 3 179.123751 72.096006 85.3955592 -1 3956
3958 3 179.043033 72.1307644 85.3982068 -1 3957
3959 3 178.874625 72.0832968 85.4247516 -1 3958
3960 3 178.751983 72.0717825 85.4822324 -1 3959
3961 3 178.621373 72.0007514 85.604883 -1 3960
3962 3 178.438896 71.9387929 85.7419576 -1 3961
3963 3 178.40261 71.9437761 85.8158259 -1 3962
3964 3 178.097129 71.8010532 85.9416814 -1 3963
3965 3 177.906209 71.8782243 86.0500227 -1 3964
3966 3 177.847479 71.8560944 86.0690184 -1 3965
3967 3 177.658248 71.9770822 86.1414887 -1 3966
3968 3 177.421024 71.9669414 86.2571905 -1 3967
3969 3 177.282361 72.0212317 86.3266368 -1 3968
3970 3 176.988142 72.1276592 86.3513054 -1 3969
3971 3 176.695752 72.1763058 86.3603081 -1 3970
3972 3 176.508351 72.185615 86.3448854 -1 3971
3973 3 176.234166 72.1176875 86.3536886 -1 3972
3974 3 176.059063 72.013368 86.3917714 -1 3973
3975 3 175.876577 71.9438534 86.4493025 -1 3974
3976 3 175.695544 71.7660114 86.5291868 -1 3975
3977 3 175.45848 71.4763191 86.6478243 -1 3976
3978 3 175.357467 71.1609843 86.7459243 -1 3977
3979 3 175.28555 70.9252635 86.8625824 -1 3978
3980 3 175.257652 70.8617583 86.9819124 -1 3979
3981 3 175.218941 71.1878263 86.9347693 -1 3980
3982 3 175.230536 71.2534056 86.9799851 -1 3981
3983 3 175.201848 71.3580616 87.0364962 -1 3982
3984 3 175.130777 71.4130475 87.1220599 -1 3983
3985 3 175.07619 71.4987051 87.2610045 -1 3984
3986 3 175.253438 70.7701893 87.027916 -1 3980
3987 3 175.32287 70.6020797 87.1619928 -1 3986
3988 3 175.507053 70.352946 87.337935 -1 3987
3989 3 175.503014 70.326858 87.3706292 -1 3988
3990 3 175.483529 70.1726807 87.5111629 -1 3989
3991 3 175.526621 70.1281083 87.6707556 -1 3990
3992 3 175.496926 70.0559668 87.8486985 -1 3991
3993 3 175.539129 70.0857616 87.8797474 -1 3992
3994 3 175.660226 70.1060341 87.9297851 -1 3993
3995 3 175.749997 70.1120784 87.9760526 -1 3994
3996 3 175.877178 70.0448771 88.0457822 -1 3995
3997 3 175.921821 70.0276091 88.087219 -1 3996
3998 3 176.169727 69.9381493 88.1876835 -1 3997
3999 3 176.235988 69.7853439 88.1778689 -1 3998
4000 3 176.343139 69.7785588 88.1461146 -1 3999
4001 3 176.450514 69.7574007 88.1174887 -1 4000
4002 3 176.663598 69.669592 88.041445 -1 4001
4003 3 176.886331 69.4379722 88.0541384 -1 4002
4004 3 176.953231 69.2647236 88.0770132 -1 4003
4005 3 176.98497 69.2097747 88.0673505 -1 4004
4006 3 177.056538 69.0556928 88.171721 -1 4005
4007 3 177.184385 68.896177 88.2895607 -1 4006
4008 3 177.299518 68.851075 88.3804273 -1 4007
4009 3 177.441948 68.7792438 88.5109925 -1 4008
4010 3 177.532662 68.7542492 88.6484758 -1 4009
4011 3 177.568813 68.7312738 88.7455617 -1 4010
4012 3 177.392331 68.9970454 88.2852899 -1 4007
4013 3 177.539012 69.0400277 88.2800086 -1 4012
4014 3 177.691223 69.027777 88.2876316 -1 4013
4015 3 177.779978 68.9540965 88.2944258 -1 4014
4016 3 178.048274 68.9903866 88.2891027 -1 4015
4017 3 178.073413 69.0040024 88.2636736 -1 4016
4018 3 178.059579 69.1431605 88.1753206 -1 4017
4019 3 178.091275 69.2484122 88.1321332 -1 4018
4020 3 178.108052 69.3390245 88.0888058 -1 4019
4021 3 178.155394 69.3963646 88.0591618 -1 4020
4022 3 175.174628 70.0444602 87.7817402 -1 3992
4023 3 175.001268 70.0214656 87.777595 -1 4022
4024 3 174.803519 70.0137596 87.7651081 -1 4023
4025 3 174.763871 69.929095 87.7461257 -1 4024
4026 3 174.714444 69.7199471 87.7512459 -1 4025
4027 3 175.087794 70.8460857 86.9763845 -1 3986
4028 3 174.938905 70.8511199 87.027503 -1 4027
4029 3 175.034833 70.8216611 87.1950101 -1 4028
4030 3 175.079872 70.8012628 87.2370954 -1 4029
4031 3 175.127763 70.7875082 87.2784264 -1 4030
4032 3 175.207161 70.7532714 87.3308062 -1 4031
4033 3 175.312243 70.6583852 87.401321 -1 4032
4034 3 175.513769 70.6436425 87.4761073 -1 4033
4035 3 175.602521 71.6562493 86.6707747 -1 3977
4036 3 175.596721 71.7428376 86.735839 -1 4035
4037 3 175.550318 71.90195 86.7493709 -1 4036
4038 3 175.471061 71.9486945 86.7505832 -1 4037
4039 3 175.323863 71.9558306 86.745078 -1 4038
4040 3 175.131268 71.8132583 86.8441588 -1 4039
4041 3 175.080441 71.7714033 86.8976826 -1 4040
4042 3 175.59284 71.9500386 86.8047587 -1 4038
4043 3 175.707577 71.904957 86.922703 -1 4042
4044 3 175.755962 71.873544 86.9955025 -1 4043
4045 3 175.783695 71.8973154 87.0246338 -1 4044
4046 3 175.808395 72.0260723 87.115473 -1 4045
4047 3 175.870183 72.0811332 87.1734995 -1 4046
4048 3 175.806197 72.185913 87.2219366 -1 4047
4049 3 175.76778 72.2230159 87.2618335 -1 4048
4050 3 175.6713 72.2441846 87.2924217 -1 4049
4051 3 175.719133 72.4011595 87.4101207 -1 4050
4052 3 175.75843 72.5118476 87.4238106 -1 4051
4053 3 175.736334 72.5751146 87.3782058 -1 4052
4054 3 175.649736 72.4835069 87.2667082 -1 4053
4055 3 175.507463 72.3396511 87.2095361 -1 4054
4056 3 175.42289 72.3227169 87.2226341 -1 4055
4057 3 175.378495 72.2890382 87.3037261 -1 4056
4058 3 175.310616 72.1296563 87.349752 -1 4057
4059 3 175.21119 72.1840898 87.3451126 -1 4058
4060 3 175.069826 72.2214461 87.2790634 -1 4059
4061 3 175.026608 72.2536643 87.2351933 -1 4060
4062 3 174.973448 72.217553 87.287123 -1 4061
4063 3 174.982085 72.2246925 87.3154843 -1 4062
4064 3 175.197874 72.1499203 87.4331747 -1 4059
4065 3 175.04508 72.2338373 87.4110408 -1 4064
4066 3 174.940022 72.2698526 87.4370398 -1 4065
4067 3 174.732913 72.2849603 87.4455884 -1 4066
4068 3 174.606839 72.3708949 87.4289275 -1 4067
4069 3 174.567154 72.4551191 87.4310634 -1 4068
4070 3 174.567055 72.5285944 87.4718222 -1 4069
4071 3 174.415174 72.5534976 87.5462997 -1 4070
4072 3 174.214723 72.5626071 87.5579194 -1 4071
4073 3 174.132132 72.5932517 87.5621 -1 4072
4074 3 176.052463 72.0079706 86.3635355 -1 3974
4075 3 176.033988 71.9812016 86.2533661 -1 4074
4076 3 176.010085 71.9805155 86.1925143 -1 4075
4077 3 175.961646 72.0002907 86.0943211 -1 4076
4078 3 175.826623 71.9554855 85.9899144 -1 4077
4079 3 175.797441 71.8895791 85.9129836 -1 4078
4080 3 175.794402 71.8618565 85.8899504 -1 4079
4081 3 175.840645 71.7579555 85.8371645 -1 4080
4082 3 175.929138 71.6041787 85.8036097 -1 4081
4083 3 175.97667 71.5254251 85.7461113 -1 4082
4084 3 175.862306 71.3588431 85.6422485 -1 4083
4085 3 175.575529 71.3092828 85.5048492 -1 4084
4086 3 175.312928 71.3220333 85.3884528 -1 4085
4087 3 175.169871 71.3773073 85.3739065 -1 4086
4088 3 175.044144 71.3081011 85.3039949 -1 4087
4089 3 175.012621 71.289427 85.272798 -1 4088
4090 3 174.997134 71.2056105 85.2579649 -1 4089
4091 3 174.989754 71.1012931 85.2489558 -1 4090
4092 3 175.073075 70.8713225 85.2568033 -1 4091
4093 3 175.121892 70.807008 85.2523251 -1 4092
4094 3 175.067948 70.6937533 85.1788369 -1 4093
4095 3 175.086188 70.611825 85.1430875 -1 4094
4096 3 174.980673 70.5246799 85.0809543 -1 4095
4097 3 174.930162 70.4599591 85.0545483 -1 4096
4098 3 174.949859 70.4690011 85.0011436 -1 4097
4099 3 175.026299 71.4881404 85.2087908 -1 4089
4100 3 175.013478 71.6988165 85.1367415 -1 4099
4101 3 174.968767 71.7427678 84.978961 -1 4100
4102 3 174.82225 71.7025058 84.8988464 -1 4101
4103 3 174.59522 71.6292733 84.8353693 -1 4102
4104 3 174.430925 71.566629 84.783664 -1 4103
4105 3 174.407133 71.6457528 84.7909397 -1 4104
4106 3 174.388027 71.6532872 84.8131785 -1 4105
4107 3 174.388442 71.6570126 84.8404333 -1 4106
4108 3 175.025807 71.7230224 84.9118167 -1 4102
4109 3 175.238669 71.6691009 84.8857954 -1 4108
4110 3 175.41976 71.7695904 84.8228642 -1 4109
4111 3 175.490629 71.8269321 84.7996344 -1 4110
4112 3 175.594064 71.7884193 84.8578643 -1 4111
4113 3 175.68147 71.6718791 84.9277629 -1 4112
4114 3 175.754611 71.5158693 84.9466241 -1 4113
4115 3 175.818195 71.4286207 84.9221531 -1 4114
4116 3 175.856048 71.4163911 84.9051492 -1 4115
4117 3 175.504425 71.7994151 84.7524455 -1 4111
4118 3 176.411434 72.2613153 86.3084008 -1 3972
4119 3 176.416869 72.33342 86.2952182 -1 4118
4120 3 176.404393 72.3513051 86.3167006 -1 4119
4121 3 177.601266 72.0649737 86.0836474 -1 3967
4122 3 177.530024 72.0538061 86.0422587 -1 4121
4123 3 177.47835 72.0206413 86.0095751 -1 4122
4124 3 177.440167 72.0204289 85.9733717 -1 4123
4125 3 177.412224 72.0063211 85.9421951 -1 4124
4126 3 177.918141 71.9982965 86.0289298 -1 3965
4127 3 177.895022 72.0166815 86.0478399 -1 4126
4128 3 177.732153 72.0760903 86.055179 -1 4127
4129 3 177.616562 72.1265592 86.0471459 -1 4128
4130 3 177.533401 72.027606 85.9650068 -1 4129
4131 3 177.532407 72.0122582 85.9400902 -1 4130
4132 3 178.26518 71.8757375 85.5770409 -1 3962
4133 3 178.16985 71.8190273 85.5390795 -1 4132
4134 3 178.00244 71.7800272 85.4814359 -1 4133
4135 3 177.880544 71.7961708 85.423198 -1 4134
4136 3 181.409817 72.7305329 85.4551625 -1 3752
4137 3 181.428646 72.7650271 85.480067 -1 4136
4138 3 181.453568 72.7991786 85.5063879 -1 4137
4139 3 181.341152 72.8440735 85.5000598 -1 4138
4140 3 181.232933 72.861252 85.445245 -1 4139
4141 3 181.079367 72.909559 85.3742719 -1 4140
4142 3 180.981972 72.9289809 85.3213817 -1 4141
4143 3 180.89169 72.8802551 85.3379981 -1 4142
4144 3 180.843367 72.8399805 85.3897824 -1 4143
4145 3 180.959122 72.8603425 85.493922 -1 4144
4146 3 181.025225 72.9441885 85.3007242 -1 4142
4147 3 181.080126 72.9615672 85.2822555 -1 4146
4148 3 181.08888 72.9596982 85.257188 -1 4147
4149 3 181.283039 72.8463429 85.5414457 -1 4139
4150 3 181.215439 72.8862168 85.57345 -1 4149
4151 3 181.18096 72.9295021 85.5847838 -1 4150
4152 3 181.06746 72.9632631 85.6625376 -1 4151
4153 3 181.04009 72.9709205 85.6823554 -1 4152
4154 3 181.055962 72.9636166 85.7694865 -1 4153
4155 3 180.97002 73.0004844 85.852813 -1 4154
4156 3 180.791188 73.038988 85.942608 -1 4155
4157 3 180.587531 73.1123216 85.9653139 -1 4156
4158 3 180.453384 73.2108415 86.025996 -1 4157
4159 3 180.331184 73.1728747 86.0336477 -1 4158
4160 3 180.229244 73.0712939 86.0307669 -1 4159
4161 3 180.185663 72.961819 85.9600485 -1 4160
4162 3 180.124598 72.8300997 85.9446581 -1 4161
4163 3 180.049319 72.748151 85.943861 -1 4162
4164 3 180.060321 72.6337337 85.941173 -1 4163
4165 3 179.962613 72.3360511 85.9225594 -1 4164
4166 3 179.965295 72.2929054 85.8215112 -1 4165
4167 3 180.213732 72.930075 85.9175756 -1 4161
4168 3 180.212804 72.9135703 85.8931264 -1 4167
4169 3 180.183656 72.8747079 85.8667343 -1 4168
4170 3 181.785601 72.6785342 85.4393482 -1 3750
4171 3 181.769623 72.6027192 85.3409902 -1 4170
4172 3 181.778302 72.5349846 85.2465349 -1 4171
4173 3 181.914118 72.6146285 85.1793403 -1 4172
4174 3 182.091556 72.5282297 85.0714014 -1 4173
4175 3 182.116679 72.4524055 85.009561 -1 4174
4176 3 182.015899 72.4683922 84.9566639 -1 4175
4177 3 181.991819 72.4471267 84.9006761 -1 4176
4178 3 182.14909 72.3638936 84.9517848 -1 4175
4179 3 182.118992 72.3363849 84.895665 -1 4178
4180 3 182.157849 72.25795 84.8373783 -1 4179
4181 3 182.166276 72.2050001 84.7673892 -1 4180
4182 3 182.212168 72.2323964 84.7176734 -1 4181
4183 3 182.230564 72.2449476 84.692025 -1 4182
4184 3 182.250058 72.2744221 84.6633755 -1 4183
4185 3 182.300736 72.2396636 84.6540333 -1 4184
4186 3 182.381157 72.2016312 84.6246266 -1 4185
4187 3 182.385749 72.155075 84.5799174 -1 4186
4188 3 183.196064 72.5461937 85.3397891 -1 3744
4189 3 183.095008 72.6066748 85.2785749 -1 4188
4190 3 183.032703 72.6213193 85.2347316 -1 4189
4191 3 183.996107 72.1510176 85.1830314 -1 3740
4192 3 183.971144 71.9353226 85.1648327 -1 4191
4193 3 184.000741 71.7921217 85.1718588 -1 4192
4194 3 184.015089 71.7615 85.1536887 -1 4193
4195 3 185.878487 71.9532003 85.6029157 -1 3734
4196 3 186.246371 72.0939377 85.6542586 -1 4195
4197 3 186.453765 72.1142745 85.7487351 -1 4196
4198 3 186.669629 72.1939958 85.8602885 -1 4197
4199 3 186.982097 72.2713773 85.9383614 -1 4198
4200 3 187.175695 72.2359643 86.0131766 -1 4199
4201 3 187.303089 72.1895557 85.9950357 -1 4200
4202 3 187.432781 72.1683085 85.9994595 -1 4201
4203 3 187.538942 72.2007217 85.9883877 -1 4202
4204 3 187.621861 72.2205922 85.9748819 -1 4203
4205 3 187.79701 72.2565342 86.0315362 -1 4204
4206 3 187.900001 72.2550519 86.0803571 -1 4205
4207 3 188.173102 72.2513042 86.1110812 -1 4206
4208 3 188.184602 72.246166 86.1414607 -1 4207
4209 3 188.210856 72.3222845 86.1858933 -1 4208
4210 3 188.288107 72.3541782 86.2226356 -1 4209
4211 3 188.436951 72.4032589 86.2708017 -1 4210
4212 3 188.487092 72.5292964 86.310269 -1 4211
4213 3 188.56156 72.5978131 86.3391139 -1 4212
4214 3 188.737301 72.6784141 86.305665 -1 4213
4215 3 188.799818 72.7286352 86.2817541 -1 4214
4216 3 188.905906 72.8402605 86.3085472 -1 4215
4217 3 188.990569 72.8294662 86.3011536 -1 4216
4218 3 189.091141 72.8308362 86.2946226 -1 4217
4219 3 189.145996 72.8729405 86.3513676 -1 4218
4220 3 189.344526 73.0154157 86.3370731 -1 4219
4221 3 189.538944 73.0533819 86.4229696 -1 4220
4222 3 189.599217 73.1691577 86.4661577 -1 4221
4223 3 189.597384 73.239643 86.4787728 -1 4222
4224 3 189.587922 73.286649 86.5481364 -1 4223
4225 3 189.637916 73.3180869 86.6325907 -1 4224
4226 3 189.663299 73.3864612 86.7047566 -1 4225
4227 3 189.830812 73.3132603 86.7261988 -1 4226
4228 3 189.981423 73.1664584 86.758731 -1 4227
4229 3 190.140232 73.1343092 86.7702873 -1 4228
4230 3 190.19243 73.0641249 86.7678644 -1 4229
4231 3 190.326581 72.9568662 86.8697269 -1 4230
4232 3 190.388381 72.9447977 86.9381557 -1 4231
4233 3 185.876115 71.9094201 85.6380952 -1 4195
4234 3 185.875161 71.8627657 85.6741491 -1 4233
4235 3 185.84424 71.8562891 85.6959192 -1 4234
4236 3 185.815528 71.845931 85.7189245 -1 4235
4237 3 185.761211 71.8296609 85.7647386 -1 4236
4238 3 185.657388 71.72504 85.8172275 -1 4237
4239 3 185.852472 71.9155072 85.6861108 -1 4235
4240 3 185.825213 72.0609615 85.7332623 -1 4239
4241 3 185.834499 72.1005128 85.7546637 -1 4240
4242 3 189.511894 69.9941814 85.8137107 -1 3456
4243 3 189.202708 70.120325 85.7775682 -1 4242
4244 3 189.115036 70.1318935 85.7838711 -1 4243
4245 3 188.927077 70.0724496 85.7833276 -1 4244
4246 3 188.699625 70.0493864 85.7941293 -1 4245
4247 3 188.490279 70.1196332 85.8170285 -1 4246
4248 3 188.482041 70.1505984 85.8361491 -1 4247
4249 3 188.309146 70.0449668 85.7936791 -1 4248
4250 3 188.182567 69.9760505 85.7535687 -1 4249
4251 3 188.075165 69.8396918 85.7310017 -1 4250
4252 3 187.928392 69.6824416 85.7313286 -1 4251
4253 3 187.841704 69.6476647 85.7469545 -1 4252
4254 3 187.792376 69.6662165 85.7598273 -1 4253
4255 3 187.804751 69.7204077 85.7787067 -1 4254
4256 3 188.027235 69.8338301 85.6948685 -1 4251
4257 3 187.982223 69.775593 85.642735 -1 4256
4258 3 187.91127 69.7692679 85.6017475 -1 4257
4259 3 187.872064 69.7629712 85.5675138 -1 4258
4260 3 190.698537 70.274586 86.4617857 -1 3447
4261 3 190.555649 70.3861286 86.4636861 -1 4260
4262 3 190.322697 70.6390606 86.4454726 -1 4261
4263 3 190.320708 70.7012801 86.4863806 -1 4262
4264 3 191.826177 69.0284751 87.2993586 -1 3437
4265 3 191.725824 69.0498517 87.3551585 -1 4264
4266 3 191.517172 69.1030349 87.3821528 -1 4265
4267 3 191.339229 69.1203441 87.3959526 -1 4266
4268 3 191.299815 69.1221066 87.4144393 -1 4267
4269 3 191.272844 69.1261361 87.4350055 -1 4268
4270 3 191.240989 69.1837927 87.443436 -1 4269
4271 3 191.194892 69.2098696 87.4555069 -1 4270
4272 3 191.117329 69.1986722 87.4688589 -1 4271
4273 3 191.063321 69.2098867 87.4823896 -1 4272
4274 3 191.041738 69.1526201 87.435966 -1 4273
4275 3 191.034222 69.0966643 87.3921467 -1 4274
4276 3 191.889665 68.8746549 87.5599128 -1 3282
4277 3 191.826704 68.8458806 87.5799744 -1 4276
4278 3 191.786395 68.832416 87.6014662 -1 4277
4279 3 191.975157 69.1854698 87.6200806 -1 3280
4280 3 191.911301 69.235797 87.6234665 -1 4279
4281 3 191.817548 69.2795235 87.6490419 -1 4280
4282 3 191.800228 69.2911596 87.6699862 -1 4281
4283 3 192.167532 68.2827195 88.5217519 -1 3270
4284 3 192.058203 68.297361 88.5500611 -1 4283
4285 3 191.783726 68.3336788 88.5937935 -1 4284
4286 3 191.821167 68.3318844 88.628696 -1 4285
4287 3 191.869746 68.4121572 88.7021923 -1 4286
4288 3 191.781007 68.5762624 88.7836357 -1 4287
4289 3 191.715748 68.5838907 88.9029604 -1 4288
4290 3 191.690934 68.7311847 88.9472795 -1 4289
4291 3 191.660324 68.7410602 88.9658066 -1 4290
4292 3 191.69232 68.8067246 88.9852583 -1 4291
4293 3 191.684253 68.8301196 89.0055034 -1 4292
4294 3 191.645051 68.868741 89.0162256 -1 4293
4295 3 191.606466 68.8984751 89.0289523 -1 4294
4296 3 191.597833 68.9174646 89.0500133 -1 4295
4297 3 191.593307 68.9345402 89.0723075 -1 4296
4298 3 191.594096 68.9594553 89.0940237 -1 4297
4299 3 191.579477 68.9652812 89.1166416 -1 4298
4300 3 191.580525 68.9687935 89.1697135 -1 4299
4301 3 191.589233 69.0085841 89.189885 -1 4300
4302 3 191.586017 69.0434322 89.208686 -1 4301
4303 3 191.604208 69.0686518 89.2338361 -1 4302
4304 3 191.574762 69.0998962 89.2748791 -1 4303
4305 3 191.530701 69.1138417 89.2898337 -1 4304
4306 3 191.453512 69.1414379 89.2952366 -1 4305
4307 3 191.515905 68.6967738 88.9726641 -1 4291
4308 3 191.454308 68.7165318 88.9828161 -1 4307
4309 4 192.089752 67.6320555 88.644677 -1 3269
4310 4 191.883194 67.5820678 88.6936764 -1 4309
4311 4 191.68435 67.5529883 88.739772 -1 4310
4312 4 191.35388 67.5037402 88.8169525 -1 4311
4313 4 191.112062 67.53402 88.8684317 -1 4312
4314 4 190.897401 67.5628571 88.8989149 -1 4313
4315 4 190.624565 67.4708294 88.9701889 -1 4314
4316 4 190.480338 67.4210139 89.0050397 -1 4315
4317 4 190.283343 67.3257135 89.09264 -1 4316
4318 4 189.917237 67.2547465 89.2750166 -1 4317
4319 4 189.85242 67.2555881 89.2884647 -1 4318
4320 3 189.322124 67.3680772 89.1554333 -1 4319
4321 3 189.121937 67.4865137 89.0620225 -1 4320
4322 3 189.129439 67.5595347 88.994074 -1 4321
4323 3 189.099854 67.5473506 88.936565 -1 4322
4324 3 189.059084 67.5372911 88.8762751 -1 4323
4325 3 188.998398 67.5118368 88.8151075 -1 4324
4326 3 188.95218 67.4751404 88.7863107 -1 4325
4327 3 188.828219 67.384876 88.7527668 -1 4326
4328 3 188.653089 67.2404018 88.6659641 -1 4327
4329 3 188.428384 67.2273545 88.5678262 -1 4328
4330 3 187.686203 67.1956835 88.4194756 -1 4329
4331 3 187.558345 66.9777033 88.4118056 -1 4330
4332 3 187.40599 66.7583818 88.4537235 -1 4331
4333 3 187.229032 66.3797725 88.388709 -1 4332
4334 3 186.987601 66.019115 88.497132 -1 4333
4335 3 186.847689 65.817075 88.5385598 -1 4334
4336 3 186.809188 65.7732413 88.5671953 -1 4335
4337 3 186.68428 65.6160028 88.6022309 -1 4336
4338 3 186.588529 65.3686256 88.5813598 -1 4337
4339 3 186.666812 65.2752454 88.5638304 -1 4338
4340 3 186.850183 65.096679 88.6146761 -1 4339
4341 3 186.931362 64.9793634 88.6304605 -1 4340
4342 3 187.127706 64.8562283 88.672021 -1 4341
4343 3 187.241988 64.805728 88.6801535 -1 4342
4344 3 187.345879 64.777555 88.6811491 -1 4343
4345 3 186.484646 65.2801008 88.6060016 -1 4338
4346 3 186.19726 65.2264212 88.6660251 -1 4345
4347 3 186.015282 65.1546011 88.6704558 -1 4346
4348 3 185.89034 65.1927254 88.6628572 -1 4347
4349 3 185.689018 65.2869767 88.5993038 -1 4348
4350 3 185.369777 65.3601297 88.4877252 -1 4349
4351 3 185.137737 65.368616 88.4087453 -1 4350
4352 3 185.020441 65.3409701 88.3621643 -1 4351
4353 3 184.55464 65.326881 88.3199826 -1 4352
4354 3 184.353412 65.2688987 88.234186 -1 4353
4355 3 184.183315 65.1453577 88.1693329 -1 4354
4356 3 183.905568 65.0193562 88.1091004 -1 4355
4357 3 183.670001 64.9175333 88.1078168 -1 4356
4358 3 183.631009 64.7503847 88.1914695 -1 4357
4359 3 183.627228 64.6533454 88.2121295 -1 4358
4360 3 183.719824 64.5674584 88.1960978 -1 4359
4361 3 183.757606 64.5493789 88.1530961 -1 4360
4362 3 183.899473 64.6120422 88.0596686 -1 4361
4363 3 183.972064 64.6548931 88.0108022 -1 4362
4364 3 187.589008 67.1397887 88.4381168 -1 4330
4365 4 189.613935 67.245932 89.3493387 -1 4319
4366 4 189.522738 67.2526809 89.3830736 -1 4365
4367 4 189.394269 67.262986 89.435364 -1 4366
4368 4 189.316528 67.2793116 89.4428834 -1 4367
4369 3 189.920907 67.2571028 89.5714229 -1 4368
4370 3 189.98869 67.2434158 89.6151227 -1 4369
4371 3 190.032894 67.2250944 89.6549847 -1 4370
4372 3 190.176959 67.2340459 89.7093804 -1 4371
4373 4 189.249838 67.2988797 89.4519823 -1 4368
4374 4 189.020486 67.3084393 89.5107627 -1 4373
4375 4 188.834762 67.3347373 89.5479953 -1 4374
4376 4 188.663732 67.3954509 89.5809428 -1 4375
4377 4 188.392257 67.4896022 89.6132523 -1 4376
4378 4 188.063966 67.4910705 89.6267178 -1 4377
4379 4 187.93873 67.5060774 89.6519091 -1 4378
4380 4 187.707568 67.2207437 89.7193479 -1 4379
4381 4 187.586587 67.1306904 89.7949116 -1 4380
4382 4 187.31684 67.0169654 89.8992482 -1 4381
4383 4 187.209612 66.8770363 89.9614061 -1 4382
4384 4 187.090586 66.7817328 90.0387289 -1 4383
4385 4 186.926744 66.8438122 90.0460368 -1 4384
4386 4 186.753966 66.8046752 90.1003784 -1 4385
4387 3 187.043968 67.2300216 90.0685819 -1 4386
4388 3 186.935651 67.3000012 90.0856852 -1 4387
4389 3 186.816826 67.3953673 90.068193 -1 4388
4390 3 186.77147 67.4125315 90.0823646 -1 4389
4391 3 186.763101 67.4144084 90.1344179 -1 4390
4392 3 186.769826 67.3985952 90.1933054 -1 4391
4393 4 186.484481 66.6435207 90.1612333 -1 4386
4394 4 186.310686 66.6235303 90.1842382 -1 4393
4395 4 186.236507 66.6115902 90.2259262 -1 4394
4396 4 186.000568 66.6053035 90.2876582 -1 4395
4397 4 185.851826 66.5917789 90.3416882 -1 4396
4398 4 185.548887 66.6640682 90.372969 -1 4397
4399 4 185.40252 66.6820706 90.4208198 -1 4398
4400 4 185.235171 66.7196872 90.460214 -1 4399
4401 4 185.048242 66.6877492 90.5378996 -1 4400
4402 4 184.838564 66.6224156 90.6182625 -1 4401
4403 4 184.763975 66.5833815 90.6660279 -1 4402
4404 4 184.606188 66.5198674 90.6749053 -1 4403
4405 4 184.389329 66.4576935 90.6987774 -1 4404
4406 4 184.326034 66.4546717 90.7138471 -1 4405
4407 4 184.203765 66.4320172 90.7484916 -1 4406
4408 4 183.798909 66.3891287 90.8668169 -1 4407
4409 4 183.551924 66.3211144 90.9408991 -1 4408
4410 4 183.472165 66.2960781 90.9849339 -1 4409
4411 4 182.787856 65.9233478 91.0645168 -1 4410
4412 4 182.678303 65.9389454 91.0938079 -1 4411
4413 4 182.513095 65.9400139 91.1150022 -1 4412
4414 4 182.376225 65.8640254 91.1589329 -1 4413
4415 4 182.213145 65.753146 91.2328614 -1 4414
4416 4 182.097268 65.5426739 91.338528 -1 4415
4417 4 181.668034 65.3532482 91.3762785 -1 4416
4418 4 181.383292 65.1351174 91.5054042 -1 4417
4419 4 181.340753 65.1004047 91.5322185 -1 4418
4420 4 181.149023 64.9387369 91.640381 -1 4419
4421 4 180.648714 64.751547 91.7201154 -1 4420
4422 4 179.819001 64.7296902 91.8083092 -1 4421
4423 4 179.54501 64.7206437 91.8110067 -1 4422
4424 3 179.537211 64.6942772 91.8433471 -1 4423
4425 3 179.442826 64.6966392 91.9915364 -1 4424
4426 3 179.409513 64.6860086 92.0711111 -1 4425
4427 3 179.375616 64.6914242 92.0910589 -1 4426
4428 3 179.329651 64.7077692 92.1620234 -1 4427
4429 3 179.299836 64.7331203 92.2341713 -1 4428
4430 3 179.228933 64.8007378 92.2886001 -1 4429
4431 3 179.187243 64.8528621 92.3244158 -1 4430
4432 3 179.088419 64.9054388 92.4047464 -1 4431
4433 3 179.06424 64.9276505 92.4508331 -1 4432
4434 3 179.067417 64.9429715 92.503862 -1 4433
4435 3 179.066379 64.9177591 92.5931571 -1 4434
4436 3 179.005082 64.8961475 92.6698316 -1 4435
4437 3 178.789042 64.7800742 92.737841 -1 4436
4438 3 178.698814 64.765442 92.8354429 -1 4437
4439 3 178.690597 64.7184221 92.8725118 -1 4438
4440 3 178.762643 64.8337106 92.8881978 -1 4439
4441 3 178.832165 64.916307 92.994568 -1 4440
4442 3 178.874556 65.0479019 93.1123136 -1 4441
4443 3 178.90423 65.0695455 93.196702 -1 4442
4444 3 178.998237 65.0996664 93.2913869 -1 4443
4445 3 179.171943 65.0817838 93.4675253 -1 4444
4446 3 179.181254 65.0860325 93.551623 -1 4445
4447 3 179.107999 64.863965 93.6159411 -1 4446
4448 3 179.06628 64.8098377 93.6481441 -1 4447
4449 3 178.963938 64.7047964 93.5971472 -1 4448
4450 3 179.076746 64.8768076 93.6626633 -1 4448
4451 3 179.087564 64.9116532 93.7400591 -1 4450
4452 3 179.126474 64.9852458 93.8138668 -1 4451
4453 3 179.118694 65.0166156 93.8884581 -1 4452
4454 3 179.113365 65.0392035 93.9100498 -1 4453
4455 3 179.053517 65.0251874 93.9297805 -1 4454
4456 3 178.964619 65.0071945 94.0004777 -1 4455
4457 3 178.817383 64.982526 94.0896753 -1 4456
4458 3 178.76007 65.0208973 94.1535366 -1 4457
4459 3 178.728474 65.0394125 94.226675 -1 4458
4460 3 179.205812 64.9973926 93.9644867 -1 4454
4461 3 179.200836 64.993919 93.9920371 -1 4460
4462 3 179.169113 64.9939084 94.0691923 -1 4461
4463 3 179.259985 64.9763436 94.1176983 -1 4462
4464 3 179.248516 64.84796 94.1170639 -1 4463
4465 3 179.10044 64.7476786 94.1678056 -1 4464
4466 3 179.086713 64.7452057 94.1935153 -1 4465
4467 3 179.193243 65.1195985 93.5740365 -1 4446
4468 3 179.202733 65.1394538 93.62682 -1 4467
4469 3 179.248491 65.2261332 93.6989938 -1 4468
4470 3 179.221142 65.337291 93.7795287 -1 4469
4471 3 179.255592 65.425398 93.8768049 -1 4470
4472 3 179.389416 65.5681177 94.0630105 -1 4471
4473 3 179.449768 65.6584563 94.1090274 -1 4472
4474 3 179.539409 65.6758099 94.2044402 -1 4473
4475 3 179.700247 65.7101058 94.3089938 -1 4474
4476 3 179.694911 65.7227839 94.3601839 -1 4475
4477 3 179.793729 65.7143884 94.4077105 -1 4476
4478 3 179.877108 65.7075965 94.5069126 -1 4477
4479 3 179.98233 65.6249051 94.5172882 -1 4478
4480 3 180.030926 65.5839808 94.5079317 -1 4479
4481 3 179.884085 65.694206 94.5935371 -1 4478
4482 3 179.948098 65.712887 94.6832492 -1 4481
4483 3 179.998479 65.7198162 94.800401 -1 4482
4484 3 179.969256 65.6054353 94.8482257 -1 4483
4485 3 179.907558 65.4974822 94.9435592 -1 4484
4486 3 179.907934 65.4017794 95.0199313 -1 4485
4487 3 180.037966 65.2533447 95.2132784 -1 4486
4488 3 180.032085 65.1874536 95.254393 -1 4487
4489 3 180.024242 65.0575702 95.3368955 -1 4488
4490 3 180.03304 64.7027965 95.4731126 -1 4489
4491 3 180.023922 64.6141347 95.5461083 -1 4490
4492 3 180.015938 64.575409 95.5807371 -1 4491
4493 3 179.941901 64.4069511 95.7149933 -1 4492
4494 3 179.993595 64.120745 95.8160464 -1 4493
4495 3 180.053685 63.9726917 95.8872306 -1 4494
4496 3 180.236648 63.8189918 96.0351356 -1 4495
4497 3 180.565207 63.7377489 96.1911096 -1 4496
4498 3 180.657742 63.706211 96.241075 -1 4497
4499 3 181.006195 63.4967628 96.320657 -1 4498
4500 3 181.100258 63.4508197 96.266115 -1 4499
4501 3 181.115357 63.4606634 96.2394924 -1 4500
4502 3 180.85686 63.6358232 96.3448595 -1 4498
4503 3 181.033369 63.6955621 96.442181 -1 4502
4504 3 181.301141 63.6108843 96.6139426 -1 4503
4505 3 181.407973 63.6153745 96.6577021 -1 4504
4506 3 181.655275 63.6952923 96.7615587 -1 4505
4507 3 181.814487 63.7667639 96.7988905 -1 4506
4508 3 182.004656 63.9025073 96.8270088 -1 4507
4509 3 182.22311 64.0354226 96.8604834 -1 4508
4510 3 182.321987 64.0795137 96.8937858 -1 4509
4511 3 182.539612 64.3823992 96.9426507 -1 4510
4512 3 182.566918 64.5051472 96.9466288 -1 4511
4513 3 182.570174 64.5460029 96.964718 -1 4512
4514 3 182.679915 65.0608183 96.8694864 -1 4513
4515 3 182.90909 65.1727368 96.8565916 -1 4514
4516 3 183.098163 65.2202893 96.7982037 -1 4515
4517 3 183.169492 65.2501403 96.7240573 -1 4516
4518 3 183.209093 65.3970165 96.7780855 -1 4517
4519 3 183.237319 65.448456 96.6920302 -1 4518
4520 3 183.375896 65.5423738 96.6153064 -1 4519
4521 3 183.384017 65.5641397 96.585403 -1 4520
4522 3 183.581177 65.681227 96.5667034 -1 4521
4523 3 183.882447 65.8507761 96.5014535 -1 4522
4524 3 184.191854 66.0067825 96.4409007 -1 4523
4525 3 184.266101 66.0845066 96.3838527 -1 4524
4526 3 184.27184 66.1464612 96.3185207 -1 4525
4527 3 184.386695 66.2397214 96.2915719 -1 4526
4528 3 184.577295 66.2550325 96.2945634 -1 4527
4529 3 184.633146 66.2722438 96.2740311 -1 4528
4530 3 184.688784 66.2788152 96.2293723 -1 4529
4531 3 184.632274 66.2653387 96.1961358 -1 4530
4532 3 184.609146 66.2522864 96.1685453 -1 4531
4533 3 184.599107 66.2473564 96.1414454 -1 4532
4534 3 184.598545 66.26631 96.1108048 -1 4533
4535 3 184.559503 66.265507 96.0777748 -1 4534
4536 3 184.540376 66.2653315 96.0480408 -1 4535
4537 3 184.547026 66.2684685 96.022048 -1 4536
4538 3 184.657519 66.305141 96.0068175 -1 4537
4539 3 184.734789 66.3265699 95.989147 -1 4538
4540 3 184.772976 66.367057 95.9605784 -1 4539
4541 3 184.709139 66.2964482 95.8853525 -1 4540
4542 3 184.691636 66.3110211 95.8526646 -1 4541
4543 3 184.693457 66.3280627 95.8228069 -1 4542
4544 3 184.690362 66.3479515 95.7914679 -1 4543
4545 3 184.691796 66.3733098 95.7597311 -1 4544
4546 3 184.72046 66.3788317 95.7370568 -1 4545
4547 3 184.739403 66.3641903 95.7170455 -1 4546
4548 3 184.75289 66.3810289 95.6892623 -1 4547
4549 3 184.831766 66.3801744 95.676799 -1 4548
4550 3 184.843806 66.3831757 95.651765 -1 4549
4551 3 184.865597 66.3906264 95.6274832 -1 4550
4552 3 184.886883 66.3897763 95.6049103 -1 4551
4553 3 184.8969 66.3808088 95.5821081 -1 4552
4554 3 184.896031 66.3766348 95.5563455 -1 4553
4555 3 184.894272 66.3512623 95.5350094 -1 4554
4556 3 184.917321 66.3448467 95.5139499 -1 4555
4557 3 185.006083 66.4184489 95.4872028 -1 4556
4558 3 185.037864 66.3731502 95.476114 -1 4557
4559 3 185.096707 66.3762403 95.4593565 -1 4558
4560 3 185.11589 66.3735547 95.4368275 -1 4559
4561 3 185.103225 66.4488105 95.3917882 -1 4560
4562 3 185.124566 66.5026825 95.3308868 -1 4561
4563 3 185.119218 66.5252943 95.2985161 -1 4562
4564 3 185.12625 66.5734922 95.2628165 -1 4563
4565 3 185.301665 66.4827589 95.3136852 -1 4564
4566 3 185.300651 66.4945976 95.257916 -1 4565
4567 3 185.387457 66.4831754 95.381859 -1 4565
4568 3 185.400612 66.4641384 95.4147899 -1 4567
4569 3 185.398861 66.4527352 95.4434172 -1 4568
4570 3 185.389373 66.4488324 95.4690485 -1 4569
4571 3 185.090327 66.6068138 95.2226625 -1 4564
4572 3 185.146909 66.6504051 95.1968031 -1 4571
4573 3 185.237886 66.6111103 95.1419224 -1 4572
4574 3 185.268988 66.6044471 95.1223858 -1 4573
4575 3 185.422623 66.6212126 95.1197674 -1 4574
4576 3 185.601065 66.7284865 95.1021196 -1 4575
4577 3 185.718541 66.7782971 95.0594772 -1 4576
4578 3 185.768151 66.802436 95.0366998 -1 4577
4579 3 185.832417 66.7572954 95.0314895 -1 4578
4580 3 185.875672 66.7208912 95.0206267 -1 4579
4581 3 185.844707 66.7136016 94.990122 -1 4580
4582 3 185.820888 66.7006487 94.9621131 -1 4581
4583 3 182.576837 64.6286759 97.0007042 -1 4513
4584 3 182.581592 64.6911 97.0408328 -1 4583
4585 3 182.649136 64.6883001 97.1587343 -1 4584
4586 3 182.916775 64.6898023 97.2818485 -1 4585
4587 3 183.164938 64.7664299 97.4113209 -1 4586
4588 3 183.842535 64.8310458 97.5866386 -1 4587
4589 3 183.883213 64.8394523 97.6176639 -1 4588
4590 3 184.001369 64.7561749 97.7335924 -1 4589
4591 3 184.100457 64.7383491 97.8319999 -1 4590
4592 3 184.106373 64.7692134 97.930811 -1 4591
4593 3 184.210135 64.8442125 98.0095389 -1 4592
4594 3 184.135856 64.7759557 98.2210666 -1 4593
4595 3 183.884441 64.7573628 98.3416399 -1 4594
4596 3 183.66214 64.7034463 98.4747447 -1 4595
4597 3 183.515867 64.6921858 98.532508 -1 4596
4598 3 183.169235 65.0113581 98.4351517 -1 4597
4599 3 183.04918 65.1236063 98.4442657 -1 4598
4600 3 183.040122 65.1188096 98.4961764 -1 4599
4601 3 183.094407 65.2228131 98.5865302 -1 4600
4602 3 183.086855 65.1885698 98.72323 -1 4601
4603 3 183.485296 64.7110856 98.5497046 -1 4597
4604 3 183.431485 64.734123 98.5884543 -1 4603
4605 3 183.328793 64.7588096 98.5931958 -1 4604
4606 3 183.2215 64.8998538 98.5719797 -1 4605
4607 3 182.828734 64.6998195 97.4502943 -1 4587
4608 3 182.668078 64.7245519 97.4980126 -1 4607
4609 3 182.54528 64.7374004 97.5016912 -1 4608
4610 3 182.450726 64.7963532 97.4998343 -1 4609
4611 3 182.4345 64.7995028 97.522971 -1 4610
4612 3 182.416977 64.8054321 97.5452857 -1 4611
4613 3 182.377874 64.7599577 97.6018732 -1 4612
4614 3 182.296187 64.851325 97.4361459 -1 4610
4615 3 182.216619 64.8569457 97.3954465 -1 4614
4616 3 182.527608 64.6821731 96.874394 -1 4512
4617 3 182.361432 64.8743861 96.7242873 -1 4616
4618 3 182.343392 64.9056417 96.6876982 -1 4617
4619 3 182.60545 63.8911934 96.9826891 -1 4510
4620 3 182.503713 63.6370042 97.0754633 -1 4619
4621 3 182.50917 63.6693487 97.095737 -1 4620
4622 3 181.420771 63.6357443 96.7893561 -1 4507
4623 3 181.377677 63.5710496 96.8502955 -1 4622
4624 3 181.399267 63.5399778 96.8876419 -1 4623
4625 3 181.407103 63.5365042 96.9165003 -1 4624
4626 3 181.551556 63.5361744 96.9405051 -1 4625
4627 3 181.276731 63.4008896 96.9253542 -1 4625
4628 3 181.291097 63.3309029 96.9166703 -1 4627
4629 3 181.331817 63.2391933 96.8368497 -1 4628
4630 3 181.27604 63.4123295 96.9762498 -1 4627
4631 3 181.249237 63.355183 97.0649978 -1 4630
4632 3 181.143252 63.3422278 97.1308082 -1 4631
4633 3 181.121335 63.3153422 97.21355 -1 4632
4634 3 181.117875 63.4243237 97.2687591 -1 4633
4635 3 181.038951 63.4724508 97.2718476 -1 4634
4636 3 180.899724 63.397012 97.3464218 -1 4635
4637 3 180.904005 63.5252015 97.3718412 -1 4636
4638 3 180.891294 63.5511848 97.3907003 -1 4637
4639 3 180.843304 63.6195811 97.3943374 -1 4638
4640 3 180.655385 63.6717322 97.3789871 -1 4639
4641 3 180.585196 63.7433962 97.2979074 -1 4640
4642 3 180.545016 63.7191655 97.3772668 -1 4640
4643 3 180.498195 63.7574517 97.4147012 -1 4642
4644 3 180.49817 63.7430728 97.4715165 -1 4643
4645 3 179.976653 63.8480162 95.8205099 -1 4495
4646 3 179.72839 63.6503389 95.8497937 -1 4645
4647 3 179.529462 63.5732377 95.860313 -1 4646
4648 3 179.407205 63.5482464 95.8722497 -1 4647
4649 3 179.278068 63.5902429 95.7856199 -1 4648
4650 3 179.175919 63.6246494 95.677834 -1 4649
4651 3 178.98729 63.7809416 95.6092434 -1 4650
4652 3 178.890231 63.8941454 95.5114329 -1 4651
4653 3 178.642539 63.9836403 95.3924656 -1 4652
4654 3 178.569297 63.945244 95.3608273 -1 4653
4655 3 178.292988 63.8097839 95.4262468 -1 4654
4656 3 177.955299 63.749565 95.3809379 -1 4655
4657 3 177.897619 63.8192881 95.2993275 -1 4656
4658 3 177.80976 63.6629858 95.4031227 -1 4656
4659 3 177.612159 63.534356 95.3705031 -1 4658
4660 3 177.586416 63.446825 95.3029125 -1 4659
4661 3 177.587363 63.431109 95.2789281 -1 4660
4662 3 177.514922 63.3634443 95.2262326 -1 4661
4663 3 177.335941 63.217581 95.2006562 -1 4662
4664 3 177.108604 63.1275706 95.1256276 -1 4663
4665 3 176.971885 63.0414606 95.0935312 -1 4664
4666 3 176.860428 62.9588861 95.0370633 -1 4665
4667 3 176.83479 62.9095291 95.016023 -1 4666
4668 3 176.892715 62.7318054 95.0677772 -1 4667
4669 3 176.883316 62.6612955 95.0545832 -1 4668
4670 3 176.879602 62.5880238 95.0430465 -1 4669
4671 3 176.876482 62.5596709 94.9931112 -1 4670
4672 3 176.862354 62.5277626 94.9700402 -1 4671
4673 3 176.871797 62.5148572 94.9467246 -1 4672
4674 3 176.919942 62.5116422 94.928061 -1 4673
4675 3 177.038642 62.4390979 94.9102546 -1 4674
4676 3 177.16071 62.4068212 94.9116841 -1 4675
4677 3 177.186961 62.4211896 94.8570767 -1 4676
4678 3 177.276561 62.3480872 94.8623029 -1 4677
4679 3 177.328231 62.3329463 94.8192134 -1 4678
4680 3 177.374949 62.3132988 94.8042685 -1 4679
4681 3 177.395851 62.3011832 94.7549541 -1 4680
4682 3 177.407602 62.2553718 94.7398375 -1 4681
4683 3 177.394584 62.2289853 94.7156909 -1 4682
4684 3 177.524212 62.3026563 94.6939702 -1 4683
4685 3 177.581814 62.3139736 94.6738228 -1 4684
4686 3 177.588629 62.2371163 94.637151 -1 4685
4687 3 177.613827 62.1866379 94.6256054 -1 4686
4688 3 177.6535 62.0466309 94.6097502 -1 4687
4689 3 177.661754 62.0100567 94.5918867 -1 4688
4690 3 177.654812 61.9608758 94.5742103 -1 4689
4691 3 177.645644 61.9335598 94.5230249 -1 4690
4692 3 177.636483 61.8999108 94.5012825 -1 4691
4693 3 177.599709 61.8328479 94.4823282 -1 4692
4694 3 177.598844 61.8046101 94.4608256 -1 4693
4695 3 177.593065 61.7309453 94.4491168 -1 4694
4696 3 177.630434 61.667793 94.4148882 -1 4695
4697 3 177.743731 61.6339113 94.3598139 -1 4696
4698 3 177.743045 61.6066209 94.3381389 -1 4697
4699 3 177.76013 61.5564689 94.3251501 -1 4698
4700 3 177.816658 61.5096073 94.318704 -1 4699
4701 3 177.874427 61.4210273 94.3223718 -1 4700
4702 3 177.895772 61.3717747 94.2820436 -1 4701
4703 3 177.921196 61.3161598 94.2439919 -1 4702
4704 3 177.969602 61.2993684 94.2290131 -1 4703
4705 3 177.967263 61.3137857 94.1692145 -1 4704
4706 3 177.959531 61.3219592 94.1378505 -1 4705
4707 3 177.974515 61.3308337 94.1105647 -1 4706
4708 3 178.003502 61.2988052 94.0955984 -1 4707
4709 3 178.089645 61.1649896 94.1714342 -1 4708
4710 3 177.962244 61.0077689 94.1569899 -1 4709
4711 3 177.915667 60.9945786 94.1234108 -1 4710
4712 3 179.954307 63.8083117 95.7984081 -1 4645
4713 3 179.903486 63.7252885 95.7539378 -1 4712
4714 3 179.880111 63.7363364 95.7200811 -1 4713
4715 3 179.89631 63.644837 95.7164387 -1 4714
4716 3 179.983428 63.5244781 95.7317198 -1 4715
4717 3 180.198335 63.4387116 95.7885817 -1 4716
4718 3 180.277098 63.4205208 95.7519596 -1 4717
4719 3 179.823705 64.5108429 95.6981797 -1 4493
4720 3 179.754022 64.589611 95.7227886 -1 4719
4721 3 179.708518 64.7799635 95.7536409 -1 4720
4722 3 179.637909 64.8915134 95.7707114 -1 4721
4723 3 179.509364 65.0185275 95.7742586 -1 4722
4724 3 179.311657 65.2603016 95.7671671 -1 4723
4725 3 179.33794 65.4125789 95.7645621 -1 4724
4726 3 179.436752 65.7684457 95.7012717 -1 4725
4727 3 179.416303 65.8134533 95.6602444 -1 4726
4728 3 179.386695 65.9884354 95.6428547 -1 4727
4729 3 179.369875 66.1975897 95.6472809 -1 4728
4730 3 179.430387 66.3566144 95.7037928 -1 4729
4731 3 179.515949 66.4520375 95.7244592 -1 4730
4732 3 179.787333 66.5147491 95.8120515 -1 4731
4733 3 179.766545 66.5019887 95.8384814 -1 4732
4734 3 179.726323 66.4886885 95.888838 -1 4733
4735 3 180.022732 66.5964293 95.8618145 -1 4732
4736 3 180.152703 66.6954497 95.9164364 -1 4735
4737 3 180.173916 66.7718375 95.9301181 -1 4736
4738 3 180.262819 67.0101365 95.9464325 -1 4737
4739 3 180.404008 67.3373482 95.9790653 -1 4738
4740 3 180.425503 67.5826452 95.9551741 -1 4739
4741 3 180.586384 67.8890841 95.9420653 -1 4740
4742 3 180.67561 67.938819 96.0004844 -1 4741
4743 3 180.761774 68.0820287 96.0644866 -1 4742
4744 3 180.812903 68.2135038 96.1249151 -1 4743
4745 3 180.782904 68.2799299 96.1318639 -1 4744
4746 3 180.798102 68.2686426 96.1638739 -1 4745
4747 3 180.762047 68.2485905 96.1889286 -1 4746
4748 3 180.325699 65.0827153 95.3572442 -1 4488
4749 3 180.406076 65.0841146 95.3983616 -1 4748
4750 3 180.433139 65.1338579 95.4735995 -1 4749
4751 3 180.113715 65.8195193 94.7988385 -1 4483
4752 3 180.327331 65.854127 94.8843069 -1 4751
4753 3 180.591812 65.8687991 94.8195887 -1 4752
4754 3 180.587699 65.8863177 94.7876487 -1 4753
4755 3 180.835667 65.9196082 94.7978209 -1 4754
4756 3 180.928898 65.9546371 94.7796501 -1 4755
4757 3 181.003336 65.9702574 94.762427 -1 4756
4758 3 181.173081 66.047599 94.8575188 -1 4757
4759 3 181.186727 66.0823045 94.8794421 -1 4758
4760 3 181.215501 66.1411234 94.8987314 -1 4759
4761 3 181.230299 66.2250865 94.9642067 -1 4760
4762 3 181.188984 66.3250933 95.0431326 -1 4761
4763 3 181.129997 66.3230325 95.114397 -1 4762
4764 3 179.571931 65.7291241 94.3636834 -1 4476
4765 3 179.550653 65.7529761 94.3819272 -1 4764
4766 3 179.130182 64.781775 91.9935605 -1 4426
4767 3 179.093843 64.8302046 91.9473166 -1 4766
4768 3 179.066693 64.880075 91.8745683 -1 4767
4769 3 179.021913 64.8857416 91.8082422 -1 4768
4770 4 178.609851 64.3216054 91.712793 -1 4423
4771 3 178.51755 64.1809652 91.6417447 -1 4770
4772 3 178.420874 64.0324786 91.5997081 -1 4771
4773 3 178.368416 64.0051281 91.5388962 -1 4772
4774 3 178.393837 63.8835715 91.5155227 -1 4773
4775 3 178.407147 63.6333351 91.4910832 -1 4774
4776 3 178.315613 63.4993604 91.47498 -1 4775
4777 3 178.351293 63.4164755 91.4166907 -1 4776
4778 3 178.421811 63.2013905 91.4244143 -1 4777
4779 3 178.403093 62.9131432 91.4592143 -1 4778
4780 3 178.145519 62.510579 91.5567833 -1 4779
4781 3 177.669291 62.1251961 91.5778104 -1 4780
4782 3 177.009212 61.616694 91.5051943 -1 4781
4783 3 176.917055 61.5896167 91.435457 -1 4782
4784 3 176.962019 61.53347 91.401068 -1 4783
4785 3 176.971573 61.4805519 91.3585744 -1 4784
4786 3 176.786474 61.4294279 91.2750179 -1 4785
4787 3 176.656704 61.2058189 91.3014318 -1 4786
4788 3 176.57432 60.9650098 91.4280175 -1 4787
4789 3 176.58469 60.9397512 91.4935242 -1 4788
4790 3 176.552542 60.9060429 91.552219 -1 4789
4791 3 176.506399 60.9068255 91.5997103 -1 4790
4792 3 176.447116 60.9149342 91.6141025 -1 4791
4793 3 176.68673 61.3917651 91.2345523 -1 4786
4794 3 176.559996 61.3516929 91.1603006 -1 4793
4795 3 176.433546 61.3089379 91.0866207 -1 4794
4796 3 176.21561 61.2485531 90.997723 -1 4795
4797 3 176.095136 61.2113264 90.9524373 -1 4796
4798 3 175.74844 61.0879221 90.8509735 -1 4797
4799 3 175.598994 61.0783746 90.7926387 -1 4798
4800 3 175.37619 61.130858 90.7904457 -1 4799
4801 3 175.207077 61.1291743 90.8128 -1 4800
4802 3 175.015497 61.129762 90.8589513 -1 4801
4803 3 174.90313 61.1353492 90.8918334 -1 4802
4804 3 174.783464 61.1735944 90.8863994 -1 4803
4805 3 174.083703 61.2761813 90.7431011 -1 4804
4806 3 173.828801 61.2979891 90.71326 -1 4805
4807 3 173.594523 61.4064669 90.579405 -1 4806
4808 3 173.560619 61.4732613 90.4977856 -1 4807
4809 3 173.515839 61.5393857 90.4140138 -1 4808
4810 3 173.438604 61.6107721 90.3514146 -1 4809
4811 3 173.29425 61.650726 90.2819696 -1 4810
4812 3 173.23087 61.7054954 90.196855 -1 4811
4813 3 172.946206 61.9424008 90.0218526 -1 4812
4814 3 172.752797 62.1297818 89.9075264 -1 4813
4815 3 172.625345 62.3408784 89.7724817 -1 4814
4816 3 172.41572 62.5533552 89.6493777 -1 4815
4817 3 172.167454 62.6615227 89.5423215 -1 4816
4818 3 172.737319 63.1219452 89.4695363 -1 4817
4819 3 172.418813 63.306942 89.300946 -1 4818
4820 3 172.303123 63.3722342 89.2027098 -1 4819
4821 3 171.911999 63.4358636 89.0759452 -1 4820
4822 3 171.711315 63.5405373 88.9509106 -1 4821
4823 3 171.29369 63.617334 88.7272887 -1 4822
4824 3 170.891441 63.5485244 88.5689371 -1 4823
4825 3 170.245099 63.5492398 88.4333173 -1 4824
4826 3 170.030062 63.9209971 88.4559284 -1 4825
4827 3 169.913397 64.0750163 88.4577909 -1 4826
4828 3 169.853287 64.1498652 88.4589103 -1 4827
4829 3 169.585295 64.2014999 88.482488 -1 4828
4830 3 169.23221 64.0950821 88.523961 -1 4829
4831 3 168.128954 63.5943327 88.5033797 -1 4830
4832 3 168.132695 63.476547 88.559705 -1 4831
4833 3 168.074316 63.4908764 88.5752888 -1 4832
4834 3 167.849647 63.4563406 88.5992203 -1 4833
4835 3 167.653943 63.4246747 88.628534 -1 4834
4836 3 167.555269 63.4501487 88.6644923 -1 4835
4837 3 167.408574 63.4644443 88.6635488 -1 4836
4838 3 167.486076 63.3484237 88.7639449 -1 4837
4839 3 167.470749 63.325887 88.8567242 -1 4838
4840 3 169.709021 64.2983758 88.337628 -1 4827
4841 3 169.58033 64.4261163 88.2242662 -1 4840
4842 3 169.558752 64.5619689 88.1607941 -1 4841
4843 3 169.4292 64.7706276 88.1491187 -1 4842
4844 3 169.441639 64.8963032 88.0651673 -1 4843
4845 3 169.400322 64.9570672 88.0141238 -1 4844
4846 3 169.421172 64.9581385 87.9883976 -1 4845
4847 3 169.416837 64.9176391 87.9665166 -1 4846
4848 3 169.256295 64.9722517 87.8928767 -1 4847
4849 3 169.187573 64.983958 87.8172072 -1 4848
4850 3 169.197656 65.0231612 87.7811903 -1 4849
4851 3 169.166946 65.0514612 87.7096547 -1 4850
4852 3 169.146279 65.0463233 87.6472512 -1 4851
4853 3 169.111159 65.0333154 87.613288 -1 4852
4854 3 169.091682 65.0272961 87.5809809 -1 4853
4855 3 169.038935 65.0064319 87.5451355 -1 4854
4856 3 168.926963 64.9688672 87.5009444 -1 4855
4857 3 168.86975 64.959534 87.4617694 -1 4856
4858 3 168.854423 64.9589065 87.3994499 -1 4857
4859 3 168.812164 64.9365959 87.3362994 -1 4858
4860 3 168.77051 64.9455909 87.2963921 -1 4859
4861 3 168.684299 64.9638618 87.2456582 -1 4860
4862 3 168.654503 64.9656638 87.1799679 -1 4861
4863 3 168.613722 64.9708732 87.1410667 -1 4862
4864 3 168.400034 64.9630118 87.0705189 -1 4863
4865 3 168.167597 65.0407981 87.0382452 -1 4864
4866 3 168.249328 64.7363974 87.1173945 -1 4865
4867 3 168.19517 64.6043478 87.1340727 -1 4866
4868 3 168.178898 64.5692529 87.167928 -1 4867
4869 3 168.144033 64.5528356 87.1942443 -1 4868
4870 3 168.055795 64.5036039 87.2168727 -1 4869
4871 3 167.992804 64.4949339 87.2361064 -1 4870
4872 3 167.956009 64.4776705 87.2623123 -1 4871
4873 3 167.949941 64.4752242 87.2914899 -1 4872
4874 3 167.950619 64.4828901 87.3198934 -1 4873
4875 3 167.955672 64.4752701 87.352342 -1 4874
4876 3 167.886692 64.4603828 87.4017053 -1 4875
4877 3 167.835775 64.4578632 87.4221864 -1 4876
4878 3 167.7433 64.4655711 87.4324873 -1 4877
4879 3 167.59264 64.3320692 87.4310531 -1 4878
4880 3 167.521726 64.2813652 87.4578484 -1 4879
4881 3 167.484804 64.2632287 87.4844758 -1 4880
4882 3 167.433562 64.1995984 87.5478587 -1 4881
4883 3 167.477018 64.1083363 87.6053193 -1 4882
4884 3 167.429333 63.9753673 87.5637908 -1 4883
4885 3 168.095584 65.0586607 86.9610113 -1 4865
4886 3 168.039613 65.043773 86.9234033 -1 4885
4887 3 167.971319 65.1252908 86.8636011 -1 4886
4888 3 167.925755 65.1213841 86.8258214 -1 4887
4889 3 167.877114 65.1233175 86.7862572 -1 4888
4890 3 167.830875 65.1204065 86.7481649 -1 4889
4891 3 167.72602 65.1267332 86.6968254 -1 4890
4892 3 167.64153 65.1721617 86.6415509 -1 4891
4893 3 167.573882 65.2214923 86.5591518 -1 4892
4894 3 167.497068 65.2429169 86.5103796 -1 4893
4895 3 167.458961 65.2759313 86.4667481 -1 4894
4896 3 167.432133 65.3198833 86.4231082 -1 4895
4897 3 167.36173 65.3811873 86.3676919 -1 4896
4898 3 167.295155 65.3937142 86.3228704 -1 4897
4899 3 167.295593 65.4066622 86.2611446 -1 4898
4900 3 167.29405 65.4189451 86.2287999 -1 4899
4901 3 167.446877 65.29323 86.2535958 -1 4900
4902 3 167.46092 65.2771224 86.2299281 -1 4901
4903 3 167.433602 65.2608148 86.1687629 -1 4902
4904 3 167.452322 65.2149555 86.1519454 -1 4903
4905 3 167.445222 65.1988726 86.1242083 -1 4904
4906 3 167.307091 65.4295707 86.199577 -1 4900
4907 3 167.325056 65.465739 86.1662096 -1 4906
4908 3 167.299667 65.5087815 86.1232326 -1 4907
4909 3 167.32796 65.6723573 86.0370071 -1 4908
4910 3 167.319816 65.6907146 86.0023131 -1 4909
4911 3 167.34271 65.7687944 85.9616851 -1 4910
4912 3 167.303724 65.8931042 85.900187 -1 4911
4913 3 167.301051 65.9282428 85.8338718 -1 4912
4914 3 167.253711 65.9409472 85.7929902 -1 4913
4915 3 167.209955 65.9343044 85.756626 -1 4914
4916 3 167.151629 65.9610322 85.7109697 -1 4915
4917 3 167.119523 65.9672428 85.674318 -1 4916
4918 3 167.109108 65.9838504 85.6397207 -1 4917
4919 3 167.065029 66.0233377 85.5943406 -1 4918
4920 3 167.052679 66.0669522 85.5541402 -1 4919
4921 3 167.003862 66.0932962 85.5105213 -1 4920
4922 3 166.990301 66.0963768 85.4487365 -1 4921
4923 3 166.992305 66.1017707 85.4187495 -1 4922
4924 3 166.974421 66.0851536 85.3893349 -1 4923
4925 3 166.91157 66.0488307 85.3553549 -1 4924
4926 3 166.853044 66.0478512 85.3153485 -1 4925
4927 3 166.788845 66.0808571 85.2677594 -1 4926
4928 3 166.781142 66.098309 85.2336868 -1 4927
4929 3 166.680289 66.1016392 85.1851393 -1 4928
4930 3 166.626976 66.092756 85.147768 -1 4929
4931 3 166.505893 66.0848025 85.097826 -1 4930
4932 3 166.36882 66.0775512 85.0157271 -1 4931
4933 3 166.365687 66.0803183 84.9853973 -1 4932
4934 3 166.281474 66.0443841 84.9477287 -1 4933
4935 3 166.197774 66.0740054 84.8977677 -1 4934
4936 3 165.194917 66.146013 84.6793602 -1 4935
4937 3 165.046679 66.1825096 84.6767004 -1 4936
4938 3 164.882798 66.2077049 84.6737979 -1 4937
4939 3 164.754871 66.2354756 84.6766563 -1 4938
4940 3 164.626256 66.2297599 84.715047 -1 4939
4941 3 164.542129 66.2634217 84.7243203 -1 4940
4942 3 164.482535 66.3119263 84.7348922 -1 4941
4943 3 164.432964 66.3889947 84.7418095 -1 4942
4944 3 164.421423 66.4281997 84.7619003 -1 4943
4945 3 164.411179 66.4575685 84.7840299 -1 4944
4946 3 164.353698 66.5031993 84.795561 -1 4945
4947 3 164.312242 66.5652433 84.8066179 -1 4946
4948 3 164.278111 66.5740412 84.8288008 -1 4947
4949 3 164.270083 66.5935319 84.853144 -1 4948
4950 3 164.127642 66.5765959 84.8630872 -1 4949
4951 3 164.101902 66.5567658 84.9213368 -1 4950
4952 3 164.077794 66.5707015 84.9442553 -1 4951
4953 3 164.045568 66.5989767 84.9632287 -1 4952
4954 3 163.96934 66.6337337 84.9741568 -1 4953
4955 3 163.926701 66.6736828 84.9893715 -1 4954
4956 3 163.925884 66.6897108 85.0155586 -1 4955
4957 3 163.872284 66.7041629 85.0339014 -1 4956
4958 3 163.832831 66.7037739 85.0572481 -1 4957
4959 3 163.771322 66.7022822 85.0774555 -1 4958
4960 3 163.69001 66.6672026 85.1010272 -1 4959
4961 3 163.63505 66.6289799 85.1292623 -1 4960
4962 3 163.551197 66.5902735 85.1532788 -1 4961
4963 3 163.48276 66.5846069 85.1734764 -1 4962
4964 3 163.438211 66.58409 85.2257673 -1 4963
4965 3 163.360708 66.5498653 85.2501215 -1 4964
4966 3 163.28144 66.5040754 85.2764727 -1 4965
4967 3 163.260624 66.4777448 85.3078442 -1 4966
4968 3 163.255823 66.4529648 85.341307 -1 4967
4969 3 163.22848 66.4134885 85.3742386 -1 4968
4970 3 163.073149 66.3058785 85.4013014 -1 4969
4971 3 162.930322 66.1924454 85.4314988 -1 4970
4972 3 162.845113 66.1517553 85.3972907 -1 4971
4973 3 162.75689 66.1044717 85.4527471 -1 4972
4974 3 162.736721 66.095827 85.4811183 -1 4973
4975 3 162.706932 66.0831614 85.5088956 -1 4974
4976 3 162.581058 65.9314074 85.5492415 -1 4975
4977 3 162.580252 65.8108023 85.5420277 -1 4976
4978 3 162.417584 65.9919223 85.5447279 -1 4976
4979 3 162.244979 66.0164347 85.5460575 -1 4978
4980 3 162.133467 66.0677647 85.5509704 -1 4979
4981 3 161.976207 66.1592331 85.5424145 -1 4980
4982 3 161.824548 66.2368165 85.537507 -1 4981
4983 3 161.651707 66.2132599 85.6084783 -1 4982
4984 3 161.604807 66.1942024 85.6654151 -1 4983
4985 3 161.59839 66.1764996 85.6976345 -1 4984
4986 3 161.519756 66.1703164 85.7184663 -1 4985
4987 3 161.452391 66.1896137 85.7360046 -1 4986
4988 3 161.428365 66.1846316 85.7636419 -1 4987
4989 3 161.408321 66.1674046 85.7941107 -1 4988
4990 3 161.357487 66.1436339 85.8219648 -1 4989
4991 3 161.331296 66.1313666 85.8805515 -1 4990
4992 3 161.257819 66.0953232 85.907994 -1 4991
4993 3 161.210144 66.0378046 85.9427688 -1 4992
4994 3 161.149936 65.9925298 85.9737227 -1 4993
4995 3 161.132489 65.9967605 86.0006149 -1 4994
4996 3 161.106243 65.9750675 86.091086 -1 4995
4997 3 161.047024 65.9622691 86.1161442 -1 4996
4998 3 161.044669 65.9756711 86.143198 -1 4997
4999 3 161.037818 65.9560858 86.1759882 -1 4998
5000 3 161.020919 65.8805282 86.2182299 -1 4999
5001 3 161.015024 65.857899 86.2517576 -1 5000
5002 3 161.002042 65.8272089 86.2859746 -1 5001
5003 3 160.995209 65.8007586 86.320152 -1 5002
5004 3 160.943193 65.7361008 86.3561419 -1 5003
5005 3 161.083137 65.6989594 86.3803562 -1 5004
5006 3 161.154473 65.6037542 86.4974875 -1 5005
5007 3 161.242112 65.5191577 86.4645265 -1 5006
5008 3 161.364315 65.5423003 86.5657419 -1 5007
5009 3 161.40631 65.5648594 86.6269205 -1 5008
5010 3 161.436182 65.6082694 86.6825483 -1 5009
5011 3 161.499998 65.6409699 86.7145102 -1 5010
5012 3 161.550042 65.6548078 86.7784895 -1 5011
5013 3 161.614379 65.6757288 86.8128772 -1 5012
5014 3 161.582335 65.6511374 86.873749 -1 5013
5015 3 161.536041 65.6356643 86.9009086 -1 5014
5016 3 160.841977 65.6907981 86.382552 -1 5004
5017 3 160.815715 65.6547905 86.4162822 -1 5016
5018 3 160.790222 65.607904 86.4522062 -1 5017
5019 3 160.742633 65.615967 86.5050739 -1 5018
5020 3 160.70715 65.6016974 86.5336395 -1 5019
5021 3 160.650279 65.6046541 86.5564016 -1 5020
5022 3 160.598698 65.6011459 86.5810693 -1 5021
5023 3 160.50545 65.6468223 86.5914867 -1 5022
5024 3 160.046396 65.5860512 86.5510461 -1 5023
5025 3 159.86499 65.6613733 86.5469027 -1 5024
5026 3 159.799474 65.7527428 86.4623532 -1 5025
5027 3 159.77992 65.7518443 86.4304241 -1 5026
5028 3 159.809029 65.6687212 86.4193371 -1 5027
5029 3 159.950885 65.3726691 86.4608116 -1 5028
5030 3 160.020139 65.2020942 86.4404955 -1 5029
5031 3 160.003259 64.9358231 86.4586603 -1 5030
5032 3 160.016146 64.8936343 86.4378659 -1 5031
5033 3 160.040412 64.8559861 86.4174757 -1 5032
5034 3 160.077705 64.8432566 86.393871 -1 5033
5035 3 160.160014 64.8659155 86.3385906 -1 5034
5036 3 160.191223 64.8559245 86.3138579 -1 5035
5037 3 160.189947 64.8169345 86.2607596 -1 5036
5038 3 160.135604 64.6447255 86.2565662 -1 5037
5039 3 160.121476 64.6766981 86.3093106 -1 5038
5040 3 160.081186 64.6755505 86.3653171 -1 5039
5041 3 160.018853 64.6599007 86.3914546 -1 5040
5042 3 159.975086 64.6157159 86.4250362 -1 5041
5043 3 159.956705 64.5500041 86.4654868 -1 5042
5044 3 159.949257 64.3634243 86.4390464 -1 5043
5045 3 159.864628 64.2164227 86.4570895 -1 5044
5046 3 159.818112 64.0627982 86.5108614 -1 5045
5047 3 159.873367 63.933494 86.5713455 -1 5046
5048 3 159.910986 63.7648072 86.6373477 -1 5047
5049 3 160.080783 64.5674901 86.2346184 -1 5038
5050 3 160.008781 64.510837 86.2069542 -1 5049
5051 3 159.973071 64.4968667 86.1754502 -1 5050
5052 3 159.899694 64.46581 86.1429924 -1 5051
5053 3 159.856239 64.4449408 86.1119783 -1 5052
5054 3 159.828699 64.419269 86.0835983 -1 5053
5055 3 159.81908 64.4071157 86.054683 -1 5054
5056 3 159.625512 65.8617912 86.3332442 -1 5027
5057 3 159.529879 65.9629365 86.2741665 -1 5056
5058 3 159.380824 66.1300244 86.1973357 -1 5057
5059 3 159.303158 66.2075381 86.1449698 -1 5058
5060 3 159.118052 66.3756247 86.0650311 -1 5059
5061 3 159.006289 66.4903128 86.0027285 -1 5060
5062 3 158.891912 66.6186633 85.9378078 -1 5061
5063 3 158.858087 66.6998056 85.889534 -1 5062
5064 3 158.794545 66.7872988 85.8373636 -1 5063
5065 3 158.707922 66.9052854 85.7773967 -1 5064
5066 3 158.601086 66.9857879 85.6933307 -1 5065
5067 3 158.536895 67.0357077 85.6486197 -1 5066
5068 3 158.517109 67.0530271 85.614059 -1 5067
5069 3 158.469852 67.0964837 85.5721787 -1 5068
5070 3 158.354243 67.1993907 85.513246 -1 5069
5071 3 158.247283 67.2342324 85.4387184 -1 5070
5072 3 158.176821 67.2495137 85.3711338 -1 5071
5073 3 158.115437 67.3453105 85.3480198 -1 5072
5074 3 158.067722 67.3589196 85.312198 -1 5073
5075 3 158.030406 67.3739511 85.2769947 -1 5074
5076 3 157.96751 67.3838844 85.2407609 -1 5075
5077 3 157.956289 67.4099756 85.2056284 -1 5076
5078 3 157.946277 67.4519777 85.1676211 -1 5077
5079 3 157.891914 67.4948237 85.1260127 -1 5078
5080 3 157.808251 67.545295 85.0807953 -1 5079
5081 3 157.677914 67.6191825 85.0570512 -1 5080
5082 3 157.657751 67.6184737 85.0264504 -1 5081
5083 3 157.643729 67.6731111 85.0151493 -1 5082
5084 3 157.609242 67.7724912 84.9647353 -1 5083
5085 3 157.534577 67.8329235 84.9187688 -1 5084
5086 3 157.509916 67.8742977 84.8800767 -1 5085
5087 3 157.47274 67.894459 84.8445048 -1 5086
5088 3 157.435248 67.902554 84.8112138 -1 5087
5089 3 157.403266 67.9127886 84.7779478 -1 5088
5090 3 157.388264 67.9132205 84.7477325 -1 5089
5091 3 157.351692 67.9362961 84.711806 -1 5090
5092 3 157.313139 67.9475785 84.6489478 -1 5091
5093 3 157.213656 67.9131011 84.6195946 -1 5092
5094 3 157.190327 67.9249277 84.5868186 -1 5093
5095 3 157.200047 67.9243071 84.5295865 -1 5094
5096 3 157.202301 67.9127966 84.5028892 -1 5095
5097 3 157.205127 67.9254334 84.4717626 -1 5096
5098 3 157.14832 67.9415824 84.436059 -1 5097
5099 3 157.106788 67.9157971 84.3802404 -1 5098
5100 3 157.093067 67.944189 84.3451911 -1 5099
5101 3 157.048921 67.9320015 84.3156981 -1 5100
5102 3 157.133072 67.8355929 84.3099802 -1 5101
5103 3 157.126895 67.8030803 84.257753 -1 5102
5104 3 157.10516 67.7862487 84.2305487 -1 5103
5105 3 156.886822 67.8153208 84.2403503 -1 5104
5106 3 156.880588 67.8164759 84.2686307 -1 5105
5107 3 156.859085 67.7656983 84.3344337 -1 5106
5108 3 156.866536 67.6667887 84.4109435 -1 5107
5109 3 156.833011 67.5340593 84.462259 -1 5108
5110 3 156.751045 67.4597677 84.4999255 -1 5109
5111 3 156.735375 67.3999107 84.5389915 -1 5110
5112 3 156.844098 67.5074987 84.5838544 -1 5111
5113 3 156.816625 67.4930439 84.6429119 -1 5112
5114 3 156.816551 67.5196054 84.7251922 -1 5113
5115 3 156.821753 67.4915844 84.7597979 -1 5114
5116 3 156.721451 67.5093281 84.7794531 -1 5115
5117 3 156.635474 67.5370668 84.8273322 -1 5116
5118 3 156.615906 67.5596718 84.8510684 -1 5117
5119 3 156.586602 67.5798952 84.8746771 -1 5118
5120 3 156.384642 67.5327481 84.9300614 -1 5119
5121 3 156.362627 67.5823429 84.9778173 -1 5120
5122 3 156.360338 67.5992247 85.0328134 -1 5121
5123 3 156.320073 67.6356868 85.0528693 -1 5122
5124 3 156.174367 67.5925497 85.0821304 -1 5123
5125 3 156.053551 67.4724563 85.1274139 -1 5124
5126 3 156.016373 67.4369986 85.1905038 -1 5125
5127 3 155.946282 67.3821711 85.2556092 -1 5126
5128 3 155.961799 67.3664679 85.2885868 -1 5127
5129 3 157.041374 67.7912503 84.1966784 -1 5104
5130 3 156.972688 67.7788649 84.1657662 -1 5129
5131 3 157.267701 67.606108 84.2453031 -1 5130
5132 3 157.299837 67.5376077 84.2889099 -1 5131
5133 3 157.37289 67.4748445 84.3343051 -1 5132
5134 3 156.91485 67.7697977 84.1349994 -1 5130
5135 3 156.884315 67.7371627 84.1102593 -1 5134
5136 3 156.841559 67.7135467 84.0831538 -1 5135
5137 3 156.843597 67.7146807 83.9966775 -1 5136
5138 3 156.856937 67.7224588 83.9672915 -1 5137
5139 3 156.901249 67.729362 83.9399518 -1 5138
5140 3 156.952902 67.7896609 83.9034082 -1 5139
5141 3 157.003707 67.8208532 83.8721441 -1 5140
5142 3 156.986169 67.7971838 83.8466259 -1 5141
5143 3 156.95262 67.7748215 83.7911962 -1 5142
5144 3 156.929398 67.7449531 83.7664879 -1 5143
5145 3 156.870282 67.7096093 83.7406277 -1 5144
5146 3 156.841811 67.6439817 83.6934167 -1 5145
5147 3 156.834828 67.6115385 83.6701782 -1 5146
5148 3 156.853952 67.5568555 83.6524688 -1 5147
5149 3 156.845483 67.5034663 83.6328866 -1 5148
5150 3 156.856432 67.402699 83.6229061 -1 5149
5151 3 156.822171 67.3694612 83.5981816 -1 5150
5152 3 156.856794 67.3290932 83.5215156 -1 5151
5153 3 156.840059 67.2888343 83.4704817 -1 5152
5154 3 156.82966 67.2236715 83.4528389 -1 5153
5155 3 156.815966 67.1771526 83.4316941 -1 5154
5156 3 156.745727 67.1936876 83.3961826 -1 5155
5157 3 156.68836 67.1709773 83.3684202 -1 5156
5158 3 156.674562 67.0952328 83.3524696 -1 5157
5159 3 156.657928 67.0944525 83.3231515 -1 5158
5160 3 156.627263 67.0555333 83.2997955 -1 5159
5161 3 156.603775 67.0255774 83.2752703 -1 5160
5162 3 156.549249 66.9611092 83.2551561 -1 5161
5163 3 156.430883 66.9347574 83.3106068 -1 5162
5164 3 156.425878 66.9479822 83.3365507 -1 5163
5165 3 156.346097 66.9464268 83.4183836 -1 5164
5166 3 156.328558 66.9243759 83.4499493 -1 5165
5167 3 156.364427 66.8102924 83.4146915 -1 5166
5168 3 156.472229 66.7156888 83.3225875 -1 5167
5169 3 156.487445 66.7059586 83.296544 -1 5168
5170 3 156.504241 66.7100731 83.2681786 -1 5169
5171 3 156.519826 66.7140253 83.2112934 -1 5170
5172 3 156.580633 66.5610497 83.326734 -1 5168
5173 3 156.582311 66.476078 83.3130462 -1 5172
5174 3 156.564841 66.4251644 83.2924017 -1 5173
5175 3 156.562627 66.3418349 83.2781741 -1 5174
5176 3 156.56751 66.3026232 83.2566694 -1 5175
5177 3 156.58246 66.2448554 83.2388954 -1 5176
5178 3 156.659148 66.1598586 83.2290975 -1 5177
5179 3 156.734736 66.1099401 83.1847173 -1 5178
5180 3 156.744221 66.0618356 83.136444 -1 5179
5181 3 156.726687 66.0250293 83.1132786 -1 5180
5182 3 156.672596 65.9605371 83.0928816 -1 5181
5183 3 156.680024 65.9531099 83.0660639 -1 5182
5184 3 156.664902 65.8979251 83.0461861 -1 5183
5185 3 156.630542 65.7555117 83.0401046 -1 5184
5186 3 156.621717 65.7061004 82.9911029 -1 5185
5187 3 156.56664 66.9389757 83.2314623 -1 5162
5188 3 156.567818 66.9092636 83.2082361 -1 5187
5189 3 156.560197 66.8819007 83.1841349 -1 5188
5190 3 156.555989 66.832889 83.163996 -1 5189
5191 3 156.572186 66.8106131 83.1118196 -1 5190
5192 3 156.616039 66.7885551 83.0895446 -1 5191
5193 3 156.637541 66.7618486 83.0668999 -1 5192
5194 3 156.66312 66.7596832 83.0402248 -1 5193
5195 3 156.679479 66.7508666 83.0142208 -1 5194
5196 3 156.708244 66.7512692 82.9873059 -1 5195
5197 3 156.693005 66.7240486 82.9627956 -1 5196
5198 3 156.661407 66.6962387 82.9375199 -1 5197
5199 3 156.633688 66.6668406 82.9127491 -1 5198
5200 3 156.623592 66.5926238 82.8966485 -1 5199
5201 3 156.639604 66.5386691 82.8784212 -1 5200
5202 3 156.725253 66.517997 82.8015215 -1 5201
5203 3 156.752861 66.4875241 82.7799132 -1 5202
5204 3 158.070783 67.0881822 85.3634285 -1 5072
5205 3 160.613926 65.4851229 86.6653046 -1 5023
5206 3 160.617411 65.453982 86.7319581 -1 5205
5207 3 160.641702 65.4191308 86.7716856 -1 5206
5208 3 160.684848 65.4056683 86.8095707 -1 5207
5209 3 160.748691 65.2713397 86.8732884 -1 5208
5210 3 160.811846 65.1804124 86.8379939 -1 5209
5211 3 160.824431 65.1913946 86.8071991 -1 5210
5212 3 161.035764 66.0903144 86.1501564 -1 4999
5213 3 164.302287 66.4202044 84.9786219 -1 4951
5214 3 164.326922 66.2231157 84.9901206 -1 5213
5215 3 164.962051 66.1928129 84.6313852 -1 4937
5216 3 164.883907 66.2124378 84.5855192 -1 5215
5217 3 164.882336 66.2510605 84.5489382 -1 5216
5218 3 164.864283 66.3643801 84.4667094 -1 5217
5219 3 164.769084 66.4028706 84.4147699 -1 5218
5220 3 164.755717 66.3343802 84.39609 -1 5219
5221 3 164.759447 66.2870671 84.3763107 -1 5220
5222 3 166.168459 66.0744452 84.8631973 -1 4935
5223 3 166.162379 66.0220923 84.8136038 -1 5222
5224 3 166.172214 65.9489097 84.7999949 -1 5223
5225 3 166.215926 65.8651616 84.7944962 -1 5224
5226 3 166.253252 65.7491706 84.793936 -1 5225
5227 3 166.249202 65.5914385 84.7936927 -1 5226
5228 3 166.149636 65.5284587 84.7581685 -1 5227
5229 3 166.148758 65.5022398 84.7336988 -1 5228
5230 3 166.555797 65.3067913 84.9332945 -1 5227
5231 3 166.505487 65.0222153 84.9485423 -1 5230
5232 3 166.462348 64.8589194 84.9420489 -1 5231
5233 3 166.379553 64.7091995 84.9254895 -1 5232
5234 3 166.28661 64.5502839 84.9675158 -1 5233
5235 3 166.406882 64.6785701 84.8776625 -1 5233
5236 3 166.474607 64.6377315 84.8687519 -1 5235
5237 3 166.585679 64.6072402 84.8661681 -1 5236
5238 3 166.665178 64.5745591 84.8581284 -1 5237
5239 3 166.722536 64.5268298 84.8487871 -1 5238
5240 3 166.842087 64.4784646 84.792955 -1 5239
5241 3 166.862285 64.4733977 84.7685107 -1 5240
5242 3 166.883372 64.4682925 84.7442608 -1 5241
5243 3 166.981602 64.4654059 84.7345593 -1 5242
5244 3 167.180518 64.4354086 84.7498114 -1 5243
5245 3 166.343517 66.8550754 84.6884435 -1 5223
5246 3 166.208602 67.086914 84.5624383 -1 5245
5247 3 166.13546 67.1874402 84.5015313 -1 5246
5248 3 166.142237 67.1963737 84.4721014 -1 5247
5249 3 166.155452 67.3964954 84.4077509 -1 5248
5250 3 166.189715 67.5019393 84.3650165 -1 5249
5251 3 166.22624 67.6647551 84.3118898 -1 5250
5252 3 166.304547 67.7738166 84.247534 -1 5251
5253 3 166.31161 67.771991 84.2203525 -1 5252
5254 3 166.336341 67.7787408 84.194692 -1 5253
5255 3 166.387272 67.7418744 84.181907 -1 5254
5256 3 166.395499 67.724386 84.1579088 -1 5255
5257 3 166.416852 67.7274666 84.1323841 -1 5256
5258 3 166.446982 67.738739 84.106899 -1 5257
5259 3 166.472289 67.7522717 84.0801499 -1 5258
5260 3 166.479725 67.7903327 84.045628 -1 5259
5261 3 166.469256 67.8188487 84.0097255 -1 5260
5262 3 166.444049 67.8317725 83.9741415 -1 5261
5263 3 166.414892 67.8342431 83.9398322 -1 5262
5264 3 166.421998 67.8411495 83.911151 -1 5263
5265 3 166.441898 67.8287036 83.8883715 -1 5264
5266 3 166.446209 67.8007234 83.8657255 -1 5265
5267 3 166.4525 67.7609352 83.8456344 -1 5266
5268 3 166.431406 67.7195849 83.7923307 -1 5267
5269 3 166.418321 67.6913368 83.7380339 -1 5268
5270 3 166.402923 67.6665949 83.7112869 -1 5269
5271 3 166.396718 67.6733676 83.6803403 -1 5270
5272 3 166.405016 67.686006 83.6509007 -1 5271
5273 3 166.436413 67.6903285 83.6271269 -1 5272
5274 3 166.399407 67.6640623 83.5968398 -1 5273
5275 3 166.388519 67.6312363 83.5724155 -1 5274
5276 3 166.381445 67.6040021 83.5476377 -1 5275
5277 3 166.399611 67.5829179 83.5262199 -1 5276
5278 3 166.430333 67.579505 83.5037962 -1 5277
5279 3 166.437803 67.5795341 83.4766062 -1 5278
5280 3 166.44911 67.542378 83.4569495 -1 5279
5281 3 166.474183 67.5801542 83.4259871 -1 5280
5282 3 166.447513 67.5483467 83.3985764 -1 5281
5283 3 166.465048 67.5282895 83.3769091 -1 5282
5284 3 166.55828 67.5044143 83.3695277 -1 5283
5285 3 166.693534 67.5197119 83.4195842 -1 5284
5286 3 166.866363 67.5192509 83.4226066 -1 5285
5287 3 166.882564 67.5202013 83.4253903 -1 5286
5288 3 166.895381 67.5262192 83.3697058 -1 5287
5289 3 166.956383 67.6543835 83.4141406 -1 5288
5290 3 167.119913 67.7564573 83.3968786 -1 5289
5291 3 167.174735 67.7264752 83.3841133 -1 5290
5292 3 167.210265 67.6889614 83.369201 -1 5291
5293 3 167.14869 67.7862088 83.3114657 -1 5292
5294 3 167.1999 67.7952181 83.2908737 -1 5293
5295 3 167.255207 67.8156225 83.2689721 -1 5294
5296 3 167.310133 67.8341163 83.247389 -1 5295
5297 3 167.318031 67.8311955 83.2210464 -1 5296
5298 3 167.325292 67.8714098 83.1583278 -1 5297
5299 3 167.220818 67.6074349 83.3577975 -1 5292
5300 3 167.194343 67.5731555 83.3023936 -1 5299
5301 3 167.1251 67.3488283 83.3308621 -1 5300
5302 3 167.126074 67.2863901 83.314092 -1 5301
5303 3 167.038969 67.116978 83.2437457 -1 5302
5304 3 167.06117 67.0369751 83.2340774 -1 5303
5305 3 167.000012 66.9222199 83.2721614 -1 5304
5306 3 166.941116 66.8527155 83.3024241 -1 5305
5307 3 166.857534 66.7933163 83.3263209 -1 5306
5308 3 166.8475 66.7779549 83.3557758 -1 5307
5309 3 166.324262 67.4294787 83.3129592 -1 5284
5310 3 166.035242 67.4113686 83.3222723 -1 5309
5311 3 165.854967 67.4507047 83.2837528 -1 5310
5312 3 165.532582 67.6471984 83.1644636 -1 5311
5313 3 165.410428 67.7395209 83.1555869 -1 5312
5314 3 165.382826 67.7693952 83.1739802 -1 5313
5315 3 165.407983 67.9245855 83.0648393 -1 5312
5316 3 165.458428 68.0965999 83.0137485 -1 5315
5317 3 165.501462 68.150698 82.9828176 -1 5316
5318 3 165.516013 68.1784967 82.9519004 -1 5317
5319 3 165.53366 68.204105 82.9219181 -1 5318
5320 3 165.489549 68.4524046 82.8130169 -1 5319
5321 3 165.493212 68.5242002 82.7723976 -1 5320
5322 3 165.569774 68.5477523 82.7245244 -1 5321
5323 3 165.607986 68.574743 82.6978625 -1 5322
5324 3 165.713817 68.6688149 82.6986548 -1 5323
5325 3 166.008463 67.1892434 84.5078069 -1 5247
5326 3 165.969313 67.1649222 84.5345075 -1 5325
5327 3 167.154936 66.2748441 85.4154894 -1 4923
5328 3 167.166354 66.4147094 85.3903452 -1 5327
5329 3 167.088942 66.4463765 85.4281883 -1 5328
5330 3 167.091701 66.5382851 85.4692499 -1 5329
5331 3 167.032445 66.741513 85.44773 -1 5330
5332 3 166.996774 66.8152532 85.4559308 -1 5331
5333 3 166.849307 66.9322673 85.4351582 -1 5332
5334 3 166.880793 67.1175436 85.4338537 -1 5333
5335 3 166.842023 67.3198279 85.4163265 -1 5334
5336 3 166.810124 67.4647275 85.4112759 -1 5335
5337 3 166.811789 67.5824637 85.4176039 -1 5336
5338 3 166.764907 67.6449361 85.425992 -1 5337
5339 3 166.744362 67.67468 85.4455688 -1 5338
5340 3 166.579859 67.8862932 85.432739 -1 5339
5341 3 166.50482 68.0260867 85.4210136 -1 5340
5342 3 166.295061 68.0769827 85.3449887 -1 5341
5343 3 167.257894 65.400849 86.4032395 -1 4896
5344 3 167.182267 65.3783258 86.4824027 -1 5343
5345 3 167.080582 65.4183846 86.5739006 -1 5344
5346 3 166.999679 65.4679798 86.6675669 -1 5345
5347 3 166.916569 65.4689503 86.770828 -1 5346
5348 3 166.738193 65.5848416 86.8036518 -1 5347
5349 3 166.704903 65.6377678 86.8761099 -1 5348
5350 3 168.983038 65.022906 87.5898284 -1 4854
5351 3 168.880576 65.0145481 87.6008386 -1 5350
5352 3 168.798838 65.0470624 87.6074185 -1 5351
5353 3 168.739752 65.0554006 87.7128529 -1 5352
5354 3 168.764848 65.0706214 87.7443322 -1 5353
5355 3 168.727018 65.1518624 87.8088578 -1 5354
5356 3 168.772121 65.2157143 87.8933895 -1 5355
5357 3 168.785749 65.3138991 87.9346374 -1 5356
5358 3 168.658391 65.3425514 87.8738579 -1 5357
5359 3 168.50427 65.3561889 87.7813979 -1 5358
5360 3 168.363457 65.4913644 87.7849399 -1 5359
5361 3 168.260477 65.7700891 87.7359376 -1 5360
5362 3 168.209217 65.7723854 87.7553305 -1 5361
5363 3 168.156461 65.7757134 87.7742508 -1 5362
5364 3 168.087286 65.8514672 87.8342337 -1 5363
5365 3 167.890689 65.7936011 87.8686989 -1 5364
5366 3 167.772911 65.8019344 87.8745187 -1 5365
5367 3 166.678801 65.2855915 87.8705391 -1 5366
5368 3 169.688018 64.8932071 87.9968983 -1 4847
5369 3 169.781772 64.8815016 87.9888123 -1 5368
5370 3 169.841269 64.8935552 87.9687021 -1 5369
5371 3 169.900832 64.945167 87.9401389 -1 5370
5372 3 169.939971 64.9842745 87.9101284 -1 5371
5373 3 169.989336 65.0060904 87.8859476 -1 5372
5374 3 170.081138 64.9850765 87.8796893 -1 5373
5375 3 170.18987 65.0167491 87.983869 -1 5374
5376 3 170.231031 65.0476653 88.0447566 -1 5375
5377 3 170.280087 65.1301474 88.0960951 -1 5376
5378 3 170.349092 65.1855249 88.1277868 -1 5377
5379 3 170.470711 65.3223331 88.1821013 -1 5378
5380 3 170.542527 65.4031675 88.2087742 -1 5379
5381 3 170.78642 65.5617526 88.2832089 -1 5380
5382 3 170.835876 65.5933427 88.3159013 -1 5381
5383 3 171.03784 65.7086329 88.2735084 -1 5382
5384 3 171.103616 65.7271243 88.2243075 -1 5383
5385 3 171.237409 65.7302589 88.1925614 -1 5384
5386 3 171.252579 65.7096939 88.1415034 -1 5385
5387 3 171.369674 65.7191636 88.1344205 -1 5386
5388 3 171.520651 65.7084565 88.0802821 -1 5387
5389 3 171.578732 65.7148809 88.0324712 -1 5388
5390 3 171.607096 65.7251855 88.0069099 -1 5389
5391 3 171.607018 65.6439167 87.9952182 -1 5390
5392 3 171.788154 65.8546674 88.0168002 -1 5390
5393 3 171.905832 65.8635759 88.0687538 -1 5392
5394 3 172.010249 65.8889521 88.1143559 -1 5393
5395 3 172.123925 66.0024588 88.0844411 -1 5394
5396 3 172.220094 66.0541912 88.0643128 -1 5395
5397 3 172.276447 66.0381725 88.0505278 -1 5396
5398 3 172.564343 66.0531607 88.0789993 -1 5397
5399 3 172.781428 66.0495508 88.0967488 -1 5398
5400 3 172.825852 66.0942763 88.067436 -1 5399
5401 3 172.982879 66.2039466 87.9610489 -1 5400
5402 3 173.120462 66.272405 87.9466318 -1 5401
5403 3 173.162953 66.287667 87.8945028 -1 5402
5404 3 173.238726 66.3220301 87.874362 -1 5403
5405 3 173.24564 66.3093065 87.8496568 -1 5404
5406 3 173.26634 66.32071 87.8227054 -1 5405
5407 3 173.327292 66.3353977 87.7747887 -1 5406
5408 3 173.324826 66.4372443 87.8390289 -1 5404
5409 3 173.412036 66.4542785 87.8251709 -1 5408
5410 3 173.50423 66.4522955 87.8165272 -1 5409
5411 3 173.673163 66.4405916 87.8265587 -1 5410
5412 3 173.928541 66.4491197 87.8510054 -1 5411
5413 3 174.235551 66.4760514 87.8828484 -1 5412
5414 3 174.331645 66.5013165 87.8694685 -1 5413
5415 3 174.485068 66.5534874 87.8053284 -1 5414
5416 3 174.628347 66.6060026 87.8251947 -1 5415
5417 3 174.713676 66.6305788 87.8097935 -1 5416
5418 3 174.761314 66.6392462 87.7896324 -1 5417
5419 3 174.859014 66.6508462 87.7511287 -1 5418
5420 3 175.03634 66.6758073 87.6986249 -1 5419
5421 3 175.194245 66.7138716 87.6678411 -1 5420
5422 3 175.35664 66.7118598 87.6181902 -1 5421
5423 3 175.611098 66.8542351 87.5866032 -1 5422
5424 3 175.977872 66.9509876 87.5328821 -1 5423
5425 3 176.277456 66.8583651 87.4767777 -1 5424
5426 3 176.736474 66.7735856 87.5116497 -1 5425
5427 3 177.107776 66.728152 87.6322877 -1 5426
5428 3 177.293404 66.7866907 87.7176274 -1 5427
5429 3 177.337643 66.799095 87.7530948 -1 5428
5430 3 177.397116 66.8073366 87.7928202 -1 5429
5431 3 177.445991 66.8065296 87.8321222 -1 5430
5432 3 177.529095 66.7885098 87.9109733 -1 5431
5433 3 177.633783 66.7190819 88.0339015 -1 5432
5434 3 177.71985 66.6646059 88.1211955 -1 5433
5435 3 177.963631 66.6007232 88.2169904 -1 5434
5436 3 177.960967 66.5957544 88.2457268 -1 5435
5437 3 177.940303 66.5470302 88.3082226 -1 5436
5438 3 178.031312 66.4812128 88.3424858 -1 5437
5439 3 178.060657 66.4668407 88.3238045 -1 5438
5440 3 178.05742 66.4924725 88.2892968 -1 5439
5441 3 172.409983 66.0259539 88.1104653 -1 5397
5442 3 172.869424 61.9686394 90.0288073 -1 4813
5443 3 172.734015 62.0454616 90.041007 -1 5442
5444 3 172.575638 61.9666134 90.0848217 -1 5443
5445 3 172.609866 61.815238 90.0684906 -1 5444
5446 3 172.608876 61.3582166 90.0872371 -1 5445
5447 3 172.536623 61.0911852 90.1645511 -1 5446
5448 3 172.519737 60.9647238 90.1909986 -1 5447
5449 3 172.508658 60.8844895 90.2372881 -1 5448
5450 3 172.50598 60.7634826 90.2951534 -1 5449
5451 3 172.65227 60.7280761 90.3053838 -1 5450
5452 3 172.697997 60.6955191 90.293461 -1 5451
5453 3 172.755326 60.7241526 90.269389 -1 5452
5454 3 172.251612 60.6005541 90.3093477 -1 5450
5455 3 172.100214 60.517915 90.3264318 -1 5454
5456 3 171.873097 60.3250824 90.3241902 -1 5455
5457 3 171.923044 60.1899319 90.3377237 -1 5456
5458 3 171.901721 60.1148432 90.3512777 -1 5457
5459 3 171.843247 59.8968332 90.3618007 -1 5458
5460 3 171.861037 59.7628149 90.3684908 -1 5459
5461 3 171.871038 59.6060767 90.4385921 -1 5460
5462 3 171.833351 59.5166147 90.4820751 -1 5461
5463 3 171.838777 59.4054856 90.4510592 -1 5462
5464 3 171.882409 59.3277489 90.4498872 -1 5463
5465 3 171.914325 59.2761561 90.4397985 -1 5464
5466 3 171.812546 59.0909475 90.4634722 -1 5465
5467 3 171.61641 58.8536614 90.4797446 -1 5466
5468 3 171.520445 58.6706857 90.4746808 -1 5467
5469 3 171.40172 58.4912738 90.4936927 -1 5468
5470 3 171.320504 58.4484122 90.4568893 -1 5469
5471 3 171.270936 58.4035314 90.4871703 -1 5470
5472 3 171.233011 58.3770279 90.5154007 -1 5471
5473 3 171.195026 58.3204687 90.5511919 -1 5472
5474 3 170.968681 58.2385698 90.552372 -1 5473
5475 3 170.775098 58.0209552 90.5650797 -1 5474
5476 3 170.836877 57.9943431 90.6152243 -1 5475
5477 3 170.875551 58.0131598 90.6488138 -1 5476
5478 3 170.935065 58.0476263 90.7128641 -1 5477
5479 3 170.996311 58.0633305 90.752081 -1 5478
5480 3 171.015291 58.0675495 90.7850152 -1 5479
5481 3 170.994566 58.0038087 90.8265344 -1 5480
5482 3 170.974651 57.980624 90.8579827 -1 5481
5483 3 170.94997 57.9709639 90.9148773 -1 5482
5484 3 170.937707 57.9458741 90.9484762 -1 5483
5485 3 170.912048 57.8761753 90.9905042 -1 5484
5486 3 170.944217 57.7661478 91.1150095 -1 5485
5487 3 170.939471 57.6935049 91.1623473 -1 5486
5488 3 170.898527 57.6831664 91.1860722 -1 5487
5489 3 170.705845 57.9833589 90.5295143 -1 5475
5490 3 170.552547 57.9799147 90.5569216 -1 5489
5491 3 170.494346 57.9875245 90.5723398 -1 5490
5492 3 170.337188 58.0342401 90.5564336 -1 5491
5493 3 170.461165 58.0647278 90.6357306 -1 5492
5494 3 170.196613 58.0530769 90.5211735 -1 5492
5495 3 170.008852 58.0055978 90.5526486 -1 5494
5496 3 169.967085 58.044133 90.5037783 -1 5495
5497 3 169.848765 58.0252668 90.4527142 -1 5496
5498 3 169.843601 58.0154091 90.4238876 -1 5497
5499 3 172.507343 62.006552 90.1495649 -1 5444
5500 3 172.382407 62.0403631 90.2039244 -1 5499
5501 3 172.276382 62.0216629 90.2451125 -1 5500
5502 3 172.186698 61.9962365 90.2913827 -1 5501
5503 3 172.105521 61.9532881 90.3435993 -1 5502
5504 3 171.987219 61.936666 90.3524063 -1 5503
5505 3 171.837114 61.9655456 90.3736827 -1 5504
5506 3 171.708011 61.9419402 90.4117016 -1 5505
5507 3 171.613391 61.8938622 90.4626791 -1 5506
5508 3 171.566129 61.8757662 90.4868252 -1 5507
5509 3 171.543498 61.8525686 90.517265 -1 5508
5510 3 171.4795 61.9124465 90.5198084 -1 5509
5511 3 171.473519 61.9500585 90.5395169 -1 5510
5512 3 171.433093 61.9903054 90.581254 -1 5511
5513 3 171.365029 61.9973438 90.5953847 -1 5512
5514 3 171.332272 61.9917097 90.6197201 -1 5513
5515 3 171.276882 62.0012329 90.6656569 -1 5514
5516 3 171.225697 61.9731745 90.6915014 -1 5515
5517 3 171.182694 61.9613835 90.7152461 -1 5516
5518 3 171.115361 61.9053998 90.7443656 -1 5517
5519 3 171.080364 61.8742646 90.7742935 -1 5518
5520 3 171.056275 61.8365001 90.8079993 -1 5519
5521 3 170.904127 61.7935078 90.8170011 -1 5520
5522 3 170.794277 61.8106973 90.8206052 -1 5521
5523 3 170.630787 61.825547 90.8140147 -1 5522
5524 3 170.491985 61.7549918 90.8323871 -1 5523
5525 3 170.409587 61.7022879 90.8580135 -1 5524
5526 3 170.258715 61.6558586 90.8684913 -1 5525
5527 3 169.937172 61.6657232 90.8018499 -1 5526
5528 3 169.806104 61.7256372 90.7618006 -1 5527
5529 3 169.570496 61.7510373 90.769238 -1 5528
5530 3 169.3631 61.7101063 90.7677839 -1 5529
5531 3 169.286719 61.71491 90.7214451 -1 5530
5532 3 169.136603 61.7109004 90.7229509 -1 5531
5533 3 169.036304 61.674519 90.7418179 -1 5532
5534 3 168.971197 61.6490363 90.7651337 -1 5533
5535 3 168.900548 61.6192426 90.8488645 -1 5534
5536 3 168.858054 61.5922392 90.8770411 -1 5535
5537 3 168.80988 61.5672401 90.9036726 -1 5536
5538 3 168.780034 61.5490084 90.9323294 -1 5537
5539 3 168.734732 61.5248629 90.9593668 -1 5538
5540 3 168.656581 61.5144633 90.9768953 -1 5539
5541 3 168.571008 61.509781 90.9917223 -1 5540
5542 3 168.543672 61.4869614 91.0220106 -1 5541
5543 3 168.505925 61.4571856 91.0519133 -1 5542
5544 3 168.419503 61.3734227 91.0849427 -1 5543
5545 3 168.220764 61.2451748 91.1371517 -1 5544
5546 3 168.003917 61.1967694 91.1373327 -1 5545
5547 3 167.984637 61.2301491 91.1563873 -1 5546
5548 3 167.915869 61.2433637 91.1707166 -1 5547
5549 3 167.878533 61.3001334 91.2114371 -1 5548
5550 3 167.863899 61.3152514 91.2660522 -1 5549
5551 3 167.838446 61.3370536 91.2866701 -1 5550
5552 3 170.227611 61.6639366 90.8903394 -1 5526
5553 3 170.099586 61.6516612 90.9275623 -1 5552
5554 3 174.887592 61.124809 90.9200881 -1 4803
5555 3 174.863257 61.1071721 90.9481936 -1 5554
5556 3 174.800871 61.0549363 91.0056149 -1 5555
5557 3 174.745479 61.0215931 91.0600227 -1 5556
5558 3 174.692231 60.9936442 91.1136265 -1 5557
5559 3 174.688546 60.9359004 91.1557778 -1 5558
5560 3 176.683 61.3417036 91.1598685 -1 4794
5561 3 176.812754 61.3334494 91.160469 -1 5560
5562 3 176.974128 61.3651659 91.0724444 -1 5561
5563 3 177.096067 61.2968464 90.9716768 -1 5562
5564 3 177.130394 61.2825651 90.9252392 -1 5563
5565 3 177.591396 61.5770925 90.838445 -1 5564
5566 3 177.615955 61.5451965 90.708874 -1 5565
5567 3 177.531144 61.2968926 90.6076745 -1 5566
5568 3 177.52015 61.1262577 90.6177943 -1 5567
5569 3 177.434461 60.8584968 90.606982 -1 5568
5570 3 177.408672 60.7189355 90.5496654 -1 5569
5571 3 177.427154 60.77794 90.5107994 -1 5570
5572 3 177.506517 60.7210025 90.5132077 -1 5571
5573 3 177.510929 60.5632664 90.4669683 -1 5572
5574 3 177.614214 60.4450067 90.461164 -1 5573
5575 3 177.617092 60.3773137 90.3928377 -1 5574
5576 3 177.605579 60.3558103 90.3670959 -1 5575
5577 3 177.602409 60.0965378 90.3160844 -1 5576
5578 3 177.76609 59.9270678 90.3082173 -1 5577
5579 3 177.777589 59.8875223 90.2920519 -1 5578
5580 3 177.833549 59.9409859 90.2056435 -1 5579
5581 3 177.898746 59.9843793 90.0953495 -1 5580
5582 3 177.970437 59.9374988 90.0089108 -1 5581
5583 3 177.960699 59.9710047 89.8846378 -1 5582
5584 3 178.050201 60.002709 89.8396883 -1 5583
5585 3 178.211919 60.1088462 89.8492152 -1 5584
5586 3 178.315372 60.0955973 89.7901457 -1 5585
5587 3 178.410621 60.0359106 89.712447 -1 5586
5588 3 178.568824 60.027687 89.5510453 -1 5587
5589 3 178.825064 60.0626932 89.372827 -1 5588
5590 3 179.040897 60.0670777 89.2219303 -1 5589
5591 3 179.240977 60.0635027 88.9285322 -1 5590
5592 3 179.222878 59.9718417 88.8906861 -1 5591
5593 3 179.232593 59.9296466 88.8468618 -1 5592
5594 3 179.253597 59.8667749 88.7825179 -1 5593
5595 3 179.24762 59.9214522 88.7110091 -1 5594
5596 3 179.343733 59.9515622 88.6123527 -1 5595
5597 3 179.327576 59.9050683 88.5355225 -1 5596
5598 3 179.325711 59.8575674 88.4622157 -1 5597
5599 3 179.44452 59.8123397 88.4159772 -1 5598
5600 3 179.487021 59.7485257 88.3570198 -1 5599
5601 3 179.524779 59.7732027 88.2748407 -1 5600
5602 3 179.491833 59.8728999 88.1576767 -1 5601
5603 3 179.445923 59.8911976 88.0296512 -1 5602
5604 3 179.539431 59.9118424 87.9896238 -1 5603
5605 3 179.594415 59.9362367 87.9116056 -1 5604
5606 3 179.572465 60.03509 87.8254914 -1 5605
5607 3 179.629165 60.1660018 87.7778762 -1 5606
5608 3 179.837455 60.1380336 87.7484016 -1 5607
5609 3 179.956784 60.1420877 87.6904924 -1 5608
5610 3 180.097983 60.177655 87.6298779 -1 5609
5611 3 180.113569 60.2929208 87.5768113 -1 5610
5612 3 180.165091 60.3527165 87.5177081 -1 5611
5613 3 180.252279 60.3899496 87.4724594 -1 5612
5614 3 180.278707 60.3716737 87.4549728 -1 5613
5615 3 180.29992 60.3320059 87.4134696 -1 5614
5616 3 180.340219 60.3159513 87.3705758 -1 5615
5617 3 180.356227 60.323415 87.3443487 -1 5616
5618 3 180.397538 60.3852543 87.3105692 -1 5617
5619 3 180.485071 60.4912005 87.2486049 -1 5618
5620 3 180.547116 60.5448019 87.2217406 -1 5619
5621 3 180.380099 60.4796166 87.1709513 -1 5620
5622 3 180.24864 60.4898988 87.1097811 -1 5621
5623 3 180.231547 60.5074977 87.0733812 -1 5622
5624 3 180.228189 60.5019542 87.0458635 -1 5623
5625 3 180.037926 60.4576987 87.0967406 -1 5624
5626 3 179.955509 60.4213667 87.1427278 -1 5625
5627 3 179.894189 60.4368746 87.1808969 -1 5626
5628 3 179.836148 60.4441175 87.1937371 -1 5627
5629 3 179.786346 60.4477132 87.2094015 -1 5628
5630 3 179.753139 60.4484291 87.229648 -1 5629
5631 3 180.729569 60.6301082 87.2710828 -1 5620
5632 3 180.840632 60.5981247 87.3325884 -1 5631
5633 3 180.948629 60.5549906 87.3400341 -1 5632
5634 3 181.043058 60.5848638 87.2984327 -1 5633
5635 3 181.145262 60.6063283 87.2327137 -1 5634
5636 3 181.246129 60.6858593 87.1525216 -1 5635
5637 3 181.36676 60.7983757 87.1248648 -1 5636
5638 3 181.421513 60.8007902 87.1089157 -1 5637
5639 3 181.537241 60.7729843 87.0864179 -1 5638
5640 3 181.602763 60.7708658 87.0740628 -1 5639
5641 3 181.757078 60.8093809 87.0442833 -1 5640
5642 3 181.880795 60.8600755 87.0324348 -1 5641
5643 3 181.969861 60.8699169 87.0225723 -1 5642
5644 3 182.01708 60.859226 87.0081058 -1 5643
5645 3 182.047163 60.8342922 86.9652877 -1 5644
5646 3 182.086453 60.7965403 86.9556133 -1 5645
5647 3 182.10192 60.7538563 86.9416895 -1 5646
5648 3 177.546061 61.0414166 90.7007804 -1 5568
5649 3 177.548405 61.0010906 90.7679983 -1 5648
5650 3 176.10715 61.344049 91.1532049 -1 4793
5651 3 175.833157 61.2795444 91.1975245 -1 5650
5652 3 175.72879 61.3394038 91.2765957 -1 5651
5653 3 175.675898 61.345787 91.3216711 -1 5652
5654 3 178.422019 62.9309655 91.4307171 -1 4779
5655 3 178.611062 63.1280251 91.2263548 -1 5654
5656 3 178.741436 63.1499185 91.1354397 -1 5655
5657 3 178.835365 63.1645482 91.0951565 -1 5656
5658 3 179.031584 63.1250735 91.0323795 -1 5657
5659 3 179.045302 63.1437961 91.0027377 -1 5658
5660 3 179.123778 63.2356344 90.9697125 -1 5659
5661 3 179.16268 63.1540884 90.9403625 -1 5660
5662 3 179.177106 63.171866 90.9111141 -1 5661
5663 3 179.689992 63.4816152 90.862571 -1 5662
5664 3 179.865245 63.5675983 90.7953153 -1 5663
5665 3 179.983216 63.5980327 90.7569619 -1 5664
5666 3 180.110655 63.5104509 90.7476787 -1 5665
5667 3 180.175572 63.5191686 90.7312736 -1 5666
5668 3 180.188922 63.5410229 90.6730769 -1 5667
5669 3 180.199847 63.5464678 90.618132 -1 5668
5670 3 180.246523 63.5723587 90.5660257 -1 5669
5671 3 180.279683 63.5496579 90.4942253 -1 5670
5672 3 180.325097 63.5381186 90.4504619 -1 5671
5673 3 180.306909 63.5288604 90.4207493 -1 5672
5674 3 180.296083 63.5514102 90.3853023 -1 5673
5675 3 180.301279 63.5641737 90.3274812 -1 5674
5676 3 180.288542 63.5111368 90.2529024 -1 5675
5677 3 180.368254 63.5086216 90.1863961 -1 5676
5678 3 180.539295 63.4709631 90.1474311 -1 5677
5679 3 180.585228 63.524421 90.061047 -1 5678
5680 3 180.678223 63.5029074 89.9739286 -1 5679
5681 3 180.683433 63.4759534 89.8972977 -1 5680
5682 3 180.75862 63.5046509 89.7949759 -1 5681
5683 3 180.856271 63.4434679 89.7460594 -1 5682
5684 3 180.779174 63.3625055 89.7200556 -1 5683
5685 3 180.655188 63.251903 89.6627466 -1 5684
5686 3 180.700827 63.0521847 89.6905767 -1 5685
5687 3 180.827777 63.0149251 89.6706088 -1 5686
5688 3 180.957087 62.9758516 89.6516134 -1 5687
5689 3 181.084094 62.7503572 89.703279 -1 5688
5690 3 180.984344 62.9464636 89.6083759 -1 5689
5691 3 181.066469 62.9465033 89.5422719 -1 5690
5692 3 180.976176 63.4601091 89.7400695 -1 5683
5693 3 181.063516 63.6870308 89.6791236 -1 5692
5694 3 181.135201 63.7568986 89.5948869 -1 5693
5695 3 181.210847 63.9011431 89.4947163 -1 5694
5696 3 181.396384 63.9036305 89.5062176 -1 5695
5697 3 181.331245 64.0487326 89.4314918 -1 5696
5698 3 178.071939 63.4516499 91.4643415 -1 4776
5699 3 178.022429 63.437872 91.4856742 -1 5698
5700 3 177.969714 63.4259722 91.5059333 -1 5699
5701 3 178.394555 64.2537191 91.7973703 -1 4770
5702 3 178.154949 64.1812389 91.8501864 -1 5701
5703 3 178.017375 64.1920006 91.8764555 -1 5702
5704 3 177.744341 64.2058838 91.9031286 -1 5703
5705 3 177.60042 64.2455793 91.9499865 -1 5704
5706 3 177.244173 64.2525266 91.9903527 -1 5705
5707 3 177.062007 64.2880206 92.0025328 -1 5706
5708 3 175.939008 64.2308664 91.7911778 -1 5707
5709 3 175.735526 64.6953309 91.6436715 -1 5708
5710 3 175.74361 64.7406462 91.5776515 -1 5709
5711 3 175.672708 64.9127622 91.6098767 -1 5710
5712 3 175.610192 64.9877781 91.6374396 -1 5711
5713 3 175.575879 65.1145766 91.6301803 -1 5712
5714 3 175.471461 65.2633912 91.6039152 -1 5713
5715 3 175.294103 65.3107672 91.5863451 -1 5714
5716 3 174.738833 65.518427 91.4569261 -1 5715
5717 3 174.584823 65.6117161 91.4337142 -1 5716
5718 3 174.59141 65.6847982 91.360774 -1 5717
5719 3 174.681328 65.8719105 91.2784794 -1 5718
5720 3 174.75763 66.0189714 91.2027592 -1 5719
5721 3 174.862951 66.0872681 91.1509062 -1 5720
5722 3 174.940422 66.1665101 91.0910774 -1 5721
5723 3 175.000333 66.2500063 91.0555064 -1 5722
5724 3 175.072619 66.3823419 91.0114138 -1 5723
5725 3 175.065392 66.4796415 90.9592772 -1 5724
5726 3 175.075774 66.683473 90.8866432 -1 5725
5727 3 175.056269 66.7711081 90.8915194 -1 5726
5728 3 174.926109 66.9401131 90.8842913 -1 5727
5729 3 174.791001 67.1944793 90.7423462 -1 5728
5730 3 174.76518 67.3711124 90.7259213 -1 5729
5731 3 174.689964 67.5180589 90.763424 -1 5730
5732 3 174.685932 67.6088258 90.7707341 -1 5731
5733 3 174.7587 67.7222597 90.7312586 -1 5732
5734 3 174.811627 67.8958293 90.5887002 -1 5733
5735 3 174.804526 67.910146 90.5555008 -1 5734
5736 3 174.814631 67.9956387 90.5098344 -1 5735
5737 3 174.841072 68.1208778 90.4586226 -1 5736
5738 3 174.857791 68.2416585 90.4064922 -1 5737
5739 3 174.90488 68.3117203 90.3434362 -1 5738
5740 3 174.890111 68.359725 90.3012214 -1 5739
5741 3 174.6713 67.6610991 90.8417494 -1 5732
5742 3 174.67779 67.6572652 90.8724987 -1 5741
5743 3 174.541663 67.6015795 90.8863701 -1 5742
5744 3 174.332002 67.5945405 90.9032488 -1 5743
5745 3 174.225704 67.6278088 90.9031277 -1 5744
5746 3 174.173032 67.7362874 90.9253174 -1 5745
5747 3 173.971317 67.7997891 90.8994219 -1 5746
5748 3 173.857421 67.782767 90.9380285 -1 5747
5749 3 173.798615 67.8054593 90.9785891 -1 5748
5750 3 173.723281 67.924405 91.0226617 -1 5749
5751 3 173.646586 67.9812332 91.1093041 -1 5750
5752 3 173.708473 67.9097974 91.2238022 -1 5751
5753 3 173.791877 67.9298511 91.3215307 -1 5752
5754 3 173.856504 67.9551112 91.3570378 -1 5753
5755 3 173.866584 68.0019594 91.4341449 -1 5754
5756 3 173.865023 68.057706 91.4782749 -1 5755
5757 3 173.863209 68.1701285 91.5093083 -1 5756
5758 3 173.807394 68.2426836 91.5389468 -1 5757
5759 3 173.716013 68.2488822 91.5769477 -1 5758
5760 3 173.670238 68.2625557 91.5935187 -1 5759
5761 3 173.626546 68.3223502 91.5998741 -1 5760
5762 3 173.66988 68.5572091 91.6398396 -1 5761
5763 3 173.828288 68.7142548 91.7198549 -1 5762
5764 3 173.974537 68.783101 91.8746289 -1 5763
5765 3 173.985902 68.8775335 91.9403359 -1 5764
5766 3 174.019024 68.9124816 91.9670666 -1 5765
5767 3 174.05177 68.9455186 91.9941517 -1 5766
5768 3 174.043713 68.9361313 92.0515937 -1 5767
5769 3 174.05439 68.9745919 92.1015401 -1 5768
5770 3 174.066904 68.9637161 92.1632494 -1 5769
5771 3 174.087026 68.9381536 92.2298101 -1 5770
5772 3 174.080765 68.9335184 92.2864515 -1 5771
5773 3 174.062871 68.9813576 92.3286583 -1 5772
5774 3 174.040894 69.0738366 92.3880224 -1 5773
5775 3 174.040937 69.1997583 92.4437 -1 5774
5776 3 173.951848 69.358045 92.4747851 -1 5775
5777 3 173.917105 69.4851062 92.4951024 -1 5776
5778 3 174.754028 67.7232802 90.9014621 -1 5742
5779 3 174.869225 67.8526416 90.9809704 -1 5778
5780 3 175.008879 68.0188155 91.0569142 -1 5779
5781 3 175.110485 68.1534138 91.103782 -1 5780
5782 3 175.062786 68.1824853 91.1161086 -1 5781
5783 3 175.036769 68.2148663 91.1320295 -1 5782
5784 3 175.014818 68.3442248 91.1836949 -1 5783
5785 3 174.989728 68.4709201 91.2352723 -1 5784
5786 3 175.092154 68.4052911 91.2989323 -1 5785
5787 3 175.210786 68.3404751 91.3939923 -1 5786
5788 3 175.30739 68.3624676 91.4649414 -1 5787
5789 3 175.564553 68.3204201 91.5821932 -1 5788
5790 3 175.61978 68.3145435 91.622789 -1 5789
5791 3 175.671898 68.3805546 91.6464643 -1 5790
5792 3 175.656215 68.4427722 91.7141 -1 5791
5793 3 175.598738 68.4503638 91.785846 -1 5792
5794 3 175.473698 68.4709625 91.8413653 -1 5793
5795 3 175.462569 68.4996498 91.9457649 -1 5794
5796 3 175.480548 68.4565092 92.0439368 -1 5795
5797 3 175.477066 68.4970306 92.0622693 -1 5796
5798 3 175.388285 68.5821339 92.1385198 -1 5797
5799 3 175.062478 68.8602225 92.0961654 -1 5798
5800 3 175.031333 69.0840172 92.1235371 -1 5799
5801 3 175.049863 69.2372044 92.1202216 -1 5800
5802 3 175.064052 69.3472866 92.1541428 -1 5801
5803 3 175.402859 68.253157 92.1034973 -1 5796
5804 3 175.350783 68.1597766 92.1996285 -1 5803
5805 3 175.268263 68.0246985 92.2428921 -1 5804
5806 3 175.259403 68.0567569 92.3187817 -1 5805
5807 3 175.270158 67.9823568 92.196307 -1 5804
5808 3 175.155087 67.8936515 92.1092159 -1 5807
5809 3 175.150603 67.8716633 92.0850071 -1 5808
5810 3 175.899185 68.4010125 91.6586696 -1 5791
5811 3 175.982847 68.4553688 91.6347755 -1 5810
5812 3 176.089215 68.5139728 91.6145016 -1 5811
5813 3 176.232321 68.5446563 91.5797209 -1 5812
5814 3 176.371766 68.5067429 91.5879116 -1 5813
5815 3 176.57153 68.5598091 91.6440559 -1 5814
5816 3 176.617799 68.5762378 91.6777389 -1 5815
5817 3 176.686622 68.6677407 91.6990579 -1 5816
5818 3 176.78665 68.9118074 91.6924157 -1 5817
5819 3 176.784126 68.9936408 91.7016449 -1 5818
5820 3 176.835211 69.2124221 91.6909393 -1 5819
5821 3 176.867011 69.2907088 91.7078128 -1 5820
5822 3 176.950422 69.4311168 91.6371669 -1 5821
5823 3 176.887244 69.5697981 91.56557 -1 5822
5824 3 176.931751 69.6789198 91.5222365 -1 5823
5825 3 177.002229 69.7234989 91.4705843 -1 5824
5826 3 176.94658 69.6476094 91.4482527 -1 5825
5827 3 176.922088 69.6094042 91.4238167 -1 5826
5828 3 176.894047 69.6155227 91.3888006 -1 5827
5829 3 177.291841 69.9107164 91.5154185 -1 5825
5830 3 177.306267 70.0580487 91.5135951 -1 5829
5831 3 177.308684 70.136441 91.5246075 -1 5830
5832 3 177.334199 70.2156504 91.5679547 -1 5831
5833 3 177.417912 70.3728798 91.6335599 -1 5832
5834 3 177.489246 70.5383703 91.6391542 -1 5833
5835 3 177.520304 70.5756384 91.6649727 -1 5834
5836 3 177.517758 70.5848614 91.6902039 -1 5835
5837 3 177.514353 70.6250219 91.7084146 -1 5836
5838 3 177.565467 70.700382 91.7853328 -1 5837
5839 3 177.635618 70.7506221 91.8438162 -1 5838
5840 3 177.67093 70.7771935 91.8727645 -1 5839
5841 3 177.710468 70.856832 91.9462211 -1 5840
5842 3 177.744972 70.9777947 92.0371126 -1 5841
5843 3 177.834659 71.0726341 92.1723336 -1 5842
5844 3 177.854032 71.1103645 92.2507315 -1 5843
5845 3 177.906388 71.1821045 92.2728819 -1 5844
5846 3 177.981494 71.2493535 92.3005567 -1 5845
5847 3 178.079799 71.355266 92.3518489 -1 5846
5848 3 178.08606 71.401747 92.4529988 -1 5847
5849 3 178.149659 71.5073097 92.5248221 -1 5848
5850 3 178.2146 71.5861576 92.5752489 -1 5849
5851 3 178.160279 71.7165623 92.6179927 -1 5850
5852 3 178.075812 71.8323874 92.6579228 -1 5851
5853 3 177.930111 71.8843042 92.727357 -1 5852
5854 3 177.864588 71.9656218 92.7786391 -1 5853
5855 3 177.831436 72.0670709 92.8592229 -1 5854
5856 3 177.810041 72.0984267 92.8754225 -1 5855
5857 3 177.775347 72.1272228 92.834679 -1 5856
5858 3 177.726492 72.1163759 92.7450709 -1 5857
5859 3 177.783933 72.12211 92.8924023 -1 5856
5860 3 177.664766 72.1444763 92.9461829 -1 5859
5861 3 177.61005 72.2100162 92.9481151 -1 5860
5862 3 177.391424 72.1397245 92.9757449 -1 5861
5863 3 177.246412 72.0956359 93.0121183 -1 5862
5864 3 177.192685 71.9469791 93.0076767 -1 5863
5865 3 177.002044 69.0054276 91.7145437 -1 5818
5866 3 177.038288 69.0691077 91.7355801 -1 5865
5867 3 177.06808 69.1214592 91.757845 -1 5866
5868 3 177.100572 69.1939066 91.7761497 -1 5867
5869 3 177.3023 69.3517854 91.753352 -1 5868
5870 3 177.373033 69.3617881 91.7094319 -1 5869
5871 3 177.494854 69.3814326 91.701593 -1 5870
5872 3 177.563327 69.3933369 91.6568841 -1 5871
5873 3 177.669245 69.3471798 91.6605119 -1 5872
5874 3 177.707721 69.317081 91.6470192 -1 5873
5875 3 177.838212 69.3201386 91.644719 -1 5874
5876 3 177.957076 69.2966626 91.6459694 -1 5875
5877 3 178.043166 69.3481841 91.5962261 -1 5876
5878 3 178.070527 69.3657355 91.5421673 -1 5877
5879 3 174.935136 68.5210372 91.1846386 -1 5785
5880 3 174.892385 68.6659492 91.1149265 -1 5879
5881 3 174.854073 68.7513028 91.0595823 -1 5880
5882 3 174.849993 68.8529434 90.979024 -1 5881
5883 3 174.857162 68.90642 90.9400107 -1 5882
5884 3 174.930132 69.0705323 90.8609685 -1 5883
5885 3 174.911329 68.9572854 90.8542719 -1 5884
5886 3 175.056275 69.1728154 90.8350356 -1 5884
5887 3 175.193174 69.1792424 90.8045533 -1 5886
5888 3 175.266209 69.2261055 90.7805107 -1 5887
5889 3 175.33974 69.2710143 90.7570525 -1 5888
5890 3 175.511625 69.4335578 90.7273624 -1 5889
5891 3 175.656561 69.4790417 90.6902212 -1 5890
5892 3 175.886056 69.5230918 90.6707869 -1 5891
5893 3 176.128003 69.562866 90.6550598 -1 5892
5894 3 176.230066 69.6212249 90.6349015 -1 5893
5895 3 176.346459 69.8159861 90.6719772 -1 5894
5896 3 176.342273 69.8800421 90.6850765 -1 5895
5897 3 176.428273 69.9740686 90.6258178 -1 5896
5898 3 175.303189 68.0346781 91.1123415 -1 5781
5899 3 175.326658 68.025338 91.0907344 -1 5898
5900 3 175.262609 66.7946121 90.8707577 -1 5726
5901 3 175.365511 66.7846009 90.8652966 -1 5900
5902 3 175.590995 66.8596793 90.8370772 -1 5901
5903 3 175.782108 66.7985501 90.8611942 -1 5902
5904 3 175.597167 66.9009861 90.8005154 -1 5902
5905 3 175.762394 66.9252984 90.7716947 -1 5904
5906 3 175.938482 67.083455 90.6867725 -1 5905
5907 3 176.172749 67.2051896 90.6222646 -1 5906
5908 3 176.160791 67.240233 90.5835722 -1 5907
5909 3 176.033508 67.2268126 90.5319764 -1 5908
5910 3 175.972216 67.2440802 90.4870731 -1 5909
5911 3 175.963753 67.3353903 90.3796377 -1 5910
5912 3 175.758843 67.4319948 90.2873895 -1 5911
5913 3 175.89522 67.4774701 90.2485407 -1 5912
5914 3 175.636518 67.413644 90.3232103 -1 5912
5915 3 175.638036 67.5125679 90.3299714 -1 5914
5916 3 175.601091 67.5481552 90.3713988 -1 5915
5917 3 175.586862 67.5420977 90.3983047 -1 5916
5918 3 175.576631 67.3584084 90.3516889 -1 5914
5919 3 175.437304 67.2294193 90.4088909 -1 5918
5920 3 175.144314 67.0587358 90.4727711 -1 5919
5921 3 175.014236 66.9247447 90.5335084 -1 5920
5922 3 174.953963 66.8420182 90.5684589 -1 5921
5923 3 174.771139 66.7507848 90.5804506 -1 5922
5924 3 174.614516 66.7944854 90.5961745 -1 5923
5925 3 174.452097 66.8260416 90.6135728 -1 5924
5926 3 175.043225 66.9725567 90.5572981 -1 5921
5927 3 175.052084 66.9943162 90.5828277 -1 5926
5928 3 174.471015 65.6676439 91.4270903 -1 5717
5929 3 174.265915 65.6644009 91.4447797 -1 5928
5930 3 173.941176 65.6947635 91.460213 -1 5929
5931 3 173.559208 65.7509757 91.4878566 -1 5930
5932 3 173.17621 65.866075 91.4154663 -1 5931
5933 3 172.997294 65.8992524 91.4890017 -1 5932
5934 3 172.810916 65.8582069 91.4913355 -1 5933
5935 3 176.877827 64.3217172 92.0148281 -1 5707
5936 3 176.699159 64.3117554 92.0383643 -1 5935
5937 3 176.421008 64.3377836 92.062448 -1 5936
5938 3 176.28462 64.3150723 92.0976014 -1 5937
5939 3 175.988703 64.2364375 92.1141895 -1 5938
5940 3 175.575517 64.2081087 92.1535245 -1 5939
5941 3 175.282575 64.0988913 92.1784455 -1 5940
5942 3 174.99824 64.0897975 92.1821384 -1 5941
5943 3 174.844439 64.1453433 92.2254042 -1 5942
5944 3 174.739455 64.1462137 92.2622413 -1 5943
5945 3 174.666094 64.1790368 92.297899 -1 5944
5946 3 174.638977 64.2063926 92.3726395 -1 5945
5947 3 174.505156 64.2170336 92.4018157 -1 5946
5948 3 174.436435 64.2655451 92.4636816 -1 5947
5949 3 174.340504 64.2615689 92.5037405 -1 5948
5950 3 174.236746 64.2902252 92.5636111 -1 5949
5951 3 174.096095 64.2589925 92.6593101 -1 5950
5952 3 173.960971 64.2509561 92.7219961 -1 5951
5953 3 173.821053 64.1919301 92.7669323 -1 5952
5954 3 173.709453 64.1705281 92.8085795 -1 5953
5955 3 173.620592 64.1689581 92.9078056 -1 5954
5956 3 173.574917 64.1872428 92.9527637 -1 5955
5957 3 173.498787 64.209683 93.0199807 -1 5956
5958 3 173.451813 64.2697258 93.0838939 -1 5957
5959 3 173.375481 64.2486666 93.1035139 -1 5958
5960 3 173.231738 63.8352126 93.1736085 -1 5959
5961 3 173.667388 63.420337 93.351965 -1 5960
5962 3 173.807249 63.1051596 93.5097483 -1 5961
5963 3 173.883278 62.9758832 93.5831053 -1 5962
5964 3 173.957435 62.7460156 93.6221505 -1 5963
5965 3 174.032465 62.6147402 93.609381 -1 5964
5966 3 174.062651 62.5877601 93.5925402 -1 5965
5967 3 174.057278 62.6026003 93.5592183 -1 5966
5968 3 174.219595 62.7576522 93.5817353 -1 5966
5969 3 174.316262 62.7672141 93.5687288 -1 5968
5970 3 173.298784 64.2257604 93.1235351 -1 5959
5971 3 173.281736 64.2389676 93.1462091 -1 5970
5972 3 173.230449 64.2695631 93.1584634 -1 5971
5973 3 173.129108 64.2857678 93.251683 -1 5972
5974 3 173.09438 64.2980588 93.3292207 -1 5973
5975 3 172.992753 64.2557237 93.4073363 -1 5974
5976 3 172.924021 64.2766345 93.534586 -1 5975
5977 3 172.657765 64.2284228 93.6714138 -1 5976
5978 3 172.505168 64.1574607 93.7186185 -1 5977
5979 3 172.47052 64.2028695 93.8176505 -1 5978
5980 3 172.323265 64.0839722 93.9353987 -1 5979
5981 3 172.074044 63.817891 94.0701634 -1 5980
5982 3 171.906806 63.7783734 94.0790767 -1 5981
5983 3 171.696328 63.6840299 94.1225791 -1 5982
5984 3 171.558234 63.6207082 94.1716268 -1 5983
5985 3 171.196478 63.2669669 94.2505996 -1 5984
5986 3 171.026994 63.1700566 94.2733335 -1 5985
5987 3 170.735242 62.9022281 94.344776 -1 5986
5988 3 170.598058 62.8290031 94.367771 -1 5987
5989 3 171.491785 63.7361838 94.3074718 -1 5988
5990 3 171.444724 63.7882021 94.3743287 -1 5989
5991 3 171.380573 63.8288233 94.4118481 -1 5990
5992 3 171.315522 63.7907125 94.4679138 -1 5991
5993 3 171.309482 63.8291611 94.5159613 -1 5992
5994 3 171.297257 63.8764102 94.6189945 -1 5993
5995 3 171.284894 63.9100511 94.6960945 -1 5994
5996 3 171.264973 63.9110856 94.7215265 -1 5995
5997 3 171.135818 63.9233804 94.7548898 -1 5996
5998 3 171.019264 63.9872999 94.8654074 -1 5997
5999 3 170.945964 64.1481346 94.9310501 -1 5998
6000 3 170.847981 64.2443806 94.94988 -1 5999
6001 3 170.743822 64.3190801 95.0019228 -1 6000
6002 3 170.565959 64.9143077 94.8299383 -1 6001
6003 3 170.556371 65.267699 94.8014116 -1 6002
6004 3 170.547491 65.3329517 94.8422348 -1 6003
6005 3 170.561297 65.4815975 94.8665852 -1 6004
6006 3 170.585848 65.5377165 94.9149773 -1 6005
6007 3 170.590388 65.6873241 94.9084285 -1 6006
6008 3 170.600872 65.902892 94.9156525 -1 6007
6009 3 170.755805 66.1819444 94.8154081 -1 6008
6010 3 170.781052 66.2439897 94.7467204 -1 6009
6011 3 170.782787 66.2434204 94.7182721 -1 6010
6012 3 170.902413 66.2967739 94.7250974 -1 6011
6013 3 171.042697 66.2240595 94.708403 -1 6012
6014 3 171.057653 66.1376839 94.7030249 -1 6013
6015 3 171.048839 66.1401758 94.6720977 -1 6014
6016 3 170.723896 66.3194181 94.6611286 -1 6011
6017 3 170.695232 66.3333212 94.5951998 -1 6016
6018 3 170.686982 66.3796427 94.5536427 -1 6017
6019 3 170.684249 66.4310415 94.4828498 -1 6018
6020 3 170.657835 66.4521211 94.4443972 -1 6019
6021 3 170.630623 66.457026 94.4097382 -1 6020
6022 3 170.592463 66.4917665 94.365974 -1 6021
6023 3 170.519677 66.6114049 94.2957256 -1 6022
6024 3 170.481406 66.632347 94.2263107 -1 6023
6025 3 170.449716 66.6402861 94.1901028 -1 6024
6026 3 170.432101 66.6497745 94.1558629 -1 6025
6027 3 170.315989 66.5625507 94.1286487 -1 6026
6028 3 170.210547 66.550555 94.0848947 -1 6027
6029 3 169.953694 66.5300427 94.1051952 -1 6028
6030 3 169.915982 66.514416 94.131826 -1 6029
6031 3 169.947562 66.4118949 94.1329411 -1 6030
6032 3 169.969594 66.3736005 94.1168184 -1 6031
6033 3 170.292051 66.5535592 94.0687757 -1 6027
6034 3 170.336198 66.5488849 93.9902186 -1 6033
6035 3 170.374312 66.5773422 93.9316572 -1 6034
6036 3 170.347104 66.6310269 93.884994 -1 6035
6037 3 170.344069 66.6525488 93.8502129 -1 6036
6038 3 170.396509 66.6926305 93.8203288 -1 6037
6039 3 170.452944 66.7230555 93.7934948 -1 6038
6040 3 170.549629 66.7107366 93.7548814 -1 6039
6041 3 170.537358 66.6486195 93.6516548 -1 6040
6042 3 170.499906 66.6700918 93.6109986 -1 6041
6043 3 170.463301 66.7527475 93.5556972 -1 6042
6044 3 170.44427 66.885178 93.4623098 -1 6043
6045 3 170.38654 66.9734427 93.401997 -1 6044
6046 3 170.363218 67.0362694 93.3246667 -1 6045
6047 3 170.313162 67.0413853 93.2566476 -1 6046
6048 3 170.25846 67.0376317 93.2190283 -1 6047
6049 3 170.187788 67.1169282 93.1586058 -1 6048
6050 3 170.143086 67.1065869 93.0951539 -1 6049
6051 3 170.145282 67.1933721 93.0454875 -1 6050
6052 3 170.148003 67.2378961 93.0061071 -1 6051
6053 3 170.278497 67.2971548 92.9562468 -1 6052
6054 3 170.356594 67.3326609 92.9322032 -1 6053
6055 3 170.781426 67.5084195 92.9062842 -1 6054
6056 3 170.978039 67.5050365 92.9128136 -1 6055
6057 3 170.072474 67.0945692 92.9984342 -1 6052
6058 3 169.924573 67.0112766 92.9637673 -1 6057
6059 3 169.769777 67.0394208 92.9887608 -1 6058
6060 3 169.701005 67.0360197 93.0362179 -1 6059
6061 3 169.588313 66.9903194 93.0572228 -1 6060
6062 3 169.460419 66.9441405 93.0173312 -1 6061
6063 3 169.417903 66.948897 92.9796807 -1 6062
6064 3 169.393051 66.9995939 92.9046807 -1 6063
6065 3 169.331759 66.992544 92.8666462 -1 6064
6066 3 169.254982 66.9851051 92.8260567 -1 6065
6067 3 169.070743 67.0513222 92.778827 -1 6066
6068 3 169.011359 67.1733542 92.768712 -1 6067
6069 3 168.893342 67.379817 92.7282958 -1 6068
6070 3 168.841244 67.5673623 92.732778 -1 6069
6071 3 168.74453 67.6616528 92.781554 -1 6070
6072 3 168.679422 67.7285882 92.9007561 -1 6071
6073 3 168.57393 67.8956807 92.9594925 -1 6072
6074 3 168.555417 68.0154788 92.8979261 -1 6073
6075 3 168.562479 68.235596 92.816062 -1 6074
6076 3 168.574592 68.4007118 92.8359738 -1 6075
6077 3 168.529974 68.6657943 92.7926942 -1 6076
6078 3 168.449964 68.751382 92.8166921 -1 6077
6079 3 168.272098 68.8884162 92.8701814 -1 6078
6080 3 170.131538 66.6284812 93.9074108 -1 6037
6081 3 169.973185 66.6100454 93.8853269 -1 6080
6082 3 169.946301 66.492944 93.9966159 -1 6081
6083 3 170.064724 66.4204744 94.0630879 -1 6082
6084 3 170.643016 66.9605736 94.1444512 -1 6025
6085 3 170.670256 67.1835137 94.152325 -1 6084
6086 3 170.652594 67.3022946 94.1779794 -1 6085
6087 3 170.664257 67.5292935 94.181879 -1 6086
6088 3 170.738079 67.697233 94.2105524 -1 6087
6089 3 170.870202 67.8363322 94.2272754 -1 6088
6090 3 170.894043 67.9664051 94.2566471 -1 6089
6091 3 170.858546 68.1441226 94.2354758 -1 6090
6092 3 170.908662 68.351943 94.2211878 -1 6091
6093 3 170.965431 68.5990706 94.2553797 -1 6092
6094 3 171.036465 68.7444302 94.2884321 -1 6093
6095 3 171.084814 68.7817662 94.3158654 -1 6094
6096 3 171.058144 68.8538229 94.3504931 -1 6095
6097 3 170.995981 68.8809885 94.3902803 -1 6096
6098 3 171.029062 68.8734877 94.4547152 -1 6097
6099 3 171.038395 68.9891919 94.5128486 -1 6098
6100 3 171.186143 69.0847016 94.5422653 -1 6099
6101 3 171.188153 69.1419394 94.5567241 -1 6100
6102 3 171.242108 69.3897656 94.532253 -1 6101
6103 3 171.228162 69.5523675 94.6025721 -1 6102
6104 3 171.24771 69.740023 94.5871049 -1 6103
6105 3 171.162103 69.9326699 94.5525537 -1 6104
6106 3 171.073396 70.296479 94.4742666 -1 6105
6107 3 170.920831 70.6154089 94.4244635 -1 6106
6108 3 170.843145 70.9186411 94.3628548 -1 6107
6109 3 170.829871 71.1067898 94.2285426 -1 6108
6110 3 170.851087 71.3215787 94.1216517 -1 6109
6111 3 170.945642 71.8769732 93.9698885 -1 6110
6112 3 171.046618 72.1933313 94.0197424 -1 6111
6113 3 171.115808 72.2526164 94.0727102 -1 6112
6114 3 171.149685 72.237028 94.1383769 -1 6113
6115 3 171.217112 72.234427 94.2065566 -1 6114
6116 3 171.231184 72.2074786 94.2716092 -1 6115
6117 3 171.302127 72.2188375 94.3368077 -1 6116
6118 3 171.288378 72.1957325 94.3960348 -1 6117
6119 3 171.274457 72.2549166 94.4065272 -1 6118
6120 3 171.297047 72.2637447 94.4639153 -1 6119
6121 3 171.271214 72.3090393 94.5036739 -1 6120
6122 3 171.244451 72.3316 94.521178 -1 6121
6123 3 171.208294 72.3444258 94.5395362 -1 6122
6124 3 171.160601 72.3275386 94.5634769 -1 6123
6125 3 171.124785 72.3420791 94.6093096 -1 6124
6126 3 171.089758 72.3605988 94.6542552 -1 6125
6127 3 171.061021 72.1587776 94.7287269 -1 6126
6128 3 171.05871 72.3298711 94.7124535 -1 6127
6129 3 171.044983 72.3500366 94.7327816 -1 6128
6130 3 171.01043 72.427412 94.7905214 -1 6129
6131 3 171.004853 72.459396 94.8091693 -1 6130
6132 3 170.921924 72.4760094 94.8742014 -1 6131
6133 3 170.851964 72.4379856 94.9555215 -1 6132
6134 3 170.897821 72.4373354 94.9911873 -1 6133
6135 3 170.88093 72.418811 95.0764191 -1 6134
6136 3 170.819329 72.2813844 95.1571516 -1 6135
6137 3 170.76328 72.2291162 95.2168982 -1 6136
6138 3 171.416333 72.1037468 94.3577667 -1 6117
6139 3 171.490059 71.9830079 94.3731044 -1 6138
6140 3 171.49707 71.9057132 94.4217119 -1 6139
6141 3 171.48431 71.8659141 94.4574538 -1 6140
6142 3 171.472177 71.8298298 94.520291 -1 6141
6143 3 171.465237 71.8247764 94.548279 -1 6142
6144 3 171.400199 71.7365501 94.5873265 -1 6143
6145 3 171.351599 71.6508745 94.6286277 -1 6144
6146 3 171.209495 71.6043968 94.6720485 -1 6145
6147 3 171.178921 71.6248914 94.6895843 -1 6146
6148 3 171.110484 71.6364833 94.7029564 -1 6147
6149 3 171.050187 71.6378755 94.720333 -1 6148
6150 3 170.949495 71.9266267 93.8739376 -1 6111
6151 3 170.921624 72.0682808 93.6372345 -1 6150
6152 3 170.906941 72.2491822 93.4212048 -1 6151
6153 3 171.04201 72.4815514 93.2471255 -1 6152
6154 3 171.03046 72.6514641 93.1470352 -1 6153
6155 3 171.076315 72.832766 92.9985306 -1 6154
6156 3 171.178182 72.9917691 92.8938208 -1 6155
6157 3 171.063113 73.4264262 92.7666517 -1 6156
6158 3 171.014807 73.5507366 92.7554145 -1 6157
6159 3 171.118737 73.8864627 92.7199126 -1 6158
6160 3 171.131366 74.006666 92.7206379 -1 6159
6161 3 171.154269 74.20707 92.731381 -1 6160
6162 3 171.188613 74.4666385 92.7850617 -1 6161
6163 3 171.207482 74.6222041 92.8334526 -1 6162
6164 3 171.285015 74.8989301 92.8352236 -1 6163
6165 3 171.383516 75.1609644 92.8169487 -1 6164
6166 3 171.468299 75.2648512 92.8347503 -1 6165
6167 3 171.585562 75.3493366 92.8907468 -1 6166
6168 3 171.6288 75.2698361 93.0004136 -1 6167
6169 3 171.674002 75.2115319 93.1053007 -1 6168
6170 3 171.674528 75.2561067 93.1493923 -1 6169
6171 3 171.639889 75.3550368 92.7621079 -1 6165
6172 3 171.723282 75.4487771 92.7274574 -1 6171
6173 3 171.945494 75.7240512 92.6478246 -1 6172
6174 3 172.239236 75.8208815 92.5431534 -1 6173
6175 3 172.10296 75.8241204 92.4892433 -1 6174
6176 3 172.076113 75.8189706 92.458026 -1 6175
6177 3 172.007159 75.9106184 92.3957943 -1 6176
6178 3 172.001402 75.9580693 92.3286754 -1 6177
6179 3 172.029883 76.072691 92.2247788 -1 6178
6180 3 172.04769 76.1879022 92.1462099 -1 6179
6181 3 172.012927 76.1725755 92.0611721 -1 6180
6182 3 171.990199 76.1318692 92.0390875 -1 6181
6183 3 172.282436 75.8840684 92.5636236 -1 6174
6184 3 172.321639 75.9484476 92.5830474 -1 6183
6185 3 172.379976 76.1175296 92.6084604 -1 6184
6186 3 172.466166 76.2230944 92.6815261 -1 6185
6187 3 172.407006 76.2924666 92.6809836 -1 6186
6188 3 172.341753 76.2942403 92.6953991 -1 6187
6189 3 172.321293 76.2749934 92.7233534 -1 6188
6190 3 172.266205 76.3760828 92.7704556 -1 6189
6191 3 172.172726 76.3761115 92.8072178 -1 6190
6192 3 172.106221 76.3882404 92.8462112 -1 6191
6193 3 172.092247 76.4216207 92.8899947 -1 6192
6194 3 172.049333 76.4417612 92.9042892 -1 6193
6195 3 171.978623 76.4428634 92.9451629 -1 6194
6196 3 171.948429 76.4069488 93.0297931 -1 6195
6197 3 171.926379 76.4397508 93.099335 -1 6196
6198 3 171.842079 76.4963256 93.1514613 -1 6197
6199 3 171.687271 76.4966826 93.2041627 -1 6198
6200 3 171.710796 76.5946893 93.2390098 -1 6199
6201 3 171.712295 76.6466613 93.2537896 -1 6200
6202 3 171.702536 76.7370239 93.3113741 -1 6201
6203 3 171.693198 76.7703675 93.3828533 -1 6202
6204 3 171.662023 76.7964071 93.4520261 -1 6203
6205 3 171.835634 76.9568395 93.4450258 -1 6204
6206 3 171.914324 77.115207 93.4751603 -1 6205
6207 3 171.99329 77.2359393 93.5145092 -1 6206
6208 3 171.951508 77.2593359 93.5549697 -1 6207
6209 3 171.909025 77.2499178 93.5763226 -1 6208
6210 3 171.547521 76.7122938 93.4786212 -1 6204
6211 3 171.4365 76.6474746 93.5284055 -1 6210
6212 3 171.246647 76.6621884 93.5443916 -1 6211
6213 3 171.151861 76.6649704 93.5536206 -1 6212
6214 3 171.119104 76.6836623 93.5702002 -1 6213
6215 3 171.137546 76.606429 93.6197727 -1 6214
6216 3 171.070232 76.6928225 93.613351 -1 6215
6217 3 171.002636 76.6179457 93.6468397 -1 6216
6218 3 170.968855 76.5774413 93.6779579 -1 6217
6219 3 170.934546 76.5849383 93.7242216 -1 6218
6220 3 170.941592 76.6050875 93.7476111 -1 6219
6221 3 170.951905 76.6251125 93.7716082 -1 6220
6222 3 170.957855 76.634077 93.7975673 -1 6221
6223 3 170.946161 76.6120638 93.8280767 -1 6222
6224 3 170.946057 76.6049163 93.8569611 -1 6223
6225 3 170.977287 76.5791814 93.896097 -1 6224
6226 3 171.005931 76.5862495 93.9265782 -1 6225
6227 3 171.079048 76.5824436 93.994849 -1 6226
6228 3 171.14868 76.5839132 94.0340793 -1 6227
6229 3 171.170066 76.5535026 94.0726137 -1 6228
6230 3 171.166449 76.5260686 94.1059166 -1 6229
6231 3 172.734052 76.2251159 92.7594396 -1 6186
6232 3 173.127063 76.374388 92.8267807 -1 6231
6233 3 173.198905 76.3174046 92.8813253 -1 6232
6234 3 173.245276 76.3453178 92.9108297 -1 6233
6235 3 173.330463 76.4216889 92.9634905 -1 6234
6236 3 173.265987 76.4092057 92.9811087 -1 6235
6237 3 173.248735 76.5548537 92.9703409 -1 6236
6238 3 173.208334 76.5981781 92.9793566 -1 6237
6239 3 173.135216 76.6295709 92.9848823 -1 6238
6240 3 173.087218 76.6873912 92.9889816 -1 6239
6241 3 173.071014 76.7460696 92.9989981 -1 6240
6242 3 173.072469 76.8162681 93.0096692 -1 6241
6243 3 173.090992 76.8321122 93.0365378 -1 6242
6244 3 173.112363 76.854261 93.0894964 -1 6243
6245 3 173.163368 76.9327989 93.1076958 -1 6244
6246 3 173.19211 76.969927 93.1584537 -1 6245
6247 3 173.167235 76.942092 93.2143054 -1 6246
6248 3 173.147294 76.9878006 93.2265708 -1 6247
6249 3 173.062994 76.9690469 92.9986046 -1 6242
6250 3 172.966413 77.1885256 92.9008807 -1 6249
6251 3 172.842765 77.3422697 92.8136082 -1 6250
6252 3 172.742568 77.4640927 92.7654776 -1 6251
6253 3 172.640944 77.6911283 92.6383556 -1 6252
6254 3 172.606863 77.766404 92.5870992 -1 6253
6255 3 172.593955 77.7970888 92.5504339 -1 6254
6256 3 172.578965 77.8410802 92.5102512 -1 6255
6257 3 172.479571 78.0453025 92.4162553 -1 6256
6258 3 172.30301 78.1719203 92.2718121 -1 6257
6259 3 172.055261 78.291491 92.1693718 -1 6258
6260 3 171.841705 78.4332853 92.0685467 -1 6259
6261 3 171.770767 78.5646459 91.9975453 -1 6260
6262 3 171.652001 78.7238354 91.9917558 -1 6261
6263 3 171.539411 78.8070207 91.9779365 -1 6262
6264 3 171.516626 78.8645634 91.9871318 -1 6263
6265 3 171.517998 78.759003 92.0656777 -1 6264
6266 3 171.491905 78.8343705 92.0969311 -1 6265
6267 3 171.821088 78.4525751 91.9793316 -1 6260
6268 3 171.790722 78.4057578 91.8766106 -1 6267
6269 3 171.651409 78.5600506 91.7334673 -1 6268
6270 3 173.567506 76.3840687 93.0454895 -1 6235
6271 3 173.631692 76.4033301 93.0805065 -1 6270
6272 3 171.041006 73.6339025 92.7954843 -1 6158
6273 3 171.192585 72.9923842 92.8683057 -1 6156
6274 3 171.252257 72.9967291 92.7661682 -1 6273
6275 3 171.2241 69.5238975 94.4673016 -1 6102
6276 3 171.20376 69.659222 94.4016573 -1 6275
6277 3 171.011786 69.7049937 94.3293315 -1 6276
6278 3 170.961159 69.7057775 94.29219 -1 6277
6279 3 170.927657 69.7326369 94.2514055 -1 6278
6280 3 170.719288 69.6523897 94.3500648 -1 6279
6281 3 170.47607 69.6108024 94.3483195 -1 6280
6282 3 170.472359 69.6389835 94.3690558 -1 6281
6283 3 170.451624 69.5998277 94.4039277 -1 6282
6284 3 170.859016 69.0999862 94.4835654 -1 6099
6285 3 170.570297 69.0848948 94.4677278 -1 6284
6286 3 170.556476 69.0926642 94.4919977 -1 6285
6287 3 170.587544 69.2649976 94.3968806 -1 6286
6288 3 170.650223 69.341928 94.3025748 -1 6287
6289 3 170.67818 69.4876834 94.242261 -1 6288
6290 3 170.63886 69.6504385 94.2233157 -1 6289
6291 3 170.633322 69.7015472 94.1526633 -1 6290
6292 3 170.794393 67.1035442 94.1927834 -1 6085
6293 3 170.882136 67.1009409 94.2370506 -1 6292
6294 3 171.148584 67.1017564 94.3106393 -1 6293
6295 3 171.208346 67.117228 94.3457356 -1 6294
6296 3 171.266136 67.135644 94.3797605 -1 6295
6297 3 171.450626 67.1778371 94.371985 -1 6296
6298 3 171.599277 67.2577294 94.3204017 -1 6297
6299 3 171.644407 67.2791447 94.2942058 -1 6298
6300 3 171.755411 67.2997641 94.222171 -1 6299
6301 3 171.792159 67.3152841 94.1386886 -1 6300
6302 3 170.721323 64.3359607 95.0232176 -1 6001
6303 3 170.797429 64.31437 95.0699725 -1 6302
6304 3 170.784551 64.3111117 95.1266679 -1 6303
6305 3 170.806336 64.3491602 95.2371302 -1 6304
6306 3 171.018701 64.6141196 95.2084736 -1 6305
6307 3 171.270151 64.6588546 95.2102271 -1 6306
6308 3 171.3461 64.7146958 95.1805112 -1 6307
6309 3 170.778278 64.3560616 95.3178166 -1 6305
6310 3 170.735536 64.3050146 95.3810203 -1 6309
6311 3 170.736596 64.4052834 95.4440135 -1 6310
6312 3 170.634223 64.2010875 95.5343246 -1 6311
6313 3 170.571394 64.1566523 95.6217271 -1 6312
6314 3 170.506639 64.1150563 95.708173 -1 6313
6315 3 170.505231 64.0660295 95.7775815 -1 6314
6316 3 170.494713 64.0728586 95.8321255 -1 6315
6317 3 170.4378 64.0853061 95.8779495 -1 6316
6318 3 170.359656 64.0536891 95.9310192 -1 6317
6319 3 170.310524 64.041349 95.9551554 -1 6318
6320 3 170.229539 64.0329878 96.0022772 -1 6319
6321 3 169.930562 64.0193158 95.9586934 -1 6320
6322 3 169.740696 64.1058359 95.8791899 -1 6321
6323 3 169.364566 64.1481853 95.7812132 -1 6322
6324 3 169.164847 64.0584043 95.7425585 -1 6323
6325 3 169.027968 63.8958856 95.7310961 -1 6324
6326 3 168.855937 63.7828363 95.7022264 -1 6325
6327 3 168.805955 63.7603017 95.6413169 -1 6326
6328 3 168.831046 63.6732255 95.6367738 -1 6327
6329 3 168.963292 63.6246901 95.6397464 -1 6328
6330 3 169.009 63.5897341 95.6259855 -1 6329
6331 3 169.005394 63.4727761 95.7118788 -1 6330
6332 3 169.071935 63.3163685 95.8180831 -1 6331
6333 3 169.156751 63.1694378 95.8955636 -1 6332
6334 3 169.14304 63.1794221 95.8618251 -1 6333
6335 3 169.135424 63.1855728 95.8299407 -1 6334
6336 3 169.158391 63.185388 95.804345 -1 6335
6337 3 169.145253 63.1120034 95.9658693 -1 6333
6338 3 169.093139 63.0703649 96.0260909 -1 6337
6339 3 169.047405 63.016235 96.1194803 -1 6338
6340 3 168.988043 63.0980073 96.1784015 -1 6339
6341 3 168.76442 63.1019094 96.2307844 -1 6340
6342 3 168.65609 63.0715615 96.2507117 -1 6341
6343 3 168.605331 62.9344138 96.3048633 -1 6342
6344 3 168.492875 62.9925348 96.3324207 -1 6343
6345 3 168.548631 63.8331329 95.6132452 -1 6327
6346 3 168.484946 63.8308848 95.6332623 -1 6345
6347 3 168.346167 63.7780089 95.5657931 -1 6346
6348 3 168.324588 63.73997 95.5127934 -1 6347
6349 3 168.312362 63.6882035 95.4938754 -1 6348
6350 3 168.218296 63.5602683 95.4509821 -1 6349
6351 3 168.260441 63.5529819 95.3709269 -1 6350
6352 3 168.034354 63.4705327 95.4438685 -1 6351
6353 3 168.003035 63.429992 95.5665814 -1 6352
6354 3 167.951438 63.4201023 95.649381 -1 6353
6355 3 167.90052 63.4054622 95.7922753 -1 6354
6356 3 167.736876 63.3970712 95.8871761 -1 6355
6357 3 167.730825 63.388853 95.9470549 -1 6356
6358 3 167.694884 63.3546474 95.9792211 -1 6357
6359 3 167.578424 63.3374973 96.0246831 -1 6358
6360 3 170.249979 64.0177822 96.0669699 -1 6320
6361 3 170.266898 63.9980279 96.1321601 -1 6360
6362 3 170.179191 63.9643504 96.2132494 -1 6361
6363 3 170.166647 63.9146927 96.2809926 -1 6362
6364 3 170.191778 63.8633355 96.3549472 -1 6363
6365 3 170.100417 63.8528785 96.4299386 -1 6364
6366 3 170.087583 63.8347055 96.4900274 -1 6365
6367 3 170.138133 63.8308965 96.5563442 -1 6366
6368 3 170.088641 63.8010438 96.6423861 -1 6367
6369 3 170.223888 63.8019711 96.7203121 -1 6368
6370 3 170.205336 63.7682294 96.783104 -1 6369
6371 3 170.176239 63.7490355 96.8695273 -1 6370
6372 3 170.160185 63.6668707 96.9729937 -1 6371
6373 3 170.130082 63.6408166 97.0895252 -1 6372
6374 3 170.028667 63.5788876 97.1753218 -1 6373
6375 3 169.930597 63.5031604 97.2649863 -1 6374
6376 3 169.872567 63.4331302 97.3592273 -1 6375
6377 3 169.876272 63.4606161 97.4104945 -1 6376
6378 3 169.851692 63.4827005 97.4875088 -1 6377
6379 3 169.84803 63.4313245 97.5565256 -1 6378
6380 3 169.877714 63.4169546 97.6214801 -1 6379
6381 3 169.892016 63.4134579 97.6529732 -1 6380
6382 3 169.921357 63.3972814 97.7182228 -1 6381
6383 3 169.996229 63.2716074 97.8446974 -1 6382
6384 3 170.032034 63.2187827 97.9764154 -1 6383
6385 3 170.053572 63.2275759 98.0343042 -1 6384
6386 3 170.068239 63.2062892 98.098347 -1 6385
6387 3 170.198006 62.9581663 98.2327555 -1 6386
6388 3 170.642378 62.7588159 98.3715444 -1 6387
6389 3 170.871451 62.6901929 98.4485675 -1 6388
6390 3 171.031288 62.6068898 98.4063878 -1 6389
6391 3 171.252977 62.5833341 98.3872514 -1 6390
6392 3 171.46921 62.5505294 98.3978291 -1 6391
6393 3 171.537925 62.4998396 98.3915196 -1 6392
6394 3 171.652594 62.2792544 98.3756059 -1 6393
6395 3 171.601912 62.2333713 98.3228071 -1 6394
6396 3 171.48963 62.0359897 98.3248227 -1 6395
6397 3 171.452747 61.8903474 98.3255117 -1 6396
6398 3 171.359891 61.6793969 98.3051407 -1 6397
6399 3 171.334481 61.4595056 98.3247553 -1 6398
6400 3 171.228554 61.2953673 98.3195524 -1 6399
6401 3 171.291719 60.9944296 98.4555002 -1 6400
6402 3 171.29599 60.9124692 98.5316334 -1 6401
6403 3 171.284994 60.6161192 98.6272534 -1 6402
6404 3 171.401968 60.4330399 98.6022474 -1 6403
6405 3 171.504801 60.3784379 98.5453911 -1 6404
6406 3 171.599251 60.289298 98.4954239 -1 6405
6407 3 171.637082 60.0877459 98.4352314 -1 6406
6408 3 171.640676 59.9211435 98.4463789 -1 6407
6409 3 171.644123 59.8344538 98.4388981 -1 6408
6410 3 171.615695 59.6911411 98.4117166 -1 6409
6411 3 171.80796 59.3345821 98.438733 -1 6410
6412 3 171.862045 59.0394876 98.4873796 -1 6411
6413 3 171.843038 58.7519233 98.5234456 -1 6412
6414 3 171.879323 58.5760435 98.5136585 -1 6413
6415 3 171.895023 58.4891106 98.5081893 -1 6414
6416 3 171.922441 58.3480274 98.4328394 -1 6415
6417 3 172.050174 57.9147432 98.5253529 -1 6416
6418 3 172.02411 57.6585768 98.553366 -1 6417
6419 3 171.884486 57.4526997 98.5524567 -1 6418
6420 3 171.950059 57.1692635 98.6008834 -1 6419
6421 3 171.972672 57.0137407 98.612856 -1 6420
6422 3 171.976448 56.9618203 98.541608 -1 6421
6423 3 172.124627 56.917316 98.4907316 -1 6422
6424 3 172.249818 56.9080438 98.4281431 -1 6423
6425 3 172.359574 56.8870835 98.3380264 -1 6424
6426 3 172.377532 56.8797188 98.2865237 -1 6425
6427 3 172.495205 56.8394763 98.2583563 -1 6426
6428 3 172.468055 56.7873843 98.0982932 -1 6427
6429 3 172.417412 56.7731186 98.0656488 -1 6428
6430 3 172.350443 56.7437214 97.9496646 -1 6429
6431 3 172.351523 56.5758554 97.8774704 -1 6430
6432 3 172.41831 56.4935989 97.7671838 -1 6431
6433 3 172.432562 56.4412437 97.61305 -1 6432
6434 3 172.44438 56.3942095 97.5699312 -1 6433
6435 3 172.472914 56.3596838 97.5265235 -1 6434
6436 3 172.485195 56.2798154 97.4914548 -1 6435
6437 3 172.509465 56.2505871 97.4460988 -1 6436
6438 3 172.50332 56.1677609 97.3805365 -1 6437
6439 3 172.498676 56.0004386 97.364058 -1 6438
6440 3 172.501589 55.8090135 97.3830551 -1 6439
6441 3 172.531602 55.9751306 97.2345076 -1 6440
6442 3 172.59696 55.9292761 97.2283937 -1 6441
6443 3 172.596927 55.9292247 97.2001561 -1 6442
6444 3 172.594591 55.9309615 97.1710866 -1 6443
6445 3 172.663009 55.9522449 97.1208335 -1 6444
6446 3 172.636832 56.0546454 97.0064572 -1 6445
6447 3 172.659567 56.0650417 96.8944907 -1 6446
6448 3 172.589787 56.0807115 96.8504353 -1 6447
6449 3 172.558861 56.0813938 96.7598805 -1 6448
6450 3 172.560059 56.1166053 96.6662028 -1 6449
6451 3 172.450647 55.7322574 97.4497726 -1 6439
6452 3 172.428416 55.5456402 97.5762096 -1 6451
6453 3 172.329372 55.3263479 97.6416452 -1 6452
6454 3 172.186461 55.2459724 97.6659238 -1 6453
6455 3 172.067195 55.2121192 97.6827434 -1 6454
6456 3 171.88821 55.1634088 97.7779627 -1 6455
6457 3 171.846757 55.1794513 97.8236172 -1 6456
6458 3 171.800735 55.1768308 97.8730862 -1 6457
6459 3 171.713016 55.2062906 97.879829 -1 6458
6460 3 171.616774 55.2104046 97.8913864 -1 6459
6461 3 171.495905 55.2716153 97.8286627 -1 6460
6462 3 171.438517 55.2989479 97.7278732 -1 6461
6463 3 171.410744 55.2029497 97.9162128 -1 6460
6464 3 171.379226 55.1938501 97.941544 -1 6463
6465 3 171.288135 55.2141063 97.950144 -1 6464
6466 3 171.274107 55.2524207 98.051531 -1 6465
6467 3 171.140253 55.2582086 98.1697707 -1 6466
6468 3 171.028657 55.2698901 98.2056139 -1 6467
6469 3 171.046631 55.2430151 98.2995146 -1 6468
6470 3 171.055042 55.2232344 98.3619264 -1 6469
6471 3 171.056071 55.1995089 98.4521976 -1 6470
6472 3 171.055731 55.1910564 98.4822881 -1 6471
6473 3 170.992061 55.2376472 98.4892947 -1 6472
6474 3 170.977064 55.1760582 98.5297821 -1 6473
6475 3 170.96016 55.1112244 98.5988267 -1 6474
6476 3 170.960351 55.1053141 98.6283526 -1 6475
6477 3 170.934915 55.107979 98.6518378 -1 6476
6478 3 172.457395 57.1508102 98.2346842 -1 6426
6479 3 172.493697 57.2680029 98.2406089 -1 6478
6480 3 171.902627 57.2519801 98.5462166 -1 6420
6481 3 171.853122 57.3373976 98.4905559 -1 6480
6482 3 171.834208 57.3718075 98.4234007 -1 6481
6483 3 171.860284 58.2439098 98.6444144 -1 6414
6484 3 171.880069 58.2328841 98.6779743 -1 6483
6485 3 172.163275 58.3279459 98.6979187 -1 6484
6486 3 172.260254 58.4590877 98.6258078 -1 6485
6487 3 172.324152 58.5241036 98.4240927 -1 6486
6488 3 172.351741 58.5948541 98.3275412 -1 6487
6489 3 172.320159 58.6634903 98.1942991 -1 6488
6490 3 172.283342 58.6390885 98.1100022 -1 6489
6491 3 172.316429 58.6482351 98.0566163 -1 6490
6492 3 172.388795 58.6952194 98.0003789 -1 6491
6493 3 172.424371 58.6954478 97.9776424 -1 6492
6494 3 172.513519 58.7209474 97.9572421 -1 6493
6495 3 172.575938 58.767264 97.9278399 -1 6494
6496 3 172.589124 58.9123803 97.8675852 -1 6495
6497 3 172.678116 58.8164408 97.875791 -1 6496
6498 3 173.02287 58.8694252 97.6919388 -1 6497
6499 3 173.105741 58.8205251 97.6039673 -1 6498
6500 3 173.206347 58.8948077 97.4897198 -1 6499
6501 3 173.309 58.8524928 97.4315995 -1 6500
6502 3 173.342845 58.8819557 97.4018643 -1 6501
6503 3 173.351016 58.7927048 97.3961685 -1 6502
6504 3 173.321395 58.9274751 97.3594876 -1 6502
6505 3 173.368184 58.9593806 97.3312414 -1 6504
6506 3 173.428083 58.9857633 97.3064166 -1 6505
6507 3 173.479885 59.0530822 97.2424324 -1 6506
6508 3 173.542763 59.1415995 97.1470234 -1 6507
6509 3 173.642208 59.2012916 97.0361833 -1 6508
6510 3 173.717424 59.2517884 96.8953864 -1 6509
6511 3 173.695765 59.1407764 96.7770418 -1 6510
6512 3 173.657598 59.2035863 96.7275055 -1 6511
6513 3 173.622307 59.22823 96.6875082 -1 6512
6514 3 173.591364 59.2582011 96.6186131 -1 6513
6515 3 173.423617 59.3445564 96.5985456 -1 6514
6516 3 173.316177 59.4902939 96.5744114 -1 6515
6517 3 173.224902 59.6753246 96.4583974 -1 6516
6518 3 173.159927 59.7576159 96.3995543 -1 6517
6519 3 173.171412 59.7772032 96.3398526 -1 6518
6520 3 173.075489 59.793509 96.2343966 -1 6519
6521 3 173.563494 59.2943427 96.5486893 -1 6514
6522 3 173.584867 59.3002492 96.5224918 -1 6521
6523 3 173.585217 59.2861129 96.49757 -1 6522
6524 3 173.612369 59.2192794 96.4329894 -1 6523
6525 3 173.697505 59.1744823 96.3729099 -1 6524
6526 3 173.795658 59.1774889 96.2469232 -1 6525
6527 3 173.971352 59.1632225 96.1100094 -1 6526
6528 3 174.160268 59.2650999 95.9760993 -1 6527
6529 3 174.331699 59.4680013 95.8718642 -1 6528
6530 3 174.427514 59.5129105 95.8209539 -1 6529
6531 3 174.480632 59.5461076 95.7371363 -1 6530
6532 3 174.48045 59.51585 95.7160064 -1 6531
6533 3 174.537405 59.5917015 95.679355 -1 6532
6534 3 171.920697 58.2116908 98.7449892 -1 6484
6535 3 171.949056 58.181275 98.7842688 -1 6534
6536 3 172.078609 57.9593936 98.8550901 -1 6535
6537 3 172.136962 57.9695432 98.8054932 -1 6536
6538 3 172.141002 58.00361 98.7422456 -1 6537
6539 3 172.104504 57.9159526 98.9248711 -1 6536
6540 3 171.993269 58.1828058 98.8184294 -1 6535
6541 3 172.113564 58.1869358 98.8911033 -1 6540
6542 3 172.280053 58.0374221 98.9782365 -1 6541
6543 3 172.321131 58.0950763 98.9430091 -1 6542
6544 3 172.349098 58.1435265 98.8801104 -1 6543
6545 3 172.40085 58.1138009 98.811021 -1 6544
6546 3 172.457834 58.1154056 98.7354095 -1 6545
6547 3 172.487562 58.0772607 98.7208354 -1 6546
6548 3 172.533364 58.022922 98.7682394 -1 6547
6549 3 172.577814 57.966017 98.8160004 -1 6548
6550 3 172.259085 58.0247237 99.0059674 -1 6542
6551 3 172.22812 57.9965527 99.0358248 -1 6550
6552 3 172.083343 57.8470601 99.1607311 -1 6551
6553 3 172.091397 57.8154043 99.2248782 -1 6552
6554 3 172.035688 57.8688172 99.2322404 -1 6553
6555 3 172.019159 57.8926181 99.2521533 -1 6554
6556 3 171.9658 57.9259619 99.2645398 -1 6555
6557 3 171.933046 57.9013914 99.2933091 -1 6556
6558 3 172.141208 57.7306897 99.2795162 -1 6553
6559 3 172.171205 57.6610727 99.4109661 -1 6558
6560 3 172.260275 57.5459845 99.5057654 -1 6559
6561 3 172.375249 57.3904857 99.6134293 -1 6560
6562 3 172.510335 57.2797351 99.7409799 -1 6561
6563 3 172.577911 57.2643 99.7816734 -1 6562
6564 3 172.500703 57.2269779 99.8343405 -1 6563
6565 3 172.534586 57.1472518 99.9673869 -1 6564
6566 3 172.547516 57.0542488 100.072855 -1 6565
6567 3 172.52332 57.0132523 100.106279 -1 6566
6568 3 172.495321 56.9611262 100.141713 -1 6567
6569 3 172.517717 56.9104462 100.183836 -1 6568
6570 3 172.527161 56.8419451 100.228204 -1 6569
6571 3 172.516942 56.7160832 100.364889 -1 6570
6572 3 172.479566 56.6444995 100.430658 -1 6571
6573 3 172.463276 56.621605 100.460914 -1 6572
6574 3 172.435089 56.5912502 100.491226 -1 6573
6575 3 172.411155 56.5504687 100.524493 -1 6574
6576 3 172.346971 56.4719635 100.560816 -1 6575
6577 3 172.367081 56.4413341 100.597792 -1 6576
6578 3 172.286146 56.4244263 100.617789 -1 6577
6579 3 172.091988 56.4499921 100.612659 -1 6578
6580 3 171.899367 56.4206117 100.620276 -1 6579
6581 3 171.784208 56.259777 100.641035 -1 6580
6582 3 171.784395 56.156918 100.637112 -1 6581
6583 3 171.803069 56.0690224 100.632347 -1 6582
6584 3 171.816369 56.0189875 100.618254 -1 6583
6585 3 171.757178 55.8649132 100.672438 -1 6584
6586 3 171.734408 55.8074153 100.736915 -1 6585
6587 3 171.718272 55.9190288 100.736633 -1 6586
6588 3 171.680779 56.0603912 100.753999 -1 6587
6589 3 171.559992 56.2152846 100.757053 -1 6588
6590 3 171.550539 56.2189448 100.782238 -1 6589
6591 3 171.619627 56.2195368 100.846022 -1 6590
6592 3 171.696767 56.219058 100.938248 -1 6591
6593 3 171.692989 56.1814483 100.973426 -1 6592
6594 3 171.699711 56.2069391 100.995778 -1 6593
6595 3 171.724091 56.2285311 101.021368 -1 6594
6596 3 171.840348 55.7487795 100.710284 -1 6586
6597 3 171.892649 55.7831802 100.682406 -1 6596
6598 3 171.949218 55.7926761 100.660789 -1 6597
6599 3 172.118188 55.8315444 100.647998 -1 6598
6600 3 172.253661 55.8535111 100.716058 -1 6599
6601 3 171.941369 55.8142906 100.627524 -1 6598
6602 3 171.935718 55.8238658 100.59729 -1 6601
6603 3 171.936487 55.83497 100.567582 -1 6602
6604 3 171.981603 55.867924 100.539025 -1 6603
6605 3 172.403431 56.3457846 100.651737 -1 6577
6606 3 172.424107 56.3117307 100.716688 -1 6605
6607 3 172.540412 57.0327173 100.158992 -1 6568
6608 3 172.584807 57.0714768 100.21104 -1 6607
6609 3 172.014516 58.1934122 98.9029581 -1 6541
6610 3 171.64187 59.6188132 98.3196538 -1 6411
6611 3 171.619241 59.8613613 98.1749946 -1 6610
6612 3 171.559912 59.9355793 98.0922316 -1 6611
6613 3 171.596611 59.9838552 97.916547 -1 6612
6614 3 171.670447 59.9048561 97.8611938 -1 6613
6615 3 171.666918 59.8820315 97.6957612 -1 6614
6616 3 171.68162 59.8776431 97.6422362 -1 6615
6617 3 171.666273 59.8958703 97.607176 -1 6616
6618 3 171.69876 62.3337589 98.4818325 -1 6392
6619 3 171.840275 62.2568853 98.5762807 -1 6618
6620 3 171.923799 62.2570869 98.6441823 -1 6619
6621 3 172.177997 62.3197308 98.7215982 -1 6620
6622 3 172.430247 62.3375129 98.781195 -1 6621
6623 3 172.638379 62.4312565 98.8444473 -1 6622
6624 3 172.733967 62.4799445 98.9021534 -1 6623
6625 3 172.86354 62.5284076 98.9646086 -1 6624
6626 3 173.013705 62.5613195 99.0334785 -1 6625
6627 3 173.110676 62.7053703 99.0410857 -1 6626
6628 3 173.131732 62.871146 99.0604953 -1 6627
6629 3 173.116638 62.868338 99.08666 -1 6628
6630 3 173.138898 62.9146395 99.1065512 -1 6629
6631 3 173.107639 62.85324 99.1717758 -1 6630
6632 3 173.11848 62.9021896 99.2170041 -1 6631
6633 3 173.121123 62.9402466 99.2636024 -1 6632
6634 3 173.133071 62.9555477 99.2892376 -1 6633
6635 3 173.140931 62.956985 99.3450805 -1 6634
6636 3 173.176341 63.0617206 99.3804868 -1 6635
6637 3 173.287509 63.1386308 99.432803 -1 6636
6638 3 173.381776 63.2047659 99.4852147 -1 6637
6639 3 173.522583 63.2864004 99.5403007 -1 6638
6640 3 173.595513 63.40267 99.5504718 -1 6639
6641 3 173.682287 63.4434531 99.6075515 -1 6640
6642 3 173.802378 63.4989204 99.6656653 -1 6641
6643 3 173.855907 63.5380373 99.7456744 -1 6642
6644 3 173.940438 63.5716894 99.8038169 -1 6643
6645 3 174.004552 63.6128336 99.8573461 -1 6644
6646 3 174.092562 63.7102033 99.9280605 -1 6645
6647 3 174.160854 63.795775 99.9987158 -1 6646
6648 3 174.317969 63.8897198 100.07924 -1 6647
6649 3 174.385294 64.0487528 100.159312 -1 6648
6650 3 174.495921 64.0672094 100.25084 -1 6649
6651 3 174.559503 64.2982278 100.259276 -1 6650
6652 3 174.596015 64.3549339 100.331712 -1 6651
6653 3 174.598176 64.3688939 100.382566 -1 6652
6654 3 174.787813 64.4184888 100.476837 -1 6653
6655 3 174.831067 64.4846992 100.520782 -1 6654
6656 3 174.903189 64.5277619 100.573903 -1 6655
6657 3 174.912616 64.5492561 100.59692 -1 6656
6658 3 174.94538 64.5978358 100.616687 -1 6657
6659 3 175.010172 64.6922305 100.62997 -1 6658
6660 3 175.048703 64.7568654 100.673447 -1 6659
6661 3 174.955374 64.3301302 100.787396 -1 6660
6662 3 175.131041 64.7656751 100.73569 -1 6661
6663 3 175.103842 64.9777459 100.682508 -1 6662
6664 3 175.147876 65.1736436 100.642425 -1 6663
6665 3 175.136479 64.7751174 100.760897 -1 6662
6666 3 175.1844 64.7165671 100.807538 -1 6665
6667 3 175.293187 64.6479124 100.837809 -1 6666
6668 3 175.428217 64.551342 100.85132 -1 6667
6669 3 175.447313 64.3419218 100.875697 -1 6668
6670 3 175.417638 64.3363629 100.899728 -1 6669
6671 3 175.202294 64.7308285 100.859883 -1 6666
6672 3 175.208539 64.7636248 100.879704 -1 6671
6673 3 175.248987 64.8293692 100.922935 -1 6672
6674 3 175.268751 64.8110074 100.983011 -1 6673
6675 3 175.04906 64.9353724 100.925295 -1 6674
6676 3 174.958607 65.0062257 100.923524 -1 6675
6677 3 174.986828 65.0541769 100.942612 -1 6676
6678 3 174.94198 65.1121713 100.949782 -1 6677
6679 3 174.871844 65.2122908 100.943719 -1 6678
6680 3 174.794427 65.2017612 100.962737 -1 6679
6681 3 174.696894 65.236258 100.995199 -1 6680
6682 3 174.662831 65.2906352 101.004579 -1 6681
6683 3 174.639242 65.3216096 101.020839 -1 6682
6684 3 174.612188 65.3478826 101.037755 -1 6683
6685 3 174.575741 65.4643544 101.032073 -1 6684
6686 3 174.597939 65.6443419 101.018867 -1 6685
6687 3 174.701085 65.7174985 101.041571 -1 6686
6688 3 174.803544 65.7633769 101.070659 -1 6687
6689 3 174.914204 65.8348408 101.094734 -1 6688
6690 3 175.043908 65.9364466 101.061074 -1 6689
6691 3 175.112237 65.9687935 101.035847 -1 6690
6692 3 175.250371 64.8130529 101.033322 -1 6674
6693 3 175.464223 64.8972832 101.068108 -1 6692
6694 3 175.53498 64.8865443 101.106338 -1 6693
6695 3 175.575846 64.8543554 101.172122 -1 6694
6696 3 175.639002 64.8327741 101.264707 -1 6695
6697 3 175.694125 64.7860049 101.361928 -1 6696
6698 3 175.760701 64.739384 101.46041 -1 6697
6699 3 175.726691 64.6922507 101.546056 -1 6698
6700 3 175.682952 64.7325429 101.58392 -1 6699
6701 3 175.657781 64.7965318 101.644982 -1 6700
6702 3 175.606454 64.8057725 101.662697 -1 6701
6703 3 175.589322 64.8301721 101.681225 -1 6702
6704 3 175.634869 64.8085264 101.74459 -1 6703
6705 3 175.712499 64.7822154 101.786701 -1 6704
6706 3 175.83379 64.7975694 101.850888 -1 6705
6707 3 175.866198 64.7672623 101.888148 -1 6706
6708 3 175.914037 64.7821631 101.943122 -1 6707
6709 3 176.030453 64.6968335 102.029544 -1 6708
6710 3 175.947839 64.4019549 102.086779 -1 6709
6711 3 175.933887 64.2544721 102.066379 -1 6710
6712 3 175.94318 64.1701625 102.008185 -1 6711
6713 3 175.976156 64.1086246 101.973875 -1 6712
6714 3 175.915809 63.9955701 101.939723 -1 6713
6715 3 175.960119 63.8213774 101.932356 -1 6714
6716 3 175.951868 63.730249 101.899556 -1 6715
6717 3 176.030301 63.662798 101.872082 -1 6716
6718 3 176.040638 63.5804818 101.865775 -1 6717
6719 3 176.067266 63.520445 101.856424 -1 6718
6720 3 176.154029 63.4743429 101.825126 -1 6719
6721 3 176.173852 63.3517163 101.829058 -1 6720
6722 3 176.259151 63.2020085 101.847178 -1 6721
6723 3 176.316252 63.2231972 101.823258 -1 6722
6724 3 176.245404 63.0350631 101.909295 -1 6722
6725 3 176.2777 62.9777142 101.952378 -1 6724
6726 3 176.387805 62.9125853 102.00672 -1 6725
6727 3 176.408046 62.83087 102.001363 -1 6726
6728 3 176.551515 62.7636115 102.007895 -1 6727
6729 3 176.644324 62.7574233 101.994552 -1 6728
6730 3 176.656384 62.6946417 102.036197 -1 6729
6731 3 176.675892 62.6191444 102.081561 -1 6730
6732 3 176.760313 62.5230479 102.061134 -1 6731
6733 3 176.80152 62.4791281 102.049879 -1 6732
6734 3 176.833773 62.4443021 102.035499 -1 6733
6735 3 176.854957 62.4413728 102.012655 -1 6734
6736 3 175.952491 64.728232 102.117308 -1 6709
6737 3 175.998734 64.9047635 102.13479 -1 6736
6738 3 175.99809 65.0391363 102.156071 -1 6737
6739 3 175.972483 65.224121 102.162516 -1 6738
6740 3 175.928772 65.3614116 102.177599 -1 6739
6741 3 175.948625 65.5189383 102.247968 -1 6740
6742 3 175.916928 65.5673347 102.284961 -1 6741
6743 3 175.896353 65.6030376 102.352298 -1 6742
6744 3 175.899512 65.6446486 102.421131 -1 6743
6745 3 176.154651 65.4917791 102.487852 -1 6744
6746 3 176.244019 65.5165279 102.519082 -1 6745
6747 3 176.299793 65.4995994 102.555757 -1 6746
6748 3 176.501798 65.4108126 102.626742 -1 6747
6749 3 176.574494 65.4739642 102.647054 -1 6748
6750 3 176.633059 65.5313857 102.666942 -1 6749
6751 3 176.694575 65.5315001 102.70028 -1 6750
6752 3 176.555161 65.0991375 102.652612 -1 6748
6753 3 176.594385 64.9914772 102.655978 -1 6752
6754 3 176.607586 64.8225585 102.644154 -1 6753
6755 3 176.698956 64.6099306 102.651554 -1 6754
6756 3 176.769192 64.4356707 102.647583 -1 6755
6757 3 177.031004 64.261583 102.666526 -1 6756
6758 3 177.331898 64.254606 102.678539 -1 6757
6759 3 177.37444 64.2081352 102.668249 -1 6758
6760 3 177.39887 64.1336953 102.662002 -1 6759
6761 3 177.434361 64.0519937 102.658692 -1 6760
6762 3 177.516785 63.961514 102.662975 -1 6761
6763 3 177.541218 63.8534951 102.638347 -1 6762
6764 3 177.548101 63.6775703 102.600835 -1 6763
6765 3 177.542611 63.62816 102.585325 -1 6764
6766 3 177.567121 63.5204934 102.560531 -1 6765
6767 3 177.615509 63.4863586 102.548127 -1 6766
6768 3 177.618366 63.4242125 102.53642 -1 6767
6769 3 177.686815 63.3852391 102.501694 -1 6768
6770 3 177.751785 63.3112681 102.474297 -1 6769
6771 3 177.768103 63.2135469 102.420399 -1 6770
6772 3 177.787198 63.1448443 102.386229 -1 6771
6773 3 177.832795 63.0942524 102.377123 -1 6772
6774 3 177.880511 63.0455336 102.367863 -1 6773
6775 3 177.89199 62.9686189 102.334556 -1 6774
6776 3 177.927178 62.9506425 102.291124 -1 6775
6777 3 178.041869 62.9213336 102.259957 -1 6776
6778 3 178.156769 62.917707 102.2232 -1 6777
6779 3 178.264539 62.8232505 102.205619 -1 6778
6780 3 178.310401 62.7595539 102.173631 -1 6779
6781 3 178.475325 62.6711202 102.161834 -1 6780
6782 3 178.620588 62.737791 102.08777 -1 6781
6783 3 178.709466 62.7101441 102.053291 -1 6782
6784 3 178.734489 62.6870278 102.035676 -1 6783
6785 3 178.76317 62.6694343 102.017306 -1 6784
6786 3 178.856878 62.6683758 101.977649 -1 6785
6787 3 178.877102 62.6681152 101.954426 -1 6786
6788 3 178.895952 62.6650998 101.931634 -1 6787
6789 3 179.114787 62.6035182 101.972702 -1 6788
6790 3 179.162863 62.6163509 101.89858 -1 6789
6791 3 179.183402 62.632558 101.871826 -1 6790
6792 3 179.212291 62.6305249 101.850129 -1 6791
6793 3 179.262139 62.635959 101.829464 -1 6792
6794 3 179.288577 62.5899956 101.81709 -1 6793
6795 3 179.335723 62.6059824 101.767975 -1 6794
6796 3 179.428279 62.775574 101.716846 -1 6795
6797 3 179.393626 62.5369899 101.738859 -1 6796
6798 3 179.438103 62.536896 101.718758 -1 6797
6799 3 179.442526 62.537442 101.693389 -1 6798
6800 3 179.433435 62.5123017 101.671907 -1 6799
6801 3 179.433929 62.480837 101.653035 -1 6800
6802 3 179.441074 62.436637 101.637808 -1 6801
6803 3 179.448963 62.4015919 101.620667 -1 6802
6804 3 179.473946 62.4128591 101.569724 -1 6803
6805 3 179.483001 62.3942701 101.549117 -1 6804
6806 3 179.478174 62.3929455 101.522922 -1 6805
6807 3 179.419432 62.3507323 101.472823 -1 6806
6808 3 179.453967 62.3160719 101.407239 -1 6807
6809 3 179.430383 62.2799736 101.386194 -1 6808
6810 3 179.432363 62.2568171 101.365628 -1 6809
6811 3 179.472682 62.2430208 101.348009 -1 6810
6812 3 179.464232 62.0129602 101.371585 -1 6811
6813 3 179.441852 61.9787867 101.350266 -1 6812
6814 3 179.369135 61.9234008 101.327032 -1 6813
6815 3 179.472294 62.0001143 101.297698 -1 6814
6816 3 179.522237 62.0246454 101.272913 -1 6815
6817 3 179.528777 61.9975862 101.227851 -1 6816
6818 3 179.464438 61.9540898 101.203014 -1 6817
6819 3 179.432788 61.9280926 101.178608 -1 6818
6820 3 179.418748 61.8764042 101.136195 -1 6819
6821 3 179.4072 61.8478194 101.114985 -1 6820
6822 3 179.402017 61.8247339 101.093396 -1 6821
6823 3 179.401274 61.8168134 101.043026 -1 6822
6824 3 179.403356 61.7992335 101.021166 -1 6823
6825 3 179.470008 61.792588 100.979454 -1 6824
6826 3 179.571165 61.8519035 100.953823 -1 6825
6827 3 179.598724 61.8859778 100.897934 -1 6826
6828 3 179.626125 61.9285675 100.866166 -1 6827
6829 3 179.639424 61.9674581 100.83332 -1 6828
6830 3 179.676558 61.9846335 100.808481 -1 6829
6831 3 179.718403 61.9390287 100.798162 -1 6830
6832 3 179.729582 61.9466573 100.745892 -1 6831
6833 3 179.74914 62.0147239 100.707432 -1 6832
6834 3 179.681655 62.1656418 100.664885 -1 6833
6835 3 179.689071 62.2799975 100.666679 -1 6834
6836 3 179.704346 62.3884101 100.618689 -1 6835
6837 3 179.772142 62.5197126 100.624989 -1 6836
6838 3 179.809542 62.5924489 100.640094 -1 6837
6839 3 179.78659 62.6978972 100.639744 -1 6838
6840 3 179.740101 62.7724868 100.66908 -1 6839
6841 3 179.728613 62.8378484 100.757331 -1 6840
6842 3 179.800603 62.8599437 100.814271 -1 6841
6843 3 179.915506 62.8617875 100.855395 -1 6842
6844 3 180.032042 62.8774158 100.893662 -1 6843
6845 3 180.081137 62.9264151 100.967355 -1 6844
6846 3 180.08688 62.9534003 100.988134 -1 6845
6847 3 179.571471 61.9619927 101.215364 -1 6817
6848 3 179.634567 61.9307358 101.17868 -1 6847
6849 3 179.675665 61.8866264 101.141935 -1 6848
6850 3 179.700845 61.8727907 101.122368 -1 6849
6851 3 179.838732 61.8923614 101.110404 -1 6850
6852 3 179.876125 61.8467732 101.099473 -1 6851
6853 3 179.872911 61.7700627 101.090001 -1 6852
6854 3 179.892186 61.7040919 101.055222 -1 6853
6855 3 179.909149 61.6793364 101.036996 -1 6854
6856 3 179.911342 61.6572231 101.016217 -1 6855
6857 3 179.092034 62.9035038 102.110303 -1 6782
6858 3 179.403896 62.9302111 102.117818 -1 6857
6859 3 179.733549 62.9424325 102.182177 -1 6858
6860 3 180.050197 62.8904265 102.207602 -1 6859
6861 3 180.190549 62.8709311 102.203893 -1 6860
6862 3 180.278616 62.9197227 102.178861 -1 6861
6863 3 180.350453 62.9473095 102.156403 -1 6862
6864 3 180.415086 62.9592559 102.13644 -1 6863
6865 3 179.355074 62.9706441 102.128573 -1 6858
6866 3 179.332239 63.0108268 102.16834 -1 6865
6867 3 178.116161 62.4846086 102.210201 -1 6780
6868 3 178.007244 62.3505196 102.226347 -1 6867
6869 3 178.05262 62.2244273 102.285521 -1 6868
6870 3 178.057871 62.075559 102.293056 -1 6869
6871 3 178.368887 62.9559107 102.292554 -1 6777
6872 3 178.512044 62.9698165 102.358645 -1 6871
6873 3 178.610329 63.0022462 102.389339 -1 6872
6874 3 178.66514 63.0095646 102.42018 -1 6873
6875 3 178.831233 63.06372 102.454383 -1 6874
6876 3 178.979194 63.1205369 102.48577 -1 6875
6877 3 179.227614 63.1819418 102.528465 -1 6876
6878 3 179.262466 63.2627213 102.54075 -1 6877
6879 3 176.781309 64.2468385 102.613894 -1 6757
6880 3 176.666509 64.1554075 102.594737 -1 6879
6881 3 175.845672 65.6972693 102.428303 -1 6744
6882 3 175.735057 65.8922297 102.421303 -1 6881
6883 3 175.712721 65.9919647 102.447287 -1 6882
6884 3 175.66409 66.1048101 102.466881 -1 6883
6885 3 175.615883 66.1713766 102.497319 -1 6884
6886 3 175.533205 66.2807009 102.539391 -1 6885
6887 3 175.469442 66.3662266 102.563331 -1 6886
6888 3 175.382943 66.4839125 102.576783 -1 6887
6889 3 175.280491 66.579696 102.593361 -1 6888
6890 3 175.166011 66.7326259 102.594725 -1 6889
6891 3 175.124634 66.7936118 102.601008 -1 6890
6892 3 175.084679 66.8527446 102.607883 -1 6891
6893 3 174.930741 66.979339 102.636342 -1 6892
6894 3 174.930015 67.0790307 102.69018 -1 6893
6895 3 174.839675 67.1892477 102.782163 -1 6894
6896 3 174.804997 67.3028308 102.802219 -1 6895
6897 3 174.771151 67.4444334 102.815457 -1 6896
6898 3 174.728254 67.52171 102.84314 -1 6897
6899 3 174.644187 67.5851169 102.869033 -1 6898
6900 3 174.5703 67.6149042 102.956218 -1 6899
6901 3 174.485805 67.6210362 103.021954 -1 6900
6902 3 174.057679 67.386077 103.027222 -1 6901
6903 3 173.859737 67.2621993 103.059667 -1 6902
6904 3 173.730975 67.188171 103.088353 -1 6903
6905 3 173.621472 67.1489159 103.110853 -1 6904
6906 3 173.472705 67.1005772 103.130964 -1 6905
6907 3 173.317741 67.0573527 103.175172 -1 6906
6908 3 173.205882 67.0108239 103.225423 -1 6907
6909 3 172.953685 66.8784709 103.280555 -1 6908
6910 3 172.819029 66.8256311 103.30393 -1 6909
6911 3 172.634818 66.8276164 103.307961 -1 6910
6912 3 172.542654 66.7963175 103.331078 -1 6911
6913 3 172.468668 66.7385209 103.362953 -1 6912
6914 3 172.389038 66.7211061 103.410165 -1 6913
6915 3 172.312551 66.7281817 103.425614 -1 6914
6916 3 172.243256 66.5609099 103.485431 -1 6915
6917 3 172.218251 66.551444 103.510959 -1 6916
6918 3 172.252937 66.6122212 103.52579 -1 6917
6919 3 172.188268 66.6184711 103.542859 -1 6918
6920 3 172.122969 66.6628398 103.550335 -1 6919
6921 3 171.945186 66.6928872 103.574587 -1 6920
6922 3 171.895161 66.7040912 103.592104 -1 6921
6923 3 171.814123 66.6758176 103.616033 -1 6922
6924 3 171.820732 66.6762561 103.642684 -1 6923
6925 3 171.733526 66.6663941 103.68732 -1 6924
6926 3 171.696235 66.6924289 103.728555 -1 6925
6927 3 171.627085 66.6742128 103.777338 -1 6926
6928 3 171.491088 66.6345921 103.850031 -1 6927
6929 3 171.412745 66.5934202 103.903616 -1 6928
6930 3 171.348572 66.615321 103.942883 -1 6929
6931 3 171.296845 66.6402526 103.982749 -1 6930
6932 3 171.258543 66.6644197 104.02427 -1 6931
6933 3 171.197152 66.705485 104.058941 -1 6932
6934 3 171.172215 66.7227633 104.077726 -1 6933
6935 3 171.160778 66.7306771 104.100365 -1 6934
6936 3 171.21407 66.7561067 104.151556 -1 6935
6937 3 171.244871 66.7879774 104.198591 -1 6936
6938 3 171.214517 66.7722697 104.250945 -1 6937
6939 3 171.229642 66.8154574 104.293307 -1 6938
6940 3 171.255132 66.9760487 104.332679 -1 6939
6941 3 171.248837 66.9889172 104.354501 -1 6940
6942 3 171.251184 67.0407512 104.393095 -1 6941
6943 3 171.295781 67.1018784 104.433896 -1 6942
6944 3 171.383835 67.1742811 104.476532 -1 6943
6945 3 171.405568 67.1661504 104.532423 -1 6944
6946 3 171.419511 67.2030376 104.575915 -1 6945
6947 3 171.382389 67.2055964 104.622556 -1 6946
6948 3 171.388724 67.2424375 104.665151 -1 6947
6949 3 171.409274 67.2174524 104.699433 -1 6948
6950 3 171.467514 67.2148289 104.75771 -1 6949
6951 3 171.473466 67.1941543 104.814853 -1 6950
6952 3 171.50594 67.1566762 104.879104 -1 6951
6953 3 171.530964 67.1431049 104.936399 -1 6952
6954 3 171.460258 67.044648 105.004918 -1 6953
6955 3 171.43125 66.9288417 105.082253 -1 6954
6956 3 171.408059 66.8821022 105.142652 -1 6955
6957 3 171.421503 66.9115121 105.187646 -1 6956
6958 3 171.370808 66.9329858 105.253292 -1 6957
6959 3 171.38994 66.9797972 105.294386 -1 6958
6960 3 171.404081 67.0083953 105.339524 -1 6959
6961 3 171.464863 67.0799769 105.378648 -1 6960
6962 3 171.444284 67.1454457 105.410658 -1 6961
6963 3 171.418887 67.1236507 105.464304 -1 6962
6964 3 171.393843 67.1363888 105.509185 -1 6963
6965 3 171.359426 67.1346087 105.556748 -1 6964
6966 3 171.348586 67.1362361 105.580551 -1 6965
6967 3 171.410521 67.3253183 105.564221 -1 6966
6968 3 171.427302 67.4187706 105.567435 -1 6967
6969 3 171.501311 67.5624753 105.563791 -1 6968
6970 3 171.53328 67.723853 105.626934 -1 6969
6971 3 171.524444 67.7458548 105.645607 -1 6970
6972 3 171.52527 67.7699742 105.664756 -1 6971
6973 3 171.494276 67.7906337 105.681384 -1 6972
6974 3 171.452758 67.8043507 105.698672 -1 6973
6975 3 171.415393 67.9332226 105.686573 -1 6974
6976 3 171.500702 68.0683935 105.660657 -1 6975
6977 3 171.650497 68.2175297 105.688598 -1 6976
6978 3 171.638079 68.1979117 105.742804 -1 6977
6979 3 171.624049 68.1821509 105.770598 -1 6978
6980 3 171.623089 68.1918622 105.793176 -1 6979
6981 3 171.670787 68.117127 105.842925 -1 6980
6982 3 171.732139 68.0708271 105.886699 -1 6981
6983 3 171.908404 67.9302395 106.042391 -1 6982
6984 3 171.900392 67.8279794 106.143078 -1 6983
6985 3 171.85671 67.7279848 106.214214 -1 6984
6986 3 171.758694 67.6346432 106.252848 -1 6985
6987 3 171.639299 67.5207805 106.294527 -1 6986
6988 3 171.611968 67.4963443 106.322992 -1 6987
6989 3 171.590591 67.5566993 106.330441 -1 6988
6990 3 171.571623 67.5834436 106.346699 -1 6989
6991 3 171.575928 67.5894683 106.370659 -1 6990
6992 3 171.589028 67.5927837 106.396215 -1 6991
6993 3 171.548077 67.4327553 106.357649 -1 6988
6994 3 171.464793 67.3832491 106.386735 -1 6993
6995 3 171.401201 67.3399206 106.416295 -1 6994
6996 3 171.328981 67.3377261 106.43451 -1 6995
6997 3 171.311089 67.3327532 106.458998 -1 6996
6998 3 171.262918 67.3281589 106.480293 -1 6997
6999 3 171.204907 67.3712076 106.463379 -1 6998
7000 3 171.144258 67.367339 106.483221 -1 6999
7001 3 171.808649 67.7302192 106.258735 -1 6986
7002 3 171.826118 67.7625388 106.277365 -1 7001
7003 3 171.542922 68.2243998 105.801241 -1 6980
7004 3 171.479261 68.2825153 105.804396 -1 7003
7005 3 171.398433 68.2878922 105.819454 -1 7004
7006 3 171.344957 68.2598153 105.871424 -1 7005
7007 3 171.323638 68.2730831 105.890845 -1 7006
7008 3 171.284661 68.2908979 105.907168 -1 7007
7009 3 171.267493 68.3130049 105.924703 -1 7008
7010 3 171.232121 68.3182693 105.944692 -1 7009
7011 3 171.236012 68.3543891 105.960793 -1 7010
7012 3 171.223313 68.3503548 105.985645 -1 7011
7013 3 171.132145 68.3031072 106.013441 -1 7012
7014 3 171.101807 68.3357061 106.026777 -1 7013
7015 3 171.055685 68.3553972 106.04181 -1 7014
7016 3 171.037168 68.3882438 106.056317 -1 7015
7017 3 171.02747 68.3638638 106.086841 -1 7016
7018 3 171.027375 68.3231446 106.122678 -1 7017
7019 3 171.018893 68.3007657 106.152781 -1 7018
7020 3 171.130974 68.2534118 106.202218 -1 7019
7021 3 171.267947 68.14355 106.270526 -1 7020
7022 3 171.387539 68.0274347 106.28828 -1 7021
7023 3 170.942794 68.3491049 106.157078 -1 7019
7024 3 170.846018 68.3163889 106.180552 -1 7023
7025 3 170.735574 68.3059579 106.221845 -1 7024
7026 3 170.650125 68.3162605 106.235212 -1 7025
7027 3 170.642638 68.3221242 106.257971 -1 7026
7028 3 170.678405 68.3628082 106.276062 -1 7027
7029 3 170.633944 68.4546672 106.272095 -1 7028
7030 3 170.609953 68.4982638 106.283053 -1 7029
7031 3 170.585318 68.5292061 106.297289 -1 7030
7032 3 170.579706 68.5634262 106.312651 -1 7031
7033 3 170.572175 68.5781237 106.333 -1 7032
7034 3 170.53707 68.6021039 106.347946 -1 7033
7035 3 170.420391 68.6461624 106.348884 -1 7034
7036 3 170.299662 68.6677498 106.3554 -1 7035
7037 3 170.11675 68.6776006 106.35853 -1 7036
7038 3 169.99622 68.6856144 106.368762 -1 7037
7039 3 169.9602 68.7038266 106.385131 -1 7038
7040 3 169.959393 68.6375988 106.42796 -1 7039
7041 3 169.959642 68.631009 106.454808 -1 7040
7042 3 169.960983 68.6303062 106.480176 -1 7041
7043 3 169.942822 68.645896 106.499111 -1 7042
7044 3 169.936299 68.679274 106.514457 -1 7043
7045 3 169.911718 68.7155346 106.351809 -1 7039
7046 3 169.886257 68.7657831 106.310463 -1 7045
7047 3 169.765298 68.8263586 106.256198 -1 7046
7048 3 169.636011 68.8683245 106.206033 -1 7047
7049 3 169.471065 68.8757403 106.18663 -1 7048
7050 3 169.405037 68.7795706 106.180803 -1 7049
7051 3 169.3248 68.660807 106.179623 -1 7050
7052 3 169.22036 68.6068566 106.233748 -1 7051
7053 3 169.145167 68.5747115 106.259848 -1 7052
7054 3 169.09179 68.5125977 106.296373 -1 7053
7055 3 168.900286 68.4323148 106.348788 -1 7054
7056 3 168.795338 68.4712216 106.352575 -1 7055
7057 3 168.751943 68.4056693 106.416244 -1 7056
7058 3 168.78529 68.5127435 106.289934 -1 7056
7059 3 168.649987 68.5362391 106.219285 -1 7058
7060 3 168.535266 68.4673332 106.201191 -1 7059
7061 3 168.469383 68.3365512 106.204997 -1 7060
7062 3 168.4555 68.1848788 106.169245 -1 7061
7063 3 168.449529 68.1291007 106.133318 -1 7062
7064 3 168.43865 68.1055336 106.11336 -1 7063
7065 3 168.408451 68.1070861 106.084612 -1 7064
7066 3 168.342656 68.0956296 106.055768 -1 7065
7067 3 168.228303 68.0691698 106.051355 -1 7066
7068 3 170.607394 68.6806551 106.35948 -1 7034
7069 3 170.609511 68.7397469 106.393986 -1 7068
7070 3 170.586474 68.7610771 106.410857 -1 7069
7071 3 170.568819 68.8206455 106.418045 -1 7070
7072 3 170.534241 68.8427892 106.433442 -1 7071
7073 3 170.502963 68.8601126 106.450475 -1 7072
7074 3 170.494216 68.8817513 106.468736 -1 7073
7075 3 170.468616 68.8845147 106.490269 -1 7074
7076 3 170.430388 68.9183946 106.502087 -1 7075
7077 3 170.43464 68.9572325 106.542046 -1 7076
7078 3 170.41054 68.9691766 106.586204 -1 7077
7079 3 170.424414 68.965153 106.638663 -1 7078
7080 3 170.439938 68.9598754 106.666668 -1 7079
7081 3 170.423806 68.9550389 106.691193 -1 7080
7082 3 170.395744 68.9353176 106.718459 -1 7081
7083 3 170.3347 68.9042732 106.745297 -1 7082
7084 3 170.348044 68.8837107 106.802047 -1 7083
7085 3 170.34371 68.9564469 106.806908 -1 7084
7086 3 170.327981 68.9673337 106.827207 -1 7085
7087 3 170.298476 68.9985641 106.840562 -1 7086
7088 3 170.308055 69.0108852 106.863123 -1 7087
7089 3 170.355682 68.9895843 106.898745 -1 7088
7090 3 170.371604 69.0000728 106.92245 -1 7089
7091 3 170.380284 69.0075061 106.946207 -1 7090
7092 3 170.379543 69.0363368 106.963199 -1 7091
7093 3 170.367399 69.0395074 106.9859 -1 7092
7094 3 170.344691 69.0170316 107.0144 -1 7093
7095 3 170.31725 69.0277907 107.03344 -1 7094
7096 3 170.299139 69.0348019 107.054463 -1 7095
7097 3 170.338527 69.0095098 107.090211 -1 7096
7098 3 170.285835 68.8965254 107.139915 -1 7097
7099 3 170.288352 68.879461 107.169549 -1 7098
7100 3 170.280027 68.9306822 107.179691 -1 7099
7101 3 170.255274 68.9288059 107.202395 -1 7100
7102 3 170.263622 68.9480597 107.222847 -1 7101
7103 3 171.303049 67.3569564 105.570112 -1 6967
7104 3 171.161397 67.4235242 105.588755 -1 7103
7105 3 171.111127 67.440769 105.629691 -1 7104
7106 3 171.114818 67.439747 105.680991 -1 7105
7107 3 171.119517 67.4850133 105.695142 -1 7106
7108 3 171.015747 67.5688161 105.713191 -1 7107
7109 3 170.931171 67.5672881 105.729985 -1 7108
7110 3 170.886848 67.509629 105.765552 -1 7109
7111 3 170.867691 67.6046483 105.789513 -1 7110
7112 3 170.795951 67.6361639 105.799085 -1 7111
7113 3 170.770752 67.6463222 105.819082 -1 7112
7114 3 170.765121 67.6577961 105.84078 -1 7113
7115 3 170.748817 67.6430378 105.868176 -1 7114
7116 3 174.488842 67.6167141 103.049277 -1 6901
7117 3 174.39098 67.6501613 103.080762 -1 7116
7118 3 174.326398 67.6869121 103.115518 -1 7117
7119 3 174.134608 67.6556151 103.151483 -1 7118
7120 3 174.057667 67.5438806 103.221485 -1 7119
7121 3 173.976899 67.3568158 103.283765 -1 7120
7122 3 174.017155 67.6271019 103.247718 -1 7121
7123 3 173.997024 67.7256238 103.246703 -1 7122
7124 3 173.961022 67.7651875 103.258348 -1 7123
7125 3 173.936695 67.8029876 103.271839 -1 7124
7126 3 173.909812 67.8711921 103.303271 -1 7125
7127 3 173.881697 67.9278458 103.337383 -1 7126
7128 3 173.830376 67.9392751 103.354105 -1 7127
7129 3 173.819424 68.0474905 103.377335 -1 7128
7130 3 173.805496 68.2629221 103.347347 -1 7129
7131 3 173.672445 68.6087152 103.217611 -1 7130
7132 3 173.57201 68.6874043 103.133315 -1 7131
7133 3 173.402488 68.7531364 103.12116 -1 7132
7134 3 173.039749 68.8034527 103.114657 -1 7133
7135 3 172.725462 68.8070924 103.1005 -1 7134
7136 3 172.525971 68.9265096 102.940595 -1 7135
7137 3 172.463624 68.9818957 102.86625 -1 7136
7138 3 172.45415 68.9922124 102.83632 -1 7137
7139 3 172.327015 69.0104976 102.737337 -1 7138
7140 3 172.269327 69.1210774 102.648766 -1 7139
7141 3 172.089708 69.2465204 102.540572 -1 7140
7142 3 172.02856 69.2888362 102.573862 -1 7141
7143 3 171.953399 69.3524157 102.573554 -1 7142
7144 3 171.874203 69.438671 102.566637 -1 7143
7145 3 171.761589 69.4813901 102.567045 -1 7144
7146 3 171.735691 69.5110347 102.581958 -1 7145
7147 3 171.618015 69.5616702 102.579574 -1 7146
7148 3 171.530774 69.5819959 102.589191 -1 7147
7149 3 171.409127 69.5931961 102.596933 -1 7148
7150 3 171.280122 69.6639014 102.613835 -1 7149
7151 3 171.203325 69.7199682 102.615096 -1 7150
7152 3 171.124552 69.7740958 102.616605 -1 7151
7153 3 170.980207 69.9259497 102.583123 -1 7152
7154 3 171.019947 70.0216731 102.588109 -1 7153
7155 3 170.797417 69.982877 102.5968 -1 7154
7156 3 170.61152 69.9771214 102.60122 -1 7155
7157 3 170.528869 69.9828757 102.615474 -1 7156
7158 3 170.429272 69.995512 102.625742 -1 7157
7159 3 170.227267 69.9133713 102.649599 -1 7158
7160 3 170.133008 69.8456839 102.682929 -1 7159
7161 3 170.093438 69.8109984 102.713877 -1 7160
7162 3 170.01464 69.7285722 102.753276 -1 7161
7163 3 169.958252 69.6928616 102.782503 -1 7162
7164 3 169.819305 69.6861949 102.741301 -1 7163
7165 3 169.677651 69.6736953 102.701413 -1 7164
7166 3 169.574592 69.6537647 102.720773 -1 7165
7167 3 169.477331 69.608111 102.748051 -1 7166
7168 3 169.443939 69.5834209 102.777174 -1 7167
7169 3 169.421838 69.62233 102.816154 -1 7168
7170 3 169.392363 69.6006266 102.844913 -1 7169
7171 3 169.305629 69.6057392 102.885601 -1 7170
7172 3 169.295959 69.6088642 102.909787 -1 7171
7173 3 169.291969 69.5834452 102.9688 -1 7172
7174 3 169.297628 69.581862 103.022262 -1 7173
7175 3 169.316446 69.5949974 103.046977 -1 7174
7176 3 169.277646 69.622863 103.060766 -1 7175
7177 3 169.392582 69.6273773 103.099214 -1 7176
7178 3 169.374678 69.5373909 103.148329 -1 7177
7179 3 169.210149 69.3583468 103.12663 -1 7178
7180 3 169.018959 69.1591952 103.133618 -1 7179
7181 3 168.845136 69.1995948 103.128484 -1 7180
7182 3 168.645054 69.1305502 103.150945 -1 7181
7183 3 168.501257 68.9194502 103.167135 -1 7182
7184 3 168.358652 68.8574722 103.141955 -1 7183
7185 3 168.262168 68.8615285 103.103633 -1 7184
7186 3 168.219623 68.8999973 103.061804 -1 7185
7187 3 168.201385 68.9108388 103.030411 -1 7186
7188 3 168.170922 68.92667 102.996225 -1 7187
7189 3 168.128676 68.8981919 102.946724 -1 7188
7190 3 168.107105 68.8962993 102.918456 -1 7189
7191 3 168.063961 68.9063561 102.884388 -1 7190
7192 3 168.04083 68.9548013 102.841838 -1 7191
7193 3 168.056723 69.0070446 102.776251 -1 7192
7194 3 168.072297 69.0326802 102.718043 -1 7193
7195 3 168.0391 69.032974 102.661311 -1 7194
7196 3 168.03179 68.9906371 102.645891 -1 7195
7197 3 167.940865 69.0879047 102.661083 -1 7195
7198 3 167.879962 69.1574413 102.687419 -1 7197
7199 3 167.851487 69.3211585 102.585124 -1 7198
7200 3 167.759952 69.370731 102.507671 -1 7199
7201 3 167.57524 69.3995709 102.451785 -1 7200
7202 3 167.417552 69.5230216 102.345551 -1 7201
7203 3 167.302692 69.5297838 102.303891 -1 7202
7204 3 167.123606 69.4878029 102.295359 -1 7203
7205 3 167.077849 69.5218428 102.227252 -1 7204
7206 3 167.053914 69.6297975 102.193635 -1 7205
7207 3 167.078608 69.7053463 102.148234 -1 7206
7208 3 167.009819 69.824877 102.159178 -1 7207
7209 3 166.891624 69.9093415 102.094687 -1 7208
7210 3 166.824882 70.0296009 101.972459 -1 7209
7211 3 166.840722 70.0478544 101.915745 -1 7210
7212 3 166.925319 70.0683629 101.892978 -1 7211
7213 3 167.028697 70.1411956 101.804029 -1 7212
7214 3 170.931351 70.4261452 102.491807 -1 7155
7215 3 170.927962 70.5620066 102.479987 -1 7214
7216 3 170.949671 70.6162877 102.493898 -1 7215
7217 3 170.959666 70.7264917 102.4908 -1 7216
7218 3 170.899782 70.8024543 102.488089 -1 7217
7219 3 170.843346 70.861495 102.490478 -1 7218
7220 3 170.838622 70.9491643 102.517648 -1 7219
7221 3 170.825284 71.0415991 102.516235 -1 7220
7222 3 170.850138 71.1145427 102.551241 -1 7221
7223 3 170.875592 71.17118 102.564795 -1 7222
7224 3 170.891662 71.2331633 102.601641 -1 7223
7225 3 170.856121 71.2664734 102.613707 -1 7224
7226 3 170.842786 71.3418224 102.668885 -1 7225
7227 3 170.8467 71.3944935 102.680627 -1 7226
7228 3 170.866573 71.4653902 102.689331 -1 7227
7229 3 170.87758 71.5161533 102.702502 -1 7228
7230 3 170.87949 71.5799957 102.710792 -1 7229
7231 3 170.880117 71.6156531 102.726806 -1 7230
7232 3 170.900915 71.648406 102.746277 -1 7231
7233 3 170.893207 71.6602653 102.793771 -1 7232
7234 3 170.898274 71.695408 102.836368 -1 7233
7235 3 170.934592 71.7787498 102.843606 -1 7234
7236 3 170.962378 71.8479733 102.853682 -1 7235
7237 3 170.937979 71.8850882 102.891738 -1 7236
7238 3 170.898998 71.9560565 102.892442 -1 7237
7239 3 170.899832 72.0272887 102.898303 -1 7238
7240 3 170.913742 72.080425 102.910984 -1 7239
7241 3 170.936419 72.1447707 102.921651 -1 7240
7242 3 170.915685 72.2094154 102.952249 -1 7241
7243 3 170.930029 72.3123153 102.950853 -1 7242
7244 3 170.96223 72.2754885 102.991353 -1 7243
7245 3 171.04863 72.3920211 102.995742 -1 7244
7246 3 171.074691 72.4723314 103.028047 -1 7245
7247 3 171.005147 72.5648606 103.018243 -1 7246
7248 3 170.993325 72.5917418 103.03477 -1 7247
7249 3 170.925172 72.2656625 103.014976 -1 7244
7250 3 170.903268 72.3177652 103.074615 -1 7249
7251 3 170.901181 72.3436268 103.092764 -1 7250
7252 3 170.880797 72.3602716 103.111082 -1 7251
7253 3 170.833333 72.3671733 103.154298 -1 7252
7254 3 170.785121 72.2903824 103.19545 -1 7253
7255 3 170.750474 72.2821612 103.244669 -1 7254
7256 3 170.724724 72.3008206 103.261696 -1 7255
7257 3 170.780691 72.2631903 103.305451 -1 7256
7258 3 170.71881 72.2335581 103.357148 -1 7257
7259 3 170.552249 72.1125708 103.395576 -1 7258
7260 3 170.391921 71.9831745 103.463194 -1 7259
7261 3 170.2712 71.9775487 103.500777 -1 7260
7262 3 170.19135 71.9652549 103.596897 -1 7261
7263 3 170.178521 71.9157742 103.660771 -1 7262
7264 3 170.160523 71.8161383 103.712655 -1 7263
7265 3 170.149776 71.7924233 103.74374 -1 7264
7266 3 170.12201 71.7486471 103.829704 -1 7265
7267 3 170.102567 71.7393435 103.906802 -1 7266
7268 3 170.127652 71.7088585 103.944242 -1 7267
7269 3 170.130662 71.7135895 103.968861 -1 7268
7270 3 170.03457 71.7223716 103.928816 -1 7267
7271 3 170.016013 71.6942793 103.98576 -1 7270
7272 3 169.959722 71.6989717 104.054221 -1 7271
7273 3 169.928309 71.698129 104.101733 -1 7272
7274 3 169.890386 71.650796 104.161763 -1 7273
7275 3 169.804379 71.5873065 104.195016 -1 7274
7276 3 169.74378 71.5613695 104.220638 -1 7275
7277 3 169.641151 71.4927868 104.253457 -1 7276
7278 3 169.641682 71.4803952 104.282626 -1 7277
7279 3 169.632565 71.5244597 104.294403 -1 7278
7280 3 172.095759 69.2227101 102.521497 -1 7141
7281 3 172.102 69.1998941 102.502173 -1 7280
7282 3 172.136099 69.1525084 102.466707 -1 7281
7283 3 172.171192 69.1078525 102.404413 -1 7282
7284 3 172.227841 69.083538 102.391856 -1 7283
7285 3 172.290841 69.0524236 102.381895 -1 7284
7286 3 172.337192 69.0358859 102.365968 -1 7285
7287 3 172.427691 69.0246184 102.354311 -1 7286
7288 3 172.453662 68.980495 102.343001 -1 7287
7289 3 172.486253 68.9195587 102.310702 -1 7288
7290 3 172.520828 68.8804577 102.29913 -1 7289
7291 3 172.585001 68.8609284 102.260009 -1 7290
7292 3 172.603397 68.8481218 102.239479 -1 7291
7293 3 172.554487 68.8826939 102.197936 -1 7292
7294 3 172.562745 68.8835044 102.172536 -1 7293
7295 3 172.548849 68.8342734 102.157324 -1 7294
7296 3 172.544056 68.733919 102.104008 -1 7295
7297 3 172.539547 68.6760763 102.092176 -1 7296
7298 3 172.566732 68.6173391 102.058311 -1 7297
7299 3 172.64947 68.5631626 102.056679 -1 7298
7300 3 172.650963 68.5054876 102.045479 -1 7299
7301 3 173.810578 68.2790166 103.369731 -1 7130
7302 3 173.813951 68.2950972 103.3919 -1 7301
7303 3 173.804355 68.4057309 103.414418 -1 7302
7304 3 173.833493 68.43676 103.435959 -1 7303
7305 3 173.85091 68.4550164 103.459268 -1 7304
7306 3 173.849763 68.5698768 103.481631 -1 7305
7307 3 173.850595 68.6070062 103.523825 -1 7306
7308 3 173.849057 68.5798831 103.581942 -1 7307
7309 3 173.888825 68.6341359 103.624536 -1 7308
7310 3 173.902673 68.6725055 103.667913 -1 7309
7311 3 173.940172 68.8473834 103.705262 -1 7310
7312 3 173.906312 69.0604907 103.672571 -1 7311
7313 3 173.902448 69.1486368 103.572637 -1 7312
7314 3 173.880029 69.1957262 103.532119 -1 7313
7315 3 173.879933 69.3252921 103.550342 -1 7314
7316 3 173.851996 69.3585042 103.589639 -1 7315
7317 3 173.735865 69.2928619 103.617496 -1 7316
7318 3 173.717154 69.2649478 103.570955 -1 7317
7319 3 173.697266 69.2213715 103.528247 -1 7318
7320 3 173.9084 69.2138105 103.659394 -1 7312
7321 3 173.932366 69.2565234 103.702767 -1 7320
7322 3 173.889432 69.3588299 103.748075 -1 7321
7323 3 173.886352 69.3721853 103.769874 -1 7322
7324 3 173.868347 69.4200219 103.832133 -1 7323
7325 3 173.977443 69.519464 103.922591 -1 7324
7326 3 174.107708 69.5766964 103.975381 -1 7325
7327 3 174.386878 69.6176304 104.025643 -1 7326
7328 3 174.312019 69.4465517 103.983222 -1 7327
7329 3 174.307982 69.3774155 103.94925 -1 7328
7330 3 174.342229 69.3150398 103.892792 -1 7329
7331 3 174.332019 69.2564262 103.880813 -1 7330
7332 3 174.316901 69.2036546 103.866726 -1 7331
7333 3 174.345223 69.1789045 103.850977 -1 7332
7334 3 174.406215 69.1343798 103.818737 -1 7333
7335 3 174.472141 69.1003909 103.809992 -1 7334
7336 3 174.543402 69.0909166 103.795741 -1 7335
7337 3 174.573319 69.0886999 103.774491 -1 7336
7338 3 174.655504 69.0852929 103.83674 -1 7337
7339 3 174.732441 68.9765922 103.822477 -1 7338
7340 3 174.824677 68.9234516 103.745074 -1 7339
7341 3 174.95509 68.8962176 103.665953 -1 7340
7342 3 174.84275 68.8687604 103.63308 -1 7341
7343 3 174.867626 68.828202 103.569484 -1 7342
7344 3 174.8965 68.7906662 103.505577 -1 7343
7345 3 174.891795 68.7714907 103.484109 -1 7344
7346 3 175.008328 68.7120032 103.487887 -1 7345
7347 3 175.153518 68.5817071 103.461394 -1 7346
7348 3 175.386908 68.4330522 103.398997 -1 7347
7349 3 175.432087 68.4233052 103.381421 -1 7348
7350 3 175.442846 68.2333255 103.377756 -1 7349
7351 3 175.495885 68.2322751 103.435915 -1 7350
7352 3 174.809653 68.9603148 103.37543 -1 7345
7353 3 174.736927 69.0047071 103.329407 -1 7352
7354 3 174.491945 69.1079882 103.349324 -1 7353
7355 3 174.456596 69.1883353 103.350259 -1 7354
7356 3 174.350277 69.302752 103.35912 -1 7355
7357 3 174.214152 69.3488965 103.407058 -1 7356
7358 3 173.998766 69.4651284 103.401252 -1 7357
7359 3 173.875771 69.6288898 103.394862 -1 7358
7360 3 173.858945 69.6322208 103.417539 -1 7359
7361 3 173.787031 69.7447184 103.430677 -1 7360
7362 3 173.712692 69.8711392 103.439764 -1 7361
7363 3 173.666236 69.9343056 103.44306 -1 7362
7364 3 173.582986 70.0757186 103.446846 -1 7363
7365 3 173.290803 70.5593922 103.307398 -1 7364
7366 3 173.268582 70.6422112 103.308262 -1 7365
7367 3 173.153376 70.8740852 103.411176 -1 7366
7368 3 173.141196 70.9333764 103.419419 -1 7367
7369 3 173.130059 70.9937142 103.427495 -1 7368
7370 3 173.15682 71.1226766 103.473512 -1 7369
7371 3 173.318646 71.3092924 103.522145 -1 7370
7372 3 173.413748 71.5820309 103.589912 -1 7371
7373 3 173.411458 71.9287823 103.624288 -1 7372
7374 3 173.254449 71.9331264 103.70353 -1 7373
7375 3 173.760323 69.8331308 103.532731 -1 7363
7376 3 173.628717 69.8023559 103.703281 -1 7375
7377 3 173.661282 69.8228112 103.753327 -1 7376
7378 3 173.771227 69.9094017 103.796068 -1 7377
7379 3 173.736321 70.0287287 103.81179 -1 7378
7380 3 173.712097 70.1298704 103.807954 -1 7379
7381 3 173.642177 70.1939231 103.807832 -1 7380
7382 3 173.594953 70.2246698 103.819282 -1 7381
7383 3 173.580927 70.2519013 103.835908 -1 7382
7384 3 175.113435 68.9073642 103.657554 -1 7341
7385 3 175.317828 68.9232703 103.628326 -1 7384
7386 3 175.680544 68.8936189 103.604954 -1 7385
7387 3 175.981826 68.878066 103.621501 -1 7386
7388 3 176.116229 68.7885136 103.634755 -1 7387
7389 3 176.131118 68.7627291 103.617389 -1 7388
7390 3 176.26978 68.7376073 103.513609 -1 7389
7391 3 176.666561 68.6848075 103.39846 -1 7390
7392 3 176.876847 68.639983 103.308618 -1 7391
7393 3 177.311045 68.6388431 103.237449 -1 7392
7394 3 177.500075 68.6014056 103.219746 -1 7393
7395 3 177.933197 68.49754 103.223626 -1 7394
7396 3 178.139813 68.3750195 103.151498 -1 7395
7397 3 178.19887 68.2519329 103.111125 -1 7396
7398 3 178.21865 68.2013093 103.099856 -1 7397
7399 3 178.34752 68.0924421 103.065085 -1 7398
7400 3 178.375224 67.9624825 103.04743 -1 7399
7401 3 178.390659 67.9087573 102.985292 -1 7400
7402 3 178.440181 67.9382387 102.959495 -1 7401
7403 3 178.646593 67.9745334 102.952475 -1 7402
7404 3 178.799322 68.0460063 103.006903 -1 7403
7405 3 175.674588 69.0121123 103.600743 -1 7386
7406 3 175.688277 69.0626854 103.615621 -1 7405
7407 3 175.910619 64.6301949 101.504683 -1 6698
7408 3 175.988716 64.6761123 101.477742 -1 7407
7409 3 176.183447 64.7516632 101.458975 -1 7408
7410 3 176.451738 64.7859471 101.485543 -1 7409
7411 3 176.479512 64.63244 101.550454 -1 7410
7412 3 176.466175 64.5767052 101.587723 -1 7411
7413 3 176.503782 64.707466 101.562671 -1 7411
7414 3 176.645796 64.8468141 101.575254 -1 7413
7415 3 176.863024 64.9856413 101.571468 -1 7414
7416 3 177.045456 65.0632574 101.551125 -1 7415
7417 3 177.067309 65.0977337 101.519937 -1 7416
7418 3 177.065795 65.1292641 101.486389 -1 7417
7419 3 177.087416 65.1281602 101.463269 -1 7418
7420 3 177.099136 65.111072 101.442502 -1 7419
7421 3 177.136429 65.1334822 101.416066 -1 7420
7422 3 177.149409 65.0898834 101.375299 -1 7421
7423 3 177.185547 65.082021 101.329403 -1 7422
7424 3 177.320089 65.2955731 101.533848 -1 7416
7425 3 177.53664 65.3498564 101.575773 -1 7424
7426 3 177.643489 65.4053501 101.603158 -1 7425
7427 3 177.972124 65.4159362 101.643529 -1 7426
7428 3 178.266236 65.458198 101.672341 -1 7427
7429 3 178.509443 65.5254678 101.689007 -1 7428
7430 3 178.626353 65.5276493 101.677906 -1 7429
7431 3 178.717081 65.5662868 101.655274 -1 7430
7432 3 178.849885 65.6329261 101.606097 -1 7431
7433 3 178.886122 65.6430441 101.582737 -1 7432
7434 3 178.955366 65.6698357 101.534149 -1 7433
7435 3 179.005779 65.7449056 101.498221 -1 7434
7436 3 179.045721 65.7757312 101.470776 -1 7435
7437 3 179.089753 65.7745879 101.451006 -1 7436
7438 3 179.145098 65.7772586 101.431905 -1 7437
7439 3 179.256231 65.9052727 101.44416 -1 7438
7440 3 179.314399 65.9841557 101.46027 -1 7439
7441 3 176.487526 64.7812366 101.464947 -1 7410
7442 3 176.501331 64.7966801 101.410629 -1 7441
7443 3 176.257113 64.7677264 101.438426 -1 7409
7444 3 176.295185 64.7322401 101.425143 -1 7443
7445 3 176.356565 64.7356083 101.353313 -1 7444
7446 3 176.438244 64.7673284 101.303951 -1 7445
7447 3 174.662807 64.5664346 100.559852 -1 6657
7448 3 174.608629 64.5998451 100.518005 -1 7447
7449 3 173.105566 62.9425241 99.0677096 -1 6630
7450 3 172.989588 62.9970994 98.9555886 -1 7449
7451 3 172.931907 63.0115069 98.9163573 -1 7450
7452 3 172.705775 62.9614933 98.8683991 -1 7451
7453 3 172.381446 63.0059684 98.7842113 -1 7452
7454 3 172.384523 63.0592821 98.7442264 -1 7453
7455 3 172.453149 63.0526882 98.6998395 -1 7454
7456 3 172.639698 63.0039686 98.654418 -1 7455
7457 3 172.376028 62.9719214 98.8193066 -1 7453
7458 3 172.428397 62.9126379 98.8684906 -1 7457
7459 3 172.43402 62.8995475 98.9001684 -1 7458
7460 3 172.292953 63.021905 98.8236153 -1 7453
7461 3 172.119994 63.0958335 98.8931737 -1 7460
7462 3 171.999958 63.1521006 98.9465855 -1 7461
7463 3 171.940711 63.2743276 98.9372159 -1 7462
7464 3 171.724097 63.4378091 98.8960445 -1 7463
7465 3 172.838494 62.3016164 98.8198795 -1 6623
7466 3 173.095328 62.0905537 98.8503016 -1 7465
7467 3 173.416038 61.9470747 98.9018362 -1 7466
7468 3 173.661875 61.8172127 98.9395309 -1 7467
7469 3 173.778918 61.7145385 99.035255 -1 7468
7470 3 173.9054 61.5998098 98.9972254 -1 7469
7471 3 174.165283 61.2669382 99.1663713 -1 7470
7472 3 174.190604 61.2097065 99.2655339 -1 7471
7473 3 174.230025 60.9534596 99.467174 -1 7472
7474 3 174.423191 60.8574424 99.5709408 -1 7473
7475 3 174.446878 60.7755025 99.6203663 -1 7474
7476 3 174.731743 60.643139 99.826329 -1 7475
7477 3 175.201682 60.6463553 99.9174698 -1 7476
7478 3 175.376338 60.5941581 99.9264146 -1 7477
7479 3 175.562654 60.5607908 99.9327177 -1 7478
7480 3 175.635112 60.534212 99.8408311 -1 7479
7481 3 175.693723 60.6594771 99.7122816 -1 7480
7482 3 175.702946 60.5031324 99.7223051 -1 7481
7483 3 175.963392 60.4450598 99.6910402 -1 7482
7484 3 176.018114 60.4402401 99.6728377 -1 7483
7485 3 176.161916 60.4663461 99.6331449 -1 7484
7486 3 176.336547 60.7100097 99.5751135 -1 7485
7487 3 176.35071 60.8143402 99.5262944 -1 7486
7488 3 176.446326 61.0087828 99.5223599 -1 7487
7489 3 176.593141 61.1563324 99.4825296 -1 7488
7490 3 176.629499 61.1895986 99.4531557 -1 7489
7491 3 176.443697 61.0079501 99.5491324 -1 7488
7492 3 176.445368 61.028826 99.5984862 -1 7491
7493 3 176.6937 61.2703248 99.6053365 -1 7492
7494 3 176.704106 61.2586162 99.6363573 -1 7493
7495 3 176.683056 61.2100752 99.7250597 -1 7494
7496 3 176.653756 61.1977408 99.8043076 -1 7495
7497 3 176.639324 61.1102147 99.8490466 -1 7496
7498 3 176.665222 61.1003108 99.8817216 -1 7497
7499 3 176.71355 61.1284002 99.9356426 -1 7498
7500 3 176.722449 61.1320956 99.9628175 -1 7499
7501 3 176.742852 61.1402906 99.9905491 -1 7500
7502 3 176.766212 61.1548114 100.017238 -1 7501
7503 3 176.786224 61.1549966 100.073439 -1 7502
7504 3 176.833785 61.1551591 100.133374 -1 7503
7505 3 177.082037 61.1871906 100.10684 -1 7504
7506 3 177.137594 61.1951547 100.086015 -1 7505
7507 3 177.224201 61.1899433 100.152414 -1 7506
7508 3 177.315595 61.1614167 100.251221 -1 7507
7509 3 177.447054 61.1299374 100.302848 -1 7508
7510 3 177.562435 61.0390503 100.392102 -1 7509
7511 3 177.643264 60.9643262 100.446388 -1 7510
7512 3 177.778617 60.9817759 100.487254 -1 7511
7513 3 177.849451 61.0262988 100.513262 -1 7512
7514 3 177.929876 61.0744906 100.539718 -1 7513
7515 3 178.082533 61.0808607 100.532533 -1 7514
7516 3 178.036363 60.9835072 100.468955 -1 7515
7517 3 177.985368 60.8844575 100.405027 -1 7516
7518 3 177.988449 60.8635168 100.383723 -1 7517
7519 3 177.969689 60.751829 100.300495 -1 7518
7520 3 178.015518 60.7657405 100.22424 -1 7519
7521 3 178.048576 60.7133247 100.08165 -1 7520
7522 3 178.223314 60.6984711 100.029797 -1 7521
7523 3 178.336766 60.6414231 100.005529 -1 7522
7524 3 178.401618 60.5348432 99.9857033 -1 7523
7525 3 178.482073 60.5203247 99.97378 -1 7524
7526 3 178.543196 60.5219998 99.9555082 -1 7525
7527 3 178.592816 60.5434747 99.9311632 -1 7526
7528 3 178.66007 60.5972194 99.8755582 -1 7527
7529 3 178.657447 60.6653384 99.806829 -1 7528
7530 3 178.719296 60.7562956 99.7685493 -1 7529
7531 3 178.763281 60.7857604 99.7151483 -1 7530
7532 3 178.791617 60.7793006 99.694144 -1 7531
7533 3 178.881268 60.8413236 99.6399226 -1 7532
7534 3 178.897051 60.8538046 99.6128549 -1 7533
7535 3 178.882104 60.9222407 99.5687194 -1 7534
7536 3 178.924648 60.9004412 99.5532405 -1 7535
7537 3 176.701427 61.4812834 99.5583176 -1 7493
7538 3 176.757232 61.6850587 99.4390044 -1 7537
7539 3 176.852724 61.8657832 99.4382795 -1 7538
7540 3 176.840566 62.0323711 99.3985382 -1 7539
7541 3 176.792023 62.0808105 99.4074806 -1 7540
7542 3 176.786461 62.1027599 99.428599 -1 7541
7543 3 176.845831 62.13388 99.5106364 -1 7542
7544 3 176.84706 62.1494551 99.5341393 -1 7543
7545 3 176.803943 62.0788325 99.3557746 -1 7540
7546 3 176.801286 62.1216092 99.3186837 -1 7545
7547 3 176.804371 62.1570986 99.2840674 -1 7546
7548 3 176.807332 62.2062266 99.2193362 -1 7547
7549 3 176.758555 62.2491591 99.1755025 -1 7548
7550 3 176.681503 62.3067921 99.1241735 -1 7549
7551 3 176.623617 62.4045901 99.0393063 -1 7550
7552 3 176.649004 62.4730535 99.0002482 -1 7551
7553 3 176.700942 62.5222827 98.9694727 -1 7552
7554 3 176.748758 62.5449647 98.9171357 -1 7553
7555 3 176.817523 62.574964 98.8932684 -1 7554
7556 3 176.856048 62.665499 98.8511123 -1 7555
7557 3 176.90568 62.7395814 98.8143723 -1 7556
7558 3 176.909767 62.7662519 98.8629723 -1 7557
7559 3 175.710382 60.7870379 99.6583858 -1 7481
7560 3 175.937604 61.1590234 99.5240465 -1 7559
7561 3 175.97505 61.241037 99.4835093 -1 7560
7562 3 175.941086 61.278209 99.4431251 -1 7561
7563 3 175.837579 61.3084761 99.3944178 -1 7562
7564 3 175.811319 61.311291 99.3629318 -1 7563
7565 3 175.587227 60.4423395 100.017072 -1 7478
7566 3 175.61754 60.3589309 100.094126 -1 7565
7567 3 175.583945 60.3287078 100.123343 -1 7566
7568 3 175.524946 60.3524753 100.190641 -1 7567
7569 3 175.554396 60.3139974 100.284075 -1 7568
7570 3 175.587404 60.315758 100.341865 -1 7569
7571 3 175.648281 60.2886804 100.383061 -1 7570
7572 3 175.690521 60.12736 100.398548 -1 7571
7573 3 175.700651 60.0314411 100.341222 -1 7572
7574 3 175.722502 59.9677522 100.304981 -1 7573
7575 3 175.746243 59.859535 100.305962 -1 7574
7576 3 175.732486 59.711675 100.364525 -1 7575
7577 3 175.716476 59.5774627 100.446453 -1 7576
7578 3 175.695413 59.5233999 100.482674 -1 7577
7579 3 175.741573 59.4610489 100.556556 -1 7578
7580 3 175.720976 59.4640346 100.606612 -1 7579
7581 3 175.705883 59.4315359 100.692137 -1 7580
7582 3 175.741462 59.4198814 100.72621 -1 7581
7583 3 175.792017 59.4365962 100.755828 -1 7582
7584 3 175.828874 59.4462903 100.785192 -1 7583
7585 3 176.000178 59.4882415 100.825022 -1 7584
7586 3 176.072019 59.5049484 100.85735 -1 7585
7587 3 176.096302 59.470276 100.894964 -1 7586
7588 3 176.12446 59.3938055 100.942481 -1 7587
7589 3 176.168497 59.3457547 100.985642 -1 7588
7590 3 176.300394 59.2597381 100.995799 -1 7589
7591 3 176.3489 59.2220708 100.984145 -1 7590
7592 3 176.451221 59.1193708 100.994238 -1 7591
7593 3 176.559233 58.9892087 101.011302 -1 7592
7594 3 176.714633 58.8891021 101.027873 -1 7593
7595 3 176.733896 58.822371 101.019021 -1 7594
7596 3 176.717098 58.7434157 101.008175 -1 7595
7597 3 176.783116 58.847361 101.0727 -1 7594
7598 3 176.875882 58.7922724 101.123665 -1 7597
7599 3 176.173109 59.3681064 101.007749 -1 7589
7600 3 176.243996 59.3300637 101.105102 -1 7599
7601 3 176.331266 59.3407382 101.167 -1 7600
7602 3 176.41517 59.3641043 101.251929 -1 7601
7603 3 176.47283 59.4579012 101.317538 -1 7602
7604 3 176.60865 59.6251441 101.429317 -1 7603
7605 3 176.62508 59.6395865 101.45451 -1 7604
7606 3 175.596373 60.3312308 100.446901 -1 7571
7607 3 175.593439 60.3752056 100.463347 -1 7606
7608 3 175.201433 60.6841543 100.016956 -1 7477
7609 3 175.082602 60.663338 100.059525 -1 7608
7610 3 174.167911 61.4422347 99.0437384 -1 7470
7611 3 174.430927 61.2848892 99.0902808 -1 7610
7612 3 174.51355 61.2726342 99.0500649 -1 7611
7613 3 174.820046 61.2019599 98.9733936 -1 7612
7614 3 174.983803 61.064553 99.0287722 -1 7613
7615 3 175.085162 61.0467494 98.9928035 -1 7614
7616 3 173.066036 62.0901125 98.8184796 -1 7466
7617 3 173.041115 62.0941713 98.7862115 -1 7616
7618 3 173.047982 62.1300459 98.6954894 -1 7617
7619 3 173.105469 62.1256484 98.5936134 -1 7618
7620 3 173.068338 62.0547015 98.5491724 -1 7619
7621 3 173.03456 61.9364647 98.544062 -1 7620
7622 3 173.09486 61.9071686 98.503983 -1 7621
7623 3 173.133259 61.9033014 98.4826355 -1 7622
7624 3 173.154243 61.8789621 98.4356814 -1 7623
7625 3 173.176665 61.8754433 98.3840595 -1 7624
7626 3 173.193409 61.881776 98.3571654 -1 7625
7627 3 173.181301 61.836063 98.3103004 -1 7626
7628 3 173.165181 61.8058119 98.2591887 -1 7627
7629 3 173.128461 61.7765429 98.2326826 -1 7628
7630 3 173.120288 61.7496662 98.2098255 -1 7629
7631 3 173.099346 61.7338088 98.1824858 -1 7630
7632 3 169.959448 63.2627832 98.1546456 -1 6386
7633 3 169.798916 63.3582589 98.2795855 -1 7632
7634 3 169.673704 63.4146481 98.305317 -1 7633
7635 3 169.523211 63.5753167 98.3025276 -1 7634
7636 3 169.430232 63.6753813 98.3223208 -1 7635
7637 3 169.667303 63.8541409 98.3122035 -1 7636
7638 3 169.709467 63.9257414 98.3291371 -1 7637
7639 3 169.699671 63.9817234 98.3425755 -1 7638
7640 3 169.722357 64.0288469 98.3626568 -1 7639
7641 3 169.763162 64.0424159 98.39336 -1 7640
7642 3 169.803211 64.0865181 98.4165375 -1 7641
7643 3 169.847557 64.156491 98.434008 -1 7642
7644 3 169.888882 64.2612472 98.5272925 -1 7643
7645 3 169.930559 64.247522 98.6491914 -1 7644
7646 3 170.031002 64.3075548 98.7328622 -1 7645
7647 3 170.160124 64.4717492 98.822976 -1 7646
7648 3 170.254923 64.536459 98.9323047 -1 7647
7649 3 170.26772 64.5433093 99.0163776 -1 7648
7650 3 170.2423 64.5469043 99.0400417 -1 7649
7651 3 170.250288 64.587743 99.0870957 -1 7650
7652 3 170.275517 64.6684114 99.1266835 -1 7651
7653 3 170.181134 64.7082593 99.1880332 -1 7652
7654 3 170.174168 64.7381778 99.2356057 -1 7653
7655 3 170.24164 64.7620818 99.2666749 -1 7654
7656 3 170.19489 64.5517099 99.0604395 -1 7650
7657 3 170.069524 64.5403476 99.0462864 -1 7656
7658 3 170.005129 64.5323874 99.0675571 -1 7657
7659 3 169.977433 64.5522653 99.1149778 -1 7658
7660 3 169.849709 64.5539918 99.1534323 -1 7659
7661 3 169.773048 64.5137543 99.1250082 -1 7660
7662 3 169.734932 64.4785844 99.1004736 -1 7661
7663 3 169.664067 64.4823487 99.1461566 -1 7662
7664 3 169.612561 64.4826132 99.1672606 -1 7663
7665 3 169.507236 64.4734904 99.1835232 -1 7664
7666 3 169.456791 64.5481483 99.1304811 -1 7665
7667 3 169.447556 64.6027211 99.0877997 -1 7666
7668 3 169.418469 64.6960849 99.1171228 -1 7667
7669 3 169.263464 64.7803916 99.1319113 -1 7668
7670 3 169.204998 64.8302087 99.1399442 -1 7669
7671 3 169.176564 64.908864 99.172862 -1 7670
7672 3 169.213578 64.9431754 99.1972958 -1 7671
7673 3 169.274099 65.0717846 99.2854143 -1 7672
7674 3 169.332186 65.1012248 99.3137116 -1 7673
7675 3 169.377003 65.3778705 99.3065707 -1 7674
7676 3 169.405239 65.4515539 99.347689 -1 7675
7677 3 169.442826 65.5467327 99.4402949 -1 7676
7678 3 169.561758 65.4599887 99.505437 -1 7677
7679 3 169.620972 65.4568549 99.5417829 -1 7678
7680 3 169.635833 65.4740351 99.5672314 -1 7679
7681 3 169.655883 65.5174957 99.5867609 -1 7680
7682 3 169.723634 65.4865717 99.6588734 -1 7681
7683 3 169.80231 65.4786296 99.6988433 -1 7682
7684 3 169.899643 65.4226548 99.8085946 -1 7683
7685 3 169.914257 65.3779232 99.8493242 -1 7684
7686 3 169.320704 65.5974002 99.4115905 -1 7677
7687 3 169.245995 65.568906 99.3810927 -1 7686
7688 3 169.251863 65.5665422 99.3545472 -1 7687
7689 3 169.348997 63.7523108 98.3493184 -1 7636
7690 3 169.157001 63.7179304 98.3594846 -1 7689
7691 3 169.00917 63.7512282 98.387962 -1 7690
7692 3 168.927943 63.7923571 98.4237635 -1 7691
7693 3 168.770728 63.8300065 98.478507 -1 7692
7694 3 168.584967 63.8330556 98.5094291 -1 7693
7695 3 168.441771 63.878827 98.564353 -1 7694
7696 3 168.3667 63.9439072 98.5953624 -1 7695
7697 3 168.279886 64.0767062 98.6083119 -1 7696
7698 3 168.129919 64.0751967 98.6170861 -1 7697
7699 3 168.107428 64.1416304 98.6263446 -1 7698
7700 3 167.952046 64.1542587 98.6310527 -1 7699
7701 3 167.854483 64.2230281 98.658253 -1 7700
7702 3 167.588433 64.3605718 98.6464054 -1 7701
7703 3 167.272199 64.4428501 98.6417467 -1 7702
7704 3 167.257333 64.4260503 98.7009786 -1 7703
7705 3 167.229269 64.4560424 98.7469467 -1 7704
7706 3 167.196714 64.5465372 98.7773761 -1 7705
7707 3 167.159359 64.6875306 98.7946047 -1 7706
7708 3 167.133096 64.87415 98.8017589 -1 7707
7709 3 167.136043 64.994996 98.8572656 -1 7708
7710 3 167.119606 65.1823686 98.921765 -1 7709
7711 3 167.105836 65.2132327 98.9972971 -1 7710
7712 3 167.108689 65.5611977 98.966406 -1 7711
7713 3 167.122269 65.6356706 99.0340681 -1 7712
7714 3 167.085332 65.7154373 99.0655857 -1 7713
7715 3 166.855863 65.5389285 99.0815112 -1 7714
7716 3 166.604125 65.3848799 99.1172582 -1 7715
7717 3 167.038308 65.7540259 99.1062769 -1 7714
7718 3 167.062029 65.9048919 99.1271031 -1 7717
7719 3 167.132423 66.1648265 99.1254526 -1 7718
7720 3 167.225158 66.3644392 99.0291756 -1 7719
7721 3 167.330358 66.5308215 98.9429914 -1 7720
7722 3 167.402768 66.7158334 98.8476612 -1 7721
7723 3 167.420247 66.7964432 98.7724849 -1 7722
7724 3 167.420791 66.8295073 98.679345 -1 7723
7725 3 167.325059 66.8388778 98.6080657 -1 7724
7726 3 167.204765 66.9441559 98.4801021 -1 7725
7727 3 167.082832 67.1636015 98.3216238 -1 7726
7728 3 166.736257 67.5127166 98.0990461 -1 7727
7729 3 166.754746 67.3744179 98.1098344 -1 7728
7730 3 166.666292 67.6503199 98.0249308 -1 7728
7731 3 166.530064 67.9159078 98.0211617 -1 7730
7732 3 166.45937 67.9356417 98.0916712 -1 7731
7733 3 166.150423 68.0921252 98.1513462 -1 7732
7734 3 165.926891 68.3967193 98.0684845 -1 7733
7735 3 165.516789 68.5844042 97.9937745 -1 7734
7736 3 165.393913 68.6168611 97.9978082 -1 7735
7737 3 165.096313 68.6210335 97.8746185 -1 7736
7738 3 164.927619 68.3430782 97.958256 -1 7737
7739 3 164.979905 68.242453 98.0205623 -1 7738
7740 3 165.035316 68.1754092 98.017256 -1 7739
7741 3 164.664013 68.4806396 97.8314284 -1 7737
7742 3 164.566847 68.4864769 97.7895033 -1 7741
7743 3 164.204175 68.5944902 97.7158421 -1 7742
7744 3 164.128343 68.6754328 97.5419483 -1 7743
7745 3 163.984462 68.6310806 97.4510894 -1 7744
7746 3 164.168709 68.5433352 97.4116831 -1 7745
7747 3 164.307715 68.4595175 97.3657279 -1 7746
7748 3 164.357094 68.5378481 97.3218473 -1 7747
7749 3 164.424286 68.6712147 97.2651499 -1 7748
7750 3 164.42778 68.6527658 97.184817 -1 7749
7751 3 164.458272 68.6086408 97.1147312 -1 7750
7752 3 164.461794 68.4996716 97.0301074 -1 7751
7753 3 164.208936 68.3118337 97.3365239 -1 7748
7754 3 164.183825 68.2247085 97.2997373 -1 7753
7755 3 164.132526 68.1632586 97.2526917 -1 7754
7756 3 164.036161 68.0014605 97.2270811 -1 7755
7757 3 163.967042 67.806874 97.1845351 -1 7756
7758 3 163.940563 67.767159 97.1631134 -1 7757
7759 3 163.848348 67.7134444 97.1085323 -1 7758
7760 3 163.795673 67.6551759 97.0021186 -1 7759
7761 3 163.803147 67.6177028 96.9840914 -1 7760
7762 3 163.801256 67.5858883 96.9633928 -1 7761
7763 3 163.782458 67.5515688 96.9412671 -1 7762
7764 3 163.78601 67.5283289 96.8899622 -1 7763
7765 3 163.844799 67.4935436 96.8774268 -1 7764
7766 3 163.925305 67.3756955 96.9764058 -1 7765
7767 3 163.948614 67.3170538 97.052654 -1 7766
7768 3 163.94622 67.3012746 97.1143921 -1 7767
7769 3 163.91976 67.3136092 97.1657222 -1 7768
7770 3 163.792648 67.3454014 97.2284989 -1 7769
7771 3 163.823267 67.3038378 97.2721204 -1 7770
7772 3 163.782486 67.1849972 97.2696785 -1 7771
7773 3 163.766463 68.7392868 97.452351 -1 7745
7774 3 163.632712 68.8323341 97.3536754 -1 7773
7775 3 163.433927 68.9088569 97.2518247 -1 7774
7776 3 163.393494 68.9078326 97.218708 -1 7775
7777 3 163.348876 68.8734929 97.1942412 -1 7776
7778 3 163.343649 68.8415412 97.1737572 -1 7777
7779 3 163.317538 68.7800998 97.1301951 -1 7778
7780 3 163.227478 68.6682092 97.0927631 -1 7779
7781 3 163.212479 68.6603244 97.0357053 -1 7780
7782 3 163.194081 68.6408891 96.9813511 -1 7781
7783 3 163.154638 68.5974272 96.9597619 -1 7782
7784 3 163.149031 68.5676075 96.9384378 -1 7783
7785 3 163.129208 68.5322281 96.9169201 -1 7784
7786 3 163.040579 68.4935882 96.8881305 -1 7785
7787 3 163.03795 68.5060144 96.8556334 -1 7786
7788 3 163.031706 68.5059427 96.8260908 -1 7787
7789 3 162.905831 68.4889424 96.7870178 -1 7788
7790 3 162.694121 68.4170916 96.6371784 -1 7789
7791 3 162.658181 68.4181717 96.6037598 -1 7790
7792 3 162.628625 68.4116947 96.5731166 -1 7791
7793 3 162.585961 68.4178135 96.5085868 -1 7792
7794 3 162.567056 68.4145357 96.4493268 -1 7793
7795 3 162.558322 68.446433 96.4107512 -1 7794
7796 3 162.559581 68.4367385 96.3845207 -1 7795
7797 3 162.557364 68.440264 96.3543218 -1 7796
7798 3 162.552206 68.4450897 96.3234221 -1 7797
7799 3 162.54481 68.4471869 96.2929853 -1 7798
7800 3 162.529774 68.4619683 96.2582425 -1 7799
7801 3 162.498949 68.4784545 96.2211881 -1 7800
7802 3 162.470084 68.5168457 96.1494502 -1 7801
7803 3 162.448449 68.5452559 96.1102617 -1 7802
7804 3 162.434282 68.5593193 96.0467343 -1 7803
7805 3 162.408383 68.6080503 96.001592 -1 7804
7806 3 162.408758 68.6727644 95.955237 -1 7805
7807 3 162.392574 68.7214952 95.9112231 -1 7806
7808 3 162.364609 68.74142 95.8154035 -1 7807
7809 3 162.328514 68.7487511 95.7801345 -1 7808
7810 3 162.293941 68.7450149 95.7479993 -1 7809
7811 3 162.291129 68.7131838 95.6979555 -1 7810
7812 3 162.253021 68.6939912 95.6694966 -1 7811
7813 3 162.180457 68.7184906 95.6253651 -1 7812
7814 3 162.070015 68.8807647 95.5401115 -1 7813
7815 3 162.083127 68.8914669 95.509642 -1 7814
7816 3 162.072698 68.8979783 95.4775581 -1 7815
7817 3 162.036899 68.9134717 95.4401341 -1 7816
7818 3 161.968226 68.905061 95.4052814 -1 7817
7819 3 161.912924 68.9409194 95.36019 -1 7818
7820 3 161.896584 68.939226 95.3295901 -1 7819
7821 3 161.873839 68.9482793 95.2953866 -1 7820
7822 3 161.831532 68.9457992 95.2619971 -1 7821
7823 3 161.816605 68.9678666 95.2252262 -1 7822
7824 3 161.76905 69.0478423 95.1693252 -1 7823
7825 3 161.751045 69.1372123 95.1143151 -1 7824
7826 3 161.727642 69.1714086 95.0733607 -1 7825
7827 3 161.648531 69.2117125 95.0244323 -1 7826
7828 3 161.619369 69.2277371 94.9876632 -1 7827
7829 3 161.629699 69.2757002 94.9469029 -1 7828
7830 3 161.659557 69.3211795 94.9090314 -1 7829
7831 3 161.699103 69.355726 94.8459902 -1 7830
7832 3 161.717715 69.3626449 94.8170884 -1 7831
7833 3 161.718109 69.3918984 94.7801751 -1 7832
7834 3 161.718289 69.4061662 94.7472116 -1 7833
7835 3 161.671361 69.4044288 94.7130914 -1 7834
7836 3 161.667882 69.3570952 94.6960047 -1 7835
7837 3 161.6708 69.3722661 94.6338656 -1 7836
7838 3 161.604989 69.411057 94.5868526 -1 7837
7839 3 161.587183 69.4907815 94.5345249 -1 7838
7840 3 161.545417 69.5115419 94.4950497 -1 7839
7841 3 161.487731 69.5294344 94.4545327 -1 7840
7842 3 161.520353 69.5306443 94.3994282 -1 7841
7843 3 161.531207 69.5495197 94.3664389 -1 7842
7844 3 161.51798 69.5755861 94.3288142 -1 7843
7845 3 161.492948 69.634343 94.2812447 -1 7844
7846 3 161.454219 69.6718782 94.2377162 -1 7845
7847 3 161.421423 69.7139199 94.1644339 -1 7846
7848 3 161.422332 69.7280968 94.131554 -1 7847
7849 3 161.425127 69.7329733 94.1013289 -1 7848
7850 3 161.369465 69.7316798 94.0660979 -1 7849
7851 3 161.355563 69.7478641 94.0310093 -1 7850
7852 3 161.358447 69.742665 94.0034196 -1 7851
7853 3 161.35022 69.7661175 93.9670663 -1 7852
7854 3 161.355389 69.855138 93.9150679 -1 7853
7855 3 161.32423 69.8696747 93.8784709 -1 7854
7856 3 161.303527 69.8807777 93.8439548 -1 7855
7857 3 161.272367 69.8883002 93.8091967 -1 7856
7858 3 161.265932 69.9407396 93.7654933 -1 7857
7859 3 161.237887 69.9478536 93.7312008 -1 7858
7860 3 161.2518 70.015623 93.6858007 -1 7859
7861 3 161.253928 70.0177173 93.626935 -1 7860
7862 3 161.262879 70.0146381 93.5994584 -1 7861
7863 3 161.274923 70.0707627 93.5276346 -1 7862
7864 3 161.273314 70.0882943 93.4936067 -1 7863
7865 3 161.279043 70.1098451 93.4593645 -1 7864
7866 3 161.278646 70.1221626 93.4268311 -1 7865
7867 3 161.26601 70.1301318 93.3940435 -1 7866
7868 3 161.27117 70.1527643 93.3594622 -1 7867
7869 3 161.278769 70.1649678 93.3278627 -1 7868
7870 3 161.296937 70.2059658 93.2900038 -1 7869
7871 3 161.321107 70.2310013 93.2569692 -1 7870
7872 3 161.347506 70.2446338 93.227148 -1 7871
7873 3 161.370236 70.2597894 93.1965231 -1 7872
7874 3 161.39397 70.2758206 93.1657934 -1 7873
7875 3 161.415221 70.3376289 93.1229649 -1 7874
7876 3 161.421117 70.3672308 93.0867143 -1 7875
7877 3 161.339287 70.378663 93.045156 -1 7876
7878 3 161.342731 70.3904173 93.0132317 -1 7877
7879 3 161.321474 70.3854023 92.9828175 -1 7878
7880 3 161.307428 70.4086838 92.9459372 -1 7879
7881 3 161.311068 70.4355579 92.9101464 -1 7880
7882 3 161.298892 70.4707118 92.8704378 -1 7881
7883 3 161.299299 70.4869194 92.8370324 -1 7882
7884 3 161.45641 70.4955183 92.8234773 -1 7883
7885 3 161.464413 70.5632389 92.777736 -1 7884
7886 3 161.474955 70.5780427 92.7458769 -1 7885
7887 3 161.461932 70.6132768 92.706076 -1 7886
7888 3 161.451684 70.6501597 92.6661818 -1 7887
7889 3 161.46672 70.6886179 92.6287993 -1 7888
7890 3 161.474796 70.785741 92.5756211 -1 7889
7891 3 161.487597 70.8144014 92.540521 -1 7890
7892 3 161.492928 70.8420671 92.5048239 -1 7891
7893 3 161.486769 70.8510969 92.4433269 -1 7892
7894 3 161.487624 70.9128023 92.398451 -1 7893
7895 3 161.487019 70.9392567 92.362407 -1 7894
7896 3 161.483747 70.961012 92.327259 -1 7895
7897 3 161.483835 70.9762191 92.2941693 -1 7896
7898 3 161.486328 71.0022387 92.2586121 -1 7897
7899 3 161.488726 71.1327151 92.1965188 -1 7898
7900 3 161.593673 71.2825797 92.1997333 -1 7899
7901 3 161.654813 71.3330697 92.2231363 -1 7900
7902 3 161.695725 71.3285069 92.2582105 -1 7901
7903 3 161.714841 71.312708 92.2936131 -1 7902
7904 3 161.723668 71.3013471 92.3266843 -1 7903
7905 3 161.744044 71.2985746 92.3589115 -1 7904
7906 3 161.775838 71.3186536 92.3575005 -1 7905
7907 3 161.528801 71.2194792 92.1499143 -1 7899
7908 3 161.538446 71.2313218 92.089652 -1 7907
7909 3 161.541201 71.2370148 92.0593394 -1 7908
7910 3 161.54586 71.2404106 92.0298286 -1 7909
7911 3 161.540888 71.2512214 91.9973251 -1 7910
7912 3 161.518508 71.2634262 91.962455 -1 7911
7913 3 161.483739 71.2560492 91.9311003 -1 7912
7914 3 161.453033 71.2379715 91.9029125 -1 7913
7915 3 161.404225 71.1818599 91.882214 -1 7914
7916 3 161.345972 71.1413287 91.8564956 -1 7915
7917 3 161.281915 71.1290694 91.8230102 -1 7916
7918 3 161.237585 71.1150585 91.7922268 -1 7917
7919 3 161.220235 71.0921234 91.7667471 -1 7918
7920 3 161.190275 71.0740475 91.7386062 -1 7919
7921 3 161.182803 71.0557802 91.7130558 -1 7920
7922 3 161.173015 71.0307444 91.688923 -1 7921
7923 3 161.164904 71.0024233 91.6657863 -1 7922
7924 3 161.097696 70.9583225 91.6398808 -1 7923
7925 3 161.091028 70.9257417 91.6179317 -1 7924
7926 3 161.0826 70.8862214 91.5681581 -1 7925
7927 3 161.080991 70.869119 91.5428875 -1 7926
7928 3 161.092704 70.8358924 91.5231145 -1 7927
7929 3 161.145468 70.8067604 91.4776119 -1 7928
7930 3 161.205342 70.8517426 91.4439418 -1 7929
7931 3 161.203463 70.8478296 91.4153434 -1 7930
7932 3 161.2064 70.840184 91.3882139 -1 7931
7933 3 161.208207 70.8347212 91.360411 -1 7932
7934 3 161.16797 70.8616147 91.319818 -1 7933
7935 3 161.131677 70.8808741 91.2815777 -1 7934
7936 3 161.105297 70.9047998 91.2433302 -1 7935
7937 3 161.121891 70.9416009 91.1774582 -1 7936
7938 3 161.120884 71.0399266 91.1238441 -1 7937
7939 3 161.120647 71.1310759 91.0721151 -1 7938
7940 3 161.099603 71.2597964 91.0088443 -1 7939
7941 3 160.987763 71.478176 90.9134324 -1 7940
7942 3 160.886588 71.7971653 90.7948084 -1 7941
7943 3 160.828405 71.9971289 90.7102982 -1 7942
7944 3 160.646686 72.08696 90.6393595 -1 7943
7945 3 160.509794 72.1570611 90.578398 -1 7944
7946 3 160.414465 72.2096452 90.6426882 -1 7945
7947 3 160.343872 72.4606369 90.5739202 -1 7946
7948 3 160.263456 72.5933082 90.5621122 -1 7947
7949 3 160.165369 72.643323 90.5687161 -1 7948
7950 3 160.114463 72.678534 90.5838539 -1 7949
7951 3 160.054313 72.8041637 90.5759356 -1 7950
7952 3 160.043732 72.8970623 90.5810573 -1 7951
7953 3 160.029882 73.0344375 90.5749148 -1 7952
7954 3 160.052516 73.2826589 90.4875829 -1 7953
7955 3 160.124129 73.4859458 90.4163613 -1 7954
7956 3 160.065362 73.5708594 90.4472034 -1 7955
7957 3 160.024138 73.6671807 90.4769865 -1 7956
7958 3 160.045857 73.7526647 90.4869658 -1 7957
7959 3 160.049156 73.8565661 90.4905439 -1 7958
7960 3 160.074909 74.038419 90.4772345 -1 7959
7961 3 160.116781 74.2032827 90.4696724 -1 7960
7962 3 160.254694 74.3844707 90.4107108 -1 7961
7963 3 160.315857 74.6269516 90.3861844 -1 7962
7964 3 160.291132 74.8021829 90.3123673 -1 7963
7965 3 160.411178 74.965832 90.2279374 -1 7964
7966 3 160.449955 75.0011327 90.1949432 -1 7965
7967 3 160.495133 75.0925561 90.1490308 -1 7966
7968 3 160.518227 75.1089587 90.1190619 -1 7967
7969 3 160.554346 75.1110667 90.0939291 -1 7968
7970 3 160.592595 75.1118372 90.0693582 -1 7969
7971 3 160.667218 75.0437001 90.0653114 -1 7970
7972 3 160.692129 75.0129489 90.0469733 -1 7971
7973 3 160.767015 74.9972126 89.9734898 -1 7972
7974 3 160.767858 74.8647688 89.9486141 -1 7973
7975 3 160.745792 74.9137143 89.9060088 -1 7974
7976 3 160.758761 74.8225928 89.9008568 -1 7975
7977 3 160.758409 74.7406653 89.8920401 -1 7976
7978 3 160.813459 74.68153 89.9406989 -1 7977
7979 3 160.79801 74.6444787 89.976472 -1 7978
7980 3 160.803111 74.6226171 90.0108126 -1 7979
7981 3 160.803562 74.6014639 90.0444904 -1 7980
7982 3 160.801223 74.6021657 90.0725885 -1 7981
7983 3 160.797615 74.5846856 90.1049522 -1 7982
7984 3 160.850341 74.4193655 90.1507232 -1 7983
7985 3 160.895466 74.351508 90.200665 -1 7984
7986 3 160.923704 74.3342285 90.2365176 -1 7985
7987 3 160.963154 74.2897204 90.2802436 -1 7986
7988 3 161.022383 74.2248735 90.3311462 -1 7987
7989 3 161.221078 74.0897205 90.3576099 -1 7988
7990 3 161.325561 73.9656425 90.4569852 -1 7989
7991 3 160.590322 74.4806115 90.1365905 -1 7983
7992 3 160.358312 74.2781496 90.190038 -1 7991
7993 3 160.270041 74.1880639 90.1741994 -1 7992
7994 3 160.133566 74.2313877 90.4930784 -1 7961
7995 3 160.189738 74.2815656 90.5150439 -1 7994
7996 3 160.207672 74.3115357 90.5380844 -1 7995
7997 3 160.226432 74.3301348 90.563993 -1 7996
7998 3 160.268902 74.3948946 90.5809519 -1 7997
7999 3 160.190629 74.399849 90.6003175 -1 7998
8000 3 160.029118 74.3577949 90.6515523 -1 7999
8001 3 160.02931 74.3784138 90.6750389 -1 8000
8002 3 160.020489 74.3974822 90.6979998 -1 8001
8003 3 160.002962 74.4241468 90.7182086 -1 8002
8004 3 159.97457 74.4209834 90.7447117 -1 8003
8005 3 159.968305 74.4293978 90.7705435 -1 8004
8006 3 159.94211 74.4330208 90.795589 -1 8005
8007 3 159.915469 74.4459232 90.8182932 -1 8006
8008 3 159.907422 74.4188738 90.8527421 -1 8007
8009 3 159.896429 74.4158226 90.8809492 -1 8008
8010 3 159.882086 74.4194729 90.9071618 -1 8009
8011 3 159.883558 74.3928181 90.9424677 -1 8010
8012 3 159.904253 74.3219787 90.99069 -1 8011
8013 3 159.938988 74.2969151 91.0574573 -1 8012
8014 3 159.945954 74.2856397 91.0895092 -1 8013
8015 3 159.949544 74.2923139 91.116736 -1 8014
8016 3 159.918203 74.2948411 91.17009 -1 8015
8017 3 159.932568 74.2700024 91.2062765 -1 8016
8018 3 159.936756 74.2417819 91.2423216 -1 8017
8019 3 159.942656 74.2142825 91.2783663 -1 8018
8020 3 159.950174 74.2059307 91.3097582 -1 8019
8021 3 159.90724 74.2276805 91.3285894 -1 8020
8022 3 159.776209 74.2759614 91.3321594 -1 8021
8023 3 159.628561 74.4736976 91.2966462 -1 8022
8024 3 159.518058 74.41878 91.3285023 -1 8023
8025 3 160.005854 74.191502 91.3760005 -1 8021
8026 3 160.209066 74.1585457 91.461794 -1 8025
8027 3 160.487462 74.061867 91.5148595 -1 8026
8028 3 160.052184 73.8739135 90.4292154 -1 7958
8029 3 160.066973 74.1169968 90.3140111 -1 8028
8030 3 160.058779 74.1732049 90.2708612 -1 8029
8031 3 160.263778 72.5590613 90.5124956 -1 7947
8032 3 160.252275 72.5271744 90.402991 -1 8031
8033 3 160.238399 72.5349627 90.3416081 -1 8032
8034 3 160.098588 72.7052387 90.2279201 -1 8033
8035 3 160.07699 72.8391057 90.1643944 -1 8034
8036 3 160.012536 72.9709437 90.0970837 -1 8035
8037 3 159.922316 73.0755509 90.0338669 -1 8036
8038 3 160.005816 73.3159299 89.9267529 -1 8037
8039 3 160.015724 73.3781785 89.8839782 -1 8038
8040 3 160.009077 73.4033813 89.8484334 -1 8039
8041 3 159.987504 73.4106622 89.8156824 -1 8040
8042 3 159.97852 73.451547 89.7761767 -1 8041
8043 3 159.947825 73.5338168 89.7246389 -1 8042
8044 3 159.926041 73.5747916 89.6838893 -1 8043
8045 3 159.880588 73.5901674 89.6468997 -1 8044
8046 3 160.293672 73.5611838 89.6670245 -1 8045
8047 3 160.286783 73.5474272 89.6983831 -1 8046
8048 3 160.298328 73.5378176 89.7306731 -1 8047
8049 3 160.317955 73.5405673 89.7896532 -1 8048
8050 3 160.393815 73.5522105 89.8235873 -1 8049
8051 3 160.411282 73.5559234 89.8533213 -1 8050
8052 3 160.446986 73.5628396 89.8842063 -1 8051
8053 3 160.481616 73.5607549 89.9171473 -1 8052
8054 3 160.534653 73.5543723 89.9243012 -1 8053
8055 3 160.293956 73.5739629 89.6352184 -1 8046
8056 3 159.844069 73.5948676 89.6133618 -1 8045
8057 3 159.742401 73.6657739 89.5577203 -1 8056
8058 3 159.747158 73.7083379 89.5193226 -1 8057
8059 3 159.688188 73.7052072 89.4567659 -1 8058
8060 3 159.635571 73.7902354 89.4028157 -1 8059
8061 3 159.600923 73.9241604 89.339163 -1 8060
8062 3 159.568911 74.0443426 89.2791046 -1 8061
8063 3 159.569346 74.1486758 89.2259581 -1 8062
8064 3 159.548586 74.2352451 89.1750186 -1 8063
8065 3 159.517804 74.2491687 89.1401864 -1 8064
8066 3 159.503181 74.2409313 89.1120817 -1 8065
8067 3 159.498885 74.2522828 89.0803775 -1 8066
8068 3 159.462373 74.2498785 89.0488451 -1 8067
8069 3 159.436673 74.2276581 88.9943089 -1 8068
8070 3 159.438366 74.2216403 88.9672175 -1 8069
8071 3 159.403198 74.1986277 88.9406117 -1 8070
8072 3 159.372071 74.2034256 88.9079314 -1 8071
8073 3 159.329925 74.2009981 88.8759157 -1 8072
8074 3 159.261303 74.2052937 88.839922 -1 8073
8075 3 159.20488 74.195262 88.8084104 -1 8074
8076 3 159.078949 74.206859 88.7656581 -1 8075
8077 3 159.02761 74.2570858 88.7208326 -1 8076
8078 3 158.953509 74.2890569 88.6782568 -1 8077
8079 3 158.939322 74.3386763 88.6369775 -1 8078
8080 3 158.881085 74.396021 88.6187075 -1 8079
8081 3 158.845875 74.2633677 88.6174416 -1 8080
8082 3 158.702974 74.1938525 88.5064391 -1 8081
8083 3 158.649918 74.1499488 88.4832817 -1 8082
8084 3 158.5553 74.0096791 88.3638379 -1 8083
8085 3 158.470758 73.9289747 88.3463904 -1 8084
8086 3 158.424014 73.7085688 88.4500151 -1 8085
8087 3 158.391561 73.63007 88.4939559 -1 8086
8088 3 158.353184 73.5204124 88.4869583 -1 8087
8089 3 158.149641 73.3688618 88.533724 -1 8088
8090 3 158.026747 73.3142144 88.5652356 -1 8089
8091 3 157.960937 73.3382162 88.5834552 -1 8090
8092 3 157.878099 73.3527099 88.5160812 -1 8091
8093 3 157.783042 73.2993235 88.4921059 -1 8092
8094 3 157.754214 73.2256725 88.4777698 -1 8093
8095 3 157.76138 73.1835455 88.4589915 -1 8094
8096 3 158.733275 74.5381254 88.5448006 -1 8080
8097 3 158.548265 74.5380348 88.5006606 -1 8096
8098 3 158.47138 74.473369 88.480473 -1 8097
8099 3 158.422935 74.4399753 88.4555207 -1 8098
8100 3 158.370842 74.4316648 88.4245793 -1 8099
8101 3 158.303446 74.4181545 88.3936184 -1 8100
8102 3 158.256417 74.3997923 88.3654289 -1 8101
8103 3 158.175784 74.4264483 88.3244106 -1 8102
8104 3 158.020985 74.4654324 88.2749896 -1 8103
8105 3 158.00761 74.4416825 88.25075 -1 8104
8106 3 157.989684 74.4066537 88.200113 -1 8105
8107 3 157.965916 74.3980795 88.1716475 -1 8106
8108 3 157.890364 74.4188278 88.1326977 -1 8107
8109 3 157.831634 74.4484985 88.0930869 -1 8108
8110 3 157.867969 74.4636939 88.0638202 -1 8109
8111 3 157.871761 74.4821789 88.0314044 -1 8110
8112 3 157.87453 74.4917297 88.0009182 -1 8111
8113 3 157.871147 74.4943542 87.9715248 -1 8112
8114 3 157.713169 74.4794198 87.9346851 -1 8113
8115 3 157.667861 74.4821082 87.9022636 -1 8114
8116 3 157.640815 74.4852644 87.8710741 -1 8115
8117 3 157.608887 74.472152 87.8431599 -1 8116
8118 3 157.602066 74.4581501 87.8172312 -1 8117
8119 3 157.50395 74.5127458 87.7697034 -1 8118
8120 3 157.446371 74.5611647 87.6979797 -1 8119
8121 3 157.392093 74.5747107 87.6627714 -1 8120
8122 3 157.369717 74.5505772 87.6380499 -1 8121
8123 3 157.390259 74.4812551 87.5976339 -1 8122
8124 3 157.409814 74.4690401 87.5731194 -1 8123
8125 3 157.418254 74.476221 87.5435934 -1 8124
8126 3 157.404046 74.4888634 87.5113309 -1 8125
8127 3 157.417226 74.5669083 87.4666459 -1 8126
8128 3 157.401131 74.6334605 87.4225261 -1 8127
8129 3 157.398293 74.647857 87.3907125 -1 8128
8130 3 157.400919 74.6500582 87.3619319 -1 8129
8131 3 157.405434 74.6498625 87.333803 -1 8130
8132 3 157.416774 74.6402481 87.3081846 -1 8131
8133 3 157.452355 74.6329988 87.2837023 -1 8132
8134 3 157.477875 74.5832461 87.2677676 -1 8133
8135 3 157.507662 74.5468228 87.2492313 -1 8134
8136 3 157.547042 74.5146283 87.2304469 -1 8135
8137 3 157.552558 74.4845788 87.1803357 -1 8136
8138 3 157.577662 74.4602019 87.158858 -1 8137
8139 3 157.597259 74.4439674 87.135234 -1 8138
8140 3 157.671938 74.4138708 87.0899955 -1 8139
8141 3 157.765443 74.421812 87.0379726 -1 8140
8142 3 157.83975 74.4520496 87.0083616 -1 8141
8143 3 157.944067 74.4768139 86.9822401 -1 8142
8144 3 158.011159 74.4903995 86.9558506 -1 8143
8145 3 158.04381 74.4716149 86.9053679 -1 8144
8146 3 158.080555 74.4605127 86.8820516 -1 8145
8147 3 158.104229 74.4639612 86.8546255 -1 8146
8148 3 158.12444 74.4781673 86.8246372 -1 8147
8149 3 157.877739 74.3419614 86.8067281 -1 8148
8150 3 158.371356 74.642521 86.7518178 -1 8149
8151 3 158.398424 74.6269839 86.7003961 -1 8150
8152 3 158.415832 74.6185307 86.6751444 -1 8151
8153 3 158.442143 74.610533 86.6505153 -1 8152
8154 3 158.481422 74.607348 86.625919 -1 8153
8155 3 158.53003 74.6025571 86.6024467 -1 8154
8156 3 158.596522 74.5946933 86.5811334 -1 8155
8157 3 158.626935 74.603966 86.5247834 -1 8156
8158 3 158.657837 74.6357363 86.4921644 -1 8157
8159 3 158.696019 74.6470495 86.4645195 -1 8158
8160 3 158.738632 74.6687557 86.4350696 -1 8159
8161 3 158.763829 74.679301 86.4065411 -1 8160
8162 3 158.790728 74.6986687 86.3763053 -1 8161
8163 3 158.817654 74.7139969 86.3469442 -1 8162
8164 3 158.847032 74.7127414 86.3213106 -1 8163
8165 3 158.859242 74.7184384 86.2927512 -1 8164
8166 3 158.895546 74.7322179 86.2645656 -1 8165
8167 3 158.919936 74.7510468 86.2343113 -1 8166
8168 3 158.936452 74.7792863 86.201414 -1 8167
8169 3 158.969443 74.8179226 86.1677809 -1 8168
8170 3 158.987899 74.8225944 86.1400387 -1 8169
8171 3 159.000104 74.8495303 86.1070935 -1 8170
8172 3 158.934461 74.9338024 86.0554176 -1 8171
8173 3 158.939551 74.923487 86.0296794 -1 8172
8174 3 159.013047 74.8867183 86.0153998 -1 8173
8175 3 158.96235 74.9940716 85.9885882 -1 8173
8176 3 158.99342 75.0531872 85.9506471 -1 8175
8177 3 159.037665 75.118226 85.9126629 -1 8176
8178 3 159.077338 75.1244809 85.8865501 -1 8177
8179 3 159.069606 75.0986939 85.8346701 -1 8178
8180 3 159.04027 75.1504852 85.7930986 -1 8179
8181 3 159.123842 75.2305278 85.6991121 -1 8180
8182 3 159.140901 75.2586246 85.666584 -1 8181
8183 3 159.214684 75.4057231 85.6146028 -1 8182
8184 3 159.302062 75.5280971 85.5409056 -1 8183
8185 3 159.35537 75.5867996 85.5055173 -1 8184
8186 3 159.529824 75.9383595 85.4495134 -1 8185
8187 3 159.583999 76.0295028 85.4920481 -1 8186
8188 3 159.61078 76.2098977 85.4856928 -1 8187
8189 3 159.6338 76.2832092 85.5008809 -1 8188
8190 3 159.682805 76.3509566 85.4076035 -1 8189
8191 3 157.424701 74.7042318 87.6934622 -1 8121
8192 3 157.434156 74.7389755 87.7149294 -1 8191
8193 3 157.452183 74.7811115 87.7353397 -1 8192
8194 3 157.454116 74.798112 87.7601871 -1 8193
8195 3 157.755031 74.4645431 88.1124083 -1 8109
8196 3 157.677749 74.4808245 88.1316962 -1 8195
8197 3 157.644136 74.5098231 88.151325 -1 8196
8198 3 157.638787 74.5616371 88.1963988 -1 8197
8199 3 157.6536 74.5921663 88.2191359 -1 8198
8200 3 161.493365 70.6282875 91.5619568 -1 7930
8201 3 161.559078 70.3214121 91.6751345 -1 8200
8202 3 161.602927 70.1522141 91.7516973 -1 8201
8203 3 161.616164 70.0991452 91.7959025 -1 8202
8204 3 161.687664 70.0383732 91.848949 -1 8203
8205 3 161.739968 69.9642246 91.932592 -1 8204
8206 3 161.793327 69.8949749 91.9856927 -1 8205
8207 3 161.66095 69.9516333 91.9853364 -1 8206
8208 3 161.629254 69.9689942 92.0067644 -1 8207
8209 3 161.616406 69.9657377 92.035557 -1 8208
8210 3 161.874211 69.8755672 92.0297425 -1 8206
8211 3 162.135764 69.8313814 92.0134827 -1 8210
8212 3 162.253603 69.7434503 91.9907967 -1 8211
8213 3 162.380935 69.7106225 91.8966249 -1 8212
8214 3 162.428585 69.6827722 91.8799351 -1 8213
8215 3 162.541904 69.7324684 91.8523812 -1 8214
8216 3 162.589743 69.7377893 91.8275918 -1 8215
8217 3 162.601934 69.7262132 91.8024646 -1 8216
8218 3 162.615065 69.7115205 91.7782203 -1 8217
8219 3 162.659951 69.696175 91.7581778 -1 8218
8220 3 162.692195 69.7041942 91.7012392 -1 8219
8221 3 162.827118 69.7067519 91.6884093 -1 8220
8222 3 162.877176 69.7139951 91.663567 -1 8221
8223 3 162.913956 69.7167347 91.6381314 -1 8222
8224 3 162.952502 69.7010876 91.5879127 -1 8223
8225 3 163.006794 69.704931 91.5645228 -1 8224
8226 3 163.065493 69.7063283 91.5423398 -1 8225
8227 3 163.124273 69.7447984 91.5111339 -1 8226
8228 3 163.211228 69.7732793 91.4861463 -1 8227
8229 3 163.303014 69.7863271 91.4656506 -1 8228
8230 3 163.378359 69.7731811 91.4494274 -1 8229
8231 3 163.465899 69.7108472 91.4468957 -1 8230
8232 3 163.501607 69.5944598 91.509636 -1 8231
8233 3 163.511863 69.5896333 91.541734 -1 8232
8234 3 163.642964 69.7845441 91.4234089 -1 8231
8235 3 163.722264 69.8293432 91.3938278 -1 8234
8236 3 163.83479 69.9539604 91.3494332 -1 8235
8237 3 163.861027 70.0011585 91.3121097 -1 8236
8238 3 163.888578 70.1401154 91.2232427 -1 8237
8239 3 163.869471 69.9600287 91.4116045 -1 8236
8240 3 163.265229 69.806964 91.5440805 -1 8228
8241 3 163.296108 69.8098893 91.5769635 -1 8240
8242 3 163.394024 69.781773 91.6264097 -1 8241
8243 3 163.535894 69.6829363 91.640216 -1 8242
8244 3 163.569257 69.5720398 91.7309511 -1 8243
8245 3 163.576194 69.5006489 91.7789438 -1 8244
8246 3 163.579006 69.3997916 91.8336384 -1 8245
8247 3 163.591638 69.3209541 91.884272 -1 8246
8248 3 163.608029 69.2627142 91.93037 -1 8247
8249 3 163.780515 69.0746032 92.1479825 -1 8248
8250 3 162.644594 69.7717986 91.8851889 -1 8216
8251 3 162.688299 69.7849383 91.9170036 -1 8250
8252 3 162.72071 69.7622999 91.9562495 -1 8251
8253 3 162.741108 69.7480629 91.9918878 -1 8252
8254 3 162.751501 69.7329632 92.0264664 -1 8253
8255 3 162.728588 69.7296635 92.0538666 -1 8254
8256 3 162.720423 69.7197718 92.1142892 -1 8255
8257 3 162.717585 69.7221932 92.1428227 -1 8256
8258 3 162.715843 69.729496 92.1702746 -1 8257
8259 3 162.71613 69.7385679 92.1975367 -1 8258
8260 3 162.751956 69.749607 92.2288154 -1 8259
8261 3 162.785748 69.7588874 92.2602713 -1 8260
8262 3 162.823197 69.7517382 92.2963027 -1 8261
8263 3 162.837033 69.7412402 92.3301628 -1 8262
8264 3 162.859881 69.7127091 92.3696952 -1 8263
8265 3 163.050605 69.5547502 92.4632734 -1 8264
8266 3 163.093416 69.5150895 92.4492673 -1 8265
8267 3 160.87177 71.0506446 91.6501776 -1 7922
8268 3 160.756774 71.1471812 91.6133987 -1 8267
8269 3 160.633948 71.367412 91.6034793 -1 8268
8270 3 160.510138 71.5425639 91.6047144 -1 8269
8271 3 160.51917 71.5572717 91.5436305 -1 8270
8272 3 160.508785 71.5985215 91.5030248 -1 8271
8273 3 160.404344 71.594031 91.6097309 -1 8270
8274 3 160.32239 71.5755362 91.5765325 -1 8273
8275 3 160.301562 71.5696509 91.5466311 -1 8274
8276 3 161.410762 68.9888675 95.056636 -1 7828
8277 3 161.248256 68.8349187 95.0791257 -1 8276
8278 3 161.267577 68.8372269 94.9928262 -1 8277
8279 3 161.255299 68.821518 94.936987 -1 8278
8280 3 161.18299 68.7433775 95.0667051 -1 8277
8281 3 161.102154 68.6899939 95.1303859 -1 8280
8282 3 161.008366 68.607982 95.1709187 -1 8281
8283 3 160.949935 68.5298868 95.2436614 -1 8282
8284 3 162.031298 68.8850326 95.5636208 -1 7814
8285 3 161.991253 68.8904755 95.5866684 -1 8284
8286 3 162.777545 68.3510847 96.3171564 -1 7799
8287 3 162.978412 68.3272581 96.3184281 -1 8286
8288 3 163.163671 68.308558 96.3166666 -1 8287
8289 3 163.28653 68.1099218 96.3845653 -1 8288
8290 3 163.340235 68.0324973 96.3826818 -1 8289
8291 3 163.399101 67.9959507 96.3705344 -1 8290
8292 3 163.377941 67.9416763 96.2951971 -1 8291
8293 3 163.326585 67.8534526 96.2832115 -1 8292
8294 3 163.331176 67.7856678 96.2725866 -1 8293
8295 3 163.32624 67.7589365 96.2499226 -1 8294
8296 3 163.37115 67.713213 96.2092107 -1 8295
8297 3 163.371268 67.5553025 96.1924106 -1 8296
8298 3 163.345721 67.4914575 96.176816 -1 8297
8299 3 163.296943 67.4551393 96.1511237 -1 8298
8300 3 163.285637 67.3530595 96.1471685 -1 8299
8301 3 163.278255 67.2622188 96.1699286 -1 8300
8302 3 163.270361 67.2354916 96.2051587 -1 8301
8303 3 163.177003 68.3016375 96.2911191 -1 8288
8304 3 163.389721 68.9552229 97.2624278 -1 7775
8305 3 163.355659 69.0106554 97.2717139 -1 8304
8306 3 163.375761 69.0731244 97.2854167 -1 8305
8307 3 163.294216 69.183768 97.2737746 -1 8306
8308 3 163.256715 69.246392 97.3090937 -1 8307
8309 3 163.188702 69.2793669 97.3205061 -1 8308
8310 3 163.141342 69.3769797 97.3448635 -1 8309
8311 3 163.126563 69.4999091 97.3373804 -1 8310
8312 3 163.099271 69.8085182 97.2763844 -1 8311
8313 3 162.968448 69.9538617 97.2204591 -1 8312
8314 3 162.951393 70.0838689 97.2103567 -1 8313
8315 3 162.939155 70.1310369 97.2240519 -1 8314
8316 3 162.939468 70.1336925 97.2517118 -1 8315
8317 3 162.739691 70.0954532 97.2679374 -1 8316
8318 3 162.683239 70.1107108 97.3139438 -1 8317
8319 3 162.619243 70.0909396 97.3406157 -1 8318
8320 3 162.501501 70.0921144 97.3553304 -1 8319
8321 3 162.414011 70.1850149 97.2625081 -1 8320
8322 3 162.337543 70.1842102 97.1973751 -1 8321
8323 3 162.329692 70.208659 97.161201 -1 8322
8324 3 162.275819 70.2524342 97.1144109 -1 8323
8325 3 162.168076 70.3786108 97.0099561 -1 8324
8326 3 162.055186 70.3032316 96.9333277 -1 8325
8327 3 162.03174 70.1962988 96.8753589 -1 8326
8328 3 162.015738 70.1163911 96.8389706 -1 8327
8329 3 162.381239 70.042469 97.3841869 -1 8320
8330 3 162.24676 69.9707308 97.4745177 -1 8329
8331 3 162.202594 69.9461342 97.5049166 -1 8330
8332 3 162.193347 69.9534062 97.5585404 -1 8331
8333 3 162.131704 69.9444976 97.610914 -1 8332
8334 3 162.197311 69.7742386 97.6662937 -1 8333
8335 3 162.257498 69.734791 97.6557482 -1 8334
8336 3 162.278857 69.6824478 97.7295924 -1 8335
8337 3 162.106598 69.9228085 97.6426104 -1 8333
8338 3 162.971559 70.242879 97.2529781 -1 8316
8339 3 162.956508 70.3939094 97.2652104 -1 8338
8340 3 162.96138 70.4818853 97.2691551 -1 8339
8341 3 163.034725 70.6580538 97.2559032 -1 8340
8342 3 163.072354 70.8154333 97.1872991 -1 8341
8343 3 163.071052 70.9454838 97.1219438 -1 8342
8344 3 163.055487 71.0111929 97.07323 -1 8343
8345 3 162.970285 71.1490745 97.0805237 -1 8344
8346 3 162.949359 71.1966009 97.0927402 -1 8345
8347 3 163.041812 70.6984904 97.2734741 -1 8341
8348 3 162.940621 70.8111923 97.2015317 -1 8347
8349 3 162.878415 70.8779616 97.1189149 -1 8348
8350 3 163.039883 70.7189998 97.3520802 -1 8347
8351 3 164.214705 68.6290253 97.7361017 -1 7743
8352 3 164.245488 68.7222786 97.8847423 -1 8351
8353 3 163.893909 68.7193868 97.9855788 -1 8352
8354 3 163.862777 68.7562435 98.0000844 -1 8353
8355 3 163.842494 68.7833501 98.0185576 -1 8354
8356 3 166.620542 68.0514887 97.9681295 -1 7731
8357 3 166.726919 68.2541427 97.8990907 -1 8356
8358 3 166.752097 68.3155156 97.8009482 -1 8357
8359 3 166.863079 68.4479199 97.7232393 -1 8358
8360 3 166.907565 68.5460563 97.6743245 -1 8359
8361 3 167.185584 68.8129776 97.6109234 -1 8360
8362 3 167.330861 69.1010493 97.552321 -1 8361
8363 3 167.421268 69.1060784 97.4786651 -1 8362
8364 3 167.54406 69.1438252 97.4569822 -1 8363
8365 3 167.763231 69.2770517 97.4227828 -1 8364
8366 3 168.182973 69.6373476 97.4114314 -1 8365
8367 3 167.9323 69.5052895 97.2155764 -1 8366
8368 3 168.201834 69.6572997 97.3806225 -1 8366
8369 3 168.357403 69.7999122 97.3358032 -1 8368
8370 3 168.601295 69.910058 97.3684961 -1 8369
8371 3 168.789426 69.8783419 97.4318512 -1 8370
8372 3 168.974355 69.9054626 97.3951886 -1 8371
8373 3 169.181655 69.9317878 97.3343235 -1 8372
8374 3 169.403225 70.0686625 97.3576133 -1 8373
8375 3 169.645827 70.228998 97.2944973 -1 8374
8376 3 169.726044 70.2793946 97.2650387 -1 8375
8377 3 169.926304 70.5081695 97.3167227 -1 8376
8378 3 170.126712 70.6345186 97.4235554 -1 8377
8379 3 170.252948 70.6594646 97.4634611 -1 8378
8380 3 170.286582 70.6927952 97.514813 -1 8379
8381 3 170.33151 70.7622789 97.5305149 -1 8380
8382 3 170.397177 70.7725905 97.5652211 -1 8381
8383 3 170.458066 70.7840218 97.5988993 -1 8382
8384 3 170.522583 70.7884421 97.6349989 -1 8383
8385 3 170.439216 70.9062419 97.618314 -1 8384
8386 3 170.387309 70.9217447 97.6338488 -1 8385
8387 3 170.652627 70.7858004 97.6828927 -1 8384
8388 3 170.765011 70.786544 97.7272204 -1 8387
8389 3 170.832118 70.8289496 97.753537 -1 8388
8390 3 170.947605 70.8915885 97.7818076 -1 8389
8391 3 171.072766 70.8843679 97.8302547 -1 8390
8392 3 171.217674 70.6452878 97.91607 -1 8391
8393 3 171.477007 70.5030414 97.9659586 -1 8392
8394 3 171.542226 70.4370089 97.9659855 -1 8393
8395 3 171.610043 70.3710035 97.9663757 -1 8394
8396 3 171.672703 70.2529034 97.9522518 -1 8395
8397 3 171.797284 70.127033 97.9769687 -1 8396
8398 3 171.931982 70.0594927 98.0974748 -1 8397
8399 3 172.060861 70.0435981 98.2033954 -1 8398
8400 3 172.06218 70.0631056 98.2258322 -1 8399
8401 3 172.092182 70.1167126 98.2710168 -1 8400
8402 3 172.06908 70.1231499 98.3477346 -1 8401
8403 3 172.076735 70.0971405 98.3830129 -1 8402
8404 3 172.089347 70.1225103 98.4055554 -1 8403
8405 3 172.176767 70.1628588 98.4627608 -1 8404
8406 3 172.237062 70.1332676 98.5341372 -1 8405
8407 3 172.279951 70.0882416 98.5796473 -1 8406
8408 3 172.315801 70.0591157 98.6199035 -1 8407
8409 3 172.305367 70.0349092 98.7062629 -1 8408
8410 3 172.309135 70.0060461 98.7415745 -1 8409
8411 3 172.298708 69.947663 98.782482 -1 8410
8412 3 172.32054 69.9246279 98.8189576 -1 8411
8413 3 172.389846 69.9495064 98.8771298 -1 8412
8414 3 172.419211 69.9521241 98.907975 -1 8413
8415 3 172.407147 69.9676692 98.9563566 -1 8414
8416 3 172.385109 69.962698 98.9814893 -1 8415
8417 3 172.361338 69.9705738 99.0029981 -1 8416
8418 3 172.425266 70.1647849 98.9887003 -1 8417
8419 3 172.323955 69.8815987 99.0749936 -1 8418
8420 3 172.364515 69.8851716 99.1071625 -1 8419
8421 3 172.397826 69.8512977 99.1480538 -1 8420
8422 3 172.414048 69.8165435 99.1866298 -1 8421
8423 3 172.548201 69.7783319 99.2434796 -1 8422
8424 3 172.654088 69.7511696 99.293227 -1 8423
8425 3 172.53828 69.7347472 99.3074905 -1 8424
8426 3 172.507418 69.697298 99.3397805 -1 8425
8427 3 172.472411 69.6559308 99.3725024 -1 8426
8428 3 172.383266 69.5537445 99.4132623 -1 8427
8429 3 172.844928 69.7338321 99.2989163 -1 8424
8430 3 173.031861 69.7126235 99.3051191 -1 8429
8431 3 173.141016 69.7015357 99.2972177 -1 8430
8432 3 173.362393 69.7017967 99.3839895 -1 8431
8433 3 173.425244 69.7498223 99.4079109 -1 8432
8434 3 173.456334 69.7920455 99.4285867 -1 8433
[truncated: 296,495 more chars]
