# Supplementary material for: Communication from Learned to Innate Olfactory Processing Centers Is Required for Memory Retrieval in Drosophila
Source: Neuron. 2018 Nov 7;100(3):651–668.e8. doi: 10.1016/j.neuron.2018.08.037 (PMC6226615; doi:10.1016/j.neuron.2018.08.037)
Supplement: Data S1. SWC Files Containing the EM and Light Microscopy Reconstructions of the Different Neurons Used in This Study [file mmc5.zip › EM_PD2a1#3.swc]

# SWC format file
# based on specifications at http://research.mssm.edu/cnic/swc.html
# Created by nat::write.neuron.swc
# PointNo Label X Y Z Radius Parent 
1 7 163.908907 43.8943324 87.0487499 3105 -1
2 7 163.646618 44.1039725 87.2604037 -1 1
3 7 163.698331 44.6681958 87.6412567 -1 2
4 7 163.701882 44.7064151 87.6538878 -1 3
5 7 163.765955 44.7770492 87.8047488 -1 4
6 7 163.761603 44.8419892 87.8049217 -1 5
7 7 163.781832 44.9303431 87.8284907 -1 6
8 7 163.796682 45.0111009 87.8822141 -1 7
9 7 163.865679 45.0961664 87.9737049 -1 8
10 7 164.042793 45.1483328 88.2139938 -1 9
11 7 164.14332 45.1610766 88.2579874 -1 10
12 7 164.15425 45.1502835 88.2927573 -1 11
13 7 163.974149 45.0379083 88.3568328 -1 12
14 7 164.159246 45.1371291 88.3834719 -1 13
15 7 163.912341 45.0919278 88.3784878 -1 14
16 7 164.194738 45.153671 88.4405184 -1 15
17 7 164.213301 45.171223 88.4655064 -1 16
18 7 164.222415 45.1737172 88.4945738 -1 17
19 7 164.241591 45.1757025 88.5259616 -1 18
20 7 164.298822 45.158649 88.5729576 -1 19
21 7 164.335049 45.1613036 88.6076679 -1 20
22 7 164.488515 45.1982207 88.6816467 -1 21
23 7 164.480236 45.1743432 88.7175552 -1 22
24 7 164.390651 45.0784342 88.7649486 -1 23
25 7 164.525976 45.1576058 88.7901861 -1 24
26 7 164.577641 45.1516151 88.831641 -1 25
27 7 164.618527 45.1563008 88.8666032 -1 26
28 7 164.701244 45.1533226 88.913476 -1 27
29 7 164.723546 45.1628648 88.9426109 -1 28
30 7 164.516592 44.9708839 89.030787 -1 29
31 7 164.674801 45.0986 89.0420262 -1 30
32 7 164.625973 44.8726098 89.1484828 -1 31
33 7 164.716943 45.1513455 89.0865974 -1 32
34 7 164.728245 45.2036118 89.0967253 -1 33
35 7 164.806064 45.2343858 89.1294122 -1 34
36 7 164.755424 45.1674571 89.1730168 -1 35
37 7 164.241155 44.7550629 89.2551272 -1 36
38 7 164.791165 45.177476 89.2612945 -1 37
39 7 164.837708 45.1849134 89.2964669 -1 38
40 7 164.864146 45.1840684 89.3306082 -1 39
41 7 164.847909 45.1480567 89.3693416 -1 40
42 7 164.826446 45.1090379 89.4363226 -1 41
43 7 164.82366 45.11527 89.4615357 -1 42
44 7 164.841374 45.1320867 89.4869916 -1 43
45 7 164.806543 45.0908775 89.5237698 -1 44
46 7 164.602568 44.9077263 89.5799687 -1 45
47 7 164.833929 45.1124567 89.5776536 -1 46
48 7 164.866158 45.1347162 89.6041035 -1 47
49 7 164.875204 45.1551603 89.6263992 -1 48
50 7 164.876068 45.162774 89.6519105 -1 49
51 7 164.906211 45.1875112 89.6770322 -1 50
52 7 164.804482 45.1585674 89.7232992 -1 51
53 7 164.947344 45.2269765 89.7554253 -1 52
54 7 164.92769 45.2287293 89.7789116 -1 53
55 7 164.917524 45.2362114 89.8022212 -1 54
56 7 164.901279 45.2573594 89.8190706 -1 55
57 7 164.892836 45.2843342 89.8353644 -1 56
58 7 164.860841 45.244539 89.8721095 -1 57
59 7 164.818121 45.0887243 89.9506212 -1 58
60 7 164.669531 44.8148229 90.0519227 -1 59
61 7 164.808962 45.153205 89.9808557 -1 60
62 7 164.748236 45.1863899 89.9840032 -1 61
63 7 164.753927 45.2829546 90.0053691 -1 62
64 7 164.701478 45.2708737 90.0842004 -1 63
65 7 164.695616 45.2883696 90.1047905 -1 64
66 7 164.732255 45.3754581 90.1080148 -1 65
67 7 164.744349 45.4036743 90.1283498 -1 66
68 7 164.759524 45.4520362 90.1702527 -1 67
69 7 164.711919 45.5201816 90.505535 -1 68
70 7 164.548654 45.3298674 90.7419664 -1 69
71 7 164.818384 45.4001616 90.8848594 -1 70
72 7 164.900294 45.3382531 91.0094194 -1 71
73 7 164.916429 45.2740528 91.1496526 -1 72
74 7 164.987794 45.2261059 91.2098188 -1 73
75 7 164.684823 44.8657131 91.3070882 -1 74
76 7 164.743946 45.2645369 91.2035632 -1 75
77 7 164.911968 45.0174322 91.3546134 -1 76
78 7 164.955351 44.9530594 91.4147258 -1 77
79 7 164.949641 44.8517328 91.4781207 -1 78
80 7 164.896805 44.8811555 91.4852678 -1 79
81 7 165.063157 44.9069796 91.5376813 -1 80
82 7 165.119708 44.9330476 91.5680266 -1 81
83 7 164.986585 44.7337682 91.6404708 -1 82
84 7 165.035651 45.0054837 91.5818856 -1 83
85 7 165.218878 44.9781227 91.6567653 -1 84
86 7 165.308441 44.8646034 91.7432727 -1 85
87 7 165.366442 44.8526257 91.7874041 -1 86
88 7 165.413756 44.847675 91.8268868 -1 87
89 7 165.398427 44.7806193 91.8755827 -1 88
90 7 165.420091 44.7947795 91.9031194 -1 89
91 7 165.453994 44.8112616 91.9323171 -1 90
92 7 165.531348 44.8034031 91.9788313 -1 91
93 7 165.580183 44.7349938 92.0407673 -1 92
94 7 165.637425 44.7023462 92.0918261 -1 93
95 7 165.482767 44.4629794 92.1723214 -1 94
96 7 165.716042 44.6141203 92.1945631 -1 95
97 7 166.138956 44.5076852 92.5406218 -1 96
98 7 166.072076 44.3986953 92.592437 -1 97
99 7 166.298161 44.4647235 92.643366 -1 98
100 7 166.213947 44.3537131 92.6921708 -1 99
101 7 166.42509 44.4883907 92.716756 -1 100
102 7 166.487856 44.5034556 92.7522229 -1 101
103 7 166.566621 44.5277171 92.7878246 -1 102
104 7 166.661155 44.5954512 92.8119103 -1 103
105 7 166.655147 44.5645113 92.8490462 -1 104
106 7 166.71187 44.5680755 92.8872253 -1 105
107 7 166.739942 44.5681219 92.9207644 -1 106
108 7 166.809184 44.5699744 92.9620559 -1 107
109 7 166.806167 44.546744 92.9971047 -1 108
110 7 166.751699 44.4642742 93.0416469 -1 109
111 7 166.974095 44.5630815 93.1091698 -1 110
112 7 167.197012 44.529491 93.2767998 -1 111
113 7 167.229255 44.5027922 93.3199796 -1 112
114 7 167.27236 44.4848772 93.3624116 -1 113
115 7 167.26623 44.4889416 93.3875329 -1 114
116 7 167.2737 44.4824163 93.4189254 -1 115
117 7 167.316266 44.4765125 93.4572126 -1 116
118 7 167.321142 44.3925682 93.5136544 -1 117
119 7 167.468795 44.4333141 93.5577498 -1 118
120 7 167.556647 44.4524698 93.6245382 -1 119
121 7 167.586811 44.3048252 93.70678 -1 120
122 7 167.645518 44.2354876 93.7965 -1 121
123 7 167.891246 44.0762105 93.9805162 -1 122
124 7 168.200664 43.994573 94.1515548 -1 123
125 7 168.648198 43.8507405 94.4244409 -1 124
126 7 168.720285 43.8754381 94.4582585 -1 125
127 7 168.747447 43.8261158 94.5067091 -1 126
128 7 168.66093 43.7328741 94.5463329 -1 127
129 7 168.821765 43.7751006 94.592284 -1 128
130 7 168.848357 43.85155 94.6004468 -1 129
131 7 169.019555 43.6592283 94.7230397 -1 130
132 7 169.058156 43.5532642 94.7914399 -1 131
133 7 169.239841 43.3696143 94.9128211 -1 132
134 7 169.19497 43.2406701 94.9715034 -1 133
135 7 169.428358 43.2614149 95.0383783 -1 134
136 7 169.395143 43.2041877 95.0766456 -1 135
137 7 169.566357 43.2328861 95.1285824 -1 136
138 7 169.591646 43.2173833 95.165331 -1 137
139 7 169.6532 43.0045805 95.3780145 -1 138
140 7 169.683019 42.9846433 95.4168676 -1 139
141 7 169.548685 42.8159286 95.4694774 -1 140
142 7 169.97532 43.0961575 95.4935185 -1 141
143 7 170.380628 43.1346772 95.6150965 -1 142
144 7 170.403592 43.126582 95.6221305 -1 143
145 7 170.458914 43.1641613 95.674804 -1 144
146 7 170.518913 43.1616692 95.7407203 -1 145
147 7 170.522361 43.133852 95.7765945 -1 146
148 7 170.56805 43.1039053 95.8214011 -1 147
149 7 170.569201 43.0973669 95.8768715 -1 148
150 7 170.579825 43.0812151 95.9105075 -1 149
151 7 170.577834 43.0570048 95.9441177 -1 150
152 7 170.582007 43.0226131 95.9820221 -1 151
153 7 170.580502 43.0064872 96.0132244 -1 152
154 7 170.46377 42.7231734 96.1032111 -1 153
155 7 170.583052 42.9389021 96.0874196 -1 154
156 7 170.644946 42.9971396 96.1083461 -1 155
157 7 170.677981 43.0167888 96.135373 -1 156
158 7 170.710318 43.0161706 96.1684064 -1 157
159 7 170.738172 43.0093619 96.2024285 -1 158
160 7 170.743074 42.957798 96.2455094 -1 159
161 7 170.648235 42.6205601 96.3554227 -1 160
162 7 171.087173 42.9274559 96.5594661 -1 161
163 7 171.409693 42.8859838 96.7394411 -1 162
164 7 171.606604 42.7621677 96.7615099 -1 163
165 7 171.93898 42.7016601 96.8171003 -1 164
166 7 172.136948 42.6420085 96.8466608 -1 165
167 7 172.650673 42.6097785 97.0068617 -1 166
168 7 172.770436 42.5486301 97.0739293 -1 167
169 7 172.879554 42.5077645 97.1328578 -1 168
170 7 172.91713 42.5037675 97.1672013 -1 169
171 7 172.897759 42.4548119 97.2039987 -1 170
172 7 172.911524 42.424379 97.2415899 -1 171
173 7 172.918291 42.4156135 97.271438 -1 172
174 7 172.909533 42.3930283 97.3024074 -1 173
175 7 172.981158 42.4025786 97.3391139 -1 174
176 7 173.000103 42.4086499 97.3668614 -1 175
177 7 173.038325 42.3923341 97.4048208 -1 176
178 7 173.058291 42.3402424 97.4498113 -1 177
179 7 173.232546 42.3265747 97.5384242 -1 178
180 7 173.2521 42.1073601 97.735319 -1 179
181 7 173.53721 42.3628271 97.8690398 -1 180
182 7 173.75049 42.4183391 97.9956286 -1 181
183 7 173.928642 42.4801282 98.1136526 -1 182
184 7 174.101966 42.5187228 98.3143145 -1 183
185 7 174.411909 42.6764516 98.5052642 -1 184
186 7 174.639974 42.7695839 98.8272207 -1 185
187 7 174.985085 42.8501849 99.0701528 -1 186
188 7 175.193357 42.9575182 99.2041979 -1 187
189 7 175.589554 43.0456702 99.3504541 -1 188
190 7 175.906847 43.1394341 99.632844 -1 189
191 7 175.66485 42.7777042 99.7165192 -1 190
192 7 175.992533 43.1512546 99.6948564 -1 191
193 7 176.067695 43.1751545 99.7516711 -1 192
194 7 176.050657 43.1275508 99.7871649 -1 193
195 7 176.073259 43.1651871 99.8312168 -1 194
196 7 176.134606 43.1500899 99.8710114 -1 195
197 7 176.121724 43.18025 99.8858238 -1 196
198 7 176.189445 43.1815075 99.922163 -1 197
199 7 176.235645 43.1778288 99.9561932 -1 198
200 7 176.256691 43.1477632 99.9931873 -1 199
201 7 176.314847 43.1187428 100.036097 -1 200
202 7 176.334114 43.1474562 100.081874 -1 201
203 7 176.474078 43.1010248 100.168252 -1 202
204 7 176.52676 43.0980052 100.202988 -1 203
205 7 176.557054 43.095834 100.233745 -1 204
206 7 176.586187 43.1028476 100.261793 -1 205
207 7 176.631085 43.1232028 100.313919 -1 206
208 7 176.677013 43.1335742 100.368883 -1 207
209 7 176.719538 43.1451239 100.397844 -1 208
210 7 176.755854 43.1411199 100.429975 -1 209
211 7 176.788194 43.1079675 100.494362 -1 210
212 7 176.810412 43.0843216 100.554457 -1 211
213 7 176.833133 43.0581644 100.615255 -1 212
214 7 176.554891 42.4634278 100.754808 -1 213
215 7 176.804078 42.9149687 100.699046 -1 214
216 7 176.919559 43.0786269 100.698803 -1 215
217 7 176.833095 42.8657133 100.816811 -1 216
218 7 177.012963 43.1303494 100.799923 -1 217
219 7 177.075879 43.1721253 100.823831 -1 218
220 7 177.087761 43.1783834 100.824069 -1 219
221 7 177.079655 43.1516429 100.879807 -1 220
222 7 177.085933 43.1678944 100.901403 -1 221
223 7 177.156327 43.1128862 100.952315 -1 222
224 7 177.089562 43.0916408 100.972189 -1 223
225 7 177.113987 43.0864632 101.002384 -1 224
226 7 177.118318 43.0965978 101.07504 -1 225
227 7 177.218081 43.1761972 101.119515 -1 226
228 7 177.252996 43.1798729 101.14895 -1 227
229 7 177.291732 43.1792681 101.180106 -1 228
230 7 177.34356 43.1757527 101.214082 -1 229
231 7 177.373877 43.1736053 101.26909 -1 230
232 7 177.4234 43.1616878 101.329658 -1 231
233 7 177.482159 43.1671777 101.362225 -1 232
234 7 177.56233 43.3804366 101.368047 -1 233
235 7 177.600747 43.4716102 101.399605 -1 234
236 7 177.685121 43.3521192 101.468988 -1 235
237 7 177.724936 43.3357783 101.504225 -1 236
238 7 177.763934 43.3535482 101.555071 -1 237
239 7 177.763782 43.3918124 101.56973 -1 238
240 7 177.747989 43.4237105 101.608392 -1 239
241 7 177.810415 43.3683333 101.657244 -1 240
242 7 177.844995 43.369718 101.686899 -1 241
243 7 177.895424 43.4131413 101.732653 -1 242
244 7 177.909867 43.412742 101.734968 -1 243
245 7 177.903768 43.3548525 101.823174 -1 244
246 7 177.937096 43.3763591 101.847301 -1 245
247 7 177.995532 43.3737966 101.881506 -1 246
248 7 177.998396 43.3752611 101.906195 -1 247
249 7 178.111229 43.3561146 101.977504 -1 248
250 7 178.141545 43.3309468 102.013221 -1 249
251 7 178.249383 43.3414417 102.051316 -1 250
252 7 178.271295 43.3490081 102.101761 -1 251
253 7 178.282962 43.3719022 102.146672 -1 252
254 7 178.275186 43.3869269 102.190702 -1 253
255 7 178.269304 43.3961672 102.211972 -1 254
256 7 178.280637 43.3882447 102.240241 -1 255
257 7 178.271607 43.3892008 102.263174 -1 256
258 7 178.351661 43.4189245 102.291924 -1 257
259 7 178.431489 43.4244418 102.32684 -1 258
260 7 178.476197 43.4608735 102.373039 -1 259
261 7 178.562663 43.4847651 102.404107 -1 260
262 7 178.632658 43.5191434 102.43001 -1 261
263 7 178.732866 43.5487531 102.461525 -1 262
264 7 178.930038 43.585791 102.505181 -1 263
265 7 179.034239 43.6558825 102.526705 -1 264
266 7 179.177482 43.6339951 102.577416 -1 265
267 7 179.271018 43.614741 102.620187 -1 266
268 7 179.377431 43.6012336 102.663258 -1 267
269 7 179.470723 43.6476202 102.689024 -1 268
270 7 179.638137 43.6763386 102.729794 -1 269
271 7 179.69595 43.6612466 102.76614 -1 270
272 7 179.754707 43.6688563 102.79677 -1 271
273 7 179.846793 43.7122709 102.822902 -1 272
274 7 179.895665 43.6982195 102.857609 -1 273
275 7 179.978189 43.5796001 102.923713 -1 274
276 7 180.253573 43.7797789 102.959335 -1 275
277 7 180.276817 43.7601875 102.991729 -1 276
278 7 180.385595 43.8141225 103.017164 -1 277
279 7 180.42769 43.8710602 103.032611 -1 278
280 7 180.47586 43.8631673 103.065385 -1 279
281 7 180.577699 43.9190737 103.08924 -1 280
282 7 180.653312 43.9683859 103.135266 -1 281
283 7 180.759282 44.0227702 103.184062 -1 282
284 7 180.943685 44.0670808 103.269936 -1 283
285 7 180.979333 44.0838964 103.294521 -1 284
286 7 181.006273 44.075424 103.324321 -1 285
287 7 181.027236 44.0585214 103.355435 -1 286
288 7 181.039836 44.0584882 103.381157 -1 287
289 7 181.06715 44.0694351 103.406056 -1 288
290 7 181.083697 44.0651966 103.433343 -1 289
291 7 181.115504 44.0753223 103.45902 -1 290
292 7 181.164859 44.1082734 103.481254 -1 291
293 7 181.200794 44.1116658 103.533126 -1 292
294 7 181.324604 44.0950785 103.577544 -1 293
295 7 181.337205 44.0891867 103.604631 -1 294
296 7 181.356219 44.1002066 103.628299 -1 295
297 7 181.402674 44.1206249 103.653181 -1 296
298 7 181.413556 44.1561244 103.669631 -1 297
299 7 181.419246 44.0953271 103.709541 -1 298
300 7 181.577507 44.1805323 103.828214 -1 299
301 7 181.945913 44.3152266 104.032412 -1 300
302 7 182.069734 44.3680938 104.082475 -1 301
303 7 182.241255 44.4309793 104.112122 -1 302
304 7 182.313161 44.475922 104.133713 -1 303
305 7 182.382831 44.5242832 104.154155 -1 304
306 7 182.690926 44.6576292 104.182962 -1 305
307 7 182.765567 44.7012652 104.205073 -1 306
308 7 182.874883 44.8159423 104.213881 -1 307
309 7 182.895628 44.7849726 104.247754 -1 308
310 7 183.203119 44.9189715 104.299484 -1 309
311 7 183.242078 44.9554448 104.318897 -1 310
312 7 183.282912 44.9766533 104.318615 -1 311
313 7 183.324148 45.0251384 104.359001 -1 312
314 7 183.405292 45.0795519 104.379061 -1 313
315 7 183.47811 45.116856 104.402292 -1 314
316 7 183.578079 45.1123472 104.43896 -1 315
317 7 183.655102 45.1226527 104.469225 -1 316
318 7 183.718108 45.1429164 104.51895 -1 317
319 7 183.79691 45.1822241 104.54228 -1 318
320 7 183.95982 45.2406991 104.594398 -1 319
321 7 184.048032 45.2080947 104.636241 -1 320
322 7 184.164539 45.2298144 104.668148 -1 321
323 7 184.203294 45.2351222 104.694902 -1 322
324 7 184.270945 45.2267251 104.728337 -1 323
325 7 184.295403 45.2367824 104.752235 -1 324
326 7 184.331102 45.2284194 104.781893 -1 325
327 7 184.428214 45.221682 104.818268 -1 326
328 7 184.506844 45.2229908 104.85051 -1 327
329 7 184.621936 45.3623898 104.85357 -1 328
330 7 184.549263 45.1765822 104.91349 -1 329
331 7 184.712572 45.3420293 104.915787 -1 330
332 7 184.745848 45.3055437 104.951818 -1 331
333 7 184.891158 45.311363 104.990489 -1 332
334 7 184.932074 45.3304723 105.013947 -1 333
335 7 185.021301 45.3697089 105.03808 -1 334
336 7 185.095268 45.377002 105.068125 -1 335
337 7 185.141919 45.3639851 105.123232 -1 336
338 7 185.663047 45.4536637 105.254 -1 337
339 7 186.005878 45.491257 105.306959 -1 338
340 7 186.037709 45.5067804 105.330046 -1 339
341 7 186.10759 45.5243016 105.356932 -1 340
342 7 186.192456 45.5474009 105.384159 -1 341
343 7 186.301623 45.5943027 105.408444 -1 342
344 7 186.35533 45.6429657 105.42608 -1 343
345 7 186.376861 45.653069 105.449248 -1 344
346 7 186.459876 45.7214268 105.465504 -1 345
347 7 186.534831 45.792973 105.480116 -1 346
348 7 186.597429 45.8641579 105.493448 -1 347
349 7 186.664393 45.9012897 105.515308 -1 348
350 7 186.864859 46.0374159 105.551914 -1 349
351 7 186.943141 46.094564 105.570345 -1 350
352 7 186.968388 46.1116389 105.592251 -1 351
353 7 187.00869 46.1608121 105.608316 -1 352
354 7 187.046432 46.2312961 105.619123 -1 353
355 7 187.114961 46.2548033 105.644347 -1 354
356 7 187.184077 46.2954324 105.665633 -1 355
357 7 187.226754 46.329287 105.685554 -1 356
358 7 187.284061 46.3473165 105.710783 -1 357
359 7 187.332668 46.3899017 105.729328 -1 358
360 7 187.3288 46.4532846 105.76026 -1 359
361 7 187.403563 46.5796568 105.762313 -1 360
362 7 187.437943 46.6612039 105.77031 -1 361
363 7 187.454122 46.7079908 105.784339 -1 362
364 7 187.473368 46.7695282 105.818354 -1 363
365 7 187.493676 46.7864929 105.839726 -1 364
366 7 187.545344 46.7667074 105.873014 -1 365
367 7 187.543332 46.7984332 105.88851 -1 366
368 7 187.551403 46.8415835 105.902501 -1 367
369 7 187.582686 46.9026529 105.937961 -1 368
370 7 187.887444 48.8318228 105.581489 -1 369
371 7 187.924683 48.8508773 105.581429 -1 370
372 7 187.726131 47.0929355 105.979245 -1 371
373 7 187.756659 47.149593 105.992681 -1 372
374 7 187.774737 47.1913438 106.008154 -1 373
375 7 187.808101 47.2352438 106.024825 -1 374
376 7 187.854709 47.3000697 106.038207 -1 375
377 7 187.877864 47.3582419 106.050538 -1 376
378 7 187.966035 47.3796982 106.078341 -1 377
379 7 188.070948 47.7527076 106.028631 -1 378
380 7 188.021084 47.5125649 106.10028 -1 379
381 7 188.024385 47.5033926 106.12568 -1 380
382 7 188.03013 47.5182715 106.145914 -1 381
383 7 188.057348 47.5328866 106.168556 -1 382
384 7 188.06217 47.5545978 106.187145 -1 383
385 7 188.071058 47.5652874 106.208659 -1 384
386 7 188.07103 47.5388979 106.237539 -1 385
387 7 188.099518 47.5089966 106.270308 -1 386
388 7 188.19423 47.4979964 106.30602 -1 387
389 7 188.323968 47.4767232 106.347832 -1 388
390 7 188.34175 47.4842036 106.370972 -1 389
391 7 188.377459 47.4861453 106.397298 -1 390
392 7 188.449381 47.5001483 106.424845 -1 391
393 7 188.564022 47.5400597 106.451229 -1 392
394 7 188.783129 47.5112378 106.504353 -1 393
395 7 189.050856 47.5261273 106.553023 -1 394
396 7 189.180774 47.5437 106.586065 -1 395
397 7 189.302719 47.5721636 106.615811 -1 396
398 7 189.470139 47.6172874 106.714962 -1 397
399 7 189.51093 47.6456942 106.735819 -1 398
400 7 189.570625 47.6838983 106.756573 -1 399
401 7 189.59783 47.7154644 106.775248 -1 400
402 7 189.718329 47.7289764 106.808096 -1 401
403 7 189.820352 47.6930984 106.849811 -1 402
404 7 189.876502 47.7268273 106.871149 -1 403
405 7 189.972825 47.7560298 106.897877 -1 404
406 7 189.9808 47.7760519 106.916961 -1 405
407 7 189.996805 47.7790158 106.94067 -1 406
408 7 190.046713 47.7936764 106.965503 -1 407
409 7 190.089123 47.80047 106.991236 -1 408
410 7 190.151623 47.8642765 107.00666 -1 409
411 7 190.266206 47.9829383 107.015812 -1 410
412 7 190.337424 48.0218593 107.037681 -1 411
413 7 190.460567 48.137901 107.04846 -1 412
414 7 190.484373 48.1752971 107.065496 -1 413
415 7 190.594073 48.2368973 107.086707 -1 414
416 7 190.670981 48.3100967 107.101831 -1 415
417 7 190.681636 48.3387255 107.119338 -1 416
418 7 190.764447 48.4162332 107.134216 -1 417
419 7 190.799273 48.4777631 107.147293 -1 418
420 7 190.95237 48.5386015 107.173555 -1 419
421 7 191.25241 48.8180123 107.214262 -1 420
422 7 191.320456 48.9320289 107.219941 -1 421
423 7 191.361784 48.9599035 107.241049 -1 422
424 7 191.571144 49.1310825 107.25039 -1 423
425 7 191.69261 49.2475801 107.261697 -1 424
426 7 191.794995 49.3192186 107.280421 -1 425
427 7 191.900585 49.4045106 107.296662 -1 426
428 7 192.091845 49.6117823 107.319351 -1 427
429 7 192.183679 49.6925088 107.335149 -1 428
430 7 192.277267 49.734452 107.359283 -1 429
431 7 192.389154 49.8363879 107.372978 -1 430
432 7 192.515037 49.9372351 107.388544 -1 431
433 7 192.576293 50.04014 107.396433 -1 432
434 7 192.64429 50.0836291 107.417438 -1 433
435 7 192.811962 50.2427339 107.492755 -1 434
436 7 192.94753 50.344601 107.509407 -1 435
437 7 193.012812 50.4007426 107.527541 -1 436
438 7 193.091282 50.4480603 107.548992 -1 437
439 7 193.222326 50.5478381 107.565677 -1 438
440 7 193.309004 50.5836528 107.590443 -1 439
441 7 193.407582 50.6578674 107.608725 -1 440
442 7 193.444468 50.6771949 107.631193 -1 441
443 7 193.618714 50.7936413 107.649528 -1 442
444 7 193.667154 50.8238223 107.671099 -1 443
445 7 193.822875 50.8955116 107.696478 -1 444
446 7 194.013195 51.0090772 107.717369 -1 445
447 7 194.11026 51.1160622 107.728988 -1 446
448 7 194.344059 51.3225688 107.758386 -1 447
449 7 195.374545 51.7899933 107.827323 -1 448
450 7 195.551829 51.9336112 107.863049 -1 449
451 7 196.1061 52.10236 107.915006 -1 450
452 7 196.865514 52.3914213 107.966381 -1 451
453 7 197.65626 52.6533155 108.025847 -1 452
454 7 197.890053 52.7825411 108.048306 -1 453
455 7 198.169956 52.9913778 108.060276 -1 454
456 7 198.537135 53.2024191 108.081192 -1 455
457 7 198.853291 53.5081037 108.099481 -1 456
458 7 199.053 53.7611155 108.136619 -1 457
459 7 199.636401 54.0083402 108.087056 -1 458
460 7 200.009555 54.136162 108.037817 -1 459
461 7 200.085031 54.1401324 107.981174 -1 460
462 7 200.283268 54.1711135 107.974585 -1 461
463 7 200.337917 54.1488108 107.96326 -1 462
464 7 200.405389 54.1416117 107.950391 -1 463
465 7 200.451744 54.1294542 107.936295 -1 464
466 7 200.516527 54.1189975 107.923777 -1 465
467 7 200.549164 54.1115091 107.907393 -1 466
468 7 200.576932 54.1053276 107.890263 -1 467
469 7 200.605669 54.100767 107.87293 -1 468
470 7 200.652577 54.0944856 107.8578 -1 469
471 7 200.693982 54.0808396 107.822365 -1 470
472 7 200.743223 54.0717247 107.808035 -1 471
473 7 200.770447 54.0681321 107.790385 -1 472
474 7 200.838988 54.0605609 107.77776 -1 473
475 7 200.886081 54.0540414 107.741601 -1 474
476 7 200.893268 54.0489281 107.722192 -1 475
477 7 200.935311 54.0421475 107.706706 -1 476
478 7 200.983287 54.0131807 107.67497 -1 477
479 7 201.032486 53.990199 107.663348 -1 478
480 7 201.049958 53.9772008 107.646537 -1 479
481 7 201.092303 53.9384376 107.616148 -1 480
482 7 201.107168 53.9016293 107.603659 -1 481
483 7 201.116191 53.875713 107.588476 -1 482
484 7 201.149452 53.8499585 107.57579 -1 483
485 7 201.176734 53.8110344 107.56503 -1 484
486 7 201.186302 53.7695792 107.552927 -1 485
487 7 201.197794 53.7537277 107.536088 -1 486
488 7 201.204951 53.7357333 107.519214 -1 487
489 7 201.206812 53.7139735 107.502516 -1 488
490 7 201.312232 53.6894651 107.497192 -1 489
491 7 201.349074 53.6761773 107.482533 -1 490
492 7 201.390596 53.6692797 107.46713 -1 491
493 7 201.419469 53.6722755 107.448493 -1 492
494 7 201.454766 53.6599737 107.433497 -1 493
495 7 201.492439 53.6568803 107.416969 -1 494
496 7 201.55914 53.6463981 107.383856 -1 495
497 7 201.588164 53.6390154 107.36727 -1 496
498 7 201.61656 53.6342748 107.35011 -1 497
499 7 201.641249 53.6359446 107.331319 -1 498
500 7 201.667427 53.6348717 107.31322 -1 499
501 7 201.690214 53.6444823 107.29269 -1 500
502 7 201.722377 53.6444884 107.275015 -1 501
503 7 201.772382 53.6356981 107.260926 -1 502
504 7 201.795849 53.6538294 107.238817 -1 503
505 7 201.803757 53.6658761 107.216262 -1 504
506 7 201.812831 53.6709139 107.195192 -1 505
507 7 201.830636 53.6801815 107.174216 -1 506
508 7 201.863085 53.705087 107.151739 -1 507
509 7 201.933762 53.7680217 107.125884 -1 508
510 7 201.961144 53.7917242 107.103114 -1 509
511 7 201.980558 53.8317677 107.076332 -1 510
512 7 202.050343 53.8542875 107.037223 -1 511
513 7 202.051187 53.8817184 107.010944 -1 512
514 7 202.104517 53.9558765 106.981114 -1 513
515 7 202.21878 54.0534027 106.911109 -1 514
516 7 202.414769 54.2955274 106.800688 -1 515
517 7 202.623708 54.5580886 106.6878 -1 516
518 7 202.678769 54.6419997 106.656379 -1 517
519 7 202.856857 54.9950069 106.481153 -1 518
520 7 203.193728 55.5153607 106.185805 -1 519
521 7 203.246007 55.5564611 106.162409 -1 520
522 7 203.295017 55.5629171 106.124226 -1 521
523 7 203.378724 55.6372149 106.076769 -1 522
524 7 203.437678 55.674159 106.033833 -1 523
525 7 203.476238 55.6929537 105.992223 -1 524
526 7 203.54891 55.8138435 105.934793 -1 525
527 7 203.559191 55.8384185 105.910175 -1 526
528 7 203.567091 55.8478777 105.88817 -1 527
529 7 203.603155 55.8490233 105.849631 -1 528
530 7 203.773723 55.959129 105.804422 -1 529
531 7 203.764515 55.8183233 105.809145 -1 530
532 7 203.764774 55.8193048 105.78796 -1 531
533 7 203.830385 55.7835226 105.759533 -1 532
534 7 203.844732 55.7639898 105.743719 -1 533
535 7 203.861716 55.7535599 105.726448 -1 534
536 7 203.918202 55.7344579 105.672895 -1 535
537 7 203.935486 55.7351334 105.653539 -1 536
538 7 203.962307 55.7372244 105.634909 -1 537
539 7 203.98821 55.7385704 105.616326 -1 538
540 7 203.997463 55.72738 105.598396 -1 539
541 7 204.016716 55.7303959 105.578797 -1 540
542 7 204.042516 55.7471799 105.557251 -1 541
543 7 204.049936 55.7679208 105.53302 -1 542
544 7 204.083302 55.7914972 105.510965 -1 543
545 7 204.109233 55.8091288 105.489266 -1 544
546 7 204.130794 55.822659 105.425776 -1 545
547 7 204.136998 55.849312 105.421331 -1 546
548 7 204.144434 55.8452348 105.401828 -1 547
549 7 204.15809 55.8515372 105.380993 -1 548
550 7 204.166459 55.8482112 105.361439 -1 549
551 7 204.183861 55.872329 105.316501 -1 550
552 7 204.191875 55.865634 105.297544 -1 551
553 7 204.209777 55.8063294 105.289724 -1 552
554 7 204.124115 55.8199381 105.235765 -1 553
555 7 204.153567 55.8380629 105.214322 -1 554
556 7 204.184379 55.8688709 105.190589 -1 555
557 7 204.231583 55.8762654 105.173103 -1 556
558 7 204.253 55.9150757 105.146824 -1 557
559 7 204.298386 55.9598455 105.100836 -1 558
560 7 204.328904 55.9936029 105.055356 -1 559
561 7 204.422722 56.1198257 104.99892 -1 560
562 7 204.525759 56.171243 104.957789 -1 561
563 7 204.634891 56.2282593 104.895063 -1 562
564 7 204.668955 56.4046624 104.780282 -1 563
565 7 204.727858 56.4735842 104.731035 -1 564
566 7 204.780965 56.5286827 104.683798 -1 565
567 7 204.824076 56.5636264 104.639332 -1 566
568 7 204.898894 56.5874132 104.579169 -1 567
569 7 204.970256 56.6664146 104.550466 -1 568
570 7 205.021789 56.7209472 104.503106 -1 569
571 7 205.127348 56.7847099 104.438493 -1 570
572 7 205.295404 56.9286931 104.343886 -1 571
573 7 205.335169 56.969401 104.297841 -1 572
574 7 205.473865 57.048619 104.276094 -1 573
575 7 205.654185 57.2073528 104.158482 -1 574
576 7 205.861305 57.3623117 104.065466 -1 575
577 7 205.992486 57.5056178 103.96665 -1 576
578 7 206.205712 57.6601355 103.85274 -1 577
579 7 206.326428 57.7571144 103.761426 -1 578
580 7 206.349448 57.7799311 103.738119 -1 579
581 7 206.391087 57.8047064 103.716338 -1 580
582 7 206.41759 57.8202215 103.69477 -1 581
583 7 206.432577 57.8346224 103.67223 -1 582
584 7 206.438 57.8424933 103.649953 -1 583
585 7 206.438507 57.838939 103.629351 -1 584
586 7 206.452639 57.8034996 103.594909 -1 585
587 7 206.474163 57.793 103.57779 -1 586
588 7 206.483354 57.7961214 103.556782 -1 587
589 7 206.491722 57.8493018 103.526067 -1 588
590 7 206.575854 57.8421187 103.514748 -1 589
591 7 206.625222 57.82984 103.500816 -1 590
592 7 206.640243 57.8305372 103.480858 -1 591
593 7 206.646649 57.825438 103.461126 -1 592
594 7 206.690419 57.8742313 103.434852 -1 593
595 7 206.707034 57.8807887 103.413912 -1 594
596 7 206.738608 57.9018453 103.391709 -1 595
597 7 206.740845 57.9128277 103.368426 -1 596
598 7 206.726094 57.935443 103.34114 -1 597
599 7 206.783023 57.9628273 103.320308 -1 598
600 7 206.80961 57.9931922 103.295768 -1 599
601 7 206.857858 58.0070407 103.276629 -1 600
602 7 206.892155 58.0287014 103.254541 -1 601
603 7 206.93338 58.0495041 103.233319 -1 602
604 7 206.941725 58.0744645 103.207918 -1 603
605 7 206.975398 58.0910696 103.186717 -1 604
606 7 207.052722 58.1688422 103.136698 -1 605
607 7 207.161844 58.2114383 103.118121 -1 606
608 7 207.194438 58.2472698 103.093048 -1 607
609 7 207.219153 58.2694159 103.06981 -1 608
610 7 207.258616 58.2897258 103.048413 -1 609
611 7 207.296232 58.3163389 103.025599 -1 610
612 7 207.32154 58.3151059 103.006918 -1 611
613 7 207.334334 58.3336179 102.983144 -1 612
614 7 207.377797 58.3716609 102.95868 -1 613
615 7 207.401128 58.3828257 102.937376 -1 614
616 7 207.45428 58.4136427 102.915264 -1 615
617 7 207.500282 58.4436481 102.892573 -1 616
618 7 207.525047 58.4451547 102.87326 -1 617
619 7 207.545322 58.4671531 102.849515 -1 618
620 7 207.618191 58.5447339 102.777184 -1 619
621 7 207.647559 58.5968623 102.748463 -1 620
622 7 207.684293 58.5813639 102.733604 -1 621
623 7 207.741082 58.6266738 102.708928 -1 622
624 7 207.769803 58.6402981 102.666017 -1 623
625 7 207.847406 58.7260066 102.613933 -1 624
626 7 207.88202 58.777667 102.585739 -1 625
627 7 207.921563 58.7983737 102.564046 -1 626
628 7 207.950875 58.8151485 102.542089 -1 627
629 7 208.034219 58.8852476 102.471847 -1 628
630 7 208.056876 58.9124632 102.447151 -1 629
631 7 208.084979 58.9407709 102.422773 -1 630
632 7 208.122656 59.0096528 102.391415 -1 631
633 7 208.173764 59.037831 102.369313 -1 632
634 7 208.182689 59.0407157 102.347961 -1 633
635 7 208.194435 59.0797864 102.319812 -1 634
636 7 208.2148 59.0752214 102.30103 -1 635
637 7 208.283887 59.0592106 102.267605 -1 636
638 7 208.295369 59.0501908 102.227088 -1 637
639 7 208.305137 59.0530367 102.205775 -1 638
640 7 208.310653 59.0433485 102.186492 -1 639
641 7 208.331976 59.0465587 102.166242 -1 640
642 7 208.36861 59.0546058 102.124803 -1 641
643 7 208.405786 59.0460831 102.086649 -1 642
644 7 208.459652 59.0364606 102.050352 -1 643
645 7 208.505017 59.0087201 102.016766 -1 644
646 7 208.543436 59.0352485 101.99355 -1 645
647 7 208.55391 59.0442267 101.971013 -1 646
648 7 208.562315 59.0438705 101.950106 -1 647
649 7 208.599434 59.0531666 101.93014 -1 648
650 7 208.647104 59.0863278 101.884649 -1 649
651 7 208.668249 59.109798 101.860255 -1 650
652 7 208.71244 59.1085579 101.821179 -1 651
653 7 208.743617 59.1027938 101.781681 -1 652
654 7 208.822769 59.1044682 101.745446 -1 653
655 7 208.854657 59.093568 101.72889 -1 654
656 7 208.911913 59.1119043 101.687112 -1 655
657 7 208.919788 59.1292386 101.662523 -1 656
658 7 208.932481 59.1425155 101.639209 -1 657
659 7 209.001803 59.1893545 101.614792 -1 658
660 7 209.043478 59.214131 101.592023 -1 659
661 7 209.074229 59.2227158 101.571396 -1 660
662 7 209.148454 59.2918586 101.520966 -1 661
663 7 209.203374 59.3064372 101.4795 -1 662
664 7 209.246594 59.3224249 101.458555 -1 663
665 7 209.270897 59.3152239 101.440392 -1 664
666 7 209.327942 59.3542309 101.394152 -1 665
667 7 209.370822 59.3747305 101.372216 -1 666
668 7 209.425946 59.4148981 101.347507 -1 667
669 7 209.483062 59.4619948 101.299536 -1 668
670 7 209.624543 59.5230859 101.278905 -1 669
671 7 209.689872 59.5807486 101.251543 -1 670
672 7 209.725702 59.616354 101.225764 -1 671
673 7 209.77824 59.6500861 101.201941 -1 672
674 7 209.767056 59.6735182 101.174082 -1 673
675 7 209.807986 59.6857533 101.153453 -1 674
676 7 209.833245 59.6795467 101.135032 -1 675
677 7 209.859255 59.6794268 101.115447 -1 676
678 7 209.938764 59.7366678 101.089371 -1 677
679 7 209.982348 59.7982775 101.03684 -1 678
680 7 210.016183 59.8390299 100.987541 -1 679
681 7 210.038412 59.844734 100.966345 -1 680
682 7 210.083012 59.8790934 100.919289 -1 681
683 7 210.103064 59.9106585 100.892614 -1 682
684 7 210.130869 59.9249289 100.847959 -1 683
685 7 210.137361 59.9262813 100.826083 -1 684
686 7 210.187489 60.0061053 100.770173 -1 685
687 7 210.174593 59.9804905 100.751892 -1 686
688 7 210.271001 60.0094884 100.710645 -1 687
689 7 210.289525 60.0219603 100.687589 -1 688
690 7 210.306798 60.0384902 100.641275 -1 689
691 7 210.299502 60.0440739 100.617127 -1 690
692 7 210.311998 60.0364338 100.57522 -1 691
693 7 210.35203 60.0501894 100.553893 -1 692
694 7 210.383845 60.0551317 100.53357 -1 693
695 7 210.405959 60.0682026 100.510647 -1 694
696 7 210.421764 60.0443897 100.472286 -1 695
697 7 210.459473 60.0394793 100.432117 -1 696
698 7 210.490084 60.0495186 100.388165 -1 697
699 7 210.508335 60.0387995 100.347257 -1 698
700 7 210.527323 60.0342242 100.305122 -1 699
701 7 210.542194 60.0322641 100.284491 -1 700
702 7 210.545527 60.0306477 100.262669 -1 701
703 7 210.55248 60.0295402 100.24108 -1 702
704 7 210.583744 60.0237503 100.20029 -1 703
705 7 210.583038 60.0186978 100.156221 -1 704
706 7 210.586039 60.0144994 100.134841 -1 705
707 7 210.627588 60.0053858 100.11821 -1 706
708 7 210.632631 60.0107309 100.095034 -1 707
709 7 210.632002 60.0060491 100.073377 -1 708
710 7 210.638053 60.0051028 100.051582 -1 709
711 7 210.644555 60.0005743 100.030566 -1 710
712 7 210.646211 60.0000982 100.008225 -1 711
713 7 210.668221 59.9842297 99.9910643 -1 712
714 7 210.690231 59.9976021 99.9678064 -1 713
715 7 210.719443 59.9612395 99.9329751 -1 714
716 7 210.728775 59.958235 99.9118694 -1 715
717 7 210.734697 59.9564768 99.8901608 -1 716
718 7 210.742852 59.9731068 99.8648159 -1 717
719 7 210.755342 59.9742328 99.8431249 -1 718
720 7 210.76139 59.9955298 99.8165704 -1 719
721 7 210.769698 59.998876 99.7939814 -1 720
722 7 210.781064 59.9762097 99.7771334 -1 721
723 7 210.792531 59.9836814 99.7539714 -1 722
724 7 210.799289 59.9889831 99.7307898 -1 723
725 7 210.803253 60.0078756 99.7044675 -1 724
726 7 210.821599 60.0437424 99.6532082 -1 725
727 7 210.819792 59.9931903 99.6408754 -1 726
728 7 210.856248 59.9882569 99.5999288 -1 727
729 7 210.9011 60.0004243 99.5789893 -1 728
730 7 210.943361 60.0081539 99.5130526 -1 729
731 7 210.956729 60.0244335 99.4880868 -1 730
732 7 210.984077 60.0242401 99.4679729 -1 731
733 7 210.989979 60.0155414 99.4475283 -1 732
734 7 210.996226 60.0023746 99.4280558 -1 733
735 7 211.005275 60.0271183 99.4008223 -1 734
736 7 211.037192 60.0576057 99.3746235 -1 735
737 7 211.052552 60.0906397 99.3462283 -1 736
738 7 211.057037 60.0776788 99.3264935 -1 737
739 7 211.073867 60.071506 99.3065362 -1 738
740 7 211.083518 60.0793727 99.2828762 -1 739
741 7 211.129857 60.1121017 99.2575618 -1 740
742 7 211.150802 60.1402297 99.2306898 -1 741
743 7 211.171726 60.2065655 99.1726766 -1 742
744 7 211.180696 60.2163381 99.1484753 -1 743
745 7 211.187883 60.2334015 99.1225315 -1 744
746 7 211.227501 60.291837 99.090984 -1 745
747 7 211.258685 60.3244402 99.0640808 -1 746
748 7 211.27623 60.3467964 99.0379925 -1 747
749 7 211.354375 60.3723688 99.0171994 -1 748
750 7 211.380209 60.3975622 98.9912955 -1 749
751 7 211.416056 60.41027 98.9690277 -1 750
752 7 211.451689 60.4212404 98.9470953 -1 751
753 7 211.48511 60.4360021 98.9241215 -1 752
754 7 211.506156 60.4510442 98.8998577 -1 753
755 7 211.517772 60.4687561 98.8740828 -1 754
756 7 211.566987 60.5143043 98.8228802 -1 755
757 7 211.575228 60.5261284 98.7979928 -1 756
758 7 211.586056 60.5671348 98.7670958 -1 757
759 7 211.587958 60.5777694 98.7418088 -1 758
760 7 211.594445 60.5897768 98.7166657 -1 759
761 7 211.673546 60.6023804 98.6985323 -1 760
762 7 211.718049 60.6217085 98.6755298 -1 761
763 7 211.750054 60.6252371 98.6546776 -1 762
764 7 211.90961 60.777376 98.4979561 -1 763
765 7 211.958462 60.8369851 98.4432563 -1 764
766 7 212.006218 60.8574632 98.3968203 -1 765
767 7 212.041502 60.9177726 98.3171432 -1 766
768 7 212.029804 60.9788999 98.2794049 -1 767
769 7 212.032534 61.00485 98.2506497 -1 768
770 7 212.0579 61.0410986 98.1749646 -1 769
771 7 212.063884 61.0620426 98.1710253 -1 770
772 7 212.077732 61.1076474 98.1390506 -1 771
773 7 212.084558 61.1234661 98.1128091 -1 772
774 7 212.104954 61.1497967 98.0856156 -1 773
775 7 212.118553 61.1632955 98.0605154 -1 774
776 7 212.15486 61.1901549 98.0347455 -1 775
777 7 212.196587 61.2711317 97.9977739 -1 776
778 7 212.208376 61.2919783 97.9708605 -1 777
779 7 212.21039 61.3574052 97.9333146 -1 778
780 7 212.219867 61.381133 97.9055161 -1 779
781 7 212.224204 61.3909744 97.8802046 -1 780
782 7 212.248733 61.4609074 97.8438474 -1 781
783 7 212.261079 61.4942726 97.8141961 -1 782
784 7 212.272961 61.5312585 97.783698 -1 783
785 7 212.279391 61.5365011 97.759529 -1 784
786 7 212.280753 61.5510733 97.7328208 -1 785
787 7 212.324488 61.5749411 97.7082783 -1 786
788 7 212.325795 61.5966869 97.6799813 -1 787
789 7 212.344267 61.6377008 97.6491847 -1 788
790 7 212.366714 61.637317 97.627761 -1 789
791 7 212.427677 61.6662576 97.6037644 -1 790
792 7 212.422719 61.7251707 97.5667151 -1 791
793 7 212.413381 61.7490643 97.5130343 -1 792
794 7 212.411865 61.7540773 97.4879918 -1 793
795 7 212.407437 61.7718169 97.459873 -1 794
796 7 212.419937 61.7767118 97.4362262 -1 795
797 7 212.432335 61.8111172 97.4061259 -1 796
798 7 212.438237 61.82723 97.379348 -1 797
799 7 212.447972 61.8689914 97.3473461 -1 798
800 7 212.455252 61.8894866 97.3197198 -1 799
801 7 212.473586 61.9177208 97.2675869 -1 800
802 7 212.494187 61.9551787 97.2375525 -1 801
803 7 212.529998 61.9728295 97.2133567 -1 802
804 7 212.558885 61.9637699 97.1703337 -1 803
805 7 212.559485 61.9994853 97.1625857 -1 804
806 7 212.567091 62.0459441 97.1292204 -1 805
807 7 212.543068 62.0909754 97.0929606 -1 806
808 7 212.508621 62.1438195 97.0539026 -1 807
809 7 212.478288 62.1865193 97.0174406 -1 808
810 7 212.363561 62.4366986 96.9027969 -1 809
811 7 212.345881 62.5122513 96.8603178 -1 810
812 7 212.338409 62.6107413 96.7896763 -1 811
813 7 212.311243 62.6765345 96.7724656 -1 812
814 7 212.263214 62.7591302 96.7251775 -1 813
815 7 212.260646 62.7917599 96.6935385 -1 814
816 7 212.121631 62.8804964 96.6351653 -1 815
817 7 212.065152 62.9774818 96.583618 -1 816
818 7 211.919487 63.1680917 96.5018747 -1 817
819 7 211.625769 63.5342364 96.291599 -1 818
820 7 211.574457 63.5884787 96.2494356 -1 819
821 7 211.449119 63.7788423 96.1689843 -1 820
822 7 211.395544 63.877944 96.116543 -1 821
823 7 211.20122 63.9493642 96.0538078 -1 822
824 7 211.120925 64.109259 95.9846452 -1 823
825 7 211.101116 64.1587873 95.9467177 -1 824
826 7 211.075478 64.3185262 95.8838681 -1 825
827 7 211.104482 64.4871809 95.8255035 -1 826
828 7 211.152494 64.5565119 95.7911776 -1 827
829 7 211.207785 64.6229316 95.7583404 -1 828
830 7 211.237292 64.9614385 95.6628545 -1 829
831 7 211.240136 65.0239597 95.6246355 -1 830
832 7 211.241172 65.0707206 95.5896317 -1 831
833 7 211.253433 65.1267021 95.5539343 -1 832
834 7 211.225687 65.16668 95.5169292 -1 833
835 7 211.149659 65.1851567 95.4288316 -1 834
836 7 211.078591 65.2978369 95.3704579 -1 835
837 7 211.027231 65.307835 95.3369565 -1 836
838 7 210.907105 65.4934315 95.2060937 -1 837
839 7 210.857995 65.4997012 95.1734851 -1 838
840 7 210.756722 65.5367011 95.1275095 -1 839
841 7 210.597559 65.6193899 95.0639581 -1 840
842 7 210.497992 65.7803251 95.0156642 -1 841
843 7 210.388888 65.9300682 94.9432312 -1 842
844 7 210.347299 66.0967091 94.8756512 -1 843
845 7 210.218399 66.262423 94.7713795 -1 844
846 7 210.121734 66.3264752 94.7190039 -1 845
847 7 210.10243 66.3776748 94.6796725 -1 846
848 7 210.048734 66.4656631 94.6275306 -1 847
849 7 209.98103 66.5478789 94.5747095 -1 848
850 7 209.950857 66.6289767 94.5271241 -1 849
851 7 209.937578 66.681646 94.4881192 -1 850
852 7 209.917917 66.7370966 94.4476021 -1 851
853 7 209.882141 66.790345 94.4053465 -1 852
854 7 209.887509 66.8154226 94.3749612 -1 853
855 7 209.882115 66.8338042 94.3445837 -1 854
856 7 209.864202 66.8673444 94.309092 -1 855
857 7 209.870837 66.8888989 94.2796265 -1 856
858 7 209.85926 66.9117934 94.2473445 -1 857
859 7 209.855523 66.930122 94.2171447 -1 858
860 7 209.847012 66.9581657 94.1841021 -1 859
861 7 209.832136 67.0195148 94.1427227 -1 860
862 7 209.841857 67.0313991 94.1157805 -1 861
863 7 209.849933 67.0511803 94.0868368 -1 862
864 7 209.879264 67.0580865 94.0123719 -1 863
865 7 209.88997 67.1022532 93.9783056 -1 864
866 7 209.890767 67.1396735 93.9443576 -1 865
867 7 209.90052 67.2823072 93.8366829 -1 866
868 7 209.82995 67.5245421 93.7469046 -1 867
869 7 209.764679 67.5589596 93.7041872 -1 868
870 7 209.752767 67.5948612 93.6686707 -1 869
871 7 209.668837 67.6644864 93.6153131 -1 870
872 7 209.644769 67.7110631 93.5756085 -1 871
873 7 209.644357 67.7379743 93.5436766 -1 872
874 7 209.63659 67.7423495 93.5157148 -1 873
875 7 209.642901 67.7464533 93.4898285 -1 874
876 7 209.656053 67.7755946 93.4334217 -1 875
877 7 209.670546 67.7786861 93.4089147 -1 876
878 7 209.689895 67.7965226 93.381802 -1 877
879 7 209.716676 67.8220837 93.354028 -1 878
880 7 209.71773 67.8236953 93.3278887 -1 879
881 7 209.703704 67.8796482 93.2874053 -1 880
882 7 209.71641 67.9132134 93.2298211 -1 881
883 7 209.64125 68.0033237 93.172758 -1 882
884 7 209.600565 68.0500864 93.1303538 -1 883
885 7 209.703812 68.0464102 93.0942394 -1 884
886 7 209.72107 68.0608484 93.0675114 -1 885
887 7 209.735219 68.0692379 93.0416738 -1 886
888 7 209.744822 68.089915 93.0124192 -1 887
889 7 209.783735 68.1057887 92.988515 -1 888
890 7 209.804989 68.1759332 92.9238495 -1 889
891 7 209.816704 68.2096895 92.8919617 -1 890
892 7 209.823467 68.2190979 92.8647716 -1 891
893 7 209.833158 68.2494034 92.8333432 -1 892
894 7 209.837025 68.3042203 92.7955897 -1 893
895 7 209.811607 68.3393736 92.7578973 -1 894
896 7 209.846602 68.3335795 92.7382209 -1 895
897 7 209.841996 68.3536207 92.7069433 -1 896
898 7 209.856497 68.3995018 92.6465685 -1 897
899 7 209.848832 68.4221979 92.6142174 -1 898
900 7 209.842431 68.4326629 92.5847651 -1 899
901 7 209.826066 68.4510121 92.5258711 -1 900
902 7 209.70326 68.5960381 92.3965589 -1 901
903 7 209.625935 68.6575556 92.2924243 -1 902
904 7 209.532995 68.787146 92.1705478 -1 903
905 7 209.398156 68.7739328 92.2056008 -1 904
906 7 209.269548 68.8839753 92.2403015 -1 905
907 7 209.176488 68.9272725 92.2689581 -1 906
908 7 209.087585 68.9790783 92.2700015 -1 907
909 7 209.080982 69.0295166 92.2314125 -1 908
910 7 209.070878 69.0354669 92.2022071 -1 909
911 7 209.024325 69.1072494 92.1526407 -1 910
912 7 208.952039 69.2369073 92.086117 -1 911
913 7 208.86008 69.3076624 92.0559587 -1 912
914 7 208.861998 69.3361565 92.0235361 -1 913
915 7 208.87854 69.3715113 91.9918731 -1 914
916 7 208.90962 69.430343 91.9572657 -1 915
917 7 208.924478 69.4657359 91.9253336 -1 916
918 7 208.935872 69.4906775 91.8951791 -1 917
919 7 208.96166 69.5554147 91.8320315 -1 918
920 7 208.980425 69.5628328 91.8069177 -1 919
921 7 209.004765 69.6127594 91.7468092 -1 920
922 7 209.037488 69.6646881 91.7140185 -1 921
923 7 209.082159 69.7576576 91.6740523 -1 922
924 7 209.105344 69.7510929 91.6527079 -1 923
925 7 209.148484 69.7741414 91.6279668 -1 924
926 7 209.19821 69.7890341 91.579588 -1 925
927 7 209.268223 69.818956 91.5575627 -1 926
928 7 209.287308 69.8308431 91.5314716 -1 927
929 7 209.324997 69.8487515 91.5069864 -1 928
930 7 209.353554 69.8665016 91.4545888 -1 929
931 7 209.348929 69.8706754 91.4264289 -1 930
932 7 209.371697 69.878207 91.401851 -1 931
933 7 209.402433 69.9014501 91.3750757 -1 932
934 7 209.413247 69.8957317 91.3249686 -1 933
935 7 209.416506 69.8780231 91.302826 -1 934
936 7 209.423786 69.8777886 91.277474 -1 935
937 7 209.431213 69.8976654 91.2477212 -1 936
938 7 209.446492 69.9044018 91.2220912 -1 937
939 7 209.473252 69.9111036 91.1982808 -1 938
940 7 209.481865 69.8890303 91.1779057 -1 939
941 7 209.514843 69.8826202 91.1579421 -1 940
942 7 209.550792 69.8727194 91.1392055 -1 941
943 7 209.516771 70.0186277 91.0752432 -1 942
944 7 209.533536 70.1100363 91.004691 -1 943
945 7 209.644143 70.1576935 90.9852664 -1 944
946 7 209.667503 70.1924643 90.9547837 -1 945
947 7 209.695843 70.2377316 90.9228163 -1 946
948 7 209.733171 70.2637464 90.8964697 -1 947
949 7 209.732707 70.269723 90.8684533 -1 948
950 7 209.656794 70.4298336 90.7949523 -1 949
951 7 209.639458 70.4321401 90.7383284 -1 950
952 7 209.607867 70.4188702 90.7094478 -1 951
953 7 209.550366 70.4091066 90.6756274 -1 952
954 7 209.51072 70.4264394 90.6387737 -1 953
955 7 209.508584 70.4516248 90.6062457 -1 954
956 7 209.528874 70.4514276 90.5828382 -1 955
957 7 209.581507 70.4484376 90.5385114 -1 956
958 7 209.599112 70.467342 90.4837654 -1 957
959 7 209.553371 70.4706267 90.4489095 -1 958
960 7 209.501059 70.4658152 90.3879478 -1 959
961 7 209.449538 70.3509562 90.37779 -1 960
962 7 209.434128 70.3253738 90.3540738 -1 961
963 7 209.435005 70.3085695 90.3310764 -1 962
964 7 209.434539 70.2952626 90.3070931 -1 963
965 7 209.416875 70.2915269 90.2782295 -1 964
966 7 209.398927 70.2746741 90.2521724 -1 965
967 7 209.393258 70.2113532 90.2114125 -1 966
968 7 209.43731 70.2137561 90.1643288 -1 967
969 7 209.492544 70.2207775 90.1448878 -1 968
970 7 209.566201 70.2427371 90.1251632 -1 969
971 7 209.605505 70.245363 90.1040872 -1 970
972 7 209.624596 70.2434093 90.0538588 -1 971
973 7 209.643155 70.2721715 90.0237214 -1 972
974 7 209.678013 70.2905381 89.998485 -1 973
975 7 209.700107 70.2931351 89.9746067 -1 974
976 7 209.685838 70.2639963 89.9248284 -1 975
977 7 209.693875 70.2647882 89.8990466 -1 976
978 7 209.712616 70.2393417 89.8537759 -1 977
979 7 209.7653 70.256127 89.8317316 -1 978
980 7 209.845174 70.2285008 89.7967895 -1 979
981 7 209.864003 70.2215567 89.7744007 -1 980
982 7 209.888312 70.2216365 89.7513667 -1 981
983 7 209.933573 70.2480365 89.7260048 -1 982
984 7 209.947555 70.2820873 89.6939309 -1 983
985 7 209.948693 70.2890084 89.6656538 -1 984
986 7 209.923308 70.2713121 89.6384076 -1 985
987 7 209.906672 70.2004761 89.6241036 -1 986
988 7 209.91062 70.1716672 89.6040158 -1 987
989 7 209.931716 70.1656112 89.5547584 -1 988
990 7 209.936661 70.1690817 89.5278021 -1 989
991 7 209.94882 70.1708727 89.5023733 -1 990
992 7 209.974558 70.1788876 89.4777871 -1 991
993 7 209.994747 70.1790185 89.454009 -1 992
994 7 210.010591 70.1860901 89.4280162 -1 993
995 7 210.020847 70.194859 89.4007456 -1 994
996 7 210.016132 70.1834134 89.3483843 -1 995
997 7 210.010272 70.1545709 89.3266439 -1 996
998 7 210.011798 70.1362593 89.3038115 -1 997
999 7 210.021132 70.1337091 89.2788167 -1 998
1000 7 210.023094 70.1006074 89.2592587 -1 999
1001 7 210.027747 70.0806039 89.2372876 -1 1000
1002 7 210.033287 70.0614871 89.2152633 -1 1001
1003 7 210.037035 70.0606372 89.1889699 -1 1002
1004 7 210.115121 70.0632219 89.1468777 -1 1003
1005 7 210.156937 70.0280147 89.1342006 -1 1004
1006 7 210.16464 69.9245878 89.130849 -1 1005
1007 7 210.18837 69.8814261 89.0898665 -1 1006
1008 7 210.201293 69.872914 89.0666901 -1 1007
1009 7 210.220729 69.8540562 89.0468156 -1 1008
1010 7 210.214345 69.8392355 89.0218888 -1 1009
1011 7 210.209485 69.8331264 88.9953014 -1 1010
1012 7 210.225675 69.8246797 88.9726175 -1 1011
1013 7 210.243992 69.8223514 88.9489368 -1 1012
1014 7 210.271588 69.7767629 88.9090342 -1 1013
1015 7 210.280299 69.7769354 88.8832406 -1 1014
1016 7 210.279024 69.7987484 88.8239325 -1 1015
1017 7 210.294769 69.7582694 88.7809503 -1 1016
1018 7 210.330899 69.7440911 88.7626924 -1 1017
1019 7 210.350066 69.7322865 88.7411714 -1 1018
1020 7 210.372874 69.7353025 88.7169965 -1 1019
1021 7 210.408791 69.7569274 88.6364552 -1 1020
1022 7 210.385897 69.7809706 88.6002931 -1 1021
1023 7 210.379251 69.7835557 88.571429 -1 1022
1024 7 210.389216 69.7794563 88.5467049 -1 1023
1025 7 210.39159 69.7518105 88.5258832 -1 1024
1026 7 210.421027 69.8079099 88.491178 -1 1025
1027 7 210.427996 69.8176601 88.4629381 -1 1026
1028 7 210.430799 69.8160633 88.4364893 -1 1027
1029 7 210.433404 69.832687 88.4060366 -1 1028
1030 7 210.436409 69.8441112 88.3767765 -1 1029
1031 7 210.438864 69.8485852 88.3489346 -1 1030
1032 7 210.429262 69.8390668 88.2948956 -1 1031
1033 7 210.479974 69.8764798 88.2677158 -1 1032
1034 7 210.497524 69.8864318 88.2411194 -1 1033
1035 7 210.506485 69.9014425 88.2120264 -1 1034
1036 7 210.531083 69.9288778 88.182779 -1 1035
1037 7 210.552023 69.9302299 88.1585923 -1 1036
1038 7 210.557494 69.9425864 88.1295008 -1 1037
1039 7 210.572451 69.9561013 88.0743859 -1 1038
1040 7 210.523628 69.9518413 88.0400348 -1 1039
1041 7 210.541615 69.957493 88.0144167 -1 1040
1042 7 210.554367 69.9587151 87.9889009 -1 1041
1043 7 210.55948 69.9667325 87.9606635 -1 1042
1044 7 210.577586 69.9741347 87.9346753 -1 1043
1045 7 210.546591 69.9684481 87.9035028 -1 1044
1046 7 210.558801 69.9627352 87.8793834 -1 1045
1047 7 210.541046 69.9382284 87.8544382 -1 1046
1048 7 210.538643 69.9547651 87.8231003 -1 1047
1049 7 210.533626 69.9799146 87.7894656 -1 1048
1050 7 210.53803 69.9896524 87.7607062 -1 1049
1051 7 210.524022 70.036282 87.7209459 -1 1050
1052 7 210.484438 70.0789048 87.6778546 -1 1051
1053 7 210.425955 70.0977 87.6367909 -1 1052
1054 7 210.344961 70.0769619 87.6005486 -1 1053
1055 7 210.288311 70.0549822 87.5685693 -1 1054
1056 7 210.243243 70.0245687 87.5403211 -1 1055
1057 7 210.213343 69.9901515 87.5154439 -1 1056
1058 7 210.19809 69.9127521 87.5023447 -1 1057
1059 7 210.191309 69.8719463 87.4826888 -1 1058
1060 7 210.16344 69.8644234 87.4522956 -1 1059
1061 7 210.144063 69.8614208 87.4223089 -1 1060
1062 7 210.120369 69.8393095 87.3683201 -1 1061
1063 7 210.097763 69.8154346 87.3423435 -1 1062
1064 7 210.089074 69.7659888 87.2967904 -1 1063
1065 7 210.096758 69.7653686 87.2707206 -1 1064
1066 7 210.08892 69.7323484 87.2491788 -1 1065
1067 7 210.072433 69.703437 87.2253082 -1 1066
1068 7 210.045863 69.6811832 87.1983095 -1 1067
1069 7 210.038013 69.6481708 87.1767669 -1 1068
1070 7 210.038122 69.6076496 87.130689 -1 1069
1071 7 210.048133 69.5950085 87.1076161 -1 1070
1072 7 210.044597 69.5863311 87.0814281 -1 1071
1073 7 210.013493 69.5267917 87.0618819 -1 1072
1074 7 210.020234 69.5140769 87.0382772 -1 1073
1075 7 210.022142 69.5020981 87.0137078 -1 1074
1076 7 210.007281 69.4421597 86.9969518 -1 1075
1077 7 210.002688 69.2954973 86.9460383 -1 1076
1078 7 209.886196 69.1273377 86.9917505 -1 1077
1079 7 209.868734 68.9870778 87.047751 -1 1078
1080 7 209.791195 68.793465 87.1059792 -1 1079
1081 7 209.770561 68.6205177 87.1691329 -1 1080
1082 7 209.649611 68.3519547 87.2101986 -1 1081
1083 4 209.803196 68.3933829 87.1984032 -1 1082
1084 4 209.889179 68.3804148 87.1878679 -1 1083
1085 4 209.942964 68.3157902 87.1837877 -1 1084
1086 4 210.039964 68.326383 87.1696516 -1 1085
1087 4 210.143298 68.3251104 87.1592157 -1 1086
1088 4 210.197026 68.3267766 87.1400281 -1 1087
1089 4 210.471647 68.3508255 87.1515519 -1 1088
1090 4 210.58709 68.3283484 87.1477381 -1 1089
1091 4 210.884369 68.3247044 87.1413136 -1 1090
1092 4 211.112109 68.3756542 87.1387945 -1 1091
1093 4 211.668854 68.5051412 87.1709115 -1 1092
1094 4 212.084122 68.5428108 87.2005683 -1 1093
1095 4 212.347152 68.8059407 87.15665 -1 1094
1096 4 212.57544 68.9062284 87.1431894 -1 1095
1097 4 212.72534 68.9754741 87.1242368 -1 1096
1098 4 212.855478 69.0210103 87.1073417 -1 1097
1099 4 213.106214 69.1215445 87.0974929 -1 1098
1100 4 213.342227 69.2214414 87.0581605 -1 1099
1101 4 213.488232 69.2283942 87.0519941 -1 1100
1102 4 213.605441 69.2683706 87.034344 -1 1101
1103 4 213.627451 69.2651729 87.0110406 -1 1102
1104 4 213.753783 69.283778 86.9993181 -1 1103
1105 4 214.188419 69.322568 87.0309314 -1 1104
1106 4 214.378528 69.3180218 87.0337267 -1 1105
1107 4 214.644802 69.2130212 87.0415555 -1 1106
1108 4 214.803227 69.1208602 87.0574308 -1 1107
1109 4 214.941331 69.0550426 87.0646604 -1 1108
1110 4 214.955526 69.020003 87.0467655 -1 1109
1111 4 215.000503 68.9932064 87.031798 -1 1110
1112 4 215.036886 68.9344235 87.022186 -1 1111
1113 4 215.121766 68.9048261 87.0137817 -1 1112
1114 4 215.142626 68.8716527 86.9965044 -1 1113
1115 4 215.141292 68.8622453 86.97095 -1 1114
1116 4 215.181442 68.8096817 86.933292 -1 1115
1117 4 215.219233 68.785415 86.9166951 -1 1116
1118 4 215.311396 68.7671835 86.9069636 -1 1117
1119 4 215.345919 68.7557937 86.8871796 -1 1118
1120 4 215.44422 68.7171412 86.855272 -1 1119
1121 4 215.566431 68.6692652 86.8561205 -1 1120
1122 4 215.693064 68.6646547 86.8212703 -1 1121
1123 4 215.749571 68.6648339 86.8023106 -1 1122
1124 4 215.814439 68.6548166 86.7867004 -1 1123
1125 4 215.904905 68.6486305 86.7740724 -1 1124
1126 4 216.036475 68.6456295 86.7668343 -1 1125
1127 4 216.097154 68.6476036 86.7480901 -1 1126
1128 4 216.206247 68.6520022 86.7359724 -1 1127
1129 4 216.23281 68.6448857 86.7140692 -1 1128
1130 4 216.294341 68.5800256 86.6819253 -1 1129
1131 4 216.327196 68.5687168 86.6618036 -1 1130
1132 4 216.397268 68.5777406 86.642952 -1 1131
1133 4 216.449762 68.5116606 86.6369863 -1 1132
1134 4 216.521215 68.4888771 86.6248638 -1 1133
1135 4 216.563692 68.4742908 86.6068074 -1 1134
1136 4 216.60509 68.46916 86.5866417 -1 1135
1137 4 216.681797 68.4800204 86.5683364 -1 1136
1138 4 216.800214 68.434675 86.5676471 -1 1137
1139 4 217.058347 68.3867482 86.5331874 -1 1138
1140 4 217.161992 68.3699524 86.497139 -1 1139
1141 4 217.279176 68.3757236 86.4584184 -1 1140
1142 4 217.385671 68.3710036 86.3658184 -1 1141
1143 4 217.444665 68.3769124 86.318659 -1 1142
1144 4 217.538174 68.4731487 86.2853928 -1 1143
1145 4 217.706016 68.570308 86.262838 -1 1144
1146 4 217.766345 68.6625793 86.225828 -1 1145
1147 4 217.908451 68.8884712 86.1470438 -1 1146
1148 4 218.041605 69.0762892 86.0750163 -1 1147
1149 4 218.162307 69.1785258 86.0454931 -1 1148
1150 4 218.275201 69.2403291 86.0228173 -1 1149
1151 4 218.400097 69.2988135 86.0026152 -1 1150
1152 4 218.458442 69.3487693 85.9743317 -1 1151
1153 4 218.494759 69.3821814 85.9460178 -1 1152
1154 4 218.542826 69.3883293 85.9246781 -1 1153
1155 4 218.588491 69.3781845 85.9061094 -1 1154
1156 4 218.620003 69.3618846 85.8866358 -1 1155
1157 4 218.607673 69.3322246 85.8632781 -1 1156
1158 4 218.615513 69.2454406 85.853895 -1 1157
1159 4 218.772014 69.0756243 85.8823414 -1 1158
1160 4 218.866274 68.3313514 85.9059174 -1 1159
1161 4 218.774717 67.7804709 85.8951414 -1 1160
1162 4 218.752474 67.4375999 85.9080053 -1 1161
1163 4 218.788724 67.3981318 85.8940485 -1 1162
1164 4 218.819635 67.3818918 85.8745501 -1 1163
1165 4 218.888421 67.3376349 85.8661089 -1 1164
1166 4 219.006598 67.2973936 85.8636704 -1 1165
1167 4 219.034259 67.2975247 85.840334 -1 1166
1168 4 219.078247 67.2805849 85.822784 -1 1167
1169 4 219.104795 67.2591303 85.8037522 -1 1168
1170 4 219.19716 67.1943931 85.8027584 -1 1169
1171 4 219.220054 67.1815359 85.7814469 -1 1170
1172 4 219.254547 67.1549935 85.7645655 -1 1171
1173 4 219.269327 67.1437773 85.7417976 -1 1172
1174 4 219.3351 67.0873525 85.7354115 -1 1173
1175 4 219.354759 67.0753344 85.7134847 -1 1174
1176 4 219.402086 67.0593087 85.6961901 -1 1175
1177 4 219.437714 67.0388333 85.6782095 -1 1176
1178 4 219.492164 67.0012807 85.6663503 -1 1177
1179 4 219.864889 66.9719112 85.5878924 -1 1178
1180 4 219.96196 66.9742526 85.4652303 -1 1179
1181 4 220.010157 66.97728 85.4441046 -1 1180
1182 4 220.05613 66.985471 85.4216144 -1 1181
1183 4 220.122675 66.9783246 85.4050903 -1 1182
1184 4 220.214505 66.9334008 85.3997694 -1 1183
1185 4 220.33007 66.9950413 85.3758019 -1 1184
1186 4 220.582186 66.7975898 85.4233635 -1 1185
1187 4 220.785067 66.7404674 85.4353205 -1 1186
1188 4 220.887689 66.6738215 85.3817038 -1 1187
1189 4 220.939978 66.6586907 85.3648005 -1 1188
1190 4 220.979068 66.6417173 85.3465081 -1 1189
1191 4 221.072287 66.6060956 85.3392597 -1 1190
1192 4 221.177194 66.5748759 85.3326443 -1 1191
1193 4 221.270674 66.4679929 85.339976 -1 1192
1194 4 221.330314 66.4129088 85.3322085 -1 1193
1195 4 221.373629 66.3402914 85.3258939 -1 1194
1196 4 221.484022 66.2811205 85.3256499 -1 1195
1197 4 221.523078 66.2231855 85.3157687 -1 1196
1198 4 221.579183 66.199299 85.3011152 -1 1197
1199 4 221.617331 66.1387042 85.2916765 -1 1198
1200 4 221.662721 66.0938141 85.2799546 -1 1199
1201 4 221.74011 66.0281519 85.2766979 -1 1200
1202 4 221.78739 65.988459 85.2641519 -1 1201
1203 4 221.82611 65.9600551 85.2481601 -1 1202
1204 4 221.869371 65.9220638 85.234744 -1 1203
1205 4 221.888885 65.9057741 85.2137561 -1 1204
1206 4 221.919332 65.8755651 85.1970726 -1 1205
1207 4 221.988413 65.8455448 85.1853535 -1 1206
1208 4 222.054535 65.8233618 85.17162 -1 1207
1209 4 222.112527 65.7827683 85.1606471 -1 1208
1210 4 222.165164 65.7928602 85.1384762 -1 1209
1211 4 222.206849 65.7757934 85.1205199 -1 1210
1212 4 222.427315 65.8325633 85.0566511 -1 1211
1213 4 222.486566 65.8024522 85.0436378 -1 1212
1214 4 222.592763 65.7532533 85.040585 -1 1213
1215 4 222.645202 65.7160731 85.0281384 -1 1214
1216 4 222.69601 65.6788709 85.0154867 -1 1215
1217 4 222.741807 65.5951883 85.0117846 -1 1216
1218 4 222.766093 65.5955568 84.9879934 -1 1217
1219 4 222.820167 65.6012747 84.9669068 -1 1218
1220 4 222.865498 65.5929409 84.9476035 -1 1219
1221 4 222.902405 65.5565247 84.9330158 -1 1220
1222 4 222.903997 65.5208764 84.9137706 -1 1221
1223 4 223.013779 65.532318 84.8718023 -1 1222
1224 4 223.02038 65.5212429 84.8481256 -1 1223
1225 4 223.055954 65.4927002 84.8317506 -1 1224
1226 4 223.079884 65.4714535 84.7855875 -1 1225
1227 4 223.137733 65.4447155 84.7716872 -1 1226
1228 4 223.17342 65.4307581 84.7791145 -1 1227
1229 4 223.267834 65.4146124 84.7676685 -1 1228
1230 4 223.317641 65.3802497 84.7275243 -1 1229
1231 4 223.372122 65.338174 84.7431222 -1 1230
1232 4 223.422106 65.3081854 84.7021075 -1 1231
1233 4 223.480625 65.250584 84.6946507 -1 1232
1234 4 223.529786 65.2443293 84.6486381 -1 1233
1235 4 223.593798 65.2271756 84.6335192 -1 1234
1236 4 223.670646 65.224986 84.6169305 -1 1235
1237 4 223.880869 65.1879139 84.5441416 -1 1236
1238 4 223.883124 65.1944575 84.5163434 -1 1237
1239 4 223.918531 65.1697009 84.4724394 -1 1238
1240 4 223.918097 65.116355 84.4566475 -1 1239
1241 4 223.91498 65.0823725 84.4365368 -1 1240
1242 4 223.944621 64.9902096 84.4326111 -1 1241
1243 4 223.956138 64.9500264 84.4156621 -1 1242
1244 4 224.147386 64.8090779 84.4421544 -1 1243
1245 4 224.311462 64.4717516 84.5060975 -1 1244
1246 4 224.607052 63.9366974 84.6278747 -1 1245
1247 4 224.683026 63.8617347 84.6262244 -1 1246
1248 4 224.72152 63.7770656 84.6221435 -1 1247
1249 4 224.726028 63.6073608 84.6321103 -1 1248
1250 4 224.764979 63.4811355 84.6370395 -1 1249
1251 4 224.764732 63.3835587 84.6046935 -1 1250
1252 4 224.766638 63.3194352 84.5920712 -1 1251
1253 4 224.7868 63.2281204 84.5874663 -1 1252
1254 4 224.810564 63.2006618 84.5695818 -1 1253
1255 4 224.862458 63.0873145 84.5734893 -1 1254
1256 4 224.969986 62.9723627 84.5842571 -1 1255
1257 4 225.013306 62.9301649 84.5718429 -1 1256
1258 4 225.105273 62.8177632 84.5802252 -1 1257
1259 4 225.122299 62.7838979 84.5629681 -1 1258
1260 4 225.22712 62.623001 84.5833212 -1 1259
1261 4 225.25112 62.5699132 84.5710496 -1 1260
1262 4 225.28293 62.4985263 84.5636516 -1 1261
1263 4 225.299082 62.4609176 84.5471407 -1 1262
1264 4 225.328375 62.4167609 84.5335589 -1 1263
1265 4 225.563669 62.1971953 84.5020104 -1 1264
1266 4 225.926533 61.9708237 84.4332171 -1 1265
1267 4 226.250873 61.8684603 84.2536804 -1 1266
1268 4 226.371107 61.8887881 84.1041051 -1 1267
1269 4 226.733017 61.840166 83.9174194 -1 1268
1270 4 226.823458 61.7251937 83.8466045 -1 1269
1271 4 226.836086 61.6318926 83.7888174 -1 1270
1272 4 226.882068 61.5314024 83.7363556 -1 1271
1273 4 227.281261 61.2669975 83.6794279 -1 1272
1274 4 227.39141 61.161692 83.6615158 -1 1273
1275 4 227.423123 61.112761 83.6491637 -1 1274
1276 4 227.464466 61.0867199 83.6329498 -1 1275
1277 4 227.506662 61.0606393 83.6168364 -1 1276
1278 4 227.496045 61.0005718 83.5494292 -1 1277
1279 4 227.492634 60.9254083 83.4596781 -1 1278
1280 4 227.534978 60.8667116 83.3978279 -1 1279
1281 4 227.614579 60.8108103 83.3922786 -1 1280
1282 4 227.644645 60.7533258 83.3815988 -1 1281
1283 4 227.741203 60.7014724 83.377008 -1 1282
1284 4 227.795506 60.6366829 83.344165 -1 1283
1285 4 227.889911 60.5557864 83.2927986 -1 1284
1286 4 227.974871 60.5132655 83.2321225 -1 1285
1287 4 228.012705 60.5168407 83.2091203 -1 1286
1288 4 228.100881 60.5096512 83.1939484 -1 1287
1289 4 228.111673 60.5092964 83.1424668 -1 1288
1290 4 228.130121 60.5096748 83.1180371 -1 1289
1291 4 228.159754 60.5293188 83.0907044 -1 1290
1292 4 228.184943 60.5304313 83.0668623 -1 1291
1293 4 228.254694 60.5283992 83.0485959 -1 1292
1294 4 228.259597 60.5216904 83.024203 -1 1293
1295 4 228.271986 60.5072997 83.0022769 -1 1294
1296 4 228.286226 60.5068471 82.9775707 -1 1295
1297 4 228.311234 60.4911522 82.9573116 -1 1296
1298 4 228.337165 60.481957 82.9357632 -1 1297
1299 4 228.397542 60.4707719 82.8920653 -1 1298
1300 4 228.408573 60.4834662 82.8641999 -1 1299
1301 4 228.452216 60.4756062 82.8443231 -1 1300
1302 4 228.497249 60.4387469 82.8307875 -1 1301
1303 4 228.647543 60.4042081 82.7756196 -1 1302
1304 4 228.735679 60.3808109 82.7112361 -1 1303
1305 4 228.776284 60.4065757 82.6575286 -1 1304
1306 4 228.822628 60.414387 82.6082789 -1 1305
1307 4 228.838001 60.4474183 82.5502579 -1 1306
1308 4 228.873576 60.4798129 82.494621 -1 1307
1309 4 228.932667 60.5040127 82.4433522 -1 1308
1310 4 228.977333 60.5146202 82.3933668 -1 1309
1311 4 229.006516 60.4771153 82.3518251 -1 1310
1312 4 229.046929 60.4784877 82.3033208 -1 1311
1313 4 229.058706 60.4816379 82.2512424 -1 1312
1314 4 229.068777 60.4810879 82.1997505 -1 1313
1315 4 229.104262 60.5021773 82.1465384 -1 1314
1316 4 229.145729 60.5398706 82.0905087 -1 1315
1317 4 229.192168 60.5643309 82.0378446 -1 1316
1318 4 229.249648 60.6099013 81.982006 -1 1317
1319 4 229.29268 60.6316247 81.9295685 -1 1318
1320 4 229.334069 60.6664268 81.8742136 -1 1319
1321 4 229.350022 60.6590761 81.8248176 -1 1320
1322 4 229.377902 60.6851059 81.7961565 -1 1321
1323 4 229.258478 59.9655924 81.9079434 -1 1322
1324 4 229.302559 59.985634 81.882217 -1 1323
1325 4 229.325414 59.9856975 81.858366 -1 1324
1326 4 229.354224 59.9940164 81.8334339 -1 1325
1327 4 229.355093 59.9824207 81.783226 -1 1326
1328 4 229.361043 59.9811348 81.7577803 -1 1327
1329 4 229.392429 59.9882561 81.7070115 -1 1328
1330 4 229.434691 59.9630999 81.6642739 -1 1329
1331 4 229.433873 59.9449383 81.6152498 -1 1330
1332 4 229.476093 59.8962634 81.5774673 -1 1331
1333 4 229.628627 59.9586167 81.5286048 -1 1332
1334 4 229.642219 59.9361969 81.482084 -1 1333
1335 4 229.68038 59.9242413 81.4361099 -1 1334
1336 4 229.764289 59.9389789 81.3896601 -1 1335
1337 4 229.771124 59.9413752 81.363546 -1 1336
1338 4 229.827123 59.9654565 81.3120304 -1 1337
1339 4 229.870396 59.9467149 81.2680669 -1 1338
1340 4 229.912002 59.9468078 81.2199737 -1 1339
1341 4 229.991635 59.9477526 81.2023685 -1 1340
1342 4 230.033263 59.9365441 81.1566517 -1 1341
1343 4 230.086743 59.9503215 81.1070613 -1 1342
1344 4 230.132585 59.9803167 81.0532422 -1 1343
1345 4 230.217285 60.0531926 80.9949318 -1 1344
1346 4 230.232595 60.0543261 80.9700631 -1 1345
1347 4 230.285086 60.087132 80.9428478 -1 1346
1348 4 230.323153 60.1279044 80.9123569 -1 1347
1349 4 230.368028 60.1496739 80.8865973 -1 1348
1350 4 230.407887 60.1490717 80.864906 -1 1349
1351 4 230.42909 60.1603283 80.8386327 -1 1350
1352 4 229.687169 60.1041338 80.7390148 -1 1351
1353 4 230.449567 60.158187 80.7886811 -1 1352
1354 4 230.422446 60.1897299 80.7526782 -1 1353
1355 4 230.530998 60.1791481 80.7145751 -1 1354
1356 4 230.564868 60.1974905 80.6883097 -1 1355
1357 4 230.59122 60.2101392 80.6359929 -1 1356
1358 4 230.631881 60.2401445 80.5817529 -1 1357
1359 4 230.647978 60.2543342 80.5543171 -1 1358
1360 4 230.663692 60.1941114 80.5157894 -1 1359
1361 4 230.670469 60.2104676 80.4868301 -1 1360
1362 4 230.70522 60.2368666 80.4326645 -1 1361
1363 4 230.768582 60.2786325 80.4050413 -1 1362
1364 4 230.766906 60.2895971 80.3762215 -1 1363
1365 4 230.769419 60.3079214 80.3463741 -1 1364
1366 4 230.794791 60.3264705 80.3191387 -1 1365
1367 4 230.822626 60.3561795 80.2899063 -1 1366
1368 4 230.84972 60.3690447 80.2640504 -1 1367
1369 4 230.877613 60.388437 80.2369551 -1 1368
1370 4 230.899593 60.4051945 80.2097149 -1 1369
1371 4 230.941038 60.4232311 80.184495 -1 1370
1372 4 230.969781 60.4407118 80.1579106 -1 1371
1373 4 231.049647 60.5240205 80.1238929 -1 1372
1374 4 231.107064 60.5527914 80.0984098 -1 1373
1375 4 231.153716 60.5528875 80.0775145 -1 1374
1376 4 231.18563 60.5917631 80.0469975 -1 1375
1377 4 231.224436 60.6163998 80.0202029 -1 1376
1378 4 231.227906 60.6159004 79.9943477 -1 1377
1379 4 231.259092 60.6398177 79.96681 -1 1378
1380 4 231.303742 60.6717444 79.9392518 -1 1379
1381 4 231.317331 60.6756095 79.913713 -1 1380
1382 4 231.354669 60.6759765 79.8917031 -1 1381
1383 4 231.391087 60.6838427 79.8680684 -1 1382
1384 4 231.445428 60.6790351 79.8491341 -1 1383
1385 4 231.488683 60.6820241 79.8273089 -1 1384
1386 4 231.540345 60.6913075 79.8052174 -1 1385
1387 4 231.567494 60.6956987 79.7812036 -1 1386
1388 4 231.629526 60.687845 79.7638174 -1 1387
1389 4 231.674813 60.6636381 79.7477348 -1 1388
1390 4 231.703828 60.6548697 79.7266031 -1 1389
1391 4 231.734849 60.6287621 79.682851 -1 1390
1392 4 231.796044 60.6246365 79.6646188 -1 1391
1393 4 231.858854 60.6279472 79.6450894 -1 1392
1394 4 231.902912 60.639308 79.621716 -1 1393
1395 4 231.913166 60.6413757 79.5961798 -1 1394
1396 4 231.939871 60.6176616 79.5777807 -1 1395
1397 4 231.941888 60.6012357 79.5549726 -1 1396
1398 4 231.947044 60.6043847 79.5286107 -1 1397
1399 4 231.981172 60.6062126 79.479629 -1 1398
1400 4 232.069826 60.6462042 79.4558807 -1 1399
1401 4 232.072475 60.6466047 79.4297751 -1 1400
1402 4 232.081903 60.6477364 79.4043349 -1 1401
1403 4 232.100339 60.6720076 79.3753463 -1 1402
1404 4 232.1225 60.6727563 79.3515139 -1 1403
1405 4 232.14461 60.677249 79.3269287 -1 1404
1406 4 232.24271 60.7085303 79.3061439 -1 1405
1407 4 232.364791 60.7882445 79.2523176 -1 1406
1408 4 232.379946 60.8032249 79.2248356 -1 1407
1409 4 232.43391 60.8329828 79.1991206 -1 1408
1410 4 232.510721 60.8667582 79.1754001 -1 1409
1411 4 232.558835 60.8901338 79.1502812 -1 1410
1412 4 232.574179 60.8929348 79.1252634 -1 1411
1413 4 232.627371 60.9170964 79.1006258 -1 1412
1414 4 232.681955 60.9589804 79.0726721 -1 1413
1415 4 232.697955 60.9729709 79.0455363 -1 1414
1416 4 232.709657 60.9898796 79.0173014 -1 1415
1417 4 232.74101 60.9996915 78.9928737 -1 1416
1418 4 232.778326 61.0084002 78.9693993 -1 1417
1419 4 232.82707 61.0429478 78.9422408 -1 1418
1420 4 232.865407 61.0889812 78.9115614 -1 1419
1421 4 232.894109 61.1501875 78.8767298 -1 1420
1422 4 232.910832 61.1697097 78.8486309 -1 1421
1423 4 232.935821 61.2011242 78.8192195 -1 1422
1424 4 232.946341 61.2338431 78.7877695 -1 1423
1425 4 232.956997 61.2590861 78.7578073 -1 1424
1426 4 232.978747 61.2812306 78.7298321 -1 1425
1427 4 232.996931 61.3118402 78.6997582 -1 1426
1428 4 233.009544 61.3230329 78.6728052 -1 1427
1429 4 233.039185 61.3319182 78.6484263 -1 1428
1430 4 233.041471 61.3498823 78.6188634 -1 1429
1431 4 233.117884 61.4403524 78.5843579 -1 1430
1432 4 233.149344 61.5263105 78.5451619 -1 1431
1433 4 233.165475 61.5717237 78.5119866 -1 1432
1434 4 233.173524 61.5968912 78.4817553 -1 1433
1435 4 233.211071 61.6324639 78.4532125 -1 1434
1436 4 233.271441 61.5923276 78.4423297 -1 1435
1437 4 233.24105 61.6675679 78.3974928 -1 1436
1438 4 233.227265 61.6802285 78.366951 -1 1437
1439 4 233.228179 61.6804841 78.3406869 -1 1438
1440 4 233.298203 61.7448924 78.3106701 -1 1439
1441 4 233.455218 61.8936452 78.0384523 -1 1440
1442 4 233.460171 61.990187 77.8096443 -1 1441
1443 4 233.537045 62.0138109 77.7623126 -1 1442
1444 4 233.578898 62.0095635 77.7158837 -1 1443
1445 4 233.595887 62.0121295 77.6912523 -1 1444
1446 4 233.621544 62.0080545 77.6690346 -1 1445
1447 4 233.641386 61.9985615 77.6471162 -1 1446
1448 4 233.647707 61.9856554 77.6241081 -1 1447
1449 4 233.652283 61.9746265 77.6005099 -1 1448
1450 4 233.662865 61.9616217 77.5780743 -1 1449
1451 4 233.668804 61.9302454 77.5586016 -1 1450
1452 4 233.665754 61.8842669 77.5407994 -1 1451
1453 4 233.664938 61.851155 77.5207924 -1 1452
1454 4 233.668012 61.8327355 77.4984376 -1 1453
1455 4 233.674471 61.8151614 77.4763576 -1 1454
1456 4 233.67811 61.7745237 77.4583929 -1 1455
1457 4 233.688179 61.7827511 77.43177 -1 1456
1458 4 233.693201 61.7550148 77.4114796 -1 1457
1459 4 233.694393 61.7106939 77.3939167 -1 1458
1460 4 233.702832 61.6828554 77.3740905 -1 1459
1461 4 233.699063 61.6663856 77.3504771 -1 1460
1462 4 233.686182 61.6399245 77.3276286 -1 1461
1463 4 233.685375 61.6076305 77.3074771 -1 1462
1464 4 233.693357 61.5649327 77.290486 -1 1463
1465 4 233.701558 61.5138582 77.2751539 -1 1464
1466 4 233.722471 61.5349147 77.2211079 -1 1465
1467 4 233.843141 61.5508478 77.2072936 -1 1466
1468 4 233.854183 61.5228638 77.1878343 -1 1467
1469 4 233.855408 61.5117935 77.163824 -1 1468
1470 4 233.84606 61.4814695 77.142183 -1 1469
1471 4 233.837734 61.4771018 77.1156363 -1 1470
1472 4 233.824207 61.5080997 77.0815461 -1 1471
1473 4 233.814814 61.5436105 77.0471094 -1 1472
1474 4 233.823302 61.5796241 77.0148935 -1 1473
1475 4 233.830977 61.6137783 76.9829355 -1 1474
1476 4 233.827356 61.624085 76.9541384 -1 1475
1477 4 233.840291 61.6210702 76.9300859 -1 1476
1478 4 233.854529 61.6328344 76.9033349 -1 1477
1479 4 233.869416 61.6519818 76.8752377 -1 1478
1480 4 233.902078 61.6448369 76.8545693 -1 1479
1481 4 233.912969 61.6233388 76.8338433 -1 1480
1482 4 233.93046 61.6100243 76.8123926 -1 1481
1483 4 233.918243 61.622334 76.7820882 -1 1482
1484 4 233.899351 61.6597487 76.7460332 -1 1483
1485 4 233.916811 61.7102296 76.6858801 -1 1484
1486 4 233.93387 61.7422073 76.6555945 -1 1485
1487 4 233.990614 61.7881468 76.627836 -1 1486
1488 4 234.063223 61.8457573 76.5999414 -1 1487
1489 4 234.096777 61.8376745 76.5796235 -1 1488
1490 4 234.11755 61.8584572 76.5520379 -1 1489
1491 4 234.164842 61.876865 76.5284293 -1 1490
1492 4 234.322678 61.966921 76.5056978 -1 1491
1493 4 234.369641 62.0249808 76.4744723 -1 1492
1494 4 234.393682 62.0216985 76.4520088 -1 1493
1495 4 234.426928 62.0246899 76.4295702 -1 1494
1496 4 234.494003 62.0666728 76.404168 -1 1495
1497 4 234.542531 62.1007043 76.3778385 -1 1496
1498 4 234.563764 62.1057586 76.3534239 -1 1497
1499 4 234.586821 62.1070897 76.3299711 -1 1498
1500 4 234.618455 62.1073351 76.3078805 -1 1499
1501 4 234.644196 62.104923 76.2855127 -1 1500
1502 4 234.703365 62.0732087 76.2469651 -1 1501
1503 4 234.724959 62.0671727 76.2247427 -1 1502
1504 4 234.807192 62.0627446 76.2103647 -1 1503
1505 4 234.907094 62.0948745 76.1914069 -1 1504
1506 4 234.963787 62.1149122 76.168966 -1 1505
1507 4 235.011895 62.162776 76.1400897 -1 1506
1508 4 235.084434 62.1954181 76.1174368 -1 1507
1509 4 235.135175 62.2146363 76.0944067 -1 1508
1510 4 235.233936 62.2319141 76.0520325 -1 1509
1511 4 235.273741 62.2457969 76.0285682 -1 1510
1512 4 235.311744 62.2624746 76.0043402 -1 1511
1513 4 235.389206 62.2765789 75.9859847 -1 1512
1514 4 235.430004 62.2609322 75.968269 -1 1513
1515 4 235.510246 62.2694441 75.9513781 -1 1514
1516 4 235.614332 62.3079498 75.9321199 -1 1515
1517 4 235.772983 62.3039252 75.9283677 -1 1516
1518 4 235.863785 62.2808284 75.9189283 -1 1517
1519 4 235.917248 62.2981415 75.896817 -1 1518
1520 4 235.966396 62.316457 75.8739424 -1 1519
1521 4 236.00716 62.3293853 75.8509372 -1 1520
1522 4 236.134798 62.3591531 75.8367579 -1 1521
1523 4 236.204781 62.3955458 75.8134492 -1 1522
1524 4 236.238224 62.3975205 75.7915268 -1 1523
1525 4 236.319352 62.4096872 75.7743069 -1 1524
1526 4 236.368002 62.4187613 75.7531899 -1 1525
1527 4 236.436212 62.4330115 75.7338356 -1 1526
1528 4 236.495341 62.4148927 75.6930901 -1 1527
1529 4 236.563454 62.3838297 75.6821456 -1 1528
1530 4 236.632956 62.3869389 75.665079 -1 1529
1531 4 236.793209 62.3519947 75.64154 -1 1530
1532 4 236.892016 62.3535821 75.6288775 -1 1531
1533 4 236.967602 62.3806324 75.6083258 -1 1532
1534 4 237.038436 62.4207415 75.584745 -1 1533
1535 4 237.121818 62.4226268 75.5699596 -1 1534
1536 4 237.187122 62.4257789 75.5524312 -1 1535
1537 4 237.226328 62.4377683 75.5296438 -1 1536
1538 4 237.26081 62.4377959 75.5083907 -1 1537
1539 4 237.318898 62.4271667 75.4924068 -1 1538
1540 4 237.381645 62.454452 75.4701706 -1 1539
1541 4 237.518342 62.440846 75.4137024 -1 1540
1542 4 237.653274 62.3801202 75.3916682 -1 1541
1543 4 237.763368 62.3851008 75.3802699 -1 1542
1544 4 237.842451 62.4148544 75.3600344 -1 1543
1545 4 237.930562 62.4100399 75.3473618 -1 1544
1546 4 237.969084 62.3959683 75.329345 -1 1545
1547 4 238.040857 62.4147059 75.310136 -1 1546
1548 4 238.046678 62.4235881 75.2833488 -1 1547
1549 4 238.099451 62.4237818 75.2388056 -1 1548
1550 4 238.18069 62.4001282 75.2026391 -1 1549
1551 4 238.257781 62.415936 75.1848038 -1 1550
1552 4 238.253912 62.4073048 75.1598122 -1 1551
1553 4 238.268603 62.4094629 75.1355348 -1 1552
1554 4 238.265347 62.4305798 75.1052848 -1 1553
1555 4 238.135033 62.6443838 75.0221099 -1 1554
1556 4 238.35205 62.4234859 75.0670134 -1 1555
1557 4 238.380691 62.4017077 75.0230768 -1 1556
1558 4 238.429337 62.3724188 75.0093411 -1 1557
1559 4 238.545399 62.2474914 75.0224062 -1 1558
1560 4 238.560947 62.1814171 75.0104992 -1 1559
1561 4 238.60324 62.0922331 75.0065502 -1 1560
1562 4 238.644919 62.0656676 74.9913173 -1 1561
1563 4 238.662909 62.0499122 74.9707645 -1 1562
1564 4 238.692231 62.031081 74.9523876 -1 1563
1565 4 238.730051 62.01579 74.9346018 -1 1564
1566 4 238.796445 61.9520038 74.9295613 -1 1565
1567 4 238.877145 61.8981093 74.9248043 -1 1566
1568 4 238.947179 61.8528404 74.9169815 -1 1567
1569 4 239.044199 61.7786162 74.9181664 -1 1568
1570 4 239.135436 61.6977794 74.9196777 -1 1569
1571 4 239.227166 61.6271473 74.9194382 -1 1570
1572 4 239.241092 61.5829474 74.9033629 -1 1571
1573 4 239.29015 61.5690034 74.8869844 -1 1572
1574 4 239.351773 61.5424246 74.8746472 -1 1573
1575 4 239.421661 61.5260067 74.8617155 -1 1574
1576 4 239.465078 61.5481114 74.8382096 -1 1575
1577 4 239.530844 61.4806445 74.8336883 -1 1576
1578 4 239.658027 61.3876977 74.8424677 -1 1577
1579 4 239.704688 61.3698657 74.826476 -1 1578
1580 4 239.737677 61.3713793 74.8051333 -1 1579
1581 4 239.81229 61.368904 74.7905053 -1 1580
1582 4 239.863427 61.3532932 74.7489849 -1 1581
1583 4 239.944857 61.3016183 74.7697791 -1 1582
1584 4 239.974077 61.2422902 74.7585445 -1 1583
1585 4 239.982656 61.2501484 74.7326108 -1 1584
1586 4 240.006602 61.2166263 74.7161165 -1 1585
1587 4 240.000702 61.2015452 74.6662936 -1 1586
1588 4 240.003825 61.1933484 74.6423772 -1 1587
1589 4 240.019761 61.2123989 74.6155718 -1 1588
1590 4 240.079935 61.2334771 74.569056 -1 1589
1591 4 240.090447 61.2126654 74.5484207 -1 1590
1592 4 240.153124 61.2074895 74.532657 -1 1591
1593 4 240.173529 61.1997049 74.5112046 -1 1592
1594 4 240.200103 61.1888748 74.4911848 -1 1593
1595 4 240.224087 61.2009795 74.4668103 -1 1594
1596 4 240.250237 61.2244437 74.4407887 -1 1595
1597 4 240.28288 61.2134173 74.4217102 -1 1596
1598 4 240.327836 61.2201263 74.4013655 -1 1597
1599 4 240.371244 61.2221071 74.3816269 -1 1598
1600 4 240.382456 61.2516865 74.352399 -1 1599
1601 4 240.399874 61.2772581 74.3247817 -1 1600
1602 4 240.43152 61.2700349 74.3049402 -1 1601
1603 4 240.470065 61.2635536 74.2859928 -1 1602
1604 4 240.49713 61.2631096 74.2643199 -1 1603
1605 4 240.535719 61.2556532 74.2455644 -1 1604
1606 4 240.571418 61.2787558 74.221115 -1 1605
1607 4 240.641584 61.3065613 74.2009638 -1 1606
1608 4 240.68358 61.3237442 74.1785029 -1 1607
1609 4 240.725904 61.3551884 74.1536491 -1 1608
1610 4 240.734048 61.3514312 74.1298012 -1 1609
1611 4 240.742695 61.3571723 74.104395 -1 1610
1612 4 240.748381 61.3496663 74.0808333 -1 1611
1613 4 240.7854 61.3612335 74.0586503 -1 1612
1614 4 240.829529 61.4135008 74.0305387 -1 1613
1615 4 240.835971 61.4088055 74.0066202 -1 1614
1616 4 240.870932 61.4289622 73.982689 -1 1615
1617 4 240.920871 61.4429704 73.9620673 -1 1616
1618 4 240.954041 61.4422352 73.9414835 -1 1617
1619 4 240.960972 61.4022926 73.9237073 -1 1618
1620 4 241.005103 61.4097814 73.9033658 -1 1619
1621 4 241.013247 61.4059398 73.8795836 -1 1620
1622 4 241.017401 61.4155303 73.8529028 -1 1621
1623 4 241.015613 61.426421 73.7994529 -1 1622
1624 4 241.019834 61.4340835 73.7731191 -1 1623
1625 4 241.023776 61.4265317 73.7493543 -1 1624
1626 4 241.042759 61.4337463 73.7253252 -1 1625
1627 4 241.042654 61.4186935 73.7022416 -1 1626
1628 4 241.052563 61.4137993 73.6789281 -1 1627
1629 4 241.053164 61.3806379 73.6590566 -1 1628
1630 4 241.053928 61.3655379 73.6361166 -1 1629
1631 4 241.05484 61.3466199 73.6138544 -1 1630
1632 4 241.055978 61.3219755 73.592608 -1 1631
1633 4 241.014421 61.2576767 73.5717161 -1 1632
1634 4 240.982273 61.1386387 73.3821755 -1 1633
1635 4 240.993619 61.0300843 73.248727 -1 1634
1636 4 241.009679 60.6896969 73.0532145 -1 1635
1637 4 241.046617 60.5101618 72.9102487 -1 1636
1638 4 241.077393 60.4215947 72.8788133 -1 1637
1639 4 241.156111 60.3570741 72.7994173 -1 1638
1640 4 241.256436 60.2519885 72.7302374 -1 1639
1641 4 241.376426 60.1941211 72.6816595 -1 1640
1642 4 241.425606 60.1447444 72.6464282 -1 1641
1643 4 241.507585 60.0610082 72.5964849 -1 1642
1644 4 241.530388 60.04154 72.5522215 -1 1643
1645 4 241.570926 59.991295 72.515857 -1 1644
1646 4 241.588628 59.9690538 72.4713044 -1 1645
1647 4 241.622239 59.896677 72.4376093 -1 1646
1648 4 241.62635 59.8234989 72.3995249 -1 1647
1649 4 241.705753 59.7353477 72.3754855 -1 1648
1650 4 241.743646 59.729552 72.3313252 -1 1649
1651 4 241.830472 59.716741 72.295889 -1 1650
1652 4 241.886523 59.691591 72.2578095 -1 1651
1653 4 241.897321 59.6897811 72.2088873 -1 1652
1654 4 241.905657 59.6841612 72.1602322 -1 1653
1655 4 241.921189 59.6723612 72.1137299 -1 1654
1656 4 241.951907 59.6287106 72.0748845 -1 1655
1657 4 241.988171 59.5983917 72.0346963 -1 1656
1658 4 242.005872 59.575682 71.9903824 -1 1657
1659 4 241.997203 59.5385403 71.944378 -1 1658
1660 4 242.007734 59.5209695 71.8981175 -1 1659
1661 4 242.049379 59.4863424 71.8595305 -1 1660
1662 4 242.060222 59.4394222 71.8181963 -1 1661
1663 4 242.09787 59.3745986 71.7839969 -1 1662
1664 4 242.145536 59.2984483 71.7532282 -1 1663
1665 4 242.146703 59.1244689 71.7313086 -1 1664
1666 4 242.203622 59.0337729 71.7043357 -1 1665
1667 4 242.238189 58.8928705 71.6820996 -1 1666
1668 4 242.218298 58.6883358 71.5856826 -1 1667
1669 4 242.205901 58.6096944 71.5712446 -1 1668
1670 4 242.20039 58.5325968 71.557615 -1 1669
1671 4 242.242307 58.4865782 71.5462805 -1 1670
1672 4 242.254583 58.4430506 71.5299295 -1 1671
1673 4 242.271886 58.4041759 71.513601 -1 1672
1674 4 242.28772 58.3584129 71.498162 -1 1673
1675 4 242.280276 58.3079004 71.4798699 -1 1674
1676 4 242.285097 58.2547148 71.4639147 -1 1675
1677 4 242.284904 58.1739483 71.4516463 -1 1676
1678 4 242.303571 58.1218949 71.4376452 -1 1677
1679 4 242.343738 57.9849928 71.4407012 -1 1678
1680 4 242.362471 57.930774 71.4270361 -1 1679
1681 4 242.365684 57.8733736 71.4114669 -1 1680
1682 4 242.377944 57.7834572 71.4025348 -1 1681
1683 4 242.38938 57.7420802 71.3603184 -1 1682
1684 4 242.394167 57.7344237 71.3369712 -1 1683
1685 4 242.36183 57.720862 71.3088029 -1 1684
1686 4 242.402639 57.7251512 71.2891434 -1 1685
1687 4 242.407994 57.7024448 71.2683124 -1 1686
1688 4 242.397565 57.6836253 71.2443995 -1 1687
1689 4 242.382744 57.6660511 71.219603 -1 1688
1690 4 242.344434 57.6303874 71.168743 -1 1689
1691 4 242.312471 57.6067839 71.1422449 -1 1690
1692 4 242.302217 57.6095148 71.0895968 -1 1691
1693 4 242.290295 57.6067628 71.0628774 -1 1692
1694 4 242.282277 57.5927753 71.0385702 -1 1693
1695 4 242.26823 57.5320827 71.0208111 -1 1694
1696 4 242.306035 57.5234166 71.0027986 -1 1695
1697 4 242.321502 57.5310677 70.9786968 -1 1696
1698 4 242.288046 57.4554141 70.9602904 -1 1697
1699 4 242.269693 57.4389877 70.9347633 -1 1698
1700 4 242.265458 57.4167098 70.9123752 -1 1699
1701 4 242.253721 57.4089087 70.8865028 -1 1700
1702 4 242.256486 57.3851979 70.865438 -1 1701
1703 4 242.251877 57.3498716 70.8450766 -1 1702
1704 4 242.253333 57.2920699 70.8292456 -1 1703
1705 4 242.258896 57.263117 70.8094507 -1 1704
1706 4 242.271699 57.203546 70.7956618 -1 1705
1707 4 242.228781 57.0556599 70.7872121 -1 1706
1708 4 242.183685 57.0115641 70.7619109 -1 1707
1709 4 242.149636 56.9738374 70.7373187 -1 1708
1710 4 242.150685 56.9722677 70.7124476 -1 1709
1711 4 242.138947 56.9644218 70.6865844 -1 1710
1712 4 242.10039 56.9541976 70.6569227 -1 1711
1713 4 242.095501 56.925746 70.6353985 -1 1712
1714 4 242.072663 56.9589257 70.6012971 -1 1713
1715 4 242.042063 56.8987793 70.580801 -1 1714
1716 4 242.066719 56.8230111 70.5713769 -1 1715
1717 4 242.101462 56.7788667 70.558505 -1 1716
1718 4 242.122284 56.7588217 70.5396528 -1 1717
1719 4 242.126538 56.7408206 70.5178973 -1 1718
1720 4 242.138356 56.7061387 70.4999575 -1 1719
1721 4 242.14102 56.6841643 70.4785832 -1 1720
1722 4 242.115049 56.6852636 70.4491005 -1 1721
1723 4 242.095921 56.6889606 70.4202771 -1 1722
1724 4 242.088483 56.6585054 70.3986679 -1 1723
1725 4 242.092011 56.6364484 70.3774462 -1 1724
1726 4 242.093494 56.6226145 70.3546107 -1 1725
1727 4 242.111997 56.6178098 70.3330158 -1 1726
1728 4 242.129252 56.599905 70.3132938 -1 1727
1729 4 242.152255 56.5907379 70.2931018 -1 1728
1730 4 242.159409 56.5643373 70.273142 -1 1729
1731 4 242.146474 56.541251 70.2495154 -1 1730
1732 4 242.118599 56.4998523 70.2264242 -1 1731
1733 4 242.126656 56.4723332 70.2067786 -1 1732
1734 4 242.131571 56.4592164 70.1843834 -1 1733
1735 4 242.116058 56.4585948 70.1568307 -1 1734
1736 4 242.08866 56.4739697 70.124909 -1 1735
1737 4 242.052518 56.4909205 70.0913699 -1 1736
1738 4 242.078689 56.4662538 70.0741291 -1 1737
1739 4 242.094685 56.4351293 70.056307 -1 1738
1740 4 242.102582 56.4116249 70.0360215 -1 1739
1741 4 242.109066 56.425776 70.0096248 -1 1740
1742 4 242.116914 56.4266297 69.9855286 -1 1741
1743 4 242.132716 56.4005498 69.9668995 -1 1742
1744 4 242.076657 56.3297491 69.8432152 -1 1743
1745 4 242.099564 56.2351878 69.7357078 -1 1744
1746 4 242.044319 56.186404 69.6088025 -1 1745
1747 4 242.050951 56.0374514 69.5072429 -1 1746
1748 4 242.042606 55.9181473 69.2229894 -1 1747
1749 4 242.103769 55.8614188 69.1411058 -1 1748
1750 4 242.102057 55.9249623 68.9306361 -1 1749
1751 4 242.22023 55.8018005 68.7682752 -1 1750
1752 4 242.341461 55.8200233 68.5602578 -1 1751
1753 4 242.303945 55.6158504 68.5103658 -1 1752
1754 4 242.219998 55.5336812 68.4344374 -1 1753
1755 4 242.159765 55.534943 68.3497155 -1 1754
1756 4 242.126175 55.6122088 68.2827284 -1 1755
1757 4 242.159651 55.8200805 68.0822855 -1 1756
1758 4 242.256465 55.904485 67.9857626 -1 1757
1759 4 242.594572 55.9280275 67.7647001 -1 1758
1760 4 242.700961 55.8622119 67.6931255 -1 1759
1761 4 242.921128 55.8074208 67.6636456 -1 1760
1762 4 242.968857 55.7164117 67.6357542 -1 1761
1763 4 242.982464 55.7836734 67.6032548 -1 1762
1764 4 242.995904 55.8120408 67.5765485 -1 1763
1765 4 243.010824 55.7830479 67.5586706 -1 1764
1766 4 243.042962 55.7588882 67.5429475 -1 1765
1767 4 243.068697 55.7208606 67.5282296 -1 1766
1768 4 243.074743 55.7170376 67.5051263 -1 1767
1769 4 243.080088 55.6876675 67.4857167 -1 1768
1770 4 243.104023 55.6722481 67.4673412 -1 1769
1771 4 243.172698 55.6439075 67.4337257 -1 1770
1772 4 243.191139 55.6350156 67.4134834 -1 1771
1773 4 243.228104 55.5990871 67.4003684 -1 1772
1774 4 243.255328 55.566942 67.3850617 -1 1773
1775 4 243.27173 55.5222457 67.3697987 -1 1774
1776 4 243.288254 55.4959939 67.3518265 -1 1775
1777 4 243.312809 55.4650035 67.3359082 -1 1776
1778 4 243.343687 55.4283667 67.3218909 -1 1777
1779 4 243.390792 55.3781113 67.3126167 -1 1778
1780 4 243.42153 55.3228751 67.3013202 -1 1779
1781 4 243.478772 55.2583275 67.295857 -1 1780
1782 4 243.529885 55.1941691 67.2893013 -1 1781
1783 4 243.546907 55.1714245 67.2463305 -1 1782
1784 4 243.552905 55.1684971 67.2231906 -1 1783
1785 4 243.572335 55.1118334 67.2101941 -1 1784
1786 4 243.578938 55.0933394 67.189443 -1 1785
1787 4 243.58336 55.0636269 67.1699663 -1 1786
1788 4 243.609262 54.9402416 67.1186753 -1 1787
1789 2 243.46384 54.6506036 67.0871127 -1 1788
1790 2 243.290754 54.474151 67.0589972 -1 1789
1791 2 243.141685 54.3068684 67.0336321 -1 1790
1792 2 243.033982 54.0759906 67.0243782 -1 1791
1793 2 242.973844 54.1465899 66.9795615 -1 1792
1794 2 242.950533 54.2801277 66.931777 -1 1793
1795 2 242.922723 53.7850476 66.9984936 -1 1793
1796 2 242.855259 53.6124932 66.9874094 -1 1795
1797 2 242.784357 53.5036678 66.917398 -1 1796
1798 2 242.75174 53.2897585 66.8932917 -1 1797
1799 2 242.645196 53.0925068 66.8298946 -1 1798
1800 2 242.623185 52.7096693 66.8311619 -1 1799
1801 2 242.44459 52.1950546 66.9231731 -1 1800
1802 2 242.184692 51.8223476 66.9573344 -1 1801
1803 2 241.959107 51.4367356 66.998887 -1 1802
1804 2 241.605171 51.0207373 67.0735901 -1 1803
1805 2 241.292264 51.0304758 67.0722989 -1 1804
1806 2 241.365114 50.7400415 67.1482647 -1 1805
1807 2 241.214603 50.5747849 67.1967364 -1 1806
1808 2 241.035752 50.4416238 67.2365908 -1 1807
1809 2 240.77795 50.2557026 67.2716411 -1 1808
1810 2 240.599749 50.1274006 67.311449 -1 1809
1811 2 240.404405 49.9758477 67.2274107 -1 1810
1812 2 239.996413 50.0354835 67.2575922 -1 1811
1813 2 239.701888 50.0190805 67.2409472 -1 1812
1814 2 239.574244 50.0670452 67.2405756 -1 1813
1815 2 239.135462 50.0655589 67.3520228 -1 1814
1816 2 239.072397 50.0665968 67.367863 -1 1815
1817 2 239.062216 50.2433533 67.4676741 -1 1816
1818 2 239.036588 50.3405474 67.5762447 -1 1817
1819 2 238.974736 50.4219113 67.732287 -1 1818
1820 2 238.913731 50.3210015 67.8384157 -1 1819
1821 2 238.664715 50.388551 67.8948114 -1 1820
1822 2 238.211158 50.3230274 67.9420602 -1 1821
1823 2 238.046678 50.2053789 68.0120036 -1 1822
1824 2 237.570983 50.2069799 68.1508237 -1 1823
1825 2 237.353352 50.0157037 68.2762841 -1 1824
1826 2 237.257824 49.9137166 68.4056684 -1 1825
1827 2 237.0713 49.3318201 68.4115857 -1 1826
1828 2 237.126748 49.0926859 68.4260508 -1 1827
1829 2 237.184056 48.6963064 68.410618 -1 1828
1830 2 237.115769 48.3881593 68.417647 -1 1829
1831 2 237.014289 48.1237309 68.4910405 -1 1830
1832 2 236.985251 47.9783826 68.429765 -1 1831
1833 2 236.960941 47.8919678 68.5404653 -1 1831
1834 2 237.029575 47.5946463 68.6135567 -1 1833
1835 2 237.026309 47.3186488 68.6744367 -1 1834
1836 2 237.056691 46.6745824 68.7086092 -1 1835
1837 2 237.061585 46.3947744 68.7183552 -1 1836
1838 2 237.014515 45.9848347 68.7884491 -1 1837
1839 2 236.933148 45.6652234 68.8941954 -1 1838
1840 2 237.031015 45.4417184 69.0103694 -1 1839
1841 2 237.198625 45.3253421 69.0708393 -1 1840
1842 2 237.550497 45.1890849 68.9768638 -1 1841
1843 2 237.811734 45.0376967 68.9253921 -1 1842
1844 2 237.732293 44.9738791 68.8454999 -1 1843
1845 2 237.787092 44.9625198 68.7513165 -1 1844
1846 2 237.855687 44.928091 68.6361561 -1 1845
1847 2 238.018716 44.7858142 68.5716336 -1 1846
1848 2 238.458928 44.5762679 68.4503677 -1 1847
1849 2 238.60086 44.3947836 68.3628729 -1 1848
1850 2 238.688326 44.153926 68.3508521 -1 1849
1851 2 238.811581 43.9393335 68.3153299 -1 1850
1852 2 239.069994 43.5570059 68.1394758 -1 1851
1853 2 239.138597 43.2936632 68.1013647 -1 1852
1854 2 239.164938 43.2106546 68.0886013 -1 1853
1855 2 239.285288 43.2033215 68.0308592 -1 1854
1856 2 239.328786 43.1658508 68.0158395 -1 1855
1857 2 239.394015 43.0162891 67.9652357 -1 1856
1858 2 239.615619 42.8406289 67.9151883 -1 1857
1859 2 239.811904 42.5350625 67.9002889 -1 1858
1860 2 239.846635 42.3023423 67.8536354 -1 1859
1861 2 240.263683 42.0199676 67.870128 -1 1860
1862 2 240.605249 41.6168421 67.9130282 -1 1861
1863 2 240.680619 41.212018 67.8892103 -1 1862
1864 2 240.737313 41.0235574 67.891285 -1 1863
1865 2 240.839276 40.8448387 68.0249848 -1 1864
1866 2 240.925467 40.7155854 68.1264416 -1 1865
1867 2 241.000664 40.5867536 68.201028 -1 1866
1868 2 241.10508 40.4664625 68.3047094 -1 1867
1869 2 241.157191 40.4682351 68.3632848 -1 1868
1870 2 241.226895 40.5259732 68.3941881 -1 1869
1871 2 240.776635 40.636609 67.8841886 -1 1864
1872 2 240.944644 40.386015 67.8094584 -1 1871
1873 2 241.24023 40.1773424 67.7271496 -1 1872
1874 2 241.432754 39.9631703 67.703925 -1 1873
1875 2 241.719546 39.4516523 67.7238439 -1 1874
1876 2 241.922825 38.9726436 67.7017557 -1 1875
1877 2 241.943873 38.8880697 67.6631165 -1 1876
1878 2 242.010368 38.6354528 67.5477504 -1 1877
1879 2 242.034498 38.2959777 67.4325005 -1 1878
1880 2 242.120111 38.167877 67.4337801 -1 1879
1881 2 242.19739 38.0873379 67.3306533 -1 1880
1882 2 242.361835 37.9463356 67.150019 -1 1881
1883 2 242.520966 37.7870888 67.0692511 -1 1882
1884 2 242.613453 37.6908928 67.0205328 -1 1883
1885 2 242.597293 37.1749731 66.9134057 -1 1884
1886 2 242.592359 37.0883908 66.8951116 -1 1885
1887 2 242.573269 36.8595421 66.8612859 -1 1886
1888 2 242.429579 36.4442984 66.5986214 -1 1887
1889 2 242.394633 36.4072112 66.5705496 -1 1888
1890 2 242.275104 36.2724726 66.4853454 -1 1889
1891 2 242.111103 36.3674999 66.3006285 -1 1890
1892 2 242.000739 35.8055739 66.445116 -1 1890
1893 2 241.872695 35.6062722 66.4114593 -1 1892
1894 2 241.747488 35.4080426 66.3780113 -1 1893
1895 2 241.715966 35.3416493 66.3524425 -1 1894
1896 2 241.613102 35.1468035 66.2736771 -1 1895
1897 2 241.399337 34.683178 66.0947148 -1 1896
1898 2 241.376563 34.3958882 66.0128816 -1 1897
1899 2 241.329017 34.3329762 65.9102645 -1 1898
1900 2 241.309006 34.0431852 65.9022613 -1 1899
1901 2 241.297604 33.7194732 65.849344 -1 1900
1902 2 241.298787 33.3041459 65.8296804 -1 1901
1903 2 241.288233 32.890478 65.8074993 -1 1902
1904 2 241.21511 32.6054178 65.8859152 -1 1903
1905 2 241.227561 32.2344798 65.8654126 -1 1904
1906 2 241.241467 32.2135307 65.8452476 -1 1905
1907 2 241.256121 32.1667272 65.8270686 -1 1906
1908 2 241.289321 32.0956366 65.8144686 -1 1907
1909 2 241.275982 32.0223456 65.7923724 -1 1908
1910 2 241.225062 31.9599048 65.7616706 -1 1909
1911 2 241.125557 31.9458078 65.6929557 -1 1910
1912 2 241.227754 32.5718302 65.6218786 -1 1911
1913 2 241.181371 32.4278446 65.5978642 -1 1912
1914 2 241.133417 32.3326797 65.5701066 -1 1913
1915 2 241.011391 32.1321146 65.4853363 -1 1914
1916 2 240.938269 32.0600358 65.4506284 -1 1915
1917 2 240.883279 31.9732128 65.4206491 -1 1916
1918 2 240.802017 31.8283042 65.3890409 -1 1917
1919 2 240.608729 31.6996184 65.3327667 -1 1918
1920 2 240.482625 31.5845635 65.2895109 -1 1919
1921 2 240.339974 31.3575829 65.249962 -1 1920
1922 2 240.331384 31.3723626 65.222741 -1 1921
1923 2 240.282508 31.4150837 65.1852399 -1 1922
1924 2 240.273644 31.4157592 65.134491 -1 1923
1925 2 240.217557 31.413937 65.0983954 -1 1924
1926 2 240.171854 31.3940084 65.0656501 -1 1925
1927 2 240.190208 31.3858272 65.0456479 -1 1926
1928 2 240.204017 31.4241121 65.0217348 -1 1927
1929 2 240.1973 31.419477 64.9962513 -1 1928
1930 2 240.195737 31.4193366 64.9715777 -1 1929
1931 2 240.206009 31.4521269 64.9473168 -1 1930
1932 2 240.240633 31.5116919 64.9021939 -1 1931
1933 2 240.31825 31.1973929 65.2803338 -1 1921
1934 2 240.261203 31.0145869 65.255765 -1 1933
1935 2 240.26666 30.9351131 65.2376659 -1 1934
1936 2 240.24892 30.8924158 65.2122166 -1 1935
1937 2 240.256704 30.8869174 65.165314 -1 1936
1938 2 240.248763 30.8950126 65.1386431 -1 1937
1939 2 240.296611 30.8754515 65.0525009 -1 1938
1940 2 240.386175 30.8296928 65.0016193 -1 1939
1941 2 240.351185 30.7065486 64.9535126 -1 1940
1942 2 240.31403 31.2038177 65.3035044 -1 1933
1943 2 240.311609 31.2146023 65.3267801 -1 1942
1944 2 240.341498 31.3687379 65.3964697 -1 1943
1945 2 240.318448 31.4187386 65.412874 -1 1944
1946 2 240.561291 31.6161113 65.2551125 -1 1920
1947 2 240.555924 31.5726934 65.2324544 -1 1946
1948 2 240.531711 31.5665324 65.1790011 -1 1947
1949 2 240.430289 31.5828764 65.0591685 -1 1948
1950 2 240.393903 31.5416059 65.0298437 -1 1949
1951 2 240.405243 31.5516662 65.0072589 -1 1950
1952 2 241.177265 32.2071148 65.8814687 -1 1905
1953 2 241.128794 32.1830326 65.8976926 -1 1952
1954 2 241.089897 32.24624 65.9343917 -1 1953
1955 2 241.078771 32.2510694 65.9563463 -1 1954
1956 2 241.07913 32.2701809 65.9796753 -1 1955
1957 2 241.168896 32.6225115 65.8998012 -1 1904
1958 2 241.212664 34.3865265 65.8593408 -1 1899
1959 2 241.058373 34.5645296 65.768126 -1 1958
1960 2 240.981655 34.6556161 65.7225902 -1 1959
1961 2 240.938813 34.6933639 65.6873284 -1 1960
1962 2 239.191642 42.9977407 68.1401088 -1 1853
1963 2 239.267664 42.8475342 68.1160845 -1 1962
1964 2 239.326367 42.9307397 68.0906538 -1 1963
1965 2 237.216702 49.80835 68.517292 -1 1826
1966 2 237.199875 49.8087672 68.566176 -1 1965
1967 2 237.259281 49.8422551 68.6458644 -1 1966
1968 2 237.334102 49.885546 68.7261978 -1 1967
1969 2 237.457909 49.8970906 68.868585 -1 1968
1970 2 237.480912 49.8162747 68.98538 -1 1969
1971 2 239.046421 49.3819169 67.4317134 -1 1815
1972 2 239.182895 49.2738582 67.4908608 -1 1971
1973 2 239.398308 49.1004854 67.5951976 -1 1972
1974 2 239.499462 49.0534992 67.6914023 -1 1973
1975 2 240.752464 50.3498171 67.3545247 -1 1810
1976 2 240.811929 50.4276313 67.3779877 -1 1975
1977 2 240.887163 50.6585588 67.3829828 -1 1976
1978 4 243.868154 55.009444 67.0544262 -1 1788
1979 4 243.93532 55.0037516 67.0421936 -1 1978
1980 4 244.115519 54.9748226 67.0037144 -1 1979
1981 4 244.159819 54.90661 66.9967094 -1 1980
1982 4 244.496097 54.9168436 67.0041136 -1 1981
1983 4 244.767419 54.7223178 66.9813019 -1 1982
1984 4 244.896375 54.699803 66.9580881 -1 1983
1985 4 245.095482 54.5631021 66.9878908 -1 1984
1986 4 245.216853 54.3319811 66.944518 -1 1985
1987 4 245.229022 54.3042596 66.9262252 -1 1986
1988 2 245.103111 54.31855 66.8778715 -1 1987
1989 2 244.878389 54.3803375 66.8055927 -1 1988
1990 2 244.84243 54.4003019 66.7721308 -1 1989
1991 2 244.805664 54.4182346 66.7388214 -1 1990
1992 2 244.81341 54.4149206 66.7162827 -1 1991
1993 2 244.816808 54.4108963 66.6930943 -1 1992
1994 2 244.823146 54.3982759 66.6716476 -1 1993
1995 2 244.718369 54.410047 66.6274027 -1 1994
1996 2 244.724155 54.36506 66.6104747 -1 1995
1997 2 244.705104 54.37638 66.5812091 -1 1996
1998 2 244.687334 54.2589104 66.5705011 -1 1997
1999 2 244.679942 54.286078 66.5410171 -1 1998
2000 2 244.717332 54.2845659 66.5234058 -1 1999
2001 2 244.736673 54.2980822 66.5005281 -1 2000
2002 2 244.901755 54.3140698 66.4784296 -1 2001
2003 2 245.009587 54.3028333 66.4017423 -1 2002
2004 2 245.049553 54.3422004 66.3546312 -1 2003
2005 2 245.15785 54.3194016 66.3526246 -1 2004
2006 2 245.19703 54.2636112 66.3189232 -1 2005
2007 2 245.255192 54.2076174 66.264386 -1 2006
2008 2 245.315584 54.2170859 66.2252655 -1 2007
2009 2 245.356659 54.1890196 66.2122724 -1 2008
2010 2 245.432586 54.13543 66.1848549 -1 2009
2011 2 245.515733 54.0919705 66.1331509 -1 2010
2012 2 245.625845 53.9371106 66.1019492 -1 2011
2013 2 245.624842 53.9321637 66.0783113 -1 2012
2014 2 245.655602 53.9226408 66.0609644 -1 2013
2015 2 245.685795 53.9047438 66.0446998 -1 2014
2016 2 246.146592 53.5333282 65.841513 -1 2015
2017 2 246.406485 53.2262509 65.7866099 -1 2016
2018 2 246.447191 53.0248805 65.7017086 -1 2017
2019 2 246.414493 52.8539976 65.599387 -1 2018
2020 2 246.375761 52.6946871 65.5423465 -1 2019
2021 2 246.093729 52.3947473 65.4366587 -1 2020
2022 2 245.666556 52.2692159 65.3051595 -1 2021
2023 2 245.391178 52.1502839 65.1762559 -1 2022
2024 2 245.004382 51.9614516 65.0132449 -1 2023
2025 2 244.675321 52.03916 64.8245007 -1 2024
2026 2 244.455896 52.0861354 64.6595441 -1 2025
2027 2 244.435577 52.1312408 64.6258574 -1 2026
2028 2 244.407289 52.205115 64.5868253 -1 2027
2029 2 244.379765 52.280993 64.5476449 -1 2028
2030 2 244.362401 52.4906578 64.4440607 -1 2029
2031 2 244.431697 52.7124827 64.3063651 -1 2030
2032 2 244.550961 52.9310411 64.154289 -1 2031
2033 2 244.528279 52.9115519 64.1290908 -1 2032
2034 2 244.473694 52.8765962 64.1003411 -1 2033
2035 2 244.392647 52.9056793 64.0103794 -1 2034
2036 2 244.378768 52.9376407 63.9558445 -1 2035
2037 2 244.322503 52.9868064 63.8437731 -1 2036
2038 2 244.279656 53.0605089 63.7783367 -1 2037
2039 2 244.162517 53.0969365 63.728606 -1 2038
2040 2 244.137102 53.2700691 63.700063 -1 2039
2041 2 244.09113 53.0645722 63.6965763 -1 2039
2042 2 244.020175 53.0875002 63.6569732 -1 2041
2043 2 244.024089 53.081708 63.6346835 -1 2042
2044 2 244.024647 53.0719397 63.6123523 -1 2043
2045 2 244.145964 52.9747311 63.5523631 -1 2044
2046 2 244.207603 52.9167243 63.5001475 -1 2045
2047 2 244.227102 52.9424281 63.4526127 -1 2046
2048 4 245.740714 54.1458201 66.9896784 -1 1987
2049 4 245.939954 54.1870365 66.9946349 -1 2048
2050 4 246.149425 54.1860607 66.983214 -1 2049
2051 4 246.158475 54.2224321 66.9553985 -1 2050
2052 4 246.185226 54.2302533 66.9347618 -1 2051
2053 4 246.312106 54.2091495 66.9117399 -1 2052
2054 4 246.370349 54.2461288 66.8926264 -1 2053
2055 4 246.425917 54.1617578 66.890177 -1 2054
2056 4 246.450191 54.2881126 66.8524419 -1 2055
2057 4 246.503233 54.3233224 66.8327033 -1 2056
2058 4 246.536257 54.4006823 66.803454 -1 2057
2059 4 246.557468 54.5111091 66.767422 -1 2058
2060 4 246.641003 54.6182162 66.7188149 -1 2059
2061 4 246.643594 54.6130553 66.6958238 -1 2060
2062 4 246.653126 54.6105238 66.673709 -1 2061
2063 4 246.679408 54.6007734 66.6314535 -1 2062
2064 4 246.679262 54.5978671 66.6076726 -1 2063
2065 4 246.696677 54.6426278 66.580307 -1 2064
2066 4 246.740573 54.6626147 66.5612096 -1 2065
2067 4 246.816446 54.6990676 66.5455481 -1 2066
2068 4 246.873011 54.7037769 66.5067953 -1 2067
2069 4 246.904551 54.7017437 66.48864 -1 2068
2070 4 246.952812 54.700628 66.4733807 -1 2069
2071 4 247.080648 54.6950901 66.4731314 -1 2070
2072 4 247.177171 54.6792916 66.4687141 -1 2071
2073 4 247.243388 54.6260791 66.4641151 -1 2072
2074 4 247.284517 54.6214465 66.4240533 -1 2073
2075 4 247.316716 54.6495243 66.4018594 -1 2074
2076 4 247.334866 54.6525547 66.3806566 -1 2075
2077 4 247.424487 54.5822778 66.3587102 -1 2076
2078 4 247.494965 54.5121213 66.3573422 -1 2077
2079 4 247.56702 54.4241091 66.3587761 -1 2078
2080 4 247.758285 54.3189026 66.3843614 -1 2079
2081 4 247.861422 54.2695917 66.3620545 -1 2080
2082 4 247.932296 54.2149951 66.3586403 -1 2081
2083 4 248.000764 54.2013091 66.3490768 -1 2082
2084 4 248.081454 54.1931578 66.3409982 -1 2083
2085 4 248.181074 54.1943307 66.3111266 -1 2084
2086 4 248.251697 54.1962735 66.2998451 -1 2085
2087 4 248.288983 54.1887705 66.283773 -1 2086
2088 4 248.409813 54.1553657 66.2867045 -1 2087
2089 4 248.442467 54.1304001 66.2722443 -1 2088
2090 4 248.516058 54.0966975 66.2426091 -1 2089
2091 4 248.567074 54.080062 66.2303988 -1 2090
2092 4 248.647178 54.0167113 66.206153 -1 2091
2093 4 248.679262 53.9844428 66.192651 -1 2092
2094 4 248.699861 53.9737632 66.1740248 -1 2093
2095 4 248.754481 53.9339132 66.1657611 -1 2094
2096 4 248.886753 53.8886585 66.1726498 -1 2095
2097 4 248.907658 53.8706327 66.1551289 -1 2096
2098 4 249.093582 53.7051258 66.1887386 -1 2097
2099 4 249.18513 53.6758577 66.1620491 -1 2098
2100 4 249.195079 53.6657531 66.1414225 -1 2099
2101 4 249.219225 53.6338861 66.126461 -1 2100
2102 4 249.238523 53.5950408 66.1354386 -1 2101
2103 4 249.25438 53.5225657 66.1245595 -1 2102
2104 4 249.260956 53.4115303 66.1172784 -1 2103
2105 4 249.272979 53.4116812 66.0717743 -1 2104
2106 4 249.289472 53.3938175 66.0534638 -1 2105
2107 4 249.29039 53.3388057 66.0373826 -1 2106
2108 4 249.297096 53.2961136 66.0206794 -1 2107
2109 4 249.292212 53.2529447 66.0018791 -1 2108
2110 4 249.278191 53.1912103 65.9839316 -1 2109
2111 4 249.261947 53.0925154 65.9706536 -1 2110
2112 4 249.210406 52.9573889 65.955778 -1 2111
2113 4 249.193251 52.9072453 65.9356282 -1 2112
2114 4 249.16059 52.7665204 65.9250064 -1 2113
2115 4 249.139876 52.7343853 65.8778856 -1 2114
2116 4 249.134595 52.726017 65.854223 -1 2115
2117 4 249.137132 52.7236069 65.8312081 -1 2116
2118 4 249.138887 52.7180439 65.8084833 -1 2117
2119 4 249.232439 52.7415937 65.7989374 -1 2118
2120 4 249.257074 52.7454375 65.7792166 -1 2119
2121 4 249.229245 52.8412871 65.7370717 -1 2120
2122 4 249.23001 52.8069148 65.6943433 -1 2121
2123 4 249.235333 52.8011379 65.6723451 -1 2122
2124 4 249.239952 52.8145086 65.647595 -1 2123
2125 4 249.259775 52.8514667 65.6224624 -1 2124
2126 4 249.277484 52.8969918 65.5957624 -1 2125
2127 4 249.28527 52.9207526 65.5701931 -1 2126
2128 4 249.295795 52.966596 65.5421097 -1 2127
2129 4 249.305485 53.0811977 65.5044246 -1 2128
2130 4 249.335778 53.0761802 65.4870405 -1 2129
2131 4 249.349675 53.1026877 65.4622548 -1 2130
2132 4 249.382137 53.1268898 65.4175345 -1 2131
2133 4 249.43427 53.1278512 65.3797253 -1 2132
2134 4 249.495456 53.1494477 65.3408058 -1 2133
2135 4 249.573258 53.1662393 65.3294108 -1 2134
2136 4 249.58403 53.2033649 65.3026199 -1 2135
2137 4 249.629047 53.2268168 65.260459 -1 2136
2138 4 249.701149 53.2899296 65.2179626 -1 2137
2139 4 249.722704 53.3253463 65.1934601 -1 2138
2140 4 249.753536 53.3749842 65.1687506 -1 2139
2141 4 249.766137 53.4097389 65.1426591 -1 2140
2142 4 249.771266 53.4598782 65.1367127 -1 2141
2143 4 249.786562 53.4857021 65.0886949 -1 2142
2144 4 249.806441 53.5388759 65.0614446 -1 2143
2145 4 249.82476 53.6506934 65.0258033 -1 2144
2146 4 249.783778 53.6269066 64.9740502 -1 2145
2147 4 249.782699 53.6136536 64.9283836 -1 2146
2148 4 249.783831 53.6205433 64.9040054 -1 2147
2149 4 249.82666 53.6169389 64.8889511 -1 2148
2150 4 249.891053 53.6342365 64.8750927 -1 2149
2151 4 249.910967 53.6213381 64.8570087 -1 2150
2152 4 249.970762 53.6508026 64.8642419 -1 2151
2153 4 249.987319 53.6537621 64.8433416 -1 2152
2154 4 249.941166 53.5809509 64.7974321 -1 2153
2155 4 250.067227 53.6067921 64.7941014 -1 2154
2156 4 250.165028 53.5719677 64.7702189 -1 2155
2157 2 250.353294 53.0453396 64.8548529 -1 2156
2158 2 250.750363 52.6676335 64.9350427 -1 2157
2159 2 250.969829 52.2509048 64.9867871 -1 2158
2160 2 251.02002 52.0505346 65.0001532 -1 2159
2161 2 251.075752 51.8864731 64.9860324 -1 2160
2162 2 251.119683 51.7519053 64.9891891 -1 2161
2163 2 251.219397 51.2921181 65.0471076 -1 2162
2164 2 251.181493 51.2111036 65.0272416 -1 2163
2165 2 251.050163 50.9012409 64.9732215 -1 2164
2166 2 251.000079 50.7271872 64.9634865 -1 2165
2167 2 251.003031 50.587884 64.9592181 -1 2166
2168 2 250.914973 50.4057977 64.9431859 -1 2167
2169 2 250.832164 49.9090343 65.1111435 -1 2168
2170 2 250.753295 49.5622393 65.2125437 -1 2169
2171 2 250.61245 49.1019 65.2696098 -1 2170
2172 2 250.518897 48.9088817 65.3004547 -1 2171
2173 2 250.526927 48.8440892 65.3575477 -1 2172
2174 2 250.328081 48.5717639 65.5198134 -1 2173
2175 2 250.051836 48.0841975 65.6950039 -1 2174
2176 2 250.145487 47.9049331 65.830347 -1 2175
2177 2 250.016876 47.2544368 66.0065532 -1 2176
2178 2 250.18408 46.9306827 66.1266547 -1 2177
2179 2 250.435622 46.7348648 66.2232254 -1 2178
2180 2 250.44592 46.4049343 66.3610119 -1 2179
2181 2 250.722528 45.6048136 66.4188188 -1 2180
2182 2 250.776314 45.0759354 66.4702406 -1 2181
2183 2 250.697625 44.5221821 66.6635905 -1 2182
2184 2 250.682278 44.210549 66.7688399 -1 2183
2185 2 250.650328 43.3323825 67.0794679 -1 2184
2186 2 250.68004 43.0405965 67.2142081 -1 2185
2187 2 251.010744 43.0043419 67.2122827 -1 2186
2188 2 251.195606 42.9412558 67.2323849 -1 2187
2189 2 251.267218 42.9747151 67.1952328 -1 2188
2190 2 251.332441 43.0070866 67.1569738 -1 2189
2191 2 251.400381 42.9951427 67.1008071 -1 2190
2192 2 251.404506 43.0754005 67.0212776 -1 2191
2193 2 251.491398 43.167224 66.9331695 -1 2192
2194 2 251.638197 43.3728899 66.8199475 -1 2193
2195 2 251.695693 43.4760665 66.7719374 -1 2194
2196 2 251.787915 43.5859046 66.729996 -1 2195
2197 2 251.850692 43.9002345 66.6577611 -1 2196
2198 2 252.019814 43.9778845 66.658349 -1 2197
2199 2 252.190759 44.042205 66.6609144 -1 2198
2200 2 252.581403 44.1824792 66.5802391 -1 2199
2201 2 252.836465 44.2624946 66.5271588 -1 2200
2202 2 253.03395 44.2472853 66.4743325 -1 2201
2203 2 253.113405 44.2492565 66.4664371 -1 2202
2204 2 253.14699 44.2353361 66.4513474 -1 2203
2205 2 253.188842 44.2248238 66.4374967 -1 2204
2206 2 253.29826 44.2218964 66.4127373 -1 2205
2207 2 253.40716 44.0698105 66.3592157 -1 2206
2208 2 253.466219 43.9232249 66.3419995 -1 2207
2209 2 253.504439 43.8387971 66.3364838 -1 2208
2210 2 253.511459 43.8773508 66.3097638 -1 2209
2211 2 253.572343 43.9503476 66.2661937 -1 2210
2212 2 253.657352 44.0836178 66.243493 -1 2211
2213 2 253.840726 44.2342133 66.1914503 -1 2212
2214 2 253.932128 44.1877181 66.1686365 -1 2213
2215 2 254.091174 44.2449102 66.076439 -1 2214
2216 2 254.164959 44.1773791 66.0293834 -1 2215
2217 2 254.03067 44.0418992 65.9256599 -1 2216
2218 2 254.050342 43.8815696 65.7391723 -1 2217
2219 2 254.084156 43.7254719 65.6484966 -1 2218
2220 2 254.306884 43.7393772 65.6681494 -1 2219
2221 2 254.514785 43.7791567 65.6816744 -1 2220
2222 2 254.168184 43.6678388 65.6024916 -1 2221
2223 2 254.104367 43.5901209 65.5759156 -1 2222
2224 2 254.022689 43.5203821 65.5214866 -1 2223
2225 2 253.966788 43.4632435 65.4706975 -1 2224
2226 2 253.944987 43.3895822 65.4287704 -1 2225
2227 2 253.852866 43.1634741 65.3215414 -1 2226
2228 2 253.844904 43.1392689 65.2764036 -1 2227
2229 2 253.953157 42.9156784 65.3252332 -1 2228
2230 2 253.785288 42.5336555 65.3143463 -1 2229
2231 2 253.821505 43.1180177 65.2510592 -1 2228
2232 2 253.79171 42.9826939 65.1918207 -1 2231
2233 2 253.691612 42.8082825 65.1464193 -1 2232
2234 2 253.673388 42.7274911 65.1293064 -1 2233
2235 2 255.134784 43.5492123 65.8113906 -1 2221
2236 2 255.61673 43.5160712 65.8893404 -1 2235
2237 2 255.351814 43.5610893 65.7137933 -1 2236
2238 2 255.09724 43.7735337 65.5430754 -1 2237
2239 2 255.675299 43.4852214 65.8583345 -1 2236
2240 2 256.177053 43.3309703 66.0020859 -1 2239
2241 2 256.248298 43.229175 65.9591169 -1 2240
2242 2 256.490259 43.153989 65.9707318 -1 2241
2243 2 256.641406 43.1134215 65.9830255 -1 2242
2244 2 256.825956 42.931041 65.9730112 -1 2243
2245 2 256.935246 42.7689515 65.945259 -1 2244
2246 2 257.012588 42.6473256 65.8827661 -1 2245
2247 2 257.045049 42.5510656 65.877919 -1 2246
2248 2 257.048858 42.5501592 65.8089685 -1 2247
2249 2 257.100368 42.5629411 65.74801 -1 2248
2250 2 257.087751 42.4083315 65.6947085 -1 2249
2251 2 256.207392 43.0552544 65.9023771 -1 2242
2252 2 256.130067 43.0368466 65.8424036 -1 2251
2253 2 255.455222 43.6441945 65.9109022 -1 2235
2254 2 255.757613 44.0344822 66.0868669 -1 2253
2255 2 255.765177 44.0299678 66.1123182 -1 2254
2256 2 255.665095 44.0734178 66.1100984 -1 2255
2257 2 255.642004 44.14307 66.120138 -1 2256
2258 2 255.630872 44.3513875 66.1152673 -1 2257
2259 2 255.674785 44.4067404 66.1405649 -1 2258
2260 2 255.935489 43.9542608 66.1794646 -1 2255
2261 2 256.026515 43.9483607 66.2219406 -1 2260
2262 2 253.658996 43.5369755 66.4509549 -1 2209
2263 2 253.822404 43.3860845 66.5254575 -1 2262
2264 2 254.061774 43.028111 66.6636789 -1 2263
2265 2 253.974633 43.0198697 66.6705593 -1 2264
2266 2 253.9298 43.2975274 66.6515427 -1 2265
2267 2 253.992658 42.9403585 66.70719 -1 2265
2268 2 254.018782 42.8486844 66.7469025 -1 2267
2269 2 254.033758 42.6652027 66.7953264 -1 2268
2270 2 253.989462 42.54798 66.8238207 -1 2269
2271 2 253.93631 42.4675368 66.8461184 -1 2270
2272 2 253.912061 42.4221737 66.870073 -1 2271
2273 2 253.920384 42.3404193 66.9049201 -1 2272
2274 2 253.994344 42.3693684 67.0103437 -1 2273
2275 2 254.223032 42.3777656 67.1260656 -1 2274
2276 2 254.37515 42.3854379 67.2029399 -1 2275
2277 2 254.381015 42.395295 67.226464 -1 2276
2278 2 254.40009 42.5726422 67.3268098 -1 2277
2279 2 254.20953 42.2871785 67.3928373 -1 2278
2280 2 254.180144 42.3320671 67.4051228 -1 2279
2281 2 254.194327 42.4067155 67.4226894 -1 2280
2282 2 254.187602 42.3694736 67.4493095 -1 2281
2283 2 254.145785 42.0531702 67.5725337 -1 2282
2284 2 254.119932 41.7303398 67.4638621 -1 2279
2285 2 254.114951 41.5855992 67.5740164 -1 2284
2286 2 254.138863 41.5779892 67.6033249 -1 2285
2287 2 254.332837 42.0187266 67.143866 -1 2275
2288 2 254.548746 42.0854882 67.1562611 -1 2287
2289 2 254.647251 42.1099723 67.1498581 -1 2288
2290 2 254.704877 42.1057898 67.1385712 -1 2289
2291 2 254.770276 42.0705512 67.1325581 -1 2290
2292 2 254.86236 41.9834861 67.1381273 -1 2291
2293 2 254.907074 42.4504451 67.1150119 -1 2290
2294 2 254.943174 42.4882756 67.0943274 -1 2293
2295 2 250.66414 43.0012491 67.2631387 -1 2186
2296 2 250.471572 42.6855997 67.4044708 -1 2295
2297 2 250.484822 42.7645803 67.5884506 -1 2296
2298 2 250.38677 42.9786656 67.6637918 -1 2297
2299 2 250.282304 43.0047793 67.6642634 -1 2298
2300 2 250.032509 43.0282392 67.7085211 -1 2299
2301 2 250.212638 42.9338911 67.8022811 -1 2300
2302 2 250.218262 42.9118044 67.8298494 -1 2301
2303 2 250.200661 42.9016724 67.9472994 -1 2302
2304 2 250.205034 43.0018982 68.0324351 -1 2303
2305 2 250.472858 43.0056268 68.1800435 -1 2304
2306 2 250.593406 42.8645477 68.267908 -1 2305
2307 2 250.563379 42.6865264 68.3306813 -1 2306
2308 2 250.558189 42.6198724 68.3613878 -1 2307
2309 2 250.616505 42.551827 68.4046485 -1 2308
2310 2 250.706771 42.4180284 68.5338729 -1 2309
2311 2 251.022635 42.1608883 68.6734262 -1 2310
2312 2 251.131391 42.0756933 68.7286316 -1 2311
2313 2 251.257276 41.9449763 68.8405936 -1 2312
2314 2 251.348295 41.9461807 68.9065282 -1 2313
2315 2 251.349681 41.9704406 68.9521917 -1 2314
2316 2 251.474788 42.0306984 69.018072 -1 2315
2317 2 251.716217 42.0834581 69.204176 -1 2316
2318 2 252.256784 42.1230935 69.354425 -1 2317
2319 2 252.831373 42.0361145 69.3820427 -1 2318
2320 2 252.867895 42.0095469 69.3683409 -1 2319
2321 2 253.098592 42.1356755 69.4956582 -1 2318
2322 2 253.376958 42.1353624 69.5269878 -1 2321
2323 2 253.463199 42.4099749 69.4877763 -1 2322
2324 2 253.500019 42.4129664 69.4467003 -1 2323
2325 2 252.453947 42.156472 69.4618304 -1 2318
2326 2 252.666167 42.5728939 69.6720508 -1 2325
2327 2 252.799536 42.8503981 69.7862436 -1 2326
2328 2 252.769439 43.0236135 69.8805903 -1 2327
2329 2 252.717691 42.9489291 69.9035172 -1 2328
2330 2 252.673011 42.9220498 69.9221478 -1 2329
2331 2 253.052096 42.1136163 69.5853009 -1 2325
2332 2 253.153581 42.1261342 69.6521436 -1 2331
2333 2 253.193345 42.1316811 69.683473 -1 2332
2334 2 253.269772 41.9956471 69.7627773 -1 2333
2335 2 253.375562 42.0123594 69.8059184 -1 2334
2336 2 253.526719 41.9305376 69.8696293 -1 2335
2337 2 253.578488 41.860217 69.9122547 -1 2336
2338 2 253.653682 41.8814339 69.9729145 -1 2337
2339 2 253.717229 41.9963013 70.02026 -1 2338
2340 2 253.73241 41.9897964 70.0722681 -1 2339
2341 2 253.760986 41.9853183 70.1025851 -1 2340
2342 2 249.974639 43.0094296 67.6755472 -1 2300
2343 2 249.79279 42.9431059 67.5762061 -1 2342
2344 2 249.644979 42.8483072 67.4867803 -1 2343
2345 2 249.555037 42.7756179 67.4299253 -1 2344
2346 2 249.397635 42.5217581 67.4522154 -1 2345
2347 2 249.339301 42.423133 67.4282086 -1 2346
2348 2 249.216996 42.289465 67.3957284 -1 2347
2349 2 248.916173 42.1503992 67.3053993 -1 2348
2350 2 248.421907 42.017757 67.1294103 -1 2349
2351 2 248.188474 41.9814208 67.0647225 -1 2350
2352 2 248.060086 42.0739842 67.1015588 -1 2351
2353 2 247.965804 42.0890953 67.1057709 -1 2352
2354 2 247.763239 42.1137188 67.0883506 -1 2353
2355 2 247.708776 42.1824312 67.0943508 -1 2354
2356 2 247.65447 42.2591345 67.0995154 -1 2355
2357 2 247.685903 42.3222621 67.122446 -1 2356
2358 2 247.588953 42.3729501 67.1224152 -1 2357
2359 2 247.327609 42.4807579 67.0851044 -1 2358
2360 2 247.140949 42.6495527 67.0553211 -1 2359
2361 2 247.074555 42.8001194 67.0501678 -1 2360
2362 2 246.824788 43.165429 67.2031753 -1 2361
2363 2 246.665456 43.4758545 67.3316265 -1 2362
2364 2 246.540332 43.6763245 67.4550646 -1 2363
2365 2 246.388769 43.6203478 67.5062813 -1 2364
2366 2 246.395263 43.640147 67.6021356 -1 2365
2367 2 246.421312 43.6952791 67.6491323 -1 2366
2368 2 246.421903 43.7069472 67.6964379 -1 2367
2369 2 246.383568 43.6804415 67.7653083 -1 2368
2370 2 246.304116 43.6806284 67.7994542 -1 2369
2371 2 246.140622 43.5597424 68.0026838 -1 2370
2372 2 246.111596 43.505425 68.0767817 -1 2371
2373 2 246.11527 43.2489803 68.3753365 -1 2372
2374 2 246.227057 43.2152484 68.4973019 -1 2373
2375 2 246.550681 43.3958579 68.6579294 -1 2374
2376 2 246.666144 43.5673242 68.8065328 -1 2375
2377 2 246.683274 43.6040688 68.8299856 -1 2376
2378 2 246.556881 43.7007874 68.8698613 -1 2377
2379 2 246.654065 43.6300892 68.9200573 -1 2378
2380 2 246.695542 43.574116 68.9585467 -1 2379
2381 2 246.730112 43.4380978 69.0295637 -1 2380
2382 2 246.785026 43.2845434 69.0816243 -1 2381
2383 2 246.90872 43.1785793 69.2392627 -1 2382
2384 2 247.079107 42.9293825 69.3231563 -1 2383
2385 2 247.142689 42.873361 69.3657346 -1 2384
2386 2 247.210417 42.8365055 69.4562523 -1 2385
2387 2 247.198931 42.8943013 69.5216589 -1 2386
2388 2 247.22919 43.0137396 69.6123668 -1 2387
2389 2 247.358303 43.0198987 69.7092684 -1 2388
2390 2 247.362336 43.024146 69.8084814 -1 2389
2391 2 247.440786 43.0351895 69.8957266 -1 2390
2392 2 247.496402 43.0447065 69.9542664 -1 2391
2393 2 247.532307 43.178289 69.9701564 -1 2392
2394 2 247.522127 43.0965072 70.0273189 -1 2393
2395 2 247.499679 43.0578051 70.0525119 -1 2394
2396 2 247.478483 42.8509085 70.0972722 -1 2395
2397 2 247.490515 43.034353 70.1031752 -1 2396
2398 2 247.483051 43.035601 70.1265015 -1 2397
2399 2 247.466623 43.0245769 70.1993069 -1 2398
2400 2 247.340073 43.0123156 70.2276126 -1 2399
2401 2 247.255896 43.0246652 70.2608049 -1 2400
2402 2 247.1668 43.0573895 70.2908401 -1 2401
2403 2 247.022963 43.0897993 70.2862917 -1 2402
2404 2 246.883693 43.1233642 70.2825258 -1 2403
2405 2 246.50767 43.0760479 70.3212161 -1 2404
2406 2 246.198964 43.0071174 70.3248945 -1 2405
2407 2 246.05391 42.9177127 70.359852 -1 2406
2408 2 245.948345 42.9156381 70.5424495 -1 2407
2409 2 245.930332 42.9100271 70.6153663 -1 2408
2410 2 245.750182 42.3475775 70.6229482 -1 2409
2411 2 245.664127 42.3195474 70.5860297 -1 2410
2412 2 245.634651 42.402808 70.546378 -1 2411
2413 2 245.87795 42.7915449 70.6450061 -1 2409
2414 2 245.860808 42.6302201 70.6856063 -1 2413
2415 2 245.818586 42.38585 70.7312232 -1 2414
2416 2 245.805441 42.3693318 70.7560201 -1 2415
2417 2 245.813875 42.3677109 70.7828716 -1 2416
2418 2 245.823931 42.2959716 70.89364 -1 2417
2419 2 245.744386 42.1997472 70.9665776 -1 2418
2420 2 245.783249 42.1064022 71.0090987 -1 2419
2421 2 245.748616 41.4182782 71.257571 -1 2420
2422 2 245.741117 41.1471058 71.3625733 -1 2421
2423 2 245.646309 41.0124659 71.3865389 -1 2422
2424 2 245.69225 41.0075015 71.4458698 -1 2423
2425 2 245.781927 40.9147597 71.5479298 -1 2424
2426 2 245.834542 40.9360624 71.6310269 -1 2425
2427 2 245.803133 40.8252456 71.6633737 -1 2426
2428 2 245.800278 40.7501255 71.696684 -1 2427
2429 2 245.835621 40.624151 71.7932243 -1 2428
2430 2 245.844611 40.5730076 71.8514808 -1 2429
2431 2 245.920304 40.4673723 71.9017384 -1 2430
2432 2 245.835455 40.4189135 71.9435698 -1 2431
2433 2 245.671357 40.4465051 71.9379197 -1 2432
2434 2 245.535766 40.3959451 72.0483736 -1 2433
2435 2 245.355968 40.3578804 72.1246511 -1 2434
2436 2 245.03901 40.4195001 72.2445016 -1 2435
2437 2 245.27948 40.286454 72.3253082 -1 2436
2438 2 245.297509 40.2182879 72.4389061 -1 2437
2439 2 245.313863 40.2417362 72.4648313 -1 2438
2440 2 245.34894 40.2448825 72.4961535 -1 2439
2441 2 245.34638 40.2430532 72.5990796 -1 2440
2442 2 245.388776 40.6496705 72.7928703 -1 2441
2443 2 245.333566 40.7636814 72.9257911 -1 2442
2444 2 245.376117 40.8176282 72.9783947 -1 2443
2445 2 245.422129 40.8271076 73.0624967 -1 2444
2446 2 245.43195 40.8937026 73.1341009 -1 2445
2447 2 245.384005 40.9966147 73.1661365 -1 2446
2448 2 245.26453 41.089451 73.2135177 -1 2447
2449 2 245.342552 41.1306553 73.3510591 -1 2448
2450 2 245.555874 41.0731267 73.3926829 -1 2449
2451 2 245.653119 40.9980913 73.391492 -1 2450
2452 2 245.658279 40.9808352 73.3684517 -1 2451
2453 2 245.707371 41.0009734 73.451891 -1 2451
2454 2 245.661438 41.0426245 73.5172051 -1 2453
2455 2 245.342922 41.1268562 73.3774812 -1 2449
2456 2 245.363078 41.1174996 73.4337143 -1 2455
2457 2 245.380755 41.0851489 73.4922354 -1 2456
2458 2 245.373613 41.0958627 73.5157712 -1 2457
2459 2 245.523074 40.9062287 73.5881789 -1 2458
2460 2 245.449664 40.8938132 73.6035841 -1 2459
2461 2 245.268008 40.9003089 73.5992302 -1 2460
2462 2 245.253242 40.866312 73.6267739 -1 2461
2463 2 245.23114 40.8849692 73.5430433 -1 2461
2464 2 245.184276 40.8611673 73.4862143 -1 2463
2465 2 245.513026 40.784009 73.6526554 -1 2460
2466 2 245.599012 40.6743471 73.7314117 -1 2465
2467 2 245.687294 40.7479199 73.8672531 -1 2466
2468 2 245.75373 40.8077622 73.9491095 -1 2467
2469 2 245.709172 40.765431 74.0508559 -1 2468
2470 2 245.705554 40.7862729 74.0998814 -1 2469
2471 2 245.314413 41.2270102 73.5168015 -1 2458
2472 2 245.269851 41.360573 73.5458554 -1 2471
2473 2 245.276584 41.5105599 73.6071875 -1 2472
2474 2 245.312023 41.5708937 73.6577064 -1 2473
2475 2 245.285531 41.5866439 73.6775318 -1 2474
2476 2 245.193167 41.6269298 73.813802 -1 2475
2477 2 245.149908 41.7071886 73.8233414 -1 2476
2478 2 245.056297 41.9145856 73.9137141 -1 2477
2479 2 244.972094 42.1212525 74.2401151 -1 2478
2480 2 244.982213 42.1335731 74.2923515 -1 2479
2481 2 244.99407 42.1604123 74.3691838 -1 2480
2482 2 245.079814 42.2102707 74.4026025 -1 2481
2483 2 245.139811 42.2203463 74.4368495 -1 2482
2484 2 245.262392 42.2360452 74.5063079 -1 2483
2485 2 245.29071 42.2881201 74.530431 -1 2484
2486 2 245.306239 42.414747 74.5694075 -1 2485
2487 2 245.299297 42.5301019 74.6061892 -1 2486
2488 2 245.265718 42.5878328 74.6198486 -1 2487
2489 2 244.936899 40.3181627 72.5482658 -1 2441
2490 2 244.738544 40.360827 72.5365917 -1 2489
2491 2 245.0287 40.4394621 72.2663251 -1 2436
2492 2 246.02288 40.9381681 71.6887816 -1 2426
2493 2 246.089005 40.8842701 71.7316868 -1 2492
2494 2 246.053868 40.6070987 71.8328147 -1 2493
2495 2 245.401456 41.0063576 71.2179674 -1 2421
2496 2 245.20412 40.573607 71.2567449 -1 2495
2497 2 244.814669 40.2034651 71.2810511 -1 2496
2498 2 244.785388 40.2618201 71.1932238 -1 2497
2499 2 244.845939 40.3062221 71.14778 -1 2498
2500 2 244.82967 40.4107677 71.0573569 -1 2499
2501 2 244.832281 40.5004829 71.0227273 -1 2500
2502 2 244.795958 40.5605342 70.984632 -1 2501
2503 2 244.818813 40.6663685 70.9262868 -1 2502
2504 2 244.249194 39.8434367 71.2490594 -1 2497
2505 2 243.894077 39.6393855 71.2365019 -1 2504
2506 2 243.579134 39.299256 71.1676512 -1 2505
2507 2 243.232858 39.0034162 71.088689 -1 2506
2508 2 243.326803 39.1175194 71.0412295 -1 2507
2509 2 242.911549 38.9742586 70.9612402 -1 2508
2510 2 242.695421 38.9266472 70.9047275 -1 2509
2511 2 242.557898 38.6234359 70.8862596 -1 2510
2512 2 242.126127 38.340926 70.8174466 -1 2511
2513 2 241.879698 38.1718961 70.7677965 -1 2512
2514 2 241.725094 38.0336826 70.7299875 -1 2513
2515 2 241.65668 37.988744 70.6712494 -1 2514
2516 2 241.648997 37.957586 70.6469636 -1 2515
2517 2 241.539794 37.8897424 70.5837594 -1 2516
2518 2 241.427888 37.8313621 70.5451912 -1 2517
2519 2 241.41565 37.8146198 70.518792 -1 2518
2520 2 241.235763 37.8487667 70.3569283 -1 2519
2521 2 240.947627 37.5905748 70.2562598 -1 2520
2522 2 240.849705 37.4230567 70.2295753 -1 2521
2523 2 240.734526 37.2387424 70.1754269 -1 2522
2524 2 240.708453 37.1979214 70.1488139 -1 2523
2525 2 240.712509 37.0801469 70.1077368 -1 2524
2526 2 240.710519 36.9778628 70.0903188 -1 2525
2527 2 240.654485 36.645294 70.0579858 -1 2526
2528 2 240.629692 36.5142809 70.0391619 -1 2527
2529 2 240.625501 36.3433218 70.0270397 -1 2528
2530 2 240.66785 36.2151865 70.018831 -1 2529
2531 2 240.708449 36.1649268 70.0037197 -1 2530
2532 2 240.722894 36.1492069 69.9553334 -1 2531
2533 2 240.689808 36.3197318 69.9093608 -1 2532
2534 2 240.693395 36.4458023 69.8732201 -1 2533
2535 2 240.697115 36.4764634 69.8452315 -1 2534
2536 2 240.706457 36.5025987 69.7925975 -1 2535
2537 2 240.675307 36.5023542 69.7615357 -1 2536
2538 2 240.639919 36.5033211 69.7296807 -1 2537
2539 2 240.590186 36.5597191 69.6389319 -1 2538
2540 2 240.644271 36.6342178 69.563843 -1 2539
2541 2 240.70237 36.6623054 69.4934661 -1 2540
2542 2 240.784155 36.7173633 69.4507125 -1 2541
2543 2 240.782702 36.8378226 69.3887299 -1 2542
2544 2 240.663941 37.0274996 69.3273798 -1 2543
2545 2 240.602549 37.0516509 69.2637227 -1 2544
2546 2 240.534677 36.8751124 69.3963324 -1 2544
2547 2 241.750341 38.3247815 70.6286936 -1 2516
2548 2 241.941242 38.4973646 70.6171508 -1 2547
2549 2 242.128004 38.7156565 70.6005671 -1 2548
2550 2 242.282423 38.7652672 70.6983102 -1 2549
2551 2 242.44646 38.7440324 70.7529216 -1 2550
2552 2 242.517597 38.8346217 70.7814867 -1 2551
2553 2 242.13839 38.8829768 70.5344548 -1 2549
2554 2 242.062243 39.1002113 70.4752789 -1 2553
2555 2 241.970977 39.1771753 70.4273232 -1 2554
2556 2 241.797266 38.775989 70.7226226 -1 2512
2557 2 241.6682 38.9454211 70.6598114 -1 2556
2558 2 241.679093 38.9434645 70.6358307 -1 2557
2559 2 241.683965 38.9651309 70.6086221 -1 2558
2560 2 241.508428 39.0124453 70.5503642 -1 2559
2561 2 241.491898 39.0417841 70.5190419 -1 2560
2562 2 241.404629 39.0586651 70.4777729 -1 2561
2563 2 241.22992 39.1765498 70.3872716 -1 2562
2564 2 241.163589 39.1949352 70.3492626 -1 2563
2565 2 241.113802 39.2383711 70.3114645 -1 2564
2566 2 242.025283 38.2014825 70.9442535 -1 2512
2567 2 242.005947 38.148738 70.9721809 -1 2566
2568 2 243.458827 39.2770031 71.0212843 -1 2508
2569 2 243.901021 39.4778453 71.0490323 -1 2568
2570 2 244.034791 39.5437824 71.0391331 -1 2569
2571 2 244.063747 39.6000296 71.0125962 -1 2570
2572 2 244.085491 39.628937 70.9876803 -1 2571
2573 2 244.085424 39.6386995 70.9610699 -1 2572
2574 2 244.093384 39.6747158 70.9331109 -1 2573
2575 2 242.941237 38.8492198 71.0301968 -1 2507
2576 2 242.792359 38.6887298 71.1509782 -1 2575
2577 2 242.623088 38.4572261 71.2239986 -1 2576
2578 2 243.926681 39.7001888 71.261306 -1 2505
2579 2 243.98852 39.8849728 71.3293434 -1 2578
2580 2 244.018655 39.9160638 71.3824791 -1 2579
2581 2 244.105456 39.899769 71.4243633 -1 2580
2582 2 244.190155 39.8968468 71.4645113 -1 2581
2583 2 245.917936 43.0064654 70.6776023 -1 2413
2584 2 245.81856 43.1417804 70.6700396 -1 2583
2585 2 245.64491 43.228623 70.6553651 -1 2584
2586 2 245.621209 43.2552331 70.6734185 -1 2585
2587 2 245.406193 43.283214 70.5830851 -1 2586
2588 2 245.210458 43.4161016 70.4589064 -1 2587
2589 2 246.888435 44.1843224 68.7755232 -1 2376
2590 2 246.895338 44.1990117 68.652495 -1 2589
2591 2 246.875142 44.1715257 68.6030501 -1 2590
2592 2 249.557351 42.7841597 67.4055325 -1 2345
2593 2 249.58198 42.8076951 67.3599056 -1 2592
2594 2 250.927195 45.715917 66.3032216 -1 2181
2595 2 251.32074 45.8565846 66.3388815 -1 2594
2596 2 251.577114 45.683528 66.3160772 -1 2595
2597 2 251.641733 45.6074839 66.2674506 -1 2596
2598 2 251.638905 45.5864117 66.2224031 -1 2597
2599 2 251.6231 45.5491004 66.2003767 -1 2598
2600 2 251.597165 45.5208659 66.1752464 -1 2599
2601 2 251.59042 45.4912978 66.1540428 -1 2600
2602 2 251.601794 45.4806067 66.1340628 -1 2601
2603 2 251.667211 45.525922 66.1412855 -1 2602
2604 2 251.601861 45.4392547 66.092137 -1 2603
2605 2 251.660153 45.3910203 66.0860009 -1 2604
2606 2 250.457897 45.9280371 66.564425 -1 2180
2607 2 250.463593 45.8395227 66.6949244 -1 2606
2608 2 250.798785 46.6775147 66.1587445 -1 2179
2609 2 250.864823 46.8082916 66.0842757 -1 2608
2610 2 250.888053 46.874992 66.0095966 -1 2609
2611 2 250.679767 46.839067 65.950266 -1 2610
2612 2 250.644755 46.8227607 65.9219751 -1 2611
2613 2 250.543011 46.7083591 65.8931255 -1 2612
2614 2 250.308701 53.5248804 64.6624285 -1 2156
2615 2 250.300935 53.5201122 64.6144673 -1 2614
2616 2 250.29642 53.5114774 64.5912337 -1 2615
2617 2 250.305411 53.5440459 64.5648839 -1 2616
2618 2 250.319633 53.7047994 64.4747265 -1 2617
2619 2 250.393788 53.7290065 64.461913 -1 2618
2620 2 250.451576 53.7571083 64.4454625 -1 2619
2621 2 250.483312 53.7634776 64.4270725 -1 2620
2622 2 250.524131 53.7683987 64.4106144 -1 2621
2623 2 250.587934 53.7837589 64.39709 -1 2622
2624 2 250.640619 53.7860987 64.3832594 -1 2623
2625 2 250.593959 53.731379 64.3584217 -1 2624
2626 2 250.572872 53.6801627 64.3144446 -1 2625
2627 2 250.599402 53.7023936 64.2929062 -1 2626
2628 2 250.614651 53.7146974 64.2705966 -1 2627
2629 2 250.605484 53.688499 64.2489622 -1 2628
2630 2 250.591698 53.6447794 64.2288696 -1 2629
2631 2 250.62303 53.6407344 64.2118888 -1 2630
2632 2 250.667363 53.6486268 64.1957403 -1 2631
2633 2 250.712736 53.505722 64.1771131 -1 2632
2634 2 250.7683 53.4661964 64.1696627 -1 2633
2635 2 250.836969 53.3193443 64.1325487 -1 2634
2636 2 250.805715 53.3916339 64.0696796 -1 2635
2637 2 250.751762 53.297135 64.0489406 -1 2636
2638 2 250.754656 53.2440664 64.033332 -1 2637
2639 2 250.752779 53.23622 64.0105908 -1 2638
2640 2 250.740611 53.196338 63.9902985 -1 2639
2641 2 250.737929 53.1266572 63.9759155 -1 2640
2642 2 250.754159 53.069139 63.9400153 -1 2641
2643 2 250.760488 53.039915 63.9217925 -1 2642
2644 2 250.758859 52.9668895 63.9080724 -1 2643
2645 2 250.765048 52.9407861 63.8893982 -1 2644
2646 2 250.773053 52.8546148 63.8793215 -1 2645
2647 2 250.781394 52.8210087 63.8620921 -1 2646
2648 2 250.769601 52.7724492 63.8430737 -1 2647
2649 2 250.762053 52.7300023 63.8240282 -1 2648
2650 2 250.76157 52.731524 63.8003025 -1 2649
2651 2 250.769674 52.7231804 63.7795725 -1 2650
2652 2 250.809096 52.6628515 63.771955 -1 2651
2653 2 250.84113 52.6059768 63.7624561 -1 2652
2654 2 250.961025 52.4540923 63.6891568 -1 2653
2655 2 251.058544 52.2906345 63.5898674 -1 2654
2656 2 251.223662 52.1503759 63.5238211 -1 2655
2657 2 251.37047 52.0748247 63.4922139 -1 2656
2658 2 251.528246 52.0251867 63.4125258 -1 2657
2659 2 251.64587 51.985603 63.3938391 -1 2658
2660 2 251.75996 51.9844477 63.3692357 -1 2659
2661 2 251.90514 51.944165 63.3559866 -1 2660
2662 2 251.950453 51.896602 63.3245602 -1 2661
2663 2 252.008429 51.8326917 63.2978186 -1 2662
2664 2 252.053034 51.7508201 63.2942892 -1 2663
2665 2 252.155139 51.7373837 63.1992251 -1 2664
2666 2 252.088251 51.7917782 63.1556087 -1 2665
2667 2 252.091396 51.7760138 63.135074 -1 2666
2668 2 252.13741 51.7729774 63.0977472 -1 2667
2669 2 252.14669 51.7814396 63.0750801 -1 2668
2670 2 252.230168 52.0271335 63.0341372 -1 2669
2671 2 252.244241 52.0671181 63.0080609 -1 2670
2672 2 252.214515 52.0430943 62.9590728 -1 2671
2673 2 252.198169 52.033245 62.934002 -1 2672
2674 2 252.215418 52.0276303 62.9148071 -1 2673
2675 2 252.260043 51.9527993 62.8638311 -1 2674
2676 2 252.281707 51.9789869 62.8178577 -1 2675
2677 2 252.308994 51.9920899 62.7980329 -1 2676
2678 2 252.420726 51.9994671 62.7952222 -1 2677
2679 2 252.11577 52.7508821 62.6332585 -1 2678
2680 2 251.878129 52.9641701 62.5583479 -1 2679
2681 2 251.694935 53.0408163 62.5360011 -1 2680
2682 2 251.39894 53.1772129 62.3909034 -1 2681
2683 2 251.113608 53.5743397 62.3747433 -1 2682
2684 2 250.902517 53.7565614 62.3559145 -1 2683
2685 2 250.667799 53.9276342 62.334168 -1 2684
2686 2 252.648236 52.009107 62.7911078 -1 2678
2687 2 252.714597 51.9577759 62.7876686 -1 2686
2688 2 252.741684 51.9402801 62.7720225 -1 2687
2689 2 252.777254 51.9183298 62.7586232 -1 2688
2690 2 252.805917 51.90608 62.7425628 -1 2689
2691 2 252.872646 51.8843847 62.7351301 -1 2690
2692 2 253.040357 51.895101 62.7426865 -1 2691
2693 2 253.08678 51.8771836 62.7308336 -1 2692
2694 2 253.144903 51.8463203 62.7230193 -1 2693
2695 2 253.191745 51.82102 62.7122688 -1 2694
2696 2 253.214757 51.778294 62.6993273 -1 2695
2697 2 253.263956 51.6915731 62.6974897 -1 2696
2698 2 253.270444 51.6841108 62.6765124 -1 2697
2699 2 253.301306 51.6496358 62.6639524 -1 2698
2700 2 253.322146 51.6312619 62.6472465 -1 2699
2701 2 253.407987 51.5818337 62.6473464 -1 2700
2702 2 253.474835 51.5562216 62.6172618 -1 2701
2703 2 253.507292 51.5387356 62.5794329 -1 2702
2704 2 253.528583 51.5298866 62.5615111 -1 2703
2705 2 253.545107 51.5243111 62.542221 -1 2704
2706 2 253.572989 51.5238512 62.5011764 -1 2705
2707 2 253.598773 51.5509146 62.4791785 -1 2706
2708 2 253.618114 51.5611534 62.4582567 -1 2707
2709 2 253.652578 51.6081434 62.4119472 -1 2708
2710 2 253.685777 51.6276151 62.3691885 -1 2709
2711 2 253.724981 51.6606759 62.3489453 -1 2710
2712 2 253.81591 51.7550008 62.3302044 -1 2711
2713 2 253.878567 51.8118045 62.3111907 -1 2712
2714 2 253.937092 51.8823627 62.3127127 -1 2713
2715 2 253.972471 51.9268978 62.2668946 -1 2714
2716 2 254.078754 52.048905 62.2240059 -1 2715
2717 2 254.120386 52.1016284 62.2014847 -1 2716
2718 2 254.151993 52.1209274 62.1816589 -1 2717
2719 2 254.194334 52.1452749 62.1631991 -1 2718
2720 2 254.230163 52.1864817 62.1411489 -1 2719
2721 2 254.256327 52.244449 62.0916783 -1 2720
2722 2 254.329578 52.2588069 62.0805436 -1 2721
2723 2 254.40562 52.2417724 62.0742986 -1 2722
2724 2 254.477429 52.2342529 62.065921 -1 2723
2725 2 254.512024 52.2492727 62.0472562 -1 2724
2726 2 254.585615 52.288793 62.0326938 -1 2725
2727 2 254.62744 52.3057856 62.0151435 -1 2726
2728 2 254.670057 52.3248507 61.9974564 -1 2727
2729 2 254.703971 52.3356827 61.9792371 -1 2728
2730 2 254.772919 52.474032 61.9268024 -1 2729
2731 2 254.82869 52.5625526 61.9019838 -1 2730
2732 2 254.856444 52.5682028 61.8832937 -1 2731
2733 2 254.90613 52.6057759 61.8643803 -1 2732
2734 2 254.909427 52.6200406 61.8397903 -1 2733
2735 2 254.967315 52.6585057 61.8223252 -1 2734
2736 2 254.984948 52.6933058 61.7976327 -1 2735
2737 2 255.030585 52.7360185 61.7772178 -1 2736
2738 2 255.060951 52.7581713 61.7567278 -1 2737
2739 2 255.127144 52.8533532 61.7329527 -1 2738
2740 2 255.158005 52.9105865 61.7076699 -1 2739
2741 2 255.235002 52.9507051 61.6936243 -1 2740
2742 2 255.27689 52.9788224 61.6745069 -1 2741
2743 2 255.353858 53.0189201 61.6604522 -1 2742
2744 2 255.438488 53.0682048 61.6465843 -1 2743
2745 2 255.505365 53.1073533 61.6307173 -1 2744
2746 2 255.589319 53.1381004 61.619296 -1 2745
2747 2 255.651789 53.1597951 61.6050104 -1 2746
2748 2 255.736662 53.2460175 61.5860207 -1 2747
2749 2 255.809019 53.2983963 61.5693441 -1 2748
2750 2 255.907302 53.4027923 61.5503763 -1 2749
2751 2 255.866163 53.3647852 61.5245343 -1 2750
2752 2 255.914401 53.3783385 61.5086407 -1 2751
2753 2 256.07338 53.5344194 61.4475668 -1 2752
2754 2 256.253892 53.6420424 61.4438783 -1 2753
2755 2 256.271312 53.6485961 61.4230405 -1 2754
2756 2 256.306753 53.6601441 61.4049583 -1 2755
2757 2 256.391517 53.7427152 61.3863995 -1 2756
2758 2 256.509669 53.7925309 61.3788106 -1 2757
2759 2 256.572479 53.8191984 61.3638498 -1 2758
2760 2 256.660861 53.8116255 61.2887693 -1 2759
2761 2 256.728291 53.8240598 61.2766747 -1 2760
2762 2 256.749135 53.8599733 61.2523731 -1 2761
2763 2 256.812451 53.9707477 61.225728 -1 2762
2764 2 256.956368 53.9933392 61.1570242 -1 2763
2765 2 257.033859 54.0233363 61.1211049 -1 2764
2766 2 257.086699 54.072174 61.1011025 -1 2765
2767 2 257.130569 54.1179531 61.0798102 -1 2766
2768 2 257.190461 54.1313849 61.0661052 -1 2767
2769 2 257.213919 54.1724287 61.0182958 -1 2768
2770 2 257.249422 54.2191268 60.9952698 -1 2769
2771 2 257.279355 54.2154081 60.9782336 -1 2770
2772 2 257.313531 54.2419167 60.9577766 -1 2771
2773 2 257.359558 54.2563237 60.9412741 -1 2772
2774 2 257.397614 54.3049497 60.9184597 -1 2773
2775 2 257.453387 54.3615809 60.8979045 -1 2774
2776 2 257.461531 54.354832 60.8771272 -1 2775
2777 2 257.50891 54.3752359 60.8600356 -1 2776
2778 2 257.525331 54.3805432 60.8391491 -1 2777
2779 2 257.546985 54.376807 60.8205251 -1 2778
2780 2 257.570287 54.4132443 60.7965943 -1 2779
2781 2 257.619901 54.4526863 60.777259 -1 2780
2782 2 257.643776 54.4308802 60.7615832 -1 2781
2783 2 257.658389 54.4231109 60.7421771 -1 2782
2784 2 257.671192 54.4524602 60.7172337 -1 2783
2785 2 257.68502 54.4677516 60.694452 -1 2784
2786 2 257.73063 54.5111358 60.6737956 -1 2785
2787 2 257.8161 54.5595605 60.6600232 -1 2786
2788 2 257.842559 54.576829 60.6393669 -1 2787
2789 2 257.853959 54.575045 60.6185069 -1 2788
2790 2 257.883969 54.5812996 60.6000648 -1 2789
2791 2 257.892994 54.5745003 60.5794526 -1 2790
2792 2 257.949214 54.5848092 60.5654295 -1 2791
2793 2 257.986971 54.5850756 60.5492946 -1 2792
2794 2 258.051669 54.5345702 60.5220979 -1 2793
2795 2 258.062772 54.4918961 60.483603 -1 2794
2796 2 258.071789 54.4610498 60.4663427 -1 2795
2797 2 258.127887 54.4363521 60.4571778 -1 2796
2798 2 258.240082 54.4590772 60.4287585 -1 2797
2799 2 258.252317 54.4702678 60.406227 -1 2798
2800 2 258.32482 54.5057019 60.3917659 -1 2799
2801 2 258.415705 54.4912431 60.3877743 -1 2800
2802 2 258.513455 54.5298375 60.3776664 -1 2801
2803 2 258.663881 54.5348202 60.3822779 -1 2802
2804 2 258.649728 54.5448027 60.3548819 -1 2803
2805 2 258.656978 54.5728815 60.3290261 -1 2804
2806 2 258.647657 54.6028352 60.2997598 -1 2805
2807 2 258.650245 54.6438095 60.2712189 -1 2806
2808 2 258.701567 54.6322179 60.2592865 -1 2807
2809 2 258.713153 54.6273616 60.2388612 -1 2808
2810 2 258.797512 54.65985 60.2270387 -1 2809
2811 2 258.834669 54.7129255 60.2033692 -1 2810
2812 2 258.87283 54.7410859 60.1833723 -1 2811
2813 2 258.887089 54.7601098 60.1601129 -1 2812
2814 2 258.890687 54.7521936 60.1385938 -1 2813
2815 2 258.946077 54.8042999 60.1185188 -1 2814
2816 2 258.945862 54.8450376 60.0894797 -1 2815
2817 2 258.938763 54.8688175 60.061506 -1 2816
2818 2 258.958632 55.0365628 60.0185576 -1 2817
2819 2 259.083846 54.9055751 60.037273 -1 2818
2820 2 259.183289 54.7434966 60.0554653 -1 2819
2821 2 259.251526 54.7579765 60.0430727 -1 2820
2822 2 259.282446 54.7840453 60.0219767 -1 2821
2823 2 259.320963 54.7714434 60.0077243 -1 2822
2824 2 259.34273 54.7636536 59.9896195 -1 2823
2825 2 259.388151 54.7670093 59.9744441 -1 2824
2826 2 259.430559 54.7852293 59.9566184 -1 2825
2827 2 259.475992 54.7995043 59.939916 -1 2826
2828 2 259.473303 54.8132957 59.9141523 -1 2827
2829 2 259.522851 54.8553601 59.8943469 -1 2828
2830 2 259.570273 54.8329545 59.8831394 -1 2829
2831 2 259.604002 54.8114018 59.8692148 -1 2830
2832 2 259.605576 54.7607406 59.8532552 -1 2831
2833 2 259.616935 54.7577905 59.8324873 -1 2832
2834 2 259.649048 54.7451376 59.8170079 -1 2833
2835 2 259.675501 54.7463125 59.7985233 -1 2834
2836 2 259.686454 54.7483077 59.7769844 -1 2835
2837 2 259.715079 54.7673485 59.7564155 -1 2836
2838 2 259.736259 54.7773756 59.7356927 -1 2837
2839 2 259.74738 54.7882755 59.7129414 -1 2838
2840 2 259.725815 54.8215957 59.6808723 -1 2839
2841 2 259.694302 54.8320195 59.6501168 -1 2840
2842 2 259.719011 54.8430339 59.6299247 -1 2841
2843 2 259.805355 54.8238744 59.6022657 -1 2842
2844 2 259.810183 54.833672 59.5784756 -1 2843
2845 2 259.797144 54.8620677 59.5487148 -1 2844
2846 2 259.814408 54.8749503 59.5268493 -1 2845
2847 2 259.817324 54.8856899 59.5025684 -1 2846
2848 2 259.760237 54.908637 59.4652457 -1 2847
2849 2 259.7555 54.9568338 59.4343139 -1 2848
2850 2 259.823507 55.0580503 59.4097584 -1 2849
2851 2 259.818442 55.0222723 59.3904421 -1 2850
2852 2 259.815045 55.0101902 59.3681467 -1 2851
2853 2 259.799366 55.0039003 59.3427272 -1 2852
2854 2 259.833499 55.0642212 59.3174607 -1 2853
2855 2 259.828087 55.0558342 59.2709398 -1 2854
2856 2 259.894572 55.0651723 59.2588552 -1 2855
2857 2 259.880256 55.0438484 59.2124444 -1 2856
2858 2 259.886245 55.0278968 59.1924517 -1 2857
2859 2 260.01111 55.2268986 59.1650692 -1 2858
2860 2 260.119412 55.1942638 59.0733291 -1 2859
2861 2 260.366874 55.2399073 58.9269024 -1 2860
2862 2 260.485439 55.2933625 58.8718029 -1 2861
2863 2 260.610851 55.3390164 58.8190662 -1 2862
2864 2 260.673023 55.3831668 58.7779727 -1 2863
2865 2 260.714238 55.4289304 58.7327102 -1 2864
2866 2 260.806989 55.4729896 58.6740344 -1 2865
2867 2 260.928611 55.5364194 58.6414758 -1 2866
2868 2 261.023894 55.5076757 58.6166691 -1 2867
2869 2 261.039394 55.4845341 58.5760571 -1 2868
2870 2 261.111717 55.4603232 58.5462893 -1 2869
2871 2 261.157643 55.4493624 58.5097178 -1 2870
2872 2 261.197375 55.4675765 58.4679563 -1 2871
2873 2 261.243349 55.4551143 58.408221 -1 2872
2874 2 261.282255 55.4313153 58.3720778 -1 2873
2875 2 261.387686 55.3871755 58.3512593 -1 2874
2876 2 261.389761 55.3529653 58.309596 -1 2875
2877 2 261.397095 55.3808627 58.2837606 -1 2876
2878 2 261.401957 55.3062175 58.2715569 -1 2877
2879 2 261.376812 55.2954784 58.2449127 -1 2878
2880 2 261.329938 55.1670851 58.2303473 -1 2879
2881 2 260.978065 55.1335562 58.1453876 -1 2880
2882 2 261.00949 55.1437399 58.1031337 -1 2881
2883 2 261.042335 55.1290255 58.0879397 -1 2882
2884 2 261.05509 55.09737 58.0712938 -1 2883
2885 2 261.090075 55.0194875 58.0417737 -1 2884
2886 2 261.014235 55.0197563 58.0041073 -1 2885
2887 2 261.084563 54.9997094 57.9966711 -1 2886
2888 2 261.10077 54.9700257 57.9803922 -1 2887
2889 2 261.104817 54.954843 57.9598403 -1 2888
2890 2 261.111313 54.9230354 57.9420246 -1 2889
2891 2 261.079556 54.8857268 57.9177785 -1 2890
2892 2 261.083536 54.8617021 57.8984201 -1 2891
2893 2 261.069284 54.810908 57.8793043 -1 2892
2894 2 261.053756 54.773811 57.8580713 -1 2893
2895 2 261.083282 54.6990897 57.8504439 -1 2894
2896 2 261.071006 54.6374326 57.83318 -1 2895
2897 2 261.03187 54.554673 57.8137657 -1 2896
2898 2 261.023595 54.4703431 57.800356 -1 2897
2899 2 261.013478 54.3863525 57.7631366 -1 2898
2900 2 261.059757 54.2987652 57.7604018 -1 2899
2901 2 261.060302 54.3021729 57.736615 -1 2900
2902 2 261.0768 54.1775249 57.7333692 -1 2901
2903 2 261.113662 54.1321216 57.7230824 -1 2902
2904 2 261.125029 54.1357085 57.7012924 -1 2903
2905 2 261.186343 54.210195 57.6791623 -1 2904
2906 2 261.199794 54.1638783 57.6411652 -1 2905
2907 2 261.212331 54.090433 57.6301423 -1 2906
2908 2 261.211459 54.0345076 57.6142004 -1 2907
2909 2 261.220831 53.9846541 57.5993475 -1 2908
2910 2 261.23234 53.9407488 57.5840783 -1 2909
2911 2 261.27904 53.8875193 57.5766918 -1 2910
2912 2 261.316085 53.8499573 57.5653451 -1 2911
2913 2 261.346249 53.8182136 57.5519071 -1 2912
2914 2 261.371689 53.7705259 57.5397653 -1 2913
2915 2 261.485979 53.707581 57.5464201 -1 2914
2916 2 261.535342 53.6547744 57.5160112 -1 2915
2917 2 261.547548 53.6587859 57.4708156 -1 2916
2918 2 261.602812 53.54711 57.4730477 -1 2917
2919 2 261.580763 53.6145766 57.4361747 -1 2918
2920 2 261.585009 53.6081026 57.4143848 -1 2919
2921 2 261.613986 53.5792791 57.4003069 -1 2920
2922 2 261.63849 53.5235626 57.3890692 -1 2921
2923 2 261.666707 53.4579573 57.3798838 -1 2922
2924 2 261.679653 53.4367385 57.361741 -1 2923
2925 2 261.695595 53.4125926 57.3445612 -1 2924
2926 2 261.687707 53.401882 57.3210538 -1 2925
2927 2 261.699345 53.3935431 57.3008954 -1 2926
2928 2 261.733159 53.3528404 57.2893403 -1 2927
2929 2 261.765147 53.3299936 57.2749951 -1 2928
2930 2 261.767253 53.3532676 57.2487092 -1 2929
2931 2 261.775401 53.3438513 57.2280349 -1 2930
2932 2 261.782697 53.3165191 57.2096501 -1 2931
2933 2 261.779065 53.2819938 57.1901906 -1 2932
2934 2 261.788888 53.2477302 57.1732252 -1 2933
2935 2 261.742855 53.3972284 57.120629 -1 2934
2936 2 261.812857 53.3195033 57.1209169 -1 2935
2937 2 261.810703 53.2621369 57.1048501 -1 2936
2938 2 261.817259 53.2506711 57.0841462 -1 2937
2939 2 261.814456 53.1653838 57.0717689 -1 2938
2940 2 261.819221 53.0682141 57.0624394 -1 2939
2941 2 261.821321 52.996819 57.0490836 -1 2940
2942 2 261.805613 52.9838695 57.024384 -1 2941
2943 2 261.772384 53.0602873 56.9841789 -1 2942
2944 2 261.620485 53.1781029 56.9160744 -1 2943
2945 2 261.780618 52.9394743 56.9552022 -1 2944
2946 2 261.838494 52.8851157 56.9499877 -1 2945
2947 2 261.889169 52.7886394 56.9491804 -1 2946
2948 2 261.942461 52.7351492 56.9429908 -1 2947
2949 2 261.989655 52.6715136 56.9370428 -1 2948
2950 2 262.03523 52.5230235 56.9188582 -1 2949
2951 2 262.055355 52.469698 56.9063997 -1 2950
2952 2 262.079076 52.4164316 56.8946083 -1 2951
2953 2 262.156799 52.3620752 56.8460297 -1 2952
2954 2 262.18488 52.2941509 56.8134963 -1 2953
2955 2 262.032038 52.0448969 56.7716919 -1 2954
2956 2 262.155087 52.1179096 56.7377296 -1 2955
2957 2 262.203445 52.0784872 56.7050884 -1 2956
2958 2 262.211371 52.055864 56.6861015 -1 2957
2959 2 262.223411 51.9961005 56.6729652 -1 2958
2960 2 262.235142 51.9473757 56.6582589 -1 2959
2961 2 262.269442 51.897175 56.6480038 -1 2960
2962 2 262.295654 51.8158311 56.6168947 -1 2961
2963 2 262.295575 51.8171546 56.5931115 -1 2962
2964 2 262.293517 51.7801148 56.5741981 -1 2963
2965 2 262.336064 51.6906411 56.5000677 -1 2964
2966 2 262.338852 51.6506539 56.4824582 -1 2965
2967 2 262.324063 51.5920308 56.4640824 -1 2966
2968 2 262.319713 51.5599074 56.444051 -1 2967
2969 2 262.301728 51.3119207 56.3801164 -1 2968
2970 2 262.314464 51.1091923 56.3629788 -1 2969
2971 2 262.310619 51.0657927 56.344567 -1 2970
2972 2 262.29901 51.0353721 56.3229212 -1 2971
2973 2 262.305134 50.9911908 56.3064858 -1 2972
2974 2 262.294878 50.9414879 56.2877252 -1 2973
2975 2 262.294608 50.9062522 56.2688623 -1 2974
2976 2 262.279552 50.8594402 56.2488028 -1 2975
2977 2 262.292031 50.7919732 56.2367313 -1 2976
2978 2 262.297163 50.756839 56.2188619 -1 2977
2979 2 262.309213 50.7086492 56.2040715 -1 2978
2980 2 262.306976 50.6753351 56.1845659 -1 2979
2981 2 262.258603 50.6920226 56.1259461 -1 2980
2982 2 262.256221 50.7055048 56.1000251 -1 2981
2983 2 262.297632 50.6824801 56.0872922 -1 2982
2984 2 262.435708 50.4551983 55.9786662 -1 2983
2985 2 262.4572 50.3469266 55.902831 -1 2984
2986 2 262.482349 50.2246734 55.805887 -1 2985
2987 2 262.487038 50.2016265 55.7862375 -1 2986
2988 2 262.490961 50.1775338 55.7665848 -1 2987
2989 2 262.521187 50.1582591 55.7512021 -1 2988
2990 2 262.60865 50.1044406 55.7039003 -1 2989
2991 2 262.65002 50.0671482 55.6930541 -1 2990
2992 2 262.709848 50.0324548 55.6853193 -1 2991
2993 2 262.716197 49.9961689 55.6677614 -1 2992
2994 2 262.72781 49.982481 55.6481175 -1 2993
2995 2 262.762293 49.9429561 55.636277 -1 2994
2996 2 262.797295 49.9136551 55.6231435 -1 2995
2997 2 262.812198 49.8806754 55.6067326 -1 2996
2998 2 262.841347 49.8481346 55.5929364 -1 2997
2999 2 262.876699 49.7443071 55.5899861 -1 2998
3000 2 262.886423 49.7029718 55.5737281 -1 2999
3001 2 262.930158 49.6476297 55.5420583 -1 3000
3002 2 262.952835 49.5752474 55.5087338 -1 3001
3003 2 262.987664 49.5553802 55.4705587 -1 3002
3004 2 262.997428 49.5211727 55.4533235 -1 3003
3005 2 263.009254 49.4274768 55.4682577 -1 3004
3006 2 263.160626 49.4154264 55.4746699 -1 3005
3007 2 263.158625 49.3697882 55.433037 -1 3006
3008 2 263.176238 49.3511838 55.4151534 -1 3007
3009 2 263.20184 49.3126153 55.377752 -1 3008
3010 2 263.247455 49.2706484 55.3445753 -1 3009
3011 2 263.259122 49.2150024 55.3305784 -1 3010
3012 2 263.275604 49.2129232 55.2864994 -1 3011
3013 2 263.295433 49.1915102 55.2456641 -1 3012
3014 2 263.332083 49.1837991 55.2298793 -1 3013
3015 2 263.391454 49.1789604 55.2179935 -1 3014
3016 2 263.447321 49.1670256 55.1826696 -1 3015
3017 2 263.482323 49.1308201 55.1466837 -1 3016
3018 2 263.495426 49.1191952 55.1269829 -1 3017
3019 2 263.527012 49.0818343 55.0904993 -1 3018
3020 2 263.532374 49.0750221 55.0686828 -1 3019
3021 2 263.547929 49.0717793 55.0245585 -1 3020
3022 2 263.575963 49.0678475 55.0066336 -1 3021
3023 2 263.667341 49.0540804 55.0020124 -1 3022
3024 2 263.760169 49.001638 55.0028971 -1 3023
3025 2 263.769145 48.9806582 54.9836659 -1 3024
3026 2 263.751431 48.9139006 54.9180247 -1 3025
3027 2 263.75676 48.9070585 54.8961923 -1 3026
3028 2 263.713436 48.8994128 54.8415008 -1 3027
3029 2 263.775554 48.8917182 54.8305237 -1 3028
3030 2 263.781266 48.88181 54.809173 -1 3029
3031 2 263.752818 48.8623869 54.7826391 -1 3030
3032 2 263.770924 48.786604 54.7724917 -1 3031
3033 2 263.785728 48.7157754 54.7610495 -1 3032
3034 2 263.7846 48.7106965 54.7377479 -1 3033
3035 2 263.783875 48.7025644 54.7149326 -1 3034
3036 2 263.77422 48.6818171 54.6921241 -1 3035
3037 2 263.778941 48.6595958 54.6722301 -1 3036
3038 2 263.77521 48.6278416 54.6520182 -1 3037
3039 2 263.742237 48.5694314 54.6060867 -1 3038
3040 2 263.750355 48.5483504 54.5866745 -1 3039
3041 2 263.740646 48.5214478 54.564677 -1 3040
3042 2 263.750579 48.4871502 54.5473788 -1 3041
3043 2 263.751043 48.4637103 54.5268333 -1 3042
3044 2 263.733398 48.4364774 54.503379 -1 3043
3045 2 263.707341 48.4058408 54.478796 -1 3044
3046 2 263.709813 48.3742917 54.459714 -1 3045
3047 2 263.716171 48.3275607 54.4433992 -1 3046
3048 2 263.723531 48.2992656 54.4247974 -1 3047
3049 2 263.728809 48.292351 54.4029334 -1 3048
3050 2 263.736204 48.2701853 54.3835128 -1 3049
3051 2 263.727517 48.2678114 54.3584068 -1 3050
3052 2 263.728533 48.2658209 54.3350774 -1 3051
3053 2 263.680576 48.2771942 54.3007358 -1 3052
3054 2 263.618173 48.3023125 54.261846 -1 3053
3055 2 263.61175 48.2959195 54.2377105 -1 3054
3056 2 263.617277 48.2930521 54.215348 -1 3055
3057 2 263.621886 48.2840159 54.1936389 -1 3056
3058 2 263.629244 48.2618091 54.1742093 -1 3057
3059 2 263.672564 48.2369357 54.1618946 -1 3058
3060 2 263.685228 48.214938 54.1434311 -1 3059
3061 2 263.689389 48.2089345 54.1212267 -1 3060
3062 2 263.693542 48.2029252 54.0990209 -1 3061
3063 2 263.699006 48.1939008 54.0774643 -1 3062
3064 2 263.703408 48.1736032 54.057215 -1 3063
3065 2 263.724086 48.1886485 54.0352981 -1 3064
3066 2 263.725096 48.1733096 54.0137459 -1 3065
3067 2 263.735167 48.1073147 54.0006674 -1 3066
3068 2 263.740024 48.1023302 53.9784512 -1 3067
3069 2 263.735581 48.0877819 53.9557639 -1 3068
3070 2 263.675837 48.080194 53.9217597 -1 3069
3071 2 263.648367 48.1075691 53.8891521 -1 3070
3072 2 263.642549 48.0837722 53.8674454 -1 3071
3073 2 263.636127 48.0831602 53.7949375 -1 3072
3074 2 263.63988 48.0668629 53.7740211 -1 3073
3075 2 263.644956 48.0536724 53.7529369 -1 3074
3076 2 263.661694 48.0399212 53.7341125 -1 3075
3077 2 263.678468 47.9955915 53.7193734 -1 3076
3078 2 263.676548 48.0116701 53.6930696 -1 3077
3079 2 263.682926 48.0015733 53.6718127 -1 3078
3080 2 263.688561 47.9904232 53.6505561 -1 3079
3081 2 263.711891 47.9860914 53.6317074 -1 3080
3082 2 263.734637 47.9735857 53.613839 -1 3081
3083 2 263.745236 47.9614134 53.5698449 -1 3082
3084 2 263.742051 47.9733008 53.5438619 -1 3083
3085 2 263.754179 47.9481325 53.5256855 -1 3084
3086 2 263.758853 47.9430185 53.5034396 -1 3085
3087 2 263.764705 47.9359108 53.4816797 -1 3086
3088 2 263.770119 47.9257267 53.4602462 -1 3087
3089 2 263.77327 47.9246031 53.4371823 -1 3088
3090 2 263.797795 47.9589275 53.4134128 -1 3089
3091 2 263.792716 48.006249 53.3823633 -1 3090
3092 2 263.813555 47.9953686 53.3401132 -1 3091
3093 2 263.825364 47.9894691 53.3193092 -1 3092
3094 2 263.844088 47.9848647 53.2996312 -1 3093
3095 2 263.858682 47.9780549 53.2794707 -1 3094
3096 2 263.897183 47.9661393 53.264479 -1 3095
3097 2 263.977029 47.9569882 53.2569011 -1 3096
3098 2 264.055507 47.9620376 53.2472025 -1 3097
3099 2 264.084133 47.9791723 53.2265179 -1 3098
3100 2 264.108955 47.9687444 53.2087725 -1 3099
3101 2 264.184324 47.9524119 53.201354 -1 3100
3102 2 264.229545 47.935801 53.1882879 -1 3101
3103 2 264.333526 47.9340089 53.1843881 -1 3102
3104 2 264.338815 47.9176657 53.163739 -1 3103
3105 2 264.349006 47.892419 53.1451952 -1 3104
3106 2 264.410632 47.9120756 53.1304604 -1 3105
3107 2 264.457537 47.9351116 53.1124989 -1 3106
3108 2 264.494136 47.9445034 53.0943919 -1 3107
3109 2 264.569645 47.9587455 53.0830465 -1 3108
3110 2 264.598702 47.9536216 53.0654356 -1 3109
3111 2 264.619457 47.9450711 53.0466986 -1 3110
3112 2 264.673192 47.9168469 53.0368387 -1 3111
3113 2 264.713498 47.8728296 53.026508 -1 3112
3114 2 264.734957 47.848144 53.0100358 -1 3113
3115 2 264.767636 47.8078235 52.9977643 -1 3114
3116 2 264.823733 47.7807993 52.9882096 -1 3115
3117 2 264.840431 47.8034198 52.9645972 -1 3116
3118 2 264.855116 47.8218801 52.9411507 -1 3117
3119 2 264.876055 47.8901324 52.9123463 -1 3118
3120 2 264.909601 47.8549462 52.8995721 -1 3119
3121 2 264.963404 47.8248229 52.8900079 -1 3120
3122 2 265.100806 47.7348905 52.8328687 -1 3121
3123 2 265.144206 47.7144106 52.8200614 -1 3122
3124 2 265.155153 47.7053798 52.7995264 -1 3123
3125 2 265.1825 47.6921513 52.7826899 -1 3124
3126 2 265.199185 47.674333 52.7644102 -1 3125
3127 2 265.217672 47.6616523 52.7458023 -1 3126
3128 2 265.272401 47.640792 52.7352314 -1 3127
3129 2 265.316436 47.6375381 52.7203025 -1 3128
3130 2 265.35273 47.6278298 52.7047357 -1 3129
3131 2 265.37641 47.620475 52.6864354 -1 3130
3132 2 265.394037 47.6017075 52.668466 -1 3131
3133 2 265.433518 47.5770656 52.6554753 -1 3132
3134 2 265.467698 47.5581937 52.6407106 -1 3133
3135 2 265.455838 47.5710748 52.6129167 -1 3134
3136 2 265.471926 47.5834453 52.5905776 -1 3135
3137 2 265.501746 47.5915174 52.5714514 -1 3136
3138 2 265.523631 47.6180272 52.5007489 -1 3137
3139 2 265.52695 47.6149097 52.4541602 -1 3138
3140 2 265.527259 47.6756054 52.4224742 -1 3139
3141 2 265.533064 47.7074093 52.3956261 -1 3140
3142 2 265.64916 47.8023216 52.3104318 -1 3141
3143 2 265.650286 47.8751233 52.253543 -1 3142
3144 2 265.796846 47.85809 52.1889345 -1 3143
3145 2 265.884071 47.8213382 52.1630366 -1 3144
3146 2 265.974723 47.8292329 52.0844195 -1 3145
3147 2 266.069557 47.954837 52.0627771 -1 3146
3148 2 266.36768 48.1951723 51.9946866 -1 3147
3149 2 266.398481 47.7508538 52.0582521 -1 3148
3150 2 266.3637 47.3832143 52.0276808 -1 3149
3151 2 266.061383 46.7496954 52.0032596 -1 3150
3152 2 266.4382 48.2013823 51.9839085 -1 3148
3153 2 266.487711 48.193413 51.9708608 -1 3152
3154 2 266.547127 48.224888 51.9546629 -1 3153
3155 2 266.607854 48.1947474 51.922923 -1 3154
3156 2 266.672911 48.1897812 51.841249 -1 3155
3157 2 266.67763 48.2178939 51.7910081 -1 3156
3158 2 266.683956 48.2092692 51.7458255 -1 3157
3159 2 266.702626 48.2043951 51.7263572 -1 3158
3160 2 266.742981 48.1978559 51.7113721 -1 3159
3161 2 266.757529 48.1917312 51.6912579 -1 3160
3162 2 266.809766 48.2117484 51.675201 -1 3161
3163 2 266.843879 48.200859 51.6595605 -1 3162
3164 2 266.85069 48.1931632 51.614369 -1 3163
3165 2 266.858383 48.2074337 51.5902887 -1 3164
3166 2 266.924989 48.1457233 51.5400818 -1 3165
3167 2 267.035479 48.0458326 51.4559448 -1 3166
3168 2 267.058814 48.0263317 51.4393046 -1 3167
3169 2 267.169409 47.9479556 51.4474806 -1 3168
3170 2 267.331404 47.9433982 51.4563921 -1 3169
3171 2 267.520046 47.8406695 51.4832154 -1 3170
3172 2 267.740613 47.4807683 51.5968445 -1 3171
3173 2 267.767101 47.3307589 51.6450711 -1 3172
3174 2 267.906611 47.0811303 51.6334736 -1 3173
3175 2 267.993007 46.9749068 51.5929696 -1 3174
3176 2 268.151837 46.8709938 51.590328 -1 3175
3177 2 268.246956 46.636534 51.6154313 -1 3176
3178 2 268.266044 46.5952148 51.600752 -1 3177
3179 2 268.318911 45.8624598 51.7997045 -1 3178
3180 2 268.327447 45.7695889 51.9083082 -1 3179
3181 2 268.677625 45.4212926 51.9269822 -1 3180
3182 2 268.847008 45.2064845 52.1066464 -1 3181
3183 2 268.880497 45.0765181 52.1772946 -1 3182
3184 2 268.942058 44.7746422 52.1088255 -1 3183
3185 2 269.028936 44.5904403 52.0541941 -1 3184
3186 2 269.173748 44.4881797 52.048214 -1 3185
3187 2 269.183766 44.517474 51.9514784 -1 3186
3188 2 269.578058 44.3482329 52.1220624 -1 3186
3189 2 269.801189 44.2605444 52.1534335 -1 3188
3190 2 270.030999 44.1068178 52.1943117 -1 3189
3191 2 270.135964 43.9396833 52.164665 -1 3190
3192 2 270.215249 43.805835 52.1020482 -1 3191
3193 2 270.300585 43.6427428 52.0916584 -1 3192
3194 2 270.342784 43.551225 52.0875818 -1 3193
3195 2 270.4722 43.3317949 52.1164369 -1 3194
3196 2 270.599793 43.1626604 52.1149215 -1 3195
3197 2 270.861301 42.9191823 52.1723945 -1 3196
3198 2 271.146297 42.7666553 52.2231114 -1 3197
3199 2 271.35351 42.6452304 52.254648 -1 3198
3200 2 271.545462 42.5354829 52.2816616 -1 3199
3201 2 271.872751 42.4438762 52.3326287 -1 3200
3202 2 271.916072 42.4314952 52.3188658 -1 3201
3203 2 272.164651 42.46234 52.339636 -1 3202
3204 2 272.317777 42.4955682 52.3415931 -1 3203
3205 2 272.378561 42.514558 52.3274214 -1 3204
3206 2 272.490629 42.5470443 52.3215122 -1 3205
3207 2 272.561921 42.5629484 52.3097244 -1 3206
3208 2 272.631523 42.6025198 52.2947762 -1 3207
3209 2 272.728235 42.6653092 52.2822559 -1 3208
3210 2 272.842344 42.6900178 52.1832875 -1 3209
3211 2 273.114587 42.7545812 52.0863734 -1 3210
3212 2 273.427904 42.6131668 52.0453157 -1 3211
3213 2 273.608217 42.5572189 51.9451121 -1 3212
3214 2 273.665897 42.5481735 51.9101193 -1 3213
3215 2 273.754897 42.5177845 51.836593 -1 3214
3216 2 273.684517 42.3748561 51.7225658 -1 3215
3217 2 273.565739 42.21196 51.5781167 -1 3216
3218 2 273.628993 42.2301983 51.4940835 -1 3217
3219 2 273.659077 42.2344647 51.4054001 -1 3218
3220 2 273.972304 42.5026218 51.8560915 -1 3215
3221 2 274.335512 42.1654578 52.0109284 -1 3220
3222 2 274.38753 41.9827721 52.0653759 -1 3221
3223 2 274.480223 41.8067933 52.0560989 -1 3222
3224 2 274.605716 41.6737658 52.0713159 -1 3223
3225 2 274.813385 41.7527895 52.1242209 -1 3224
3226 2 275.01232 41.9209415 52.1651214 -1 3225
3227 2 275.061046 41.9682199 52.1921143 -1 3226
3228 2 275.222624 41.9550256 52.2468108 -1 3227
3229 2 275.359076 41.887192 52.3030435 -1 3228
3230 2 275.684629 41.5880678 52.3261622 -1 3229
3231 2 275.839794 41.4639257 52.4852851 -1 3230
3232 2 275.913349 41.4299594 52.5257651 -1 3231
3233 2 276.079218 41.3026001 52.733613 -1 3232
3234 2 276.311058 41.2513048 52.8274388 -1 3233
3235 2 276.384424 41.208059 52.8686427 -1 3234
3236 2 276.637097 40.9749566 52.8687514 -1 3235
3237 2 276.789178 40.8003129 52.8910843 -1 3236
3238 2 277.093327 40.7826238 53.0394149 -1 3237
3239 2 277.464182 40.9258829 53.1114306 -1 3238
3240 2 277.610183 41.0906391 53.1888113 -1 3239
3241 2 277.620036 41.1055599 53.2122277 -1 3240
3242 2 277.629939 41.1184861 53.2358673 -1 3241
3243 2 277.74787 41.0299977 53.3588947 -1 3242
3244 2 277.792612 41.17253 53.4445554 -1 3243
3245 2 277.795072 41.1689183 53.4920316 -1 3244
3246 2 277.956961 41.2514281 53.2075666 -1 3241
3247 2 277.959381 41.2444199 53.1854209 -1 3246
3248 2 277.965532 41.2294857 53.1414555 -1 3247
3249 2 277.947322 41.2046422 53.0943959 -1 3248
3250 2 277.978362 41.1859985 53.0084835 -1 3249
3251 2 277.842737 41.0908457 52.9255615 -1 3250
3252 2 277.901505 41.0799015 52.8902031 -1 3251
3253 2 277.944665 41.0537741 52.8537965 -1 3252
3254 2 277.941168 41.0139995 52.8108616 -1 3253
3255 2 277.913369 40.9657423 52.7879614 -1 3254
3256 2 277.887046 40.9126235 52.7658251 -1 3255
3257 2 277.882781 40.9034982 52.719483 -1 3256
3258 2 274.626405 41.6309533 52.0331587 -1 3224
3259 2 274.637732 41.5259577 52.0003845 -1 3258
3260 2 274.63736 41.4337761 51.9639486 -1 3259
3261 2 274.677576 41.3797646 51.9306805 -1 3260
3262 2 274.706097 41.3401305 51.9170426 -1 3261
3263 2 274.748787 41.2087102 51.916445 -1 3262
3264 2 274.752814 41.1204022 51.9037551 -1 3263
3265 2 275.022426 40.9641383 51.9476742 -1 3264
3266 2 275.150556 40.7785558 51.9685319 -1 3265
3267 2 275.265068 40.6035496 51.9855021 -1 3266
3268 2 275.314601 40.5309546 51.9791573 -1 3267
3269 2 275.395961 40.3732629 51.9645298 -1 3268
3270 2 275.419635 40.3058186 51.9294438 -1 3269
3271 2 275.424184 40.1756694 51.9211176 -1 3270
3272 2 275.430909 40.1032648 51.9068462 -1 3271
3273 2 275.408354 39.9915415 51.9383017 -1 3272
3274 2 275.363956 39.7668352 52.0013863 -1 3273
3275 2 275.32063 39.6759021 52.0267625 -1 3274
3276 2 275.295859 39.5748601 52.0799589 -1 3275
3277 2 275.270089 39.5570148 52.1006295 -1 3276
3278 2 275.274524 39.6364373 52.1162914 -1 3277
3279 2 275.284329 39.6973806 52.1348988 -1 3278
3280 2 275.605127 40.2254714 51.9718024 -1 3270
3281 2 275.739604 40.1828616 51.977302 -1 3280
3282 2 275.821243 40.1893204 51.9679118 -1 3281
3283 2 276.004543 40.224299 52.0203469 -1 3282
3284 2 276.080557 40.1542502 52.0882047 -1 3283
3285 2 276.110724 40.1487925 52.1408832 -1 3284
3286 2 276.206689 40.1198373 52.2544866 -1 3285
3287 2 276.207705 40.1242999 52.2775464 -1 3286
3288 2 275.896307 40.2268503 51.9072397 -1 3282
3289 2 275.9423 40.1452756 51.8776171 -1 3288
3290 2 275.959223 40.1108165 51.8376748 -1 3289
3291 2 275.966961 40.1340687 51.7898593 -1 3290
3292 2 276.059171 40.1488094 51.8047925 -1 3291
3293 2 276.123707 39.9716781 51.8353732 -1 3292
3294 2 276.135968 39.8874569 51.8932418 -1 3293
3295 2 276.166093 39.8403853 51.9502985 -1 3294
3296 2 275.975267 40.1430699 51.7670335 -1 3291
3297 2 274.79634 41.162047 51.8367968 -1 3264
3298 2 274.84984 41.1905592 51.7731924 -1 3297
3299 2 274.359389 42.0339296 51.983753 -1 3223
3300 2 274.347192 42.0411468 51.957159 -1 3299
3301 2 274.273805 42.0038312 51.9007903 -1 3300
3302 2 274.280004 41.9872893 51.8569348 -1 3301
3303 2 272.619338 42.6626144 52.3796493 -1 3207
3304 2 272.582268 42.7422901 52.4574042 -1 3303
3305 2 272.538588 42.7987749 52.4894498 -1 3304
3306 2 272.534989 42.8286344 52.5087833 -1 3305
3307 2 268.093192 45.6938711 51.8953301 -1 3180
3308 2 267.989955 45.6067291 51.9335942 -1 3307
3309 2 267.826203 45.5103622 51.8421472 -1 3308
3310 2 267.722786 45.4891992 51.7768278 -1 3309
3311 2 267.675281 45.4293739 51.7036925 -1 3310
3312 2 267.556349 45.2710665 51.6528165 -1 3311
3313 2 267.204983 45.1399924 51.5289277 -1 3312
3314 2 266.937677 45.0789718 51.4604335 -1 3313
3315 2 266.870085 44.9692159 51.437408 -1 3314
3316 2 266.63591 44.8432836 51.4315761 -1 3315
3317 2 266.526056 44.6324919 51.4848247 -1 3316
3318 2 266.504267 44.5520795 51.5385562 -1 3317
3319 2 266.519902 44.378338 51.7545811 -1 3318
3320 2 266.519585 44.3346087 51.7839671 -1 3319
3321 2 266.376147 44.2727829 51.7879326 -1 3320
3322 2 266.264775 44.2807279 51.7892219 -1 3321
3323 2 266.210457 44.2533439 51.8060975 -1 3322
3324 2 266.14513 44.2191525 51.8217376 -1 3323
3325 2 266.03384 44.1939519 51.8273927 -1 3324
3326 2 265.687643 44.1240103 51.6983743 -1 3325
3327 2 265.441158 44.0964614 51.6310317 -1 3326
3328 2 265.259623 44.0784057 51.5750145 -1 3327
3329 2 266.59692 44.346651 51.8212905 -1 3320
3330 2 266.657599 44.3429644 51.8812511 -1 3329
3331 2 266.306076 44.9729982 51.3507355 -1 3316
3332 2 266.213334 45.0202383 51.2790011 -1 3331
3333 2 266.080093 45.0959652 51.1719449 -1 3332
3334 2 265.810336 45.131634 51.0913765 -1 3333
3335 2 265.389462 45.131215 51.0582662 -1 3334
3336 2 265.289247 45.1270541 51.0635002 -1 3335
3337 2 265.137788 45.0072182 51.0978483 -1 3336
3338 2 265.162373 44.8713995 51.191636 -1 3337
3339 2 265.289412 44.8550586 51.3133091 -1 3338
3340 2 265.257641 44.8997094 51.3730296 -1 3339
3341 2 267.804848 47.8198063 51.4949711 -1 3171
3342 2 267.885189 47.8102499 51.4884362 -1 3341
3343 2 267.959546 47.8161451 51.4787465 -1 3342
3344 2 268.107867 47.831087 51.4826415 -1 3343
3345 2 268.172981 47.8354042 51.4713414 -1 3344
3346 2 268.244023 47.8648401 51.4580248 -1 3345
3347 2 268.383238 47.9325688 51.4534317 -1 3346
3348 2 268.46329 47.9774077 51.4399801 -1 3347
3349 2 268.564279 48.0315725 51.4295337 -1 3348
3350 2 268.763268 48.1280378 51.4332909 -1 3349
3351 2 268.893231 48.2176239 51.424167 -1 3350
3352 2 269.028726 48.3026051 51.4167565 -1 3351
3353 2 269.222764 48.4848737 51.4086928 -1 3352
3354 2 269.264605 48.7335472 51.3617959 -1 3353
3355 2 269.395522 49.1247289 51.3146503 -1 3354
3356 2 269.387181 49.1872423 51.2814292 -1 3355
3357 2 269.403953 49.2143386 51.2577289 -1 3356
3358 2 269.433814 49.3037736 51.2287469 -1 3357
3359 2 269.433476 49.3120872 51.2040157 -1 3358
3360 2 269.446418 49.3144709 51.1826943 -1 3359
3361 2 269.461763 49.3228603 51.1610952 -1 3360
3362 2 269.470994 49.3444665 51.1366015 -1 3361
3363 2 269.507196 49.3123567 51.1243099 -1 3362
3364 2 269.533411 49.341927 51.1022139 -1 3363
3365 2 269.54502 49.3695011 51.0774506 -1 3364
3366 2 269.63476 49.4053267 51.0672934 -1 3365
3367 2 269.74468 49.2734252 51.2947389 -1 3358
3368 2 269.53182 49.5977463 51.3054807 -1 3357
3369 2 269.568439 49.6639367 51.327997 -1 3368
3370 2 269.579621 49.7001625 51.3492295 -1 3369
3371 2 269.671982 49.8661967 51.4173618 -1 3370
3372 2 269.721962 49.943829 51.4410573 -1 3371
3373 2 269.781155 50.0501921 51.4629313 -1 3372
3374 2 269.865754 50.1173671 51.4948226 -1 3373
3375 2 269.956295 50.2130169 51.5242613 -1 3374
3376 2 269.998694 50.2511269 51.5514147 -1 3375
3377 2 270.014032 50.269992 51.5756275 -1 3376
3378 2 270.041124 50.2993138 51.6008444 -1 3377
3379 2 270.089424 50.348425 51.6277518 -1 3378
3380 2 270.139369 50.4218372 51.6518871 -1 3379
3381 2 270.15181 50.4801809 51.6704893 -1 3380
3382 2 270.195711 50.6338301 51.7067513 -1 3381
3383 2 270.40816 50.6575425 51.7693259 -1 3382
3384 2 270.411326 50.7122571 51.7865225 -1 3383
3385 2 270.440911 50.7290188 51.8137672 -1 3384
3386 2 270.478134 50.8003701 51.8355662 -1 3385
3387 2 270.733147 50.8787667 51.8994024 -1 3386
3388 2 270.850594 50.8531508 51.9728092 -1 3387
3389 2 271.08496 50.8095556 52.0479282 -1 3388
3390 2 271.32043 50.7641277 52.1233843 -1 3389
3391 2 271.506024 50.6619389 52.1492582 -1 3390
3392 2 272.10156 50.8741563 52.167674 -1 3391
3393 2 272.318738 50.9425235 52.130672 -1 3392
3394 2 272.450955 51.1534355 52.0355618 -1 3393
3395 2 272.501486 51.1877447 52.017522 -1 3394
3396 2 272.468965 51.1556861 51.9919103 -1 3395
3397 2 272.441379 51.1229577 51.9673303 -1 3396
3398 2 272.41362 51.098818 51.941615 -1 3397
3399 2 272.34895 51.0580035 51.9108691 -1 3398
3400 2 272.358693 50.9825317 51.8989479 -1 3399
3401 2 272.410676 50.9470558 51.8901132 -1 3400
3402 2 272.411941 50.820775 51.8595899 -1 3401
3403 2 272.411452 50.7570545 51.8441804 -1 3402
3404 2 272.318785 50.688393 51.8115033 -1 3403
3405 2 272.28142 50.666475 51.7367131 -1 3404
3406 2 272.224123 50.6407866 51.6819496 -1 3405
3407 2 272.198081 50.6775065 51.6253325 -1 3406
3408 2 272.632253 50.4858473 51.898077 -1 3403
3409 2 272.741026 50.4574909 51.8758552 -1 3408
3410 2 272.70443 50.4066217 51.687831 -1 3409
3411 2 272.70962 50.3767841 51.622354 -1 3410
3412 2 272.721128 50.2962474 51.4240154 -1 3411
3413 2 272.845388 50.2040253 51.2725018 -1 3412
3414 2 273.004498 50.1051171 51.0584509 -1 3413
3415 2 273.221591 50.1275745 50.8638543 -1 3414
3416 2 273.251738 50.1750857 50.6300297 -1 3415
3417 2 273.246365 50.1681788 50.6064916 -1 3416
3418 2 273.20148 50.1048922 50.4188222 -1 3417
3419 2 273.350256 49.9463045 50.2107288 -1 3418
3420 2 273.307973 49.9288654 50.0412659 -1 3419
3421 2 273.34278 49.8927618 49.7958677 -1 3420
3422 2 273.514924 49.9606912 49.6344458 -1 3421
3423 2 273.65069 50.0767102 49.4600749 -1 3422
3424 2 273.804858 49.8417133 49.2164449 -1 3423
3425 2 274.339153 49.4335984 49.3473013 -1 3424
3426 2 274.467802 49.4238445 49.350035 -1 3425
3427 2 274.484615 49.3857765 49.3347268 -1 3426
3428 2 274.493584 49.3623346 49.3160938 -1 3427
3429 2 274.703803 49.3503545 49.2184198 -1 3428
3430 2 274.911742 49.3492283 49.0259552 -1 3429
3431 2 275.050688 49.2358177 48.903942 -1 3430
3432 2 275.101907 49.0358501 48.7294345 -1 3431
3433 2 275.292829 48.7560418 48.5915283 -1 3432
3434 2 275.551493 48.3698094 48.5028347 -1 3433
3435 2 275.868687 48.3391343 48.4971857 -1 3434
3436 2 276.019702 48.1568793 48.4554339 -1 3435
3437 2 276.046874 48.1146048 48.4425856 -1 3436
3438 2 276.061473 48.0367938 48.4085604 -1 3437
3439 2 276.185777 47.9736553 48.3006608 -1 3438
3440 2 276.205965 47.9657415 48.2822562 -1 3439
3441 2 276.315923 47.9155607 48.1468939 -1 3440
3442 2 276.343719 48.3034924 47.9653337 -1 3441
3443 2 276.371053 48.3015375 47.9475479 -1 3442
3444 2 276.519103 48.0189145 47.8711858 -1 3443
3445 2 276.537851 47.8838007 47.8681756 -1 3444
3446 2 276.563061 47.6220149 47.8587916 -1 3445
3447 2 276.599936 47.2128758 47.8464878 -1 3446
3448 2 276.809128 47.2299143 47.8603409 -1 3447
3449 2 277.078001 47.0266822 47.8889742 -1 3448
3450 2 277.221252 46.7517809 47.8797533 -1 3449
3451 2 277.156303 46.9837112 47.8161823 -1 3450
3452 2 277.126812 47.2957443 47.726156 -1 3451
3453 2 277.099125 47.6085193 47.659453 -1 3452
3454 2 276.920117 48.2719731 47.4983369 -1 3453
3455 2 276.859082 48.5046756 47.4121009 -1 3454
3456 2 276.847851 48.5849653 47.3538919 -1 3455
3457 2 276.831907 48.4167732 47.2329085 -1 3456
3458 2 276.878325 48.5086918 47.0915752 -1 3457
3459 2 276.946807 48.6765152 47.0143634 -1 3458
3460 2 276.95551 48.8510327 46.9483371 -1 3459
3461 2 276.893189 49.0014645 46.8721034 -1 3460
3462 2 276.86116 49.0765965 46.8338394 -1 3461
3463 2 276.679313 49.2378085 46.7571206 -1 3462
3464 2 276.366033 49.601925 46.6308712 -1 3463
3465 2 276.287278 49.778669 46.571436 -1 3464
3466 2 276.204028 49.9683922 46.3480447 -1 3465
3467 2 276.12698 50.1677843 46.5170223 -1 3466
3468 2 276.046557 50.3764556 46.5688666 -1 3467
3469 2 275.929456 50.431897 46.5861988 -1 3468
3470 2 275.861887 50.3702079 46.6963183 -1 3469
3471 2 275.6477 50.3622968 46.6797144 -1 3470
3472 2 275.587238 50.4269868 46.7296557 -1 3471
3473 2 275.589019 50.4870063 46.7920172 -1 3472
3474 2 275.598388 50.5225276 46.8818902 -1 3473
3475 2 275.515334 50.7256826 46.9800864 -1 3474
3476 2 275.162871 50.9028648 47.0068947 -1 3475
3477 2 274.917795 51.5253527 47.0005178 -1 3476
3478 2 274.847002 51.8360408 46.9959458 -1 3477
3479 2 274.720379 52.3900968 47.0442182 -1 3478
3480 2 274.771216 52.5841543 47.0771251 -1 3479
3481 2 274.703058 52.4295305 47.1977866 -1 3480
3482 2 274.671254 52.3599041 47.2230445 -1 3481
3483 2 274.537199 52.0562937 47.325835 -1 3482
3484 2 274.503171 51.9704301 47.3526458 -1 3483
3485 2 274.469986 52.0209759 47.3864259 -1 3484
3486 2 274.304813 52.0955036 47.3918344 -1 3485
3487 2 274.238626 52.1823601 47.4148918 -1 3486
3488 2 274.236141 52.081436 47.4495759 -1 3487
3489 2 274.258593 52.026843 47.5066997 -1 3488
3490 2 274.204598 51.7984934 47.6161374 -1 3489
3491 2 274.204753 51.7367744 47.6467242 -1 3490
3492 2 273.972654 52.4394316 47.3557988 -1 3487
3493 2 273.854605 52.5775748 47.4320272 -1 3492
3494 2 273.576848 52.7538348 47.4725586 -1 3493
3495 2 273.453939 52.8064739 47.5347854 -1 3494
3496 2 273.370542 52.7688716 47.5460022 -1 3495
3497 2 273.289291 52.6416073 47.5682245 -1 3496
3498 2 273.28223 52.6851099 47.6311253 -1 3497
3499 2 273.223329 52.8224951 47.765319 -1 3498
3500 2 273.2803 52.9114342 47.8817084 -1 3499
3501 2 273.262486 53.079425 48.0434938 -1 3500
3502 2 273.25356 53.1336934 48.0816107 -1 3501
3503 2 275.938459 50.2986819 46.7425713 -1 3470
3504 2 276.090185 50.1573671 46.8345643 -1 3503
3505 2 276.262736 50.3852845 46.9316002 -1 3504
3506 2 276.286835 50.4255448 46.9773863 -1 3505
3507 2 276.297759 50.4544453 46.9989988 -1 3506
3508 2 276.402402 49.9518523 46.2489112 -1 3466
3509 2 276.679512 49.9396987 46.2791216 -1 3508
3510 2 276.950932 49.038033 46.9014278 -1 3461
3511 2 277.011618 49.0766041 46.9310314 -1 3510
3512 2 277.170531 49.1815619 46.9705858 -1 3511
3513 2 277.275163 49.3665549 46.9670996 -1 3512
3514 2 277.365593 49.5024404 46.9900664 -1 3513
3515 2 277.268739 46.6635528 47.8761854 -1 3450
3516 2 277.661646 46.4976049 47.9455952 -1 3515
3517 2 277.811359 46.4508672 47.9324059 -1 3516
3518 2 277.903738 46.3202034 47.8958135 -1 3517
3519 2 277.925005 46.3026834 47.8786973 -1 3518
3520 2 278.097492 46.1478369 47.8364212 -1 3519
3521 2 278.270624 45.8985332 47.7824913 -1 3520
3522 2 278.501259 45.8937903 47.6166468 -1 3521
3523 2 278.574644 45.8770276 47.5625522 -1 3522
3524 2 278.707603 45.7611648 47.4387411 -1 3523
3525 2 278.821678 45.8898084 47.3973256 -1 3524
3526 2 278.871723 45.9278894 47.3554372 -1 3525
3527 2 278.917307 45.8240177 47.2838077 -1 3526
3528 2 278.929956 45.8654448 47.1886784 -1 3527
3529 2 278.930734 45.8669459 47.1655483 -1 3528
3530 2 279.255349 45.9792375 47.2094367 -1 3529
3531 2 279.299426 46.1486115 47.1965792 -1 3530
3532 2 279.26967 46.271803 47.2455568 -1 3531
3533 2 279.281908 46.3186828 47.3112518 -1 3532
3534 2 279.31293 46.2781494 47.1600633 -1 3531
3535 2 279.324814 46.4902235 47.0900486 -1 3534
3536 2 279.347098 46.6040735 47.0569347 -1 3535
3537 2 279.362098 46.6968775 47.0251035 -1 3536
3538 2 279.370599 46.7668538 46.9949227 -1 3537
3539 2 279.376945 46.8794329 46.9129583 -1 3538
3540 2 278.939888 46.0678931 47.0734872 -1 3529
3541 2 278.868789 46.4046083 46.9274174 -1 3540
3542 2 278.876261 46.4532129 46.8997256 -1 3541
3543 2 278.89469 46.4906763 46.852265 -1 3542
3544 2 278.906228 46.4992348 46.8301926 -1 3543
3545 2 278.890672 46.4829546 46.7371022 -1 3544
3546 2 278.849852 46.3177817 46.6807826 -1 3545
3547 2 278.694899 45.941354 46.6066394 -1 3546
3548 2 278.681055 45.8554293 46.5915235 -1 3547
3549 2 278.644789 45.6587918 46.5396498 -1 3548
3550 2 278.595535 45.6114523 46.4673261 -1 3549
3551 2 278.782037 45.6356281 46.4747698 -1 3550
3552 2 278.913357 45.7301018 46.3945003 -1 3551
3553 2 278.916234 45.895737 46.3287733 -1 3552
3554 2 278.899238 45.921337 46.2765049 -1 3553
3555 2 278.918017 45.8883211 46.2146782 -1 3554
3556 2 278.90842 45.9000798 46.1884775 -1 3555
3557 2 278.233711 46.609005 46.6960049 -1 3544
3558 2 278.044249 46.5348965 46.7399122 -1 3557
3559 2 277.92832 46.3421447 46.7653839 -1 3558
3560 2 277.82837 46.3276586 46.7719666 -1 3559
3561 2 277.794917 46.616379 46.6844398 -1 3560
3562 2 277.83931 46.7125027 46.6577336 -1 3561
3563 2 277.901812 46.1873576 46.8255754 -1 3559
3564 2 278.980033 45.7104055 47.0086458 -1 3542
3565 2 278.902065 45.3046088 47.0207269 -1 3564
3566 2 278.925797 45.1591916 46.9963011 -1 3565
3567 2 278.968245 45.1924191 46.9767851 -1 3566
3568 2 279.092636 45.0390323 46.9711583 -1 3567
3569 2 279.139816 44.9114096 46.9717435 -1 3568
3570 2 279.268786 44.6848831 46.9524009 -1 3569
3571 2 279.392323 44.8436437 46.932145 -1 3570
3572 2 279.363914 44.6616974 46.9027318 -1 3571
3573 2 279.322376 44.4630514 46.8498562 -1 3572
3574 2 279.45004 44.2978566 46.7765957 -1 3573
3575 2 279.704018 44.2661624 46.8017279 -1 3574
3576 2 279.768633 44.3310069 46.7592004 -1 3575
3577 2 279.183169 44.1909081 46.903647 -1 3572
3578 2 279.145486 44.095644 46.8621043 -1 3577
3579 2 279.349271 44.0495148 46.8573781 -1 3578
3580 2 279.56985 44.0018502 46.8786261 -1 3579
3581 2 279.781848 43.8501461 46.9103359 -1 3580
3582 2 279.845235 43.8128966 46.8795991 -1 3581
3583 2 280.032156 43.7801908 46.8466232 -1 3582
3584 2 280.246062 43.7915339 46.7899226 -1 3583
3585 2 280.35606 43.8801978 46.6831654 -1 3584
3586 2 280.571605 43.8322301 46.6103124 -1 3585
3587 2 280.598119 43.7200306 46.4896564 -1 3586
3588 2 280.395988 44.0618531 46.4151514 -1 3587
3589 2 280.585787 43.9729002 46.4349194 -1 3588
3590 2 280.609364 43.9659095 46.3706113 -1 3589
3591 2 280.680248 43.8876946 46.2765979 -1 3590
3592 2 280.729437 43.7314891 46.1419275 -1 3591
3593 2 280.703038 43.6978866 46.0722759 -1 3592
3594 2 279.327498 44.7598369 47.0230202 -1 3570
3595 2 279.186812 44.9341728 47.023481 -1 3594
3596 2 278.649065 45.445898 47.466392 -1 3524
3597 2 277.989268 46.4274199 47.8982862 -1 3518
3598 2 278.008611 46.5105882 47.9147622 -1 3597
3599 2 277.989131 46.5978072 47.9236812 -1 3598
3600 2 277.948741 46.6855416 47.9287262 -1 3599
3601 2 277.903543 46.7522714 47.9354571 -1 3600
3602 2 277.925431 46.7942587 48.0036803 -1 3601
3603 2 277.913282 46.842394 48.0186985 -1 3602
3604 2 272.621195 51.7629109 52.1777802 -1 3394
3605 2 272.73216 52.0106073 52.2375675 -1 3604
3606 2 272.752379 52.0387962 52.2612166 -1 3605
3607 2 272.904105 52.4464984 52.2380867 -1 3606
3608 2 272.901765 52.6824739 52.1608192 -1 3607
3609 2 273.042177 52.7820656 52.0815393 -1 3608
3610 2 273.246433 53.0291227 51.9956684 -1 3609
3611 2 273.34341 53.3223635 51.9302469 -1 3610
3612 2 273.637483 53.5193393 51.9375398 -1 3611
3613 2 273.869964 53.5201006 51.9113718 -1 3612
3614 2 273.841962 53.7177372 51.8578419 -1 3613
3615 2 273.796636 53.83191 51.8116589 -1 3614
3616 2 273.791302 53.8020173 51.7911902 -1 3615
3617 2 274.028644 53.5050376 51.9197793 -1 3613
3618 2 274.209607 53.5363892 52.0193801 -1 3617
3619 2 274.363759 53.6190754 52.0840772 -1 3618
3620 2 274.975816 53.805589 52.2199845 -1 3619
3621 2 275.214558 53.7341406 52.2961507 -1 3620
3622 2 275.496509 53.5502258 52.4641194 -1 3621
3623 2 275.480689 53.5560346 52.4604888 -1 3622
3624 2 274.948538 54.1007727 52.2933529 -1 3623
3625 2 274.967869 54.2366521 52.2331708 -1 3624
3626 2 275.02861 54.3263683 52.2096903 -1 3625
3627 2 275.03343 54.3558127 52.1836373 -1 3626
3628 2 275.020366 54.3751367 52.1555978 -1 3627
3629 2 274.973165 54.3644401 52.1019289 -1 3628
3630 2 275.567235 53.5034983 52.5062312 -1 3622
3631 2 275.687277 53.4693394 52.4163686 -1 3630
3632 2 275.722601 53.4022806 52.3617491 -1 3631
3633 2 275.72727 53.3846903 52.3184217 -1 3632
3634 2 275.897007 53.2692462 52.5498386 -1 3630
3635 2 276.106301 53.0256318 52.5726682 -1 3634
3636 2 276.14748 52.970062 52.5640486 -1 3635
3637 2 276.229615 52.8598315 52.5466416 -1 3636
3638 2 275.503448 53.518189 52.5856184 -1 3630
3639 2 275.499986 53.6664687 52.6123527 -1 3638
3640 2 275.604562 53.6991159 52.6736058 -1 3639
3641 2 275.763388 53.7895306 52.7603945 -1 3640
3642 2 276.09297 54.0092232 52.8146959 -1 3641
3643 2 276.326684 54.2007391 52.8550492 -1 3642
3644 2 276.539745 54.3887305 52.7761124 -1 3643
3645 2 276.699277 54.6479001 52.7247221 -1 3644
3646 2 276.94328 55.0040508 52.6988338 -1 3645
3647 2 277.093271 55.1694517 52.6808114 -1 3646
3648 2 277.25906 55.3556685 52.6397024 -1 3647
3649 2 277.300874 55.5751793 52.5495044 -1 3648
3650 2 277.376329 56.0703108 52.7065414 -1 3649
3651 2 277.41277 56.1773654 52.7682386 -1 3650
3652 2 277.475535 56.4129544 52.5644584 -1 3651
3653 2 277.537144 56.5866586 52.4837543 -1 3652
3654 2 277.673553 56.8084159 52.4328694 -1 3653
3655 2 277.810321 57.0278221 52.3823138 -1 3654
3656 2 277.920328 57.2459561 52.3273012 -1 3655
3657 2 278.175684 57.4089103 52.4878208 -1 3656
3658 2 278.389063 57.5069809 52.6262359 -1 3657
3659 2 278.677007 57.4597518 52.6809481 -1 3658
3660 2 278.852824 57.5292821 52.7474095 -1 3659
3661 2 278.941249 57.5626159 52.7808562 -1 3660
3662 2 279.165649 57.5746301 52.8856126 -1 3661
3663 2 279.185473 57.58059 52.934049 -1 3662
3664 2 279.221801 57.5688023 52.9875412 -1 3663
3665 2 278.31842 57.7138427 52.6794201 -1 3658
3666 2 278.328072 57.7419201 52.746286 -1 3665
3667 2 278.398614 57.9491566 52.8232005 -1 3666
3668 2 278.404067 57.9850295 52.8424188 -1 3667
3669 2 278.219381 57.4405253 52.9046366 -1 3668
3670 2 278.170025 57.408919 52.9692787 -1 3669
3671 2 278.172202 57.4021783 52.9935036 -1 3670
3672 2 278.407661 58.0244591 52.8608593 -1 3668
3673 2 278.468109 58.1383961 52.9250844 -1 3672
3674 2 278.566688 58.3332683 52.9851364 -1 3673
3675 2 278.712577 58.6753772 52.9879999 -1 3674
3676 2 278.865501 58.7679204 53.0701234 -1 3675
3677 2 278.990758 58.7824504 53.1577112 -1 3676
3678 2 279.433011 59.0191762 52.9708566 -1 3677
3679 2 279.714555 59.3241546 52.8856005 -1 3678
3680 2 280.022736 59.4342791 52.8526047 -1 3679
3681 2 280.201047 59.6125076 52.7895175 -1 3680
3682 2 280.422437 59.7899963 52.7789262 -1 3681
3683 2 280.781661 60.4563828 52.6802822 -1 3682
3684 2 280.805889 60.5383202 52.6505932 -1 3683
3685 2 280.901421 60.638776 52.6068904 -1 3684
3686 2 281.026767 60.8595247 52.3472804 -1 3685
3687 2 280.987915 61.0394536 52.0676715 -1 3686
3688 2 281.021068 61.2902646 51.9040071 -1 3687
3689 2 281.033082 61.3835399 51.8029669 -1 3688
3690 2 280.971713 61.4568624 51.5796622 -1 3689
3691 2 280.949751 61.4817851 51.5049598 -1 3690
3692 2 281.208628 61.6423633 51.3654807 -1 3691
3693 2 281.332311 61.8538704 51.2892887 -1 3692
3694 2 281.317861 62.0757969 51.1906575 -1 3693
3695 2 281.266085 62.1108015 51.132959 -1 3694
3696 2 281.213495 62.1448966 51.0752587 -1 3695
3697 2 281.172056 62.1958434 50.9491733 -1 3696
3698 2 281.1669 62.1715372 50.8382306 -1 3697
3699 2 281.136602 62.1924423 50.8082982 -1 3698
3700 2 281.045744 62.2533564 50.7187451 -1 3699
3701 2 281.183979 62.2785727 50.6687645 -1 3700
3702 2 281.095556 62.2290876 50.5709588 -1 3701
3703 2 281.226884 62.2960184 50.4014616 -1 3702
3704 2 281.191642 62.2097703 50.316407 -1 3703
3705 2 281.181911 62.1859859 50.2952754 -1 3704
3706 2 280.760101 61.2335689 51.575383 -1 3690
3707 2 280.443522 61.205055 51.5748312 -1 3706
3708 2 280.417127 61.2300764 51.6129038 -1 3707
3709 2 280.427823 59.7886481 52.7571388 -1 3682
3710 2 280.401564 59.7677217 52.7100383 -1 3709
3711 2 280.377811 59.7393301 52.6871276 -1 3710
3712 2 280.370774 59.7226892 52.6653497 -1 3711
3713 2 274.414752 53.6207591 52.1398248 -1 3620
3714 2 274.315485 53.5757159 52.1735933 -1 3713
3715 2 274.230559 53.6114494 52.2229769 -1 3714
3716 2 274.256917 53.6558923 52.3152155 -1 3715
3717 2 274.2627 53.7282675 52.4000455 -1 3716
3718 2 272.77351 52.0660731 52.2851524 -1 3606
3719 2 272.773111 52.0334419 52.3360192 -1 3718
3720 2 272.751077 51.9753796 52.4327979 -1 3719
3721 2 272.70843 51.986863 52.4699507 -1 3720
3722 2 272.661054 51.9777445 52.4854506 -1 3721
3723 2 272.58983 52.1060327 52.5255291 -1 3722
3724 2 272.625548 52.174378 52.5703689 -1 3723
3725 2 272.642664 52.2156297 52.5917294 -1 3724
3726 2 272.663436 52.2563818 52.6372361 -1 3725
3727 2 272.628609 52.268244 52.6758389 -1 3726
3728 2 272.625137 52.2654325 52.6989294 -1 3727
3729 2 272.590059 52.3020155 52.7343049 -1 3728
3730 2 272.590425 52.3165506 52.7558951 -1 3729
3731 2 272.613232 52.3525613 52.8023903 -1 3730
3732 2 272.611388 52.3768762 52.8690789 -1 3731
3733 2 272.606391 52.4110754 52.8871039 -1 3732
3734 2 272.634427 52.4413989 52.9119209 -1 3733
3735 2 272.671712 52.445564 52.9418716 -1 3734
3736 2 271.057659 50.9085619 51.8654555 -1 3387
3737 2 271.075132 50.9001112 51.7055308 -1 3736
3738 2 271.035905 50.9549777 51.6203826 -1 3737
3739 2 271.055281 51.018727 51.522195 -1 3738
3740 2 271.024296 51.037847 51.4667099 -1 3739
3741 2 271.009365 51.0459855 51.4392581 -1 3740
3742 2 270.983034 51.0470841 51.3869696 -1 3741
3743 2 270.485893 50.5829915 51.9824623 -1 3386
3744 2 270.522822 50.4603001 52.0760393 -1 3743
3745 2 270.463419 50.4513794 52.1361068 -1 3744
3746 2 270.457807 50.4463993 52.1591872 -1 3745
3747 2 269.181501 47.9726785 51.5366133 -1 3350
3748 2 269.397805 47.9309067 51.679779 -1 3747
3749 2 269.5849 47.7193645 51.8150313 -1 3748
3750 2 269.837318 47.4966597 51.9409883 -1 3749
3751 2 269.993779 47.3022535 52.0205213 -1 3750
3752 2 270.355929 47.2469475 52.0048347 -1 3751
3753 2 270.137047 47.3868789 51.8726144 -1 3752
3754 2 270.136575 47.4150976 51.7743383 -1 3753
3755 2 270.157577 47.5552666 51.7370659 -1 3754
3756 2 270.175999 47.5869955 51.7130631 -1 3755
3757 2 270.839202 47.0329789 52.0804784 -1 3752
3758 2 271.115153 46.9757498 52.095008 -1 3757
3759 2 271.402024 47.0429406 52.2846792 -1 3758
3760 2 271.636346 47.0616646 52.4227074 -1 3759
3761 2 271.843945 47.1692209 52.5912272 -1 3760
3762 2 272.028086 47.2506245 52.6875292 -1 3761
3763 2 272.448105 47.2810612 52.8358563 -1 3762
3764 2 272.780524 47.306759 52.9437981 -1 3763
3765 2 273.364933 47.3145359 53.1252361 -1 3764
3766 2 273.745404 47.2162465 53.3040173 -1 3765
3767 2 273.83077 47.223825 53.3662168 -1 3766
3768 2 273.957114 47.2388826 53.4586607 -1 3767
3769 2 273.884994 46.9660827 53.5268465 -1 3768
3770 2 273.919078 46.7108543 53.6362583 -1 3769
3771 2 274.004078 46.2479807 53.7813811 -1 3770
3772 2 274.06006 46.079036 53.8366967 -1 3771
3773 2 274.109818 45.6487834 53.7822304 -1 3772
3774 2 274.076412 45.2510262 53.8020631 -1 3773
3775 2 274.078999 45.1573096 53.8377619 -1 3774
3776 2 274.156036 44.947509 53.9016988 -1 3775
3777 2 274.247781 44.6551749 53.9784127 -1 3776
3778 2 274.29038 44.501623 54.0287651 -1 3777
3779 2 274.400415 44.2269746 54.1298846 -1 3778
3780 2 274.524976 44.0752807 54.3362814 -1 3779
3781 2 274.55719 44.0299092 54.371281 -1 3780
3782 2 274.601436 43.9595276 54.4115094 -1 3781
3783 2 274.597405 43.9306807 54.4849896 -1 3782
3784 2 274.54645 43.8929903 54.5274093 -1 3783
3785 2 274.574805 43.9041622 54.554806 -1 3784
3786 2 274.758963 43.7228482 54.6574641 -1 3785
3787 2 274.894433 43.744959 54.7029251 -1 3786
3788 2 274.955325 43.7541791 54.7835125 -1 3787
3789 2 274.991398 43.7117784 54.8187074 -1 3788
3790 2 274.821771 43.6677839 54.8404947 -1 3789
3791 2 274.724517 43.5262704 54.8871248 -1 3790
3792 2 273.899342 44.9238723 53.4796449 -1 3774
3793 2 273.798225 45.2206218 54.0132139 -1 3774
3794 2 273.729943 45.1716929 54.0773217 -1 3793
3795 2 273.704659 45.1577953 54.0979222 -1 3794
3796 2 273.704845 45.1439643 54.1232783 -1 3795
3797 2 273.938659 47.4199921 53.526186 -1 3768
3798 2 273.984154 47.5256407 53.5447628 -1 3797
3799 2 274.166298 47.6197189 53.6374267 -1 3798
3800 2 274.220072 47.9178771 53.7033071 -1 3799
3801 2 274.241181 48.1113428 53.7528971 -1 3800
3802 2 274.27438 48.1834532 53.7733143 -1 3801
3803 2 274.416448 48.3360207 53.803637 -1 3802
3804 2 274.455893 48.3928332 53.8271384 -1 3803
3805 2 274.476152 48.4660387 53.8919089 -1 3804
3806 2 274.549763 48.4785604 53.9744028 -1 3805
3807 2 274.516444 48.5449913 53.9831189 -1 3806
3808 2 274.5233 48.5991031 54.0243549 -1 3807
3809 2 274.614738 48.8383268 54.1276836 -1 3808
3810 2 274.598915 49.1098658 54.1598941 -1 3809
3811 2 274.528399 49.2630514 54.150376 -1 3810
3812 2 274.497413 49.3267938 54.206734 -1 3811
3813 2 274.4994 49.3887224 54.2694243 -1 3812
3814 2 274.50307 49.5452943 54.3435099 -1 3813
3815 2 274.351246 49.8046867 54.4691758 -1 3814
3816 2 274.450904 50.2543747 54.4519724 -1 3815
3817 2 274.439685 50.4378741 54.4960803 -1 3816
3818 2 274.428937 50.6418168 54.6312762 -1 3817
3819 2 274.433406 50.6528043 54.6775243 -1 3818
3820 2 274.418614 50.6655461 54.7199934 -1 3819
3821 2 273.726024 51.1115468 54.5327752 -1 3820
3822 2 273.591713 51.2490446 54.442683 -1 3821
3823 2 273.652788 51.1347427 54.422285 -1 3822
3824 2 273.672439 51.051745 54.3900151 -1 3823
3825 2 273.703367 51.0249584 54.3758695 -1 3824
3826 2 273.770294 50.9764984 54.3478428 -1 3825
3827 2 274.415203 50.6716575 54.7419966 -1 3820
3828 2 274.515905 50.671276 54.877764 -1 3827
3829 2 274.50007 50.6857896 54.9198108 -1 3828
3830 2 274.669956 50.5346578 55.0413204 -1 3829
3831 2 274.724749 50.4850839 55.081361 -1 3830
3832 2 274.880553 50.5104745 55.2236267 -1 3831
3833 2 274.948828 50.5603574 55.2060016 -1 3832
3834 2 275.159537 50.8155973 55.2337826 -1 3833
3835 2 275.275378 50.8776435 55.2933369 -1 3834
3836 2 275.29573 50.9241889 55.3610467 -1 3835
3837 2 275.303647 50.9186199 55.41004 -1 3836
3838 2 275.323994 50.9027491 55.4392432 -1 3837
3839 2 275.291244 50.8174396 55.1169373 -1 3833
3840 2 275.446872 50.8998919 55.180944 -1 3839
3841 2 275.630199 50.8808394 55.2633366 -1 3840
3842 2 275.674674 50.7844334 55.3543641 -1 3841
3843 2 275.760166 50.6037241 55.4873832 -1 3842
3844 2 275.739528 50.6202639 55.5048838 -1 3843
3845 2 275.750001 50.6076583 55.5318474 -1 3844
3846 2 275.726225 50.6869546 55.5638281 -1 3845
3847 2 275.711567 50.7715377 55.5967261 -1 3846
3848 2 275.896675 50.4926405 55.5266264 -1 3844
3849 2 276.124432 50.4061306 55.5320188 -1 3848
3850 2 276.211003 50.4788408 55.5143913 -1 3849
3851 2 276.298512 50.5495508 55.4971798 -1 3850
3852 2 276.33047 50.5893516 55.4741866 -1 3851
3853 2 276.415382 50.4864893 55.5964883 -1 3850
3854 2 276.551321 50.4756745 55.6453995 -1 3853
3855 2 276.712584 50.52116 55.7146013 -1 3854
3856 2 276.743598 50.5038117 55.745756 -1 3855
3857 2 276.843042 50.5485334 55.6170899 -1 3856
3858 2 276.991493 50.537925 55.5745216 -1 3857
3859 2 277.18528 50.5368775 55.5853087 -1 3858
3860 2 277.380595 50.563543 55.5925759 -1 3859
3861 2 277.565559 50.50057 55.6798754 -1 3860
3862 2 277.67129 50.3929034 55.6425034 -1 3861
3863 2 277.813321 50.2572823 55.6851157 -1 3862
3864 2 277.905369 50.1260942 55.7417574 -1 3863
3865 2 277.956411 50.1010749 55.7772335 -1 3864
3866 2 278.066278 50.0671091 55.8940546 -1 3865
3867 2 278.102836 50.0424403 55.9502997 -1 3866
3868 2 278.127425 49.9949061 55.9841619 -1 3867
3869 2 278.111546 50.004051 56.0269119 -1 3868
3870 2 278.16204 49.9231668 56.0696337 -1 3869
3871 2 278.184275 49.8946214 56.1005712 -1 3870
3872 2 278.23184 49.8932269 56.1322589 -1 3871
3873 2 278.230018 49.8751033 56.1810343 -1 3872
3874 2 274.758553 48.3515202 54.0294574 -1 3806
3875 2 274.976934 48.241146 54.0604977 -1 3874
3876 2 275.136726 48.1078591 54.060103 -1 3875
3877 2 275.210592 48.0802225 54.0537514 -1 3876
3878 2 275.295016 48.2344724 54.0024867 -1 3877
3879 2 266.775719 48.3521995 51.2940646 -1 3169
3880 2 266.636113 48.4422588 51.2074691 -1 3879
3881 2 266.504732 48.5127328 51.1012827 -1 3880
3882 2 266.194425 48.581592 50.8888884 -1 3881
3883 2 266.20465 48.5538853 50.7994203 -1 3882
3884 2 265.993458 48.61029 50.5606872 -1 3883
3885 2 265.919625 48.7311997 50.3882316 -1 3884
3886 2 265.861725 48.8836125 50.2386867 -1 3885
3887 2 265.645699 49.2200336 49.8923692 -1 3886
3888 2 265.480404 49.629012 49.6895272 -1 3887
3889 2 265.410784 49.8283422 49.5321127 -1 3888
3890 2 265.48647 50.0920079 49.4426333 -1 3889
3891 2 265.556229 50.2756558 49.3384994 -1 3890
3892 2 265.492785 50.3219563 49.0121547 -1 3891
3893 2 265.548345 50.4304644 48.8911439 -1 3892
3894 2 265.644754 50.8211205 48.6960897 -1 3893
3895 2 265.639456 50.7972307 48.6743203 -1 3894
3896 2 265.647521 50.6664031 48.5500524 -1 3895
3897 2 265.599219 50.6345931 48.4260645 -1 3896
3898 2 265.458142 50.5779746 48.2630983 -1 3897
3899 2 265.444614 50.6043256 48.2098372 -1 3898
3900 2 265.428726 50.7462397 48.0472604 -1 3899
3901 2 265.631679 50.8430037 47.9101458 -1 3900
3902 2 265.706059 50.8885567 47.8248459 -1 3901
3903 2 265.797143 50.7109802 47.6756117 -1 3902
3904 2 265.822389 50.5656382 47.5802281 -1 3903
3905 2 265.699523 50.4838541 47.541997 -1 3904
3906 2 265.565965 50.4614599 47.4944344 -1 3905
3907 2 265.885995 50.586835 47.5431297 -1 3904
3908 2 265.878402 50.4720149 47.4847228 -1 3907
3909 2 265.81724 50.1372736 47.3243102 -1 3908
3910 2 265.773337 49.8152116 47.1895499 -1 3909
3911 2 265.733785 49.7638848 47.0460861 -1 3910
3912 2 265.72633 49.7498373 46.8808605 -1 3911
3913 2 265.672127 49.8400393 46.6935099 -1 3912
3914 2 265.743066 49.7680327 46.5984614 -1 3913
3915 2 262.880574 50.163061 55.8891184 -1 2986
3916 2 263.096582 50.172765 55.9522606 -1 3915
3917 2 263.434578 50.0666117 55.9833617 -1 3916
3918 2 263.513371 50.0770787 55.9495018 -1 3917
3919 2 263.841529 49.9641452 56.0984425 -1 3918
3920 2 264.148173 49.7709458 56.2070276 -1 3919
3921 2 264.221801 49.6193835 56.2654819 -1 3920
3922 2 264.280103 49.5222677 56.3136033 -1 3921
3923 2 264.523899 49.3978394 56.495962 -1 3922
3924 2 264.673457 49.5667965 56.5965395 -1 3923
3925 2 264.713792 49.6531735 56.7348268 -1 3924
3926 2 264.75081 49.8902059 56.8755079 -1 3925
3927 2 264.472746 50.0441526 56.8246893 -1 3926
3928 2 264.360681 50.1876405 56.830917 -1 3927
3929 2 264.318301 50.2662872 56.8830823 -1 3928
3930 2 264.330351 50.2877993 56.9061339 -1 3929
3931 2 264.751999 49.937866 56.8929158 -1 3926
3932 2 264.877623 49.9604578 56.937696 -1 3931
3933 2 264.970385 50.0665168 57.0121233 -1 3932
3934 2 265.138391 50.2263074 57.0699529 -1 3933
3935 2 265.382665 49.7458312 57.1829789 -1 3934
3936 2 265.260031 49.7799529 57.2494877 -1 3935
3937 2 265.215457 49.6784971 57.3496678 -1 3936
3938 2 265.126566 49.5669562 57.4189951 -1 3937
3939 2 265.174693 49.1825401 57.3150671 -1 3938
3940 2 265.259081 49.0412999 57.2320659 -1 3939
3941 2 265.052989 48.3050942 57.2694228 -1 3940
3942 2 265.092372 47.9832719 57.2497395 -1 3941
3943 2 265.116823 47.9655089 57.2331145 -1 3942
3944 2 265.158977 47.920289 57.1998823 -1 3943
3945 2 265.190808 47.950685 57.1067974 -1 3944
3946 2 265.234094 48.1125492 57.0217537 -1 3945
3947 2 265.663537 47.7023033 56.8989006 -1 3946
3948 2 265.703901 47.4236391 56.8255734 -1 3947
3949 2 265.741825 47.1900218 56.7931598 -1 3948
3950 2 265.845249 46.9718716 56.6521547 -1 3949
3951 2 266.103357 46.769519 56.419602 -1 3950
3952 2 266.145464 46.8148239 56.3739815 -1 3951
3953 2 266.320238 46.739214 56.2272814 -1 3952
3954 2 266.474862 46.667341 56.1714883 -1 3953
3955 2 266.441062 46.6480619 55.8814728 -1 3954
3956 2 266.69088 46.4971252 55.8784667 -1 3955
3957 2 266.885381 46.2120026 55.7872083 -1 3956
3958 2 266.940741 45.9850114 55.7088372 -1 3957
3959 2 267.071361 45.7173574 55.5787244 -1 3958
3960 2 267.295239 45.0935948 55.6805722 -1 3959
3961 2 267.219044 44.7843801 55.6109864 -1 3960
3962 2 267.029709 44.0109094 55.4367272 -1 3961
3963 2 266.826252 43.9195562 55.3137606 -1 3962
3964 2 266.691182 44.0312688 55.1774781 -1 3963
3965 2 266.590574 44.0381571 55.0376109 -1 3964
3966 2 266.511075 44.0184612 54.9770331 -1 3965
3967 2 266.073382 43.7749213 54.9246875 -1 3966
3968 2 265.975667 43.6934188 54.9883679 -1 3967
3969 2 265.947365 43.6564605 55.0116982 -1 3968
3970 2 266.4279 43.9995579 54.9156497 -1 3966
3971 2 266.416231 44.0335807 54.885044 -1 3970
3972 2 266.421642 44.0335773 54.8621689 -1 3971
3973 2 266.426867 44.0283814 54.8399359 -1 3972
3974 2 266.441553 44.0048247 54.7980018 -1 3973
3975 2 266.464053 44.0010307 54.7310759 -1 3974
3976 2 266.499828 44.0901036 54.6067779 -1 3975
3977 2 266.498065 44.2063673 54.3521626 -1 3976
3978 2 266.511441 44.252025 54.2053403 -1 3977
3979 2 266.574448 44.187145 54.0585691 -1 3978
3980 2 266.545941 44.2025993 53.9793365 -1 3979
3981 2 266.551051 44.1923134 53.9338432 -1 3980
3982 2 266.678693 44.1686316 53.8659452 -1 3981
3983 2 266.782329 44.0381434 53.7833373 -1 3982
3984 2 266.867197 44.1096386 53.694914 -1 3983
3985 2 266.981334 44.0553847 53.6284247 -1 3984
3986 2 267.146412 43.9957466 53.5725284 -1 3985
3987 2 267.179771 43.8102863 53.5072456 -1 3986
3988 2 267.149821 43.6536718 53.449829 -1 3987
3989 2 267.186543 43.5432122 53.3516001 -1 3988
3990 2 267.143154 43.5895782 53.2177756 -1 3989
3991 2 267.079355 43.6584862 53.0771268 -1 3990
3992 2 267.081263 43.6709549 52.9803496 -1 3991
3993 2 267.075119 43.5629163 52.8735278 -1 3992
3994 2 267.00652 43.5231138 52.7219954 -1 3993
3995 2 267.017022 43.5906941 52.6915321 -1 3994
3996 2 267.764283 44.6956433 55.7280522 -1 3961
3997 2 268.072192 44.4057582 55.8015641 -1 3996
3998 2 268.102688 44.0542461 55.805462 -1 3997
3999 2 268.156692 43.9853073 55.7531644 -1 3998
4000 2 268.309345 43.8425818 55.7772118 -1 3999
4001 2 268.359617 43.8142435 55.7666782 -1 4000
4002 2 268.521494 43.8700262 55.7189943 -1 4001
4003 2 268.844588 43.935098 55.6534458 -1 4002
4004 2 269.030239 43.7060091 55.6948081 -1 4003
4005 2 269.106467 43.517713 55.7097548 -1 4004
4006 2 269.13888 43.3948661 55.6600815 -1 4005
4007 2 269.253749 43.1452555 55.5707171 -1 4006
4008 2 269.338252 43.0071409 55.4850896 -1 4007
4009 2 269.488265 42.8154314 55.3232258 -1 4008
4010 2 269.459023 42.823875 55.2449145 -1 4009
4011 2 269.576981 42.5252145 55.1857476 -1 4010
4012 2 269.539004 42.2013611 55.1712775 -1 4011
4013 2 269.570534 41.9298103 55.1872945 -1 4012
4014 2 269.745257 41.8232961 55.1622339 -1 4013
4015 2 269.902055 41.6474463 55.1183589 -1 4014
4016 2 270.102876 41.54573 55.0736159 -1 4015
4017 2 270.326648 41.415368 55.0605198 -1 4016
4018 2 270.426922 41.1982178 55.0105644 -1 4017
4019 2 270.519348 41.1449526 54.9629634 -1 4018
4020 2 270.435272 41.0994921 54.9286842 -1 4019
4021 2 270.320955 41.0966045 54.8596111 -1 4020
4022 2 270.330074 40.9322307 54.8096651 -1 4021
4023 2 270.344454 40.7890228 54.7342199 -1 4022
4024 2 270.334385 40.715412 54.6934429 -1 4023
4025 2 270.380989 40.705262 54.6796361 -1 4024
4026 2 270.402381 40.7020932 54.6602071 -1 4025
4027 2 270.400388 40.6262491 54.5734766 -1 4026
4028 2 270.510628 40.4764043 54.5646044 -1 4027
4029 2 270.566194 40.4025826 54.5600803 -1 4028
4030 2 270.795323 40.3189027 54.541789 -1 4029
4031 2 270.860404 40.3361148 54.5043421 -1 4030
4032 2 270.722027 40.7633344 55.0234948 -1 4019
4033 2 270.762374 40.6058333 55.0022799 -1 4032
4034 2 270.848675 40.3005765 54.9833592 -1 4033
4035 2 270.832221 40.1782321 54.9470845 -1 4034
4036 2 270.783988 40.1052553 54.9228234 -1 4035
4037 2 270.850044 40.0675039 54.8919689 -1 4036
4038 2 270.685655 40.0046369 54.9401504 -1 4035
4039 2 270.639478 40.019456 54.9774659 -1 4038
4040 2 270.562178 39.809766 54.9161575 -1 4039
4041 2 270.475595 39.662489 54.821767 -1 4040
4042 2 270.479125 39.6408526 54.7772148 -1 4041
4043 2 262.714822 52.3761134 56.8081552 -1 2956
4044 2 262.805867 52.3418367 56.8065166 -1 4043
4045 2 262.900227 52.2846535 56.8086489 -1 4044
4046 2 262.987563 52.2423425 56.8074251 -1 4045
4047 2 262.963707 52.2106348 56.7128733 -1 4046
4048 2 262.957947 52.190674 56.690916 -1 4047
4049 2 252.205671 51.0994278 63.4126249 -1 2664
4050 2 252.13063 51.0180071 63.4791808 -1 4049
4051 2 252.197042 50.8033723 63.4512275 -1 4050
4052 2 252.189259 50.596456 63.4312009 -1 4051
4053 2 252.215126 50.4270781 63.4824329 -1 4052
4054 2 252.224372 50.3010972 63.5245536 -1 4053
4055 2 252.303485 50.1872349 63.5785159 -1 4054
4056 2 252.418913 50.0168151 63.6704299 -1 4055
4057 2 252.497869 49.8449572 63.6156595 -1 4056
4058 2 252.832963 49.5596382 63.6491057 -1 4057
4059 2 252.912463 49.3650623 63.7139436 -1 4058
4060 2 253.052313 49.2870342 63.7050067 -1 4059
4061 2 253.288384 49.1720508 63.6964907 -1 4060
4062 2 253.342245 49.0897673 63.6947216 -1 4061
4063 2 253.43528 48.9009807 63.7148328 -1 4062
4064 2 253.678266 48.5464921 63.763011 -1 4063
4065 2 253.82991 48.410625 63.7874687 -1 4064
4066 2 253.952143 48.3321661 63.8916416 -1 4065
4067 2 254.121886 48.2190472 63.9632111 -1 4066
4068 2 254.324717 48.1555153 64.0347275 -1 4067
4069 2 254.520663 48.1218 64.1242878 -1 4068
4070 2 254.6934 48.2409249 64.1890233 -1 4069
4071 2 254.728855 48.2955339 64.2120383 -1 4070
4072 2 254.765774 48.3106983 64.2405995 -1 4071
4073 2 254.765114 48.3225302 64.2622121 -1 4072
4074 2 248.776721 52.5262605 65.7909907 -1 2117
4075 2 248.655207 52.3427865 65.7457539 -1 4074
4076 2 248.596444 52.2572207 65.7226521 -1 4075
4077 2 248.580724 52.1484286 65.6630686 -1 4076
4078 2 248.609512 52.0927089 65.6045782 -1 4077
4079 2 248.605848 52.0216429 65.5421638 -1 4078
4080 2 248.572348 52.0233739 65.4881228 -1 4079
4081 2 248.410738 52.0133891 65.388064 -1 4080
4082 2 248.346054 52.1038978 65.268694 -1 4081
4083 2 248.292423 52.214145 65.1724889 -1 4082
4084 2 248.211188 52.2713697 65.0783806 -1 4083
4085 2 248.23869 52.2465956 65.0156866 -1 4084
4086 2 248.336876 52.1960345 64.9934179 -1 4085
4087 2 248.282033 52.2332526 64.9070296 -1 4086
4088 2 248.227846 51.9999587 64.8575343 -1 4087
4089 2 248.140647 51.8413577 64.7917315 -1 4088
4090 2 248.047767 51.6903612 64.7238417 -1 4089
4091 2 247.801407 51.5233333 64.6295787 -1 4090
4092 2 247.70297 51.4396425 64.575264 -1 4091
4093 2 247.659837 51.3609801 64.5541953 -1 4092
4094 2 247.358284 51.5028443 64.526542 -1 4093
4095 2 247.255525 51.5895136 64.5195358 -1 4094
4096 2 247.127164 51.7706545 64.4240315 -1 4095
4097 2 246.84699 51.8398923 64.339377 -1 4096
4098 2 246.624182 51.9473961 64.2601957 -1 4097
4099 2 246.359167 52.1805478 64.2036483 -1 4098
4100 2 246.297482 52.2393656 64.2080571 -1 4099
4101 2 246.412003 51.9847371 64.2873139 -1 4100
4102 2 246.459406 51.9822821 64.320023 -1 4101
4103 2 246.145268 52.4296417 64.1306061 -1 4100
4104 2 246.076571 52.5068208 64.083825 -1 4103
4105 2 245.905715 52.505388 64.0291706 -1 4104
4106 2 245.746536 52.476311 63.9804743 -1 4105
4107 2 245.477612 52.7287819 63.9207769 -1 4106
4108 2 245.177039 53.0397879 63.8710615 -1 4107
4109 2 244.95512 53.0756543 63.8735776 -1 4108
4110 2 244.759085 53.1222877 63.903191 -1 4109
4111 2 244.687531 53.3271572 63.9571609 -1 4110
4112 2 244.681648 53.389357 64.0189075 -1 4111
4113 2 244.747765 53.4642517 64.0441843 -1 4112
4114 2 244.817444 53.6590017 64.0772631 -1 4113
4115 2 244.860882 53.6376619 64.1356815 -1 4114
4116 2 244.858465 53.6684904 64.1547905 -1 4115
4117 2 247.653175 51.2536327 64.5437437 -1 4093
4118 2 247.718151 50.9491383 64.5493581 -1 4117
4119 2 247.695248 50.7558728 64.5472952 -1 4118
4120 2 247.661858 50.6110852 64.5367665 -1 4119
4121 2 247.446176 50.2983547 64.4438248 -1 4120
4122 2 247.413976 50.3010651 64.3667061 -1 4121
4123 2 247.385745 50.2487804 64.3448104 -1 4122
4124 2 247.406519 50.1779291 64.2401847 -1 4123
4125 2 247.46923 50.0524291 64.1742383 -1 4124
4126 2 247.550074 49.9735987 64.1526266 -1 4125
4127 2 247.485107 49.9194424 64.0536127 -1 4126
4128 2 247.42195 49.7902919 64.0118836 -1 4127
4129 2 247.471118 49.4211501 64.0225482 -1 4128
4130 2 247.335667 49.006435 63.9810364 -1 4129
4131 2 247.310348 48.8373952 63.9513604 -1 4130
4132 2 247.304824 48.7511671 63.9380577 -1 4131
4133 2 247.326237 48.6575206 63.9307221 -1 4132
4134 2 247.30464 48.609219 63.9095052 -1 4133
4135 2 247.299542 48.6238537 63.8832328 -1 4134
4136 2 247.205715 48.4883802 63.5556986 -1 4135
4137 2 246.807684 48.543811 63.4744829 -1 4136
4138 2 246.581704 48.2255934 63.4501893 -1 4137
4139 2 246.486674 48.0943442 63.3326448 -1 4138
4140 2 246.305544 47.8256667 63.1701739 -1 4139
4141 2 246.214013 47.6164427 63.1099588 -1 4140
4142 2 246.212389 47.57965 63.0910422 -1 4141
4143 2 246.215871 47.333793 63.052987 -1 4142
4144 2 246.104391 47.1003988 62.9919653 -1 4143
4145 2 246.057475 46.9992674 62.9494869 -1 4144
4146 2 247.217881 48.4883848 63.5346049 -1 4136
4147 2 247.291337 48.4204247 63.4636988 -1 4146
4148 2 247.261826 48.3855725 63.4160224 -1 4147
4149 2 247.596125 48.6049543 64.1050976 -1 4131
4150 2 248.103251 48.4406326 64.2447472 -1 4149
4151 2 248.186316 48.5067605 64.2752732 -1 4150
4152 2 248.263561 48.51166 64.3126178 -1 4151
4153 2 248.393758 48.3707013 64.3084187 -1 4152
4154 2 248.515923 48.1280722 64.3861014 -1 4153
4155 2 248.577367 48.1207029 64.4220887 -1 4154
4156 2 248.809467 48.0798418 64.4712229 -1 4155
4157 2 248.933639 48.2919196 64.467465 -1 4156
4158 2 248.88025 48.2750617 64.5064146 -1 4157
4159 2 248.977597 48.3673166 64.419195 -1 4158
4160 2 248.734144 48.3699769 64.3259018 -1 4159
4161 2 248.642955 48.4478527 64.2517595 -1 4160
4162 2 248.638678 48.1201031 64.4571919 -1 4155
4163 2 248.62893 48.1197832 64.4788383 -1 4162
4164 2 248.617358 48.1206744 64.4999897 -1 4163
4165 2 248.589517 48.1257597 64.517536 -1 4164
4166 2 248.612585 48.1839662 64.5144224 -1 4165
4167 2 248.202374 48.4885177 64.327556 -1 4152
4168 2 248.119244 48.4856642 64.3357678 -1 4167
4169 2 248.064312 48.4747846 64.3737986 -1 4168
4170 2 246.597236 55.1047949 66.1351278 -1 2077
4171 2 246.607999 55.2844903 66.0874579 -1 4170
4172 2 246.614349 55.3982635 66.0483427 -1 4171
4173 2 246.780283 55.7735319 66.1451081 -1 4172
4174 2 246.911829 55.9987338 66.3051799 -1 4173
4175 2 246.579544 55.1985171 66.5286672 -1 2064
4176 2 246.464952 55.2825345 66.5444678 -1 4175
4177 2 246.609478 55.4404472 66.644485 -1 4176
4178 2 246.583664 55.7290067 66.6710144 -1 4177
4179 2 246.616936 55.7773366 66.742592 -1 4178
4180 2 243.634725 55.1435056 66.9461339 -1 1979
4181 2 243.494559 55.1895901 66.8665548 -1 4180
4182 2 243.359014 55.2141027 66.8154545 -1 4181
4183 2 243.395442 55.1618328 66.7802518 -1 4182
4184 2 243.413985 55.141862 66.7373117 -1 4183
4185 4 209.612831 68.3293275 87.2368627 -1 1082
4186 4 209.553941 68.2596268 87.2706388 -1 4185
4187 4 209.523335 68.2148296 87.3033921 -1 4186
4188 4 209.438898 68.1074733 87.3416515 -1 4187
4189 4 209.382773 68.0679765 87.3965737 -1 4188
4190 4 209.339777 67.9601276 87.4418415 -1 4189
4191 4 209.297903 67.8927461 87.4780235 -1 4190
4192 4 209.275869 67.8370995 87.5147755 -1 4191
4193 4 209.263887 67.8109559 87.5463721 -1 4192
4194 4 209.224637 67.7557245 87.5802239 -1 4193
4195 4 209.185585 67.7030939 87.6135201 -1 4194
4196 4 209.141901 67.6452032 87.6472891 -1 4195
4197 4 209.096526 67.5872886 87.6808014 -1 4196
4198 4 209.043382 67.50858 87.7178921 -1 4197
4199 4 208.867198 67.3786097 87.7467477 -1 4198
4200 4 208.669809 67.2275787 87.7770628 -1 4199
4201 4 208.459366 67.1364088 87.8186727 -1 4200
4202 4 208.296947 67.0261865 87.9001878 -1 4201
4203 4 208.124089 66.914034 87.9528872 -1 4202
4204 4 207.887741 66.8181753 87.9635508 -1 4203
4205 4 207.748832 66.674694 88.0292793 -1 4204
4206 4 207.71308 66.6235497 88.0629232 -1 4205
4207 4 207.493797 66.5011087 88.0825965 -1 4206
4208 4 207.36392 66.3947374 88.1134842 -1 4207
4209 4 207.237804 66.3312386 88.1347407 -1 4208
4210 4 206.982273 66.2142063 88.1466539 -1 4209
4211 4 206.712237 66.1454913 88.1442537 -1 4210
4212 4 206.298558 65.9885412 88.1652685 -1 4211
4213 4 205.976782 65.9246366 88.1518515 -1 4212
4214 4 205.895706 65.9069957 88.1693438 -1 4213
4215 4 205.657717 65.8504896 88.168415 -1 4214
4216 4 205.545943 65.8245074 88.1823414 -1 4215
4217 4 205.210311 65.6647644 88.1883951 -1 4216
4218 4 205.085443 65.6208283 88.2040534 -1 4217
4219 4 204.983864 65.586032 88.2491262 -1 4218
4220 4 204.93967 65.5688427 88.272779 -1 4219
4221 4 204.77286 65.487765 88.3170854 -1 4220
4222 4 204.558853 65.3929656 88.3284717 -1 4221
4223 4 204.535154 65.3950357 88.3511159 -1 4222
4224 4 204.47507 65.396235 88.3673117 -1 4223
4225 4 204.430269 65.3623641 88.3947367 -1 4224
4226 4 204.377331 65.3359297 88.4188628 -1 4225
4227 4 204.352532 65.3296054 88.4432885 -1 4226
4228 4 204.318694 65.317176 88.4675176 -1 4227
4229 4 204.299227 65.3202914 88.4906317 -1 4228
4230 4 204.244463 65.3310554 88.5054058 -1 4229
4231 4 204.202791 65.3092219 88.5304248 -1 4230
4232 4 204.152445 65.3032557 88.550009 -1 4231
4233 4 204.020968 65.2634543 88.5627228 -1 4232
4234 4 203.975999 65.2357498 88.5884823 -1 4233
4235 4 203.919736 65.1850649 88.6176647 -1 4234
4236 4 203.848756 65.1669886 88.6362368 -1 4235
4237 4 203.789954 65.147523 88.6573818 -1 4236
4238 4 203.789327 65.143631 88.6855981 -1 4237
4239 4 203.32003 65.0152057 88.7381002 -1 4238
4240 3 203.698843 65.5900771 88.6437312 -1 4239
4241 3 203.642025 65.8623652 88.5954452 -1 4240
4242 3 203.530913 66.0406887 88.5596097 -1 4241
4243 3 203.494821 66.1333775 88.503422 -1 4242
4244 3 203.566733 66.361198 88.4078831 -1 4243
4245 3 203.646549 66.4681751 88.3425083 -1 4244
4246 3 203.767908 66.5457831 88.291754 -1 4245
4247 3 203.976448 66.6317552 88.2550057 -1 4246
4248 3 204.138464 66.6741475 88.2747332 -1 4247
4249 3 204.108066 66.7026714 88.2898307 -1 4248
4250 3 203.971875 66.7472796 88.281664 -1 4249
4251 3 203.91077 66.7734069 88.2916531 -1 4250
4252 3 203.815942 66.8625631 88.2805039 -1 4251
4253 3 203.653075 66.9450516 88.1760636 -1 4252
4254 3 203.694921 66.9998967 88.088564 -1 4253
4255 3 203.717088 67.0135968 88.0619869 -1 4254
4256 3 203.891242 67.0261376 87.8989116 -1 4255
4257 3 204.012778 66.9539399 87.828349 -1 4256
4258 3 204.021269 66.9563355 87.8018428 -1 4257
4259 3 204.022469 66.9955384 87.7377934 -1 4258
4260 3 203.961559 67.1098055 87.6721434 -1 4259
4261 3 203.973948 67.1250891 87.6433023 -1 4260
4262 3 203.995651 67.1866743 87.605265 -1 4261
4263 3 203.914144 67.2424913 87.6597093 -1 4260
4264 3 203.891109 67.3078759 87.6676148 -1 4263
4265 3 203.874311 67.3410928 87.6842274 -1 4264
4266 3 203.78339 67.4681267 87.6926921 -1 4265
4267 3 203.710609 67.5372883 87.6905772 -1 4266
4268 3 203.677638 67.5881009 87.700095 -1 4267
4269 3 203.640491 67.6234409 87.7124599 -1 4268
4270 3 203.588112 67.6846253 87.7434416 -1 4269
4271 4 203.131923 64.9631392 88.7424504 -1 4239
4272 4 202.92783 64.8436538 88.7597946 -1 4271
4273 4 202.824795 64.7691668 88.7854245 -1 4272
4274 4 202.696245 64.7379232 88.7957089 -1 4273
4275 4 202.553695 64.7264488 88.8258061 -1 4274
4276 4 201.966014 64.5526767 88.7812221 -1 4275
4277 4 201.662765 64.5368771 88.7531245 -1 4276
4278 4 201.076231 64.3837128 88.7015906 -1 4277
4279 4 200.608712 64.2086573 88.7050234 -1 4278
4280 4 199.739597 63.9647579 88.6155512 -1 4279
4281 4 199.560028 63.9055703 88.620462 -1 4280
4282 4 199.428041 63.8581744 88.6321447 -1 4281
4283 4 199.282606 63.80565 88.6422372 -1 4282
4284 4 198.891291 63.7820048 88.6221977 -1 4283
4285 4 198.540846 63.745417 88.6132343 -1 4284
4286 4 198.453837 63.7532017 88.6206494 -1 4285
4287 3 199.158768 64.0655191 88.7185058 -1 4286
4288 3 199.168018 64.2986849 88.8284165 -1 4287
4289 3 198.985665 64.4485705 88.8102205 -1 4288
4290 3 198.574692 64.6748521 88.6458693 -1 4289
4291 3 198.356249 64.8819342 88.4983844 -1 4290
4292 3 198.276583 65.008037 88.4255194 -1 4291
4293 3 198.180158 65.0895345 88.3596509 -1 4292
4294 3 198.044797 65.1686299 88.2864013 -1 4293
4295 3 197.745608 65.3863658 88.1204436 -1 4294
4296 3 197.31539 65.6084855 88.0084835 -1 4295
4297 3 197.101192 65.7294315 87.9912834 -1 4296
4298 3 196.828988 65.74168 87.9868992 -1 4297
4299 3 196.418903 65.8095662 87.9142303 -1 4298
4300 3 196.417447 65.9016639 87.9202511 -1 4299
4301 3 196.34322 66.0461232 87.899517 -1 4300
4302 3 196.037981 66.176005 87.888855 -1 4301
4303 3 195.89097 66.2781385 87.8899168 -1 4302
4304 3 195.155393 66.8672596 87.6620053 -1 4303
4305 3 194.301485 66.9175275 87.4751766 -1 4304
4306 3 193.743637 67.0147392 87.3659178 -1 4305
4307 3 192.47789 67.2780144 87.0203251 -1 4306
4308 3 191.830655 67.4632867 86.8735815 -1 4307
4309 3 191.657563 67.5608896 86.9250832 -1 4308
4310 3 191.295707 67.8094196 86.9325605 -1 4309
4311 3 190.978916 67.8947623 86.9027662 -1 4310
4312 3 190.453395 67.8809353 86.8771499 -1 4311
4313 3 190.279724 67.9264787 86.8854078 -1 4312
4314 3 190.056931 67.9668847 86.8844417 -1 4313
4315 3 189.974042 68.0370755 86.9065534 -1 4314
4316 3 189.836725 68.1709706 86.9310754 -1 4315
4317 3 189.680544 68.2993139 86.9258017 -1 4316
4318 3 189.551799 68.2251764 86.9683531 -1 4317
4319 3 189.515706 68.2420899 86.984339 -1 4318
4320 3 189.425002 68.3549561 86.9960255 -1 4319
4321 3 189.376789 68.4307075 87.0243465 -1 4320
4322 3 189.345338 68.4871335 87.0601939 -1 4321
4323 3 189.167618 68.6378456 87.100049 -1 4322
4324 3 189.088216 68.7203597 87.1746243 -1 4323
4325 3 188.954145 68.785178 87.2143763 -1 4324
4326 3 188.632622 68.9886023 87.1863883 -1 4325
4327 3 188.388964 69.1783319 87.2317711 -1 4326
4328 3 188.346865 69.2685218 87.28569 -1 4327
4329 3 188.261432 69.3028557 87.3419877 -1 4328
4330 3 188.23476 69.3442506 87.3820699 -1 4329
4331 3 188.211908 69.2459251 87.4244939 -1 4330
4332 3 188.119157 69.2035304 87.4950044 -1 4331
4333 3 187.923713 69.110543 87.5815234 -1 4332
4334 3 187.618373 69.0275802 87.6158914 -1 4333
4335 3 187.411649 68.9970597 87.6601368 -1 4334
4336 3 187.307388 69.0053419 87.7179247 -1 4335
4337 3 187.320019 69.0247155 87.7437184 -1 4336
4338 3 187.185601 69.046067 87.7925122 -1 4337
4339 3 187.084077 69.0641355 87.8217636 -1 4338
4340 3 186.994082 69.0543053 87.8863191 -1 4339
4341 3 186.933633 69.0730875 87.9512022 -1 4340
4342 3 186.886271 69.0839566 88.0204641 -1 4341
4343 3 186.853106 69.0950547 88.0926558 -1 4342
4344 3 186.802136 69.1642917 88.1491599 -1 4343
4345 3 186.71373 69.1688025 88.1840271 -1 4344
4346 3 186.575002 69.1862631 88.2328664 -1 4345
4347 3 186.456977 69.1627665 88.2673291 -1 4346
4348 3 186.370776 69.19513 88.3241207 -1 4347
4349 3 186.171753 69.1864081 88.3929782 -1 4348
4350 3 186.055212 69.160453 88.4554951 -1 4349
4351 3 185.841476 69.1654518 88.4641402 -1 4350
4352 3 185.638254 69.1558155 88.5052019 -1 4351
4353 3 185.539089 69.2245556 88.5246996 -1 4352
4354 3 185.440297 69.289661 88.5450418 -1 4353
4355 3 185.282789 69.3210876 88.5872688 -1 4354
4356 3 185.165313 69.3041755 88.6206222 -1 4355
4357 3 185.109408 69.3269198 88.6587154 -1 4356
4358 3 185.054226 69.3422448 88.6984976 -1 4357
4359 3 184.601453 69.355143 88.6554209 -1 4358
4360 3 184.352016 69.435052 88.6411045 -1 4359
4361 3 184.116792 69.67577 88.5966806 -1 4360
4362 3 184.009885 69.7889059 88.6055641 -1 4361
4363 3 184.013338 69.8902849 88.6674582 -1 4362
4364 3 183.872188 70.0046273 88.6962587 -1 4363
4365 3 183.702632 70.025861 88.7108551 -1 4364
4366 3 183.554301 70.0153333 88.7364394 -1 4365
4367 3 183.416903 69.9560412 88.8017236 -1 4366
4368 3 183.236841 69.9338296 88.8504429 -1 4367
4369 3 183.241615 69.9348495 88.8786225 -1 4368
4370 3 183.093883 69.9108021 88.9071995 -1 4369
4371 3 182.938785 69.8778358 88.963491 -1 4370
4372 3 182.78001 69.8455493 88.9914887 -1 4371
4373 3 182.457671 69.7983488 89.0154679 -1 4372
4374 3 182.370794 69.7965421 89.052404 -1 4373
4375 3 182.276591 69.8205892 89.1374109 -1 4374
4376 3 182.073164 69.8092578 89.1792288 -1 4375
4377 3 182.06448 69.8388158 89.1987567 -1 4376
4378 3 182.015081 69.8373249 89.2711249 -1 4377
4379 3 182.003261 69.8615849 89.3460802 -1 4378
4380 3 181.987382 69.8765868 89.4220946 -1 4379
4381 3 181.976093 69.8771111 89.447101 -1 4380
4382 3 181.87461 69.830429 89.5179683 -1 4381
4383 3 181.801659 69.8606317 89.5788484 -1 4382
4384 3 181.767841 69.8751779 89.6237205 -1 4383
4385 3 181.620205 69.8581234 89.6513068 -1 4384
4386 3 181.511981 69.8668491 89.6818036 -1 4385
4387 3 181.295234 69.8313364 89.7263299 -1 4386
4388 3 181.149785 69.8176394 89.7261887 -1 4387
4389 3 181.081658 69.8502036 89.7601811 -1 4388
4390 3 180.495694 69.4687068 89.8000526 -1 4389
4391 3 180.338559 69.398986 89.837063 -1 4390
4392 3 180.280849 69.3911222 89.8819701 -1 4391
4393 3 180.203848 69.3836788 89.9504586 -1 4392
4394 3 180.100094 69.3648897 89.988068 -1 4393
4395 3 180.018632 69.3517645 90.0569183 -1 4394
4396 3 179.910458 69.3329674 90.093694 -1 4395
4397 3 179.848936 69.29657 90.1440425 -1 4396
4398 3 179.858419 69.3043592 90.1998473 -1 4397
4399 3 179.837933 69.3014579 90.2793982 -1 4398
4400 3 179.746775 69.3205476 90.3395133 -1 4399
4401 3 179.632369 69.2634719 90.4111487 -1 4400
4402 3 179.547954 69.1323862 90.5050298 -1 4401
4403 3 179.38616 68.969572 90.5620691 -1 4402
4404 3 179.115419 68.9211109 90.5998446 -1 4403
4405 3 178.626077 69.0122719 90.422719 -1 4404
4406 3 178.53819 69.0616671 90.3658116 -1 4405
4407 3 178.343204 69.0945267 90.2621568 -1 4406
4408 3 178.274881 69.1143468 90.1876864 -1 4407
4409 3 178.161541 69.1331755 90.131926 -1 4408
4410 3 178.104107 69.1742257 90.0830426 -1 4409
4411 3 178.058253 69.2159159 90.0364382 -1 4410
4412 3 177.623641 69.3833723 89.8809634 -1 4411
4413 3 176.941223 69.5082081 89.7385285 -1 4412
4414 3 176.88351 69.4884226 89.7587923 -1 4413
4415 3 176.770934 69.4401037 89.8018825 -1 4414
4416 3 176.618703 69.2818625 89.8606778 -1 4415
4417 3 176.520101 69.2200966 89.8816831 -1 4416
4418 3 176.446278 69.1733317 89.9328496 -1 4417
4419 3 176.272851 69.5459475 89.5617027 -1 4413
4420 3 175.705022 69.8346486 89.408119 -1 4419
4421 3 175.398508 70.071686 89.2360381 -1 4420
4422 3 175.31701 70.2373379 89.1266832 -1 4421
4423 3 175.336423 70.6271871 89.0186182 -1 4422
4424 3 175.233682 70.8575132 88.9193988 -1 4423
4425 3 174.899364 70.9444835 88.8586605 -1 4424
4426 3 174.636609 70.9326052 88.8625675 -1 4425
4427 3 174.372669 70.9576545 88.8585364 -1 4426
4428 3 174.377165 71.0511564 88.8675679 -1 4427
4429 3 174.170837 71.0338094 88.9131195 -1 4428
4430 3 174.127655 71.022208 88.9349208 -1 4429
4431 3 174.029133 70.9790048 88.9803925 -1 4430
4432 3 173.869345 71.0156292 89.0525775 -1 4431
4433 3 173.800068 71.0004376 89.0981965 -1 4432
4434 3 173.686558 71.0579547 89.1189573 -1 4433
4435 3 173.596395 71.2472795 89.1158215 -1 4434
4436 3 173.506279 71.3529216 89.1309158 -1 4435
4437 3 173.382868 71.3794951 89.1282028 -1 4436
4438 3 173.267504 71.4090632 89.1548173 -1 4437
4439 3 173.15678 71.4417231 89.2100537 -1 4438
4440 3 173.177944 71.5279591 89.2802918 -1 4439
4441 3 173.145232 71.6065496 89.3412302 -1 4440
4442 3 173.034444 71.6323728 89.397989 -1 4441
4443 3 172.983846 71.5927869 89.4530761 -1 4442
4444 3 172.924187 71.5910472 89.5263258 -1 4443
4445 3 172.807414 71.5483336 89.5972844 -1 4444
4446 3 172.716322 71.5241648 89.6694017 -1 4445
4447 3 172.764409 71.5512133 89.7295823 -1 4446
4448 3 172.729274 71.6426054 89.7871227 -1 4447
4449 3 172.655701 71.7235484 89.8110275 -1 4448
4450 3 172.55714 71.7998629 89.8592946 -1 4449
4451 3 172.490175 71.8761619 89.9420792 -1 4450
4452 3 172.539283 71.9920061 90.0105363 -1 4451
4453 3 172.561489 72.1060501 90.0739809 -1 4452
4454 3 172.55986 72.167858 90.1443861 -1 4453
4455 3 172.548109 72.2014688 90.2191005 -1 4454
4456 3 172.496121 72.2248149 90.2882132 -1 4455
4457 3 172.497673 72.2298707 90.3155666 -1 4456
4458 3 172.419207 72.3266937 90.4191996 -1 4457
4459 3 172.383511 72.384117 90.5118711 -1 4458
4460 3 172.367736 72.4889333 90.5412358 -1 4459
4461 3 172.362377 72.5717801 90.605711 -1 4460
4462 3 172.171482 72.7017735 90.6233841 -1 4461
4463 3 171.873715 72.9109887 90.6024238 -1 4462
4464 3 171.797454 73.0845694 90.632255 -1 4463
4465 3 171.76596 73.1947303 90.6851315 -1 4464
4466 3 171.725538 73.2395012 90.7232192 -1 4465
4467 3 171.660034 73.2954287 90.7819845 -1 4466
4468 3 171.565043 73.3656109 90.8318301 -1 4467
4469 3 171.403464 73.492599 90.8278788 -1 4468
4470 3 171.218247 73.4989793 90.8475361 -1 4469
4471 3 171.187964 73.5133807 90.8665405 -1 4470
4472 3 171.097505 73.5585354 90.8951491 -1 4471
4473 3 170.917715 73.5407961 90.9498593 -1 4472
4474 3 170.818121 73.5804201 90.9781992 -1 4473
4475 3 170.685997 73.6436246 91.0230971 -1 4474
4476 3 170.643614 73.6596197 91.0395746 -1 4475
4477 3 170.558915 73.6916207 91.0725655 -1 4476
4478 3 170.323647 73.7288023 91.1049204 -1 4477
4479 3 170.201525 73.7736764 91.1562885 -1 4478
4480 3 170.063106 73.7821062 91.2415 -1 4479
4481 3 170.088472 73.7827659 91.2739692 -1 4480
4482 3 170.029845 73.6246256 91.3572142 -1 4481
4483 3 169.96155 73.8257587 91.3531321 -1 4482
4484 3 169.888345 73.8584412 91.3602831 -1 4483
4485 3 169.637031 73.9956015 91.3669105 -1 4484
4486 3 169.524609 74.0604014 91.4156198 -1 4485
4487 3 169.367059 74.1106873 91.4319116 -1 4486
4488 3 169.259194 74.0908088 91.473911 -1 4487
4489 3 169.205291 74.0854138 91.4938652 -1 4488
4490 3 169.08879 73.9627888 91.5874798 -1 4489
4491 3 169.025827 73.9934567 91.6814537 -1 4490
4492 3 168.947348 74.0547856 91.7091716 -1 4491
4493 3 168.919139 74.0307874 91.738237 -1 4492
4494 3 168.905968 74.0565002 91.7577719 -1 4493
4495 3 168.88949 74.1073959 91.798631 -1 4494
4496 3 176.284698 69.554704 89.5341057 -1 4419
4497 3 176.366444 69.5919627 89.4023503 -1 4496
4498 3 176.519388 69.5924526 89.3500463 -1 4497
4499 3 176.646054 69.334562 89.4042907 -1 4498
4500 3 176.798977 69.2606772 89.4244215 -1 4499
4501 3 176.774618 69.1912506 89.4624249 -1 4500
4502 3 176.728071 69.1110237 89.4981107 -1 4501
4503 3 179.09005 68.9163564 90.6512954 -1 4404
4504 3 179.026958 68.8670658 90.7046048 -1 4503
4505 3 178.989757 68.8289827 90.7887289 -1 4504
4506 3 178.974332 68.7532671 90.8855532 -1 4505
4507 3 178.801938 68.5929775 91.0522688 -1 4506
4508 3 178.963461 68.6966061 91.0905836 -1 4507
4509 3 178.785536 68.6447094 91.0933545 -1 4508
4510 3 178.642744 68.5349213 91.1718302 -1 4509
4511 3 178.526961 68.568647 91.2245069 -1 4510
4512 3 178.488109 68.5914203 91.3231896 -1 4511
4513 3 178.474185 68.5850318 91.4333325 -1 4512
4514 3 178.409693 68.6031327 91.4999562 -1 4513
4515 3 178.477453 68.7088975 91.601844 -1 4514
4516 3 178.491389 68.8613157 91.6546359 -1 4515
4517 3 178.391596 68.9684714 91.722289 -1 4516
4518 3 178.327076 69.0658309 91.7713493 -1 4517
4519 3 178.23676 69.1715425 91.8133739 -1 4518
4520 3 178.224482 69.2405858 91.8513091 -1 4519
4521 3 178.149039 69.2695301 91.9132625 -1 4520
4522 3 178.181679 69.2651006 92.0598119 -1 4521
4523 3 178.231743 69.2877111 92.1203562 -1 4522
4524 3 178.250575 69.3220168 92.1998289 -1 4523
4525 3 178.31384 69.3729376 92.3121095 -1 4524
4526 3 178.289112 69.3531128 92.4225851 -1 4525
4527 3 178.218817 69.3453819 92.4936606 -1 4526
4528 3 178.18086 69.3485564 92.5132224 -1 4527
4529 3 178.136238 69.3315378 92.5914652 -1 4528
4530 3 178.095748 69.277938 92.6787082 -1 4529
4531 3 178.094843 69.2694489 92.7636304 -1 4530
4532 3 178.09838 69.3011327 92.8404014 -1 4531
4533 3 178.109535 69.3460905 92.9156344 -1 4532
4534 3 178.11585 69.3972798 93.0161576 -1 4533
4535 3 178.135214 69.4238396 93.0969739 -1 4534
4536 3 178.129742 69.4877992 93.1921918 -1 4535
4537 3 178.149549 69.4566808 93.2859166 -1 4536
4538 3 178.179809 69.4413408 93.3504364 -1 4537
4539 3 178.187876 69.405946 93.3875602 -1 4538
4540 3 178.242128 69.3420759 93.4675367 -1 4539
4541 3 178.289532 69.3228836 93.5637005 -1 4540
4542 3 178.3411 69.2123849 93.6811218 -1 4541
4543 3 178.383163 69.1689994 93.7540034 -1 4542
4544 3 178.474972 69.1019641 93.8691065 -1 4543
4545 3 178.471417 69.0642775 93.9319919 -1 4544
4546 3 178.463764 69.0084348 93.9981952 -1 4545
4547 3 178.420158 68.8665625 94.1321396 -1 4546
4548 3 178.393594 68.6678603 94.2821974 -1 4547
4549 3 178.382534 68.5922155 94.3798199 -1 4548
4550 3 178.394591 68.4932191 94.4869927 -1 4549
4551 3 178.415371 68.3532295 94.6325192 -1 4550
4552 3 178.421565 68.2610912 94.7369924 -1 4551
4553 3 178.44147 68.3035382 94.8133721 -1 4552
4554 3 178.450987 68.3079008 94.8964444 -1 4553
4555 3 178.458171 68.240573 94.9953279 -1 4554
4556 3 178.419301 68.2636694 95.1749293 -1 4555
4557 3 178.422863 68.2786045 95.2543225 -1 4556
4558 3 178.425407 68.2454995 95.3170593 -1 4557
4559 3 178.442399 68.3021472 95.3619086 -1 4558
4560 3 178.388909 68.349242 95.3963386 -1 4559
4561 3 178.383061 68.3591049 95.4203944 -1 4560
4562 3 178.174847 68.4008067 95.4558835 -1 4561
4563 3 178.052146 68.3807362 95.4934261 -1 4562
4564 3 178.18182 68.4243018 95.5338091 -1 4563
4565 3 178.178083 68.3884797 95.6233626 -1 4564
4566 3 178.238347 68.3888598 95.6612403 -1 4565
4567 3 178.195065 68.3757742 95.7658475 -1 4566
4568 3 178.192455 68.3945857 95.8429589 -1 4567
4569 3 178.211271 68.4198582 95.9222837 -1 4568
4570 3 178.182929 68.4226707 95.9984666 -1 4569
4571 3 178.158361 68.4198452 96.1038159 -1 4570
4572 3 178.121892 68.419053 96.2065855 -1 4571
4573 3 178.101831 68.3969282 96.3170498 -1 4572
4574 3 178.091794 68.3447415 96.408914 -1 4573
4575 3 178.072634 68.2955258 96.4985067 -1 4574
4576 3 178.072902 68.1375553 96.5892738 -1 4575
4577 3 178.056533 68.3115449 96.5735679 -1 4576
4578 3 177.970946 68.2810293 96.6203702 -1 4577
4579 3 177.94623 68.2758207 96.6716965 -1 4578
4580 3 177.922256 68.2456297 96.7289158 -1 4579
4581 3 177.885 68.0002378 96.7521651 -1 4580
4582 3 177.816492 67.834985 96.7516469 -1 4581
4583 3 177.816137 67.7801762 96.70986 -1 4582
4584 3 177.90099 68.2133356 96.7599344 -1 4580
4585 3 177.94888 68.2592891 96.8116643 -1 4584
4586 3 177.925976 68.3339408 96.8719041 -1 4585
4587 3 177.869907 68.308001 96.9498044 -1 4586
4588 3 177.873771 68.3411115 97.0240611 -1 4587
4589 3 177.755524 68.3589274 97.0814286 -1 4588
4590 3 177.661733 68.2985782 97.1610867 -1 4589
4591 3 177.609132 68.2907543 97.2354227 -1 4590
4592 3 177.509995 68.2774851 97.303354 -1 4591
4593 3 177.38889 68.285375 97.3357098 -1 4592
4594 3 177.293204 68.2662104 97.405711 -1 4593
4595 3 177.347764 68.2409216 97.4476443 -1 4594
4596 3 177.297891 68.184844 97.5337982 -1 4595
4597 3 177.228996 68.1442619 97.6132547 -1 4596
4598 3 177.195661 68.0427498 97.6857428 -1 4597
4599 3 177.172871 67.938452 97.7876357 -1 4598
4600 3 177.166725 67.9291946 97.8698905 -1 4599
4601 3 177.157837 67.8970092 97.9840271 -1 4600
4602 3 177.247249 67.840269 98.0924497 -1 4601
4603 3 177.314634 67.8222185 98.2150723 -1 4602
4604 3 177.392789 67.8387397 98.3310936 -1 4603
4605 3 177.647915 67.7710421 98.4673848 -1 4604
4606 3 177.774846 67.7979295 98.5613084 -1 4605
4607 3 178.010019 67.8968328 98.7086042 -1 4606
4608 3 178.133502 67.9563064 98.7673619 -1 4607
4609 3 178.343965 68.032049 98.8623904 -1 4608
4610 3 178.451987 68.0362178 98.9578676 -1 4609
4611 3 178.523796 68.0671826 99.0149157 -1 4610
4612 3 178.64317 68.1479343 99.0678009 -1 4611
4613 3 178.671131 68.199287 99.1133059 -1 4612
4614 3 178.822268 68.3107583 99.1639491 -1 4613
4615 3 178.840968 68.4058198 99.2243534 -1 4614
4616 3 178.837696 68.3852683 99.2813769 -1 4615
4617 3 179.085854 68.3253204 99.3067194 -1 4616
4618 3 179.190252 68.1303217 99.3933805 -1 4617
4619 3 178.858307 68.4598954 99.3202459 -1 4616
4620 3 178.854506 68.5057819 99.3619187 -1 4619
4621 3 178.822523 68.4779542 99.4425037 -1 4620
4622 3 178.845694 68.4788285 99.5248754 -1 4621
4623 3 178.947661 68.4881349 99.617177 -1 4622
4624 3 178.972166 68.5362566 99.6887458 -1 4623
4625 3 179.030679 68.5929829 99.7634043 -1 4624
4626 3 179.055736 68.5830155 99.8219273 -1 4625
4627 3 179.13249 68.6937323 99.8868507 -1 4626
4628 3 179.1644 68.6687271 99.9758854 -1 4627
4629 3 179.257589 68.6786578 100.092147 -1 4628
4630 3 179.487491 68.7205599 100.195181 -1 4629
4631 3 179.651459 68.8624973 100.239564 -1 4630
4632 3 179.694925 68.8873056 100.292463 -1 4631
4633 3 179.789878 68.9364794 100.373438 -1 4632
4634 3 179.838581 68.9569468 100.453917 -1 4633
4635 3 179.890209 68.8602878 100.535163 -1 4634
4636 3 179.937174 68.761828 100.616008 -1 4635
4637 3 180.092461 68.6654921 100.634416 -1 4636
4638 3 180.176944 68.6372733 100.601304 -1 4637
4639 3 180.23877 68.6668128 100.551986 -1 4638
4640 3 180.382221 69.088175 100.453162 -1 4639
4641 3 180.385454 68.7026476 100.513749 -1 4640
4642 3 180.584918 68.7111815 100.489423 -1 4641
4643 3 180.745813 68.6421453 100.579993 -1 4642
4644 3 180.861644 69.1561726 100.509038 -1 4643
4645 3 180.870359 68.6415684 100.701466 -1 4644
4646 3 181.022285 68.7376444 100.75388 -1 4645
4647 3 181.136354 68.7140072 100.827072 -1 4646
4648 3 181.112454 68.6677197 100.859489 -1 4647
4649 3 181.03572 68.5672441 100.947601 -1 4648
4650 3 180.974474 68.5207495 101.000409 -1 4649
4651 3 180.918179 68.4512192 101.059019 -1 4650
4652 3 180.927535 68.4561116 101.11062 -1 4651
4653 3 180.851709 68.4389457 101.180588 -1 4652
4654 3 180.890527 68.471528 101.230217 -1 4653
4655 3 180.962965 68.4564583 101.269422 -1 4654
4656 3 180.796769 68.5253781 101.281968 -1 4655
4657 3 180.84582 68.5602767 101.30685 -1 4656
4658 3 180.737204 68.6607173 101.320551 -1 4657
4659 3 180.640648 69.0874801 101.263604 -1 4658
4660 3 180.649039 69.127535 101.281552 -1 4659
4661 3 180.60321 69.1704025 101.31672 -1 4660
4662 3 180.591475 69.2169805 101.355926 -1 4661
4663 3 180.56902 69.2520604 101.396129 -1 4662
4664 3 181.286143 68.459341 101.34005 -1 4655
4665 3 181.474601 68.4709983 101.41513 -1 4664
4666 3 181.489313 68.4380524 101.449884 -1 4665
4667 3 181.804219 68.2713268 101.58101 -1 4666
4668 3 181.938198 68.2355669 101.658184 -1 4667
4669 3 181.283048 68.7742302 100.783724 -1 4647
4670 3 181.323958 68.7848834 100.761635 -1 4669
4671 3 181.362782 68.81472 100.735046 -1 4670
4672 3 181.486613 68.8131773 100.727718 -1 4671
4673 3 181.649234 68.7822869 100.809412 -1 4672
4674 3 181.740702 68.7596717 100.878833 -1 4673
4675 3 181.863292 68.7961335 100.939786 -1 4674
4676 3 182.033316 68.8554281 100.976965 -1 4675
4677 3 182.173946 68.8735063 100.967738 -1 4676
4678 3 182.219292 68.8660878 100.924789 -1 4677
4679 3 179.793133 69.0821145 100.444906 -1 4634
4680 3 179.773666 69.0720462 100.470238 -1 4679
4681 3 179.691402 69.0365991 100.569834 -1 4680
4682 3 179.681613 69.0375837 100.620016 -1 4681
4683 3 179.66967 69.0506598 100.641218 -1 4682
4684 3 179.629135 69.0454828 100.662344 -1 4683
4685 3 179.623124 69.0266622 100.691629 -1 4684
4686 3 179.597196 69.282089 100.422445 -1 4680
4687 3 179.546049 69.2822742 100.466714 -1 4686
4688 3 179.686282 69.2686377 100.412808 -1 4686
4689 3 179.816153 69.2767304 100.378439 -1 4688
4690 3 180.003084 69.4952725 100.305237 -1 4689
4691 3 180.05784 69.2628565 100.313898 -1 4690
4692 3 180.111301 69.3060132 100.26032 -1 4691
4693 3 180.150259 69.3632588 100.227363 -1 4692
4694 3 180.173948 69.4742782 100.154086 -1 4693
4695 3 180.288462 69.6601228 100.077795 -1 4694
4696 3 180.504948 69.8682741 100.012258 -1 4695
4697 3 180.641125 70.071801 99.9616732 -1 4696
4698 3 176.978838 68.1626197 97.405637 -1 4594
4699 3 176.870823 68.1952039 97.4074524 -1 4698
4700 3 176.782047 68.2332944 97.3567951 -1 4699
4701 3 176.670306 68.1696014 97.3807399 -1 4700
4702 3 176.542854 68.0935398 97.4323396 -1 4701
4703 3 176.47189 68.0015677 97.4153816 -1 4702
4704 3 176.416356 67.9393329 97.3666443 -1 4703
4705 3 176.403372 67.9412714 97.309575 -1 4704
4706 3 177.940599 68.3110545 95.462227 -1 4563
4707 3 177.716709 68.1679265 95.4005284 -1 4706
4708 3 177.719168 68.1543351 95.3766299 -1 4707
4709 3 177.669136 68.132795 95.3452262 -1 4708
4710 3 177.763474 68.062212 95.2957937 -1 4709
4711 3 177.761402 68.0207948 95.2499635 -1 4710
4712 3 177.728239 67.9396338 95.2076842 -1 4711
4713 3 177.725997 67.8734224 95.1674503 -1 4712
4714 3 177.711095 67.8198303 95.1220241 -1 4713
4715 3 177.585578 68.1155223 95.3068578 -1 4709
4716 3 177.547089 67.9960627 95.2725067 -1 4715
4717 3 177.528723 67.8471943 95.3310725 -1 4716
4718 3 177.505087 67.9150392 95.4488187 -1 4717
4719 3 177.438397 67.9331871 95.4603629 -1 4718
4720 3 177.302994 67.9628008 95.4846704 -1 4719
4721 3 177.161806 68.0515985 95.4116591 -1 4720
4722 3 177.122195 68.0691451 95.3454726 -1 4721
4723 3 177.060718 68.0256326 95.2895171 -1 4722
4724 3 176.946346 68.0319503 95.2953784 -1 4723
4725 3 176.872695 68.0492555 95.3059221 -1 4724
4726 3 176.760684 68.048815 95.3138282 -1 4725
4727 3 176.69068 67.9893915 95.3705789 -1 4726
4728 3 176.634245 67.9134873 95.4336266 -1 4727
4729 3 177.132841 68.0706278 95.2643007 -1 4723
4730 3 177.13374 68.0868089 95.2331307 -1 4729
4731 3 178.01292 69.6096741 93.3081358 -1 4538
4732 3 177.983403 69.7001915 93.3097174 -1 4731
4733 3 177.814824 69.7822023 93.2864272 -1 4732
4734 3 177.749832 69.8382631 93.3165589 -1 4733
4735 3 177.607888 69.8544843 93.3408998 -1 4734
4736 3 177.490662 69.8614508 93.3721345 -1 4735
4737 3 177.405285 69.889933 93.4046373 -1 4736
4738 3 177.342465 69.8676635 93.4530105 -1 4737
4739 3 177.154247 69.8641325 93.4455072 -1 4738
4740 3 179.147093 68.6417705 91.1957273 -1 4508
4741 3 179.230482 68.6568483 91.2650488 -1 4740
4742 3 179.302008 68.7627413 91.2843216 -1 4741
4743 3 179.283565 68.8497134 91.3171607 -1 4742
4744 3 179.338316 68.9257542 91.3394974 -1 4743
4745 3 179.354364 68.9619811 91.3626204 -1 4744
4746 3 183.426863 70.0000832 88.9315722 -1 4369
4747 3 183.626978 70.1644491 88.9671558 -1 4746
4748 3 183.780929 70.1795447 89.0236168 -1 4747
4749 3 183.919763 70.1691718 89.0820587 -1 4748
4750 3 184.015271 70.1834216 89.1536115 -1 4749
4751 3 188.478082 69.6745669 87.3653662 -1 4330
4752 3 188.407071 69.8460795 87.3426781 -1 4751
4753 3 188.372521 70.0735653 87.3163016 -1 4752
4754 3 188.33081 70.3076119 87.3142531 -1 4753
4755 3 188.361281 70.5257306 87.1954988 -1 4754
4756 3 188.200734 70.7196886 87.2311067 -1 4755
4757 3 188.087203 70.9575753 87.2677381 -1 4756
4758 3 188.048344 71.4597172 87.3210232 -1 4757
4759 3 187.990185 71.8150862 87.4807136 -1 4758
4760 3 187.602846 72.3301849 87.6757043 -1 4759
4761 3 187.351151 72.4710087 87.7845853 -1 4760
4762 3 186.875314 72.3926621 87.7561026 -1 4761
4763 3 186.074704 72.8507413 87.6075379 -1 4762
4764 3 185.731146 73.2652484 87.6163752 -1 4763
4765 3 185.282873 73.6536793 87.5005201 -1 4764
4766 3 185.006592 73.9120492 87.608212 -1 4765
4767 3 184.646306 74.1305599 87.5980036 -1 4766
4768 3 184.389507 74.2592467 87.4647528 -1 4767
4769 3 184.219479 74.4082162 87.4538704 -1 4768
4770 3 183.966803 74.5799665 87.475155 -1 4769
4771 3 183.596646 75.0166557 87.4197111 -1 4770
4772 3 183.392007 75.1924301 87.3420025 -1 4771
4773 3 182.970273 75.6311787 87.1667668 -1 4772
4774 3 182.88984 75.7205922 87.1592548 -1 4773
4775 3 182.541533 76.0213257 87.2155911 -1 4774
4776 3 182.404863 76.0897659 87.3622725 -1 4775
4777 3 182.588898 75.9662319 87.4257023 -1 4776
4778 3 182.567166 75.9513116 87.478043 -1 4777
4779 3 182.540561 75.9646735 87.5238218 -1 4778
4780 3 182.529095 76.023432 87.5639492 -1 4779
4781 3 183.590604 75.0648105 87.4901556 -1 4771
4782 3 183.558534 75.1156132 87.6897207 -1 4781
4783 3 183.724336 75.1461419 87.7457161 -1 4782
4784 3 184.222461 75.2190008 87.7820228 -1 4783
4785 3 184.459691 75.227562 87.7760038 -1 4784
4786 3 183.543855 75.0682234 87.3714088 -1 4771
4787 3 183.305362 75.2467287 87.1777307 -1 4786
4788 3 183.088536 75.3615919 87.0820828 -1 4787
4789 3 182.789313 75.3392453 87.0765475 -1 4788
4790 3 182.760268 75.20212 87.0698985 -1 4789
4791 3 186.521208 72.4627962 87.6149566 -1 4762
4792 3 186.323522 72.3903375 87.5342198 -1 4791
4793 3 186.298445 72.2946857 87.5209255 -1 4792
4794 3 186.203002 72.1017113 87.4311073 -1 4793
4795 3 185.911682 71.849435 87.4472906 -1 4794
4796 3 185.681511 71.6244253 87.4708304 -1 4795
4797 3 185.290215 71.3777964 87.3016597 -1 4796
4798 3 185.058314 71.2107082 87.0681715 -1 4797
4799 3 185.0568 71.0718415 87.0138872 -1 4798
4800 3 185.063247 70.9410353 86.9596902 -1 4799
4801 3 185.122955 70.6203513 86.7914069 -1 4800
4802 3 185.062812 70.3470546 86.6696262 -1 4801
4803 3 184.84624 70.0931563 86.5919437 -1 4802
4804 3 184.532388 69.9216488 86.3397385 -1 4803
4805 3 184.342077 69.8385659 86.3149316 -1 4804
4806 3 184.175925 69.6919292 86.2533405 -1 4805
4807 3 184.154904 69.5481941 86.1133303 -1 4806
4808 3 184.024567 69.4092133 85.9756494 -1 4807
4809 3 183.851535 69.3753952 85.9169011 -1 4808
4810 3 183.730325 69.4210925 85.9083864 -1 4809
4811 3 183.370965 69.5561696 85.8841364 -1 4810
4812 3 183.169863 69.7043294 85.892279 -1 4811
4813 3 182.826473 69.8159956 85.9586053 -1 4812
4814 3 182.581321 69.7782926 86.0216853 -1 4813
4815 3 183.579054 69.1951582 85.7008055 -1 4809
4816 3 183.278076 68.9611274 85.57108 -1 4815
4817 3 183.283724 68.8728862 85.5076663 -1 4816
4818 3 183.284372 68.781306 85.4438113 -1 4817
4819 3 183.278709 68.6350428 85.3895829 -1 4818
4820 3 183.051158 68.5793505 85.2122806 -1 4819
4821 3 183.138755 68.6433434 84.9165891 -1 4820
4822 3 183.134768 68.4832593 84.6729275 -1 4821
4823 3 183.06635 68.383787 84.4574787 -1 4822
4824 3 183.099713 68.3207431 84.4227117 -1 4823
4825 3 183.039734 68.3044088 84.384898 -1 4824
4826 3 182.835959 68.3257559 84.27934 -1 4825
4827 3 182.622709 68.3708099 84.3318511 -1 4826
4828 3 182.538393 68.447017 84.3799571 -1 4827
4829 3 182.296548 68.6110522 84.4022107 -1 4828
4830 3 182.02676 68.739547 84.3977208 -1 4829
4831 3 183.115811 68.288355 84.4053743 -1 4824
4832 3 183.14586 68.2306389 84.3413101 -1 4831
4833 3 183.330206 68.0862349 84.164802 -1 4832
4834 3 183.670467 67.9616396 84.0473122 -1 4833
4835 3 183.847571 67.9455568 84.0083255 -1 4834
4836 3 184.169522 67.9275941 84.0299167 -1 4835
4837 3 184.60914 67.9860869 83.8705926 -1 4836
4838 3 184.853855 68.1311184 83.8143814 -1 4837
4839 3 184.952606 68.2814899 83.7243178 -1 4838
4840 3 184.834198 68.52177 83.7044477 -1 4839
4841 3 184.773325 68.5824414 83.6513053 -1 4840
4842 3 184.600192 68.4264536 83.6433871 -1 4841
4843 3 184.485259 68.3269078 83.555144 -1 4842
4844 3 184.351222 68.3817883 83.4043334 -1 4843
4845 3 184.129757 68.7488746 83.3909287 -1 4844
4846 3 184.78249 68.6510633 83.5576287 -1 4841
4847 3 184.997825 68.6848803 83.5172682 -1 4846
4848 3 185.024171 68.3308892 83.6757859 -1 4839
4849 3 185.054686 68.3563665 83.6501871 -1 4848
4850 3 184.928471 68.260185 83.5862784 -1 4848
4851 3 183.053965 68.9777777 85.5451934 -1 4816
4852 3 182.865009 69.173823 85.5735628 -1 4851
4853 3 182.671761 69.2192082 85.6037764 -1 4852
4854 3 182.476306 69.1588253 85.5721425 -1 4853
4855 3 182.651143 69.0939008 85.7069153 -1 4854
4856 3 182.563037 69.1604058 85.8114868 -1 4855
4857 3 182.403862 69.251686 85.8952529 -1 4856
4858 3 182.298867 69.2681383 85.9511391 -1 4857
4859 3 182.390838 69.4636565 86.0424641 -1 4858
4860 3 182.405695 69.3959415 86.1144683 -1 4859
4861 3 182.471776 69.3233202 86.0887296 -1 4860
4862 3 182.738805 69.4566897 85.708663 -1 4853
4863 3 185.09626 71.3004962 86.9767853 -1 4799
4864 3 185.203801 71.3686124 86.9045986 -1 4863
4865 3 185.070129 71.6277078 86.7431532 -1 4864
4866 3 185.153269 71.62751 86.6250296 -1 4865
4867 3 185.047643 71.6624496 86.6227182 -1 4866
4868 3 184.830716 71.6616286 86.6308055 -1 4867
4869 3 184.718741 71.6681692 86.7143461 -1 4868
4870 3 184.594794 71.6650659 86.5794669 -1 4869
4871 3 185.143212 71.5685483 86.6073405 -1 4866
4872 3 185.18021 71.4339884 86.6418709 -1 4871
4873 3 185.345156 71.1934992 86.7520092 -1 4872
4874 3 185.232896 71.069579 86.915877 -1 4873
4875 3 185.213094 71.5457875 87.523505 -1 4796
4876 3 185.081635 71.6262882 87.5340194 -1 4875
4877 3 186.174247 72.5188188 87.4777011 -1 4792
4878 3 186.237698 72.6316198 87.3875549 -1 4877
4879 3 186.221774 72.6754287 87.2134355 -1 4878
4880 3 186.146949 72.7506838 87.0748409 -1 4879
4881 3 186.07953 72.8646914 87.0112741 -1 4880
4882 3 185.996997 73.0198382 87.0175907 -1 4881
4883 3 196.175946 65.7321163 87.8544713 -1 4299
4884 3 196.118604 65.6897863 87.8250451 -1 4883
4885 3 195.8911 65.624188 87.7113539 -1 4884
4886 3 195.812884 65.5849173 87.6768634 -1 4885
4887 3 195.741269 65.5448892 87.6438965 -1 4886
4888 3 195.530521 65.5075517 87.5542739 -1 4887
4889 3 195.482592 65.5473814 87.5081988 -1 4888
4890 3 195.436461 65.5715895 87.4116929 -1 4889
4891 3 195.388132 65.499497 87.3091722 -1 4890
4892 3 195.325645 65.3806299 87.3501049 -1 4891
4893 3 195.172669 65.3659835 87.3487441 -1 4892
4894 3 195.148335 65.3705928 87.3698124 -1 4893
4895 3 195.140775 65.3904688 87.3909372 -1 4894
4896 3 195.428392 65.4922024 87.2104306 -1 4891
4897 3 195.424213 65.49903 87.153643 -1 4896
4898 3 195.362006 65.4899194 87.0611839 -1 4897
4899 3 195.365927 65.4942702 87.0066107 -1 4898
4900 3 195.312876 65.4809298 86.9441769 -1 4899
4901 3 195.270979 65.4069466 86.8976464 -1 4900
4902 3 195.277422 65.3921363 86.8206388 -1 4901
4903 3 195.335555 65.401587 86.7761231 -1 4902
4904 3 195.348483 65.3761164 86.7300488 -1 4903
4905 3 195.393059 65.3803901 86.6838496 -1 4904
4906 3 195.41004 65.3094641 86.648802 -1 4905
4907 3 195.399351 65.3018154 86.5937917 -1 4906
4908 3 195.233713 65.2244394 86.5222709 -1 4907
4909 3 195.274524 65.2021517 86.4539534 -1 4908
4910 3 195.241294 65.1732085 86.3717295 -1 4909
4911 3 195.179423 65.1023144 86.2929502 -1 4910
4912 3 195.053645 65.0275001 86.2290181 -1 4911
4913 3 195.052653 64.8728847 86.2908942 -1 4912
4914 3 195.020244 64.8688458 86.31234 -1 4913
4915 3 195.038963 64.8495512 86.3478871 -1 4914
4916 3 194.960477 64.6858013 86.3957792 -1 4915
4917 3 194.924607 64.4429635 86.4160451 -1 4916
4918 3 194.891917 64.411794 86.4435823 -1 4917
4919 3 194.866253 64.4078436 86.4663982 -1 4918
4920 3 194.824742 64.406031 86.4853974 -1 4919
4921 3 194.818711 64.4230359 86.5075589 -1 4920
4922 3 195.015438 65.0149837 86.1965842 -1 4912
4923 3 194.946648 64.9704845 86.1649562 -1 4922
4924 3 194.809397 64.852881 86.1081565 -1 4923
4925 3 194.675312 64.9284433 86.0359129 -1 4924
4926 3 194.720323 64.9931528 85.9762191 -1 4925
4927 3 194.672623 65.0966637 85.8885634 -1 4926
4928 3 194.641781 65.059319 85.835867 -1 4927
4929 3 194.538862 64.9943233 85.8016025 -1 4928
4930 3 194.467309 64.8530018 85.7635958 -1 4929
4931 3 194.250976 64.7846678 85.7609197 -1 4930
4932 3 193.67462 64.7397874 85.5953351 -1 4931
4933 3 193.60791 64.7187389 85.5586718 -1 4932
4934 3 193.592415 64.6630201 85.5131751 -1 4933
4935 3 193.53797 64.5023064 85.5375225 -1 4934
4936 3 193.724218 64.4383394 85.5637682 -1 4935
4937 3 193.871574 64.3692724 85.5829746 -1 4936
4938 3 193.896425 64.2363543 85.590769 -1 4937
4939 3 193.921813 64.1960306 85.5505054 -1 4938
4940 3 193.960812 64.1618809 85.5390772 -1 4939
4941 3 194.045684 64.1555456 85.5310413 -1 4940
4942 3 192.862704 64.4834522 85.5082501 -1 4935
4943 3 192.779291 64.483203 85.5179411 -1 4942
4944 3 192.503444 64.5173296 85.5337634 -1 4943
4945 3 192.308813 64.5200969 85.546404 -1 4944
4946 3 192.198462 64.5496528 85.5709882 -1 4945
4947 3 191.928642 64.5405299 85.5974478 -1 4946
4948 3 191.807486 64.5144771 85.6319748 -1 4947
4949 3 191.531327 64.5494243 85.6471631 -1 4948
4950 3 191.203952 64.4792969 85.674508 -1 4949
4951 3 190.900848 64.575807 85.6427855 -1 4950
4952 3 190.741654 64.6697529 85.6971011 -1 4951
4953 3 191.110401 64.7916152 85.7766246 -1 4952
4954 3 191.173599 64.7846314 85.8189502 -1 4953
4955 3 190.597509 64.7024882 85.6862286 -1 4952
4956 3 190.284092 64.6988716 85.7014714 -1 4955
4957 3 189.971563 64.6912841 85.6903352 -1 4956
4958 3 189.80864 64.6834758 85.7114673 -1 4957
4959 3 189.595986 64.7158261 85.7129921 -1 4958
4960 3 189.292764 64.7204068 85.7282338 -1 4959
4961 3 188.929265 64.748266 85.7251567 -1 4960
4962 3 188.503456 64.7691563 85.7098457 -1 4961
4963 3 188.086114 64.7870366 85.696801 -1 4962
4964 3 187.739328 64.9127782 85.6481207 -1 4963
4965 3 187.575078 64.9657412 85.6826972 -1 4964
4966 3 187.299999 64.9324315 85.7116518 -1 4965
4967 3 187.078911 64.8850547 85.7280876 -1 4966
4968 3 186.354237 64.8181456 85.6647058 -1 4967
4969 3 185.948052 64.7881665 85.4984446 -1 4968
4970 3 185.505191 64.7201992 85.4142651 -1 4969
4971 3 185.443689 64.6860222 85.4354625 -1 4970
4972 3 185.232381 64.6289908 85.4831322 -1 4971
4973 3 185.139756 64.6659945 85.5369007 -1 4972
4974 3 184.827492 64.7279557 85.5634643 -1 4973
4975 3 184.532857 64.6875549 85.5335152 -1 4974
4976 3 184.297038 64.728665 85.5541307 -1 4975
4977 3 184.095107 64.788079 85.5784015 -1 4976
4978 3 183.93504 64.8602793 85.6093718 -1 4977
4979 3 183.878529 64.9288659 85.6645775 -1 4978
4980 3 183.422549 65.0154219 85.6255018 -1 4979
4981 3 182.721102 65.0855693 85.4784013 -1 4980
4982 3 182.64424 65.125247 85.4799996 -1 4981
4983 3 182.503748 65.1544835 85.4138723 -1 4982
4984 3 182.41621 65.1395936 85.3693201 -1 4983
4985 3 182.386175 65.1746973 85.2994377 -1 4984
4986 3 182.28542 65.2487085 85.3158896 -1 4985
4987 3 182.609509 65.0673209 85.5122817 -1 4982
4988 3 182.565583 65.0761575 85.5280584 -1 4987
4989 3 182.468768 65.0698603 85.5627498 -1 4988
4990 3 182.332869 65.0999551 85.5806571 -1 4989
4991 3 182.279034 65.1604823 85.6107759 -1 4990
4992 3 182.190207 65.2457314 85.6275988 -1 4991
4993 3 182.163283 65.3306972 85.6586728 -1 4992
4994 3 182.17507 65.377352 85.7068412 -1 4993
4995 3 182.161564 65.4773342 85.7378056 -1 4994
4996 3 195.742489 65.4197418 87.6995683 -1 4886
4997 3 195.671746 65.3632889 87.7247943 -1 4996
4998 3 195.626654 65.3336611 87.7764213 -1 4997
4999 3 195.49615 65.2671368 87.8186011 -1 4998
5000 3 195.386277 65.2674367 87.8227819 -1 4999
5001 3 195.265327 65.2459441 87.8295591 -1 5000
5002 3 195.225796 65.2679864 87.8434638 -1 5001
5003 3 195.159079 65.2652763 87.8844053 -1 5002
5004 3 195.101169 65.3147479 87.915393 -1 5003
5005 3 195.111318 65.361629 87.9340515 -1 5004
5006 3 198.243427 63.7134416 88.6138102 -1 4286
5007 3 197.908765 63.6721385 88.6086251 -1 5006
5008 3 197.81036 63.6527077 88.6199648 -1 5007
5009 3 197.773764 63.6655846 88.6908284 -1 5008
5010 3 197.665178 63.6461502 88.6999974 -1 5009
5011 3 197.445961 63.5788658 88.697371 -1 5010
5012 3 196.906793 63.4642106 88.6659643 -1 5011
5013 3 196.535555 63.4117663 88.5732534 -1 5012
5014 3 196.399026 63.4024446 88.573872 -1 5013
5015 3 196.296644 63.4002333 88.5799768 -1 5014
5016 3 196.201917 63.443721 88.576937 -1 5015
5017 3 196.143622 63.4520691 88.5898235 -1 5016
5018 3 196.091692 63.4580346 88.6046037 -1 5017
5019 3 196.057725 63.4749936 88.6205851 -1 5018
5020 3 195.873664 63.4481895 88.6151771 -1 5019
5021 3 195.818977 63.4434665 88.6318551 -1 5020
5022 3 195.730762 63.4467567 88.6395719 -1 5021
5023 3 195.68625 63.4471658 88.6571803 -1 5022
5024 3 195.667431 63.4486464 88.6799574 -1 5023
5025 3 195.605549 63.472197 88.6884748 -1 5024
5026 3 195.416013 63.4665518 88.6768474 -1 5025
5027 3 195.245594 63.5293491 88.653263 -1 5026
5028 3 195.094711 63.5375653 88.6465356 -1 5027
5029 3 195.003716 63.5470943 88.652156 -1 5028
5030 3 194.975985 63.5520585 88.6722139 -1 5029
5031 3 194.899619 63.5575928 88.6818494 -1 5030
5032 3 194.836916 63.5582426 88.695506 -1 5031
5033 3 194.741497 63.5579266 88.7024606 -1 5032
5034 3 194.610875 63.5625063 88.7008224 -1 5033
5035 3 194.542337 63.5599135 88.7139819 -1 5034
5036 3 194.463616 63.5631522 88.7236292 -1 5035
5037 3 194.399166 63.5698193 88.735499 -1 5036
5038 3 194.329408 63.6007263 88.7406284 -1 5037
5039 3 194.256599 63.6091179 88.750329 -1 5038
5040 3 194.179744 63.6192103 88.7587791 -1 5039
5041 3 194.102834 63.6092683 88.7718499 -1 5040
5042 3 194.001853 63.617165 88.8027418 -1 5041
5043 3 193.929316 63.6282327 88.8118761 -1 5042
5044 3 193.877574 63.6502519 88.8228824 -1 5043
5045 3 193.845496 63.6865724 88.8347522 -1 5044
5046 3 193.726646 63.7245875 88.8278925 -1 5045
5047 3 193.662894 63.7425477 88.8373113 -1 5046
5048 3 193.633185 63.7529728 88.8556617 -1 5047
5049 3 194.211819 63.8220638 88.9890263 -1 5048
5050 3 194.353713 63.9532661 89.0157792 -1 5049
5051 3 194.363086 64.0503895 89.0494354 -1 5050
5052 3 194.3723 64.134434 89.1130686 -1 5051
5053 3 194.546774 64.2205244 89.1840393 -1 5052
5054 3 194.6779 64.3736775 89.2844283 -1 5053
5055 3 194.985491 64.2857089 89.2883577 -1 5054
5056 3 193.432811 63.8458629 88.8730625 -1 5048
5057 3 193.368905 63.9152427 88.9787377 -1 5056
5058 3 193.362592 63.9316518 89.0006518 -1 5057
5059 3 193.268978 63.9736359 88.9983078 -1 5058
5060 3 193.239163 63.9943812 89.0142804 -1 5059
5061 3 193.142442 64.0136981 89.0164869 -1 5060
5062 3 193.07293 64.020284 89.0273397 -1 5061
5063 3 192.882944 64.0100634 89.0436657 -1 5062
5064 3 192.749808 63.9958543 89.0458828 -1 5063
5065 3 192.63476 63.9714236 89.0542436 -1 5064
5066 3 192.522937 63.9512256 89.0623213 -1 5065
5067 3 192.410306 63.9420691 89.0677148 -1 5066
5068 3 192.343329 63.9585764 89.1038632 -1 5067
5069 3 192.261733 63.9382566 89.1183358 -1 5068
5070 3 192.236621 63.942232 89.1391466 -1 5069
5071 3 192.121261 63.928921 89.1449302 -1 5070
5072 3 192.090742 63.9320925 89.1647898 -1 5071
5073 3 192.023996 63.9278483 89.1787281 -1 5072
5074 3 191.951651 63.9117371 89.1941957 -1 5073
5075 3 191.849458 63.8651818 89.2103333 -1 5074
5076 3 191.940651 63.568756 89.2972518 -1 5075
5077 3 191.931711 63.4832118 89.2610149 -1 5076
5078 3 191.907858 63.4512297 89.3443181 -1 5076
5079 3 191.943888 63.4432007 89.4077007 -1 5078
5080 3 191.918674 63.4555902 89.5074408 -1 5079
5081 3 191.949205 63.4560081 89.5676725 -1 5080
5082 3 192.045659 63.4260174 89.6217524 -1 5081
5083 3 192.068061 63.3632785 89.6678249 -1 5082
5084 3 192.033855 63.1634464 89.7605874 -1 5083
5085 3 191.996883 63.0873871 89.7973368 -1 5084
5086 3 191.974047 63.0800264 89.8211756 -1 5085
5087 3 191.790493 63.8361963 89.2315514 -1 5075
5088 3 191.716884 63.8337027 89.2436581 -1 5087
5089 3 191.563992 63.7891614 89.2487074 -1 5088
5090 3 191.475563 63.7680247 89.2619615 -1 5089
5091 3 191.452566 63.7600608 89.2859502 -1 5090
5092 3 191.364839 63.7235476 89.3028656 -1 5091
5093 3 191.232901 63.7513183 89.3498488 -1 5092
5094 3 191.139945 63.7455931 89.3586592 -1 5093
5095 3 190.879911 63.6522249 89.3524199 -1 5094
5096 3 190.659848 63.5978426 89.3456817 -1 5095
5097 3 190.586046 63.5928079 89.3583711 -1 5096
5098 3 190.538801 63.5884137 89.3764885 -1 5097
5099 3 190.52865 63.5940001 89.4001081 -1 5098
5100 3 190.445328 63.6002035 89.4082465 -1 5099
5101 3 190.387375 63.6199422 89.4186211 -1 5100
5102 3 190.17513 63.5835055 89.4094708 -1 5101
5103 3 190.092933 63.5725492 89.4217767 -1 5102
5104 3 190.0698 63.6092336 89.4356026 -1 5103
5105 3 189.947647 63.6045009 89.4922076 -1 5104
5106 3 189.848779 63.5902567 89.501791 -1 5105
5107 3 189.769399 63.5033926 89.5320256 -1 5106
5108 3 189.655246 63.4452425 89.548449 -1 5107
5109 3 189.596566 63.4141466 89.5703194 -1 5108
5110 3 189.55083 63.3811863 89.5953328 -1 5109
5111 3 189.487781 63.3604396 89.6139339 -1 5110
5112 3 189.485046 63.3633163 89.6397555 -1 5111
5113 3 189.441573 63.3717356 89.6557856 -1 5112
5114 3 189.444793 63.3780094 89.6820733 -1 5113
5115 3 189.259894 63.3669805 89.6729848 -1 5114
5116 3 189.171311 63.4156492 89.670399 -1 5115
5117 3 188.673405 63.474306 89.6341108 -1 5116
5118 3 188.583112 63.5007148 89.6363007 -1 5117
5119 3 188.509225 63.5243733 89.6425599 -1 5118
5120 3 188.47129 63.5302495 89.6603965 -1 5119
5121 3 188.475293 63.5408819 89.6859211 -1 5120
5122 3 188.375874 63.5378668 89.6929339 -1 5121
5123 3 188.226711 63.5511119 89.6858512 -1 5122
5124 3 188.073075 63.5888972 89.6722568 -1 5123
5125 3 187.971284 63.6366367 89.667258 -1 5124
5126 3 187.593206 63.5951476 89.6246981 -1 5125
5127 3 187.532656 63.5768175 89.6433598 -1 5126
5128 3 187.475685 63.577704 89.6584087 -1 5127
5129 3 187.382267 63.5755352 89.6665234 -1 5128
5130 3 187.284777 63.5900886 89.6699905 -1 5129
5131 3 186.982281 63.5969161 89.6594709 -1 5130
5132 3 186.85411 63.6066505 89.6576151 -1 5131
5133 3 186.740486 63.6461639 89.6520546 -1 5132
5134 3 186.590384 63.6783117 89.6405212 -1 5133
5135 3 186.469789 63.7004038 89.6374657 -1 5134
5136 3 186.355209 63.7498436 89.6294852 -1 5135
5137 3 186.258807 63.7814096 89.6293821 -1 5136
5138 3 186.216632 63.7715069 89.6500597 -1 5137
5139 3 186.022473 63.8240553 89.6246889 -1 5138
5140 3 185.961869 63.8454398 89.6344359 -1 5139
5141 3 185.816298 63.8841164 89.6224252 -1 5140
5142 3 185.717339 63.9123654 89.6225768 -1 5141
5143 3 185.595662 63.9205583 89.622482 -1 5142
5144 3 185.479808 63.9972482 89.6355387 -1 5143
5145 3 185.323852 64.0532948 89.6174738 -1 5144
5146 3 185.159413 64.0980021 89.6001784 -1 5145
5147 3 185.017315 64.1227657 89.5920731 -1 5146
5148 3 184.953061 64.1685767 89.5956542 -1 5147
5149 3 184.830686 64.2217159 89.5853518 -1 5148
5150 3 184.676064 64.2952326 89.563691 -1 5149
5151 3 184.512223 64.3672787 89.5678929 -1 5150
5152 3 184.327079 64.4605352 89.5629009 -1 5151
5153 3 184.246146 64.4755374 89.5699435 -1 5152
5154 3 183.722958 64.5892992 89.4337707 -1 5153
5155 3 183.653622 64.5997594 89.3891442 -1 5154
5156 3 183.655503 64.5962105 89.335189 -1 5155
5157 3 183.639277 64.6110233 89.3008582 -1 5156
5158 3 183.597008 64.6263716 89.2608509 -1 5157
5159 3 183.360952 64.4282953 89.1717687 -1 5158
5160 3 183.27387 64.2203534 89.0614549 -1 5159
5161 3 183.256958 64.115682 88.9707028 -1 5160
5162 3 183.242162 64.0774561 88.9207831 -1 5161
5163 3 183.26933 63.9574182 88.9260136 -1 5162
5164 3 183.200202 63.793475 88.9204369 -1 5163
5165 3 183.100526 63.6231448 88.8821008 -1 5164
5166 3 183.050484 63.5398268 88.8624894 -1 5165
5167 3 183.023926 63.4749677 88.8437841 -1 5166
5168 3 182.967673 63.3703049 88.8277198 -1 5167
5169 3 182.922575 63.0997703 88.7412169 -1 5168
5170 3 182.968489 62.9220936 88.5424921 -1 5169
5171 3 182.931277 62.9007714 88.4837544 -1 5170
5172 3 182.804232 62.8135297 88.3649145 -1 5171
5173 3 182.646402 62.6787511 88.2501314 -1 5172
5174 3 182.462206 62.5945871 88.2010504 -1 5173
5175 3 182.450281 62.5772037 88.1746208 -1 5174
5176 3 182.420552 62.5396134 88.1489326 -1 5175
5177 3 182.326955 62.3703265 88.139746 -1 5176
5178 3 182.215696 62.2174324 88.1228964 -1 5177
5179 3 182.082094 61.8901882 88.1143943 -1 5178
5180 3 182.006442 61.7335451 88.1067054 -1 5179
5181 3 181.888465 61.6378953 88.0751074 -1 5180
5182 3 181.880162 61.5922668 88.0562076 -1 5181
5183 3 181.788221 61.3509175 87.9536723 -1 5182
5184 3 181.755038 61.2928826 87.9042757 -1 5183
5185 3 181.745859 61.2934272 87.8741455 -1 5184
5186 3 181.726681 61.3268449 87.8338561 -1 5185
5187 3 181.316783 61.3744584 87.7015613 -1 5186
5188 3 181.04698 61.1363513 87.5853524 -1 5187
5189 3 180.968221 60.9613506 87.5536334 -1 5188
5190 3 180.764133 60.8718711 87.5846628 -1 5189
5191 3 180.694009 60.8570503 87.5160676 -1 5190
5192 3 180.33609 60.8346942 87.3829111 -1 5191
5193 3 180.103119 60.7738453 87.3157305 -1 5192
5194 3 181.778556 61.2708626 87.8311076 -1 5186
5195 3 181.796242 61.2409998 87.8143675 -1 5194
5196 3 181.806883 61.0721157 87.7458315 -1 5195
5197 3 181.875472 61.0298228 87.6599467 -1 5196
5198 3 181.881279 61.0552798 87.375965 -1 5197
5199 3 181.83859 61.1430522 87.2891822 -1 5198
5200 3 181.867157 61.2629162 87.1830841 -1 5199
5201 3 181.872959 61.3324199 87.1118868 -1 5200
5202 3 181.830686 61.4295994 87.0510094 -1 5201
5203 3 181.80599 61.5308859 86.9374011 -1 5202
5204 3 181.796667 61.5856533 86.8663751 -1 5203
5205 3 181.824973 61.6202274 86.752993 -1 5204
5206 3 181.823977 61.5892163 86.7043212 -1 5205
5207 3 181.74531 61.5965837 86.6286258 -1 5206
5208 3 181.799613 61.6193473 86.5799009 -1 5207
5209 3 181.690582 61.5752215 86.5094103 -1 5208
5210 3 181.618513 61.505804 86.4534433 -1 5209
5211 3 181.590429 61.4784714 86.4255375 -1 5210
5212 3 181.519128 61.4946211 86.3493022 -1 5211
5213 3 181.489748 61.434246 86.3010317 -1 5212
5214 3 181.447476 61.393523 86.2450767 -1 5213
5215 3 181.298238 61.2745479 86.1270646 -1 5214
5216 3 181.252861 61.1587189 86.11637 -1 5215
5217 3 181.330579 60.9995794 86.2008755 -1 5216
5218 3 181.429509 60.8904048 86.2783533 -1 5217
5219 3 181.492557 60.6039631 86.2512157 -1 5218
5220 3 181.522008 60.4170982 86.220254 -1 5219
5221 3 181.520656 60.3853307 86.1998532 -1 5220
5222 3 181.549824 60.2815942 86.2043976 -1 5221
5223 3 181.653757 60.2223875 86.2154257 -1 5222
5224 3 181.67857 60.1918167 86.1729918 -1 5223
5225 3 181.659284 60.184776 86.1423314 -1 5224
5226 3 181.627227 60.2790002 86.0835519 -1 5225
5227 3 181.533255 60.3060867 86.0269539 -1 5226
5228 3 181.427618 60.314183 85.9722892 -1 5227
5229 3 181.433887 60.40607 85.9789784 -1 5228
5230 3 181.438586 60.4875702 85.9879233 -1 5229
5231 3 181.448786 60.5570012 85.9453282 -1 5230
5232 3 181.489398 60.6207393 85.911292 -1 5231
5233 3 181.513762 60.6217704 85.8888311 -1 5232
5234 3 181.544562 60.6113443 85.8706876 -1 5233
5235 3 181.563087 60.6185766 85.8453464 -1 5234
5236 3 181.579206 60.6153607 85.8220051 -1 5235
5237 3 181.629924 60.6561569 85.7959931 -1 5236
5238 3 181.66968 60.7442669 85.7558774 -1 5237
5239 3 181.615193 60.6862276 85.7293951 -1 5238
5240 3 181.610629 60.6719668 85.7039165 -1 5239
5241 3 181.599925 60.6665374 85.67484 -1 5240
5242 3 181.576372 60.6419346 85.563763 -1 5241
5243 3 181.514318 60.5375561 85.5189849 -1 5242
5244 3 181.50389 60.4903163 85.5002491 -1 5243
5245 3 181.349906 60.4383171 85.4488883 -1 5244
5246 3 181.229982 60.4198119 85.3972522 -1 5245
5247 3 181.137536 60.4960007 85.3287592 -1 5246
5248 3 181.141791 60.4380541 85.3161112 -1 5247
5249 3 181.113948 60.353347 85.2745992 -1 5248
5250 3 181.040935 60.2757702 85.2485822 -1 5249
5251 3 181.019274 60.1930906 85.2360361 -1 5250
5252 3 181.005311 60.1625822 85.2123966 -1 5251
5253 3 181.015564 60.1848249 85.181401 -1 5252
5254 3 181.066245 60.2517188 85.1489317 -1 5253
5255 3 181.191013 60.2536485 85.1222395 -1 5254
5256 3 181.334482 60.3219662 85.0556655 -1 5255
5257 3 181.431993 60.337558 85.0470084 -1 5256
5258 3 181.666778 60.3292919 85.1602013 -1 5257
5259 3 181.779446 60.2639676 85.2586207 -1 5258
5260 3 181.825145 60.2323692 85.3050626 -1 5259
5261 3 181.897303 60.2247048 85.3517798 -1 5260
5262 3 181.149599 60.386421 84.9680874 -1 5257
5263 3 181.123942 60.4532935 84.973417 -1 5262
5264 3 181.093941 60.5072689 84.8972841 -1 5263
5265 3 180.991333 60.6506163 84.7820889 -1 5264
5266 3 180.991619 60.8045184 84.6889508 -1 5265
5267 3 180.921067 60.8894074 84.6237485 -1 5266
5268 3 180.652581 60.9389149 84.6036477 -1 5267
5269 3 180.578315 60.9470822 84.6397511 -1 5268
5270 3 180.461951 60.9376556 84.6700758 -1 5269
5271 3 180.411038 60.9547149 84.6817173 -1 5270
5272 3 180.336775 60.96083 84.6904304 -1 5271
5273 3 180.305988 60.9748828 84.7076054 -1 5272
5274 3 181.004322 60.5298779 85.3168455 -1 5247
5275 3 180.960604 60.5273857 85.3350292 -1 5274
5276 3 180.92906 60.5421755 85.3518573 -1 5275
5277 3 180.913801 60.5724479 85.3687508 -1 5276
5278 3 181.746181 60.8832567 85.7678284 -1 5238
5279 3 181.756529 60.8992256 85.7942571 -1 5278
5280 3 181.860179 60.8708785 85.8532298 -1 5279
5281 3 181.473648 60.3838865 86.1613031 -1 5221
5282 3 181.242836 61.1558366 86.0867749 -1 5216
5283 3 181.202458 61.136352 86.0261339 -1 5282
5284 3 181.198547 61.1619935 85.9631513 -1 5283
5285 3 181.188345 61.1156373 85.9160389 -1 5284
5286 3 181.178228 61.0658031 85.8698025 -1 5285
5287 3 181.126721 61.0254997 85.811568 -1 5286
5288 3 181.076165 60.9765667 85.6997548 -1 5287
5289 3 181.038338 60.9448876 85.642642 -1 5288
5290 3 181.042432 60.9142672 85.5951495 -1 5289
5291 3 181.029339 60.8997507 85.539714 -1 5290
5292 3 180.934217 60.8659674 85.4975337 -1 5291
5293 3 180.939302 60.8620308 85.4717529 -1 5292
5294 3 180.935716 60.8614141 85.4151886 -1 5293
5295 3 180.922234 60.8595588 85.3845221 -1 5294
5296 3 180.957547 60.8784224 85.3324387 -1 5295
5297 3 180.949583 60.8650822 85.3058689 -1 5296
5298 3 180.990799 60.8498817 85.2076396 -1 5297
5299 3 181.04242 60.8570514 85.1622975 -1 5298
5300 3 181.051104 60.8667315 85.1062017 -1 5299
5301 3 180.965902 60.9281372 85.099059 -1 5300
5302 3 180.81577 60.942838 85.0320177 -1 5301
5303 3 180.704961 60.9077632 84.9862897 -1 5302
5304 3 180.52273 60.8868668 84.8921853 -1 5303
5305 3 180.479766 60.8745055 84.8012038 -1 5304
5306 3 181.06901 60.8162241 85.0948015 -1 5300
5307 3 181.066739 60.7844666 85.0740874 -1 5306
5308 3 180.962587 60.6065609 85.1207072 -1 5307
5309 3 180.975946 60.5061946 85.1763778 -1 5308
5310 3 181.065662 60.7500822 85.054305 -1 5307
5311 3 181.126773 60.7003461 85.025117 -1 5310
5312 3 181.287075 60.6681503 85.01515 -1 5311
5313 3 181.348266 60.6327927 85.0103874 -1 5312
5314 3 181.461724 60.60791 85.0154198 -1 5313
5315 3 181.562934 60.5516468 84.9973859 -1 5314
5316 3 181.644589 60.52652 84.994969 -1 5315
5317 3 181.715802 60.5267843 84.9838529 -1 5316
5318 3 181.830149 60.5332909 84.9813619 -1 5317
5319 3 181.887777 60.557205 84.96123 -1 5318
5320 3 182.082331 60.9995176 84.8992951 -1 5319
5321 3 182.163162 61.0906688 84.8684604 -1 5320
5322 3 182.197226 61.1313571 84.8388478 -1 5321
5323 3 182.484253 61.1497846 84.8738388 -1 5322
5324 3 182.509409 61.2843631 84.8196416 -1 5323
5325 3 182.520773 61.4063088 84.8209504 -1 5324
5326 3 181.94631 60.5654695 84.9451505 -1 5319
5327 3 181.991396 60.5704778 84.9267047 -1 5326
5328 3 182.7576 60.4165809 84.6995936 -1 5327
5329 3 182.909238 60.3624942 84.5818321 -1 5328
5330 3 183.196084 60.2198367 84.4067089 -1 5329
5331 3 183.325096 60.1949211 84.3598029 -1 5330
5332 3 183.432095 60.1203824 84.2646558 -1 5331
5333 3 183.704833 60.0626193 84.2039902 -1 5332
5334 3 183.791488 60.0754124 84.1655267 -1 5333
5335 3 183.871198 60.0749546 84.1564595 -1 5334
5336 3 183.943101 60.0727589 84.0351719 -1 5335
5337 3 184.043331 60.0427639 83.982823 -1 5336
5338 3 184.071877 59.9894674 83.947368 -1 5337
5339 3 184.14441 59.9845153 83.8823387 -1 5338
5340 3 184.217405 59.9823247 83.8444216 -1 5339
5341 3 184.303635 59.9943246 83.8060151 -1 5340
5342 3 184.316659 59.9028729 83.8042519 -1 5341
5343 3 184.352598 59.877456 83.7358764 -1 5342
5344 3 184.415879 59.853631 83.7011335 -1 5343
5345 3 184.465445 59.8680276 83.6812975 -1 5344
5346 3 184.505535 59.8690721 83.6626211 -1 5345
5347 3 184.574079 59.8874355 83.6461729 -1 5346
5348 3 184.718927 59.9189909 83.61635 -1 5347
5349 3 184.921032 59.9902084 83.4790293 -1 5348
5350 3 185.073224 60.0041206 83.4829328 -1 5349
5351 3 185.202841 60.0375338 83.4767306 -1 5350
5352 3 185.383104 60.0559483 83.3197791 -1 5351
5353 3 185.568942 60.0105029 83.2076622 -1 5352
5354 3 185.598867 60.0040125 83.1330866 -1 5353
5355 3 185.661309 60.0096687 83.0629238 -1 5354
5356 3 185.86189 59.9591477 83.0384065 -1 5355
5357 3 185.916242 59.9766657 82.9910744 -1 5356
5358 3 185.949052 59.9787459 82.9703637 -1 5357
5359 3 186.03506 59.9975459 82.902241 -1 5358
5360 3 186.218791 59.732657 82.512019 -1 5359
5361 3 187.291174 61.0146541 81.9968029 -1 5360
5362 3 187.210562 60.9860848 81.902326 -1 5361
5363 3 187.255079 60.9699129 81.8885372 -1 5362
5364 3 187.078475 60.8276088 81.8274502 -1 5363
5365 3 186.759538 60.4442364 81.7652603 -1 5364
5366 3 186.155185 59.8421888 81.6385842 -1 5365
5367 3 186.016293 59.6148739 81.5256015 -1 5366
5368 3 185.963272 59.5429151 81.393154 -1 5367
5369 3 185.937295 59.4596142 81.3529465 -1 5368
5370 3 185.912208 59.4389862 81.3247716 -1 5369
5371 3 185.998231 59.3790424 81.3318411 -1 5370
5372 3 185.773877 59.4926325 81.2797187 -1 5371
5373 3 185.735021 59.5123725 81.2381678 -1 5372
5374 3 185.618287 59.5689999 81.0864685 -1 5373
5375 3 185.472729 59.6770406 80.8876521 -1 5374
5376 3 185.640453 59.6651195 80.9010109 -1 5375
5377 3 185.505255 59.7171721 80.8018542 -1 5376
5378 3 185.373599 59.7273283 80.7140523 -1 5377
5379 3 185.309282 59.6628353 80.577229 -1 5378
5380 3 185.146773 59.6495244 80.4883889 -1 5379
5381 3 185.033612 59.6339056 80.3836656 -1 5380
5382 3 184.73578 59.5191155 80.1239549 -1 5381
5383 3 184.424901 59.5083171 79.9458913 -1 5382
5384 3 184.353425 59.5513376 79.8360509 -1 5383
5385 3 184.255149 59.5441504 79.7604827 -1 5384
5386 3 184.173306 59.5666897 79.6535725 -1 5385
5387 3 184.057658 59.6338434 79.4727597 -1 5386
5388 3 183.838305 59.5660562 79.2476499 -1 5387
5389 3 183.56546 59.4887465 79.0684192 -1 5388
5390 3 183.508862 59.4919709 79.0274511 -1 5389
5391 3 183.451372 59.4801929 78.9900839 -1 5390
5392 3 183.368551 59.6615613 78.9260041 -1 5391
5393 3 183.365487 59.706679 78.9415155 -1 5392
5394 3 183.361741 59.7376113 78.9604345 -1 5393
5395 3 183.344302 59.780415 79.0008216 -1 5394
5396 3 183.266598 59.7926333 78.8430597 -1 5392
5397 3 183.475739 59.416538 79.0116116 -1 5391
5398 3 183.704788 59.251938 79.0770411 -1 5397
5399 3 183.852116 59.011661 79.1439539 -1 5398
5400 3 183.993888 58.9676686 79.1593661 -1 5399
5401 3 184.216597 58.9664893 79.1541653 -1 5400
5402 3 184.401156 58.8049367 79.0438548 -1 5401
5403 3 184.469095 58.8056946 79.0311312 -1 5402
5404 3 184.474022 58.7918866 79.0081952 -1 5403
5405 3 184.516774 58.7896818 78.8801521 -1 5404
5406 3 184.552636 58.6761531 78.8071517 -1 5405
5407 3 184.614201 58.5239851 78.6947909 -1 5406
5408 3 184.901207 58.3704741 78.6047781 -1 5407
5409 3 184.650888 59.6207889 79.7475193 -1 5386
5410 3 184.765481 59.65841 79.7362281 -1 5409
5411 3 184.850014 59.6947123 79.7184996 -1 5410
5412 3 184.970714 59.8032656 79.7461634 -1 5411
5413 3 184.017432 59.5454878 79.7892523 -1 5384
5414 3 183.906926 59.5785741 79.7835148 -1 5413
5415 3 183.890084 59.5813601 79.8065737 -1 5414
5416 3 183.872319 59.6251712 79.874232 -1 5415
5417 3 183.774013 59.6526914 79.9277351 -1 5416
5418 3 183.712297 59.6847004 79.9608174 -1 5417
5419 3 186.095507 59.2725475 81.3533942 -1 5371
5420 3 186.12522 59.2369415 81.3415225 -1 5419
5421 3 186.215946 59.195117 81.3173424 -1 5420
5422 3 186.270315 59.1592914 81.2833778 -1 5421
5423 3 186.320536 59.1064469 81.2528574 -1 5422
5424 3 186.321556 59.0752472 81.2333858 -1 5423
5425 3 186.441713 58.9831472 81.2011036 -1 5424
5426 3 186.596845 58.9931692 81.1780161 -1 5425
5427 3 186.736878 58.937551 81.1684837 -1 5426
5428 3 186.819958 58.9047562 81.1123866 -1 5427
5429 3 186.945462 58.8528323 81.0985819 -1 5428
5430 3 187.001408 58.8049604 81.0402648 -1 5429
5431 3 187.02246 58.7797999 80.9681671 -1 5430
5432 3 187.026648 58.707772 80.9045333 -1 5431
5433 3 187.055138 58.6804173 80.8346738 -1 5432
5434 3 187.258673 58.6321713 80.8095367 -1 5433
5435 3 187.310855 58.5753118 80.7805294 -1 5434
5436 3 187.335493 58.5465117 80.765804 -1 5435
5437 3 187.417368 58.4418024 80.7282826 -1 5436
5438 3 187.523919 58.285299 80.7101404 -1 5437
5439 3 187.588491 58.3061628 80.6911646 -1 5438
5440 3 187.655599 58.2854364 80.6559597 -1 5439
5441 3 187.666019 58.2575895 80.6378462 -1 5440
5442 3 187.721708 58.2246187 80.6312135 -1 5441
5443 3 187.778723 58.1887131 80.5977903 -1 5442
5444 3 187.844203 58.1690475 80.5619013 -1 5443
5445 3 187.902091 58.1261064 80.5305414 -1 5444
5446 3 187.965646 58.0809294 80.5010452 -1 5445
5447 3 188.04725 58.0689617 80.4666372 -1 5446
5448 3 188.050571 58.1101631 80.4284117 -1 5447
5449 3 188.066841 58.1243056 80.4003361 -1 5448
5450 3 188.056396 58.1028299 80.3758674 -1 5449
5451 3 188.083148 58.0789983 80.3323989 -1 5450
5452 3 188.075786 58.0736133 80.3042979 -1 5451
5453 3 188.098844 58.0746265 80.2533238 -1 5452
5454 3 188.102157 58.0681786 80.1999577 -1 5453
5455 3 188.084814 58.0442543 80.1746163 -1 5454
5456 3 188.087519 58.0614985 80.1426626 -1 5455
5457 3 188.045445 58.0460377 80.1095574 -1 5456
5458 3 188.0619 58.0394554 80.0870572 -1 5457
5459 3 188.085746 58.0726761 80.0275738 -1 5458
5460 3 188.120239 58.1020843 79.971476 -1 5459
5461 3 188.107775 58.0538794 79.9257851 -1 5460
5462 3 188.100583 58.0378379 79.8726323 -1 5461
5463 3 188.083019 58.0376966 79.8129078 -1 5462
5464 3 188.002304 57.9679973 79.6461636 -1 5463
5465 3 187.823457 58.0090917 79.4838495 -1 5464
5466 3 187.755711 57.9700356 79.4514666 -1 5465
5467 3 187.637337 57.859432 79.3434597 -1 5466
5468 3 187.523359 57.742644 79.2661981 -1 5467
5469 3 187.257035 57.4383625 79.1511397 -1 5468
5470 3 187.161012 57.1967528 79.0292921 -1 5469
5471 3 187.33549 57.179889 78.9883991 -1 5470
5472 3 187.662274 57.2091523 78.9959392 -1 5471
5473 3 187.700967 57.1386652 78.940063 -1 5472
5474 3 187.036533 57.1798156 78.9787936 -1 5470
5475 3 186.871745 56.9743443 78.8884258 -1 5474
5476 3 186.877043 56.8659029 78.864225 -1 5475
5477 3 186.747747 56.7549536 78.8114942 -1 5476
5478 3 186.809662 56.6261556 78.749854 -1 5477
5479 3 186.839874 56.4361736 78.7548359 -1 5478
5480 3 186.786232 56.1809933 78.6770516 -1 5479
5481 3 186.887164 56.1071225 78.6644873 -1 5480
5482 3 187.129304 55.9812333 78.7817074 -1 5481
5483 3 187.103529 55.9594212 78.8384478 -1 5482
5484 3 188.068416 57.9517814 80.4750145 -1 5447
5485 3 187.988324 57.7869255 80.4460486 -1 5484
5486 3 187.836708 57.7371061 80.3700591 -1 5485
5487 3 187.777004 57.6803632 80.3443487 -1 5486
5488 3 187.070007 60.9382283 81.7989303 -1 5364
5489 3 186.774535 60.6168766 81.726568 -1 5488
5490 3 186.535196 60.280086 81.6715526 -1 5489
5491 3 186.365599 60.1808636 81.6298369 -1 5490
5492 3 186.075253 59.9657309 81.5064123 -1 5491
5493 3 185.955134 60.0226786 81.4372328 -1 5492
5494 3 185.817395 60.0888055 81.4449075 -1 5493
5495 3 185.677549 60.1903007 81.415666 -1 5494
5496 3 185.624187 60.2137812 81.3700261 -1 5495
5497 3 185.568618 60.1864561 81.3087255 -1 5496
5498 3 186.110717 59.9357086 81.4665177 -1 5492
5499 3 186.18842 59.9180861 81.3499453 -1 5498
5500 3 186.302966 60.1371094 81.2383503 -1 5499
5501 3 186.337563 60.1946852 81.1487975 -1 5500
5502 3 186.435429 60.2973624 81.0624987 -1 5501
5503 3 186.424854 60.2862666 81.0073744 -1 5502
5504 3 186.427424 60.2875936 80.9799001 -1 5503
5505 3 186.489544 60.3528373 80.9502103 -1 5504
5506 3 188.820522 60.2327139 81.4749702 -1 5505
5507 3 184.792419 59.8332659 83.7656102 -1 5345
5508 3 184.867126 59.8060149 83.8450859 -1 5507
5509 3 184.884757 59.9247716 83.9023642 -1 5508
5510 3 184.908979 60.0644167 83.9283808 -1 5509
5511 3 184.908468 60.0870713 84.0056713 -1 5510
5512 3 182.077493 60.2691488 85.0768721 -1 5319
5513 3 182.283494 60.1863921 85.1179594 -1 5512
5514 3 182.337959 60.1654902 85.1081169 -1 5513
5515 3 182.467806 60.0708764 85.1899242 -1 5514
5516 3 182.300221 60.2546737 85.0493053 -1 5514
5517 3 182.336681 60.284947 85.0225458 -1 5516
5518 3 180.903863 60.9709077 85.3252803 -1 5296
5519 3 180.778871 60.996527 85.26159 -1 5518
5520 3 180.62365 60.9541639 85.123297 -1 5519
5521 3 180.589317 60.9088453 85.0981716 -1 5520
5522 3 180.569605 60.7902246 85.1501875 -1 5521
5523 3 180.547536 60.738604 85.2133812 -1 5522
5524 3 180.580853 60.724293 85.2527238 -1 5523
5525 3 180.84335 60.8555941 85.5065349 -1 5291
5526 3 180.721544 60.8383922 85.4819175 -1 5525
5527 3 180.556668 60.7862451 85.4835191 -1 5526
5528 3 180.531737 60.6392161 85.5134545 -1 5527
5529 3 180.546219 60.6132478 85.4952673 -1 5528
5530 3 180.424984 60.8216452 85.4996545 -1 5527
5531 3 182.446248 62.6811841 88.0939437 -1 5176
5532 3 182.528853 62.7923957 88.0587387 -1 5531
5533 3 182.628956 62.8310222 88.0442387 -1 5532
5534 3 182.786547 62.8766333 88.0408869 -1 5533
5535 3 182.870479 62.8985245 88.0266694 -1 5534
5536 3 182.912424 62.9407238 87.998475 -1 5535
5537 3 183.172732 63.0596471 87.8900631 -1 5536
5538 3 183.369326 63.0421641 87.854443 -1 5537
5539 3 183.671407 63.1113355 87.8776861 -1 5538
5540 3 183.706684 63.1242375 87.7717881 -1 5539
5541 3 183.699848 63.1226465 87.7429544 -1 5540
5542 3 183.728174 63.1700603 87.7106853 -1 5541
5543 3 183.746884 63.1697463 87.6872176 -1 5542
5544 3 183.347024 63.0177952 87.8273769 -1 5538
5545 3 182.254649 62.6934477 88.1320178 -1 5174
5546 3 182.074717 62.564292 88.1219463 -1 5545
5547 3 181.989744 62.5296751 88.1389369 -1 5546
5548 3 181.795218 62.4029245 88.2366923 -1 5547
5549 3 181.725139 62.3920812 88.2515122 -1 5548
5550 3 181.69547 62.2264106 88.2836654 -1 5549
5551 3 181.662738 62.1783371 88.3155682 -1 5550
5552 3 181.638854 62.1676139 88.3406867 -1 5551
5553 3 182.703712 62.9768864 88.8605056 -1 5168
5554 3 182.852218 62.9113321 88.8802237 -1 5553
5555 3 183.009949 62.8453293 88.9575015 -1 5554
5556 3 183.215789 62.5369082 88.935218 -1 5555
5557 3 183.333986 62.210848 88.7601604 -1 5556
5558 3 183.450613 62.1395164 88.6916137 -1 5557
5559 3 183.53634 61.9841852 88.6915595 -1 5558
5560 3 183.491855 61.8749744 88.6245563 -1 5559
5561 3 183.466333 61.7500663 88.5377658 -1 5560
5562 3 183.594334 61.6837595 88.5539366 -1 5561
5563 3 183.696192 61.6575564 88.637861 -1 5562
5564 3 183.836807 61.6335885 88.6466894 -1 5563
5565 3 183.95026 61.581164 88.6287061 -1 5564
5566 3 184.12723 61.5092198 88.6016875 -1 5565
5567 3 184.167622 61.4970765 88.5581784 -1 5566
5568 3 184.325399 61.5768257 88.5184485 -1 5567
5569 3 184.512149 61.4017309 88.6286841 -1 5568
5570 3 184.627181 61.3576337 88.6091966 -1 5569
5571 3 184.236286 61.5351014 88.4536509 -1 5568
5572 3 183.951041 61.5546971 88.2480427 -1 5571
5573 3 183.914849 61.60706 88.1999077 -1 5572
5574 3 183.883833 61.6497414 88.1552236 -1 5573
5575 3 182.646919 62.9596218 88.8798688 -1 5553
5576 3 182.590697 62.9629307 88.8946214 -1 5575
5577 3 182.421246 63.0944377 88.8551781 -1 5576
5578 3 182.300244 63.2638529 88.8455051 -1 5577
5579 3 182.308082 63.3589524 88.9366666 -1 5578
5580 3 183.242287 64.1954501 88.8666444 -1 5162
5581 3 183.128971 64.3372591 88.8657452 -1 5580
5582 3 183.015211 64.4966015 88.833266 -1 5581
5583 3 183.019128 64.5128487 88.8028081 -1 5582
5584 3 183.228444 64.6230013 88.8234915 -1 5583
5585 3 183.22247 64.6872899 88.7802641 -1 5584
5586 3 183.215031 64.720006 88.7437417 -1 5585
5587 3 183.222551 64.7460595 88.7119327 -1 5586
5588 3 182.834311 64.5736254 88.8046864 -1 5583
5589 3 182.774237 64.6128442 88.8106675 -1 5588
5590 3 182.68088 64.6371227 88.8959318 -1 5589
5591 3 184.161893 64.4969081 89.5748698 -1 5153
5592 3 184.091814 64.468459 89.6214291 -1 5591
5593 3 184.026599 64.494814 89.6567955 -1 5592
5594 3 183.990296 64.5215282 89.6981975 -1 5593
5595 3 183.883508 64.6478257 89.7575961 -1 5594
5596 3 183.766089 64.7186945 89.7446198 -1 5595
5597 3 183.620095 64.8201032 89.7188569 -1 5596
5598 3 183.610691 64.8564303 89.736355 -1 5597
5599 3 183.41148 64.8891924 89.7697795 -1 5598
5600 3 183.356801 64.9001753 89.7833917 -1 5599
5601 3 183.324289 64.9043583 89.8031875 -1 5600
5602 3 183.278698 64.9205974 89.8175603 -1 5601
5603 3 183.256226 64.9400036 89.8361031 -1 5602
5604 3 183.083146 64.9588285 89.8230752 -1 5603
5605 3 183.0448 64.98493 89.8368126 -1 5604
5606 3 183.014582 64.991778 89.8565353 -1 5605
5607 3 183.012977 64.9925859 89.8836219 -1 5606
5608 3 182.979111 65.0040481 89.9015614 -1 5607
5609 3 182.955795 65.0189355 89.920965 -1 5608
5610 3 182.910987 65.0297075 89.9367675 -1 5609
5611 3 182.725396 65.0779542 89.9146705 -1 5610
5612 3 182.683964 65.0923098 89.9304098 -1 5611
5613 3 182.647461 65.0992699 89.9488297 -1 5612
5614 3 182.577463 65.1005236 89.9614756 -1 5613
5615 3 182.510156 65.101712 89.9747097 -1 5614
5616 3 182.494511 65.1045803 89.9984419 -1 5615
5617 3 182.438867 65.1055152 90.0141995 -1 5616
5618 3 182.381444 65.0872997 90.0338351 -1 5617
5619 3 182.339767 65.0906701 90.0520033 -1 5618
5620 3 182.287956 65.1024604 90.0661829 -1 5619
5621 3 182.248711 65.1139968 90.0830649 -1 5620
5622 3 182.201694 65.1128879 90.1011248 -1 5621
5623 3 182.183391 65.1111973 90.125347 -1 5622
5624 3 182.17107 65.1029811 90.1522738 -1 5623
5625 3 182.160626 65.1047818 90.177374 -1 5624
5626 3 182.138667 65.1266905 90.2232912 -1 5625
5627 3 182.12651 65.1385821 90.2457972 -1 5626
5628 3 182.114139 65.1541386 90.2674467 -1 5627
5629 3 182.105824 65.1769402 90.2883391 -1 5628
5630 3 182.095801 65.190623 90.3108968 -1 5629
5631 3 182.067232 65.211083 90.3280825 -1 5630
5632 3 182.048704 65.2322648 90.3472081 -1 5631
5633 3 181.986737 65.2378114 90.3607403 -1 5632
5634 3 181.94425 65.2512189 90.3766021 -1 5633
5635 3 181.650139 65.2378072 90.4013604 -1 5634
5636 3 181.559188 65.2374494 90.4101971 -1 5635
5637 3 181.447308 65.2071718 90.4213149 -1 5636
5638 3 181.338381 65.1878265 90.4306355 -1 5637
5639 3 181.055225 64.9907204 90.4431311 -1 5638
5640 3 180.897174 64.9877865 90.4385518 -1 5639
5641 3 180.804022 64.9946599 90.4453754 -1 5640
5642 3 180.723114 64.9902597 90.4572908 -1 5641
5643 3 180.680985 64.7770182 90.3567012 -1 5642
5644 3 180.709224 64.7418835 90.2868114 -1 5643
5645 3 180.723862 64.7199796 90.2669008 -1 5644
5646 3 180.732967 64.6835009 90.2490932 -1 5645
5647 3 180.720179 64.6410132 90.2280187 -1 5646
5648 3 180.717956 64.6065995 90.2073621 -1 5647
5649 3 180.694872 64.5945785 90.1772699 -1 5648
5650 3 180.668368 64.5881233 90.1451948 -1 5649
5651 3 180.65138 64.5796618 90.1155734 -1 5650
5652 3 180.624161 64.569556 90.0841448 -1 5651
5653 3 180.406119 64.3036678 90.1257078 -1 5651
5654 3 180.384947 64.1923335 90.1463646 -1 5653
5655 3 180.314941 64.1125372 90.1215721 -1 5654
5656 3 180.299473 64.0848901 90.0965491 -1 5655
5657 3 180.22375 63.9809932 90.1600315 -1 5656
5658 3 180.103207 63.9820771 90.1902307 -1 5657
5659 3 179.979256 64.0916799 90.2231685 -1 5658
5660 3 179.766157 64.0893249 90.2065597 -1 5659
5661 3 180.662737 65.0130698 90.4674397 -1 5642
5662 3 180.232464 64.8761355 90.4917151 -1 5661
5663 3 179.98778 64.7880255 90.4881582 -1 5662
5664 3 179.849361 64.8020308 90.4839856 -1 5663
5665 3 179.762214 64.8068127 90.4926529 -1 5664
5666 3 179.679343 64.7783185 90.5097082 -1 5665
5667 3 179.558119 64.7468032 90.5194237 -1 5666
5668 3 179.40603 64.6955226 90.5271423 -1 5667
5669 3 178.911042 64.3936941 90.5758766 -1 5668
5670 3 178.747109 64.4186522 90.53581 -1 5669
5671 3 178.674304 64.4719131 90.5366695 -1 5670
5672 3 178.505552 64.4096794 90.5435642 -1 5671
5673 3 178.403618 64.4071595 90.5509873 -1 5672
5674 3 178.324661 64.4116166 90.5616723 -1 5673
5675 3 178.262493 64.4102372 90.5772216 -1 5674
5676 3 178.217104 64.4030191 90.5976294 -1 5675
5677 3 178.187404 64.4112207 90.6178365 -1 5676
5678 3 178.154914 64.4056142 90.6406016 -1 5677
5679 3 178.112589 64.4001722 90.6612817 -1 5678
5680 3 178.039003 64.3777124 90.6793053 -1 5679
5681 3 177.967888 64.3718275 90.6941009 -1 5680
5682 3 177.925907 64.3635854 90.715536 -1 5681
5683 3 177.87923 64.3498736 90.7372481 -1 5682
5684 3 177.786376 64.3119984 90.7548454 -1 5683
5685 3 177.715436 64.2672713 90.7786055 -1 5684
5686 3 177.672049 64.2433151 90.8033995 -1 5685
5687 3 177.661825 64.2280283 90.833134 -1 5686
5688 3 177.593173 64.1989447 90.853871 -1 5687
5689 3 177.564784 64.1737938 90.8821027 -1 5688
5690 3 177.495885 64.1391582 90.904102 -1 5689
5691 3 177.452315 64.1317979 90.9251487 -1 5690
5692 3 177.418167 64.1353586 90.9456656 -1 5691
5693 3 177.362778 64.1097109 90.9684716 -1 5692
5694 3 177.302867 64.079514 90.9914034 -1 5693
5695 3 177.278014 63.9401928 91.1035073 -1 5694
5696 3 177.223805 63.8683736 91.1372539 -1 5695
5697 3 177.106502 63.7736123 91.163312 -1 5696
5698 3 177.069006 63.7393539 91.1919465 -1 5697
5699 3 176.972514 63.7060398 91.208238 -1 5698
5700 3 176.822732 63.6708151 91.2140414 -1 5699
5701 3 176.662857 63.6044195 91.2250126 -1 5700
5702 3 176.637565 63.5863982 91.2239716 -1 5701
5703 3 176.58042 63.5774629 91.2714237 -1 5702
5704 3 176.529744 63.5701214 91.291293 -1 5703
5705 3 176.501429 63.5071311 91.3286303 -1 5704
5706 3 176.394176 63.4693708 91.3439863 -1 5705
5707 3 176.357416 63.4599494 91.3672474 -1 5706
5708 3 176.298383 63.4425934 91.3878053 -1 5707
5709 3 176.267655 63.4192527 91.4155539 -1 5708
5710 3 176.163768 63.3676222 91.4349439 -1 5709
5711 3 176.125203 63.3453268 91.4608943 -1 5710
5712 3 175.993942 63.2270651 91.5189408 -1 5711
5713 3 175.903565 63.1927279 91.5372179 -1 5712
5714 3 175.848849 63.1229548 91.5997306 -1 5713
5715 3 175.755728 63.113492 91.6117457 -1 5714
5716 3 175.686265 63.0889387 91.6321058 -1 5715
5717 3 175.617308 63.1002334 91.6442397 -1 5716
5718 3 175.569099 63.1038366 91.6623878 -1 5717
5719 3 175.486506 63.1181176 91.6711145 -1 5718
5720 3 175.379568 63.0978532 91.6830069 -1 5719
5721 3 175.255824 63.0824731 91.6904109 -1 5720
5722 3 175.189227 63.0624712 91.7104597 -1 5721
5723 3 175.101166 63.0465079 91.7252706 -1 5722
5724 3 175.069322 63.0259268 91.7525035 -1 5723
5725 3 175.009612 62.9837503 91.7791933 -1 5724
5726 3 174.952954 62.9599125 91.8022392 -1 5725
5727 3 174.899377 62.9295928 91.827442 -1 5726
5728 3 174.870805 62.9282574 91.8508997 -1 5727
5729 3 174.799143 62.9092709 91.8698712 -1 5728
5730 3 174.768419 62.8978618 91.8952841 -1 5729
5731 3 174.704493 62.8815028 91.9152352 -1 5730
5732 3 174.612654 62.8334808 91.9659766 -1 5731
5733 3 174.495603 62.7372507 92.0520225 -1 5732
5734 3 174.223383 62.5090482 92.0805255 -1 5733
5735 3 174.15815 62.4781129 92.1038658 -1 5734
5736 3 174.094404 62.4416673 92.1288266 -1 5735
5737 3 173.949089 62.3828788 92.1429404 -1 5736
5738 3 173.866847 62.3596103 92.1612211 -1 5737
5739 3 173.826292 62.3474989 92.1851373 -1 5738
5740 3 173.773316 62.3356112 92.2065678 -1 5739
5741 3 173.746499 62.3250845 92.2328503 -1 5740
5742 3 173.694852 62.3232376 92.2522125 -1 5741
5743 3 173.65445 62.3157 92.2751457 -1 5742
5744 3 173.602344 62.3156928 92.2940225 -1 5743
5745 3 173.582806 62.3260702 92.3168554 -1 5744
5746 3 173.550023 62.3165634 92.3417877 -1 5745
5747 3 173.520218 62.3124901 92.3660333 -1 5746
5748 3 173.456059 62.318193 92.3812754 -1 5747
5749 3 174.071527 62.5681564 92.4426196 -1 5748
5750 3 174.61722 62.5094883 92.5630189 -1 5749
5751 3 174.917308 62.3591691 92.5994337 -1 5750
5752 3 175.075278 62.3512125 92.6034465 -1 5751
5753 3 175.120147 62.320345 92.5907483 -1 5752
5754 3 175.160196 62.1908774 92.686666 -1 5753
5755 3 175.254691 62.0497895 92.7672251 -1 5754
5756 3 175.397745 62.0522116 92.737189 -1 5755
5757 3 175.525172 61.9737378 92.7806887 -1 5756
5758 3 175.555754 61.893109 92.8344316 -1 5757
5759 3 175.592614 61.7623888 92.9012847 -1 5758
5760 3 175.60845 61.6484721 92.9314334 -1 5759
5761 3 175.666081 61.4932008 92.9509862 -1 5760
5762 3 175.822222 61.4528756 92.9624575 -1 5761
5763 3 175.846078 61.4779482 92.9325458 -1 5762
5764 3 175.875788 61.5092987 92.9022927 -1 5763
5765 3 175.87087 61.4385502 92.8895889 -1 5764
5766 3 175.911348 61.4134587 92.8463121 -1 5765
5767 3 175.949424 61.4002135 92.8283547 -1 5766
5768 3 175.973111 61.3744699 92.810562 -1 5767
5769 3 176.07955 61.390223 92.7991681 -1 5768
5770 3 176.118871 61.3742455 92.7821564 -1 5769
5771 3 176.248679 61.373435 92.8364527 -1 5770
5772 3 176.272078 61.3196858 92.9109253 -1 5771
5773 3 176.29286 61.2306346 92.9647822 -1 5772
5774 3 176.297619 61.2007076 93.001371 -1 5773
5775 3 176.270381 61.1748472 93.0592296 -1 5774
5776 3 176.228798 61.169997 93.1092775 -1 5775
5777 3 176.200008 61.1930299 93.1266665 -1 5776
5778 3 176.096768 61.7989444 92.8481354 -1 5764
5779 3 176.209801 61.89206 92.8196631 -1 5778
5780 3 176.231591 61.9947698 92.8566662 -1 5779
5781 3 176.328997 62.1129424 92.8762753 -1 5780
5782 3 176.368628 62.1498534 92.9037822 -1 5781
5783 3 176.467977 62.3036778 92.8299607 -1 5782
5784 3 176.392898 62.7054327 92.6923889 -1 5783
5785 3 176.397751 62.7694435 92.6213593 -1 5784
5786 3 176.364402 62.76706 92.5583593 -1 5785
5787 3 176.359347 62.7826691 92.5251972 -1 5786
5788 3 176.475483 63.0362053 92.4888005 -1 5787
5789 3 176.210942 63.2469815 92.4160158 -1 5788
5790 3 176.155886 63.3832871 92.4305075 -1 5789
5791 3 176.179298 63.6228279 92.4079677 -1 5790
5792 3 176.09406 63.6535538 92.3269795 -1 5791
5793 3 176.134799 63.6176129 92.229158 -1 5792
5794 3 176.111564 63.6059055 92.1987139 -1 5793
5795 3 176.111814 63.5910706 92.1736406 -1 5794
5796 3 176.130152 63.581496 92.1509349 -1 5795
5797 3 173.412582 62.3125417 92.4032546 -1 5748
5798 3 173.173706 62.239221 92.4031459 -1 5797
5799 3 173.123243 62.2136125 92.4285563 -1 5798
5800 3 173.078357 62.2052671 92.4509986 -1 5799
5801 3 173.046903 62.2094607 92.4731066 -1 5800
5802 3 172.984911 62.2178288 92.5175373 -1 5801
5803 3 172.976294 62.2206693 92.5444126 -1 5802
5804 3 172.951093 62.2329653 92.5658546 -1 5803
5805 3 172.936245 62.2413345 92.6194384 -1 5804
5806 3 172.907069 62.1612674 92.7203519 -1 5805
5807 3 172.885479 62.1670057 92.7732651 -1 5806
5808 3 172.848764 62.1548444 92.7983167 -1 5807
5809 3 172.793753 62.1374757 92.8503321 -1 5808
5810 3 172.735711 62.1101258 92.9041668 -1 5809
5811 3 172.712811 62.104092 92.9304563 -1 5810
5812 3 172.671307 62.0737819 92.9589613 -1 5811
5813 3 172.603515 62.0449094 92.9821615 -1 5812
5814 3 172.473102 61.9972327 92.9979881 -1 5813
5815 3 172.338837 61.9368346 93.0454525 -1 5814
5816 3 172.212674 61.8645035 93.0973887 -1 5815
5817 3 172.763526 61.9301234 93.1856115 -1 5816
5818 3 172.937793 61.8875575 93.2576862 -1 5817
5819 3 173.05412 61.8733686 93.3411622 -1 5818
5820 3 173.091731 61.683356 93.4224012 -1 5819
5821 3 173.29747 61.5186828 93.5582241 -1 5820
5822 3 173.396506 61.3326678 93.6790484 -1 5821
5823 3 173.465002 61.279746 93.7334292 -1 5822
5824 3 173.530105 61.2604164 93.7791347 -1 5823
5825 3 173.721331 61.2459477 93.9337788 -1 5824
5826 3 173.921336 61.217019 94.0642158 -1 5825
5827 3 174.11201 61.3108827 94.04827 -1 5826
5828 3 174.225141 61.3589892 94.0289667 -1 5827
5829 3 174.348691 61.3626178 93.9934974 -1 5828
5830 3 174.371825 61.3777344 93.9654552 -1 5829
5831 3 174.393381 61.3937843 93.9369034 -1 5830
5832 3 174.499438 61.380532 93.8736202 -1 5831
5833 3 174.592507 61.3701443 93.8360421 -1 5832
5834 3 174.677928 61.3599283 93.7683496 -1 5833
5835 3 173.920925 61.1952273 94.0981479 -1 5826
5836 3 174.034774 61.1905722 94.1490245 -1 5835
5837 3 174.103897 61.1142929 94.208695 -1 5836
5838 3 174.179517 61.0540201 94.3518639 -1 5837
5839 3 174.398973 61.0206898 94.4285796 -1 5838
5840 3 174.580643 60.9979786 94.4957455 -1 5839
5841 3 174.964885 61.0350757 94.4427745 -1 5840
5842 3 175.126441 61.0139102 94.4203723 -1 5841
5843 3 175.266391 61.0924159 94.4557779 -1 5842
5844 3 175.500036 61.1579788 94.5397283 -1 5843
5845 3 175.725689 61.1713365 94.6060444 -1 5844
5846 3 175.887807 61.1720058 94.6636891 -1 5845
5847 3 176.03496 61.2037077 94.711149 -1 5846
5848 3 176.095483 61.2128995 94.7764205 -1 5847
5849 3 176.129012 61.1644828 94.8221974 -1 5848
5850 3 176.177097 61.1856335 94.8540638 -1 5849
5851 3 176.15731 60.9360912 94.9943422 -1 5850
5852 3 176.104418 60.9204057 95.0167687 -1 5851
5853 3 176.27508 61.2651945 94.7964855 -1 5848
5854 3 176.340127 61.3505639 94.8161888 -1 5853
5855 3 176.344558 61.3777017 94.8387343 -1 5854
5856 3 176.430485 61.4257281 94.8710068 -1 5855
5857 3 176.506125 61.4648088 94.931627 -1 5856
5858 3 176.701559 61.5217702 94.9813188 -1 5857
5859 3 176.812055 61.61513 95.0071362 -1 5858
5860 3 176.992008 61.8107439 95.0212824 -1 5859
5861 3 177.225935 61.9551962 95.0571034 -1 5860
5862 3 177.359446 62.1272729 95.0685153 -1 5861
5863 3 177.428805 61.8404323 95.1202126 -1 5862
5864 3 177.442842 61.6919799 95.129683 -1 5863
5865 3 177.442303 61.5147542 95.1154852 -1 5864
5866 3 177.395618 61.4244266 95.2121106 -1 5865
5867 3 177.370651 61.3475677 95.3094225 -1 5866
5868 3 177.50753 61.32105 95.3955669 -1 5867
5869 3 177.570575 61.3450346 95.4288573 -1 5868
5870 3 177.630665 61.3853872 95.4577464 -1 5869
5871 3 177.806917 61.439396 95.5038129 -1 5870
5872 3 177.914949 61.4722068 95.5428042 -1 5871
5873 3 178.120948 61.4553632 95.6105254 -1 5872
5874 3 178.19536 61.4422001 95.6542674 -1 5873
5875 3 178.255627 61.399209 95.7024822 -1 5874
5876 3 177.833595 61.3557611 95.5558745 -1 5871
5877 3 177.897078 61.228367 95.5692261 -1 5876
5878 3 177.386568 62.2713164 95.0675542 -1 5862
5879 3 177.498124 62.5932742 95.0401636 -1 5878
5880 3 177.5747 62.7392675 95.0476742 -1 5879
5881 3 177.570236 62.8375202 95.0797362 -1 5880
5882 3 177.757066 63.0451305 94.9255948 -1 5881
5883 3 177.913994 63.225818 94.8839933 -1 5882
5884 3 177.993286 63.3253631 94.8195612 -1 5883
5885 3 178.295671 63.6100972 94.7249373 -1 5884
5886 3 178.417917 63.6716846 94.7050861 -1 5885
5887 3 178.446861 63.6879527 94.6788315 -1 5886
5888 3 178.460966 63.7108122 94.6483775 -1 5887
5889 3 178.548222 63.6997878 94.6389976 -1 5888
5890 3 178.528758 63.802351 94.5841306 -1 5889
5891 3 178.516071 63.8938412 94.5330401 -1 5890
5892 3 178.478707 63.9493496 94.4301682 -1 5891
5893 3 178.510674 63.9607419 94.3500617 -1 5892
5894 3 178.459907 63.9592767 94.3132832 -1 5893
5895 3 178.449406 63.9339812 94.2059144 -1 5894
5896 3 178.428488 63.9202142 94.1773893 -1 5895
5897 3 178.406675 63.9064594 94.1486826 -1 5896
5898 3 178.387096 63.8916519 94.0927654 -1 5897
5899 3 178.346688 63.8836387 94.0592506 -1 5898
5900 3 178.315486 63.8903207 94.0240423 -1 5899
5901 3 178.64517 63.6831451 94.6326928 -1 5889
5902 3 178.724638 63.6823448 94.6195946 -1 5901
5903 3 178.819048 63.6934062 94.6065101 -1 5902
5904 3 179.038979 63.676101 94.7057307 -1 5903
5905 3 179.126215 63.6248061 94.7609153 -1 5904
5906 3 179.24531 63.5889717 94.8182453 -1 5905
5907 3 179.283847 63.5777485 94.8553429 -1 5906
5908 3 179.367684 63.5864551 94.8959989 -1 5907
5909 3 179.455162 63.6412159 94.9267206 -1 5908
5910 3 179.535264 63.7181828 94.9510126 -1 5909
5911 3 179.611737 63.7813848 94.977784 -1 5910
5912 3 179.638436 63.8016293 95.0054234 -1 5911
5913 3 179.658671 63.8071671 95.0352485 -1 5912
5914 3 179.67568 63.7961274 95.0682668 -1 5913
5915 3 179.695032 63.7786177 95.1031662 -1 5914
5916 3 179.740975 63.7775229 95.1390437 -1 5915
5917 3 179.731778 63.7427027 95.1727765 -1 5916
5918 3 179.743959 63.7252548 95.2063434 -1 5917
5919 3 179.757028 63.7262396 95.2358511 -1 5918
5920 3 179.770095 63.7318348 95.264296 -1 5919
5921 3 179.904642 63.6260638 95.3396182 -1 5920
5922 3 179.896805 63.4499972 95.4878148 -1 5921
5923 3 179.837905 63.295383 95.5948091 -1 5922
5924 3 179.961836 63.2176962 95.6615247 -1 5923
5925 3 179.954318 63.1849687 95.7222742 -1 5924
5926 3 179.702686 63.1335451 95.6081945 -1 5923
5927 3 179.634124 63.0079418 95.5702625 -1 5926
5928 3 179.480469 62.9678695 95.634748 -1 5927
5929 3 179.424357 62.9646234 95.6530976 -1 5928
5930 3 179.203349 62.8652855 95.7196904 -1 5929
5931 3 179.10247 62.7514673 95.783239 -1 5930
5932 3 179.09579 62.5905317 95.8740124 -1 5931
5933 3 179.478634 62.6944922 95.6150971 -1 5927
5934 3 179.58958 62.6153556 95.6800674 -1 5933
5935 3 179.780478 63.9809506 94.9076263 -1 5910
5936 3 179.913657 64.0056011 94.8985262 -1 5935
5937 3 179.953255 64.020812 94.8747574 -1 5936
5938 3 180.083529 63.9790199 94.8803107 -1 5937
5939 3 180.231522 63.8851512 94.9830595 -1 5938
5940 3 180.367037 63.9161088 95.0823577 -1 5939
5941 3 180.454136 63.9822833 95.1375319 -1 5940
5942 3 180.723044 64.0959211 95.1870068 -1 5941
5943 3 180.849875 64.1536057 95.2509909 -1 5942
5944 3 180.969451 64.1495589 95.3275052 -1 5943
5945 3 180.971297 64.1248714 95.3605756 -1 5944
5946 3 180.974374 64.1066332 95.3924019 -1 5945
5947 3 181.017575 64.0692319 95.4899108 -1 5946
5948 3 180.986894 63.9974826 95.6092293 -1 5947
5949 3 180.956135 63.9047466 95.7603295 -1 5948
5950 3 180.892057 63.9882473 95.7574385 -1 5949
5951 3 180.832815 64.0387939 95.7899478 -1 5950
5952 3 180.830311 63.9516166 95.8633848 -1 5951
5953 3 180.712178 63.8678347 95.916067 -1 5952
5954 3 180.683196 63.860805 95.9397548 -1 5953
5955 3 175.179305 60.9074923 94.4269651 -1 5842
5956 3 175.249433 60.7684406 94.4445778 -1 5955
5957 3 175.322377 60.5773201 94.4183297 -1 5956
5958 3 175.393164 60.4728858 94.3710465 -1 5957
5959 3 175.418947 60.3511587 94.3196716 -1 5958
5960 3 175.320396 60.2061545 94.2223005 -1 5959
5961 3 175.110038 60.1293095 94.1730168 -1 5960
5962 3 174.865891 60.0844793 94.1667857 -1 5961
5963 3 174.84242 60.0928794 94.1889859 -1 5962
5964 3 174.82995 60.1064943 94.2119851 -1 5963
5965 3 174.786741 60.14391 94.2235194 -1 5964
5966 3 174.074256 61.034764 94.394675 -1 5838
5967 3 173.806996 61.0550582 94.456204 -1 5966
5968 3 173.498282 60.9393781 94.3989325 -1 5967
5969 3 173.154 60.7076285 94.3627984 -1 5968
5970 3 173.031687 60.635268 94.3288822 -1 5969
5971 3 172.831645 60.4255379 94.1975444 -1 5970
5972 3 172.575652 60.4306019 94.1202237 -1 5971
5973 3 172.402998 60.4135525 94.0342643 -1 5972
5974 3 172.317376 60.3552411 94.0032912 -1 5973
5975 3 172.171203 60.1745875 93.9904817 -1 5974
5976 3 172.010835 60.0071863 93.9425799 -1 5975
5977 3 171.972545 59.9910701 93.9100819 -1 5976
5978 3 171.929614 59.9902526 93.8730113 -1 5977
5979 3 171.919212 59.9958875 93.8404178 -1 5978
5980 3 171.897666 60.0081102 93.7455065 -1 5979
5981 3 171.871465 59.9471489 93.637936 -1 5980
5982 3 171.874091 59.8114036 93.5831396 -1 5981
5983 3 171.835503 59.6900221 93.5758438 -1 5982
5984 3 171.786886 59.666994 93.6016052 -1 5983
5985 3 171.646945 59.6406422 93.6403652 -1 5984
5986 3 171.575823 59.6092845 93.6051319 -1 5985
5987 3 171.417594 59.6066501 93.5169774 -1 5986
5988 3 171.347225 59.6305352 93.4683923 -1 5987
5989 3 171.239877 59.6053967 93.3655506 -1 5988
5990 3 171.166739 59.5776914 93.2992287 -1 5989
5991 3 170.987399 59.5756302 93.2063195 -1 5990
5992 3 170.875257 59.5239598 93.1677563 -1 5991
5993 3 170.675488 59.3925773 93.0722536 -1 5992
5994 3 170.567222 59.3525897 93.0908993 -1 5993
5995 3 170.452772 59.3075253 93.1393981 -1 5994
5996 3 170.424557 59.3269113 93.1590628 -1 5995
5997 3 170.328701 59.2609071 93.1269769 -1 5996
5998 3 170.222807 59.2369002 93.0827434 -1 5997
5999 3 170.159092 59.2793802 93.0900868 -1 5998
6000 3 170.018062 59.1782708 93.057785 -1 5999
6001 3 169.96275 59.1583575 93.0221559 -1 6000
6002 3 169.788579 59.023598 92.9317178 -1 6001
6003 3 169.699734 58.9514194 92.8722568 -1 6002
6004 3 169.644696 58.8779371 92.9394615 -1 6003
6005 3 169.578534 58.8541947 92.9624997 -1 6004
6006 3 173.902543 61.0830454 94.5530794 -1 5967
6007 3 174.063695 60.9545552 94.7275275 -1 6006
6008 3 174.398324 60.9124199 94.7690926 -1 6007
6009 3 174.035832 60.9540101 94.7513174 -1 6007
6010 3 174.207861 60.4632773 95.1565645 -1 6009
6011 3 174.24683 60.0130146 95.3852572 -1 6010
6012 3 174.342555 59.8691203 95.4935002 -1 6011
6013 3 174.446542 59.6166482 95.4870701 -1 6012
6014 3 174.530206 59.5770565 95.4544914 -1 6013
6015 3 174.666888 59.529468 95.4616669 -1 6014
6016 3 174.669516 59.345691 95.5915041 -1 6015
6017 3 174.607645 59.044052 95.8233937 -1 6016
6018 3 174.585085 58.9590411 95.9531588 -1 6017
6019 3 174.52834 58.7664451 96.18761 -1 6018
6020 3 174.596362 58.8342651 96.3239531 -1 6019
6021 3 174.631767 58.8291558 96.4157078 -1 6020
6022 3 174.702056 58.6586607 96.6652989 -1 6021
6023 3 174.839474 58.4990948 96.6705631 -1 6022
6024 3 174.925374 58.4658725 96.7489939 -1 6023
6025 3 175.042528 58.5162036 96.7844807 -1 6024
6026 3 175.216526 58.4950731 96.7347893 -1 6025
6027 3 175.364718 58.445101 96.8553149 -1 6026
6028 3 175.486043 58.5185505 96.91362 -1 6027
6029 3 175.421022 58.6132454 96.9637064 -1 6028
6030 3 175.411026 58.7098821 97.0224866 -1 6029
6031 3 175.513311 58.7270287 97.1742363 -1 6030
6032 3 175.626365 58.8372614 97.1942148 -1 6031
6033 3 175.769781 58.865598 97.294007 -1 6032
6034 3 175.957946 58.9139269 97.4512734 -1 6033
6035 3 176.023612 58.9433682 97.537664 -1 6034
6036 3 176.102985 58.9931322 97.5937378 -1 6035
6037 3 176.074094 58.9552452 97.6256388 -1 6036
6038 3 176.128795 58.9289109 97.7506869 -1 6037
6039 3 176.152002 58.9464555 97.8601824 -1 6038
6040 3 176.330276 58.987345 97.9883155 -1 6039
6041 3 176.329278 58.9234644 98.1127322 -1 6040
6042 3 174.688378 58.6473461 96.6937955 -1 6022
6043 3 174.708109 58.6797089 96.745456 -1 6042
6044 3 174.639041 58.7558031 96.9120548 -1 6043
6045 3 174.430906 58.5609522 97.0364446 -1 6044
6046 3 174.323516 58.6784337 97.0468411 -1 6045
6047 3 174.118563 58.6190167 97.1397455 -1 6046
6048 3 173.956558 58.5237241 97.2483878 -1 6047
6049 3 173.683161 58.660954 97.1994727 -1 6048
6050 3 173.65999 58.8342866 97.2389164 -1 6049
6051 3 173.573167 58.8842012 97.3256265 -1 6050
6052 3 173.569832 58.8787644 97.4107392 -1 6051
6053 3 173.934043 58.4412068 97.292468 -1 6048
6054 3 173.88433 58.3335679 97.4502906 -1 6053
6055 3 173.625082 58.230223 97.4332111 -1 6054
6056 3 173.473778 58.3632517 97.4053047 -1 6055
6057 3 173.346668 58.4104932 97.4299194 -1 6056
6058 3 173.170596 58.3286029 97.4774845 -1 6057
6059 3 173.039102 58.3568174 97.4215481 -1 6058
6060 3 172.943744 58.3824503 97.4283944 -1 6059
6061 3 172.839638 58.4407286 97.4543677 -1 6060
6062 3 172.787614 58.4698714 97.4673916 -1 6061
6063 3 172.783598 58.5234396 97.5105216 -1 6062
6064 3 172.670223 58.6335056 97.6358795 -1 6063
6065 3 172.554065 58.70252 97.6859919 -1 6064
6066 3 172.385215 58.853514 97.7369346 -1 6065
6067 3 172.185116 58.9868372 97.7592124 -1 6066
6068 3 172.057081 59.1683422 97.7249649 -1 6067
6069 3 172.090029 59.0564471 97.7846775 -1 6068
6070 3 171.958545 59.0392509 97.9098721 -1 6069
6071 3 171.877181 59.0749286 98.1715724 -1 6070
6072 3 172.064403 58.9236372 98.5444398 -1 6071
6073 3 172.124483 58.9450333 98.604454 -1 6072
6074 3 172.088309 58.9279474 98.659125 -1 6073
6075 3 172.759684 58.4205037 97.4181498 -1 6061
6076 3 172.699412 58.411435 97.3258089 -1 6075
6077 3 172.63711 58.4260122 97.2840149 -1 6076
6078 3 172.49031 58.3421651 97.3370114 -1 6077
6079 3 172.376289 58.3015935 97.3850528 -1 6078
6080 3 172.323022 58.2887003 97.407939 -1 6079
6081 3 173.830931 58.2913855 97.4797776 -1 6054
6082 3 173.795692 58.1776427 97.557231 -1 6081
6083 3 173.785224 58.1601933 97.6157069 -1 6082
6084 3 173.8133 58.1059741 97.716984 -1 6083
6085 3 173.852665 57.9804559 97.8647367 -1 6084
6086 3 173.848811 57.9226074 97.9057551 -1 6085
6087 3 173.831482 57.9175754 98.0157223 -1 6086
6088 3 173.885627 57.9112459 98.081373 -1 6087
6089 3 173.844294 58.060454 97.8723373 -1 6085
6090 3 173.939159 58.0507105 97.9731901 -1 6089
6091 3 173.9697 58.0852503 97.9976423 -1 6090
6092 3 173.858731 58.1290654 97.522892 -1 6081
6093 3 173.977731 58.0355204 97.5083315 -1 6092
6094 3 172.153028 61.851964 93.1184514 -1 5816
6095 3 172.089389 61.8421392 93.1674733 -1 6094
6096 3 172.01718 61.8268118 93.274894 -1 6095
6097 3 171.327665 61.6002249 93.347492 -1 6096
6098 3 170.980785 61.5967131 93.4023844 -1 6097
6099 3 170.760992 61.5233145 93.2906688 -1 6098
6100 3 170.48951 61.5029893 93.1565462 -1 6099
6101 3 170.451068 61.5677626 93.0451006 -1 6100
6102 3 170.326897 61.5203428 92.9441415 -1 6101
6103 3 170.21514 61.4303023 92.7660004 -1 6102
6104 3 170.12688 61.3278006 92.6245809 -1 6103
6105 3 170.024671 61.1370005 92.5010462 -1 6104
6106 3 169.98188 61.1273343 92.435439 -1 6105
6107 3 169.90779 61.1157115 92.3942124 -1 6106
6108 3 169.938836 61.1592804 92.3599124 -1 6107
6109 3 169.902721 61.116826 92.3331367 -1 6108
6110 3 169.897691 61.1296563 92.2992212 -1 6109
6111 3 169.897378 61.136067 92.2377749 -1 6110
6112 3 169.891314 61.1326653 92.1775267 -1 6111
6113 3 169.878687 61.1004692 92.1227853 -1 6112
6114 3 169.829803 61.071897 92.0901688 -1 6113
6115 3 169.798961 61.0682031 92.0251437 -1 6114
6116 3 169.692783 61.0130941 91.9876847 -1 6115
6117 3 169.664195 60.9885325 91.9579387 -1 6116
6118 3 169.636993 60.9738792 91.9261095 -1 6117
6119 3 169.593787 60.9587423 91.8912884 -1 6118
6120 3 169.515836 60.999674 91.8365424 -1 6119
6121 3 169.46286 61.0110276 91.7935631 -1 6120
6122 3 169.448536 61.0331128 91.7555165 -1 6121
6123 3 169.454762 61.0256978 91.7283678 -1 6122
6124 3 169.465931 61.0091023 91.7043331 -1 6123
6125 3 169.491461 61.0011705 91.6810533 -1 6124
6126 3 169.511621 60.985241 91.6586193 -1 6125
6127 3 169.541512 60.9808141 91.6353842 -1 6126
6128 3 169.614688 60.9725433 91.6215099 -1 6127
6129 3 169.61041 60.9653969 91.5922768 -1 6128
6130 3 169.606757 60.960945 91.5625272 -1 6129
6131 3 169.621296 60.9587307 91.5358092 -1 6130
6132 3 169.568193 60.9772739 91.4909589 -1 6131
6133 3 169.566717 60.9745672 91.4612061 -1 6132
6134 3 169.581219 60.9759654 91.4336233 -1 6133
6135 3 169.578078 60.9660596 91.4052306 -1 6134
6136 3 169.600779 60.9989162 91.37188 -1 6135
6137 3 169.620831 60.9784481 91.3505357 -1 6136
6138 3 169.646068 61.0031006 91.3196293 -1 6137
6139 3 169.659055 61.0244559 91.2870881 -1 6138
6140 3 169.749826 61.0718677 91.233756 -1 6139
6141 3 169.762472 61.0878165 91.2024472 -1 6140
6142 3 169.774286 61.0811334 91.1762844 -1 6141
6143 3 169.815813 61.1298915 91.1430369 -1 6142
6144 3 169.858686 61.1686306 91.0823718 -1 6143
6145 3 169.900757 61.1929339 91.055016 -1 6144
6146 3 169.913625 61.1943859 91.0271957 -1 6145
6147 3 169.957056 61.2503988 90.9626845 -1 6146
6148 3 169.96414 61.2801471 90.9271072 -1 6147
6149 3 169.980551 61.3233016 90.890276 -1 6148
6150 3 169.909378 61.4350587 90.8198995 -1 6149
6151 3 169.848719 61.5157423 90.7589213 -1 6150
6152 3 169.730692 61.5588074 90.695225 -1 6151
6153 3 169.56736 61.6195433 90.6184063 -1 6152
6154 3 169.388912 61.6415871 90.5475732 -1 6153
6155 3 169.31529 61.7375646 90.4806313 -1 6154
6156 3 169.276261 61.7586855 90.4378386 -1 6155
6157 3 169.213487 61.7914426 90.3876431 -1 6156
6158 3 169.056636 61.8067566 90.3227446 -1 6157
6159 3 168.998826 61.8266377 90.2764964 -1 6158
6160 3 168.861391 61.7836755 90.1380477 -1 6159
6161 3 168.71421 61.7712664 90.0207804 -1 6160
6162 3 168.552283 61.8391747 89.9428748 -1 6161
6163 3 168.409203 62.1012898 89.8250082 -1 6162
6164 3 168.200655 62.2384744 89.7228485 -1 6163
6165 3 167.75282 62.2442575 89.6038518 -1 6164
6166 3 167.655547 62.2742253 89.5175123 -1 6165
6167 3 167.612249 62.2765885 89.4781835 -1 6166
6168 3 167.599887 62.2907698 89.4422234 -1 6167
6169 3 167.608209 62.2885297 89.4139095 -1 6168
6170 3 167.621982 62.2870173 89.3864965 -1 6169
6171 3 167.614838 62.2825539 89.3556788 -1 6170
6172 3 167.6068 62.2559759 89.329576 -1 6171
6173 3 167.587881 62.2500776 89.2967773 -1 6172
6174 3 167.569173 62.2414014 89.2646283 -1 6173
6175 3 167.498548 62.2105871 89.2272569 -1 6174
6176 3 167.289795 62.2816371 89.1102457 -1 6175
6177 3 167.251964 62.2995464 89.0685458 -1 6176
6178 3 167.056868 62.350278 88.9894189 -1 6177
6179 3 166.936509 62.3390927 88.9383007 -1 6178
6180 3 166.894684 62.3294867 88.901885 -1 6179
6181 3 166.864603 62.3212691 88.8674091 -1 6180
6182 3 166.77685 62.3070194 88.8232239 -1 6181
6183 3 166.673741 62.3091675 88.7725892 -1 6182
6184 3 166.632994 62.3440167 88.7267847 -1 6183
6185 3 166.629069 62.4729174 88.6677461 -1 6184
6186 3 166.58213 62.4821345 88.6263594 -1 6185
6187 3 166.523874 62.4881269 88.5835374 -1 6186
6188 3 166.473386 62.6602288 88.5066904 -1 6187
6189 3 166.103264 62.9520977 88.4062957 -1 6188
6190 3 165.991775 63.0660194 88.3922902 -1 6189
6191 3 165.616289 63.22331 88.2608455 -1 6190
6192 3 165.513214 63.2678246 88.1721417 -1 6191
6193 3 165.451749 63.2887749 88.1263478 -1 6192
6194 3 165.291232 63.3584221 88.0530143 -1 6193
6195 3 165.002916 63.3291222 87.9781173 -1 6194
6196 3 165.720541 63.859265 87.9039091 -1 6195
6197 3 165.645126 63.9433322 87.7821341 -1 6196
6198 3 165.540755 63.979065 87.695645 -1 6197
6199 3 165.432037 64.0541784 87.6307902 -1 6198
6200 3 165.187173 64.2259717 87.5530844 -1 6199
6201 3 165.047793 64.3714394 87.4995801 -1 6200
6202 3 164.755901 64.358296 87.4829706 -1 6201
6203 3 164.707689 64.4350083 87.4896801 -1 6202
6204 3 164.642438 64.518796 87.5224375 -1 6203
6205 3 164.45262 64.4663767 87.5015645 -1 6204
6206 3 164.422571 64.4730399 87.4649663 -1 6205
6207 3 164.353066 64.5344675 87.5018156 -1 6206
6208 3 164.317738 64.559036 87.521408 -1 6207
6209 3 165.349499 64.0928775 87.5781171 -1 6199
6210 3 165.304312 64.0981713 87.538844 -1 6209
6211 3 165.276031 64.0939546 87.504471 -1 6210
6212 3 165.230604 64.098331 87.4653751 -1 6211
6213 3 165.192058 64.1023192 87.4275746 -1 6212
6214 3 165.14768 64.0857504 87.3929332 -1 6213
6215 3 165.107734 64.0622738 87.36046 -1 6214
6216 3 165.06845 64.0416115 87.3275347 -1 6215
6217 3 165.016915 64.0245291 87.291775 -1 6216
6218 3 164.798927 63.9728225 87.234414 -1 6217
6219 3 164.678387 63.948651 87.188412 -1 6218
6220 3 164.619289 63.9007548 87.1576257 -1 6219
6221 3 164.481552 63.8169231 87.1207186 -1 6220
6222 3 164.279486 63.7810803 87.0636689 -1 6221
6223 3 164.10818 63.7996618 87.0013193 -1 6222
6224 3 163.914941 63.8781897 86.924003 -1 6223
6225 3 163.664823 63.9268884 86.8439821 -1 6224
6226 3 163.381734 63.9576805 86.7630924 -1 6225
6227 3 163.28101 63.9754354 86.7137124 -1 6226
6228 3 163.206707 63.9625447 86.6744331 -1 6227
6229 3 163.149556 63.9522116 86.637347 -1 6228
6230 3 163.137711 63.9278898 86.6099059 -1 6229
6231 3 163.115347 63.913947 86.5788635 -1 6230
6232 3 162.770905 64.0138534 86.5078761 -1 6231
6233 3 162.681566 64.0495788 86.4576096 -1 6232
6234 3 162.540523 64.1436169 86.3889153 -1 6233
6235 3 162.546704 64.1649006 86.3555644 -1 6234
6236 3 162.530657 64.2053926 86.3153801 -1 6235
6237 3 162.4543 64.2799457 86.2601195 -1 6236
6238 3 162.266709 64.517132 86.158714 -1 6237
6239 3 162.110823 64.5826183 86.0645174 -1 6238
6240 3 162.071906 64.5692817 86.0315605 -1 6239
6241 3 162.051464 64.6066333 85.9917244 -1 6240
6242 3 162.015847 64.5997917 85.9580634 -1 6241
6243 3 161.995447 64.6196998 85.9215384 -1 6242
6244 3 161.971263 64.6211248 85.8579436 -1 6243
6245 3 161.955892 64.6906785 85.7830108 -1 6244
6246 3 161.905866 64.7430774 85.7066565 -1 6245
6247 3 161.836589 64.7695355 85.6625309 -1 6246
6248 3 161.671074 64.8499972 85.5958458 -1 6247
6249 3 161.485657 64.9577028 85.5519289 -1 6248
6250 3 161.407433 64.9664907 85.4805896 -1 6249
6251 3 161.355186 65.0024933 85.4375438 -1 6250
6252 3 161.09316 65.1504628 85.3777983 -1 6251
6253 3 160.964281 65.2771884 85.3092562 -1 6252
6254 3 160.938417 65.2671678 85.248523 -1 6253
6255 3 160.939172 65.3564057 85.1730935 -1 6254
6256 3 160.67023 65.4591925 85.1818647 -1 6255
6257 3 160.406615 65.4694262 85.1793311 -1 6256
6258 3 160.1586 65.5120939 85.114346 -1 6257
6259 3 159.939148 65.5402569 85.0559457 -1 6258
6260 3 159.838982 65.6128842 85.0027162 -1 6259
6261 3 159.897983 65.6567347 84.8829737 -1 6260
6262 3 159.90633 65.6946761 84.8475698 -1 6261
6263 3 159.900322 65.6838898 84.8193992 -1 6262
6264 3 159.829681 65.7015973 84.7793714 -1 6263
6265 3 159.761266 65.4950238 85.0749271 -1 6258
6266 3 159.574329 65.4752864 85.1480338 -1 6265
6267 3 159.249361 65.5128056 85.1385392 -1 6266
6268 3 158.90266 65.5834073 85.1225336 -1 6267
6269 3 158.82497 65.6034107 85.1413615 -1 6268
6270 3 158.660109 65.6393068 85.1495857 -1 6269
6271 3 158.60372 65.769977 85.1505084 -1 6270
6272 3 158.510462 65.8642072 85.1547974 -1 6271
6273 3 158.4458 65.852126 85.1809341 -1 6272
6274 3 158.397142 65.8637274 85.2041945 -1 6273
6275 3 158.318783 65.864658 85.2269179 -1 6274
6276 3 158.278729 65.8034646 85.2642387 -1 6275
6277 3 158.253606 65.7847555 85.3246956 -1 6276
6278 3 158.06535 65.7649516 85.3423757 -1 6277
6279 3 157.941805 65.783869 85.3585928 -1 6278
6280 3 157.804602 65.7980841 85.3748109 -1 6279
6281 3 157.750959 65.8598201 85.3889635 -1 6280
6282 3 157.69116 65.8687094 85.4123422 -1 6281
6283 3 157.488303 65.9576576 85.3513753 -1 6282
6284 3 157.265913 65.9662423 85.3044143 -1 6283
6285 3 157.235132 65.9940846 85.2676963 -1 6284
6286 3 157.165062 65.9940787 85.2923664 -1 6285
6287 3 157.061413 66.032507 85.3373003 -1 6286
6288 3 156.836771 66.218105 85.4358744 -1 6287
6289 3 156.768708 66.2905513 85.5066064 -1 6288
6290 3 156.730009 66.3140542 85.5293001 -1 6289
6291 3 156.717277 66.4537165 85.5320181 -1 6290
6292 3 156.646629 66.4897136 85.5503872 -1 6291
6293 3 156.671836 66.6754553 85.5467083 -1 6292
6294 3 156.751492 66.9558278 85.5285112 -1 6293
6295 3 156.746688 66.9667134 85.4967422 -1 6294
6296 3 156.69581 66.9662447 85.4348432 -1 6295
6297 3 156.587571 66.9392744 85.4038724 -1 6296
6298 3 156.42778 66.9747223 85.3877271 -1 6297
6299 3 156.400892 66.9563604 85.4483263 -1 6298
6300 3 156.813015 67.0068473 85.5228232 -1 6294
6301 3 156.840466 67.0172928 85.5520452 -1 6300
6302 3 156.87417 66.8193366 85.6209984 -1 6301
6303 3 156.901853 66.6991063 85.6159343 -1 6302
6304 3 157.079278 66.687674 85.6594706 -1 6303
6305 3 157.09966 66.694172 85.7187071 -1 6304
6306 3 156.418899 66.4731998 85.5692134 -1 6292
6307 3 156.308708 66.5576309 85.5765214 -1 6306
6308 3 156.043379 66.7388148 85.498559 -1 6307
6309 3 156.017556 66.803679 85.4556797 -1 6308
6310 3 156.006946 66.8133029 85.5708322 -1 6309
6311 3 155.920479 66.9208929 85.6048392 -1 6310
6312 3 155.823773 67.0475745 85.6053585 -1 6311
6313 3 155.718916 67.1436925 85.6113122 -1 6312
6314 3 155.631115 67.2753474 85.6114409 -1 6313
6315 3 155.557039 67.3814187 85.6171022 -1 6314
6316 3 155.505108 67.4116225 85.6382435 -1 6315
6317 3 155.159219 67.4614106 85.4966459 -1 6316
6318 3 154.934214 67.5730288 85.3791476 -1 6317
6319 3 154.802201 67.6395096 85.3326496 -1 6318
6320 3 154.567665 67.8385636 85.2000059 -1 6319
6321 3 154.500265 67.8646611 85.134971 -1 6320
6322 3 154.382571 67.922513 85.0916314 -1 6321
6323 3 154.177718 67.9264743 85.0563977 -1 6322
6324 3 154.122913 67.9611421 84.9906821 -1 6323
6325 3 154.066539 68.0070186 84.9518349 -1 6324
6326 3 154.029625 68.0551403 84.9130921 -1 6325
6327 3 154.029011 68.1275867 84.8706624 -1 6326
6328 3 154.041145 68.1468932 84.8096722 -1 6327
6329 3 153.612506 68.3598711 84.7902283 -1 6328
6330 3 153.433365 68.4956141 84.8195404 -1 6329
6331 3 153.38788 68.5374751 84.8685109 -1 6330
6332 3 154.044186 68.1525648 84.7798704 -1 6328
6333 3 154.045476 68.1372418 84.753959 -1 6332
6334 3 154.219908 68.2107428 84.6292306 -1 6333
6335 3 154.221094 68.1914141 84.6040955 -1 6334
6336 3 154.235913 68.1319789 84.4143825 -1 6335
6337 3 154.160135 68.1749645 84.3759862 -1 6336
6338 3 154.594052 67.9020368 84.6680485 -1 6334
6339 3 154.684424 67.8076557 85.1515437 -1 6321
6340 3 154.802442 67.772245 85.1331688 -1 6339
6341 3 158.163021 65.8860142 85.3578501 -1 6279
6342 3 158.190486 65.9485761 85.3782532 -1 6341
6343 3 158.240944 66.0327278 85.3965987 -1 6342
6344 3 158.268914 66.0733016 85.4210691 -1 6343
6345 3 158.282737 66.1009685 85.4467279 -1 6344
6346 3 158.309935 66.0967763 85.479404 -1 6345
6347 3 158.344051 66.1498679 85.5613472 -1 6346
6348 3 158.425713 66.2960291 85.6004767 -1 6347
6349 3 158.452965 66.5124134 85.5920498 -1 6348
6350 3 158.462401 66.6906561 85.5890271 -1 6349
6351 3 158.392697 66.8771557 85.6365448 -1 6350
6352 3 158.39532 67.0150389 85.610685 -1 6351
6353 3 158.359182 67.090973 85.5636911 -1 6352
6354 3 158.222755 67.0883785 85.464218 -1 6353
6355 3 158.138667 67.0745795 85.4009555 -1 6354
6356 3 158.183989 67.2057633 85.3211533 -1 6355
6357 3 158.080884 67.3668945 85.1943438 -1 6356
6358 3 157.962421 67.464977 85.1078564 -1 6357
6359 3 157.649209 67.8255357 84.9868946 -1 6358
6360 3 157.592406 67.8736947 85.0320063 -1 6359
6361 3 157.604667 67.8521547 85.1246075 -1 6360
6362 3 157.600972 67.8373195 85.1856191 -1 6361
6363 3 157.598352 67.9053956 84.9389452 -1 6359
6364 3 157.512797 68.0053169 84.7683831 -1 6363
6365 3 157.393181 68.0286739 84.6393478 -1 6364
6366 3 158.590051 65.8861492 85.0102628 -1 6268
6367 3 158.563488 65.9427798 84.9682532 -1 6366
6368 3 158.526325 65.8987533 84.8846663 -1 6367
6369 3 158.500769 65.7422739 84.8811345 -1 6368
6370 3 158.457864 65.7157048 84.8233708 -1 6369
6371 3 158.368663 65.6973216 84.7897093 -1 6370
6372 3 158.199317 65.6803277 84.7200041 -1 6371
6373 3 158.197655 65.6698382 84.6630373 -1 6372
6374 3 158.168874 65.6670892 84.6025551 -1 6373
6375 3 158.117141 65.5444901 84.7669058 -1 6372
6376 3 158.068588 65.4924531 84.831091 -1 6375
6377 3 158.023992 65.3147397 84.9180616 -1 6376
6378 3 157.893486 65.0671945 84.9813136 -1 6377
6379 3 157.839146 64.9460036 85.0281614 -1 6378
6380 3 157.661646 64.8237204 85.0955691 -1 6379
6381 3 157.519556 64.7016979 85.1363853 -1 6380
6382 3 157.524559 64.6623886 85.1733388 -1 6381
6383 3 157.471151 64.6355538 85.2335134 -1 6382
6384 3 157.430156 64.5634522 85.3027308 -1 6383
6385 3 157.297968 64.4890698 85.366021 -1 6384
6386 3 158.50966 66.070585 84.8228996 -1 6368
6387 3 158.487888 66.1457727 84.7487867 -1 6386
6388 3 158.408041 66.1800191 84.706534 -1 6387
6389 3 158.405487 66.3004986 84.6260734 -1 6388
6390 3 158.397597 66.3139092 84.564506 -1 6389
6391 3 158.428344 66.3678687 84.4989578 -1 6390
6392 3 158.443008 66.3922648 84.4082684 -1 6391
6393 3 158.431625 66.4201133 84.3440428 -1 6392
6394 3 158.428172 66.4189972 84.256616 -1 6393
6395 3 158.52034 66.4314394 84.2330345 -1 6394
6396 3 158.458327 66.4170992 84.201301 -1 6395
6397 3 158.464952 66.3865846 84.1201027 -1 6396
6398 3 158.515564 66.426008 84.0302985 -1 6397
6399 3 158.621931 66.3930464 83.9581421 -1 6398
6400 3 158.703562 66.3504737 83.91469 -1 6399
6401 3 158.764831 66.3556264 83.8611849 -1 6400
6402 3 158.886427 66.3700938 83.7825358 -1 6401
6403 3 158.842404 66.271344 83.7381126 -1 6402
6404 3 158.821208 66.143857 83.6717781 -1 6403
6405 3 158.772076 66.0896246 83.6191814 -1 6404
6406 3 158.834623 66.0479456 83.5741125 -1 6405
6407 3 158.801192 65.9837026 83.5246192 -1 6406
6408 3 158.691975 65.8444981 83.4815244 -1 6407
6409 3 158.616137 65.690143 83.4438961 -1 6408
6410 3 158.548282 65.6114303 83.3653238 -1 6409
6411 3 158.578116 65.7419584 83.3168941 -1 6410
6412 3 158.572032 65.787564 83.2799349 -1 6411
6413 3 158.512203 65.9238166 83.1372746 -1 6412
6414 3 158.543818 66.0882829 83.0547295 -1 6413
6415 3 158.450618 65.3099485 83.3507774 -1 6410
6416 3 158.421695 65.2084383 83.3079934 -1 6415
6417 3 158.403511 65.0818036 83.2415179 -1 6416
6418 3 158.346811 64.9610365 83.1710336 -1 6417
6419 3 158.221005 64.8420114 83.0950502 -1 6418
6420 3 158.184038 64.7247123 83.0257055 -1 6419
6421 3 158.196319 64.7201475 82.998764 -1 6420
6422 3 158.22381 64.708688 82.9455258 -1 6421
6423 3 158.217566 64.654927 82.8967323 -1 6422
6424 3 158.250409 64.627941 82.8179994 -1 6423
6425 3 158.183358 64.6201401 82.7288054 -1 6424
6426 3 157.916238 64.3940796 82.7179675 -1 6425
6427 3 157.847762 64.3333232 82.6946716 -1 6426
6428 3 157.797079 64.2456775 82.6770042 -1 6427
6429 3 157.768569 64.1099173 82.6686057 -1 6428
6430 3 157.735033 63.9502599 82.6636908 -1 6429
6431 3 157.667876 63.8136344 82.6528702 -1 6430
6432 3 157.688888 63.8351081 82.5655822 -1 6431
6433 3 157.552579 63.8311608 82.6711758 -1 6431
6434 3 157.49051 63.8204611 82.697481 -1 6433
6435 3 157.193809 63.6590854 82.6775666 -1 6434
6436 3 157.125738 63.6498517 82.6468675 -1 6435
6437 3 157.051205 63.7287378 82.6584655 -1 6436
6438 3 157.000183 63.8188019 82.6979386 -1 6437
6439 3 157.166993 64.0562633 82.6403105 -1 6438
6440 3 157.270823 64.3172953 82.5756413 -1 6439
6441 3 157.339588 64.6076493 82.5608514 -1 6440
6442 3 157.369905 64.6078896 82.5909621 -1 6441
6443 3 157.463105 64.5961966 82.6552976 -1 6442
6444 3 157.497053 64.5159287 82.7273129 -1 6443
6445 3 157.461873 64.4228949 82.7971756 -1 6444
6446 3 157.435257 64.3970817 82.8566916 -1 6445
6447 3 157.145913 63.6348891 82.5936499 -1 6436
6448 3 157.188418 63.6301607 82.5684177 -1 6447
6449 3 157.224924 63.5964423 82.5192036 -1 6448
6450 3 157.291321 63.5245955 82.4778197 -1 6449
6451 3 157.302638 63.4302852 82.4369185 -1 6450
6452 3 157.269427 63.261108 82.4054145 -1 6451
6453 3 157.234191 63.019893 82.3852047 -1 6452
6454 3 157.235448 62.8665434 82.3530215 -1 6453
6455 3 157.254464 62.7034311 82.323291 -1 6454
6456 3 157.301096 62.565279 82.262862 -1 6455
6457 3 157.315346 62.5454959 82.2103641 -1 6456
6458 3 157.310181 62.5251097 82.1569825 -1 6457
6459 3 157.33497 62.4232466 82.1179611 -1 6458
6460 3 157.41068 62.3817293 82.0722929 -1 6459
6461 3 157.504897 62.3469683 82.0267025 -1 6460
6462 3 157.565047 62.2802983 81.9842678 -1 6461
6463 3 157.655363 62.2103618 81.9441125 -1 6462
6464 3 157.65712 62.0575987 81.9396895 -1 6463
6465 3 157.722882 61.9003181 81.9956844 -1 6464
6466 3 157.725945 61.8742585 82.0560653 -1 6465
6467 3 158.14331 64.7436495 82.6488817 -1 6425
6468 3 158.139896 64.8113202 82.609213 -1 6467
6469 3 158.190692 64.8316312 82.5528853 -1 6468
6470 3 158.184897 64.8886413 82.4865172 -1 6469
6471 3 158.264766 64.918423 82.4592671 -1 6470
6472 3 158.706119 66.4035419 84.1957491 -1 6395
6473 3 158.843944 66.4012797 84.1791861 -1 6472
6474 3 158.905245 66.3793919 84.1594652 -1 6473
6475 3 159.002287 66.4009786 84.1062711 -1 6474
6476 3 159.232358 66.3807086 84.0730286 -1 6475
6477 3 159.361639 66.360586 84.059808 -1 6476
6478 3 159.595201 65.4624773 85.1820946 -1 6266
6479 3 159.73352 65.3873909 85.3583283 -1 6478
6480 3 159.770769 65.3481414 85.458567 -1 6479
6481 3 159.863144 65.2189139 85.5514721 -1 6480
6482 3 159.891247 65.1566484 85.6254999 -1 6481
6483 3 159.850059 65.0472278 85.7307005 -1 6482
6484 3 162.013854 64.8196708 86.0969887 -1 6238
6485 3 161.925998 64.9294394 86.1846324 -1 6484
6486 3 161.900557 65.0681653 86.2451981 -1 6485
6487 3 161.836303 65.1370503 86.2535993 -1 6486
6488 3 161.84684 65.264415 86.2909565 -1 6487
6489 3 161.982778 65.389655 86.3754798 -1 6488
6490 3 162.02979 65.5692334 86.4075109 -1 6489
6491 3 162.035933 65.7441905 86.434719 -1 6490
6492 3 161.994275 65.8871429 86.3716121 -1 6491
6493 3 161.967118 65.9126273 86.2732625 -1 6492
6494 3 161.981404 65.9489239 86.2083912 -1 6493
6495 3 161.91517 66.1147992 86.0782235 -1 6494
6496 3 161.721976 66.3110508 86.0451424 -1 6495
6497 3 161.464822 66.394881 86.0259175 -1 6496
6498 3 161.488493 66.5303437 86.0922609 -1 6497
6499 3 161.343906 66.6802151 86.1047493 -1 6498
6500 3 161.248507 67.0867829 86.0736485 -1 6499
6501 3 161.17884 67.3394255 86.0456119 -1 6500
6502 3 161.220497 67.8347843 86.0128545 -1 6501
6503 3 161.298261 67.9509681 85.9699333 -1 6502
6504 3 161.313326 67.8788955 85.8088632 -1 6503
6505 3 161.329948 67.829568 85.7615485 -1 6504
6506 3 161.282161 67.7720946 85.7374026 -1 6505
6507 3 161.282396 67.7445963 85.6838067 -1 6506
6508 3 161.25982 67.6646505 85.6081103 -1 6507
6509 3 161.35373 67.4793478 85.625886 -1 6508
6510 3 161.397464 67.3574597 85.5957284 -1 6509
6511 3 161.462342 67.2601629 85.5634354 -1 6510
6512 3 161.622298 68.1506598 86.0002154 -1 6503
6513 3 161.745884 68.3403062 86.0371771 -1 6512
6514 3 161.888884 68.4390333 86.0947014 -1 6513
6515 3 162.017267 68.5684724 86.1442954 -1 6514
6516 3 162.12681 68.7232182 86.2157913 -1 6515
6517 3 162.1515 68.8756003 86.2765331 -1 6516
6518 3 162.145619 68.9163468 86.2969318 -1 6517
6519 3 162.155494 68.9593057 86.3189281 -1 6518
6520 3 160.921668 68.2864578 86.3900277 -1 6519
6521 3 161.382623 68.5136469 86.4291733 -1 6520
6522 3 161.411804 68.5432392 86.4563102 -1 6521
6523 3 161.504143 68.5982062 86.4861057 -1 6522
6524 3 161.541169 68.5399748 86.5616211 -1 6523
6525 3 161.695148 68.5319687 86.700838 -1 6524
6526 3 161.697309 68.5827979 86.7498854 -1 6525
6527 3 161.800028 68.6207639 86.8438753 -1 6526
6528 3 161.550193 68.4087487 86.8855948 -1 6527
6529 3 161.519037 68.2987946 86.9933108 -1 6528
6530 3 161.490233 68.2165005 87.0660723 -1 6529
6531 3 161.841386 68.6339199 86.876033 -1 6527
6532 3 161.934993 68.5511594 87.0235877 -1 6531
6533 3 162.042803 68.5017954 87.1070523 -1 6532
6534 3 162.273482 68.5574043 87.1554049 -1 6533
6535 3 162.415962 68.5763567 87.2297113 -1 6534
6536 3 162.466313 68.6305454 87.2547847 -1 6535
6537 3 162.378156 68.5335993 87.2929134 -1 6536
6538 3 162.37201 68.5013431 87.328516 -1 6537
6539 3 162.649673 68.6552418 87.3336737 -1 6536
6540 3 162.695763 68.6223088 87.376517 -1 6539
6541 3 162.678694 68.7157023 87.3842009 -1 6540
6542 3 162.6673 68.7776391 87.3992431 -1 6541
6543 3 162.73893 68.3947465 87.459904 -1 6540
6544 3 162.794967 68.2716799 87.4637252 -1 6543
6545 3 162.803437 68.2123686 87.4178546 -1 6544
6546 3 162.911785 68.1447464 87.3875688 -1 6545
6547 3 162.917246 68.1056341 87.3370173 -1 6546
6548 3 162.956276 68.0194929 87.3009241 -1 6547
6549 3 162.939617 67.9459294 87.284108 -1 6548
6550 3 162.903512 67.865442 87.265961 -1 6549
6551 3 162.905051 67.7564742 87.2291467 -1 6550
6552 3 162.998507 67.7452213 87.1553081 -1 6551
6553 3 163.057107 67.7414363 87.0453738 -1 6552
6554 3 163.053233 67.6834627 86.9674642 -1 6553
6555 3 163.068754 67.6581838 86.9153604 -1 6554
6556 3 163.077335 67.6434857 86.8898466 -1 6555
6557 3 163.012881 67.5440324 86.8711541 -1 6556
6558 3 162.982793 67.4945876 86.8471637 -1 6557
6559 3 162.070113 65.8037021 86.4578507 -1 6491
6560 3 162.069462 65.825538 86.483535 -1 6559
6561 3 162.143345 65.8529728 86.5482305 -1 6560
6562 3 162.186932 65.8941469 86.6061771 -1 6561
6563 3 162.164522 65.8820678 86.6655084 -1 6562
6564 3 164.560031 63.9141816 87.1752615 -1 6220
6565 3 164.522279 63.9405584 87.1939806 -1 6564
6566 3 164.435571 64.045347 87.1889229 -1 6565
6567 3 164.403269 64.0097334 87.2512971 -1 6566
6568 3 169.665553 60.8434076 91.3610144 -1 6138
6569 3 169.858279 60.6822665 91.4071418 -1 6568
6570 3 169.744966 60.5264955 91.4515607 -1 6569
6571 3 169.554055 60.4709355 91.3967036 -1 6570
6572 3 169.521737 60.396977 91.3776488 -1 6571
6573 3 169.451771 60.3134191 91.4137031 -1 6572
6574 3 169.432053 60.2250605 91.4609161 -1 6573
6575 3 169.530939 60.2125486 91.4533777 -1 6574
6576 3 169.602372 60.1998653 91.4404757 -1 6575
6577 3 169.318258 60.0942854 91.4694023 -1 6574
6578 3 169.305319 60.0651346 91.5039653 -1 6577
6579 3 169.375402 59.9478252 91.575998 -1 6578
6580 3 169.371861 59.8943151 91.6182463 -1 6579
6581 3 169.369465 59.788172 91.7034966 -1 6580
6582 3 169.381291 59.6362783 91.8025772 -1 6581
6583 3 169.364848 59.6296882 91.8310738 -1 6582
6584 3 169.037528 60.100171 91.4729072 -1 6578
6585 3 168.855775 60.0283922 91.5449846 -1 6584
6586 3 168.784528 60.0027222 91.5673994 -1 6585
6587 3 168.57913 59.9651515 91.4450555 -1 6586
6588 3 168.366991 60.0249288 91.3590143 -1 6587
6589 3 168.074828 59.9053863 91.2997472 -1 6588
6590 3 167.989847 59.9535024 91.2413673 -1 6589
6591 3 167.91928 60.0101959 91.183798 -1 6590
6592 3 167.876782 60.0140356 91.1441091 -1 6591
6593 3 167.909414 60.0298851 91.1162177 -1 6592
6594 3 167.893894 60.0508277 91.077756 -1 6593
6595 3 167.771321 60.0886066 91.0144964 -1 6594
6596 3 167.614155 60.0880579 90.9535141 -1 6595
6597 3 167.314282 60.1511993 90.9114837 -1 6596
6598 3 167.208584 60.112139 90.8389123 -1 6597
6599 3 167.172994 60.1041556 90.8032422 -1 6598
6600 3 167.159337 60.0738446 90.7769637 -1 6599
6601 3 169.570873 60.3874577 91.329393 -1 6572
6602 3 169.864019 61.0339439 91.5957269 -1 6129
6603 3 169.969652 61.0584158 91.5806791 -1 6602
6604 3 170.008978 61.0755367 91.5843729 -1 6603
6605 3 170.081075 61.0882011 91.5356006 -1 6604
6606 3 170.238179 61.1703828 91.5172698 -1 6605
6607 3 170.25608 61.2052879 91.4826461 -1 6606
6608 3 170.334824 61.1987908 91.3800144 -1 6607
6609 3 170.321775 61.1646382 91.3555178 -1 6608
6610 3 170.217731 61.1354175 91.3117401 -1 6609
6611 3 170.052707 61.0733542 91.3235249 -1 6610
6612 3 170.128853 60.8634174 91.4181288 -1 6611
6613 3 170.436072 61.4631947 93.4526715 -1 6098
6614 3 170.341665 61.4534791 93.4970777 -1 6613
6615 3 169.487724 61.3698818 93.8985829 -1 6614
6616 3 169.205228 61.2216928 94.0328128 -1 6615
6617 3 169.15994 61.1177939 94.1685346 -1 6616
6618 3 169.110527 61.1008769 94.2234881 -1 6617
6619 3 169.112532 61.0697099 94.3204591 -1 6618
6620 3 169.04293 61.0343338 94.4060603 -1 6619
6621 3 168.896974 60.9942448 94.4500057 -1 6620
6622 3 168.856417 60.9888111 94.503883 -1 6621
6623 3 168.80506 61.0016685 94.5516247 -1 6622
6624 3 168.623343 61.1236917 94.5516147 -1 6623
6625 3 168.560308 61.1464183 94.6547567 -1 6624
6626 3 168.539971 61.161017 94.7074436 -1 6625
6627 3 168.566335 61.2704154 94.7456012 -1 6626
6628 3 168.557316 61.2490662 94.8680442 -1 6627
6629 3 168.603373 61.257052 94.9332131 -1 6628
6630 3 168.620705 61.2346844 94.9710384 -1 6629
6631 3 168.614125 61.18813 94.9809133 -1 6630
6632 3 168.586036 61.1604226 95.0718238 -1 6631
6633 3 168.559592 61.1863112 95.180005 -1 6632
6634 3 168.500685 61.1968846 95.1975174 -1 6633
6635 3 168.419113 61.2108866 95.2105514 -1 6634
6636 3 168.429219 61.2192886 95.2398778 -1 6635
6637 3 168.427546 61.2334537 95.2659194 -1 6636
6638 3 168.418169 61.2538813 95.3188638 -1 6637
6639 3 168.361571 61.2787796 95.3334662 -1 6638
6640 3 168.337486 61.3113519 95.3811723 -1 6639
6641 3 168.32894 61.3338176 95.4041321 -1 6640
6642 3 168.297418 61.3720193 95.4493072 -1 6641
6643 3 168.280437 61.3890593 95.5017885 -1 6642
6644 3 168.235608 61.3875127 95.5245841 -1 6643
6645 3 168.220315 61.3580347 95.5586756 -1 6644
6646 3 168.158175 61.3010557 95.6213689 -1 6645
6647 3 168.125199 61.2533549 95.6569368 -1 6646
6648 3 168.121009 61.2594712 95.6844257 -1 6647
6649 3 168.102052 61.2490226 95.7134635 -1 6648
6650 3 168.102052 61.2490226 95.7134635 -1 6649
6651 3 168.102454 61.2699245 95.7677666 -1 6650
6652 3 168.09056 61.2682089 95.7958586 -1 6651
6653 3 168.088567 61.2805205 95.8222101 -1 6652
6654 3 168.077933 61.2724769 95.8519796 -1 6653
6655 3 168.044498 61.2750626 95.8756704 -1 6654
6656 3 167.99068 61.2792337 95.895806 -1 6655
6657 3 167.980501 61.2487526 95.9309214 -1 6656
6658 3 167.953309 61.2072097 95.9659732 -1 6657
6659 3 167.949545 61.2150747 95.9930783 -1 6658
6660 3 167.943337 61.2113693 96.022513 -1 6659
6661 3 167.953611 61.2080004 96.0544252 -1 6660
6662 3 167.959822 61.2262729 96.080613 -1 6661
6663 3 167.963528 61.2460801 96.1355361 -1 6662
6664 3 167.965153 61.2671917 96.1603171 -1 6663
6665 3 167.956432 61.2730611 96.2165426 -1 6664
6666 3 167.947702 61.2613519 96.2474111 -1 6665
6667 3 167.902897 61.2544467 96.2716029 -1 6666
6668 3 167.866925 61.2320237 96.3008046 -1 6667
6669 3 167.819544 61.2177044 96.3558231 -1 6668
6670 3 167.756627 61.2186168 96.3754578 -1 6669
6671 3 167.708131 61.2100932 96.3995256 -1 6670
6672 3 167.617462 61.2343955 96.4095106 -1 6671
6673 3 167.515343 61.2448331 96.4210618 -1 6672
6674 3 167.504411 61.2385822 96.4503517 -1 6673
6675 3 167.504412 61.2516234 96.4767673 -1 6674
6676 3 167.487558 61.2581109 96.50217 -1 6675
6677 3 167.5531 61.0703255 96.5854741 -1 6676
6678 3 167.44334 61.1838026 96.5718352 -1 6677
6679 3 167.412306 61.2086858 96.5908027 -1 6678
6680 3 167.340684 61.2243393 96.6058664 -1 6679
6681 3 167.250876 61.2127328 96.77184 -1 6680
6682 3 167.216449 61.2127162 96.7961666 -1 6681
6683 3 167.141199 61.2147241 96.8434227 -1 6682
6684 3 167.037273 61.2598502 96.8764309 -1 6683
6685 3 166.879457 61.3073394 97.6046811 -1 6684
6686 3 166.899987 61.4493705 97.7785637 -1 6685
6687 3 166.728607 61.7203991 98.1276237 -1 6686
6688 3 166.424329 62.0406745 98.3592827 -1 6687
6689 3 166.462884 62.308869 98.7343561 -1 6688
6690 3 166.474805 62.3968615 98.8589725 -1 6689
6691 3 166.474516 62.4288326 98.9088378 -1 6690
6692 3 166.540164 62.9617245 99.4767769 -1 6691
6693 3 166.568605 63.1846861 99.4839382 -1 6692
6694 3 166.317719 63.4243691 99.8489904 -1 6693
6695 3 166.192694 63.4709679 99.8507699 -1 6694
6696 3 166.371404 63.9874904 99.775535 -1 6695
6697 3 166.036794 63.6223536 99.8518074 -1 6696
6698 3 165.800677 63.6682567 99.8403734 -1 6697
6699 3 165.773531 63.6996326 99.8578053 -1 6698
6700 3 165.601418 63.7663913 99.8774987 -1 6699
6701 3 165.527438 63.8053369 99.8874687 -1 6700
6702 3 165.382445 63.83918 99.9185214 -1 6701
6703 3 165.150627 64.1911949 100.002932 -1 6702
6704 3 165.054826 64.4027666 100.024237 -1 6703
6705 3 164.991148 64.7254023 99.9647944 -1 6704
6706 3 165.108746 65.4015626 99.7515232 -1 6705
6707 3 165.160887 65.5130991 99.7009713 -1 6706
6708 3 165.191371 65.6117237 99.6510895 -1 6707
6709 3 165.259074 65.7976576 99.5830736 -1 6708
6710 3 165.32556 65.9851494 99.5142782 -1 6709
6711 3 165.384398 66.2412835 99.3982002 -1 6710
6712 3 165.413797 66.3687705 99.3401365 -1 6711
6713 3 165.442074 66.4984694 99.2812448 -1 6712
6714 3 165.456499 66.6952912 99.2028342 -1 6713
6715 3 165.396624 66.9531946 99.098929 -1 6714
6716 3 165.389168 67.0761367 99.0370026 -1 6715
6717 3 165.377168 67.1502282 98.987506 -1 6716
6718 3 165.285476 67.2517883 98.9209541 -1 6717
6719 3 165.268925 67.2963236 98.8787414 -1 6718
6720 3 164.955531 67.5409919 98.9727053 -1 6719
6721 3 164.477147 68.0025618 98.8182676 -1 6720
6722 3 164.220818 68.078669 98.9082649 -1 6721
6723 3 163.79362 68.2225359 98.6212018 -1 6722
6724 3 163.426674 68.2596407 98.5969056 -1 6723
6725 3 163.103213 68.3931609 98.5230514 -1 6724
6726 3 162.88641 68.3820658 98.5299215 -1 6725
6727 3 162.826314 68.3705665 98.5546723 -1 6726
6728 3 162.77519 68.3203801 98.6194807 -1 6727
6729 3 162.547255 68.1641498 98.6939042 -1 6728
6730 3 162.389517 68.0829536 98.7271698 -1 6729
6731 3 162.567909 68.2761293 98.6935462 -1 6730
6732 3 162.601218 68.4522858 98.6766479 -1 6731
6733 3 162.599882 68.5450636 98.6789352 -1 6732
6734 3 162.521201 68.6446572 98.670669 -1 6733
6735 3 162.453241 68.7789625 98.5973322 -1 6734
6736 3 162.38179 68.8214913 98.5492774 -1 6735
6737 3 162.377635 68.8342522 98.5169815 -1 6736
6738 3 162.259447 67.9845993 98.7682678 -1 6730
6739 3 162.038615 67.8402365 98.8120839 -1 6738
6740 3 161.958803 67.6967273 98.8994035 -1 6739
6741 3 161.89062 67.6732578 98.926768 -1 6740
6742 3 161.764095 67.629859 98.9532776 -1 6741
6743 3 161.708431 67.6081538 98.9815493 -1 6742
6744 3 161.44094 67.5413574 98.9993983 -1 6743
6745 3 161.059751 67.4648953 99.0931451 -1 6744
6746 3 160.894474 67.4539034 99.1070892 -1 6745
6747 3 160.765923 67.4631447 99.119462 -1 6746
6748 3 160.645631 67.4588732 99.1364198 -1 6747
6749 3 160.586891 67.4612681 99.1579954 -1 6748
6750 3 160.530929 67.4833655 99.2028176 -1 6749
6751 3 160.398135 67.6401609 99.2877244 -1 6750
6752 3 160.333752 67.6840095 99.2973535 -1 6751
6753 3 160.680863 67.6162649 99.3799026 -1 6752
6754 3 160.728435 67.6398769 99.406575 -1 6753
6755 3 160.77505 67.7664479 99.4330208 -1 6754
6756 3 160.823272 68.0028451 99.5695278 -1 6755
6757 3 160.892996 67.9951472 99.6630396 -1 6756
6758 3 160.265831 67.7225737 99.3080602 -1 6752
6759 3 160.019407 67.7567891 99.3018091 -1 6758
6760 3 159.761446 67.9708917 99.3859611 -1 6759
6761 3 159.767415 68.0607878 99.4179547 -1 6760
6762 3 159.742623 68.3165576 99.4847469 -1 6761
6763 3 159.723474 68.3756142 99.4943747 -1 6762
6764 3 159.755297 68.5689806 99.5273181 -1 6763
6765 3 159.748225 68.5734557 99.5533227 -1 6764
6766 3 159.218352 68.6072819 99.5196465 -1 6765
6767 3 159.011943 68.7011213 99.5011723 -1 6766
6768 3 158.938493 68.7964314 99.4951683 -1 6767
6769 3 158.930821 69.0689529 99.6123377 -1 6768
6770 3 158.920061 69.2112968 99.6263704 -1 6769
6771 3 158.831149 69.079031 99.377077 -1 6768
6772 3 158.733701 69.0997755 99.2781712 -1 6771
6773 3 158.616159 69.150301 99.224784 -1 6772
6774 3 158.481854 69.1336139 99.2447627 -1 6773
6775 3 158.313215 69.1641828 99.2482101 -1 6774
6776 3 158.264046 69.1673828 99.2148028 -1 6775
6777 3 158.16433 69.1252541 99.1895004 -1 6776
6778 3 158.065701 69.003486 99.1587612 -1 6777
6779 3 157.964958 69.1371024 99.1956266 -1 6778
6780 3 157.830002 69.3449529 99.2359934 -1 6779
6781 3 157.716236 69.5522813 99.2780006 -1 6780
6782 3 157.674218 69.772457 99.4054528 -1 6781
6783 3 157.726299 69.9570717 99.3571347 -1 6782
6784 3 157.765336 70.2113555 99.3425928 -1 6783
6785 3 157.874736 70.4781248 99.4129552 -1 6784
6786 3 157.925946 70.6921001 99.4651878 -1 6785
6787 3 157.814 70.7811234 99.4840513 -1 6786
6788 3 157.595007 69.8059157 99.4440778 -1 6782
6789 3 157.573138 69.8722349 99.5060033 -1 6788
6790 3 157.569192 69.8997286 99.525362 -1 6789
6791 3 157.599998 69.9404796 99.5715972 -1 6790
6792 3 157.601653 69.9468609 99.6250617 -1 6791
6793 3 157.621119 69.9481595 99.6540004 -1 6792
6794 3 157.637372 69.9636626 99.7060817 -1 6793
6795 3 157.670431 70.0142196 99.7494956 -1 6794
6796 3 157.702862 70.0588865 99.7944878 -1 6795
6797 3 157.777412 70.2063492 99.8682428 -1 6796
6798 3 157.771863 70.2503084 99.9371868 -1 6797
6799 3 157.780785 70.3727086 99.9843922 -1 6798
6800 3 157.788809 70.4284507 99.9961569 -1 6799
6801 3 157.791272 70.5169413 99.9977815 -1 6800
6802 3 157.790855 70.5632876 100.011461 -1 6801
6803 3 157.759645 70.5695576 100.061407 -1 6802
6804 3 157.718726 70.4664025 100.115284 -1 6803
6805 3 157.583378 70.32272 100.281499 -1 6804
6806 3 157.345029 70.2342878 100.557787 -1 6805
6807 3 157.179816 70.1620269 100.672514 -1 6806
6808 3 157.118014 70.105295 100.737681 -1 6807
6809 3 157.061786 70.0703531 100.76989 -1 6808
6810 3 157.035414 70.0166843 100.810206 -1 6809
6811 3 156.86877 69.9970629 101.09774 -1 6810
6812 3 156.846121 70.2706355 101.015814 -1 6811
6813 3 156.757363 70.3792559 100.976108 -1 6812
6814 3 156.671659 70.3463298 101.058779 -1 6813
6815 3 156.851427 70.0116182 101.11885 -1 6811
6816 3 156.846663 70.0508254 101.187637 -1 6815
6817 3 156.773958 70.0867001 101.331602 -1 6816
6818 3 156.759445 70.0123543 101.432331 -1 6817
6819 3 156.778221 69.9732665 101.525661 -1 6818
6820 3 156.791121 69.9646489 101.636169 -1 6819
6821 3 156.798231 69.9822258 101.711682 -1 6820
6822 3 156.776901 70.053376 101.822037 -1 6821
6823 3 156.83408 70.1075029 101.917636 -1 6822
6824 3 156.719618 70.3542497 101.834712 -1 6823
6825 3 156.66294 70.5564804 101.796437 -1 6824
6826 3 156.566936 70.7165801 101.793435 -1 6825
6827 3 156.573271 70.8571261 101.858045 -1 6826
6828 3 156.574736 70.9186836 101.892672 -1 6827
6829 3 156.577163 70.9811038 101.927052 -1 6828
6830 3 156.612245 71.0888891 102.029701 -1 6829
6831 3 156.697036 71.0449708 102.103023 -1 6830
6832 3 156.71561 71.0003563 102.249433 -1 6831
6833 3 156.709512 71.027152 102.29335 -1 6832
6834 3 156.842448 70.1124677 101.943481 -1 6823
6835 3 156.891076 70.0244634 102.053304 -1 6834
6836 3 156.874931 69.9674528 102.121531 -1 6835
6837 3 156.851337 69.9487699 102.177792 -1 6836
6838 3 156.866408 69.9449525 102.233203 -1 6837
6839 3 156.847948 69.9677305 102.30411 -1 6838
6840 3 156.839955 69.9925275 102.348898 -1 6839
6841 3 156.81727 70.011459 102.394004 -1 6840
6842 3 156.79331 70.0083089 102.445424 -1 6841
6843 3 156.760746 69.971333 102.532237 -1 6842
6844 3 156.713998 69.8776706 102.607948 -1 6843
6845 3 156.67814 69.8670519 102.686536 -1 6844
6846 3 156.651912 69.8412081 102.744141 -1 6845
6847 3 156.644575 69.8355219 102.823754 -1 6846
6848 3 156.621931 69.8486669 102.87017 -1 6847
6849 3 156.616658 69.8895309 102.883886 -1 6848
6850 3 156.57777 69.8738436 102.911017 -1 6849
6851 3 156.554599 69.8648062 102.963776 -1 6850
6852 3 156.484057 69.9348279 103.015033 -1 6851
6853 3 156.463106 69.9957527 103.07343 -1 6852
6854 3 156.452476 70.0105358 103.120181 -1 6853
6855 3 156.446971 69.9802805 103.154567 -1 6854
6856 3 156.433875 70.0047581 103.172179 -1 6855
6857 3 156.414173 70.0378955 103.186618 -1 6856
6858 3 156.369098 70.1033722 103.189181 -1 6857
6859 3 156.315929 70.1677123 103.191301 -1 6858
6860 3 156.297135 70.181349 103.211504 -1 6859
6861 3 156.202045 70.1841222 103.227833 -1 6860
6862 3 156.130645 70.2376169 103.231426 -1 6861
6863 3 156.034149 70.2644905 103.240533 -1 6862
6864 3 156.003459 70.2810564 103.258726 -1 6863
6865 3 155.909388 70.3381819 103.259144 -1 6864
6866 3 155.875044 70.3658978 103.273695 -1 6865
6867 3 155.74303 70.3324674 103.297272 -1 6866
6868 3 155.547856 70.3355383 103.355941 -1 6867
6869 3 155.36319 70.2378159 103.4192 -1 6868
6870 3 155.312543 70.1844453 103.455895 -1 6869
6871 3 155.265386 70.2248862 103.465508 -1 6870
6872 3 155.242575 70.1565243 103.509081 -1 6871
6873 3 155.213988 70.0540738 103.561982 -1 6872
6874 3 155.179482 69.9531977 103.613779 -1 6873
6875 3 155.117124 69.8718633 103.682916 -1 6874
6876 3 155.089402 69.8235183 103.745635 -1 6875
6877 3 155.090538 69.7828855 103.783116 -1 6876
6878 3 155.079026 69.758667 103.814661 -1 6877
6879 3 155.073099 69.7645064 103.838051 -1 6878
6880 3 154.983841 69.719798 103.893783 -1 6879
6881 3 154.909928 69.6967042 103.944653 -1 6880
6882 3 154.849112 69.7308769 103.954691 -1 6881
6883 3 154.864624 69.8529939 103.946546 -1 6882
6884 3 154.706393 69.8082449 103.995688 -1 6883
6885 3 154.69568 69.8847419 104.02368 -1 6884
6886 3 154.67214 69.9605672 104.050586 -1 6885
6887 3 154.666632 70.0490391 104.07544 -1 6886
6888 3 154.601889 70.1362427 104.069634 -1 6887
6889 3 154.588496 70.1543509 104.088573 -1 6888
6890 3 154.513648 70.1716362 104.127434 -1 6889
6891 3 154.502159 70.2207447 104.137536 -1 6890
6892 3 154.508511 70.2520346 104.154434 -1 6891
6893 3 154.509464 70.29386 104.218461 -1 6892
6894 3 154.533891 70.239321 104.261892 -1 6893
6895 3 154.539015 70.0813488 104.384053 -1 6894
6896 3 154.523779 70.0245952 104.449594 -1 6895
6897 3 154.283568 69.7922245 104.518908 -1 6896
6898 3 154.149414 69.589706 104.589101 -1 6897
6899 3 154.042158 69.515911 104.624998 -1 6898
6900 3 153.920955 69.5619937 104.701135 -1 6899
6901 3 153.691926 69.6012993 104.768681 -1 6900
6902 3 153.604688 69.595477 104.787085 -1 6901
6903 3 153.563021 69.6165961 104.802234 -1 6902
6904 3 153.48614 69.6242115 104.817814 -1 6903
6905 3 153.438981 69.6327968 104.835948 -1 6904
6906 3 153.244903 69.6138946 104.897794 -1 6905
6907 3 153.061883 69.5422938 105.174645 -1 6906
6908 3 152.917387 69.4197367 105.219661 -1 6907
6909 3 152.982482 69.5017764 105.22801 -1 6908
6910 3 152.994356 69.4871187 105.282948 -1 6909
6911 3 152.884018 69.3861933 105.349912 -1 6910
6912 3 152.876212 69.3513835 105.333981 -1 6911
6913 3 152.831669 69.3469693 105.306033 -1 6912
6914 3 152.797865 69.3536224 105.276067 -1 6913
6915 3 152.967811 69.4589379 105.387496 -1 6911
6916 3 152.906499 69.5189374 105.463943 -1 6915
6917 3 152.847607 69.5503477 105.498953 -1 6916
6918 3 152.808598 69.5351286 105.548833 -1 6917
6919 3 152.782083 69.5415566 105.593865 -1 6918
6920 3 152.73343 69.5924374 105.673662 -1 6919
6921 3 152.792022 69.5852253 105.706064 -1 6920
6922 3 152.881627 69.4312485 105.806954 -1 6921
6923 3 152.93284 69.4033709 105.869017 -1 6922
6924 3 152.88985 69.5904774 105.911187 -1 6923
6925 3 152.597424 69.5415483 105.920472 -1 6924
6926 3 152.471945 69.6593251 105.949071 -1 6925
6927 3 152.451082 69.6733877 105.967634 -1 6926
6928 3 152.412975 69.7065349 106.003692 -1 6927
6929 3 152.418256 69.7586183 106.038722 -1 6928
6930 3 152.394237 69.7868994 106.077436 -1 6929
6931 3 152.368092 69.7941122 106.14619 -1 6930
6932 3 152.328131 69.8296037 106.156818 -1 6931
6933 3 152.323683 69.8655475 106.195212 -1 6932
6934 3 152.333415 69.7187591 106.16367 -1 6931
6935 3 152.333743 69.685709 106.246093 -1 6934
6936 3 152.298957 69.6138394 106.286891 -1 6935
6937 3 152.333916 69.6388566 106.332225 -1 6936
6938 3 152.296078 69.6768017 106.34234 -1 6937
6939 3 152.91557 69.4943953 105.965043 -1 6924
6940 3 153.024205 69.4808477 106.004172 -1 6939
6941 3 152.988039 69.4479413 106.03429 -1 6940
6942 3 152.984086 69.4382956 106.061134 -1 6941
6943 3 153.185548 69.4391098 106.056423 -1 6940
6944 3 153.23397 69.3601411 106.034045 -1 6943
6945 3 153.385486 69.4251688 106.006445 -1 6944
6946 3 153.231556 69.4229323 106.090093 -1 6943
6947 3 153.296001 69.5029017 106.147919 -1 6946
6948 3 153.335107 69.5913942 106.225227 -1 6947
6949 3 153.303689 69.6548917 106.351271 -1 6948
6950 3 152.433924 69.6945064 105.616065 -1 6920
6951 3 152.307935 69.7331481 105.617721 -1 6950
6952 3 152.072882 69.7729874 105.657655 -1 6951
6953 3 151.972175 69.7667308 105.600479 -1 6952
6954 3 151.950209 69.7000509 105.567586 -1 6953
6955 3 151.91838 69.6202386 105.561886 -1 6954
6956 3 151.909719 69.5328158 105.560457 -1 6955
6957 3 151.916377 69.5429537 105.53371 -1 6956
6958 3 151.910971 69.5435891 105.508389 -1 6957
6959 3 151.92719 69.459825 105.582167 -1 6957
6960 3 152.016652 69.5119792 105.6504 -1 6959
6961 3 152.012506 69.5711646 105.682892 -1 6960
6962 3 153.570215 69.606644 104.730441 -1 6902
6963 3 153.520344 69.6680883 104.683251 -1 6962
6964 3 153.395044 69.7054437 104.610596 -1 6963
6965 3 153.323216 69.6516699 104.568688 -1 6964
6966 3 153.234021 69.617056 104.469382 -1 6965
6967 3 153.162704 69.5786893 104.423074 -1 6966
6968 3 153.096105 69.5401682 104.377212 -1 6967
6969 3 152.932295 69.5920834 104.322154 -1 6968
6970 3 152.731914 69.3888113 104.359908 -1 6969
6971 3 152.662409 69.3582889 104.412132 -1 6970
6972 3 152.486058 69.2944601 104.463352 -1 6971
6973 3 152.365584 69.2760009 104.507226 -1 6972
6974 3 152.229821 69.2184853 104.459977 -1 6973
6975 3 152.094654 69.2769696 104.355957 -1 6974
6976 3 151.954501 69.2999338 104.236106 -1 6975
6977 3 151.921674 69.3980104 104.130822 -1 6976
6978 3 151.858399 69.4008504 104.023528 -1 6977
6979 3 151.736581 69.5376122 103.874174 -1 6978
6980 3 151.738848 69.5477272 103.821164 -1 6979
6981 3 151.835862 69.605646 103.662426 -1 6980
6982 3 154.292756 69.5911226 104.602385 -1 6897
6983 3 154.278579 69.53381 104.642558 -1 6982
6984 3 154.624405 70.6548547 104.149128 -1 6893
6985 3 154.67808 70.8767613 104.164826 -1 6984
6986 3 154.649033 70.9860764 104.180545 -1 6985
6987 3 154.63463 71.1084224 104.168365 -1 6986
6988 3 154.611049 71.1435294 104.181111 -1 6987
6989 3 154.26411 70.1979682 104.122084 -1 6891
6990 3 154.231895 70.2464621 104.130458 -1 6989
6991 3 155.222396 69.8607321 103.593107 -1 6874
6992 3 155.251337 69.836012 103.577212 -1 6991
6993 3 155.277192 69.804978 103.562842 -1 6992
6994 3 155.282016 69.6537078 103.632687 -1 6993
6995 3 155.232555 69.6068547 103.718719 -1 6994
6996 3 155.224419 69.494991 103.827156 -1 6995
6997 3 155.230728 69.4956848 103.853225 -1 6996
6998 3 155.373115 69.4542868 103.904238 -1 6997
6999 3 155.482388 69.3374475 103.89674 -1 6998
7000 3 155.637485 69.267197 103.854464 -1 6999
7001 3 155.71015 69.2835197 103.805204 -1 7000
7002 3 155.833964 69.2389817 103.7782 -1 7001
7003 3 155.904458 69.1892383 103.747554 -1 7002
7004 3 155.943031 69.1176875 103.694182 -1 7003
7005 3 156.02132 69.0407884 103.620087 -1 7004
7006 3 156.05192 69.0536894 103.59341 -1 7005
7007 3 156.055392 69.0720211 103.562575 -1 7006
7008 3 156.082285 69.0827252 103.510187 -1 7007
7009 3 156.105256 69.0427975 103.497821 -1 7008
7010 3 156.106733 69.0291906 103.449883 -1 7009
7011 3 156.096676 69.0234354 103.424569 -1 7010
7012 3 156.164171 69.0125665 103.382061 -1 7011
7013 3 156.210883 68.9935124 103.365909 -1 7012
7014 3 155.193203 70.3406489 103.425083 -1 6871
7015 3 155.059394 70.5421433 103.328203 -1 7014
7016 3 155.098217 70.6551058 103.221304 -1 7015
7017 3 155.058917 70.6707004 103.110104 -1 7016
7018 3 155.030169 70.73291 103.063451 -1 7017
7019 3 154.93776 70.7990537 102.958364 -1 7018
7020 3 154.81063 70.7481618 102.910446 -1 7019
7021 3 154.807246 70.6656375 102.830921 -1 7020
7022 3 154.80933 70.6020534 102.82383 -1 7021
7023 3 156.522122 69.9091221 103.1564 -1 6854
7024 3 156.550368 69.7510002 103.205284 -1 7023
7025 3 156.561061 69.7293244 103.238647 -1 7024
7026 3 156.546082 69.6490316 103.156445 -1 7024
7027 3 156.523397 69.629716 103.107773 -1 7026
7028 3 157.826639 70.6396694 99.9376124 -1 6801
7029 3 157.897362 70.6410806 99.9162398 -1 7028
7030 3 158.105306 70.6817565 99.9231094 -1 7029
7031 3 158.223089 70.746067 99.9695379 -1 7030
7032 3 158.235547 70.7526403 100.077912 -1 7031
7033 3 158.222899 70.7300862 100.110689 -1 7032
7034 3 158.200996 70.7246568 100.137551 -1 7033
7035 3 158.181416 70.7024599 100.16957 -1 7034
7036 3 159.550388 68.0020944 99.1872582 -1 6759
7037 3 159.485138 68.1309038 99.0888306 -1 7036
7038 3 159.433824 68.2272978 99.0288902 -1 7037
7039 3 159.278145 68.2263272 98.9291069 -1 7038
7040 3 159.262138 68.2078304 98.9043837 -1 7039
7041 3 159.274996 68.1328639 98.8980428 -1 7040
7042 3 163.649431 68.2370453 98.3738064 -1 6723
7043 3 163.622086 68.2506438 98.3101163 -1 7042
7044 3 163.500928 68.353825 98.2108211 -1 7043
7045 3 163.713613 68.3112812 98.1905145 -1 7044
7046 3 163.728307 68.3399156 98.1559457 -1 7045
7047 3 163.7897 68.357991 98.0160047 -1 7046
7048 3 163.900244 68.4256116 97.9536016 -1 7047
7049 3 163.960869 68.4509334 97.8969288 -1 7048
7050 3 164.055665 68.4539421 97.8504777 -1 7049
7051 3 164.091962 68.4918199 97.8159573 -1 7050
7052 3 163.343953 68.5551324 98.108658 -1 7044
7053 3 163.253555 68.6316808 98.0486166 -1 7052
7054 3 163.205978 68.6857764 97.9997221 -1 7053
7055 3 163.185026 68.772223 97.9449183 -1 7054
7056 3 163.189902 68.8693066 97.8901129 -1 7055
7057 3 163.182393 68.8852063 97.8563973 -1 7056
7058 3 163.280568 68.6199662 97.9127506 -1 7057
7059 3 163.299593 68.5210179 97.8852846 -1 7058
7060 3 163.375528 68.3546807 97.8257603 -1 7059
7061 3 163.394143 68.3083274 97.7835259 -1 7060
7062 3 163.373081 68.1306691 97.7723969 -1 7061
7063 3 163.392803 68.055183 97.7093907 -1 7062
7064 3 163.408429 68.0318402 97.6602768 -1 7063
7065 3 163.415762 67.9392717 97.657565 -1 7064
7066 3 163.394256 67.7889003 97.6382711 -1 7065
7067 3 163.37955 67.5591568 97.6408355 -1 7066
7068 3 163.240912 67.4067879 97.6364724 -1 7067
7069 3 163.172385 67.3099804 97.6254174 -1 7068
7070 3 163.163441 67.2138594 97.6210974 -1 7069
7071 3 163.175091 68.9613286 97.7490785 -1 7057
7072 3 163.16096 69.1382898 97.5559494 -1 7071
7073 3 163.130053 69.0841271 97.5104111 -1 7072
7074 3 163.0811 69.0154986 97.495233 -1 7073
7075 3 162.84186 68.9229277 97.293113 -1 7074
7076 3 162.676045 68.9318727 97.1856341 -1 7075
7077 3 162.541088 68.9878562 97.0687346 -1 7076
7078 3 162.541088 68.9878562 97.0687346 -1 7077
7079 3 162.434602 69.0822728 97.0018866 -1 7078
7080 3 162.242415 69.3193956 96.8859646 -1 7079
7081 3 161.990306 69.5510559 96.7648518 -1 7080
7082 3 161.806006 69.7713402 96.6545926 -1 7081
7083 3 161.233248 70.0925918 96.3307542 -1 7082
7084 3 160.954718 70.0595228 96.2526648 -1 7083
7085 3 160.823275 70.0500063 96.1838984 -1 7084
7086 3 160.426764 69.9907923 96.0436495 -1 7085
7087 3 160.216116 70.0320414 95.9818065 -1 7086
7088 3 159.860317 70.1678648 95.8220553 -1 7087
7089 3 159.698678 70.2293798 95.7314611 -1 7088
7090 3 159.597189 70.2978524 95.61623 -1 7089
7091 3 159.523336 70.3359521 95.5409034 -1 7090
7092 3 159.445857 70.3956241 95.488197 -1 7091
7093 3 159.051445 70.4409649 95.4091111 -1 7092
7094 3 158.827265 70.3718841 95.3780112 -1 7093
7095 3 158.552377 70.3467946 95.3017126 -1 7094
7096 3 158.184997 70.2928886 95.2542849 -1 7095
7097 3 158.025371 70.2003185 95.2362445 -1 7096
7098 3 157.919403 70.1264542 95.2179211 -1 7097
7099 3 157.736302 70.0396138 95.0806085 -1 7098
7100 3 157.548366 70.0124617 95.0428328 -1 7099
7101 3 157.426447 69.9678705 94.9864646 -1 7100
7102 3 157.106462 69.8262956 94.9685073 -1 7101
7103 3 156.879744 69.801354 94.9857416 -1 7102
7104 3 156.405615 69.9288008 94.8570952 -1 7103
7105 3 156.137738 69.9911275 94.7916557 -1 7104
7106 3 155.685076 70.0067009 94.7260146 -1 7105
7107 3 155.347964 69.9662055 94.6844054 -1 7106
7108 3 155.1895 69.9480721 94.6206777 -1 7107
7109 3 155.083411 70.0208759 94.5081522 -1 7108
7110 3 154.931744 70.0873658 94.4234603 -1 7109
7111 3 154.57272 70.0692392 94.3770298 -1 7110
7112 3 154.46198 70.073279 94.340496 -1 7111
7113 3 154.40426 70.1027467 94.3006893 -1 7112
7114 3 154.24882 69.9969699 94.2320008 -1 7113
7115 3 154.182017 69.8582109 94.2055773 -1 7114
7116 3 154.1049 69.7161981 94.179213 -1 7115
7117 3 153.99057 69.6234398 94.1671725 -1 7116
7118 3 153.845507 69.5579129 94.146616 -1 7117
7119 3 153.552956 69.5009777 94.0582886 -1 7118
7120 3 153.408615 69.5855892 93.9430342 -1 7119
7121 3 153.403461 69.5829477 93.914493 -1 7120
7122 3 153.375998 69.6028346 93.7344898 -1 7121
7123 3 153.343948 69.7248876 93.6449052 -1 7122
7124 3 153.314283 69.8473445 93.5554102 -1 7123
7125 3 153.111475 69.9551887 93.3749536 -1 7124
7126 3 152.85366 70.0453728 93.2840044 -1 7125
7127 3 152.70515 70.0275659 93.2533938 -1 7126
7128 3 152.617643 69.9913246 93.2009783 -1 7127
7129 3 152.615194 70.0123821 93.1669085 -1 7128
7130 3 152.620294 70.0538665 93.1281876 -1 7129
7131 3 152.567747 70.0813538 93.0617849 -1 7130
7132 3 152.567482 70.1298713 92.9634503 -1 7131
7133 3 152.545522 70.2410043 92.8781119 -1 7132
7134 3 152.50103 70.2942785 92.8348233 -1 7133
7135 3 152.521101 70.3921378 92.78313 -1 7134
7136 3 152.483724 70.5084996 92.6673519 -1 7135
7137 3 152.444258 70.6956049 92.64983 -1 7136
7138 3 152.424607 70.7134025 92.6736669 -1 7137
7139 3 152.500724 70.5173542 92.6369789 -1 7136
7140 3 152.500963 70.5106078 92.5521006 -1 7139
7141 3 152.488084 70.5098284 92.5230118 -1 7140
7142 3 152.480539 70.5332679 92.4883077 -1 7141
7143 3 152.639759 70.8690907 92.1248695 -1 7142
7144 3 152.663607 70.8516997 92.0432185 -1 7143
7145 3 152.765637 70.896745 91.9491826 -1 7144
7146 3 152.862821 70.9612569 91.9081398 -1 7145
7147 3 152.885852 70.9826637 91.8749281 -1 7146
7148 3 152.904725 71.1229778 91.8133166 -1 7147
7149 3 152.904751 71.2249979 91.7025282 -1 7148
7150 3 152.93615 71.3088127 91.539419 -1 7149
7151 3 152.955761 71.3998976 91.3742797 -1 7150
7152 3 152.936895 71.4221726 91.3107717 -1 7151
7153 3 152.920895 71.3970382 91.2873463 -1 7152
7154 3 152.904128 71.3752038 91.2631148 -1 7153
7155 3 152.863073 71.3935146 91.199916 -1 7154
7156 3 152.832795 71.4911315 91.1185568 -1 7155
7157 3 152.810202 71.5853797 91.0383019 -1 7156
7158 3 152.848342 71.5782332 90.954511 -1 7157
7159 3 152.8981 71.5818786 90.8107931 -1 7158
7160 3 152.960373 71.5932236 90.69442 -1 7159
7161 3 152.98274 71.5588096 90.6741053 -1 7160
7162 3 153.069724 71.6343147 90.5724536 -1 7161
7163 3 153.22042 71.788067 90.5412383 -1 7162
7164 3 153.673976 71.8346456 90.5157998 -1 7163
7165 3 153.807343 71.7762103 90.5050886 -1 7164
7166 3 153.972574 71.8204126 90.5297407 -1 7165
7167 3 154.031137 71.8835526 90.5461324 -1 7166
7168 3 154.161587 71.9302892 90.5691613 -1 7167
7169 3 154.182544 71.9318696 90.5406901 -1 7168
7170 3 154.268245 71.8545429 90.4753737 -1 7169
7171 3 154.364239 71.7212265 90.42351 -1 7170
7172 3 154.380662 71.7333174 90.3923736 -1 7171
7173 3 154.380657 71.7620741 90.3566726 -1 7172
7174 3 154.424094 71.6910352 90.2879937 -1 7173
7175 3 154.416168 71.7228649 90.2512517 -1 7174
7176 3 154.372411 71.7589887 90.2120521 -1 7175
7177 3 154.368162 71.6957907 90.023391 -1 7176
7178 3 154.354499 71.6704906 89.9996355 -1 7177
7179 3 154.388317 71.6202768 90.5061253 -1 7171
7180 3 154.386814 71.5887741 90.5424553 -1 7179
7181 3 153.063854 71.6224003 90.5461579 -1 7162
7182 3 153.130647 71.6918102 90.387637 -1 7181
7183 3 153.277372 71.7795697 90.3138583 -1 7182
7184 3 153.328297 71.8216003 90.2768011 -1 7183
7185 3 152.647693 70.0174665 93.3112594 -1 7126
7186 3 152.579517 70.0021156 93.3411201 -1 7185
7187 3 152.646454 70.0012384 93.4305222 -1 7186
7188 3 153.323509 70.0021979 93.5754601 -1 7123
7189 3 153.33877 70.1828096 93.5026048 -1 7188
7190 3 153.408617 70.2196365 93.3811939 -1 7189
7191 3 153.551188 70.3736791 93.3208418 -1 7190
7192 3 153.569518 70.6152366 93.2329261 -1 7191
7193 3 153.501507 70.9808276 93.1102811 -1 7192
7194 3 153.478168 70.8203581 93.0626205 -1 7193
7195 3 153.601182 71.4099118 92.9791961 -1 7193
7196 3 153.672244 71.4426841 92.9454248 -1 7195
7197 3 153.676563 71.4061783 92.8972497 -1 7196
7198 3 153.802482 71.5267181 92.7578786 -1 7197
7199 3 153.924007 71.6333768 92.6505547 -1 7198
7200 3 154.031288 71.58891 92.5801457 -1 7199
7201 3 154.123222 71.5707504 92.5312958 -1 7200
7202 3 154.106429 71.5875761 92.6415011 -1 7201
7203 3 154.18166 71.6961027 92.6467713 -1 7202
7204 3 154.177151 71.7417324 92.6639336 -1 7203
7205 3 154.124734 71.8720718 92.7151049 -1 7204
7206 3 154.178255 71.9558247 92.7540065 -1 7205
7207 3 154.305531 71.8625869 92.8408602 -1 7206
7208 3 154.323777 71.7999693 92.8862096 -1 7207
7209 3 154.348649 71.7971542 92.9168527 -1 7208
7210 3 154.330549 71.8320731 92.9645578 -1 7209
7211 3 154.330388 71.8413756 92.99089 -1 7210
7212 3 154.231757 71.5947743 92.7031952 -1 7203
7213 3 154.334567 71.4928981 92.704818 -1 7212
7214 3 154.444299 71.5062039 92.6204584 -1 7213
7215 3 154.482948 71.5375124 92.5857498 -1 7214
7216 3 153.949121 71.7335348 92.6842436 -1 7199
7217 3 153.841708 71.9313898 92.7162761 -1 7216
7218 3 153.7847 72.1906345 92.6778106 -1 7217
7219 3 153.725559 72.2962896 92.6775648 -1 7218
7220 3 153.656035 72.4039837 92.6764064 -1 7219
7221 3 153.635605 72.6001965 92.6835947 -1 7220
7222 3 153.601958 72.7579555 92.6713027 -1 7221
7223 3 153.541338 72.8945314 92.5780781 -1 7222
7224 3 153.539421 72.8968845 92.520612 -1 7223
7225 3 153.521273 72.9294129 92.4266295 -1 7224
7226 3 153.496177 72.9417141 92.3942564 -1 7225
7227 3 153.458724 73.0466099 92.3101557 -1 7226
7228 3 153.450878 73.2028709 92.1861663 -1 7227
7229 3 153.445332 73.2179737 92.0971348 -1 7228
7230 3 153.453407 73.2750279 91.998261 -1 7229
7231 3 153.471865 73.3129205 91.9328297 -1 7230
7232 3 153.502335 70.9616638 93.3451783 -1 7193
7233 3 153.438959 70.9483371 93.3743916 -1 7232
7234 3 154.181285 69.8027262 94.074875 -1 7116
7235 3 154.224901 69.8532599 94.0066887 -1 7234
7236 3 155.20897 69.9337937 94.7990523 -1 7108
7237 3 155.191053 69.8791285 94.98525 -1 7236
7238 3 155.182329 69.8647113 95.0172638 -1 7237
7239 3 155.040283 69.7338286 95.1283268 -1 7238
7240 3 154.975118 69.6865264 95.1651065 -1 7239
7241 3 154.930996 69.7366128 95.1779349 -1 7240
7242 3 154.968634 69.6185619 95.2111863 -1 7240
7243 3 154.944976 69.6162996 95.2390105 -1 7242
7244 3 154.897129 69.5950354 95.2701563 -1 7243
7245 3 154.837569 69.6706849 95.2752935 -1 7244
7246 3 154.805908 69.6249137 95.3714477 -1 7245
7247 3 157.416104 69.8755485 95.1550713 -1 7100
7248 3 157.388313 69.7114899 95.3123314 -1 7247
7249 3 157.487491 69.6671504 95.4194739 -1 7248
7250 3 157.515713 69.6180347 95.463965 -1 7249
7251 3 157.515709 69.6175426 95.4930533 -1 7250
7252 3 157.51592 69.5461813 95.5410968 -1 7251
7253 3 157.514275 69.4247265 95.6023498 -1 7252
7254 3 157.50391 69.4067608 95.6641814 -1 7253
7255 3 157.497129 69.5643354 95.4187581 -1 7249
7256 3 159.376977 70.3398489 95.4390478 -1 7093
7257 3 159.383391 70.3133345 95.3891711 -1 7256
7258 3 159.417857 70.255036 95.3795088 -1 7257
7259 3 159.45333 70.2178768 95.3641782 -1 7258
7260 3 162.50517 68.8928426 96.8896654 -1 7076
7261 3 162.485274 68.8893786 96.8595678 -1 7260
7262 3 162.594204 69.2222005 96.7807955 -1 7261
7263 3 162.658288 69.1479946 96.7798795 -1 7262
7264 3 162.905337 68.9336231 96.7811754 -1 7263
7265 3 162.99955 68.9057098 96.7711123 -1 7264
7266 3 165.334511 67.3951092 98.6904904 -1 6719
7267 3 165.313844 67.5148085 98.5991442 -1 7266
7268 3 165.328395 67.5160506 98.5722726 -1 7267
7269 3 165.356216 65.9759019 99.6049385 -1 6709
7270 3 165.353217 65.979665 99.6881224 -1 7269
7271 3 165.483133 66.0191136 99.8057549 -1 7270
7272 3 165.433202 65.9205766 99.9377563 -1 7271
7273 3 165.38296 65.8164689 100.09902 -1 7272
7274 3 165.323936 65.7763691 100.186525 -1 7273
7275 3 165.400774 65.9813631 100.337921 -1 7274
7276 3 165.519728 65.9744375 100.409242 -1 7275
7277 3 165.845985 66.1710466 100.562539 -1 7276
7278 3 166.075479 66.1439021 100.596228 -1 7277
7279 3 166.269398 66.086075 100.606146 -1 7278
7280 3 166.376823 66.0996718 100.587433 -1 7279
7281 3 166.363548 66.057072 100.541526 -1 7280
7282 3 166.623396 66.0385426 100.521408 -1 7281
7283 3 166.776316 65.9322883 100.483811 -1 7282
7284 3 167.073862 66.0608049 100.458195 -1 7283
7285 3 167.143497 66.1034653 100.427755 -1 7284
7286 3 167.315587 66.1223812 100.360391 -1 7285
7287 3 167.4687 66.0927679 100.331118 -1 7286
7288 3 167.679576 66.1122971 100.379276 -1 7287
7289 3 167.911713 66.0948664 100.439579 -1 7288
7290 3 167.986315 66.1764368 100.455178 -1 7289
7291 3 168.073579 66.2515388 100.418775 -1 7290
7292 3 168.064711 66.4817767 100.330267 -1 7291
7293 3 168.075369 66.53754 100.289423 -1 7292
7294 3 166.413166 66.1874173 100.651858 -1 7280
7295 3 166.600999 66.3384605 100.689555 -1 7294
7296 3 166.765066 66.6068149 100.720884 -1 7295
7297 3 166.85607 66.845584 100.833328 -1 7296
7298 3 166.878109 67.0592422 100.943502 -1 7297
7299 3 166.937601 67.1940181 101.023779 -1 7298
7300 3 166.951334 67.2233014 101.072183 -1 7299
7301 3 165.773078 66.1224309 100.59458 -1 7277
7302 3 165.725286 66.1690626 100.632366 -1 7301
7303 3 165.720674 66.3418937 100.641904 -1 7302
7304 3 165.775796 66.4344575 100.651533 -1 7303
7305 3 165.709193 66.5049429 100.652926 -1 7304
7306 3 165.742827 66.6945355 100.661778 -1 7305
7307 3 165.717678 66.7454978 100.672952 -1 7306
7308 3 165.696253 66.7944429 100.685061 -1 7307
7309 3 165.675867 66.8443535 100.697002 -1 7308
7310 3 165.610062 66.8575731 100.713553 -1 7309
7311 3 165.581792 67.0392303 100.771893 -1 7310
7312 3 165.603698 67.2485163 100.827982 -1 7311
7313 3 165.527488 67.4218519 100.937109 -1 7312
7314 3 165.511517 67.4527095 100.95433 -1 7313
7315 3 165.497476 67.512668 100.963788 -1 7314
7316 3 165.303197 65.4922147 99.6949278 -1 6707
7317 3 165.519467 65.5002386 99.7185751 -1 7316
7318 3 165.610903 65.5207584 99.696042 -1 7317
7319 3 165.749385 65.5148729 99.6577339 -1 7318
7320 3 165.937498 65.5241163 99.6498067 -1 7319
7321 3 166.16531 65.4418228 99.6701338 -1 7320
7322 3 166.273089 65.4142763 99.6620524 -1 7321
7323 3 166.382394 65.3773906 99.6565611 -1 7322
7324 3 166.508211 65.3391266 99.6534647 -1 7323
7325 3 166.539031 65.3045673 99.75036 -1 7324
7326 3 166.575436 65.3129543 99.8088568 -1 7325
7327 3 166.548086 65.3414401 99.6296072 -1 7324
7328 3 166.711335 63.0498547 100.015286 -1 6694
7329 3 166.720247 62.9313894 100.157346 -1 7328
7330 3 166.790074 62.8080969 100.363846 -1 7329
7331 3 166.888599 62.7542791 100.472685 -1 7330
7332 3 167.072131 62.6812214 100.596104 -1 7331
7333 3 167.204777 62.6457636 100.676337 -1 7332
7334 3 167.306199 62.6320363 100.747567 -1 7333
7335 3 167.534488 62.5475987 100.822741 -1 7334
7336 3 167.672963 62.4739841 100.912264 -1 7335
7337 3 167.898373 62.5181639 101.012136 -1 7336
7338 3 168.191654 62.5261487 101.100697 -1 7337
7339 3 168.256503 62.4915789 101.171775 -1 7338
7340 3 168.711523 62.6665548 101.267642 -1 7339
7341 3 169.053501 62.7944801 101.333252 -1 7340
7342 3 169.119592 62.8386597 101.35814 -1 7341
7343 3 169.264028 62.980132 101.506089 -1 7342
7344 3 169.315412 63.0649411 101.574031 -1 7343
7345 3 169.459486 63.3025273 101.752542 -1 7344
7346 3 169.632278 63.1887328 101.853906 -1 7345
7347 3 169.738357 63.2985594 101.921593 -1 7346
7348 3 169.832611 63.4690842 101.973315 -1 7347
7349 3 169.939006 63.5073361 102.057588 -1 7348
7350 3 170.108161 63.535364 102.178257 -1 7349
7351 3 170.309967 63.5837074 102.324344 -1 7350
7352 3 170.383324 63.5943954 102.383836 -1 7351
7353 3 170.44543 63.623376 102.464407 -1 7352
7354 3 170.596071 63.6461987 102.529613 -1 7353
7355 3 170.771208 63.8288753 102.639651 -1 7354
7356 3 170.856216 63.9458537 102.674789 -1 7355
7357 3 171.076753 64.0930697 102.664782 -1 7356
7358 3 171.206757 64.0649248 102.659644 -1 7357
7359 3 171.390769 63.8131626 102.660399 -1 7358
7360 3 171.37853 63.7919512 102.637431 -1 7359
7361 3 171.372786 63.7404447 102.622326 -1 7360
7362 3 171.607 63.602702 102.760926 -1 7359
7363 3 171.601321 63.4376917 102.798857 -1 7362
7364 3 171.659006 63.3345477 102.855892 -1 7363
7365 3 171.688723 63.1636537 102.845936 -1 7364
7366 3 171.657878 62.9610459 102.836335 -1 7365
7367 3 171.88281 62.8713262 102.80287 -1 7366
7368 3 171.896199 62.7721551 102.800698 -1 7367
7369 3 171.951732 62.562624 102.881496 -1 7368
7370 3 172.070837 62.5502999 102.924161 -1 7369
7371 3 172.158199 62.5389588 102.989403 -1 7370
7372 3 172.231646 62.5066531 103.031387 -1 7371
7373 3 172.390736 62.4855468 103.080332 -1 7372
7374 3 172.491479 62.3872641 103.140226 -1 7373
7375 3 172.519792 62.3476794 103.178661 -1 7374
7376 3 172.551219 62.3208049 103.214531 -1 7375
7377 3 172.573285 62.403863 103.276981 -1 7376
7378 3 172.484327 62.4725602 103.277836 -1 7377
7379 3 172.470443 62.5173122 103.318667 -1 7378
7380 3 172.501138 62.5748144 103.335236 -1 7379
7381 3 170.897184 64.0076622 102.691352 -1 7356
7382 3 170.959 64.1997437 102.732368 -1 7381
7383 3 170.968165 64.2275012 102.753347 -1 7382
7384 3 171.094643 64.4057671 102.831148 -1 7383
7385 3 171.185006 64.5733457 102.907098 -1 7384
7386 3 171.26576 64.6863637 102.941925 -1 7385
7387 3 171.316077 64.8814899 102.979812 -1 7386
7388 3 171.353224 65.0114916 102.978947 -1 7387
7389 3 171.429813 65.0516291 103.056978 -1 7388
7390 3 171.472832 65.036218 103.091897 -1 7389
7391 3 171.575181 65.2143622 103.165477 -1 7390
7392 3 171.590856 65.2618574 103.234532 -1 7391
7393 3 171.626699 65.3581523 103.267634 -1 7392
7394 3 171.575338 65.4153168 103.300422 -1 7393
7395 3 171.598411 65.4847374 103.46944 -1 7394
7396 3 171.713449 65.556625 103.490842 -1 7395
7397 3 171.727622 65.5655028 103.516387 -1 7396
7398 3 171.761448 65.5911598 103.592223 -1 7397
7399 3 171.977046 65.7562537 103.784162 -1 7398
7400 3 172.145005 65.6750311 103.796546 -1 7399
7401 3 172.202567 65.5624756 103.804259 -1 7400
7402 3 171.986804 65.792549 103.802362 -1 7399
7403 3 172.046086 65.8153282 103.829327 -1 7402
7404 3 172.231501 65.8189692 103.874892 -1 7403
7405 3 172.240765 65.8349885 103.923872 -1 7404
7406 3 172.284438 65.8834891 104.020461 -1 7405
7407 3 172.341728 65.9720232 104.056891 -1 7406
7408 3 172.37921 66.0878626 104.084383 -1 7407
7409 3 172.5245 66.1552065 103.980577 -1 7408
7410 3 172.6714 66.2871298 103.861172 -1 7409
7411 3 172.807848 66.4717793 103.857034 -1 7410
7412 3 172.912011 66.6492957 103.876776 -1 7411
7413 3 173.102542 66.9387965 103.852773 -1 7412
7414 3 173.152877 66.9021793 103.816003 -1 7413
7415 3 173.240387 66.8489088 103.787595 -1 7414
7416 3 173.381988 66.8566138 103.801996 -1 7415
7417 3 173.502846 66.9496036 103.818843 -1 7416
7418 3 173.576574 66.8083193 103.862026 -1 7417
7419 3 173.648341 66.7302838 103.940834 -1 7418
7420 3 173.713513 66.6961074 104.008053 -1 7419
7421 3 173.786838 66.757811 104.027092 -1 7420
7422 3 173.846258 66.7659393 104.057582 -1 7421
7423 3 173.894814 66.7773721 104.111666 -1 7422
7424 3 173.996955 66.7365988 104.158841 -1 7423
7425 3 174.030826 66.7215166 104.191968 -1 7424
7426 3 174.121808 66.620097 104.149964 -1 7425
7427 3 174.162182 66.6039186 104.13283 -1 7426
7428 3 174.217727 66.590825 104.116678 -1 7427
7429 3 174.343875 66.6216117 104.098029 -1 7428
7430 3 174.397343 66.639892 104.074127 -1 7429
7431 3 174.420839 66.6491603 104.048967 -1 7430
7432 3 174.45829 66.6237636 104.008101 -1 7431
7433 3 174.473449 66.5910332 103.992056 -1 7432
7434 3 174.501762 66.5857366 103.996577 -1 7433
7435 3 174.576263 66.6037223 103.949554 -1 7434
7436 3 174.633862 66.565323 103.914088 -1 7435
7437 3 174.677404 66.5320762 103.901404 -1 7436
7438 3 174.645659 66.518311 103.90103 -1 7437
7439 3 174.519265 66.420912 103.88408 -1 7438
7440 3 174.430415 66.3118357 103.874245 -1 7439
7441 3 174.410696 66.2427349 103.862773 -1 7440
7442 3 174.425 66.2243833 103.843076 -1 7441
7443 3 174.442543 66.219349 103.820571 -1 7442
7444 3 174.81199 66.5210504 103.893925 -1 7437
7445 3 174.879538 66.4505146 103.867222 -1 7444
7446 3 174.89013 66.3435569 103.816863 -1 7445
7447 3 174.891246 66.3088556 103.799547 -1 7446
7448 3 174.890571 66.2494994 103.787849 -1 7447
7449 3 174.893049 66.2224422 103.768854 -1 7448
7450 3 174.913815 66.2108047 103.748316 -1 7449
7451 3 174.947444 66.2277698 103.722502 -1 7450
7452 3 174.950442 66.1916685 103.679978 -1 7451
7453 3 174.945886 66.1541357 103.662602 -1 7452
7454 3 173.130707 67.0861102 103.84527 -1 7413
7455 3 173.190322 67.2250597 103.869168 -1 7454
7456 3 173.287278 67.4051632 103.887055 -1 7455
7457 3 173.374362 67.5123595 103.921918 -1 7456
7458 3 173.46444 67.5825895 103.940623 -1 7457
7459 3 173.542948 67.6642825 103.955123 -1 7458
7460 3 173.604369 67.7130148 103.975847 -1 7459
7461 3 173.948502 67.9455734 103.984168 -1 7460
7462 3 174.20527 68.096032 104.002958 -1 7461
7463 3 174.49441 68.3165951 103.957448 -1 7462
7464 3 174.574164 68.3746192 103.901626 -1 7463
7465 3 174.661062 68.4411854 103.870172 -1 7464
7466 3 175.04488 68.6316841 103.819254 -1 7465
7467 3 175.078401 68.7364685 103.695391 -1 7466
7468 3 175.176205 68.8746994 103.622419 -1 7467
7469 3 175.26105 69.1456627 103.515063 -1 7468
7470 3 175.204174 69.4175366 103.465831 -1 7469
7471 3 175.189915 69.5813826 103.474281 -1 7470
7472 3 175.12767 69.805874 103.461117 -1 7471
7473 3 175.005756 70.012789 103.418614 -1 7472
7474 3 174.912429 70.0633131 103.444668 -1 7473
7475 3 174.871699 70.0575976 103.466306 -1 7474
7476 3 174.843893 70.0694608 103.510752 -1 7475
7477 3 174.90586 70.3254949 103.479555 -1 7476
7478 3 174.904978 70.3469226 103.499528 -1 7477
7479 3 174.854755 70.457348 103.617827 -1 7478
7480 3 174.842034 70.5450129 103.619283 -1 7479
7481 3 174.837902 70.6001549 103.630146 -1 7480
7482 3 174.80982 70.7021189 103.676752 -1 7481
7483 3 174.806276 70.9251305 103.644612 -1 7482
7484 3 174.84609 71.0545221 103.642244 -1 7483
7485 3 174.922314 71.1177516 103.661809 -1 7484
7486 3 175.272986 71.1840404 103.692689 -1 7485
7487 3 175.576271 71.1576308 103.690132 -1 7486
7488 3 175.665617 71.1890885 103.719792 -1 7487
7489 3 175.812624 71.2296656 103.805712 -1 7488
7490 3 175.90569 71.1701152 103.808093 -1 7489
7491 3 175.956545 71.0806175 103.786825 -1 7490
7492 3 175.94788 71.0479814 103.768483 -1 7491
7493 3 175.931351 71.0142922 103.749324 -1 7492
7494 3 176.081773 71.1212804 103.819084 -1 7491
7495 3 176.205288 71.172518 103.899031 -1 7494
7496 3 176.19531 70.9468523 103.877929 -1 7495
7497 3 176.261966 70.8565454 103.884055 -1 7496
7498 3 176.51169 70.8398719 103.947176 -1 7497
7499 3 176.515642 70.8605348 103.967865 -1 7498
7500 3 175.60629 71.1273287 103.676525 -1 7487
7501 3 174.662308 71.1757049 103.611521 -1 7484
7502 3 174.604954 71.2874329 103.600266 -1 7501
7503 3 174.567043 71.1547678 103.603977 -1 7502
7504 3 174.46699 70.9765202 103.636562 -1 7503
7505 3 174.456053 71.3549531 103.53691 -1 7502
7506 3 174.27989 71.4825171 103.428456 -1 7505
7507 3 174.186523 71.4169289 103.407255 -1 7506
7508 3 174.046085 71.3848403 103.370859 -1 7507
7509 3 173.900229 71.3597003 103.331932 -1 7508
7510 3 173.848653 71.3195528 103.309874 -1 7509
7511 3 173.522779 71.4799995 103.171537 -1 7510
7512 3 173.332795 71.5596901 103.098535 -1 7511
7513 3 173.236641 71.6955689 103.023217 -1 7512
7514 3 173.182407 71.6261262 102.957262 -1 7513
7515 3 173.031634 71.6461278 102.802347 -1 7514
7516 3 172.80823 71.7311468 102.722689 -1 7515
7517 3 172.818139 71.8819718 102.631611 -1 7516
7518 3 172.825128 71.8961033 102.577129 -1 7517
7519 3 173.263988 71.7494203 103.115219 -1 7512
7520 3 173.064041 71.8484974 103.163555 -1 7519
7521 3 172.948777 71.9230981 103.178783 -1 7520
7522 3 172.893817 71.9181968 103.198181 -1 7521
7523 3 172.662607 72.1162051 103.419817 -1 7522
7524 3 172.636378 72.1505893 103.457959 -1 7523
7525 3 172.960786 72.4429199 103.448504 -1 7524
7526 3 173.05984 72.6057758 103.392507 -1 7525
7527 3 173.074917 72.7961066 103.342795 -1 7526
7528 3 173.129171 72.8620838 103.358013 -1 7527
7529 3 173.253183 72.9489218 103.377523 -1 7528
7530 3 173.384345 73.1289041 103.500033 -1 7529
7531 3 173.487753 73.3307896 103.56167 -1 7530
7532 3 173.595532 73.4350202 103.574375 -1 7531
7533 3 173.552941 73.4170371 103.623767 -1 7532
7534 3 173.524308 73.4227194 103.643418 -1 7533
7535 3 173.724863 73.5703115 103.531255 -1 7532
7536 3 173.797007 73.6751126 103.437472 -1 7535
7537 3 173.791463 73.8006257 103.35199 -1 7536
7538 3 173.749571 74.028327 103.309432 -1 7537
7539 3 173.730828 74.1448903 103.351035 -1 7538
7540 3 173.887872 74.2901421 103.411223 -1 7539
7541 3 174.013726 74.5122588 103.39546 -1 7540
7542 3 174.112308 74.5963827 103.413037 -1 7541
7543 3 174.208729 74.5580109 103.438136 -1 7542
7544 3 172.26911 72.0449693 103.462537 -1 7524
7545 3 171.954393 71.9728809 103.414438 -1 7544
7546 3 171.894952 71.9336575 103.442972 -1 7545
7547 3 171.834945 71.8914103 103.472305 -1 7546
7548 3 171.71912 71.857491 103.440684 -1 7547
7549 3 171.612772 71.9830567 103.365957 -1 7548
7550 3 171.482771 71.9676947 103.301591 -1 7549
7551 3 171.385577 71.9062443 103.254456 -1 7550
7552 3 171.215321 71.9534481 103.218706 -1 7551
7553 3 171.082899 72.0653505 103.246937 -1 7552
7554 3 170.970169 72.1255212 103.317953 -1 7553
7555 3 170.789168 72.0962681 103.405304 -1 7554
7556 3 170.683502 72.0281052 103.513632 -1 7555
7557 3 170.729122 72.0482473 103.539483 -1 7556
7558 3 172.180631 72.037751 103.478166 -1 7544
7559 3 172.105616 72.0622555 103.538052 -1 7558
7560 3 174.552392 71.350449 103.602201 -1 7502
7561 3 174.554313 71.3871326 103.618394 -1 7560
7562 3 171.750915 65.8555121 103.812871 -1 7403
7563 3 171.574625 65.7755132 103.839143 -1 7562
7564 3 171.467765 65.9445376 103.889791 -1 7563
7565 3 171.448331 65.9705329 103.933216 -1 7564
7566 3 171.32595 65.9146446 103.959648 -1 7565
7567 3 171.235862 65.9007134 103.979265 -1 7566
7568 3 171.115639 65.9723686 103.974401 -1 7567
7569 3 171.091185 66.044638 104.005751 -1 7568
7570 3 171.027631 66.1168934 104.058755 -1 7569
7571 3 170.970067 66.1141107 104.105129 -1 7570
7572 3 170.945695 66.1530201 104.118717 -1 7571
7573 3 170.910262 66.2756498 104.136031 -1 7572
7574 3 170.855149 66.328368 104.194596 -1 7573
7575 3 170.83764 66.3674954 104.208764 -1 7574
7576 3 170.84253 66.4006992 104.252732 -1 7575
7577 3 170.872949 66.4385902 104.272351 -1 7576
7578 3 170.905793 66.4851063 104.290036 -1 7577
7579 3 170.931383 66.5058713 104.313425 -1 7578
7580 3 170.942485 66.5397887 104.331909 -1 7579
7581 3 170.961969 66.5871767 104.347874 -1 7580
7582 3 170.971182 66.6154042 104.36756 -1 7581
7583 3 170.997509 66.6724862 104.38177 -1 7582
7584 3 170.997619 66.7211702 104.421051 -1 7583
7585 3 170.965076 66.8381885 104.387748 -1 7584
7586 3 170.848641 66.8600332 104.343692 -1 7585
7587 3 170.825156 66.9247657 104.324576 -1 7586
7588 3 170.796931 66.9899836 104.278931 -1 7587
7589 3 170.761106 67.0719847 104.202199 -1 7588
7590 3 170.762178 67.0993659 104.169385 -1 7589
7591 3 170.862109 67.3278436 104.09552 -1 7590
7592 3 170.740775 67.0555076 104.152439 -1 7590
7593 3 170.714261 67.0102424 104.109364 -1 7592
7594 3 171.82377 65.6421416 103.456118 -1 7396
7595 3 166.231836 62.371218 98.6894673 -1 6689
7596 3 166.061935 62.4202626 98.7422934 -1 7595
7597 3 165.912968 62.4134037 98.7823096 -1 7596
7598 3 165.743025 62.3562648 98.8315761 -1 7597
7599 3 165.48621 62.3349689 98.8614296 -1 7598
7600 3 165.150429 62.3850034 98.9225157 -1 7599
7601 3 164.990172 62.4898806 98.9931072 -1 7600
7602 3 164.925423 62.5719389 99.1097912 -1 7601
7603 3 164.871941 62.6172151 99.1212657 -1 7602
7604 3 164.731925 62.5759079 99.084862 -1 7603
7605 3 164.571461 62.5784098 99.1509309 -1 7604
7606 3 164.418108 62.5039816 99.2360699 -1 7605
7607 3 164.344065 62.4387955 99.2711426 -1 7606
7608 3 164.268971 62.412633 99.2104797 -1 7607
7609 3 164.192975 62.3973816 99.1759276 -1 7608
7610 3 164.133618 62.3045578 99.2481208 -1 7609
7611 3 164.16615 62.2279041 99.3276503 -1 7610
7612 3 164.10732 62.0143506 99.3990542 -1 7611
7613 3 163.735318 61.9621388 99.452564 -1 7612
7614 3 163.626972 61.8743159 99.488668 -1 7613
7615 3 163.471476 61.7862273 99.5479736 -1 7614
7616 3 163.239549 61.5249061 99.6379138 -1 7615
7617 3 163.185223 61.3271285 99.7054136 -1 7616
7618 3 163.15429 61.243189 99.7784024 -1 7617
7619 3 163.132951 61.1019501 99.9229022 -1 7618
7620 3 163.080508 61.0136381 99.9940797 -1 7619
7621 3 163.048358 60.8767532 100.021152 -1 7620
7622 3 163.102645 60.8535158 100.061505 -1 7621
7623 3 163.092799 60.6205269 100.169971 -1 7622
7624 3 163.236151 60.7992811 100.175469 -1 7623
7625 3 163.323419 60.776957 100.133596 -1 7624
7626 3 163.376513 60.7657743 100.056496 -1 7625
7627 3 163.404989 60.7516739 100.034406 -1 7626
7628 3 162.893383 60.838268 100.068857 -1 7621
7629 3 162.886802 60.8181307 100.158606 -1 7628
7630 3 162.93731 60.7546818 100.20743 -1 7629
7631 3 163.030219 60.6983894 100.173753 -1 7630
7632 3 163.134427 60.6932444 100.101305 -1 7631
7633 3 163.204948 60.663966 100.087597 -1 7632
7634 3 168.254347 61.056088 95.8420411 -1 6651
7635 3 168.134462 60.9496425 95.7889416 -1 7634
7636 3 167.960178 60.7220745 95.7555025 -1 7635
7637 3 167.957272 60.6992471 95.7307688 -1 7636
7638 3 167.93454 60.6931502 95.6989397 -1 7637
7639 3 167.830652 60.7561424 95.6082638 -1 7638
7640 3 167.753771 60.7942908 95.6167614 -1 7639
7641 3 167.661228 60.788133 95.6629112 -1 7640
7642 3 167.53666 60.715675 95.6898966 -1 7641
7643 3 167.543416 60.6841138 95.6091787 -1 7641
7644 3 169.42324 61.3483299 93.8625519 -1 6615
7645 3 169.380831 61.3514753 93.8245596 -1 7644
7646 3 169.370551 61.3257189 93.7990362 -1 7645
7647 3 169.23941 61.2284354 93.7690036 -1 7646
7648 3 169.060223 61.1119732 93.7349507 -1 7647
7649 3 168.942534 61.0047552 93.709536 -1 7648
7650 3 168.627668 61.0801583 93.6062581 -1 7649
7651 3 168.500605 61.1266189 93.542962 -1 7650
7652 3 168.465179 61.1296671 93.5059874 -1 7651
7653 3 168.388187 61.0601269 93.4787145 -1 7652
7654 3 168.327625 61.0757076 93.4343211 -1 7653
7655 3 168.315762 61.0645925 93.3746823 -1 7654
7656 3 168.319367 61.0484584 93.3189283 -1 7655
7657 3 168.348888 61.0504078 93.2635165 -1 7656
7658 3 168.816538 60.8997556 93.6820832 -1 7649
7659 3 168.72588 60.7336846 93.6752432 -1 7658
7660 3 168.615877 60.5479193 93.6695982 -1 7659
7661 3 168.473859 60.3877159 93.6522108 -1 7660
7662 3 168.335703 60.2098889 93.6396396 -1 7661
7663 3 168.18798 59.9491125 93.5546006 -1 7662
7664 3 168.042239 59.8328887 93.4655948 -1 7663
7665 3 167.977213 59.5684755 93.3958241 -1 7664
7666 3 167.831278 59.306903 93.4619721 -1 7665
7667 3 167.548901 58.9411004 93.5589819 -1 7666
7668 3 167.506089 58.8837941 93.595283 -1 7667
7669 3 167.464156 58.8106965 93.6355326 -1 7668
7670 3 167.408497 58.742578 93.672164 -1 7669
7671 3 167.303431 58.6097295 93.7155064 -1 7670
7672 3 167.173968 58.4964894 93.7499 -1 7671
7673 3 167.110975 58.4220678 93.7868711 -1 7672
7674 3 167.059423 58.3752716 93.819281 -1 7673
7675 3 167.018558 58.2977387 93.8912978 -1 7674
7676 3 166.994157 58.2744368 93.9229041 -1 7675
7677 3 166.961908 58.2708294 93.9787351 -1 7676
7678 3 166.927368 58.2409769 94.0101402 -1 7677
7679 3 166.862672 58.1574659 94.0491322 -1 7678
7680 3 166.784819 58.1087486 94.1078432 -1 7679
7681 3 167.186367 57.8321072 94.2447662 -1 7680
7682 3 167.369594 57.6128279 94.3602894 -1 7681
7683 3 167.374864 57.5455321 94.3172309 -1 7682
7684 3 167.407664 57.5040259 94.2728196 -1 7683
7685 3 167.39666 57.4661428 94.2499043 -1 7684
7686 3 166.739094 58.0751332 94.1382511 -1 7680
7687 3 166.67006 58.0147003 94.1710509 -1 7686
7688 3 166.63887 58.0231442 94.1939416 -1 7687
7689 3 166.606807 58.0116449 94.2214688 -1 7688
7690 3 166.573445 57.994131 94.2502198 -1 7689
7691 3 166.537592 57.9810778 94.2774824 -1 7690
7692 3 166.498796 57.9664269 94.3046313 -1 7691
7693 3 166.391616 57.8818722 94.3367757 -1 7692
7694 3 166.250064 57.7669817 94.3703683 -1 7693
7695 3 166.200879 57.7079552 94.406451 -1 7694
7696 3 166.144795 57.6890704 94.4317623 -1 7695
7697 3 166.025762 57.6324584 94.4554334 -1 7696
7698 3 165.998769 57.6270236 94.4825255 -1 7697
7699 3 165.978853 57.610046 94.5135818 -1 7698
7700 3 166.147066 57.4519382 94.640629 -1 7699
7701 3 166.349049 57.036413 94.8052994 -1 7700
7702 3 166.333615 56.9278935 94.8892978 -1 7701
7703 3 166.506929 56.7592025 94.9597548 -1 7702
7704 3 166.577137 56.6891043 94.958686 -1 7703
7705 3 166.612219 56.623718 94.9203864 -1 7704
7706 3 166.623505 56.5759219 94.9038585 -1 7705
7707 3 166.638033 56.5575892 94.8505878 -1 7706
7708 3 166.326441 56.8576796 94.9654151 -1 7702
7709 3 166.316536 56.7144194 95.0888447 -1 7708
7710 3 166.288763 56.6445048 95.1613115 -1 7709
7711 3 166.220401 56.6024166 95.2502869 -1 7710
7712 3 166.116223 56.5498512 95.3959671 -1 7711
7713 3 166.034899 56.4639188 95.6435308 -1 7712
7714 3 166.021117 56.4281851 95.7698309 -1 7713
7715 3 166.2016 56.201904 95.8240579 -1 7714
7716 3 166.250339 56.1765828 95.9278949 -1 7715
7717 3 166.303811 56.1759647 95.9667143 -1 7716
7718 3 165.832416 56.5718521 95.9444536 -1 7714
7719 3 165.765607 56.6001928 96.1065997 -1 7718
7720 3 165.663826 56.480854 96.2980957 -1 7719
7721 3 165.451846 56.3173532 96.3032986 -1 7720
7722 3 165.440433 56.1446484 96.3425279 -1 7721
7723 3 165.354382 56.0220123 96.3879536 -1 7722
7724 3 165.303806 55.9769106 96.4205599 -1 7723
7725 3 165.228387 55.818804 96.3865642 -1 7724
7726 3 165.207645 55.7495449 96.4296721 -1 7725
7727 3 165.16218 55.7077597 96.4623199 -1 7726
7728 3 165.104381 55.6339569 96.5006638 -1 7727
7729 3 165.0943 55.4997305 96.5609287 -1 7728
7730 3 165.138841 55.4147803 96.4689621 -1 7729
7731 3 165.149936 55.4272703 96.4378864 -1 7730
7732 3 165.564425 56.3742129 96.4569097 -1 7720
7733 3 165.36584 56.2973287 96.8609712 -1 7732
7734 3 164.931627 56.0061542 97.1894724 -1 7733
7735 3 164.672944 55.9046777 97.2335112 -1 7734
7736 3 164.672054 55.9308771 97.2569342 -1 7735
7737 3 164.625639 55.9036803 97.315624 -1 7736
7738 3 164.430086 55.8630562 97.4145155 -1 7737
7739 3 164.364806 55.8621027 97.4347085 -1 7738
7740 3 164.025446 55.8937825 97.5553845 -1 7739
7741 3 163.648449 55.9274293 97.5820268 -1 7740
7742 3 163.317478 55.897955 97.6601126 -1 7741
7743 3 163.271056 55.9029413 97.7116978 -1 7742
7744 3 163.168116 55.8918251 97.7886037 -1 7743
7745 3 162.682495 55.8022337 97.9780618 -1 7744
7746 3 162.475762 55.7749248 98.0149506 -1 7745
7747 3 162.138979 55.7471141 98.1527694 -1 7746
7748 3 162.111319 55.7425953 98.1795937 -1 7747
7749 3 162.029333 55.7098682 98.293961 -1 7748
7750 3 161.99938 55.6747937 98.3272594 -1 7749
7751 3 161.899873 55.6443138 98.4091525 -1 7750
7752 3 161.873892 55.6330389 98.4670866 -1 7751
7753 3 161.859789 55.674732 98.5442232 -1 7752
7754 3 161.788057 55.6354847 98.6021944 -1 7753
7755 3 161.765899 55.6081121 98.6640548 -1 7754
7756 3 161.669136 55.5883338 98.7143597 -1 7755
7757 3 161.66533 55.6033486 98.7985182 -1 7756
7758 3 161.754326 55.635438 98.9787208 -1 7757
7759 3 161.811336 55.6553878 99.0694191 -1 7758
7760 3 161.699809 55.6728874 99.2842252 -1 7759
7761 3 161.692221 55.6056905 99.4140987 -1 7760
7762 3 161.573048 55.503281 99.4789511 -1 7761
7763 3 161.465408 55.4936455 99.4961998 -1 7762
7764 3 161.331317 55.5143619 99.5035522 -1 7763
7765 3 161.243508 55.5278254 99.547438 -1 7764
7766 3 161.123791 55.5434212 99.5578441 -1 7765
7767 3 161.073964 55.5358372 99.5821347 -1 7766
7768 3 161.058142 55.5625507 99.6033762 -1 7767
7769 3 160.647914 55.4825331 99.9157402 -1 7768
7770 3 160.383236 55.7221315 99.9475944 -1 7769
7771 3 160.12451 55.8509069 100.032833 -1 7770
7772 3 160.040857 56.0535481 100.095358 -1 7771
7773 3 160.034312 56.0844248 100.116886 -1 7772
7774 3 160.001367 56.2329938 100.225651 -1 7773
7775 3 159.978113 56.257599 100.361236 -1 7774
7776 3 159.97913 56.266105 100.388255 -1 7775
7777 3 160.094504 56.1922882 100.44613 -1 7776
7778 3 160.119556 56.1587003 100.484743 -1 7777
7779 3 160.002898 56.0344388 100.467826 -1 7777
7780 3 159.959995 56.0117212 100.438741 -1 7779
7781 3 159.867023 55.9699594 100.350254 -1 7780
7782 3 159.939582 55.8930978 100.346331 -1 7781
7783 3 160.012196 55.8197122 100.284386 -1 7782
7784 3 159.99644 55.6935256 100.280072 -1 7783
7785 3 160.029985 55.5842408 100.220876 -1 7784
7786 3 160.020079 55.5129442 100.205849 -1 7785
7787 3 160.021649 55.4236466 100.16728 -1 7786
7788 3 159.933945 55.5689027 100.183642 -1 7785
7789 3 159.877948 55.478854 100.166887 -1 7788
7790 3 159.830232 55.4020907 100.148365 -1 7789
7791 3 159.804635 55.3504555 100.127295 -1 7790
7792 3 159.784658 55.2974703 100.10719 -1 7791
7793 3 159.816394 55.1967924 100.103395 -1 7792
7794 3 159.78271 55.0530234 100.10062 -1 7793
7795 3 159.847403 55.0751807 100.075195 -1 7794
7796 3 159.899789 55.0494544 100.029542 -1 7795
7797 3 159.641285 56.243064 100.381154 -1 7776
7798 3 159.501441 56.1996644 100.287382 -1 7797
7799 3 159.481381 56.2055179 100.255066 -1 7798
7800 3 159.459686 56.2115362 100.222504 -1 7799
7801 3 159.402001 56.1763185 100.19418 -1 7800
7802 3 159.371741 56.1316682 100.17108 -1 7801
7803 3 159.314352 55.9781289 100.138561 -1 7802
7804 3 159.191043 55.8657967 100.003212 -1 7803
7805 3 159.169227 55.8443482 99.9762439 -1 7804
7806 3 159.539836 56.2070116 100.405135 -1 7797
7807 3 159.471044 56.176053 100.431952 -1 7806
7808 3 159.392642 56.1785196 100.536515 -1 7807
7809 3 159.279668 56.1472165 100.558088 -1 7808
7810 3 159.195923 56.0770387 100.562542 -1 7809
7811 3 159.188778 56.0534335 100.537975 -1 7810
7812 3 159.205901 56.0032638 100.521735 -1 7811
7813 3 159.186275 55.9814485 100.466713 -1 7812
7814 3 159.164571 56.030972 100.453955 -1 7813
7815 3 159.08096 56.0562794 100.438828 -1 7814
7816 3 159.051279 56.0065859 100.474109 -1 7815
7817 3 159.000412 55.9773939 100.502646 -1 7816
7818 3 158.853432 55.8997044 100.472572 -1 7817
7819 3 158.811619 55.9228977 100.434287 -1 7818
7820 3 159.16122 55.9057867 100.450681 -1 7813
7821 3 159.115415 55.8985773 100.418103 -1 7820
7822 3 159.116074 55.8948453 100.390328 -1 7821
7823 3 159.112422 55.8948683 100.361254 -1 7822
7824 3 159.103106 55.8975905 100.302273 -1 7823
7825 3 158.998552 55.9105881 100.258474 -1 7824
7826 3 158.947878 55.9130288 100.223254 -1 7825
7827 3 158.889268 55.8968251 100.162205 -1 7826
7828 3 158.807127 55.7577676 100.123688 -1 7827
7829 3 158.776281 55.682629 100.106798 -1 7828
7830 3 158.734829 55.6015299 100.061129 -1 7829
7831 3 158.683254 55.4742848 100.023783 -1 7830
7832 3 158.620615 55.357052 100.011815 -1 7831
7833 3 158.443318 55.1563705 99.9747132 -1 7832
7834 3 158.341427 54.9597035 99.9170189 -1 7833
7835 3 158.380393 54.9195136 99.9012183 -1 7834
7836 3 158.429675 54.8834158 99.8570241 -1 7835
7837 3 158.481771 54.7908331 99.8537126 -1 7836
7838 3 158.391401 54.5492382 99.8643965 -1 7837
7839 3 158.379454 54.5189759 99.7253151 -1 7838
7840 3 158.082292 54.278173 99.7400775 -1 7839
7841 3 157.984181 54.1552422 99.7252675 -1 7840
7842 3 157.961103 54.0821229 99.6802431 -1 7841
7843 3 157.95443 53.9662757 99.6749175 -1 7842
7844 3 157.8949 53.778043 99.7072463 -1 7843
7845 3 157.971034 53.6229918 99.7201527 -1 7844
7846 3 158.127124 53.5673751 99.7218945 -1 7845
7847 3 158.205974 53.533433 99.7098394 -1 7846
7848 3 158.373847 53.4640216 99.7448449 -1 7847
7849 3 158.360399 53.4065059 99.6979247 -1 7848
7850 3 157.900441 53.9069644 99.6233454 -1 7844
7851 3 157.908436 53.9652027 99.5832725 -1 7850
7852 3 157.896271 53.9844826 99.5489512 -1 7851
7853 3 157.848454 53.8383422 99.5451569 -1 7852
7854 3 157.818365 53.8347348 99.484677 -1 7853
7855 3 157.780898 53.8080531 99.4281453 -1 7854
7856 3 157.673691 53.7705032 99.3944812 -1 7855
7857 3 157.623183 53.6418257 99.3868197 -1 7856
7858 3 157.785742 53.7498517 99.3544014 -1 7857
7859 3 157.835155 53.8210359 99.3163037 -1 7858
7860 3 157.874964 53.8594626 99.2550315 -1 7859
7861 3 157.82721 53.8329925 99.2260159 -1 7860
7862 3 157.87786 53.8095473 99.1791038 -1 7861
7863 3 157.848702 53.7606448 99.1570699 -1 7862
7864 3 159.165141 56.0860322 100.642657 -1 7809
7865 3 158.973256 56.1047934 100.644634 -1 7864
7866 3 158.801781 56.1026406 100.65336 -1 7865
7867 3 158.627476 56.0935363 100.748622 -1 7866
7868 3 158.56844 56.1038286 100.796484 -1 7867
7869 3 158.367582 56.077879 100.863435 -1 7868
7870 3 157.991243 56.1445922 100.947988 -1 7869
7871 3 157.774229 56.1227456 101.040401 -1 7870
7872 3 157.606109 56.172527 101.208598 -1 7871
7873 3 157.478237 56.1621059 101.308486 -1 7872
7874 3 157.446204 56.1403629 101.33719 -1 7873
7875 3 157.27772 55.9725245 101.406968 -1 7874
7876 3 157.361912 56.0831243 101.479006 -1 7875
7877 3 157.350855 56.1638246 101.517899 -1 7876
7878 3 157.354664 56.2009251 101.539047 -1 7877
7879 3 157.368617 56.2426436 101.588419 -1 7878
7880 3 157.380862 56.2761627 101.611215 -1 7879
7881 3 157.430371 56.3449983 101.631365 -1 7880
7882 3 157.44246 56.4077332 101.676339 -1 7881
7883 3 157.39002 56.40104 101.699551 -1 7882
7884 3 157.417111 56.5177836 101.707719 -1 7883
7885 3 157.416853 56.5244795 101.734288 -1 7884
7886 3 157.401314 56.5598512 101.753482 -1 7885
7887 3 157.326604 56.5184713 101.780895 -1 7886
7888 3 157.145631 56.3348393 101.823795 -1 7887
7889 3 157.16439 56.321539 101.772844 -1 7888
7890 3 157.110365 56.2550892 101.751726 -1 7889
7891 3 157.072138 56.2066139 101.728912 -1 7890
7892 3 157.047565 56.134623 101.684353 -1 7891
7893 3 156.973433 56.0456549 101.637386 -1 7892
7894 3 156.932174 56.0075343 101.612172 -1 7893
7895 3 156.897321 55.9594104 101.589635 -1 7894
7896 3 156.843583 55.8244379 101.55391 -1 7895
7897 3 156.787392 55.7339016 101.509233 -1 7896
7898 3 156.771429 55.6625203 101.493362 -1 7897
7899 3 156.757503 55.5975454 101.476475 -1 7898
7900 3 156.602488 55.394023 101.442408 -1 7899
7901 3 156.722244 55.4508589 101.417148 -1 7900
7902 3 157.206311 56.5055432 101.88101 -1 7888
7903 3 157.225088 56.5824192 101.896009 -1 7902
7904 3 157.279537 56.6772258 101.911582 -1 7903
7905 3 157.351581 56.7513621 101.933177 -1 7904
7906 3 157.40054 56.8302126 101.951191 -1 7905
7907 3 157.449724 56.8797529 101.97494 -1 7906
7908 3 157.501575 56.9172307 102.001338 -1 7907
7909 3 157.616951 57.0097746 102.079765 -1 7908
7910 3 157.674845 57.0613575 102.131801 -1 7909
7911 3 157.893989 57.1609881 102.19282 -1 7910
7912 3 157.780237 57.1451081 102.210648 -1 7911
7913 3 157.768021 57.1414163 102.237679 -1 7912
7914 3 157.798303 57.1481761 102.267511 -1 7913
7915 3 157.914219 57.2006815 102.325849 -1 7914
7916 3 158.009267 57.2216017 102.387931 -1 7915
7917 3 158.06477 57.2436291 102.417606 -1 7916
7918 3 158.110689 57.2543315 102.448387 -1 7917
7919 3 158.149219 57.2609501 102.479111 -1 7918
7920 3 158.14092 57.2822463 102.529191 -1 7919
7921 3 158.126621 57.2895523 102.553706 -1 7920
7922 3 158.131029 57.1988199 102.57191 -1 7921
7923 3 158.205275 57.2060558 102.606547 -1 7922
7924 3 158.233406 57.2979196 102.646929 -1 7923
7925 3 158.259132 57.3504867 102.722161 -1 7924
7926 3 158.312425 57.3782926 102.777798 -1 7925
7927 3 158.307612 57.4140194 102.825215 -1 7926
7928 3 158.307163 57.437897 102.84796 -1 7927
7929 3 158.30775 57.4716641 102.868887 -1 7928
7930 3 158.383211 57.5250819 102.921923 -1 7929
7931 3 158.405239 57.5804446 102.941046 -1 7930
7932 3 158.423892 57.6792621 102.97868 -1 7931
7933 3 158.03148 57.0664398 102.171614 -1 7911
7934 3 158.139353 57.0683996 102.155835 -1 7933
7935 3 158.223537 57.0191208 102.147406 -1 7934
7936 3 158.252042 56.964158 102.133709 -1 7935
7937 3 158.278205 56.918687 102.117873 -1 7936
7938 3 158.289401 56.8468687 102.077698 -1 7937
7939 3 158.249833 56.8042603 102.053717 -1 7938
7940 3 157.446617 56.6819737 101.706831 -1 7884
7941 3 157.425543 56.6805435 101.676769 -1 7940
7942 3 157.421514 56.7713652 101.714342 -1 7941
7943 3 157.435374 56.8306439 101.732208 -1 7942
7944 3 157.337624 56.8072875 101.753532 -1 7943
7945 3 157.421976 56.958808 101.76133 -1 7944
7946 3 157.422896 57.0064077 101.779985 -1 7945
7947 3 157.459501 57.0677901 101.799988 -1 7946
7948 3 157.497657 57.1415805 101.817713 -1 7947
7949 3 157.523193 57.1968821 101.837622 -1 7948
7950 3 157.560403 57.2699937 101.855338 -1 7949
7951 3 157.65694 57.3719142 101.929818 -1 7950
7952 3 159.833341 56.2807724 100.051519 -1 7773
7953 3 159.796419 56.345504 100.062362 -1 7952
7954 3 159.689333 56.4006055 100.066808 -1 7953
7955 3 159.477459 56.5392961 99.9837031 -1 7954
7956 3 159.377073 56.5693535 99.9366113 -1 7955
7957 3 159.321944 56.6491747 99.884514 -1 7956
7958 3 159.103305 56.7881472 99.7717673 -1 7957
7959 3 158.88508 56.7834668 99.689118 -1 7958
7960 3 158.785525 56.8269497 99.5813344 -1 7959
7961 3 158.734329 56.9501332 99.5205521 -1 7960
7962 3 158.749423 57.0482814 99.5308506 -1 7961
7963 3 158.694548 57.1652168 99.4418239 -1 7962
7964 3 158.612385 57.1954032 99.3968486 -1 7963
7965 3 158.577567 57.2345871 99.3554753 -1 7964
7966 3 158.426994 57.3005566 99.2659443 -1 7965
7967 3 158.480411 57.5339069 99.1062381 -1 7966
7968 3 158.475248 57.5673199 99.0693522 -1 7967
7969 3 158.492731 57.6211038 98.9721588 -1 7968
7970 3 158.459253 57.7936646 98.902557 -1 7969
7971 3 158.402355 57.854796 98.912476 -1 7970
7972 3 159.939771 55.922913 99.8797825 -1 7771
7973 3 161.680212 55.7490346 99.6714298 -1 7762
7974 3 161.766972 55.8223469 99.7534827 -1 7973
7975 3 161.926358 55.8593301 99.8524912 -1 7974
7976 3 161.952194 55.8591415 99.9134859 -1 7975
7977 3 161.954591 55.8227041 99.9791977 -1 7976
7978 3 161.947344 55.8167932 100.037079 -1 7977
7979 3 161.997355 55.9052051 100.053283 -1 7978
7980 3 161.712784 56.0149838 99.9649933 -1 7979
7981 3 161.664119 56.0267201 99.9275187 -1 7980
7982 3 161.715876 56.1377493 99.8526135 -1 7981
7983 3 161.614176 56.2975949 99.8344457 -1 7982
7984 3 161.642265 56.337755 99.8871401 -1 7983
7985 3 161.726648 56.4245286 99.9080529 -1 7984
7986 3 161.820613 56.4844089 99.9647339 -1 7985
7987 3 162.012674 55.9417267 100.076166 -1 7979
7988 3 162.009289 55.9681088 100.098838 -1 7987
7989 3 161.965042 55.9815426 100.147817 -1 7988
7990 3 162.027671 55.9800224 100.213447 -1 7989
7991 3 162.185266 56.0453494 100.305401 -1 7990
7992 3 162.343735 56.0287545 100.471853 -1 7991
7993 3 162.346478 56.118617 100.56724 -1 7992
7994 3 162.349134 56.0921462 100.658624 -1 7993
7995 3 162.382267 56.0580956 100.726846 -1 7994
7996 3 162.430548 56.03915 100.765292 -1 7995
7997 3 162.49615 56.0462504 100.800383 -1 7996
7998 3 162.570594 56.0461278 100.83808 -1 7997
7999 3 162.599432 56.0681918 100.780276 -1 7998
8000 3 162.708339 56.1648399 100.716662 -1 7999
8001 3 162.820134 56.2336486 100.687676 -1 8000
8002 3 162.985975 56.2990703 100.75142 -1 8001
8003 3 163.100347 56.3563084 100.781992 -1 8002
8004 3 163.177328 56.431168 100.804102 -1 8003
8005 3 163.241357 56.4903704 100.82789 -1 8004
8006 3 163.256943 56.4900302 100.744829 -1 8005
8007 3 163.297734 56.4833194 100.694605 -1 8006
8008 3 162.54403 56.0308305 100.923017 -1 7998
8009 3 162.538385 56.0216348 100.952564 -1 8008
8010 3 162.539985 56.0152173 100.982413 -1 8009
8011 3 162.528437 55.9965306 101.013189 -1 8010
8012 3 162.449864 55.9327174 101.15804 -1 8011
8013 3 162.448606 55.937496 101.21328 -1 8012
8014 3 162.444036 55.9510097 101.294393 -1 8013
8015 3 162.436054 55.9548283 101.376994 -1 8014
8016 3 162.429809 55.9134797 101.412913 -1 8015
8017 3 162.398722 55.8937382 101.441277 -1 8016
8018 3 162.392816 55.8098208 101.514047 -1 8017
8019 3 162.341758 55.7818042 101.653602 -1 8018
8020 3 162.281834 55.8269434 101.692932 -1 8019
8021 3 162.313861 55.9064698 101.736354 -1 8020
8022 3 162.3858 55.9522102 101.847306 -1 8021
8023 3 162.489307 55.9120385 101.895934 -1 8022
8024 3 162.495852 55.9002384 101.926991 -1 8023
8025 3 162.481699 55.8808648 101.957081 -1 8024
8026 3 162.548555 55.8320847 102.030742 -1 8025
8027 3 162.629627 55.8435717 102.149172 -1 8026
8028 3 162.6596 55.8696173 102.175175 -1 8027
8029 3 162.672312 55.8787788 102.202536 -1 8028
8030 3 162.809258 55.9238515 102.237458 -1 8029
8031 3 162.887865 55.9532807 102.268541 -1 8030
8032 3 162.939121 55.9748983 102.325554 -1 8031
8033 3 163.007162 55.9969127 102.356819 -1 8032
8034 3 163.085811 56.0314662 102.386765 -1 8033
8035 3 163.133126 56.0409332 102.418066 -1 8034
8036 3 163.174536 56.010635 102.484303 -1 8035
8037 3 163.214806 56.0428282 102.510075 -1 8036
8038 3 163.327607 56.1707502 102.607436 -1 8037
8039 3 163.354356 56.2517349 102.621585 -1 8038
8040 3 163.403001 56.4673869 102.693234 -1 8039
8041 3 163.479687 56.6361037 102.750131 -1 8040
8042 3 163.508049 56.6672618 102.856695 -1 8041
8043 3 163.662781 56.5624988 102.923369 -1 8042
8044 3 163.812752 56.5314039 103.029032 -1 8043
8045 3 163.896287 56.501533 103.099298 -1 8044
8046 3 163.979519 56.5238752 103.158839 -1 8045
8047 3 164.101963 56.5583261 103.220361 -1 8046
8048 3 164.451017 56.8906258 103.382728 -1 8047
8049 3 164.589804 57.342609 103.5497 -1 8048
8050 3 164.565528 57.4718822 103.574581 -1 8049
8051 3 164.576833 57.816684 103.774905 -1 8050
8052 3 164.516254 58.0402139 103.883853 -1 8051
8053 3 164.356856 57.9592305 103.856114 -1 8052
8054 3 164.182866 58.151873 103.77071 -1 8053
8055 3 164.079699 58.2192257 103.71864 -1 8054
8056 3 164.078388 58.2158097 103.692217 -1 8055
8057 3 164.133676 58.1326031 103.688379 -1 8056
8058 3 164.513451 58.0539731 103.907595 -1 8052
8059 3 164.512958 58.0810818 103.928845 -1 8058
8060 3 164.394595 57.912169 103.950464 -1 8059
8061 3 164.331473 57.8103181 103.991155 -1 8060
8062 3 164.300543 57.7633098 104.024155 -1 8061
8063 3 164.435762 57.6844146 104.081729 -1 8062
8064 3 164.471733 57.6347559 104.122493 -1 8063
8065 3 164.456895 57.5930381 104.156075 -1 8064
8066 3 164.547151 57.5287629 104.125429 -1 8065
8067 3 164.579228 57.454611 104.117183 -1 8066
8068 3 164.611893 57.4429958 104.096352 -1 8067
8069 3 164.643302 57.4289274 104.075878 -1 8068
8070 3 164.690308 57.3975459 104.060622 -1 8069
8071 3 164.544756 57.633495 104.130714 -1 8065
8072 3 164.682471 57.7050009 104.131217 -1 8071
8073 3 164.433514 57.6003544 104.205525 -1 8065
8074 3 164.511484 58.1073962 103.950142 -1 8059
8075 3 164.539356 58.1720899 103.966749 -1 8074
8076 3 164.516108 58.3267783 104.012955 -1 8075
8077 3 164.336119 58.4131345 104.136609 -1 8076
8078 3 164.258178 58.4871612 104.273559 -1 8077
8079 3 164.273378 58.5670706 104.312217 -1 8078
8080 3 164.33536 58.7076917 104.31662 -1 8079
8081 3 164.336179 58.8194748 104.320383 -1 8080
8082 3 164.175723 58.9450346 104.357612 -1 8081
8083 3 164.144579 59.1269177 104.343421 -1 8082
8084 3 164.122822 59.3804411 104.315149 -1 8083
8085 3 164.15985 59.4843767 104.350698 -1 8084
8086 3 164.254969 59.1871848 104.50236 -1 8085
8087 3 164.189185 59.2379748 104.511591 -1 8086
8088 3 164.174409 59.2361108 104.53704 -1 8087
8089 3 164.296807 59.1070916 104.549883 -1 8086
8090 3 164.142496 59.1723873 104.626628 -1 8089
8091 3 164.126606 59.1935888 104.753246 -1 8090
8092 3 164.108313 59.1859259 104.779431 -1 8091
8093 3 164.059451 59.2233441 104.79317 -1 8092
8094 3 164.063038 59.281723 104.86091 -1 8093
8095 3 164.038688 59.446197 105.035782 -1 8094
8096 3 164.046813 59.6235616 105.105329 -1 8095
8097 3 164.143803 59.7211066 105.173817 -1 8096
8098 3 164.17559 59.7856599 105.18988 -1 8097
8099 3 164.201938 59.5511437 104.314434 -1 8085
8100 3 164.373902 59.9023278 104.285061 -1 8099
8101 3 164.50051 59.9651667 104.338203 -1 8100
8102 3 164.550492 60.0263991 104.410279 -1 8101
8103 3 164.614732 60.1622298 104.44122 -1 8102
8104 3 164.579473 60.3557742 104.476046 -1 8103
8105 3 164.503963 60.6274462 104.675394 -1 8104
8106 3 164.413333 60.6605788 104.712081 -1 8105
8107 3 164.42775 60.7811846 104.766912 -1 8106
8108 3 164.446917 60.8467327 104.807537 -1 8107
8109 3 164.506968 60.9155544 104.825062 -1 8108
8110 3 164.440862 61.0420465 104.870207 -1 8109
8111 3 164.419895 61.2633399 104.951693 -1 8110
8112 3 164.505029 61.6276087 104.906277 -1 8111
8113 3 164.619812 62.0858065 105.051948 -1 8112
8114 3 164.540635 62.3210987 105.174658 -1 8113
8115 3 164.425372 62.462439 105.288364 -1 8114
8116 3 164.38782 62.4758546 105.333927 -1 8115
8117 3 164.285996 62.522536 105.36571 -1 8116
8118 3 164.257407 62.6042104 105.396513 -1 8117
8119 3 164.217091 62.7698874 105.537004 -1 8118
8120 3 164.237345 62.8558507 105.597133 -1 8119
8121 3 164.406923 63.1384129 105.54788 -1 8120
8122 3 164.523094 63.0972282 105.542554 -1 8121
8123 3 164.644027 63.1796762 105.482949 -1 8122
8124 3 164.692544 63.272739 105.517791 -1 8123
8125 3 164.693838 63.3018232 105.537064 -1 8124
8126 3 164.226657 62.8639824 105.620207 -1 8120
8127 3 164.224812 62.9223903 105.710315 -1 8126
8128 3 164.204861 63.0375443 105.759516 -1 8127
8129 3 164.025885 63.1340323 105.797854 -1 8128
8130 3 163.91748 63.1999323 105.875694 -1 8129
8131 3 163.967053 63.2321278 105.898676 -1 8130
8132 3 163.905157 63.2657718 105.93662 -1 8131
8133 3 163.920745 63.3012207 105.955594 -1 8132
8134 3 163.861059 63.4633534 106.04079 -1 8133
8135 3 163.88345 63.5633268 106.070782 -1 8134
8136 3 163.899523 63.6829653 106.095388 -1 8135
8137 3 163.907673 63.7456783 106.106948 -1 8136
8138 3 164.068183 64.3469371 106.156848 -1 8137
8139 3 164.099678 64.684881 106.204921 -1 8138
8140 3 163.95442 64.6975925 106.213771 -1 8139
8141 3 163.928522 64.6815316 106.240871 -1 8140
8142 3 163.914552 64.7038198 106.310665 -1 8141
8143 3 163.828339 64.7609796 106.314009 -1 8142
8144 3 163.7976 64.8164341 106.271876 -1 8143
8145 3 164.104827 64.7040237 106.226236 -1 8139
8146 3 164.197434 64.7664993 106.347053 -1 8145
8147 3 164.12076 64.9359159 106.501508 -1 8146
8148 3 164.083908 65.1840275 106.613691 -1 8147
8149 3 163.899217 65.2356145 106.608882 -1 8148
8150 3 163.820428 65.3645131 106.644973 -1 8149
8151 3 163.750598 65.7829771 106.759025 -1 8150
8152 3 163.770355 65.9637166 106.739357 -1 8151
8153 3 163.653649 66.2188908 106.838222 -1 8152
8154 3 163.587717 66.3547711 106.82145 -1 8153
8155 3 163.55868 66.5337758 106.796458 -1 8154
8156 3 163.358474 66.8541291 106.76727 -1 8155
8157 3 163.264872 66.9696474 106.75235 -1 8156
8158 3 163.160581 67.0692489 106.841046 -1 8157
8159 3 163.097731 67.1619787 106.834929 -1 8158
8160 3 163.044694 67.2044946 106.843375 -1 8159
8161 3 162.94243 67.3379046 106.84726 -1 8160
8162 3 162.76194 67.567879 106.866847 -1 8161
8163 3 162.641972 67.7267021 106.936367 -1 8162
8164 3 162.559334 67.749881 106.99696 -1 8163
8165 3 162.422404 67.7237094 107.016128 -1 8164
8166 3 162.284152 67.8547345 107.041152 -1 8165
8167 3 162.188645 68.0856246 107.041906 -1 8166
8168 3 162.133105 68.1542961 107.042095 -1 8167
8169 3 162.052867 68.2326773 107.037101 -1 8168
8170 3 161.985865 68.3589683 107.044583 -1 8169
8171 3 161.943435 68.3182574 107.027174 -1 8170
8172 3 161.885085 68.2546773 107.0147 -1 8171
8173 3 161.858413 68.236008 106.992515 -1 8172
8174 3 161.790516 68.2012235 106.970909 -1 8173
8175 3 161.841043 68.1123458 106.976003 -1 8174
8176 3 161.899266 67.939505 106.955493 -1 8175
8177 3 161.67423 68.2334974 106.950535 -1 8174
8178 3 161.509015 68.2363777 106.908819 -1 8177
8179 3 161.456634 68.327067 106.902898 -1 8178
8180 3 161.468352 68.5183182 106.874351 -1 8179
8181 3 161.466832 68.5650817 106.885728 -1 8180
8182 3 161.517293 68.6283259 106.922296 -1 8181
8183 3 161.459197 68.6891561 106.948969 -1 8182
8184 3 161.61846 68.6169894 106.96025 -1 8182
8185 3 161.684083 68.7382086 106.906859 -1 8184
8186 3 161.688285 68.8742891 106.843079 -1 8185
8187 3 161.70147 68.9532849 106.84641 -1 8186
8188 3 161.719399 69.0964098 106.881316 -1 8187
8189 3 161.766836 69.2683407 106.935332 -1 8188
8190 3 161.766313 69.3608754 106.982782 -1 8189
8191 3 161.761763 69.454286 107.004636 -1 8190
8192 3 161.439094 68.1993047 106.887636 -1 8178
8193 3 161.043961 67.9468547 106.895759 -1 8192
8194 3 160.994743 67.9214412 106.848224 -1 8193
8195 3 160.949421 67.8940906 106.826547 -1 8194
8196 3 160.91258 67.9019058 106.770793 -1 8195
8197 3 160.918201 67.8911456 106.749365 -1 8196
8198 3 160.911244 67.8210234 106.693333 -1 8197
8199 3 160.884812 67.8513658 106.882204 -1 8193
8200 3 160.647364 67.6653297 106.936109 -1 8199
8201 3 160.582606 67.5107034 106.922959 -1 8200
8202 3 160.536016 67.4448825 106.91172 -1 8201
8203 3 160.472829 67.3887935 106.896117 -1 8202
8204 3 160.316773 67.372373 106.860415 -1 8203
8205 3 160.228251 67.3451228 106.784295 -1 8204
8206 3 160.104897 67.3504142 106.745696 -1 8205
8207 3 159.98494 67.3256963 106.690653 -1 8206
8208 3 159.949455 67.2444821 106.659466 -1 8207
8209 3 159.987254 67.1469458 106.639898 -1 8208
8210 3 159.969794 67.1430873 106.589056 -1 8209
8211 3 160.0135 67.1657379 106.486637 -1 8210
8212 3 160.009346 67.1945026 106.453153 -1 8211
8213 3 159.968138 67.2788001 106.400661 -1 8212
8214 3 159.881294 67.3124605 106.357597 -1 8213
8215 3 159.846613 67.3963761 106.305721 -1 8214
8216 3 159.853669 67.4753954 106.334849 -1 8215
8217 3 159.873968 67.5300285 106.34682 -1 8216
8218 3 159.869224 67.6688498 106.282389 -1 8217
8219 3 159.796672 67.700281 106.241221 -1 8218
8220 3 159.628987 67.6769124 106.25637 -1 8219
8221 3 159.581958 67.7008865 106.270176 -1 8220
8222 3 159.792706 67.4959169 106.247509 -1 8215
8223 3 159.791923 67.5326317 106.211976 -1 8222
8224 3 159.839345 67.5278908 106.091684 -1 8223
8225 3 159.809099 67.5190551 106.065865 -1 8224
8226 3 159.699326 67.4488411 106.099854 -1 8225
8227 3 159.676555 67.4785371 106.165144 -1 8226
8228 3 159.616548 67.4799544 106.310103 -1 8227
8229 3 159.621846 67.4484732 106.36972 -1 8228
8230 3 159.498202 67.2034182 106.475476 -1 8229
8231 3 159.378686 67.1134949 106.513376 -1 8230
8232 3 159.334214 67.058429 106.498904 -1 8231
8233 3 159.30415 67.0306326 106.478376 -1 8232
8234 3 159.147789 66.7869585 106.554119 -1 8233
8235 3 159.044782 66.6722124 106.574738 -1 8234
8236 3 158.920686 66.4835238 106.637934 -1 8235
8237 3 158.882107 66.4509175 106.667802 -1 8236
8238 3 158.841764 66.4605144 106.711241 -1 8237
8239 3 159.043505 66.53934 106.585242 -1 8235
8240 3 159.090893 66.5105097 106.522385 -1 8239
8241 3 159.081097 66.4431744 106.514278 -1 8240
8242 3 159.116348 66.4329882 106.470229 -1 8241
8243 3 159.100468 66.407666 106.450208 -1 8242
8244 3 159.072279 66.3226126 106.419642 -1 8243
8245 3 159.030572 66.2771427 106.402297 -1 8244
8246 3 159.053683 66.2693748 106.381473 -1 8245
8247 3 159.055615 66.2726951 106.355542 -1 8246
8248 3 159.759434 67.4719895 106.023448 -1 8225
8249 3 159.713263 67.3817985 106.018629 -1 8248
8250 3 159.651015 67.0031134 105.99013 -1 8249
8251 3 159.705859 66.8710821 106.057045 -1 8250
8252 3 159.709888 66.8331952 106.042398 -1 8251
8253 3 159.543057 66.7088609 106.008804 -1 8252
8254 3 159.50805 66.6929226 105.933377 -1 8253
8255 3 159.325402 66.6574499 105.873819 -1 8254
8256 3 159.198647 66.6512846 105.811824 -1 8255
8257 3 159.142812 66.663403 105.777444 -1 8256
8258 3 159.032178 66.7119916 105.70214 -1 8257
8259 3 158.950924 66.6312148 105.690258 -1 8258
8260 3 158.845336 66.6241222 105.758027 -1 8259
8261 3 158.78893 66.6529453 105.77002 -1 8260
8262 3 158.625885 66.6639143 105.826879 -1 8261
8263 3 158.530644 66.6454557 105.898413 -1 8262
8264 3 158.510027 66.6642074 105.992764 -1 8263
8265 3 158.479255 66.6418522 106.09695 -1 8264
8266 3 158.300716 66.6537057 106.151302 -1 8265
8267 3 158.170487 66.7045474 106.124226 -1 8266
8268 3 158.12055 66.7417791 106.134309 -1 8267
8269 3 157.966877 66.7469472 106.167526 -1 8268
8270 3 157.806479 66.728754 106.181016 -1 8269
8271 3 157.753659 66.7098861 106.205794 -1 8270
8272 3 157.709171 66.6600917 106.290021 -1 8271
8273 3 157.701056 66.6088274 106.328027 -1 8272
8274 3 157.768275 66.5944832 106.364004 -1 8273
8275 3 157.826766 66.6225566 106.412829 -1 8274
8276 3 157.73087 66.6239985 106.477697 -1 8275
8277 3 157.719337 66.7794639 106.509999 -1 8276
8278 3 159.915309 67.4254822 106.102413 -1 8224
8279 3 160.096767 67.4215963 106.09607 -1 8278
8280 3 160.188935 67.4175844 106.080933 -1 8279
8281 3 160.211332 67.3136765 106.061317 -1 8280
8282 3 160.245422 67.2732983 106.050501 -1 8281
8283 3 160.413349 67.4025132 106.031121 -1 8282
8284 3 160.599726 67.4618717 106.007467 -1 8283
8285 3 160.693939 67.4479281 105.995175 -1 8284
8286 3 160.703001 67.3555077 105.94558 -1 8285
8287 3 160.718549 67.3011171 105.911345 -1 8286
8288 3 160.730083 67.2765999 105.893826 -1 8287
8289 3 159.773211 67.768027 106.017893 -1 8224
8290 3 159.761721 67.9856404 105.904731 -1 8289
8291 3 159.820919 68.0464759 105.817297 -1 8290
8292 3 159.833928 68.0524966 105.791504 -1 8291
8293 3 159.840401 67.8718413 105.843288 -1 8292
8294 3 160.055638 67.7965337 105.860355 -1 8293
8295 3 160.112108 67.7682513 105.84849 -1 8294
8296 3 159.849298 68.0558426 105.741304 -1 8292
8297 3 159.875201 68.1695075 105.686115 -1 8296
8298 3 159.874795 68.2147537 105.647755 -1 8297
8299 3 159.812773 68.3678774 105.623261 -1 8298
8300 3 159.849366 68.4415455 105.631123 -1 8299
8301 3 159.855125 68.5131745 105.636484 -1 8300
8302 3 159.955394 68.7403024 105.60611 -1 8301
8303 3 160.067346 68.8222247 105.618703 -1 8302
8304 3 160.233808 68.9559979 105.57069 -1 8303
8305 3 160.39541 69.2369712 105.555017 -1 8304
8306 3 160.420668 69.294634 105.565903 -1 8305
8307 3 159.753034 68.2767726 105.592622 -1 8298
8308 3 159.808743 68.3740233 105.493906 -1 8307
8309 3 159.884234 68.3931495 105.444885 -1 8308
8310 3 160.754352 67.9108559 106.877733 -1 8199
8311 3 160.757961 68.0215988 106.896745 -1 8310
8312 3 160.691327 68.0614585 106.903913 -1 8311
8313 3 160.629949 68.1190557 106.906546 -1 8312
8314 3 163.701411 65.7524003 106.787539 -1 8151
8315 3 163.637409 65.762503 106.854594 -1 8314
8316 3 163.605803 65.6332328 106.910016 -1 8315
8317 3 163.571871 65.6039896 107.014952 -1 8316
8318 3 163.589077 65.6096021 107.040238 -1 8317
8319 3 163.592601 65.6384028 107.058316 -1 8318
8320 3 163.743782 65.2088545 106.575812 -1 8149
8321 3 163.712399 65.1802004 106.554741 -1 8320
8322 3 163.706764 65.1625088 106.533292 -1 8321
8323 3 163.714039 63.1214757 106.235337 -1 8136
8324 3 163.663691 63.1401279 106.328917 -1 8323
8325 3 163.608073 63.1591701 106.344961 -1 8324
8326 3 164.45569 62.6411185 105.407105 -1 8118
8327 3 164.548438 62.6448873 105.363015 -1 8326
8328 3 164.24987 59.7204144 104.23046 -1 8084
8329 3 164.31709 59.7479443 104.178205 -1 8328
8330 3 164.396552 59.8461005 104.058689 -1 8329
8331 3 164.363872 59.804829 104.010405 -1 8330
8332 3 164.386211 59.8632517 103.973537 -1 8331
8333 3 164.414595 59.9602746 103.929046 -1 8332
8334 3 164.468416 60.1000041 103.931711 -1 8333
8335 3 164.499605 59.9603465 103.803635 -1 8334
8336 3 164.66219 59.8804305 103.730283 -1 8335
8337 3 164.691001 59.8792206 103.679742 -1 8336
8338 3 163.437412 56.7359781 102.834491 -1 8042
8339 3 163.363609 56.8680465 102.826418 -1 8338
8340 3 163.390863 56.9901553 102.83207 -1 8339
8341 3 162.585359 56.0279572 102.161666 -1 8028
8342 3 162.608441 56.0676676 102.184044 -1 8341
8343 3 162.631887 56.1287859 102.202084 -1 8342
8344 3 162.72446 56.338071 102.253471 -1 8343
8345 3 162.686665 56.6998071 102.285792 -1 8344
8346 3 162.708524 57.1109136 102.314855 -1 8345
8347 3 162.726419 57.3145075 102.330475 -1 8346
8348 3 162.726181 57.3928732 102.342003 -1 8347
8349 3 162.697998 57.3997528 102.309625 -1 8348
8350 3 162.623884 57.3471908 102.256405 -1 8349
8351 3 162.597496 57.308149 102.205897 -1 8350
8352 3 162.496549 57.3725853 102.153074 -1 8351
8353 3 162.435909 57.4135169 102.109765 -1 8352
8354 3 162.468643 57.6644313 102.089534 -1 8353
8355 3 162.453302 57.7691264 102.149486 -1 8354
8356 3 162.505614 57.8450838 102.16759 -1 8355
8357 3 162.415659 57.2965303 102.103712 -1 8353
8358 3 162.118469 55.8036719 100.11912 -1 7987
8359 3 162.163208 55.5448927 100.266075 -1 8358
8360 3 162.137484 55.5646464 100.287211 -1 8359
8361 3 162.10849 55.2608759 100.319632 -1 8359
8362 3 162.141781 55.1174849 100.382991 -1 8361
8363 3 162.205774 55.0663182 100.430601 -1 8362
8364 3 162.210258 55.0755127 100.457729 -1 8363
8365 3 162.208486 55.0105032 100.499814 -1 8364
8366 3 162.230554 54.9994869 100.533446 -1 8365
8367 3 162.241413 54.9156517 100.495711 -1 8366
8368 3 162.178762 54.8395785 100.47538 -1 8367
8369 3 162.274399 54.7313035 100.539146 -1 8368
8370 3 162.291163 54.6356562 100.590056 -1 8369
8371 3 162.261819 54.5762686 100.627297 -1 8370
8372 3 162.1467 54.5438857 100.647778 -1 8371
8373 3 162.156097 54.5548362 100.703399 -1 8372
8374 3 162.185751 54.5530892 100.73591 -1 8373
8375 3 162.291343 55.4616665 100.242958 -1 8359
8376 3 162.444795 55.4233198 100.242221 -1 8375
8377 3 162.493306 55.3887302 100.227254 -1 8376
8378 3 162.488605 55.278208 100.221726 -1 8377
8379 3 162.662348 55.2863288 100.213825 -1 8378
8380 3 162.873535 55.1959156 100.203496 -1 8379
8381 3 162.903443 55.1463109 100.189494 -1 8380
8382 3 162.962985 55.0723992 100.184629 -1 8381
8383 3 163.038192 55.0582743 100.168942 -1 8382
8384 3 163.105786 54.9863165 100.164794 -1 8383
8385 3 163.323954 54.9026766 100.240162 -1 8384
8386 3 163.388375 54.9341905 100.270341 -1 8385
8387 3 163.514862 54.8772929 100.270856 -1 8386
8388 3 163.529534 54.8608997 100.247856 -1 8387
8389 3 163.514389 54.8409795 100.193153 -1 8388
8390 3 161.734 55.3321146 99.3627633 -1 7760
8391 3 161.611605 55.0815662 99.3723145 -1 8390
8392 3 161.571096 54.9615002 99.3641524 -1 8391
8393 3 161.560383 54.8589604 99.3270538 -1 8392
8394 3 161.508671 54.7892501 99.3064763 -1 8393
8395 3 161.433052 54.7535896 99.2462826 -1 8394
8396 3 161.346352 54.6630391 99.1675221 -1 8395
8397 3 161.283784 54.6271237 99.1381051 -1 8396
8398 3 161.268726 54.4905643 99.1078825 -1 8397
8399 3 161.313955 54.2959376 99.0693419 -1 8398
8400 3 161.273432 54.1894007 99.0001677 -1 8399
8401 3 161.292998 54.0756269 98.9696925 -1 8400
8402 3 161.328048 54.0277518 98.9558368 -1 8401
8403 3 161.291113 53.9560519 98.8794403 -1 8402
8404 3 161.273285 53.8613848 98.7814977 -1 8403
8405 3 161.208918 53.7310283 98.6560612 -1 8404
8406 3 161.176344 53.7526212 98.5590884 -1 8405
8407 3 161.173027 53.8012039 98.459806 -1 8406
8408 3 161.164129 53.811489 98.426963 -1 8407
8409 3 161.045139 53.7934175 98.3270105 -1 8408
8410 3 160.901685 53.8299045 98.2407436 -1 8409
8411 3 160.740791 53.853197 98.1551237 -1 8410
8412 3 160.676838 53.8927455 98.0491869 -1 8411
8413 3 160.667834 53.9070842 98.0152154 -1 8412
8414 3 161.336151 53.9587664 99.0595163 -1 8402
8415 3 161.399909 53.8983691 99.1684897 -1 8414
8416 3 161.901552 55.689006 98.2519659 -1 7749
8417 3 161.843161 55.66526 98.1903679 -1 8416
8418 3 161.822318 55.5747397 98.2373298 -1 8417
8419 3 161.8106 55.5010203 98.281734 -1 8418
8420 3 161.84863 55.4177424 98.3938365 -1 8419
8421 3 161.947587 55.3487657 98.4224827 -1 8420
8422 3 161.979295 55.3611018 98.3356479 -1 8421
8423 3 161.979243 55.362712 98.3058092 -1 8422
8424 3 162.109327 55.7576629 98.1168351 -1 7747
8425 3 162.046948 55.7848291 98.043137 -1 8424
8426 3 162.024284 55.7515636 98.0179248 -1 8425
8427 3 161.996295 55.5865149 98.0215898 -1 8426
8428 3 162.032504 55.5238492 98.0109885 -1 8427
8429 3 164.269211 55.7751176 97.6774776 -1 7739
8430 3 164.249654 55.7438253 97.7113765 -1 8429
8431 3 164.241268 55.7486139 97.7385792 -1 8430
8432 3 164.273188 55.7569165 97.8298333 -1 8431
8433 3 164.248631 55.6900335 97.8711224 -1 8432
8434 3 164.253669 55.7409059 97.9779797 -1 8433
[truncated: 72,839 more chars]
