# Supplementary material for: Communication from Learned to Innate Olfactory Processing Centers Is Required for Memory Retrieval in Drosophila
Source: Neuron. 2018 Nov 7;100(3):651–668.e8. doi: 10.1016/j.neuron.2018.08.037 (PMC6226615; doi:10.1016/j.neuron.2018.08.037)
Supplement: Data S1. SWC Files Containing the EM and Light Microscopy Reconstructions of the Different Neurons Used in This Study [file mmc5.zip › EM_PD2a1#4.swc]

# SWC format file
# based on specifications at http://research.mssm.edu/cnic/swc.html
# Created by nat::write.neuron.swc
# PointNo Label X Y Z Radius Parent 
1 7 163.94942 45.8331735 92.3080719 2195 -1
2 7 164.420355 45.8251286 93.1172928 -1 1
3 7 164.920545 45.6296591 93.4761543 -1 2
4 7 165.65485 45.2325836 93.830863 -1 3
5 7 166.330274 44.7581149 94.3656169 -1 4
6 7 166.660685 44.5857985 94.6229933 -1 5
7 7 166.972973 44.4358129 94.8687502 -1 6
8 7 167.13943 44.316173 95.0209196 -1 7
9 7 167.95734 44.1767419 95.6597349 -1 8
10 7 168.163737 44.0942329 95.8877997 -1 9
11 7 168.313005 44.0274124 96.0994513 -1 10
12 7 167.980825 43.6836184 96.2208784 -1 11
13 7 168.19651 43.8572039 96.2639142 -1 12
14 7 168.513064 44.0473251 96.4025567 -1 13
15 7 169.149382 44.2468648 96.6799669 -1 14
16 7 169.701705 44.4418263 97.0232585 -1 15
17 7 169.946969 44.4906058 97.3236228 -1 16
18 7 170.147084 44.5655445 97.6875546 -1 17
19 7 170.50232 44.8720839 97.9868916 -1 18
20 7 170.695604 44.9468785 98.1611249 -1 19
21 7 171.004422 44.9270618 98.4349418 -1 20
22 7 171.321539 44.9715892 98.6382638 -1 21
23 7 171.412371 44.9804389 98.70487 -1 22
24 7 171.665153 45.0091216 98.8473365 -1 23
25 7 171.924768 45.0294758 98.9928064 -1 24
26 7 171.982169 45.0208932 99.0314957 -1 25
27 7 172.183534 45.0108565 99.2007038 -1 26
28 7 172.049588 44.4775565 99.4520592 -1 27
29 7 172.501159 44.87846 99.5528578 -1 28
30 7 172.693098 45.0949335 99.6583628 -1 29
31 7 172.889632 45.084855 99.7726049 -1 30
32 7 173.360285 45.3442475 99.9651733 -1 31
33 7 173.613314 45.4298432 100.088585 -1 32
34 7 173.962529 45.5257743 100.198842 -1 33
35 7 174.069729 45.7189378 100.243431 -1 34
36 7 174.223647 45.6721627 100.358389 -1 35
37 7 174.335491 45.6459745 100.512349 -1 36
38 7 174.527524 45.6391081 100.622373 -1 37
39 7 174.569585 45.6221571 100.684926 -1 38
40 7 174.919482 45.5108035 100.948933 -1 39
41 7 175.241674 45.5196362 101.12511 -1 40
42 7 175.475095 45.4303426 101.337018 -1 41
43 7 175.689155 45.4514817 101.491474 -1 42
44 7 176.000716 45.3396165 101.719224 -1 43
45 7 176.314801 45.3209645 101.847133 -1 44
46 7 176.47403 45.3537582 101.988275 -1 45
47 7 176.77714 45.3299079 102.114655 -1 46
48 7 177.05569 45.3360405 102.25417 -1 47
49 7 177.836519 45.5504116 102.661428 -1 48
50 7 178.125906 45.4961016 102.888885 -1 49
51 7 178.70199 45.3664696 103.222363 -1 50
52 7 179.054517 45.3288617 103.353278 -1 51
53 7 179.116097 45.2927491 103.419356 -1 52
54 7 179.352316 45.2492414 103.510726 -1 53
55 7 179.951684 45.198986 103.748546 -1 54
56 7 180.687741 45.1183059 103.936745 -1 55
57 7 181.511329 45.124548 104.231639 -1 56
58 7 181.792578 45.0506415 104.499164 -1 57
59 7 182.325125 45.1443061 104.636188 -1 58
60 7 183.178106 45.2678529 104.825964 -1 59
61 7 183.4369 45.3516273 104.883189 -1 60
62 7 183.821666 45.4100259 104.98437 -1 61
63 7 184.462616 45.3608285 105.116658 -1 62
64 7 184.833109 45.4461415 105.208486 -1 63
65 7 185.169311 45.3842642 105.3312 -1 64
66 7 185.931833 45.5794018 105.509592 -1 65
67 7 186.175079 45.7329776 105.569848 -1 66
68 7 186.938103 46.1702262 105.713651 -1 67
69 7 187.155419 46.3283761 105.770054 -1 68
70 7 187.237672 46.5956114 105.809384 -1 69
71 7 187.258264 46.6271364 105.827421 -1 70
72 7 187.445735 46.7524282 105.98038 -1 71
73 7 187.470579 46.8993636 106.064434 -1 72
74 7 187.65825 47.0912978 106.156063 -1 73
75 7 187.825464 47.2682735 106.271867 -1 74
76 7 188.040879 47.4038987 106.310514 -1 75
77 7 188.213488 47.3610105 106.407601 -1 76
78 7 188.295804 47.3549104 106.463631 -1 77
79 7 188.618007 47.388188 106.536745 -1 78
80 7 189.032694 47.4334598 106.639993 -1 79
81 7 189.1291 47.4160993 106.699815 -1 80
82 7 189.260137 47.4421812 106.730963 -1 81
83 7 189.522907 47.5635876 106.914001 -1 82
84 7 190.170083 47.9570856 107.078698 -1 83
85 7 190.784152 48.4400927 107.198779 -1 84
86 7 191.020785 48.7445727 107.249368 -1 85
87 7 191.148012 48.8926667 107.254219 -1 86
88 7 191.328493 49.041067 107.287484 -1 87
89 7 191.46263 49.1950378 107.31457 -1 88
90 7 191.647072 49.4100015 107.334498 -1 89
91 7 191.956546 49.56956 107.380229 -1 90
92 7 192.207265 49.7404277 107.417265 -1 91
93 7 192.209174 49.796684 107.45047 -1 92
94 7 192.454373 49.9531737 107.490072 -1 93
95 7 192.674942 50.1438284 107.542318 -1 94
96 7 192.782436 50.2111351 107.585103 -1 95
97 7 193.077949 50.3714299 107.629963 -1 96
98 7 193.293097 50.5492435 107.662344 -1 97
99 7 193.493229 50.6908711 107.722738 -1 98
100 7 193.748326 50.8609736 107.783614 -1 99
101 7 194.328816 51.2090319 107.823623 -1 100
102 7 194.619436 51.4372762 107.855132 -1 101
103 7 195.420215 51.8224836 107.91386 -1 102
104 7 196.470722 52.2463419 107.993586 -1 103
105 7 197.169222 52.5248516 108.039618 -1 104
106 7 198.364054 52.9321385 108.114552 -1 105
107 7 199.12305 53.3850567 108.087911 -1 106
108 7 200.044642 53.843164 108.033574 -1 107
109 7 200.134353 53.8914015 107.970017 -1 108
110 7 200.251985 53.844411 107.948824 -1 109
111 7 200.504772 53.7807665 107.860197 -1 110
112 7 200.655029 53.7748307 107.813478 -1 111
113 7 200.748622 53.7106267 107.793262 -1 112
114 7 201.145851 53.6820104 107.671091 -1 113
115 7 201.280897 53.6464628 107.586567 -1 114
116 7 201.4197 53.54239 107.515851 -1 115
117 7 201.43195 53.5359045 107.497328 -1 116
118 7 201.652739 53.500475 107.400975 -1 117
119 7 201.79374 53.3982758 107.309502 -1 118
120 7 201.946169 53.4524021 107.209806 -1 119
121 7 202.10818 53.577662 107.118258 -1 120
122 7 202.350221 53.7953146 107.017073 -1 121
123 7 202.546596 54.041689 106.905611 -1 122
124 7 202.615824 54.1981111 106.840483 -1 123
125 7 202.689166 54.297238 106.786933 -1 124
126 7 202.723427 54.3165486 106.76577 -1 125
127 7 202.827129 54.4825445 106.702467 -1 126
128 7 202.940194 54.6344338 106.642907 -1 127
129 7 203.071533 54.8166658 106.579435 -1 128
130 7 203.084857 54.9018643 106.522542 -1 129
131 7 203.136829 55.0202698 106.463267 -1 130
132 7 203.283984 55.1953165 106.361034 -1 131
133 7 203.361085 55.3835507 106.270141 -1 132
134 7 203.463914 55.5156488 106.171648 -1 133
135 7 203.528763 55.5612541 106.127671 -1 134
136 7 203.627164 55.6448099 106.079924 -1 135
137 7 203.638111 55.6668452 106.034901 -1 136
138 7 203.700547 55.6938754 105.994205 -1 137
139 7 203.689766 55.8032836 105.930347 -1 138
140 7 203.7684 55.8711949 105.883567 -1 139
141 7 203.795175 55.8818252 105.863305 -1 140
142 7 203.948814 55.9980147 105.815074 -1 141
143 7 203.914113 55.8242974 105.823459 -1 142
144 7 203.925851 55.8290347 105.802772 -1 143
145 7 203.931949 55.8618602 105.776165 -1 144
146 7 203.965782 55.8935854 105.689589 -1 145
147 7 204.080052 55.9166722 105.591934 -1 146
148 7 204.126066 55.9898773 105.498644 -1 147
149 7 204.174115 56.0166638 105.414351 -1 148
150 7 204.279485 56.1484063 105.337106 -1 149
151 7 204.346885 56.1957707 105.271931 -1 150
152 7 204.317215 56.2442017 105.238522 -1 151
153 7 204.258178 56.214039 105.153588 -1 152
154 7 204.348356 56.3140898 105.101855 -1 153
155 7 204.393037 56.3734685 105.05303 -1 154
156 7 204.427074 56.4752316 104.995005 -1 155
157 7 204.5113 56.587157 104.940379 -1 156
158 7 204.566455 56.668411 104.888487 -1 157
159 7 204.608128 56.7436269 104.836303 -1 158
160 7 204.640875 56.8302145 104.781004 -1 159
161 7 204.709181 56.8594586 104.740335 -1 160
162 7 204.708681 56.9420397 104.70344 -1 161
163 7 204.842019 57.1319204 104.596822 -1 162
164 7 204.894483 57.1619171 104.533035 -1 163
165 7 204.971582 57.3596914 104.418843 -1 164
166 7 205.040061 57.4144209 104.351976 -1 165
167 7 205.067673 57.5104485 104.2942 -1 166
168 7 205.147145 57.6751971 104.207653 -1 167
169 7 205.171719 57.7100741 104.161045 -1 168
170 7 205.228401 57.8212391 104.082098 -1 169
171 7 205.290112 57.9027947 104.009223 -1 170
172 7 205.32707 57.9534328 103.960865 -1 171
173 7 205.46407 58.0952285 103.863177 -1 172
174 7 205.519703 58.1820693 103.788484 -1 173
175 7 205.624849 58.263111 103.720117 -1 174
176 7 205.70786 58.3057719 103.656578 -1 175
177 7 205.781007 58.3875608 103.605991 -1 176
178 7 205.895894 58.4695908 103.559748 -1 177
179 7 205.961271 58.489839 103.519903 -1 178
180 7 205.99256 58.5219134 103.474186 -1 179
181 7 206.041701 58.5500966 103.409572 -1 180
182 7 206.143102 58.5730544 103.372942 -1 181
183 7 206.230872 58.6045435 103.333208 -1 182
184 7 206.29044 58.6128165 103.294884 -1 183
185 7 206.306097 58.5980175 103.256309 -1 184
186 7 206.356014 58.6393133 103.189094 -1 185
187 7 206.442934 58.738168 103.136301 -1 186
188 7 206.554341 58.7559325 103.101493 -1 187
189 7 206.759988 58.9343314 102.937839 -1 188
190 7 206.815127 58.9893365 102.868221 -1 189
191 7 207.049496 59.2461734 102.735178 -1 190
192 7 207.175463 59.3280586 102.645803 -1 191
193 7 207.32195 59.4328837 102.553965 -1 192
194 7 207.31553 59.4661519 102.503465 -1 193
195 7 207.391799 59.4893167 102.441639 -1 194
196 7 207.420799 59.5580271 102.40963 -1 195
197 7 207.424034 59.5839093 102.383204 -1 196
198 7 207.465249 59.5985235 102.362855 -1 197
199 7 207.470671 59.6357631 102.312643 -1 198
200 7 207.497316 59.6610967 102.266877 -1 199
201 7 207.559043 59.7335265 102.215593 -1 200
202 7 207.593894 59.7883216 102.164893 -1 201
203 7 207.596108 59.8334646 102.134516 -1 202
204 7 207.632988 59.8755896 102.108295 -1 203
205 7 207.674159 59.9103387 102.08393 -1 204
206 7 207.713278 59.9146194 101.999504 -1 205
207 7 207.660932 59.9382053 101.967543 -1 206
208 7 207.677613 59.8935097 101.956017 -1 207
209 7 207.849945 59.953842 101.85236 -1 208
210 7 207.918491 59.9724126 101.811867 -1 209
211 7 207.947351 59.9425207 101.776698 -1 210
212 7 207.969257 59.9579854 101.753935 -1 211
213 7 207.961495 59.9142796 101.739665 -1 212
214 7 208.052745 59.9591122 101.696295 -1 213
215 7 208.121531 59.9689081 101.635365 -1 214
216 7 208.14868 60.0316634 101.603788 -1 215
217 7 208.170931 60.0730186 101.553805 -1 216
218 7 208.192138 60.0997616 101.506539 -1 217
219 7 208.267405 60.1102542 101.46804 -1 218
220 7 208.283589 60.1430612 101.441119 -1 219
221 7 208.264949 60.130963 101.41943 -1 220
222 7 208.315582 60.1579582 101.352876 -1 221
223 7 208.350659 60.1773207 101.308324 -1 222
224 7 208.437682 60.2790669 101.252811 -1 223
225 7 208.479482 60.306685 101.229452 -1 224
226 7 208.549716 60.3336042 101.142421 -1 225
227 7 208.64809 60.5616075 100.99581 -1 226
228 7 208.698997 60.5727605 100.931839 -1 227
229 7 208.736235 60.6578025 100.873997 -1 228
230 7 208.794394 60.798392 100.717402 -1 229
231 7 208.798651 60.836406 100.642779 -1 230
232 7 208.828777 60.9120396 100.563191 -1 231
233 7 208.836029 60.9288768 100.515459 -1 232
234 7 208.839069 61.0186219 100.42994 -1 233
235 7 208.868226 61.0360235 100.384273 -1 234
236 7 208.864851 61.1589575 100.245713 -1 235
237 7 208.873714 61.176896 100.152088 -1 236
238 7 208.900592 61.2288755 100.076096 -1 237
239 7 208.900872 61.2170733 100.010083 -1 238
240 7 208.876597 61.2290623 99.982166 -1 239
241 7 208.94544 61.2625046 99.9142409 -1 240
242 7 208.947684 61.2864171 99.840909 -1 241
243 7 208.909428 61.3201191 99.7609987 -1 242
244 7 208.91207 61.3582142 99.6615179 -1 243
245 7 208.918182 61.3829862 99.5649385 -1 244
246 7 208.993378 61.4075812 99.4296631 -1 245
247 7 209.072983 61.4693689 99.3099859 -1 246
248 7 209.041407 61.4299592 99.1985518 -1 247
249 7 209.101468 61.402102 99.0948105 -1 248
250 7 209.002224 61.4203601 98.9396483 -1 249
251 7 208.972633 61.4512747 98.8361031 -1 250
252 7 208.95562 61.5008584 98.7533135 -1 251
253 7 208.942106 61.5771907 98.6651274 -1 252
254 7 208.919311 61.6150136 98.5837994 -1 253
255 7 208.921908 61.6443564 98.5307198 -1 254
256 7 208.922188 61.6956864 98.4726485 -1 255
257 7 208.917848 61.7578393 98.4116599 -1 256
258 7 208.954038 61.7541608 98.3693837 -1 257
259 7 208.923033 61.7965738 98.3092714 -1 258
260 7 208.90337 61.8115192 98.2325069 -1 259
261 7 208.931332 61.8290472 98.1607907 -1 260
262 7 208.936836 61.8657186 98.0821716 -1 261
263 7 208.934133 61.9648854 97.98905 -1 262
264 7 208.929149 62.0067208 97.9077548 -1 263
265 7 208.910988 62.1252765 97.8082242 -1 264
266 7 208.86567 62.2077265 97.7369273 -1 265
267 7 208.932334 62.2934727 97.6545546 -1 266
268 7 208.940505 62.4281844 97.5301391 -1 267
269 7 209.016676 62.4761537 97.4567721 -1 268
270 7 208.99962 62.5985388 97.3798332 -1 269
271 7 209.057179 62.6970391 97.3172267 -1 270
272 7 209.007105 62.8063245 97.2145281 -1 271
273 7 209.028731 62.8894007 97.1262725 -1 272
274 7 209.020271 63.0550051 96.9917264 -1 273
275 7 208.991087 63.2133665 96.8802308 -1 274
276 7 209.048086 63.374709 96.7788071 -1 275
277 7 208.988674 63.5024371 96.6696907 -1 276
278 7 209.026031 63.6191209 96.5997716 -1 277
279 7 208.91335 63.7488603 96.507554 -1 278
280 7 208.748711 63.9649154 96.3645115 -1 279
281 7 208.753 64.159271 96.2480039 -1 280
282 7 208.742693 64.3456311 96.1310836 -1 281
283 7 208.910087 64.6115607 95.9950895 -1 282
284 7 209.138657 64.9726151 95.7958866 -1 283
285 7 209.216008 65.0427189 95.7156083 -1 284
286 7 209.294898 65.1628085 95.6493943 -1 285
287 7 209.285796 65.3023678 95.4918865 -1 286
288 7 209.188466 65.395971 95.3826668 -1 287
289 7 209.141904 65.4222348 95.2949886 -1 288
290 7 209.065333 65.5598091 95.152939 -1 289
291 7 209.009468 65.7443425 95.0027897 -1 290
292 7 208.930206 65.9027619 94.8802177 -1 291
293 7 208.847855 66.0915341 94.7500562 -1 292
294 7 208.858157 66.2669276 94.6356402 -1 293
295 7 208.858064 66.395387 94.5045979 -1 294
296 7 208.863228 66.5579292 94.3919804 -1 295
297 7 208.882496 66.6922825 94.2875876 -1 296
298 7 209.097128 66.9364091 94.1606296 -1 297
299 7 209.175982 67.0141106 94.103032 -1 298
300 7 209.214184 67.1222768 94.0070405 -1 299
301 7 209.263429 67.2021749 93.8931485 -1 300
302 7 209.273688 67.2555505 93.8310661 -1 301
303 7 209.318898 67.340423 93.7668846 -1 302
304 7 209.296987 67.4492149 93.6617867 -1 303
305 7 209.301847 67.5452447 93.5633081 -1 304
306 7 209.34116 67.6200283 93.3967534 -1 305
307 7 209.395766 67.6753502 93.2104884 -1 306
308 7 209.455406 67.7335619 93.0499495 -1 307
309 7 209.485521 67.8694531 92.945584 -1 308
310 7 209.579663 68.0739709 92.7829872 -1 309
311 7 209.675731 68.1062316 92.685366 -1 310
312 7 209.676025 68.2392799 92.5770655 -1 311
313 7 209.650949 68.3429873 92.4714751 -1 312
314 7 209.65322 68.456721 92.3413715 -1 313
315 7 209.653066 68.6906984 92.157618 -1 314
316 7 209.60162 68.8067729 92.0449108 -1 315
317 7 209.571485 68.8537175 91.9507296 -1 316
318 7 209.443887 69.0291031 91.6011066 -1 317
319 7 209.281127 69.1530007 91.4420374 -1 318
320 7 209.208489 69.2207004 91.3358482 -1 319
321 7 209.20186 69.2741647 91.2431023 -1 320
322 7 209.177092 69.3895874 91.1336178 -1 321
323 7 209.179914 69.4842351 91.0597311 -1 322
324 7 209.273168 69.4971277 90.8315504 -1 323
325 7 209.270278 69.4787385 90.7015115 -1 324
326 7 209.302237 69.4400644 90.5277754 -1 325
327 7 209.360223 69.4865571 90.2583737 -1 326
328 7 209.356015 69.4274521 90.1363982 -1 327
329 7 209.335698 69.4115197 89.9481674 -1 328
330 7 209.321994 69.3551832 89.850634 -1 329
331 7 209.32745 69.3104765 89.7805087 -1 330
332 7 209.379634 69.3425988 89.6737146 -1 331
333 7 209.386167 69.4056365 89.5525767 -1 332
334 7 209.470973 69.4366006 89.478241 -1 333
335 7 209.366791 69.4768414 89.3711629 -1 334
336 7 209.39004 69.5823011 89.1617378 -1 335
337 7 209.434747 69.5054816 88.9416423 -1 336
338 7 209.446715 69.4835743 88.8396741 -1 337
339 7 209.457766 69.4608289 88.737655 -1 338
340 7 209.450674 69.4751201 88.6243453 -1 339
341 7 209.509477 69.5556312 88.5070643 -1 340
342 7 209.482504 69.6172907 88.3798298 -1 341
343 7 209.50965 69.6269562 88.245611 -1 342
344 7 209.325334 69.7051524 88.0611364 -1 343
345 7 209.289449 69.7024227 88.0010584 -1 344
346 7 209.172919 69.8127878 87.820322 -1 345
347 7 209.169956 69.9082509 87.6616944 -1 346
348 7 209.08413 69.8970219 87.5674979 -1 347
349 7 208.943844 69.8303369 87.4488674 -1 348
350 7 208.859939 69.8535402 87.3471847 -1 349
351 7 208.78961 69.8223946 87.2597495 -1 350
352 7 208.373584 69.4446793 87.2186064 -1 351
353 7 207.954266 69.2264736 87.1414225 -1 352
354 7 207.876706 69.2193603 87.1022497 -1 353
355 7 207.815791 69.1876809 87.0714555 -1 354
356 7 207.729158 69.1167571 87.0175764 -1 355
357 7 207.654002 69.0470278 86.9653789 -1 356
358 7 207.407828 68.9627692 86.8871137 -1 357
359 7 207.220466 68.8165086 86.8330159 -1 358
360 7 207.103255 68.6993773 86.7843633 -1 359
361 7 207.0351 68.6382204 86.7313507 -1 360
362 7 206.806527 68.520228 86.6635812 -1 361
363 7 206.299143 68.0091979 86.5550774 -1 362
364 7 206.025564 67.7289619 86.5170397 -1 363
365 7 205.931097 67.380292 86.5822061 -1 364
366 4 205.734845 66.7853238 86.7990462 -1 365
367 4 205.536314 66.778513 86.9038102 -1 366
368 4 205.299851 66.8166045 86.963245 -1 367
369 4 204.715 66.6276384 86.9858568 -1 368
370 4 204.31279 66.4581008 87.0082748 -1 369
371 4 203.90788 66.3957143 87.0316478 -1 370
372 4 203.657242 66.4986202 87.0437264 -1 371
373 4 203.502151 66.5069958 87.068179 -1 372
374 4 203.371385 66.5265973 87.0944044 -1 373
375 4 202.991141 66.4749081 87.2285807 -1 374
376 4 201.814919 66.2764404 87.3273468 -1 375
377 4 201.314223 66.1910185 87.4432189 -1 376
378 4 201.098477 66.1471189 87.4939893 -1 377
379 4 201.024148 66.1291355 87.5111772 -1 378
380 4 200.738037 66.0862634 87.5202088 -1 379
381 4 199.779782 65.9324045 87.5315346 -1 380
382 4 199.139878 65.8324311 87.5365005 -1 381
383 4 198.897399 65.7431862 87.6724095 -1 382
384 4 198.621494 65.8296754 87.6514563 -1 383
385 4 198.264615 65.9305631 87.6107535 -1 384
386 4 198.067429 65.9396317 87.6232939 -1 385
387 4 197.918181 65.9401064 87.6474272 -1 386
388 4 196.478804 65.8485279 87.7005163 -1 387
389 4 195.878737 65.8951886 87.6749258 -1 388
390 4 195.247853 65.9763606 87.7161115 -1 389
391 4 193.358182 65.7693489 87.666571 -1 390
392 3 192.834726 66.0476162 87.4689198 -1 391
393 3 192.829456 66.0313829 87.3901306 -1 392
394 3 192.811469 66.0087175 87.3371588 -1 393
395 3 192.823123 65.9934877 87.2887451 -1 394
396 4 193.186911 65.7516093 87.6617554 -1 391
397 3 194.306539 65.8752627 87.8680868 -1 396
398 3 194.372505 65.7474233 87.9373426 -1 397
399 3 194.377799 65.7287624 87.9696727 -1 398
400 3 194.441674 65.7473414 88.0059123 -1 399
401 4 193.010499 65.7357543 87.65543 -1 396
402 4 192.786872 65.7103837 87.6683771 -1 401
403 4 192.345061 65.5429186 87.9105572 -1 402
404 4 192.22432 65.4761691 87.9811859 -1 403
405 4 191.73681 65.2589157 88.0893465 -1 404
406 4 191.370571 65.1453498 88.1187651 -1 405
407 3 190.74922 64.8999667 88.0423063 -1 406
408 3 190.519681 64.698412 87.9572477 -1 407
409 3 190.446516 64.6508111 87.8166209 -1 408
410 3 190.417569 64.5760978 87.6641496 -1 409
411 3 190.330268 64.5243661 87.521225 -1 410
412 3 190.200131 64.6439966 87.3853002 -1 411
413 3 190.050709 64.684724 87.3172086 -1 412
414 3 189.947028 64.557066 87.1601218 -1 413
415 3 190.057714 64.5065179 87.0861096 -1 414
416 3 190.290536 64.4824956 87.0595383 -1 415
417 3 190.370686 64.4311319 87.033657 -1 416
418 3 190.532863 64.300957 87.0429345 -1 417
419 3 190.870359 64.1224703 87.0733838 -1 418
420 3 190.866054 64.1157906 87.1011946 -1 419
421 3 190.856108 64.099886 87.1571 -1 420
422 3 190.919393 64.0546028 87.0719043 -1 419
423 3 190.972495 63.9901879 87.0705401 -1 422
424 3 191.078798 63.902019 87.0587024 -1 423
425 3 191.142084 63.7464518 87.0530053 -1 424
426 3 191.198349 63.6189123 87.0667978 -1 425
427 3 191.303383 63.5048823 87.0880332 -1 426
428 3 191.441132 63.4054563 87.0857556 -1 427
429 3 191.527422 63.3293324 87.1489243 -1 428
430 3 191.55203 63.2347682 87.2304211 -1 429
431 3 191.646566 63.1877068 87.2070013 -1 430
432 3 191.731665 63.1798724 87.1725208 -1 431
433 3 191.799572 63.119943 87.119134 -1 432
434 3 191.554776 63.190385 87.2684746 -1 430
435 3 191.544266 63.150151 87.3027449 -1 434
436 3 189.749637 64.4261595 87.1197796 -1 414
437 3 189.712436 64.3857789 87.1208098 -1 436
438 3 189.60484 64.2850847 87.0929585 -1 437
439 3 189.612653 64.221861 87.0815096 -1 438
440 3 189.564257 64.1602521 87.1394376 -1 439
441 3 189.587994 64.1376527 87.1768587 -1 440
442 3 189.593022 64.1340965 87.2059933 -1 441
443 3 189.825844 64.9620069 87.2351392 -1 413
444 3 189.68542 65.3589733 87.1452977 -1 443
445 3 189.54227 65.4849164 87.1145169 -1 444
446 3 189.317057 65.5868914 86.9898728 -1 445
447 3 188.98536 65.733599 87.0505225 -1 446
448 3 188.824894 65.7565442 87.0657073 -1 447
449 3 188.620182 65.7108237 87.0045451 -1 448
450 3 188.523016 65.6403285 86.9717179 -1 449
451 3 188.491292 65.5209897 86.9635164 -1 450
452 3 188.422869 65.3958148 86.9487388 -1 451
453 3 188.224562 65.2455776 86.9114795 -1 452
454 3 188.180249 65.2068062 86.8830866 -1 453
455 3 188.153012 65.1536745 86.8615068 -1 454
456 3 188.089056 65.0737638 86.83785 -1 455
457 3 188.038027 64.8813934 86.8962951 -1 456
458 3 187.873938 64.5726852 86.8741292 -1 457
459 3 187.821256 64.5542095 86.8394396 -1 458
460 3 187.64152 64.4374024 86.689416 -1 459
461 3 187.471995 64.1323049 86.5558983 -1 460
462 3 187.390173 64.0351732 86.5322643 -1 461
463 3 187.341415 63.9148486 86.5210861 -1 462
464 3 187.332241 63.8678986 86.5021784 -1 463
465 3 187.368978 63.7981395 86.4436222 -1 464
466 3 187.443057 63.7296849 86.3655622 -1 465
467 3 187.534549 63.5868505 86.3355486 -1 466
468 3 187.59948 63.561222 86.3007372 -1 467
469 3 187.715937 63.4455443 86.297618 -1 468
470 3 187.857448 63.400628 86.2840108 -1 469
471 3 187.984783 63.306068 86.3334168 -1 470
472 3 188.042161 63.2774378 86.3799232 -1 471
473 3 187.471417 63.7779818 86.5254528 -1 464
474 3 187.53164 63.7390861 86.5199792 -1 473
475 3 187.20002 63.8345834 86.5629299 -1 464
476 3 187.026386 63.7769788 86.6200692 -1 475
477 3 186.96635 63.585904 86.6225004 -1 476
478 3 186.822054 63.2935578 86.6570459 -1 477
479 3 186.755866 63.188004 86.6115749 -1 478
480 3 186.737459 63.1509279 86.5885012 -1 479
481 3 186.72159 63.1014126 86.5413499 -1 480
482 3 186.727952 63.0666777 86.4682415 -1 481
483 3 186.741219 62.9860417 86.4621522 -1 482
484 3 186.739446 62.8432894 86.412067 -1 483
485 3 186.725403 62.7568171 86.3463751 -1 484
486 3 186.670064 62.7401125 86.2829444 -1 485
487 3 186.602415 62.7093451 86.247515 -1 486
488 3 186.549402 62.4588072 86.2662425 -1 487
489 3 186.558044 62.3079426 86.3033056 -1 488
490 3 186.423932 62.1783477 86.3313137 -1 489
491 3 186.450524 62.1179055 86.3238689 -1 490
492 3 186.471425 62.025984 86.3225869 -1 491
493 3 186.464047 61.9798328 86.304271 -1 492
494 3 186.412782 61.9325145 86.2489113 -1 493
495 3 186.342003 61.9402581 86.2037417 -1 494
496 3 186.240545 62.003383 86.1937707 -1 495
497 3 186.068568 62.0393308 86.1193001 -1 496
498 3 185.806082 62.0496886 86.1132228 -1 497
499 3 185.800961 62.0704356 86.1347865 -1 498
500 3 185.73983 62.077615 86.2021566 -1 499
501 3 185.736497 62.0854603 86.2271537 -1 500
502 3 185.737084 62.1336763 86.2435564 -1 501
503 3 185.686615 62.1006052 86.0468702 -1 498
504 3 185.621549 62.0801967 86.0094441 -1 503
505 3 185.599091 62.0289636 85.9612233 -1 504
506 3 185.534357 61.9570295 85.8531375 -1 505
507 3 185.508856 61.9815078 85.7864011 -1 506
508 3 185.518688 61.9813304 85.7334323 -1 507
509 3 185.567018 61.9633126 85.6381214 -1 508
510 3 185.508273 61.9841111 85.5647252 -1 509
511 3 185.357576 62.0066964 85.4977016 -1 510
512 3 185.362311 62.0186395 85.4683425 -1 511
513 3 185.397446 62.0617384 85.410939 -1 512
514 3 185.432173 62.0859345 85.3578879 -1 513
515 3 185.445848 62.1791337 85.3115727 -1 514
516 3 185.438194 62.1947168 85.2509586 -1 515
517 3 185.419596 62.1968201 85.1910061 -1 516
518 3 185.366382 62.2623084 85.0531776 -1 517
519 3 185.362792 62.2821159 85.0201309 -1 518
520 3 185.36713 62.2674528 84.9416472 -1 519
521 3 185.45009 62.28781 84.9281407 -1 520
522 3 185.489473 62.3108644 84.9041099 -1 521
523 3 185.531287 62.3629453 84.8739057 -1 522
524 3 185.558525 62.4170271 84.8123376 -1 523
525 3 185.539473 62.4260055 84.7507051 -1 524
526 3 185.539505 62.3926009 84.7032048 -1 525
527 3 185.527208 62.3535576 84.6818292 -1 526
528 3 185.520598 62.3289297 84.6584125 -1 527
529 3 185.522513 62.3177944 84.6061881 -1 528
530 3 185.504757 62.308853 84.5765996 -1 529
531 3 185.510334 62.2651801 84.5603764 -1 530
532 3 185.553795 62.2377252 84.5213966 -1 531
533 3 185.565956 62.2084689 84.5033394 -1 532
534 3 185.561802 62.1873011 84.4796921 -1 533
535 3 185.547998 62.1161017 84.4655013 -1 534
536 3 185.645576 61.9972918 84.4878384 -1 535
537 3 185.645318 61.9693219 84.4666998 -1 536
538 3 185.607636 61.8334382 84.462381 -1 537
539 3 185.564903 61.7114985 84.4261074 -1 538
540 3 185.567148 61.6496722 84.4135927 -1 539
541 3 185.552837 61.5822967 84.3986446 -1 540
542 3 185.58768 61.4471067 84.4110754 -1 541
543 3 185.562766 61.2098163 84.4621372 -1 542
544 3 185.558537 61.1814009 84.4403465 -1 543
545 3 185.564234 61.1480366 84.3943641 -1 544
546 3 186.528441 61.8065432 86.3595519 -1 494
547 3 186.56641 61.7925074 86.3988666 -1 546
548 3 186.656359 61.8034485 86.4438092 -1 547
549 3 186.684763 63.1180177 86.4194681 -1 482
550 3 186.628622 63.1446772 86.3734679 -1 549
551 3 186.581534 63.1444582 86.3355947 -1 550
552 3 186.441579 63.1382489 86.3335003 -1 551
553 3 186.282076 63.1834521 86.3153194 -1 552
554 3 186.115394 63.2465616 86.2363965 -1 553
555 3 186.030663 63.2843194 86.2364977 -1 554
556 3 185.883901 63.3213071 86.1678826 -1 555
557 3 185.804765 63.3660566 86.0849997 -1 556
558 3 185.713613 63.3524187 86.0401813 -1 557
559 3 185.588772 63.3192994 86.0473367 -1 558
560 3 185.54187 63.2894117 86.0711898 -1 559
561 3 185.500033 63.2163391 86.0508512 -1 560
562 3 185.513321 63.1964711 86.0031966 -1 561
563 3 185.48343 63.1657277 85.9759157 -1 562
564 3 185.460502 63.1268179 85.9244718 -1 563
565 3 185.468469 63.1056024 85.9035108 -1 564
566 3 185.562108 63.162085 85.8840799 -1 565
567 3 185.594145 63.1417913 85.8407341 -1 566
568 3 185.603897 63.10907 85.7952214 -1 567
569 3 185.580758 63.1258886 85.758621 -1 568
570 3 185.56828 63.1396386 85.6975339 -1 569
571 3 185.510567 63.1816212 85.6474382 -1 570
572 3 185.439546 63.2992509 85.5496282 -1 571
573 3 185.33597 63.3461444 85.4881083 -1 572
574 3 185.249435 63.3819891 85.515686 -1 573
575 3 185.24503 63.3849267 85.5416217 -1 574
576 3 185.516799 63.2972177 86.0913785 -1 560
577 3 186.982241 63.6512999 86.6661204 -1 476
578 3 187.098177 63.6592305 86.7446403 -1 577
579 3 187.265035 63.6365964 86.731453 -1 578
580 3 187.275816 63.6151753 86.7112277 -1 579
581 3 188.665829 65.8738483 87.0880415 -1 448
582 3 188.631945 65.9510179 87.1186136 -1 581
583 3 188.598247 66.0555009 87.1705885 -1 582
584 3 188.53035 66.174333 87.2122159 -1 583
585 3 188.068907 66.5095916 87.150899 -1 584
586 3 187.673534 66.6861292 87.110516 -1 585
587 3 187.135476 66.7316038 87.012693 -1 586
588 3 186.800162 66.7673898 86.9602054 -1 587
589 3 186.987942 66.7063981 86.7951809 -1 588
590 3 187.000009 66.544441 86.7774686 -1 589
591 3 186.67355 66.8226579 87.0304623 -1 588
592 3 186.535204 66.9521247 87.164505 -1 591
593 3 186.423257 66.9856652 87.1879619 -1 592
594 3 185.970166 67.0567683 87.2393385 -1 593
595 3 185.474045 67.1844199 87.187395 -1 594
596 3 184.850579 67.1813636 87.2447307 -1 595
597 3 184.690517 67.2081996 87.3415454 -1 596
598 3 184.228808 67.3001212 87.359229 -1 597
599 3 184.134274 67.3060222 87.3649046 -1 598
600 3 184.03619 67.3065775 87.3709268 -1 599
601 3 183.951413 67.3120579 87.3788119 -1 600
602 3 183.551603 67.1769964 87.4025408 -1 601
603 3 182.783903 67.2943507 87.402807 -1 602
604 3 182.403001 67.3811392 87.4667403 -1 603
605 3 182.275738 67.5594117 87.5120075 -1 604
606 3 182.192431 67.6658201 87.4990793 -1 605
607 3 182.112349 67.6505133 87.5123546 -1 606
608 3 181.918677 67.6472356 87.6089057 -1 607
609 3 181.57534 67.9288073 87.7238812 -1 608
610 3 181.358272 68.2146892 87.8105592 -1 609
611 3 181.181928 68.6278217 87.6859099 -1 610
612 3 181.193792 68.7178717 87.6975553 -1 611
613 3 181.275962 68.9249018 87.7557981 -1 612
614 3 181.288685 68.935845 87.8116859 -1 613
615 3 181.299058 68.9375424 87.8689652 -1 614
616 3 181.299541 68.9826777 87.9427606 -1 615
617 3 181.285389 69.0216289 87.9592839 -1 616
618 3 181.253455 69.0651234 87.9986664 -1 617
619 3 181.302699 69.0212863 88.0461487 -1 618
620 3 181.371748 69.0459548 88.1113917 -1 619
621 3 181.434981 69.0912987 88.1433876 -1 620
622 3 181.647982 69.1048357 88.2420328 -1 621
623 3 181.810331 69.0687011 88.2846282 -1 622
624 3 181.9197 69.1598015 88.3169567 -1 623
625 3 181.958898 69.2228376 88.3399403 -1 624
626 3 181.944211 69.2397615 88.4160183 -1 625
627 3 181.962743 69.2494674 88.445573 -1 626
628 3 181.998758 69.2342119 88.4840503 -1 627
629 3 182.126962 69.3218196 88.5209771 -1 628
630 3 182.172827 69.3360649 88.5554055 -1 629
631 3 182.191255 69.3489267 88.6393134 -1 630
632 3 182.173861 69.2854779 88.7038381 -1 631
633 3 182.179528 69.1923235 88.8070326 -1 632
634 3 182.243036 69.221938 88.8694826 -1 633
635 3 182.269333 69.2408327 88.9262074 -1 634
636 3 182.320374 69.2829282 88.9558174 -1 635
637 3 182.347035 69.3110126 88.9831507 -1 636
638 3 182.362949 69.3144342 89.0408324 -1 637
639 3 182.415616 69.2976319 89.082984 -1 638
640 3 182.558704 69.2559449 89.1493995 -1 639
641 3 182.592972 69.2408016 89.1872674 -1 640
642 3 182.617957 69.2521396 89.2176508 -1 641
643 3 182.652104 69.2827306 89.245943 -1 642
644 3 182.684766 69.3611454 89.2914111 -1 643
645 3 182.679683 69.3969786 89.3103386 -1 644
646 3 182.757901 69.4548584 89.342169 -1 645
647 3 182.899979 69.4396405 89.4573936 -1 646
648 3 182.946855 69.4363118 89.5227126 -1 647
649 3 182.984998 69.4575889 89.5810506 -1 648
650 3 183.000957 69.4909159 89.6322279 -1 649
651 3 183.042903 69.5316651 89.6872432 -1 650
652 3 183.045574 69.5307857 89.7153638 -1 651
653 3 183.07276 69.4852248 89.7852631 -1 652
654 3 183.143068 69.4024396 89.8444848 -1 653
655 3 183.28312 69.3516521 89.9114271 -1 654
656 3 183.34137 69.2890371 89.9638918 -1 655
657 3 183.398552 69.2295757 90.0701409 -1 656
658 3 183.446934 69.2251523 90.1083523 -1 657
659 3 183.508354 69.3246123 90.1274811 -1 658
660 3 183.495743 69.4046094 90.162786 -1 659
661 3 183.49713 69.4485389 90.1811936 -1 660
662 3 183.504253 69.459611 90.2076412 -1 661
663 3 181.810521 69.0376159 88.2358909 -1 623
664 3 181.826593 69.0219234 88.215007 -1 663
665 3 181.08826 69.1828904 87.9659516 -1 618
666 3 180.945177 69.2532023 87.9755664 -1 665
667 3 180.740466 69.2536327 87.9584732 -1 666
668 3 180.444509 69.209557 87.9305924 -1 667
669 3 180.365748 69.1806476 87.9748592 -1 668
670 3 180.269141 69.140127 88.0176684 -1 669
671 3 180.170002 69.1071397 88.0306133 -1 670
672 3 180.084427 69.0923962 88.0427481 -1 671
673 3 180.037776 69.1100388 88.0566735 -1 672
674 3 179.979492 69.1544224 88.062497 -1 673
675 3 179.89747 69.1714281 88.0966419 -1 674
676 3 179.778912 69.1086662 88.1951066 -1 675
677 3 179.634484 69.0580765 88.2298201 -1 676
678 3 179.485781 69.0141004 88.2622829 -1 677
679 3 179.409103 68.9826126 88.3079047 -1 678
680 3 179.348911 68.9553439 88.3283835 -1 679
681 3 179.308513 68.9451483 88.3775099 -1 680
682 3 179.289153 68.9549514 88.4270347 -1 681
683 3 179.248641 68.949425 88.4751876 -1 682
684 3 179.177785 68.921306 88.5215212 -1 683
685 3 179.155397 68.9190557 88.5450482 -1 684
686 3 179.086293 68.9287143 88.5559308 -1 685
687 3 179.057585 68.9257113 88.5782583 -1 686
688 3 178.986003 68.9099473 88.5939828 -1 687
689 3 178.825348 68.9051445 88.6440021 -1 688
690 3 178.701223 68.9046474 88.5892283 -1 689
691 3 178.575447 68.8994858 88.535038 -1 690
692 3 178.361183 68.9139748 88.4854339 -1 691
693 3 178.241575 68.9835821 88.5007846 -1 692
694 3 178.875972 68.9316339 88.6773271 -1 689
695 3 178.90589 68.9455747 88.7088047 -1 694
696 3 178.958941 68.9181607 88.7540145 -1 695
697 3 179.020536 68.9046459 88.7981198 -1 696
698 3 179.074506 68.903656 88.837912 -1 697
699 3 179.193737 68.9590947 88.8798283 -1 698
700 3 179.296628 69.177498 88.8837848 -1 699
701 3 179.309893 69.2354858 88.9022862 -1 700
702 3 179.335661 69.3203407 88.9456695 -1 701
703 3 179.37029 69.4793998 89.0309784 -1 702
704 3 179.376383 69.5148622 89.0804789 -1 703
705 3 179.356191 69.6004783 89.1137609 -1 704
706 3 179.292905 69.6394116 89.1198177 -1 705
707 3 179.245428 69.6560144 89.1339739 -1 706
708 3 179.226716 69.6431968 89.1605012 -1 707
709 3 179.204317 69.6456692 89.1830186 -1 708
710 3 181.371413 68.2664088 87.8580828 -1 610
711 3 181.333765 68.2813096 88.0407616 -1 710
712 3 181.291323 68.1714353 88.1654008 -1 711
713 3 181.182242 68.0674964 88.3576497 -1 712
714 3 180.958155 67.9390427 88.5026347 -1 713
715 3 180.631851 67.8163439 88.5133325 -1 714
716 3 180.331468 67.7734877 88.512787 -1 715
717 3 180.156836 67.7368612 88.5104271 -1 716
718 3 179.749494 67.9114507 88.3287313 -1 717
719 3 179.632061 67.8760429 88.2826086 -1 718
720 3 179.270612 67.6994735 88.3528638 -1 719
721 3 179.061258 67.7177696 88.3311654 -1 720
722 3 178.705856 67.983109 88.1408537 -1 721
723 3 178.354473 68.1267552 88.0051885 -1 722
724 3 178.145546 68.2645598 87.9863136 -1 723
725 3 177.883838 68.442079 87.8351261 -1 724
726 3 177.526696 68.5683806 87.6736669 -1 725
727 3 177.392282 68.5796596 87.6135268 -1 726
728 3 177.322995 68.5585819 87.5745152 -1 727
729 3 177.19534 68.5900597 87.4552625 -1 728
730 3 176.828927 68.6863071 87.269633 -1 729
731 3 176.761437 68.8119424 87.2003369 -1 730
732 3 176.502174 68.8855019 87.0995196 -1 731
733 3 176.303485 68.9362509 87.0168612 -1 732
734 3 176.08489 69.1629803 86.9498087 -1 733
735 3 175.833321 69.2613429 86.9586662 -1 734
736 3 175.637906 69.4283593 86.796526 -1 735
737 3 175.412865 69.4066331 86.7797811 -1 736
738 3 175.188436 69.3711581 86.7943969 -1 737
739 3 174.982302 69.337318 86.9260576 -1 738
740 3 174.972892 69.1680637 87.0724263 -1 739
741 3 174.913242 69.1275079 87.1812768 -1 740
742 3 174.937911 69.1116353 87.3033799 -1 741
743 3 174.964367 69.1157246 87.4217113 -1 742
744 3 175.627252 69.5917489 86.6759599 -1 736
745 3 175.526453 69.8993401 86.3655325 -1 744
746 3 175.52618 70.2629332 86.2635062 -1 745
747 3 175.420888 70.3032831 86.3726567 -1 746
748 3 175.246608 70.3417602 86.4390562 -1 747
749 3 175.162525 70.4054324 86.5202087 -1 748
750 3 174.831432 70.3110181 86.4671541 -1 749
751 3 174.566661 70.3010522 86.439729 -1 750
752 3 174.490235 70.2864823 86.4542993 -1 751
753 3 174.295313 70.2644187 86.50121 -1 752
754 3 174.146638 70.302734 86.4894775 -1 753
755 3 174.161624 70.285425 86.5244943 -1 754
756 3 174.347288 70.2382519 86.602516 -1 755
757 3 174.475242 70.1681236 86.7010707 -1 756
758 3 174.609848 70.144291 86.7633652 -1 757
759 3 174.748115 70.0906068 86.8326292 -1 758
760 3 174.810029 70.0562229 86.8813832 -1 759
761 3 175.100701 70.0605499 86.9436599 -1 760
762 3 175.358764 69.9221597 87.056647 -1 761
763 3 175.470921 69.8254839 87.1575266 -1 762
764 3 175.562912 69.7768406 87.215883 -1 763
765 3 175.610626 69.5530212 87.3010217 -1 764
766 3 175.606479 69.4315304 87.3536723 -1 765
767 3 175.578619 69.3710481 87.3884795 -1 766
768 3 175.497691 69.3273027 87.436545 -1 767
769 3 175.632644 69.2501174 87.4820723 -1 768
770 3 175.680715 69.2070864 87.5298311 -1 769
771 3 175.70702 69.175302 87.570502 -1 770
772 3 175.70923 69.1615004 87.6021614 -1 771
773 3 175.806234 69.8209193 87.2316591 -1 764
774 3 175.891871 69.8410484 87.2180321 -1 773
775 3 176.001419 69.8106037 87.2201423 -1 774
776 3 176.043134 69.8045994 87.2023618 -1 775
777 3 174.726511 70.0969155 86.7701757 -1 758
778 3 174.75015 70.099221 86.7466056 -1 777
779 3 175.205072 70.6170832 86.5707572 -1 749
780 3 175.223417 70.8265823 86.6725763 -1 779
781 3 175.20877 70.7932454 86.7042789 -1 780
782 3 175.389468 70.7674795 86.777037 -1 781
783 3 175.650157 70.8937885 86.7801274 -1 782
784 3 175.719285 70.9344793 86.7589106 -1 783
785 3 175.783876 70.9580316 86.7402216 -1 784
786 3 175.18083 70.7854482 86.7278854 -1 781
787 3 175.15928 70.7898965 86.7503904 -1 786
788 3 175.361524 71.002862 86.7790431 -1 787
789 3 175.431188 71.0522713 86.8683188 -1 788
790 3 175.457921 71.0904345 86.8943982 -1 789
791 3 175.063139 70.7633674 86.7911338 -1 787
792 3 174.938605 70.6660822 86.8965937 -1 791
793 3 174.887442 70.6215981 87.0073074 -1 792
794 3 175.033504 70.5366473 87.0846047 -1 793
795 3 175.088332 70.5771797 87.1444462 -1 794
796 3 175.160474 70.6192958 87.1795278 -1 795
797 3 175.389437 70.5957218 87.2621612 -1 796
798 3 175.602853 70.5772652 87.2841744 -1 797
799 3 174.813643 70.5907635 87.0822472 -1 793
800 3 174.747178 70.5826996 87.1541489 -1 799
801 3 174.715993 70.5662198 87.1790399 -1 800
802 3 174.51962 70.5461582 87.1973883 -1 801
803 3 174.405483 70.5625873 87.2824384 -1 802
804 3 174.359074 70.5844425 87.3526982 -1 803
805 3 174.267889 70.8185113 87.3127803 -1 804
806 3 174.250568 70.887641 87.3793804 -1 805
807 3 174.315059 71.0085166 87.396194 -1 806
808 3 174.283997 71.1517095 87.387997 -1 807
809 3 174.309371 71.1289899 87.42631 -1 808
810 3 174.217657 71.2974604 87.3717707 -1 808
811 3 174.233196 71.4832881 87.3928063 -1 810
812 3 174.30562 71.5711567 87.4181067 -1 811
813 3 174.582089 71.9007904 87.4648312 -1 812
814 3 174.677832 71.992326 87.5223851 -1 813
815 3 174.751688 72.1389657 87.5918215 -1 814
816 3 174.84737 72.2620469 87.6147242 -1 815
817 3 175.039184 72.3874798 87.6017744 -1 816
818 3 175.226529 72.3867738 87.6979237 -1 817
819 3 175.319748 72.3911393 87.6611254 -1 818
820 3 175.26437 72.4199205 87.7271031 -1 818
821 3 175.400446 72.4260473 87.838767 -1 820
822 3 175.581196 72.4187025 87.9627632 -1 821
823 3 175.634724 72.4548557 88.0225261 -1 822
824 3 175.68862 72.4912608 88.0543933 -1 823
825 3 175.082772 72.1427712 88.0816377 -1 824
826 3 176.101492 72.6920748 88.0734056 -1 825
827 3 176.218616 72.7789056 88.0249742 -1 826
828 3 176.418357 72.916385 88.0118109 -1 827
829 3 176.510078 72.9476048 87.9973887 -1 828
830 3 176.727098 72.950245 87.9882143 -1 829
831 3 176.87534 72.9119909 88.0004061 -1 830
832 3 176.981648 72.8937571 88.0548951 -1 831
833 3 177.279003 72.9384159 88.0546733 -1 832
834 3 177.393735 73.0324978 87.9771922 -1 833
835 3 177.50599 72.9425462 87.9369335 -1 834
836 3 177.664214 72.911639 87.8392731 -1 835
837 3 177.721138 72.8686514 87.6943935 -1 836
838 3 177.758823 72.8921183 87.6701791 -1 837
839 3 177.765169 72.9140594 87.5564484 -1 838
840 3 177.706902 72.9494969 87.4535325 -1 839
841 3 177.700929 72.9661804 87.4211876 -1 840
842 3 177.680304 72.8182875 87.6680429 -1 837
843 3 177.624495 72.6836447 87.6001498 -1 842
844 3 177.611814 72.6118202 87.5842728 -1 843
845 3 176.920204 72.8328193 87.9431703 -1 831
846 3 176.946895 72.8346927 87.9208257 -1 845
847 3 174.298846 70.5435001 87.4048704 -1 804
848 3 174.144656 70.4912461 87.4677382 -1 847
849 3 174.075666 70.5405349 87.6125151 -1 848
850 3 173.975161 70.4536236 87.7227331 -1 849
851 3 173.92495 70.425573 87.831365 -1 850
852 3 173.817283 70.3459048 87.9673099 -1 851
853 3 173.757966 70.3184133 88.1025704 -1 852
854 3 172.951387 69.8487871 88.1202486 -1 853
855 3 173.074067 69.8512822 88.1736453 -1 854
856 3 173.099912 69.8380876 88.2103546 -1 855
857 3 173.110851 69.8148129 88.2461423 -1 856
858 3 173.133129 69.8201269 88.2781437 -1 857
859 3 173.132818 69.8398172 88.302377 -1 858
860 3 173.111774 69.9622227 88.3287555 -1 859
861 3 173.079689 69.9792479 88.3469812 -1 860
862 3 173.180478 70.0242337 88.3866237 -1 861
863 3 173.292263 70.1418225 88.4413861 -1 862
864 3 173.263446 70.2414728 88.4709025 -1 863
865 3 173.224152 70.2688447 88.5138155 -1 864
866 3 173.124365 70.1782041 88.5697878 -1 865
867 3 173.023415 70.1622459 88.6094975 -1 866
868 3 173.001827 70.1556005 88.635014 -1 867
869 3 173.01682 70.0226168 88.3531969 -1 861
870 3 172.776644 70.1280383 88.3952104 -1 869
871 3 172.55718 70.0913777 88.5010168 -1 870
872 3 172.407911 70.180578 88.5370423 -1 871
873 3 172.29115 70.1917761 88.5966878 -1 872
874 3 172.061519 70.1730782 88.7260913 -1 873
875 3 171.910034 70.2187191 88.7716431 -1 874
876 3 171.848926 70.3418761 88.8469496 -1 875
877 3 171.961503 70.5775567 88.846311 -1 876
878 3 172.149618 70.78255 88.8105233 -1 877
879 3 172.313562 70.8774639 88.8226782 -1 878
880 3 172.547347 70.9601172 88.8801444 -1 879
881 3 172.585979 70.9794985 88.826857 -1 880
882 3 171.762827 70.3861197 88.9345767 -1 876
883 3 171.542582 70.5486122 89.0269505 -1 882
884 3 171.48736 70.5813985 89.0374663 -1 883
885 3 171.432641 70.6330614 89.1011447 -1 884
886 3 171.414866 70.6496123 89.1226098 -1 885
887 3 171.361808 70.6788053 89.2202087 -1 886
888 3 171.245365 70.7460502 89.3256453 -1 887
889 3 171.058415 70.8538066 89.4657126 -1 888
890 3 170.973554 71.0435519 89.5212369 -1 889
891 3 170.69627 71.1665587 89.6979545 -1 890
892 3 170.634907 71.151623 89.8041132 -1 891
893 3 170.582038 71.2426834 90.030742 -1 892
894 3 170.622037 71.3769713 90.2074239 -1 893
895 3 170.637206 71.4779152 90.3297098 -1 894
896 3 170.622286 71.5299688 90.3434465 -1 895
897 3 170.399722 71.6023351 90.3138894 -1 896
898 3 170.222614 71.7294123 90.2803246 -1 897
899 3 170.151501 71.7614608 90.2883368 -1 898
900 3 170.101322 71.8233077 90.2933281 -1 899
901 3 170.04557 71.8599052 90.2176099 -1 900
902 3 170.07108 71.9143408 90.1812338 -1 901
903 3 170.060464 71.9119482 90.1513312 -1 902
904 3 170.104103 71.8022472 90.3272227 -1 900
905 3 170.10967 71.7959384 90.3582179 -1 904
906 3 170.121195 71.8121727 90.3850801 -1 905
907 3 170.149971 71.8256069 90.4157482 -1 906
908 3 170.170094 71.7799019 90.4585497 -1 907
909 3 170.181806 71.6988868 90.5080312 -1 908
910 3 170.202128 71.6947582 90.5697468 -1 909
911 3 170.138857 71.7541532 90.5728426 -1 910
912 3 170.02928 71.7432981 90.5838895 -1 911
913 3 169.949662 71.7517739 90.6244772 -1 912
914 3 169.890332 71.8130873 90.6279052 -1 913
915 3 169.888025 71.8496873 90.6759494 -1 914
916 3 170.763975 71.6057695 90.3809399 -1 896
917 3 170.96742 71.7126148 90.4513773 -1 916
918 3 171.150863 71.7621389 90.5029236 -1 917
919 3 171.138063 71.7319956 90.5926869 -1 918
920 3 171.074092 71.6880996 90.7044793 -1 919
921 3 171.020932 71.662359 90.8710251 -1 920
922 3 170.969858 71.7048503 90.9652505 -1 921
923 3 170.861769 71.8489412 90.9966813 -1 922
924 3 170.862528 72.0490905 91.063372 -1 923
925 3 170.876563 72.1982331 91.1442449 -1 924
926 3 170.697231 72.2905309 91.3725121 -1 925
927 3 170.49329 72.5036955 91.5109186 -1 926
928 3 170.239259 72.5620931 91.5924582 -1 927
929 3 170.146871 72.433005 91.6634472 -1 928
930 3 170.048548 72.4455941 91.7560765 -1 929
931 3 169.93577 72.4917902 91.838098 -1 930
932 3 169.905004 72.4929537 91.8606716 -1 931
933 3 169.883995 72.5056754 91.882172 -1 932
934 3 169.84335 72.503283 91.9038825 -1 933
935 3 169.800036 72.5000107 91.9253546 -1 934
936 3 169.620029 72.4998066 91.9505062 -1 935
937 3 169.520444 72.4728656 91.9963668 -1 936
938 3 169.366199 72.4983646 92.133352 -1 937
939 3 169.116431 72.4294662 92.4757862 -1 938
940 3 169.176555 72.5039797 92.6089155 -1 939
941 3 169.317524 72.4478444 92.6750233 -1 940
942 3 169.45145 72.4385278 92.8695561 -1 941
943 3 169.501175 72.4035689 93.0842649 -1 942
944 3 169.571184 72.3770953 93.1309496 -1 943
945 3 169.577827 72.3593722 93.1647234 -1 944
946 3 169.598606 72.3667513 93.2227657 -1 945
947 3 169.58611 72.3574674 93.279364 -1 946
948 3 169.653501 72.2730389 93.4810673 -1 947
949 3 169.610153 72.1953333 93.5779835 -1 948
950 3 169.569452 72.19155 93.6003115 -1 949
951 3 169.419595 72.1962694 93.6023285 -1 950
952 3 169.634691 72.1790554 93.6707163 -1 950
953 3 169.63006 72.0570625 93.7572956 -1 952
954 3 169.611471 72.1616615 93.7557354 -1 953
955 3 169.596041 72.1885075 93.8026218 -1 954
956 3 169.551397 72.2226674 93.8990225 -1 955
957 3 169.506559 72.3986353 94.015126 -1 956
958 3 169.507881 72.4685418 94.0254644 -1 957
959 3 169.507269 72.5456054 94.0336213 -1 958
960 3 169.598144 72.6780695 94.0706548 -1 959
961 3 169.717569 72.843029 94.299571 -1 960
962 3 169.730879 72.6546578 94.3783281 -1 961
963 3 169.720071 72.8804366 94.346147 -1 962
964 3 169.848001 73.085355 94.3980245 -1 963
965 3 170.063169 73.1884632 94.4906664 -1 964
966 3 170.268467 73.3717714 94.5055747 -1 965
967 3 170.513929 73.3559586 94.578823 -1 966
968 3 170.724563 73.2952172 94.6579038 -1 967
969 3 170.870799 73.232558 94.6435809 -1 968
970 3 171.17303 73.1277829 94.8052129 -1 969
971 3 171.18837 72.9790724 94.8735974 -1 970
972 3 171.203673 72.8131313 94.8633854 -1 971
973 3 171.258597 72.7369061 94.8091969 -1 972
974 3 171.262485 72.5239551 94.7533076 -1 973
975 3 171.340209 72.3468033 94.7562659 -1 974
976 3 171.302201 72.2264835 94.6969748 -1 975
977 3 171.176764 73.0675319 94.9042233 -1 970
978 3 171.195666 72.9902357 95.0654726 -1 977
979 3 171.211594 72.9902999 95.1234074 -1 978
980 3 171.269711 72.9750999 95.1924337 -1 979
981 3 171.221915 72.9298531 95.2235716 -1 980
982 3 171.259566 72.4218217 95.3887488 -1 981
983 3 171.305319 72.320001 95.4504257 -1 982
984 3 171.352382 72.2162338 95.5128211 -1 983
985 3 171.364694 72.0888024 95.6308556 -1 984
986 3 171.409328 72.0203302 95.683708 -1 985
987 3 171.579314 71.8787904 95.6933813 -1 986
988 3 171.620239 71.8381244 95.6830516 -1 987
989 3 171.694429 71.7517665 95.6900612 -1 988
990 3 171.772755 71.7432742 95.6777213 -1 989
991 3 171.82356 71.7533742 95.6559994 -1 990
992 3 171.844363 71.7781181 95.6254773 -1 991
993 3 171.852278 71.7751897 95.5998834 -1 992
994 3 171.862212 71.7652261 95.5764301 -1 993
995 3 171.932828 71.6863265 95.6639552 -1 992
996 3 171.981563 71.6201942 95.7168069 -1 995
997 3 172.061152 71.423683 95.7251642 -1 996
998 3 172.137855 71.4436812 95.6499129 -1 997
999 3 172.241879 71.3635726 95.6048391 -1 998
1000 3 172.295514 71.323555 95.5132404 -1 999
1001 3 172.314704 71.1358737 95.5086159 -1 1000
1002 3 172.378324 70.97862 95.5870399 -1 1001
1003 3 172.483136 70.8610582 95.5790438 -1 1002
1004 3 172.569865 70.8720725 95.4799216 -1 1003
1005 3 172.675398 70.8965009 95.380709 -1 1004
1006 3 172.727618 70.7957437 95.3871834 -1 1005
1007 3 172.770927 70.9721561 95.3226034 -1 1006
1008 3 172.822622 70.7527342 95.3587037 -1 1007
1009 3 172.873433 70.6207565 95.3448561 -1 1008
1010 3 172.946366 70.4981971 95.3602018 -1 1009
1011 3 173.130542 70.4113291 95.3579452 -1 1010
1012 3 173.296405 70.3767933 95.3951674 -1 1011
1013 3 173.49214 70.3116098 95.3896223 -1 1012
1014 3 173.5523 70.2713595 95.3822243 -1 1013
1015 3 173.5863 70.2547858 95.447758 -1 1014
1016 3 173.623436 70.1724735 95.5022856 -1 1015
1017 3 173.619604 70.0594898 95.5573069 -1 1016
1018 3 173.646854 69.922829 95.5679762 -1 1017
1019 3 173.70736 69.8298719 95.5735318 -1 1018
1020 3 173.794984 69.8048433 95.6225475 -1 1019
1021 3 173.858019 69.7812149 95.6669631 -1 1020
1022 3 173.895387 69.7354929 95.7123846 -1 1021
1023 3 173.921245 69.6746898 95.6762682 -1 1022
1024 3 172.798749 70.9763717 95.3541148 -1 1005
1025 3 172.82389 71.1384584 95.290074 -1 1024
1026 3 172.309015 71.0528711 95.5009114 -1 1001
1027 3 172.278278 70.9367398 95.4973187 -1 1026
1028 3 172.284226 70.8922621 95.4817841 -1 1027
1029 3 172.297547 70.8354867 95.3871067 -1 1028
1030 3 172.218942 70.7863874 95.3025648 -1 1029
1031 3 172.210703 70.9710198 95.2266829 -1 1030
1032 3 172.224228 70.7640015 95.2533599 -1 1031
1033 3 172.232658 70.7227577 95.2094137 -1 1032
1034 3 171.281962 73.0306895 95.2353652 -1 981
1035 3 171.250748 73.0542881 95.3893461 -1 1034
1036 3 171.245501 73.0572114 95.4152464 -1 1035
1037 3 171.174238 73.1514362 95.4338365 -1 1036
1038 3 170.777145 72.842738 95.447501 -1 1037
1039 3 170.672639 72.8440582 95.4850437 -1 1038
1040 3 170.341194 72.7979103 95.4701513 -1 1039
1041 3 170.289292 72.7734939 95.5234012 -1 1040
1042 3 170.282067 72.7571879 95.5541725 -1 1041
1043 3 170.37683 72.7570503 95.5973354 -1 1042
1044 3 170.469257 72.734794 95.7288144 -1 1043
1045 3 170.53621 72.6535034 95.8991747 -1 1044
1046 3 170.618558 72.6858816 96.0418808 -1 1045
1047 3 170.639655 72.5871476 96.1815953 -1 1046
1048 3 170.664548 72.6022999 96.2917045 -1 1047
1049 3 170.619289 72.658557 96.3794535 -1 1048
1050 3 170.564143 72.6672789 96.505638 -1 1049
1051 3 170.565244 72.6638786 96.5341811 -1 1050
1052 3 170.60333 72.6969547 96.558909 -1 1051
1053 3 170.61446 72.7232893 96.6085319 -1 1052
1054 3 170.196309 72.7341422 95.5739422 -1 1042
1055 3 170.141265 72.7360216 95.6198505 -1 1054
1056 3 170.054385 72.7105852 95.6678606 -1 1055
1057 3 170.044095 72.691305 95.6989706 -1 1056
1058 3 171.127298 73.1842609 95.4999517 -1 1037
1059 3 171.020192 73.3275723 95.6645209 -1 1058
1060 3 170.951588 73.3721349 95.7237607 -1 1059
1061 3 170.836205 73.4681305 95.7067953 -1 1060
1062 3 170.757837 73.4700358 95.7206955 -1 1061
1063 3 171.160442 73.2410052 95.8204659 -1 1060
1064 3 171.181081 73.3132951 95.9147041 -1 1063
1065 3 171.260489 73.4105061 96.01208 -1 1064
1066 3 171.312965 73.536679 96.1244784 -1 1065
1067 3 171.243216 73.5527164 96.2178216 -1 1066
1068 3 171.208332 73.5468282 96.2954385 -1 1067
1069 3 171.237339 73.4650218 96.4582442 -1 1068
1070 3 171.333781 73.4249378 96.5393405 -1 1069
1071 3 171.369985 73.4533027 96.5650901 -1 1070
1072 3 171.418786 73.4731138 96.6224043 -1 1071
1073 3 171.776839 72.928934 95.5113613 -1 1035
1074 3 172.021231 72.8122808 95.6107576 -1 1073
1075 3 172.065418 72.8110877 95.6461308 -1 1074
1076 3 172.08518 72.7781514 95.712918 -1 1075
1077 3 172.105927 72.6389101 95.7797256 -1 1076
1078 3 172.120456 72.5960837 95.8481616 -1 1077
1079 3 172.125253 72.5727204 95.8824573 -1 1078
1080 3 172.156443 72.542601 95.9504415 -1 1079
1081 3 172.197303 72.523505 95.9897619 -1 1080
1082 3 172.362476 72.5268071 96.0718997 -1 1081
1083 3 172.572188 72.4753754 96.1483021 -1 1082
1084 3 172.603495 72.4676274 96.1830197 -1 1083
1085 3 172.630438 72.4679919 96.2149 -1 1084
1086 3 172.731502 72.5944161 96.1997728 -1 1085
1087 3 172.876193 72.6208534 96.1905367 -1 1086
1088 3 172.938866 72.5496775 96.1648495 -1 1087
1089 3 172.942671 72.4712903 96.2401848 -1 1088
1090 3 172.995372 72.4250123 96.3430248 -1 1089
1091 3 173.008368 72.4136835 96.375459 -1 1090
1092 3 173.106235 72.3377498 96.4662144 -1 1091
1093 3 173.132137 72.2191807 96.5282224 -1 1092
1094 3 173.158217 72.1196936 96.5853759 -1 1093
1095 3 173.293007 71.9678128 96.6197391 -1 1094
1096 3 173.353376 71.8031305 96.7265313 -1 1095
1097 3 169.830799 73.0815689 94.4239866 -1 964
1098 3 169.724144 73.0407127 94.583957 -1 1097
1099 3 169.634438 72.9686126 94.6993327 -1 1098
1100 3 169.437025 72.8627604 94.9454732 -1 1099
1101 3 169.170959 72.6934317 95.0310153 -1 1100
1102 3 168.936272 72.6322095 95.0937305 -1 1101
1103 3 168.700903 72.5736443 95.1840715 -1 1102
1104 3 168.540645 72.573983 95.2149743 -1 1103
1105 3 168.329171 72.5784288 95.2929703 -1 1104
1106 3 168.169432 72.5668751 95.3275851 -1 1105
1107 3 168.036739 72.5444284 95.31352 -1 1106
1108 3 167.858717 72.4951847 95.327936 -1 1107
1109 3 167.679032 72.4533346 95.3403633 -1 1108
1110 3 167.474133 72.3382804 95.397131 -1 1109
1111 3 167.419132 72.3483684 95.4143394 -1 1110
1112 3 167.309131 72.313642 95.4356643 -1 1111
1113 3 167.075843 72.2479759 95.4476238 -1 1112
1114 3 167.040281 72.2247462 95.4768679 -1 1113
1115 3 167.025711 72.2502538 95.5239567 -1 1114
1116 3 167.117528 72.2666125 95.392464 -1 1113
1117 3 167.113173 72.2562733 95.3384769 -1 1116
1118 3 167.110996 72.2511046 95.3114716 -1 1117
1119 3 167.101151 72.2155273 95.2353507 -1 1118
1120 3 167.113099 72.3071626 95.0998919 -1 1119
1121 3 167.18335 72.3067231 95.0259353 -1 1120
1122 3 167.157985 72.2646242 94.920934 -1 1121
1123 3 167.203119 72.2412125 94.849362 -1 1122
1124 3 167.193706 72.0942965 94.9155021 -1 1123
1125 3 167.321431 72.0637647 94.8861591 -1 1124
1126 3 167.479105 72.0194393 94.8368577 -1 1125
1127 3 167.549367 72.0064969 94.8226162 -1 1126
1128 3 167.198981 72.2583948 94.8159763 -1 1123
1129 3 167.204353 72.2699992 94.785489 -1 1128
1130 3 167.216013 72.2842938 94.7552154 -1 1129
1131 3 167.343725 72.2840201 95.5048134 -1 1112
1132 3 167.982641 72.7103843 95.2886834 -1 1107
1133 3 167.934995 72.737263 95.3021895 -1 1132
1134 3 167.869435 72.7957791 95.3323945 -1 1133
1135 3 167.864608 72.8464211 95.3738073 -1 1134
1136 3 167.872807 73.0241484 95.3549505 -1 1135
1137 3 167.850606 73.1363662 95.3491665 -1 1136
1138 3 167.863799 73.2565205 95.3743297 -1 1137
1139 3 168.135815 72.4742574 95.4311777 -1 1106
1140 3 168.121756 72.4674774 95.4867397 -1 1139
1141 3 169.368188 72.2147319 94.0677206 -1 957
1142 3 169.234253 72.1880287 94.1089633 -1 1141
1143 3 169.117606 72.1480917 94.1284518 -1 1142
1144 3 169.004274 72.1120897 94.1475817 -1 1143
1145 3 168.981213 72.1165548 94.1708686 -1 1144
1146 3 168.960034 72.1179227 94.1952623 -1 1145
1147 3 169.014532 72.484199 92.6148221 -1 940
1148 3 168.97066 72.5644691 92.6722894 -1 1147
1149 3 168.849088 72.5606494 92.7660478 -1 1148
1150 3 168.773188 72.5610353 92.8381743 -1 1149
1151 3 168.699435 72.5305609 92.8902041 -1 1150
1152 3 168.630525 72.5888784 92.8924347 -1 1151
1153 3 168.492344 72.6024411 92.8946131 -1 1152
1154 3 168.430421 72.5376531 92.985742 -1 1153
1155 3 169.539239 72.4203537 91.8707893 -1 934
1156 3 169.498501 72.3748173 91.8180636 -1 1155
1157 3 170.121528 72.6972961 91.8496002 -1 932
1158 3 170.346638 73.0038115 91.7877315 -1 1157
1159 3 170.473795 73.0744488 91.7654953 -1 1158
1160 3 171.010126 73.1636548 91.8135405 -1 1159
1161 3 171.153779 73.24584 91.7642412 -1 1160
1162 3 171.29822 73.4349836 91.745899 -1 1161
1163 3 171.405977 73.5056135 91.721149 -1 1162
1164 3 171.491255 73.5401343 91.7008894 -1 1163
1165 3 171.681931 73.5943755 91.6957701 -1 1164
1166 3 171.839759 73.6149839 91.6926459 -1 1165
1167 3 172.004342 73.6355134 91.7467302 -1 1166
1168 3 171.189765 72.3221995 91.2014822 -1 925
1169 3 171.392791 72.400295 91.2774867 -1 1168
1170 3 171.463403 72.3795378 91.3237734 -1 1169
1171 3 171.63089 72.3311729 91.3383253 -1 1170
1172 3 171.819359 72.3128991 91.3499055 -1 1171
1173 3 171.966084 72.4233306 91.3236701 -1 1172
1174 3 172.006178 72.4017116 91.1955712 -1 1173
1175 3 172.002027 72.4865101 91.3438648 -1 1173
1176 3 172.107437 72.5351456 91.3806356 -1 1175
1177 3 172.337365 72.6248201 91.4315898 -1 1176
1178 3 172.607968 72.6454749 91.4505463 -1 1177
1179 3 172.78589 72.6696222 91.4511484 -1 1178
1180 3 173.071954 72.7487403 91.5160738 -1 1179
1181 3 173.12796 72.7887177 91.5735692 -1 1180
1182 3 173.220761 72.8105783 91.6423581 -1 1181
1183 3 173.561756 72.7363834 91.8652658 -1 1182
1184 3 173.779362 72.7244292 91.9382074 -1 1183
1185 3 173.897354 72.7079223 91.9928572 -1 1184
1186 3 174.157509 72.6116662 92.2049912 -1 1185
1187 3 174.261004 72.4981665 92.3071111 -1 1186
1188 3 174.321507 72.3930009 92.3989409 -1 1187
1189 3 174.35245 72.3468459 92.4434968 -1 1188
1190 3 174.329222 72.2894596 92.480182 -1 1189
1191 3 174.35694 72.3174781 92.5068314 -1 1190
1192 3 171.291968 72.4421317 91.3052591 -1 1170
1193 3 171.266088 72.4720052 91.3216188 -1 1192
1194 3 171.229754 72.5559865 91.3796697 -1 1193
1195 3 171.218514 72.5733332 91.4016769 -1 1194
1196 3 171.175027 72.5580961 91.4535829 -1 1195
1197 3 171.167288 72.4936278 91.4955903 -1 1196
1198 3 171.211714 72.3733098 91.5604999 -1 1197
1199 3 171.298229 72.2703183 91.6291245 -1 1198
1200 3 171.478812 72.2851705 91.6308878 -1 1199
1201 3 171.56724 72.3244435 91.6662293 -1 1200
1202 3 171.622839 72.3143212 91.707152 -1 1201
1203 3 171.674441 72.282512 91.752466 -1 1202
1204 3 171.612841 72.080984 91.9015832 -1 1203
1205 3 171.57035 71.8859524 91.9683828 -1 1204
1206 3 171.414285 70.7321527 88.9612462 -1 883
1207 3 171.443028 70.8460029 88.8560861 -1 1206
1208 3 174.855777 70.5382914 87.2431482 -1 801
1209 3 174.904167 70.5819581 87.3009155 -1 1208
1210 3 174.911779 70.5832409 87.3304804 -1 1209
1211 3 174.921992 70.5844221 87.3606263 -1 1210
1212 3 175.565579 70.3927294 86.2178346 -1 746
1213 3 175.610977 70.3991807 86.1423433 -1 1212
1214 3 175.496271 70.2537243 86.1183227 -1 1213
1215 3 175.348368 70.1395012 86.0525659 -1 1214
1216 3 175.284901 70.0666876 86.0251581 -1 1215
1217 3 175.225307 70.0513363 85.9588758 -1 1216
1218 3 175.235154 70.0760349 85.9279564 -1 1217
1219 3 176.018984 70.3476598 86.2149188 -1 1213
1220 3 176.103653 70.4150037 86.2200731 -1 1219
1221 3 176.154526 70.4934152 86.1875121 -1 1220
1222 3 176.100924 70.5665002 86.1329026 -1 1221
1223 3 176.268543 70.7013487 86.1149666 -1 1222
1224 3 176.305762 70.7009012 86.0953488 -1 1223
1225 3 176.399377 70.6879513 86.0069126 -1 1224
1226 3 176.434965 70.6742729 85.9616725 -1 1225
1227 3 176.522232 70.7100187 85.9180728 -1 1226
1228 3 176.588028 70.7293335 85.9009467 -1 1227
1229 3 176.655987 70.7456732 85.8849172 -1 1228
1230 3 176.821471 70.8189889 85.8793057 -1 1229
1231 3 177.284865 70.9605724 85.9546021 -1 1230
1232 3 177.305658 70.9558412 85.9880421 -1 1231
1233 3 178.050682 68.3398365 87.977671 -1 724
1234 3 177.82672 68.4558245 87.9602195 -1 1233
1235 3 178.172371 68.256427 87.9658378 -1 724
1236 3 178.232817 68.2361684 87.8149145 -1 1235
1237 3 178.341173 68.2998865 87.769275 -1 1236
1238 3 178.387353 68.3223059 87.7186491 -1 1237
1239 3 178.475489 68.300073 87.6867024 -1 1238
1240 3 178.668104 68.2601105 87.7096468 -1 1239
1241 3 178.86721 68.3514756 87.6784968 -1 1240
1242 3 178.912108 68.350122 87.6607217 -1 1241
1243 3 178.982622 68.3375754 87.6509674 -1 1242
1244 3 180.582186 67.865525 88.4643008 -1 715
1245 3 180.538947 67.9368958 88.4119741 -1 1244
1246 3 180.512734 68.1692572 88.2738022 -1 1245
1247 3 180.45841 68.1963341 88.2284294 -1 1246
1248 3 180.4316 68.2449465 88.1567125 -1 1247
1249 3 180.453646 68.2871836 88.1248507 -1 1248
1250 3 180.480355 68.3684736 88.0858422 -1 1249
1251 3 180.487997 68.4131203 87.939143 -1 1250
1252 3 180.519229 68.3998936 87.8653534 -1 1251
1253 3 180.575788 68.329763 87.8090277 -1 1252
1254 3 180.568773 68.2880421 87.788396 -1 1253
1255 3 180.583054 68.2567654 87.770269 -1 1254
1256 3 180.604484 68.2364263 87.7514327 -1 1255
1257 3 180.581946 68.1924931 87.7278415 -1 1256
1258 3 180.575966 68.152641 87.6792303 -1 1257
1259 3 180.56595 68.1092237 87.658281 -1 1258
1260 3 180.573818 68.0502972 87.6445232 -1 1259
1261 3 180.599301 67.9545053 87.586736 -1 1260
1262 3 180.715083 67.9290291 87.5620377 -1 1261
1263 3 180.786955 67.8540051 87.5380201 -1 1262
1264 3 180.738493 67.7368692 87.4962052 -1 1263
1265 3 180.715795 67.7042453 87.4423692 -1 1264
1266 3 180.707174 67.6961899 87.4143204 -1 1265
1267 3 180.738637 67.7831993 87.3752634 -1 1266
1268 3 180.728061 67.7900492 87.3436665 -1 1267
1269 3 180.838758 67.8556373 87.3267307 -1 1268
1270 3 180.960264 67.8910181 87.2907342 -1 1269
1271 3 181.082759 67.9011549 87.2324855 -1 1270
1272 3 181.093784 67.8932569 87.2088109 -1 1271
1273 3 181.095612 67.8782858 87.184568 -1 1272
1274 3 182.243762 67.7402198 87.4671346 -1 606
1275 3 182.300041 67.8180919 87.4355834 -1 1274
1276 3 182.425866 67.9070758 87.4170189 -1 1275
1277 3 182.527063 67.9434693 87.4040198 -1 1276
1278 3 182.631017 67.9046014 87.3520779 -1 1277
1279 3 182.704237 67.8956907 87.3147885 -1 1278
1280 3 182.711994 68.0025325 87.239084 -1 1279
1281 3 191.245046 65.1041369 88.1285806 -1 406
1282 3 190.89749 65.0486688 88.2302657 -1 1281
1283 3 190.400596 65.0796965 88.3626481 -1 1282
1284 3 190.089261 65.0686474 88.462167 -1 1283
1285 3 189.760925 64.9990893 88.5440018 -1 1284
1286 3 189.577643 65.0746009 88.7055844 -1 1285
1287 3 189.38552 65.1196929 88.7907859 -1 1286
1288 3 189.061812 65.146155 88.7983397 -1 1287
1289 3 188.190529 65.0900537 88.8176093 -1 1288
1290 3 187.72175 64.9331324 88.61735 -1 1289
1291 3 187.583064 64.7703362 88.5967694 -1 1290
1292 3 187.348199 64.4737891 88.5583028 -1 1291
1293 3 187.371379 64.3632843 88.5060627 -1 1292
1294 3 187.390707 64.1334763 88.5070724 -1 1293
1295 3 187.27311 63.9872891 88.4875656 -1 1294
1296 3 187.144642 63.8589893 88.4071113 -1 1295
1297 3 187.14848 63.8568297 88.3811005 -1 1296
1298 3 187.09098 63.8824753 88.3083503 -1 1297
1299 3 186.82744 63.9304384 88.1315798 -1 1298
1300 3 186.52857 64.0371892 87.988435 -1 1299
1301 3 186.240282 64.0002367 87.8796006 -1 1300
1302 3 185.828948 63.9578079 87.7998904 -1 1301
1303 3 185.505884 63.7362115 87.7519705 -1 1302
1304 3 185.229302 63.5835626 87.7811224 -1 1303
1305 3 185.126779 63.4861089 87.808346 -1 1304
1306 3 184.920627 63.0786323 87.9113435 -1 1305
1307 3 185.045426 62.7574491 87.9851041 -1 1306
1308 3 185.094149 62.6426515 87.9948104 -1 1307
1309 3 185.175054 62.5547215 87.9778491 -1 1308
1310 3 185.316526 62.5309809 88.1244314 -1 1309
1311 3 185.319687 62.5230764 88.1544826 -1 1310
1312 3 185.336029 62.5579002 88.1774658 -1 1311
1313 3 185.34712 62.5980618 88.1980661 -1 1312
1314 3 185.448998 62.6904635 88.2263148 -1 1313
1315 3 185.552748 62.8108877 88.248495 -1 1314
1316 3 185.772812 62.9591342 88.2071163 -1 1315
1317 3 185.938002 62.9260083 88.2231081 -1 1316
1318 3 186.050491 62.9329009 88.1910006 -1 1317
1319 3 186.196384 62.9373877 88.139262 -1 1318
1320 3 186.308909 62.9040946 88.1164562 -1 1319
1321 3 186.425784 62.8962214 88.1161696 -1 1320
1322 3 186.485183 62.8811291 88.077679 -1 1321
1323 3 186.611993 62.8616571 88.0548177 -1 1322
1324 3 186.782783 62.9197729 88.023591 -1 1323
1325 3 186.892485 62.8415366 88.0106015 -1 1324
1326 3 186.958741 62.8073185 87.9780692 -1 1325
1327 3 187.221034 62.6923582 88.034062 -1 1326
1328 3 187.268055 62.6790977 88.0746688 -1 1327
1329 3 187.336506 62.6880731 88.1147309 -1 1328
1330 3 187.333409 62.7116575 88.1359507 -1 1329
1331 3 185.280089 62.3144417 88.2220463 -1 1311
1332 3 185.293267 62.17255 88.3407342 -1 1331
1333 3 185.242175 62.020094 88.3929887 -1 1332
1334 3 185.154308 61.8512876 88.4687721 -1 1333
1335 3 185.16709 61.7457829 88.634155 -1 1334
1336 3 185.122015 61.607159 88.6848334 -1 1335
1337 3 185.234459 61.4838697 88.6561149 -1 1336
1338 3 185.163692 61.3816946 88.6376632 -1 1337
1339 3 185.098218 61.2482478 88.7379979 -1 1338
1340 3 184.792972 61.1222209 88.7570339 -1 1339
1341 3 184.665648 61.1270281 88.755713 -1 1340
1342 3 184.45744 61.1900121 88.7227386 -1 1341
1343 3 184.339799 61.2867424 88.7014074 -1 1342
1344 3 184.190858 61.3458775 88.6270684 -1 1343
1345 3 184.095819 61.430658 88.5030653 -1 1344
1346 3 184.13071 61.565635 88.4508409 -1 1345
1347 3 184.139224 61.5728004 88.4233668 -1 1346
1348 3 184.1471 61.5939988 88.3924083 -1 1347
1349 3 183.954547 61.5305009 88.3099135 -1 1348
1350 3 183.900518 61.5417952 88.2676468 -1 1349
1351 3 183.815936 61.554292 88.218327 -1 1350
1352 3 183.768853 61.5980432 88.1698089 -1 1351
1353 3 183.766914 61.6580249 88.127409 -1 1352
1354 3 184.203791 61.5982955 88.4590818 -1 1347
1355 3 184.365269 61.6623768 88.5068006 -1 1354
1356 3 185.557474 64.0505738 87.774957 -1 1302
1357 3 185.333107 64.1804543 87.7244926 -1 1356
1358 3 185.19115 64.3402616 87.6303653 -1 1357
1359 3 185.214222 64.3589317 87.6037388 -1 1358
1360 3 185.399105 64.382482 87.6113588 -1 1359
1361 3 185.456203 64.3583798 87.5741942 -1 1360
1362 3 185.464136 64.3369437 87.498219 -1 1361
1363 3 185.283637 64.2606223 87.7233084 -1 1357
1364 3 185.098961 64.3000218 87.7292612 -1 1363
1365 3 185.09356 64.2941749 87.7569033 -1 1364
1366 3 184.872324 64.2163607 87.7810316 -1 1365
1367 3 184.76511 64.2138893 87.8132519 -1 1366
1368 3 184.564823 64.2279161 87.8490253 -1 1367
1369 3 184.377446 64.2344554 87.8893235 -1 1368
1370 3 184.20526 64.2691222 87.9266983 -1 1369
1371 3 183.982285 64.3030953 87.9255383 -1 1370
1372 3 183.704919 64.2318524 87.935912 -1 1371
1373 3 183.521942 64.0829578 87.9013678 -1 1372
1374 3 183.462083 63.8732037 87.9076281 -1 1373
1375 3 183.469958 63.8265765 87.8921795 -1 1374
1376 3 183.490443 63.8359845 87.8392006 -1 1375
1377 3 183.525746 63.8843412 87.7807307 -1 1376
1378 3 183.543962 63.905354 87.7246601 -1 1377
1379 3 183.561698 63.9138712 87.6989811 -1 1378
1380 3 183.559183 64.2030656 87.9933405 -1 1372
1381 3 183.356197 64.2660329 88.0177463 -1 1380
1382 3 182.959785 64.2821455 88.1210361 -1 1381
1383 3 182.560893 64.301762 88.1399533 -1 1382
1384 3 182.216683 64.2785566 88.1526829 -1 1383
1385 3 182.026722 64.3306502 88.1269524 -1 1384
1386 3 181.988853 64.3139849 88.0109591 -1 1385
1387 3 182.028214 64.1943513 87.9350546 -1 1386
1388 3 182.071266 64.2418467 87.7948215 -1 1387
1389 3 181.666111 64.7040232 87.8527312 -1 1386
1390 3 181.070732 64.7726144 87.7049237 -1 1389
1391 3 180.479079 64.5363547 87.596575 -1 1390
1392 3 180.214464 64.5185266 87.5129011 -1 1391
1393 3 180.014915 64.3842852 87.4695693 -1 1392
1394 3 179.917233 64.3732808 87.4218318 -1 1393
1395 3 179.6197 64.326435 87.3085487 -1 1394
1396 3 179.482576 64.2629545 87.2352033 -1 1395
1397 3 179.488387 64.2483062 87.1553605 -1 1396
1398 3 179.481901 64.4310982 87.0852059 -1 1397
1399 3 179.313641 64.6547729 87.053739 -1 1398
1400 3 179.057505 64.8492521 86.9244434 -1 1399
1401 3 178.888777 64.8417943 86.8030057 -1 1400
1402 3 178.865696 64.8439494 86.7409061 -1 1401
1403 3 178.889698 64.8979705 86.6782767 -1 1402
1404 3 178.818479 64.965845 86.5626598 -1 1403
1405 3 178.519477 65.1605284 86.4235224 -1 1404
1406 3 178.286057 65.2772595 86.3446132 -1 1405
1407 3 178.206952 65.0674963 86.3435356 -1 1406
1408 3 178.210928 65.0478466 86.2922924 -1 1407
1409 3 178.13481 65.4468164 86.3015195 -1 1406
1410 3 178.072422 65.6359721 86.3030075 -1 1409
1411 3 177.955475 65.8581461 86.3132953 -1 1410
1412 3 177.825793 66.1259625 86.3676142 -1 1411
1413 3 177.779333 66.3374342 86.3403684 -1 1412
1414 3 177.801878 66.3873844 86.2785852 -1 1413
1415 3 179.415474 64.2378065 87.2536664 -1 1396
1416 3 179.005217 64.0903072 87.362238 -1 1415
1417 3 178.872891 64.058425 87.4239243 -1 1416
1418 3 178.582139 64.0913234 87.4917422 -1 1417
1419 3 178.313556 64.187668 87.5507191 -1 1418
1420 3 178.03439 64.2490358 87.6437665 -1 1419
1421 3 177.90462 64.1895663 87.7411507 -1 1420
1422 3 177.752863 64.1025144 87.8115046 -1 1421
1423 3 177.616863 64.074726 87.8154199 -1 1422
1424 3 177.524468 64.1010111 87.8171042 -1 1423
1425 3 177.46545 63.9944399 87.8561006 -1 1424
1426 3 177.447352 63.907581 87.9284525 -1 1425
1427 3 177.521563 63.8453718 88.0161278 -1 1426
1428 3 177.469583 63.768957 88.0501159 -1 1427
1429 3 177.454303 63.6119662 88.0251774 -1 1428
1430 3 177.546336 63.4950379 88.0154952 -1 1429
1431 3 177.575589 63.4546008 88.0597619 -1 1430
1432 3 177.608623 63.4150142 88.1046937 -1 1431
1433 3 177.455008 64.1767957 87.8413815 -1 1424
1434 3 179.477722 64.221485 87.2151781 -1 1396
1435 3 179.451728 64.0856137 87.1550796 -1 1434
1436 3 179.376972 63.8183525 87.113301 -1 1435
1437 3 179.343551 63.6404579 87.061113 -1 1436
1438 3 179.364001 63.5224729 87.0642381 -1 1437
1439 3 179.390792 63.435266 87.06193 -1 1438
1440 3 179.460328 63.4232356 87.0524573 -1 1439
1441 3 179.640564 63.2659491 86.9606465 -1 1440
1442 3 179.814655 63.0978004 86.8421187 -1 1441
1443 3 180.08559 62.7600456 86.8414828 -1 1442
1444 3 180.072582 62.4577833 86.7959193 -1 1443
1445 3 180.111943 62.443963 86.7801423 -1 1444
1446 3 180.151242 62.4256695 86.7653964 -1 1445
1447 3 180.194205 62.4117839 86.7504836 -1 1446
1448 3 180.23226 62.3558742 86.6880563 -1 1447
1449 3 180.276195 62.3481653 86.6158254 -1 1448
1450 3 180.250891 62.3365709 86.5845807 -1 1449
1451 3 180.081217 62.2317966 86.5133708 -1 1450
1452 3 179.950042 62.1597971 86.4153144 -1 1451
1453 3 180.101047 61.941361 86.3613217 -1 1452
1454 3 180.124894 61.87811 86.3536963 -1 1453
1455 3 180.126076 61.7117843 86.2809284 -1 1454
1456 3 180.032733 61.6221565 86.1679642 -1 1455
1457 3 179.714691 61.5909647 86.0443252 -1 1456
1458 3 179.7127 61.5680278 85.993103 -1 1457
1459 3 179.698798 61.528451 85.9430264 -1 1458
1460 3 179.720702 61.4033624 85.809452 -1 1459
1461 3 179.748553 61.2342958 85.7722099 -1 1460
1462 3 179.751255 61.1191656 85.8004721 -1 1461
1463 3 179.727285 61.0750368 85.7773282 -1 1462
1464 3 179.68426 61.0123863 85.7260614 -1 1463
1465 3 179.654528 60.9471855 85.6224584 -1 1464
1466 3 179.723169 60.931536 85.530362 -1 1465
1467 3 179.757424 60.9006267 85.5179491 -1 1466
1468 3 179.85976 60.8062577 85.4810839 -1 1467
1469 3 179.926734 60.8188983 85.465941 -1 1468
1470 3 179.616801 60.8960575 85.4855393 -1 1466
1471 3 179.56058 60.865875 85.4513746 -1 1470
1472 3 179.515876 60.8346147 85.4202149 -1 1471
1473 3 179.404229 60.8922804 85.2954118 -1 1472
1474 3 179.405106 61.0003396 85.2134711 -1 1473
1475 3 179.396114 61.1852465 85.0828585 -1 1474
1476 3 179.481937 61.2660909 85.0280512 -1 1475
1477 3 179.526845 61.2896522 85.0051664 -1 1476
1478 3 179.520093 61.2944619 84.946398 -1 1477
1479 3 179.522962 61.3400682 84.9082328 -1 1478
1480 3 179.532922 61.3970334 84.8690916 -1 1479
1481 3 179.753066 61.4369528 84.8562891 -1 1480
1482 3 179.887747 61.4273074 84.8348062 -1 1481
1483 3 179.487837 61.4746118 84.8119324 -1 1480
1484 3 179.439913 61.5957087 84.7438904 -1 1483
1485 3 179.358779 61.6901617 84.6742796 -1 1484
1486 3 179.31224 61.7617782 84.6183748 -1 1485
1487 3 179.343743 61.9036114 84.5648352 -1 1486
1488 3 179.264283 61.9792778 84.4722966 -1 1487
1489 3 178.925692 62.1197246 84.3027274 -1 1488
1490 3 178.821952 62.1726826 84.181789 -1 1489
1491 3 178.69557 62.3979102 83.9881751 -1 1490
1492 3 178.686153 62.5125884 83.8482227 -1 1491
1493 3 178.755489 62.6245033 83.6722724 -1 1492
1494 3 178.792143 62.7034872 83.635397 -1 1493
1495 3 178.821954 62.7588851 83.6857843 -1 1494
1496 3 178.86191 62.8360805 83.5944719 -1 1494
1497 3 178.966326 62.9271211 83.5434123 -1 1496
1498 3 178.961896 63.0487998 83.4595645 -1 1497
1499 3 178.913008 63.0872658 83.4115088 -1 1498
1500 3 178.780679 63.1369788 83.4522602 -1 1499
1501 3 178.65409 63.1588004 83.5006191 -1 1500
1502 3 178.635972 63.1946924 83.5161687 -1 1501
1503 3 178.583635 63.3903196 83.3770271 -1 1502
1504 3 178.620389 63.5063777 83.2769397 -1 1503
1505 3 178.533185 63.5641091 83.2157089 -1 1504
1506 3 178.478196 63.5903594 83.1135232 -1 1505
1507 3 178.395689 63.5446606 82.9649921 -1 1506
1508 3 178.367983 63.5387294 82.9319238 -1 1507
1509 3 178.777983 62.6151125 83.6240775 -1 1494
1510 3 178.919306 62.540793 83.5912468 -1 1509
1511 3 179.041874 62.4503034 83.5020251 -1 1510
1512 3 179.055572 62.4641129 83.3631472 -1 1511
1513 3 179.419193 60.78654 85.4648866 -1 1471
1514 3 179.35528 60.7625747 85.5115704 -1 1513
1515 3 180.044105 62.4005933 86.8307036 -1 1444
1516 3 179.99498 62.2976928 86.8994943 -1 1515
1517 3 179.999366 62.2380696 86.9425309 -1 1516
1518 3 180.013291 62.1585891 87.0486852 -1 1517
1519 3 179.397054 63.4129964 87.0965847 -1 1439
1520 3 179.397376 63.370536 87.1626372 -1 1519
1521 3 179.319747 63.3126318 87.2707398 -1 1520
1522 3 179.473662 63.2370004 87.3795511 -1 1521
1523 3 179.467415 63.2244605 87.3809803 -1 1522
1524 3 179.498779 63.1500984 87.433297 -1 1523
1525 3 179.576622 63.0988215 87.5191494 -1 1524
1526 3 179.730668 63.12239 87.5770284 -1 1525
1527 3 182.040226 64.3347258 88.1568536 -1 1385
1528 3 182.081455 64.3460379 88.2468916 -1 1527
1529 3 182.065336 64.3225885 88.3042254 -1 1528
1530 3 182.049483 64.3055992 88.3323593 -1 1529
1531 3 187.178614 63.5728165 88.4791827 -1 1296
1532 3 187.168283 63.4040469 88.5427082 -1 1531
1533 3 187.115265 63.0772313 88.6061811 -1 1532
1534 3 187.102095 63.0154045 88.5902521 -1 1533
1535 3 187.054872 62.8397838 88.6752942 -1 1534
1536 3 187.057428 62.7357609 88.7545582 -1 1535
1537 3 187.021642 62.6730745 88.8434023 -1 1536
1538 3 187.051897 62.5992527 88.9489404 -1 1537
1539 3 187.100566 62.5441768 88.9994263 -1 1538
1540 3 187.191775 62.5637819 89.1234451 -1 1539
1541 3 187.208777 62.5985033 89.1462679 -1 1540
1542 3 187.173296 62.6226656 89.2422185 -1 1541
1543 3 187.207476 62.6764206 89.2642612 -1 1542
1544 3 187.097026 63.8628874 88.5053184 -1 1295
1545 3 187.104625 63.8639613 88.5340123 -1 1544
1546 3 187.059394 63.7623483 88.6292563 -1 1545
1547 3 187.07032 63.7143286 88.6697669 -1 1546
1548 3 187.178508 63.7164371 88.7196452 -1 1547
1549 3 187.223353 63.6915523 88.7621227 -1 1548
1550 3 187.318887 63.6493425 88.737455 -1 1549
1551 3 187.253369 63.6677938 88.7193203 -1 1550
1552 3 187.967084 65.1101581 88.9292208 -1 1289
1553 3 187.305976 65.1657741 89.2675976 -1 1552
1554 3 186.52324 65.4874513 89.5231984 -1 1553
1555 3 185.972187 65.56849 89.6903541 -1 1554
1556 3 185.649884 65.5480493 90.0369175 -1 1555
1557 3 185.663804 65.7368483 89.9985115 -1 1556
1558 3 185.36738 66.1107343 89.8830452 -1 1557
1559 3 185.23254 66.2139062 89.8600262 -1 1558
1560 3 185.198316 66.2231129 89.8782395 -1 1559
1561 3 185.378497 66.0659764 89.867773 -1 1558
1562 3 185.296346 66.1845625 89.7977163 -1 1561
1563 3 185.212279 66.1764284 89.7273934 -1 1562
1564 3 185.454645 65.9850586 89.9829739 -1 1558
1565 3 185.576589 65.9202472 90.1040605 -1 1564
1566 3 185.61084 65.7521252 90.2567734 -1 1565
1567 3 185.710784 65.6652138 90.3235518 -1 1566
1568 3 185.655904 65.498904 90.3759394 -1 1567
1569 3 185.621284 65.4079181 90.443276 -1 1568
1570 3 185.349465 65.2749836 90.6075151 -1 1569
1571 3 185.105898 65.1976128 90.7383261 -1 1570
1572 3 185.00082 65.1008884 90.9018553 -1 1571
1573 3 185.051998 65.1197698 90.9353535 -1 1572
1574 3 185.13367 65.1490226 90.9182505 -1 1573
1575 3 185.187438 65.0974577 90.9405765 -1 1573
1576 3 185.103817 64.992389 90.9740674 -1 1575
1577 3 185.222888 64.9795545 90.9466325 -1 1576
1578 3 185.298336 64.9340865 90.9448148 -1 1577
1579 3 185.389594 64.8964917 90.944482 -1 1578
1580 3 185.432167 64.8415793 91.0469507 -1 1579
1581 3 185.441973 64.8250873 91.107003 -1 1580
1582 3 185.423005 64.8432171 91.180723 -1 1581
1583 3 185.13291 64.9132199 91.0520034 -1 1577
1584 3 185.559854 65.509034 90.1086551 -1 1556
1585 3 185.541413 65.4852406 90.1373322 -1 1584
1586 3 185.257604 65.5128321 90.2636671 -1 1585
1587 3 185.006332 65.3541047 90.465173 -1 1586
1588 3 184.908895 65.2051424 90.5598962 -1 1587
1589 3 184.791538 65.1114766 90.6657577 -1 1588
1590 3 184.735612 65.1250957 90.7059238 -1 1589
1591 3 184.28167 65.2675377 90.7182351 -1 1590
1592 3 184.18229 65.2988402 90.8551826 -1 1591
1593 3 183.804019 65.1178241 91.119281 -1 1592
1594 3 182.891227 64.7444083 91.3738869 -1 1593
1595 3 182.153091 64.4988672 91.6927542 -1 1594
1596 3 182.084423 64.4463738 91.7183037 -1 1595
1597 3 181.84092 64.3766318 91.7401823 -1 1596
1598 3 182.613726 64.2284088 91.9285198 -1 1597
1599 3 182.72161 64.2386154 92.0301214 -1 1598
1600 3 182.93602 63.9967021 92.236917 -1 1599
1601 3 182.95225 63.9201784 92.3121981 -1 1600
1602 3 182.979889 63.9686563 92.3888267 -1 1601
1603 3 182.985828 63.9708999 92.4168567 -1 1602
1604 3 183.049106 64.0075963 92.4757213 -1 1603
1605 3 183.098534 64.1240796 92.4865042 -1 1604
1606 3 183.086763 64.1707496 92.5283571 -1 1605
1607 3 182.975984 64.2540551 92.4879056 -1 1606
1608 3 182.942814 64.3373687 92.4079543 -1 1607
1609 3 182.937953 64.3168515 92.3842413 -1 1608
1610 3 183.047469 64.2948493 92.3286514 -1 1609
1611 3 183.153746 64.231103 92.3365653 -1 1610
1612 3 182.853014 64.3786208 92.3810308 -1 1609
1613 3 182.694189 64.3746776 92.378055 -1 1612
1614 3 182.528693 64.4932755 92.2913879 -1 1613
1615 3 182.32281 64.5788331 92.2589867 -1 1614
1616 3 182.190163 64.688761 92.2081118 -1 1615
1617 3 182.102921 64.7573632 92.1479637 -1 1616
1618 3 181.992225 64.8162764 92.0852821 -1 1617
1619 3 181.964426 64.9323441 91.998724 -1 1618
1620 3 181.962144 64.9971206 91.9562587 -1 1619
1621 3 181.919902 65.1860689 91.7954739 -1 1620
1622 3 181.916724 65.4304737 91.7129515 -1 1621
1623 3 181.919011 65.4916191 91.6722845 -1 1622
1624 3 181.873198 65.5069816 91.6045197 -1 1623
1625 3 181.831176 65.4988732 91.570267 -1 1624
1626 3 181.836695 65.5289976 91.5095198 -1 1625
1627 3 181.810891 65.6918818 91.385459 -1 1626
1628 3 181.921161 65.9112503 91.3593906 -1 1627
1629 3 182.026207 66.1388333 91.3581737 -1 1628
1630 3 182.183182 66.2479889 91.3109005 -1 1629
1631 3 182.270955 66.3478927 91.1966852 -1 1630
1632 3 182.288176 66.4554276 91.094095 -1 1631
1633 3 182.259226 66.4900345 90.9980288 -1 1632
1634 3 182.229392 66.6267526 90.8243883 -1 1633
1635 3 182.208431 66.6812779 90.7531091 -1 1634
1636 3 182.660881 67.0525313 90.6828795 -1 1635
1637 3 182.661615 67.0260701 90.6062456 -1 1636
1638 3 182.704127 67.0604271 90.5250601 -1 1637
1639 3 182.82349 67.2201056 90.4602412 -1 1638
1640 3 182.932035 67.3383007 90.429707 -1 1639
1641 3 183.070307 67.4325347 90.355584 -1 1640
1642 3 183.111669 67.4877517 90.3248318 -1 1641
1643 3 182.019911 66.4194456 91.2678502 -1 1629
1644 3 182.09663 66.497911 91.2111552 -1 1643
1645 3 182.002743 65.1506604 92.0127162 -1 1620
1646 3 182.029497 65.2845995 91.9882331 -1 1645
1647 3 182.266613 65.3926756 92.0388588 -1 1646
1648 3 182.329179 65.4142867 92.0739468 -1 1647
1649 3 182.408468 65.4485106 92.1095221 -1 1648
1650 3 183.029628 63.98056 92.5326922 -1 1604
1651 3 183.048742 63.9367605 92.6556515 -1 1650
1652 3 183.077266 63.9151013 92.6934274 -1 1651
1653 3 183.122846 63.9073655 92.7040619 -1 1652
1654 3 183.179208 63.9081857 92.7421562 -1 1653
1655 3 183.289531 63.8734945 92.8259962 -1 1654
1656 3 183.318767 63.8791399 92.8576557 -1 1655
1657 3 183.324415 63.8123074 92.9555869 -1 1656
1658 3 183.247192 63.7715415 93.2494016 -1 1657
1659 3 183.198817 63.881084 93.3242415 -1 1658
1660 3 183.015122 63.9909169 93.482104 -1 1659
1661 3 183.058551 64.0122635 93.5942804 -1 1660
1662 3 183.022947 64.0840038 93.7072615 -1 1661
1663 3 182.908543 64.179336 93.8001266 -1 1662
1664 3 182.76917 64.301158 93.8553075 -1 1663
1665 3 182.715824 64.4713446 93.9430219 -1 1664
1666 3 182.616938 64.5537029 94.0147919 -1 1665
1667 3 182.610789 64.6718238 94.1501291 -1 1666
1668 3 182.627097 64.8091496 94.2852224 -1 1667
1669 3 182.618321 64.9025927 94.2898994 -1 1668
1670 3 182.659226 64.9964928 94.3036432 -1 1669
1671 3 182.764828 65.0872276 94.4111827 -1 1670
1672 3 182.901716 65.1838153 94.4418976 -1 1671
1673 3 182.960304 65.2720619 94.4601073 -1 1672
1674 3 183.022829 65.4779678 94.4260533 -1 1673
1675 3 182.915198 65.6511333 94.3681098 -1 1674
1676 3 182.750754 65.7480551 94.343576 -1 1675
1677 3 182.722741 65.9025816 94.3314234 -1 1676
1678 3 182.687851 66.0480632 94.3741299 -1 1677
1679 3 182.639152 66.2022904 94.4124071 -1 1678
1680 3 182.553921 66.3396649 94.3936468 -1 1679
1681 3 182.531473 66.399477 94.4304872 -1 1680
1682 3 182.954633 65.269259 94.5137037 -1 1673
1683 3 182.968577 65.2693995 94.5971975 -1 1682
1684 3 182.914733 65.2714745 94.748807 -1 1683
1685 3 182.899164 65.2911379 94.8764142 -1 1684
1686 3 183.074063 65.2647322 94.9406755 -1 1685
1687 3 183.207888 65.2904326 94.9859541 -1 1686
1688 3 183.22699 65.3521765 95.1100827 -1 1687
1689 3 183.333097 65.4339339 95.1647066 -1 1688
1690 3 183.415781 65.5137978 95.1350876 -1 1689
1691 3 183.493234 65.5595401 95.1120705 -1 1690
1692 3 182.840924 65.3165467 94.9141894 -1 1685
1693 3 182.799358 65.3634127 94.9771755 -1 1692
1694 3 182.842108 65.4110709 95.1089094 -1 1693
1695 3 182.837583 65.4274261 95.2120672 -1 1694
1696 3 182.849887 65.3729416 95.3069005 -1 1695
1697 3 182.823922 65.301278 95.3986957 -1 1696
1698 3 182.831313 65.2643976 95.4886736 -1 1697
1699 3 182.792303 65.1854366 95.5797357 -1 1698
1700 3 182.699322 65.0727436 95.6688121 -1 1699
1701 3 182.702794 65.0549191 95.7269924 -1 1700
1702 3 182.825553 65.0649631 95.7462024 -1 1701
1703 3 182.90796 65.0426858 95.7387265 -1 1702
1704 3 182.596064 64.9831665 95.751059 -1 1701
1705 3 182.40767 64.9030876 95.7896378 -1 1704
1706 3 182.239683 64.9096124 95.8126662 -1 1705
1707 3 182.188487 64.8985897 95.859944 -1 1706
1708 3 182.128444 64.8675704 95.9370029 -1 1707
1709 3 182.012331 64.9152476 95.9600556 -1 1708
1710 3 181.859579 64.89805 96.0450036 -1 1709
1711 3 181.790446 64.8940923 96.141473 -1 1710
1712 3 181.729767 64.9043163 96.1825263 -1 1711
1713 3 181.679899 64.9277053 96.2493762 -1 1712
1714 3 181.457819 64.9104886 96.295936 -1 1713
1715 3 181.351695 64.859572 96.4236281 -1 1714
1716 3 181.244576 64.8303486 96.4926393 -1 1715
1717 3 181.023938 64.7367811 96.5569833 -1 1716
1718 3 180.771069 64.6342804 96.5373623 -1 1717
1719 3 180.566503 64.5593227 96.5197447 -1 1718
1720 3 180.687221 64.4760132 96.5317913 -1 1719
1721 3 180.798191 64.3327876 96.447838 -1 1720
1722 3 180.838441 64.2852136 96.4383571 -1 1721
1723 3 180.44221 64.5703734 96.5233366 -1 1719
1724 3 180.254795 64.5617124 96.5748245 -1 1723
1725 3 180.135361 64.5673288 96.6075901 -1 1724
1726 3 180.085686 64.6173229 96.6691024 -1 1725
1727 3 180.071632 64.6361468 96.6895385 -1 1726
1728 3 180.047916 64.5632492 96.7560348 -1 1727
1729 3 180.010652 64.4332508 96.8871431 -1 1728
1730 3 180.044179 64.3804119 96.9315658 -1 1729
1731 3 180.025171 64.3085208 96.9985729 -1 1730
1732 3 180.146915 64.3243229 97.0958212 -1 1731
1733 3 180.206776 64.287576 97.1945854 -1 1732
1734 3 180.238704 64.2209614 97.2416433 -1 1733
1735 3 180.097693 64.3307702 97.1939852 -1 1733
1736 3 179.995267 64.3520526 97.2532484 -1 1735
1737 3 179.953535 64.4410185 97.3340635 -1 1736
1738 3 179.931354 64.4185823 97.4430602 -1 1737
1739 3 179.745956 64.2397091 97.5341858 -1 1738
1740 3 179.690332 64.1197187 97.6061019 -1 1739
1741 3 179.718924 64.0975769 97.6425239 -1 1740
1742 3 179.624162 64.0242097 97.7245954 -1 1741
1743 3 179.571243 63.9115957 97.7684806 -1 1742
1744 3 179.537726 63.7612911 97.8508268 -1 1743
1745 3 179.436987 63.5872631 97.9280031 -1 1744
1746 3 179.376119 63.5141387 98.0423857 -1 1745
1747 3 179.150883 63.2247803 98.18023 -1 1746
1748 3 178.973235 63.106446 98.2064768 -1 1747
1749 3 178.894706 63.0681711 98.2568052 -1 1748
1750 3 180.105525 64.7489791 96.6157561 -1 1727
1751 3 182.456672 64.9746945 94.2711709 -1 1669
1752 3 182.450247 64.9727548 94.324662 -1 1751
1753 3 182.436441 64.9852621 94.3464552 -1 1752
1754 3 183.378442 63.8935459 92.8387288 -1 1656
1755 3 183.498844 63.9232152 92.8009246 -1 1754
1756 3 183.595152 63.9743659 92.7264135 -1 1755
1757 3 183.630336 64.0507125 92.6888397 -1 1756
1758 3 183.685324 64.0932243 92.6627612 -1 1757
1759 3 183.730124 64.2070806 92.5914591 -1 1758
1760 3 183.635264 64.3002011 92.4702664 -1 1759
1761 3 183.549699 64.3889429 92.4063181 -1 1760
1762 3 183.527498 64.4396495 92.3633159 -1 1761
1763 3 183.505359 64.4524763 92.3015037 -1 1762
1764 3 183.367795 64.350026 92.324682 -1 1763
1765 3 183.332238 64.3528216 92.3443722 -1 1764
1766 3 182.957995 63.8987071 92.2908013 -1 1601
1767 3 182.972304 63.8657456 92.2463066 -1 1766
1768 3 183.005132 63.6378366 92.2770748 -1 1767
1769 3 182.98865 63.5472944 92.349162 -1 1768
1770 3 181.614399 64.3202662 91.762542 -1 1597
1771 3 180.894141 64.0943752 91.9735023 -1 1770
1772 3 180.419223 64.2593397 92.0352947 -1 1771
1773 3 180.273619 64.246107 92.1204116 -1 1772
1774 3 179.572508 64.2562423 92.0336525 -1 1773
1775 3 179.295176 64.2845462 92.1115086 -1 1774
1776 3 178.906047 64.3222025 92.2213471 -1 1775
1777 3 179.174221 63.5513151 92.4511577 -1 1776
1778 3 179.172205 63.160366 92.512981 -1 1777
1779 3 179.098816 62.8645053 92.5390635 -1 1778
1780 3 179.044461 62.6298028 92.498899 -1 1779
1781 3 178.961519 62.4352775 92.6399839 -1 1780
1782 3 178.930253 62.3047082 92.7204169 -1 1781
1783 3 178.686742 62.2762633 92.6790334 -1 1782
1784 3 178.6965 62.2678157 92.6548756 -1 1783
1785 3 178.592322 62.2414545 92.6123694 -1 1784
1786 3 178.89762 62.2197483 92.7899422 -1 1782
1787 3 178.843484 61.8649014 92.8907931 -1 1786
1788 3 178.768992 61.5671386 92.9465676 -1 1787
1789 3 178.774906 61.5578989 92.9218938 -1 1788
1790 3 178.737994 61.5173509 92.8962206 -1 1789
1791 3 178.691427 61.466828 92.8429503 -1 1790
1792 3 178.714577 61.344182 92.8205706 -1 1791
1793 3 178.765763 61.1283511 92.8260471 -1 1792
1794 3 178.790529 61.0422468 92.8234847 -1 1793
1795 3 178.868815 60.9395067 92.8355387 -1 1794
1796 3 178.959427 60.9971089 92.7836515 -1 1795
1797 3 179.164424 61.1032342 92.7149401 -1 1796
1798 3 179.267143 61.1082764 92.6502136 -1 1797
1799 3 179.450854 61.0675662 92.61265 -1 1798
1800 3 179.512484 61.0642225 92.5977937 -1 1799
1801 3 179.811854 60.9884159 92.7312754 -1 1800
1802 3 180.04534 60.9788912 92.8076466 -1 1801
1803 3 180.341703 61.0720941 92.7884309 -1 1802
1804 3 180.430035 61.0882937 92.7465289 -1 1803
1805 3 180.531181 61.0986239 92.6531168 -1 1804
1806 3 180.81094 61.1514891 92.6406229 -1 1805
1807 3 180.863051 61.1411017 92.6257449 -1 1806
1808 3 180.930026 61.1666011 92.6052881 -1 1807
1809 3 180.928985 61.1627917 92.5782976 -1 1808
1810 3 180.9802 61.1524106 92.5632706 -1 1809
1811 3 181.183076 61.1776453 92.5146447 -1 1810
1812 3 181.473423 61.2725231 92.4670352 -1 1811
1813 3 181.702744 61.2880352 92.4538543 -1 1812
1814 3 181.911805 61.3673847 92.4215653 -1 1813
1815 3 182.009287 61.4005092 92.3780606 -1 1814
1816 3 182.196967 61.4900749 92.3667772 -1 1815
1817 3 182.430305 61.5423637 92.3459511 -1 1816
1818 3 182.544041 61.6058329 92.2987144 -1 1817
1819 3 182.790706 61.6710946 92.2502138 -1 1818
1820 3 182.959949 61.6733477 92.2286232 -1 1819
1821 3 182.994519 61.6796497 92.1792116 -1 1820
1822 3 183.150523 61.6653223 92.1863713 -1 1821
1823 3 183.266409 61.7522119 92.1617283 -1 1822
1824 3 183.288237 61.638196 92.1655182 -1 1823
1825 3 183.34472 61.6572971 92.1449473 -1 1824
1826 3 183.513852 61.6626582 92.1501608 -1 1825
1827 3 183.944656 61.9413022 92.089019 -1 1826
1828 3 184.121992 61.9710194 92.0629762 -1 1827
1829 3 184.255261 61.9223919 92.0464762 -1 1828
1830 3 184.382823 61.9766905 91.9775729 -1 1829
1831 3 184.462336 62.0351194 91.9253809 -1 1830
1832 3 184.491915 62.065688 91.8969391 -1 1831
1833 3 184.601392 62.1190873 91.8792419 -1 1832
1834 3 184.789859 62.1098406 91.8920287 -1 1833
1835 3 185.111978 62.0227054 92.0312573 -1 1834
1836 3 185.14136 62.0360904 92.0883025 -1 1835
1837 3 185.133924 62.0104975 92.1470521 -1 1836
1838 3 185.193763 61.925742 92.2600792 -1 1837
1839 3 185.279966 61.8071918 92.3319655 -1 1838
1840 3 185.331368 61.7221073 92.4161914 -1 1839
1841 3 185.411841 61.654234 92.4209486 -1 1840
1842 3 185.499999 61.6156423 92.4203993 -1 1841
1843 3 185.722721 61.5788357 92.4461054 -1 1842
1844 3 185.781505 61.574806 92.4316828 -1 1843
1845 3 185.971891 61.6465475 92.3716293 -1 1844
1846 3 186.162452 61.6824835 92.3470794 -1 1845
1847 3 186.322811 61.6901619 92.3232027 -1 1846
1848 3 186.452132 61.6392026 92.2799721 -1 1847
1849 3 186.462359 61.5888692 92.2398865 -1 1848
1850 3 186.71463 61.5608835 92.2159088 -1 1849
1851 3 187.162664 61.4439001 92.3057714 -1 1850
1852 3 187.380107 61.4540091 92.31987 -1 1851
1853 3 187.683493 61.4970044 92.3702281 -1 1852
1854 3 187.723166 61.548868 92.3391819 -1 1853
1855 3 187.782768 61.5983971 92.2858611 -1 1854
1856 3 187.787709 61.6615787 92.1647879 -1 1855
1857 3 187.886623 61.7327955 92.1142889 -1 1856
1858 3 187.960813 61.7731467 92.0929073 -1 1857
1859 3 187.937118 61.8327903 92.0474057 -1 1858
1860 3 188.022215 61.9385409 92.0130066 -1 1859
1861 3 188.034384 61.9701876 91.981247 -1 1860
1862 3 188.042783 62.0009615 91.948933 -1 1861
1863 3 188.054412 62.016006 91.9209264 -1 1862
1864 3 188.12784 61.854844 92.0268885 -1 1861
1865 3 188.285341 61.8025878 92.0438982 -1 1864
1866 3 188.441916 61.8181691 92.1520523 -1 1865
1867 3 188.486939 61.8759358 92.2011535 -1 1866
1868 3 188.550351 61.9223483 92.2565573 -1 1867
1869 3 188.633433 61.9687082 92.3158725 -1 1868
1870 3 188.638248 62.0154954 92.3327074 -1 1869
1871 3 188.658483 62.124165 92.3382989 -1 1870
1872 3 188.563659 62.19727 92.3559321 -1 1871
1873 3 188.565665 62.2109893 92.3798904 -1 1872
1874 3 188.516818 62.2246376 92.4204606 -1 1873
1875 3 188.548466 62.1963255 92.4600135 -1 1874
1876 3 188.667308 62.180308 92.5674232 -1 1875
1877 3 188.707558 62.2349195 92.5894956 -1 1876
1878 3 188.565038 62.2731039 92.6324864 -1 1877
1879 3 188.382843 62.2557288 92.6538058 -1 1878
1880 3 188.205935 62.1573903 92.7216123 -1 1879
1881 3 188.149409 62.0626627 92.7590258 -1 1880
1882 3 184.115415 61.7980472 92.1566704 -1 1826
1883 3 178.690987 61.5435196 92.9648897 -1 1787
1884 3 178.635873 61.4698591 92.9995963 -1 1883
1885 3 178.57052 61.4461278 93.0204732 -1 1884
1886 3 178.426209 61.3770682 93.0647619 -1 1885
1887 3 178.393128 61.3205432 93.1278839 -1 1886
1888 3 178.382363 61.2710556 93.1936934 -1 1887
1889 3 178.420268 61.2419323 93.2641021 -1 1888
1890 3 178.331903 61.2528822 93.3004493 -1 1889
1891 3 178.242173 61.1788777 93.3848723 -1 1890
1892 3 178.23374 61.0668409 93.409954 -1 1891
1893 3 178.181229 60.6404384 93.4738273 -1 1892
1894 3 178.205976 60.5573574 93.4985757 -1 1893
1895 3 178.3704 60.479557 93.605037 -1 1894
1896 3 178.373244 60.4697027 93.6359505 -1 1895
1897 3 178.125565 60.631871 93.4370534 -1 1893
1898 3 178.004343 60.6131191 93.3899836 -1 1897
1899 3 177.94913 60.6487208 93.3425912 -1 1898
1900 3 177.745451 60.6857623 93.2377325 -1 1899
1901 3 177.450958 60.6329532 93.1929435 -1 1900
1902 3 177.495012 60.6314782 93.1454292 -1 1901
1903 3 177.494843 60.5988841 93.0685037 -1 1902
1904 3 177.516409 60.6228663 93.0104506 -1 1903
1905 3 177.461144 60.738726 92.9150988 -1 1904
1906 3 177.542106 60.761165 92.8691448 -1 1905
1907 3 177.55427 60.7915685 92.8076836 -1 1906
1908 3 177.550784 60.7897367 92.7791499 -1 1907
1909 3 177.5422 60.7852547 92.7502356 -1 1908
1910 3 177.521766 60.7845115 92.7180553 -1 1909
1911 3 177.511538 60.8656834 92.6398752 -1 1910
1912 3 177.48832 60.8495607 92.5824804 -1 1911
1913 3 177.332046 60.8603052 92.5202639 -1 1912
1914 3 177.217262 60.9051746 92.571604 -1 1913
1915 3 177.160887 60.896033 92.6193029 -1 1914
1916 3 177.112959 60.9256167 92.6594075 -1 1915
1917 3 177.49479 60.6622785 93.2226826 -1 1900
1918 3 177.232616 60.4661321 93.2753241 -1 1917
1919 3 177.209729 60.404326 93.3140651 -1 1918
1920 3 177.200153 60.3621868 93.3506565 -1 1919
1921 3 177.105093 60.2427946 93.3893348 -1 1920
1922 3 177.016414 60.1943992 93.4121178 -1 1921
1923 3 176.930587 60.1181073 93.385628 -1 1922
1924 3 176.790031 59.9331571 93.4599026 -1 1923
1925 3 176.826907 59.9058086 93.4453932 -1 1924
1926 3 176.852559 59.9081514 93.393156 -1 1925
1927 3 176.872528 59.9150659 93.3670333 -1 1926
1928 3 176.876793 59.889865 93.317338 -1 1927
1929 3 176.914409 59.831131 93.2823515 -1 1928
1930 3 176.928901 59.8130199 93.2612779 -1 1929
1931 3 176.956779 59.8064005 93.2400298 -1 1930
1932 3 176.994085 59.8014657 93.2202303 -1 1931
1933 3 177.043535 59.8187857 93.1973932 -1 1932
1934 3 177.103033 59.7294411 93.2026199 -1 1933
1935 3 177.189549 59.7051802 93.1972809 -1 1934
1936 3 177.295355 59.6860993 93.194499 -1 1935
1937 3 177.307801 59.6832446 93.1693799 -1 1936
1938 3 177.318861 59.6723147 93.1176941 -1 1937
1939 3 177.292273 59.6609339 93.0869478 -1 1938
1940 3 177.347992 59.6200511 93.0797186 -1 1939
1941 3 177.343236 59.5762552 93.0612512 -1 1940
1942 3 177.400168 59.5004691 93.0063518 -1 1941
1943 3 177.462463 59.4810163 92.9952539 -1 1942
1944 3 177.497676 59.5234851 92.9635471 -1 1943
1945 3 177.587472 59.5502136 92.9465951 -1 1944
1946 3 177.741018 59.5699706 92.8876397 -1 1945
1947 3 177.819651 59.5708291 92.8184801 -1 1946
1948 3 177.867827 59.5854952 92.7963004 -1 1947
1949 3 177.903014 59.6029703 92.770841 -1 1948
1950 3 177.931554 59.6231919 92.7433827 -1 1949
1951 3 177.971885 59.6924676 92.7062443 -1 1950
1952 3 178.103223 59.7769454 92.6554995 -1 1951
1953 3 178.266101 59.8191333 92.6215605 -1 1952
1954 3 178.320734 59.8257223 92.6027834 -1 1953
1955 3 178.381665 59.8356826 92.5281695 -1 1954
1956 3 178.434429 59.8109086 92.48861 -1 1955
1957 3 178.468378 59.7854947 92.4735718 -1 1956
1958 3 178.413478 59.7956547 92.4036539 -1 1957
1959 3 178.443453 59.8032716 92.351549 -1 1958
1960 3 178.534955 59.83001 92.3072821 -1 1959
1961 3 178.522308 59.7871263 92.2870917 -1 1960
1962 3 178.533391 59.7849825 92.2054075 -1 1961
1963 3 178.560981 59.8248702 92.1730793 -1 1962
1964 3 178.603678 59.7815093 92.1643226 -1 1963
1965 3 178.642324 59.7444577 92.1532052 -1 1964
1966 3 178.661491 59.7441115 92.1009238 -1 1965
1967 3 178.665034 59.7413098 92.0741909 -1 1966
1968 3 178.696027 59.7677438 92.0458963 -1 1967
1969 3 177.372356 59.7372187 93.2253956 -1 1936
1970 3 177.380176 59.7622381 93.2490619 -1 1969
1971 3 177.37942 59.7936209 93.2694897 -1 1970
1972 3 177.22981 59.9888319 93.2208088 -1 1971
1973 3 177.130932 60.0392966 93.2174269 -1 1972
1974 3 177.041918 60.0538243 93.253071 -1 1973
1975 3 177.020489 60.0693556 93.2734183 -1 1974
1976 3 176.992824 60.0894478 93.2914462 -1 1975
1977 3 176.623905 59.9629282 93.4203779 -1 1924
1978 3 176.444094 60.0808586 93.3283005 -1 1977
1979 3 176.348771 60.1081396 93.3884141 -1 1978
1980 3 176.265466 60.2134202 93.4035922 -1 1979
1981 3 176.306428 60.3243885 93.4131181 -1 1980
1982 3 176.315279 60.3584711 93.4350309 -1 1981
1983 3 178.203538 61.1485657 93.4126915 -1 1891
1984 3 178.166261 61.1825343 93.4535335 -1 1983
1985 3 178.166665 61.2279217 93.4989254 -1 1984
1986 3 178.146786 61.2390427 93.520514 -1 1985
1987 3 178.127047 61.246542 93.5429956 -1 1986
1988 3 178.113069 61.3419724 93.6017953 -1 1987
1989 3 178.033919 61.3418855 93.6147309 -1 1988
1990 3 177.955555 61.3454214 93.6269793 -1 1989
1991 3 177.874894 61.3507987 93.6383742 -1 1990
1992 3 177.528061 61.3434815 93.601967 -1 1991
1993 3 177.289931 61.2943172 93.5398918 -1 1992
1994 3 177.236191 61.3856291 93.5643258 -1 1993
1995 3 177.095517 61.4961306 93.5676563 -1 1994
1996 3 176.823196 61.4093686 93.4795792 -1 1995
1997 3 176.779184 61.3273415 93.4623312 -1 1996
1998 3 176.704813 61.2656429 93.406047 -1 1997
1999 3 176.662405 61.2398315 93.3472975 -1 1998
2000 3 176.448831 61.2514855 93.2464158 -1 1999
2001 3 176.328121 61.3327951 93.2320895 -1 2000
2002 3 176.138751 61.3787968 93.2129424 -1 2001
2003 3 176.113571 61.4081781 93.2580682 -1 2002
2004 3 176.025236 61.5264486 93.2413643 -1 2003
2005 3 176.004722 61.5712356 93.2552714 -1 2004
2006 3 175.986347 61.5442383 93.3151781 -1 2005
2007 3 175.953122 61.5001859 93.4047982 -1 2006
2008 3 175.901765 61.5181141 93.4762183 -1 2007
2009 3 175.843367 61.5325107 93.4901526 -1 2008
2010 3 175.806335 61.6447554 93.513451 -1 2009
2011 3 175.834243 61.7526177 93.4646623 -1 2010
2012 3 176.116133 61.8845401 93.5440352 -1 2011
2013 3 176.070394 61.8678211 93.5961903 -1 2012
2014 3 178.095294 61.3613063 93.6499003 -1 1989
2015 3 178.153252 61.3816775 93.6841599 -1 2014
2016 3 178.200626 61.4058549 93.7434817 -1 2015
2017 3 178.381668 61.5525095 93.9109268 -1 2016
2018 3 178.4886 61.6609953 94.0729479 -1 2017
2019 3 178.535841 61.6910485 94.2419335 -1 2018
2020 3 178.48155 61.6963276 94.3420183 -1 2019
2021 3 178.426361 61.7188606 94.4378932 -1 2020
2022 3 178.337015 61.8162213 94.5099407 -1 2021
2023 3 178.53747 61.7675684 94.6415081 -1 2022
2024 3 178.619951 61.8145273 94.7565707 -1 2023
2025 3 178.651988 61.9283256 94.8466616 -1 2024
2026 3 178.671813 62.0728332 95.0933793 -1 2025
2027 3 178.438458 62.1249305 95.1779538 -1 2026
2028 3 178.426321 62.1899095 95.2160212 -1 2027
2029 3 178.396747 62.2330751 95.2283971 -1 2028
2030 3 178.392396 62.2187916 95.3692945 -1 2029
2031 3 178.367705 62.2238038 95.5019991 -1 2030
2032 3 179.264518 63.1581948 92.5037768 -1 1778
2033 3 179.389544 63.0920683 92.4599658 -1 2032
2034 3 178.851088 64.3389143 92.234634 -1 1776
2035 3 178.334089 64.4029879 92.2857931 -1 2034
2036 3 177.988841 64.3190005 92.3773759 -1 2035
2037 3 177.678294 64.2386828 92.419091 -1 2036
2038 3 177.235517 64.3372224 92.6202397 -1 2037
2039 3 177.070205 64.2970231 92.6254989 -1 2038
2040 3 176.481753 64.1016137 92.55568 -1 2039
2041 3 176.434574 63.9058062 92.506421 -1 2040
2042 3 176.440085 63.8816046 92.4846507 -1 2041
2043 3 176.895084 64.2523347 92.629944 -1 2039
2044 3 176.590522 64.1958505 92.6971156 -1 2043
2045 3 176.251173 64.1760473 92.7779544 -1 2044
2046 3 175.604434 63.9994392 92.8080781 -1 2045
2047 3 175.40215 63.9571294 92.836159 -1 2046
2048 3 175.212669 63.9202016 92.8656141 -1 2047
2049 3 175.060446 63.8993825 92.8986039 -1 2048
2050 3 174.798186 63.8618022 92.9146308 -1 2049
2051 3 174.572138 63.8569375 92.9876388 -1 2050
2052 3 174.515305 63.8550304 93.0060443 -1 2051
2053 3 174.458987 63.8512611 93.0250038 -1 2052
2054 3 174.128102 63.7185581 93.079848 -1 2053
2055 3 173.975429 63.6756253 93.1188089 -1 2054
2056 3 173.916193 63.8174304 93.3340088 -1 2055
2057 3 173.793744 63.7290943 93.4760963 -1 2056
2058 3 173.685727 63.7259333 93.5433869 -1 2057
2059 3 173.467887 63.7954061 93.6890036 -1 2058
2060 3 173.293724 63.7772831 93.8058414 -1 2059
2061 3 172.785982 63.5434147 93.8558463 -1 2060
2062 3 173.319641 63.6828342 93.919309 -1 2061
2063 3 173.193665 63.6602848 94.0173101 -1 2062
2064 3 173.177026 63.680586 94.0672374 -1 2063
2065 3 173.058841 63.622706 94.1751451 -1 2064
2066 3 173.030065 63.6128482 94.2011958 -1 2065
2067 3 172.905798 63.4261548 94.2808838 -1 2066
2068 3 172.680182 63.390814 94.3359823 -1 2067
2069 3 172.536724 63.3234022 94.442319 -1 2068
2070 3 171.855661 63.1717588 94.765393 -1 2069
2071 3 171.421638 63.2540164 94.8749786 -1 2070
2072 3 170.908113 63.1262996 94.9640445 -1 2071
2073 3 170.597433 63.2428932 95.030193 -1 2072
2074 3 170.344398 63.2746096 95.1266252 -1 2073
2075 3 170.023811 63.2848389 95.159144 -1 2074
2076 3 169.786374 63.2625349 95.2427072 -1 2075
2077 3 169.184901 63.2249159 95.3011207 -1 2076
2078 3 168.569807 63.1084377 95.3190425 -1 2077
2079 3 168.138391 63.0420165 95.2962831 -1 2078
2080 3 167.971111 62.9798449 95.2847806 -1 2079
2081 3 167.043427 62.8219007 95.1482299 -1 2080
2082 3 166.908958 62.8041308 95.1019105 -1 2081
2083 3 165.999792 63.0685515 94.8414099 -1 2082
2084 3 164.640598 63.3321348 94.6092926 -1 2083
2085 3 164.089332 63.2558603 94.578652 -1 2084
2086 3 163.550244 63.2171589 94.6940015 -1 2085
2087 3 163.225878 63.1664704 94.6310765 -1 2086
2088 3 163.036684 63.1522774 94.4569327 -1 2087
2089 3 162.925702 63.2742102 94.3226165 -1 2088
2090 3 162.552785 63.4442981 94.1726616 -1 2089
2091 3 162.22046 63.5359786 94.1383073 -1 2090
2092 3 161.997946 63.5338367 94.231788 -1 2091
2093 3 161.97576 63.5382496 94.2583628 -1 2092
2094 3 161.925075 63.5480615 94.3408997 -1 2093
2095 3 161.780692 63.5517465 94.3521117 -1 2094
2096 3 161.608347 63.5343978 94.3648024 -1 2095
2097 3 161.475757 63.661671 94.3493844 -1 2096
2098 3 161.150844 63.6044807 94.2310899 -1 2097
2099 3 160.632766 63.4576348 94.1410103 -1 2098
2100 3 158.997327 63.3319994 93.9228388 -1 2099
2101 3 158.810208 63.1811867 94.0589288 -1 2100
2102 3 158.68009 63.2975334 94.1414369 -1 2101
2103 3 158.46037 63.2663522 94.2476622 -1 2102
2104 3 158.255697 63.1560327 94.3428339 -1 2103
2105 3 158.105014 63.1749123 94.4148126 -1 2104
2106 3 157.845023 63.064004 94.4744821 -1 2105
2107 3 157.643776 63.0132947 94.4964134 -1 2106
2108 3 157.561919 63.0318595 94.5452143 -1 2107
2109 3 157.419087 62.9120556 94.6492623 -1 2108
2110 3 157.38549 62.8742057 94.6848298 -1 2109
2111 3 157.15267 62.6144375 94.9327104 -1 2110
2112 3 157.118014 62.5312427 94.9781242 -1 2111
2113 3 156.989468 62.4740802 95.1302205 -1 2112
2114 3 156.760013 62.3562525 95.3162942 -1 2113
2115 3 156.586587 62.3174518 95.3691624 -1 2114
2116 3 156.453214 62.2579228 95.4907719 -1 2115
2117 3 156.439073 61.9105508 95.5956044 -1 2116
2118 3 156.429529 61.6866114 95.7038901 -1 2117
2119 3 156.448322 61.6539417 95.773129 -1 2118
2120 3 156.454773 61.5377268 95.8593454 -1 2119
2121 3 156.605289 61.3798643 95.9984144 -1 2120
2122 3 156.624018 61.2906157 96.0798824 -1 2121
2123 3 156.646522 61.2489933 96.1814556 -1 2122
2124 3 156.656957 61.2076011 96.2817372 -1 2123
2125 3 156.612931 61.1859548 96.3423089 -1 2124
2126 3 156.589748 61.0931909 96.4202712 -1 2125
2127 3 156.594263 61.1098287 96.4771631 -1 2126
2128 3 156.628107 61.1132163 96.5397438 -1 2127
2129 3 156.655458 61.1345388 96.6277513 -1 2128
2130 3 156.61766 61.0137683 96.7999612 -1 2129
2131 3 156.528396 60.9368662 96.987154 -1 2130
2132 3 156.479204 60.8747023 97.0852531 -1 2131
2133 3 156.457481 60.7837815 97.2219004 -1 2132
2134 3 156.642582 60.8211958 97.2321565 -1 2133
2135 3 156.668008 60.8371778 97.261013 -1 2134
2136 3 156.740879 60.8551473 97.2941734 -1 2135
2137 3 156.772545 60.8737005 97.3230922 -1 2136
2138 3 156.858573 60.9172913 97.3222873 -1 2137
2139 3 156.978345 60.8875447 97.3408251 -1 2138
2140 3 157.009808 60.890811 97.3730695 -1 2139
2141 3 157.03561 60.9194111 97.3992353 -1 2140
2142 3 157.066862 60.8928824 97.4379187 -1 2141
2143 3 157.054311 60.8662873 97.4721463 -1 2142
2144 3 157.06345 60.8427414 97.53762 -1 2143
2145 3 157.058131 60.8089131 97.6038002 -1 2144
2146 3 157.086718 60.7774646 97.6432187 -1 2145
2147 3 157.228896 60.7602242 97.691247 -1 2146
2148 3 157.277137 60.7808496 97.7510694 -1 2147
2149 3 157.306916 60.7691153 97.7863418 -1 2148
2150 3 156.79541 60.8891935 97.3517845 -1 2137
2151 3 156.766302 60.893457 97.3776839 -1 2150
2152 3 156.784848 60.9042183 97.4069454 -1 2151
2153 3 156.397081 60.7251066 97.2881001 -1 2133
2154 3 156.423138 60.6547627 97.394989 -1 2153
2155 3 156.605893 60.688869 97.4058186 -1 2154
2156 3 156.400301 60.6327954 97.4271559 -1 2154
2157 3 156.386026 60.5840807 97.465897 -1 2156
2158 3 156.18686 60.2107706 97.8221187 -1 2157
2159 3 156.144959 60.2782205 97.9806933 -1 2158
2160 3 156.247057 60.3554125 98.1217481 -1 2159
2161 3 156.223971 60.4382629 98.1900155 -1 2160
2162 3 156.290367 60.3506436 98.2447592 -1 2161
2163 3 156.370062 60.3653974 98.513712 -1 2162
2164 3 156.261037 60.5264861 98.5853641 -1 2163
2165 3 156.223817 60.6997474 98.6322601 -1 2164
2166 3 156.309823 60.6468951 98.7106321 -1 2165
2167 3 156.278664 60.4618096 98.7469527 -1 2166
2168 3 155.941742 60.3045225 98.7171056 -1 2167
2169 3 155.84999 60.2264508 98.695232 -1 2168
2170 3 155.829155 60.1098608 98.6885685 -1 2169
2171 3 155.74352 59.9120736 98.6048496 -1 2170
2172 3 155.508527 59.6890757 98.5404842 -1 2171
2173 3 155.396647 59.4872 98.5422487 -1 2172
2174 3 155.267799 59.3781892 98.4937357 -1 2173
2175 3 155.063565 59.3924452 98.2953563 -1 2174
2176 3 154.912253 59.3811609 98.1659599 -1 2175
2177 3 154.826987 59.4719138 98.1975073 -1 2176
2178 3 154.735529 59.5201084 98.237261 -1 2177
2179 3 154.740258 59.5448077 98.2618218 -1 2178
2180 3 155.673185 60.3355873 98.6836786 -1 2169
2181 3 155.570909 60.4002986 98.6889975 -1 2180
2182 3 155.505905 60.3697585 98.6598947 -1 2181
2183 3 155.46753 60.3280126 98.6357806 -1 2182
2184 3 156.366148 60.5912791 98.7865742 -1 2166
2185 3 156.360796 60.6048191 98.8414282 -1 2184
2186 3 156.431285 60.7786928 98.869656 -1 2185
2187 3 156.409955 60.6722797 99.1227765 -1 2186
2188 3 156.408022 60.6500069 99.1853352 -1 2187
2189 3 156.444085 60.614503 99.3414008 -1 2188
2190 3 156.447981 60.618184 99.3699365 -1 2189
2191 3 156.492679 60.6164263 99.4327314 -1 2190
2192 3 156.43847 60.5952295 99.4605222 -1 2191
2193 3 156.35785 60.5441985 99.5784097 -1 2192
2194 3 156.33891 60.4657406 99.7944475 -1 2193
2195 3 156.214212 60.4741482 99.9231181 -1 2194
2196 3 156.155371 60.367305 100.082557 -1 2195
2197 3 156.126444 60.4386758 100.150179 -1 2196
2198 3 156.105087 60.4446335 100.374527 -1 2197
2199 3 156.066513 60.3870034 100.410996 -1 2198
2200 3 156.189551 60.3797972 100.59566 -1 2199
2201 3 156.266028 60.3874256 100.800158 -1 2200
2202 3 156.234464 60.4122467 100.932648 -1 2201
2203 3 156.189185 60.2385591 100.992228 -1 2202
2204 3 156.034548 60.0874559 100.978971 -1 2203
2205 3 155.9624 60.0148321 100.95816 -1 2204
2206 3 155.95992 59.6559696 101.00354 -1 2205
2207 3 156.002455 59.4192929 101.028304 -1 2206
2208 3 156.352393 59.254829 100.930497 -1 2207
2209 3 155.875155 59.2209848 101.082987 -1 2207
2210 3 155.764074 58.8951166 101.10862 -1 2209
2211 3 155.72376 58.6572586 101.151904 -1 2210
2212 3 155.570992 58.5590899 101.126872 -1 2211
2213 3 155.405856 58.444918 101.103656 -1 2212
2214 3 155.356499 58.4994149 101.115537 -1 2213
2215 3 155.270866 58.6074288 101.112864 -1 2214
2216 3 155.189018 58.7055527 101.11256 -1 2215
2217 3 155.067266 58.8077067 101.107171 -1 2216
2218 3 155.089764 58.9642213 101.05036 -1 2217
2219 3 155.053055 58.8824044 101.034751 -1 2218
2220 3 155.420202 58.3635011 101.093319 -1 2213
2221 3 155.419514 58.2049696 101.096601 -1 2220
2222 3 155.32396 58.0790764 101.111105 -1 2221
2223 3 155.289333 58.0424844 101.142579 -1 2222
2224 3 155.334697 57.9475607 101.138183 -1 2223
2225 3 155.328148 57.87526 101.123673 -1 2224
2226 3 155.07461 57.5577989 101.130301 -1 2225
2227 3 154.962725 57.4600222 101.109236 -1 2226
2228 3 154.775875 57.3170538 101.088818 -1 2227
2229 3 154.637553 57.1582918 101.076688 -1 2228
2230 3 154.506868 57.0574356 101.026191 -1 2229
2231 3 154.245805 56.9953152 101.010084 -1 2230
2232 3 154.149911 56.8678206 100.968527 -1 2231
2233 3 154.106429 56.8806387 100.989315 -1 2232
2234 3 154.060096 56.9319383 101.00238 -1 2233
2235 3 153.966452 56.9534481 101.099679 -1 2234
2236 3 153.912307 56.9786203 101.116875 -1 2235
2237 3 153.90983 57.0510854 101.130527 -1 2236
2238 3 153.90254 57.0759757 101.15278 -1 2237
2239 3 153.86706 57.0357151 101.184482 -1 2238
2240 3 156.087738 60.7569715 100.27839 -1 2198
2241 3 156.172339 60.8918332 100.230085 -1 2240
2242 3 156.165964 61.0089131 100.147489 -1 2241
2243 3 156.105994 61.1439657 100.083909 -1 2242
2244 3 155.990679 61.2653048 100.103066 -1 2243
2245 3 155.902671 61.4473592 100.111883 -1 2244
2246 3 156.008247 61.73463 100.060466 -1 2245
2247 3 156.125748 61.9557058 99.9671424 -1 2246
2248 3 156.146336 61.9690573 99.909243 -1 2247
2249 3 156.171413 62.0602905 99.834628 -1 2248
2250 3 156.147906 62.1514798 99.7836019 -1 2249
2251 3 156.16415 62.190057 99.7481329 -1 2250
2252 3 156.204115 62.2875252 99.759185 -1 2251
2253 3 156.324941 62.4375101 99.7093965 -1 2252
2254 3 156.325418 62.5272879 99.6608015 -1 2253
2255 3 156.076239 60.56788 98.1770117 -1 2161
2256 3 156.011181 60.6391894 98.184712 -1 2255
2257 3 155.871925 60.6716033 98.19341 -1 2256
2258 3 155.648058 60.645295 98.2943024 -1 2257
2259 3 155.55593 60.7676682 98.2885632 -1 2258
2260 3 155.515778 60.7871407 98.3097734 -1 2259
2261 3 155.455932 60.8877556 98.341018 -1 2260
2262 3 155.464034 61.0300285 98.3114492 -1 2261
2263 3 155.438502 61.1332928 98.2576843 -1 2262
2264 3 155.439619 61.1989416 98.2729586 -1 2263
2265 3 155.428574 61.2395578 98.292408 -1 2264
2266 3 155.433472 61.4640289 98.332208 -1 2265
2267 3 155.414087 61.573406 98.3359363 -1 2266
2268 3 155.365085 61.6796628 98.3374647 -1 2267
2269 3 155.221716 61.7231111 98.2853588 -1 2268
2270 3 155.125207 61.7453359 98.2131884 -1 2269
2271 3 155.072222 61.8207374 98.1627815 -1 2270
2272 3 155.051286 61.84716 98.1259483 -1 2271
2273 3 155.071623 61.8669069 98.0651798 -1 2272
2274 3 155.326134 61.7389548 98.2626251 -1 2267
2275 3 155.318484 61.8279888 98.1550512 -1 2274
2276 3 155.333489 61.8397004 98.1247106 -1 2275
2277 3 155.326436 61.7569 98.0250469 -1 2276
2278 3 156.353013 60.7676058 97.3935047 -1 2154
2279 3 156.313393 60.8074289 97.4107323 -1 2278
2280 3 156.258352 60.8291388 97.430341 -1 2279
2281 3 156.164566 61.0122309 97.5003453 -1 2280
2282 3 156.066635 61.026681 97.5469321 -1 2281
2283 3 156.088408 61.161497 97.5495629 -1 2282
2284 3 156.230735 61.2128853 97.6114475 -1 2283
2285 3 156.260876 61.2322973 97.6397565 -1 2284
2286 3 156.820625 62.4496141 95.5130785 -1 2116
2287 3 156.927014 62.4871573 95.5450642 -1 2286
2288 3 157.034272 62.5283885 95.5763713 -1 2287
2289 3 157.125515 62.5915548 95.6315025 -1 2288
2290 3 157.13016 62.6334577 95.6829805 -1 2289
2291 3 156.000102 62.3662072 95.5165554 -1 2116
2292 3 155.765353 62.4649322 95.5345223 -1 2291
2293 3 155.611685 62.6254676 95.5762925 -1 2292
2294 3 155.260856 62.8708319 95.5828368 -1 2293
2295 3 155.084568 62.9900965 95.6019928 -1 2294
2296 3 154.920927 63.07566 95.6595685 -1 2295
2297 3 154.847213 63.1033104 95.7371055 -1 2296
2298 3 154.709985 63.0768842 95.7914958 -1 2297
2299 3 154.32786 63.2573545 95.8110508 -1 2298
2300 3 154.09683 63.3457286 95.86297 -1 2299
2301 3 154.093343 63.3613226 95.8889442 -1 2300
2302 3 154.066007 63.3538945 96.007022 -1 2301
2303 3 153.737537 63.410143 96.0880303 -1 2302
2304 3 153.480885 63.4355821 96.1223564 -1 2303
2305 3 153.30916 63.5122073 96.1224862 -1 2304
2306 3 153.136922 63.589576 96.1225706 -1 2305
2307 3 152.847104 63.8055048 96.1429324 -1 2306
2308 3 152.587848 63.9301622 96.1855641 -1 2307
2309 3 152.482228 64.0046213 96.1912921 -1 2308
2310 3 152.270107 64.1526862 96.2029627 -1 2309
2311 3 152.110864 64.2468915 96.3462984 -1 2310
2312 3 151.82584 64.5062346 96.2417224 -1 2311
2313 3 151.604172 64.46488 96.0339421 -1 2312
2314 3 151.542018 64.469301 95.9711621 -1 2313
2315 3 151.258967 64.6047958 95.8378482 -1 2314
2316 3 150.365251 64.8752178 95.6725281 -1 2315
2317 3 149.888299 65.2113253 95.5474824 -1 2316
2318 3 149.758712 65.4542179 95.5173695 -1 2317
2319 3 149.618245 65.6001691 95.5078016 -1 2318
2320 3 149.395195 65.6521546 95.5151139 -1 2319
2321 3 149.058882 65.7832122 95.3586548 -1 2320
2322 3 148.855118 65.8549178 95.2782568 -1 2321
2323 3 148.836638 65.9433866 95.173278 -1 2322
2324 3 148.805758 65.9495827 95.113994 -1 2323
2325 3 148.678999 66.0082336 95.0116061 -1 2324
2326 3 148.690226 66.1346184 94.8995813 -1 2325
2327 3 148.742436 66.242497 94.7643703 -1 2326
2328 3 148.738443 66.3720143 94.6224789 -1 2327
2329 3 148.775337 66.5795721 94.4363169 -1 2328
2330 3 148.838019 66.5895753 94.3220148 -1 2329
2331 3 148.842649 66.7110209 94.2387435 -1 2330
2332 3 148.86064 66.8514968 94.0660727 -1 2331
2333 3 148.85198 66.8319955 93.8702556 -1 2332
2334 3 148.798415 66.9013977 93.7111255 -1 2333
2335 3 148.810403 66.8955361 93.6840773 -1 2334
2336 3 148.916267 66.9037194 93.6274345 -1 2335
2337 3 148.98018 66.9063087 93.5423608 -1 2336
2338 3 149.088547 66.876184 93.4077959 -1 2337
2339 3 149.101874 66.9018674 93.373811 -1 2338
2340 3 149.097146 66.9619192 93.3032906 -1 2339
2341 3 149.094823 67.0191458 93.233428 -1 2340
2342 3 149.17225 67.369361 93.2449873 -1 2341
2343 3 149.24067 67.39886 93.2685837 -1 2342
2344 3 149.275562 67.4553954 93.285602 -1 2343
2345 3 149.270874 67.528465 93.2981619 -1 2344
2346 3 149.384934 67.7634056 93.2773964 -1 2345
2347 3 149.573859 67.914619 93.1903876 -1 2346
2348 3 149.736307 68.1521451 93.083411 -1 2347
2349 3 149.808951 68.2765259 93.1719028 -1 2348
2350 3 149.812118 68.3024377 93.1948431 -1 2349
2351 3 149.813073 68.3483482 93.2992268 -1 2350
2352 3 149.776469 68.4300712 93.3659095 -1 2351
2353 3 149.968133 68.1514098 93.4333101 -1 2352
2354 3 150.11768 68.0855012 93.4807318 -1 2353
2355 3 150.186832 68.0075923 93.6439738 -1 2354
2356 3 150.125542 67.927939 93.7177801 -1 2355
2357 3 150.121708 67.9284788 93.7749867 -1 2356
2358 3 150.119229 67.9340754 93.8023537 -1 2357
2359 3 150.217938 68.0294929 93.4673151 -1 2354
2360 3 150.341944 68.0706721 93.4325651 -1 2359
2361 3 150.496128 68.0761678 93.4644714 -1 2360
2362 3 150.640443 68.0868722 93.4951189 -1 2361
2363 3 150.804275 68.0912615 93.4702536 -1 2362
2364 3 150.886621 68.0641653 93.4501403 -1 2363
2365 3 151.132087 68.0841723 93.4245715 -1 2364
2366 3 151.268742 68.0800058 93.4011565 -1 2365
2367 3 151.462546 68.0734562 93.4384741 -1 2366
2368 3 151.528386 68.0501257 93.4752983 -1 2367
2369 3 151.657416 68.0356093 93.5125327 -1 2368
2370 3 151.779093 68.1702859 93.5149163 -1 2369
2371 3 151.822507 68.1912451 93.5698177 -1 2370
2372 3 151.83859 68.1294423 93.6139526 -1 2371
2373 3 151.819798 68.0072753 93.6707922 -1 2372
2374 3 151.833931 68.061024 93.6878681 -1 2373
2375 3 151.839527 68.0824206 93.7121397 -1 2374
2376 3 151.824229 68.0874758 93.7393778 -1 2375
2377 3 151.834647 68.2193389 93.4474931 -1 2369
2378 3 151.942329 68.5212647 93.3228688 -1 2377
2379 3 151.959233 68.5557834 93.2863626 -1 2378
2380 3 152.018349 68.8418916 93.2793427 -1 2379
2381 3 152.115432 69.0481581 93.2631969 -1 2380
2382 3 152.089815 69.0645913 93.28731 -1 2381
2383 3 152.11694 69.1779438 93.3193107 -1 2382
2384 3 152.085029 69.185345 93.3742177 -1 2383
2385 3 152.128968 69.1456642 93.4142865 -1 2384
2386 3 152.155293 69.2350054 93.4228975 -1 2385
2387 3 152.325483 69.41597 93.4150667 -1 2386
2388 3 149.730371 68.5420363 93.3968012 -1 2352
2389 3 149.731292 68.7159759 93.41453 -1 2388
2390 3 149.730524 68.8425961 93.4427921 -1 2389
2391 3 149.69345 69.0149183 93.4881953 -1 2390
2392 3 149.703535 69.0581537 93.5069868 -1 2391
2393 3 149.801145 69.4182967 93.4263468 -1 2392
2394 3 149.894896 69.4743506 93.4153208 -1 2393
2395 3 149.875136 69.4541003 93.3911493 -1 2394
2396 3 149.880428 69.4413328 93.3657489 -1 2395
2397 3 149.722651 69.1615714 93.5405928 -1 2392
2398 3 149.694094 69.2627879 93.630393 -1 2397
2399 3 149.612137 69.320243 93.7572305 -1 2398
2400 3 149.543026 69.3874156 93.8534818 -1 2399
2401 3 149.503563 69.4074457 93.9045485 -1 2400
2402 3 149.495019 69.4718539 93.9741918 -1 2401
2403 3 149.465117 69.8563604 93.9124342 -1 2402
2404 3 149.38957 69.9943693 93.9069666 -1 2403
2405 3 149.306913 70.1729469 93.9480574 -1 2404
2406 3 149.196717 70.4785414 93.9308392 -1 2405
2407 3 149.009147 70.770529 93.8877863 -1 2406
2408 3 148.938505 71.1624915 93.8510654 -1 2407
2409 3 148.942432 71.4182369 93.846795 -1 2408
2410 3 148.932476 71.6752092 93.8694851 -1 2409
2411 3 149.177522 71.7815897 93.8469963 -1 2410
2412 3 149.330395 71.7495292 93.8286327 -1 2411
2413 3 149.376155 71.6903797 93.7599377 -1 2412
2414 3 149.291589 71.6523553 93.7401646 -1 2413
2415 3 149.344395 71.6145438 93.6663348 -1 2414
2416 3 149.466349 71.485464 93.6146865 -1 2415
2417 3 149.495835 71.4481414 93.5680781 -1 2416
2418 3 149.5542 71.366793 93.5600549 -1 2417
2419 3 149.639352 71.2783564 93.5261085 -1 2418
2420 3 149.731628 71.2115263 93.4871407 -1 2419
2421 3 149.830079 71.1353618 93.4504385 -1 2420
2422 3 149.887492 70.9965083 93.3997376 -1 2421
2423 3 149.943732 71.0021706 93.3430215 -1 2422
2424 3 149.961475 71.0153781 93.2839032 -1 2423
2425 3 148.929029 71.76176 93.9043794 -1 2410
2426 3 148.815119 71.8221241 93.9718549 -1 2425
2427 3 148.83873 71.8627294 94.0176385 -1 2426
2428 3 148.71555 71.9566963 94.0218949 -1 2427
2429 3 148.636864 72.0696159 94.0496251 -1 2428
2430 3 148.608942 72.2013036 93.9910414 -1 2429
2431 3 148.62918 72.1919421 93.9110683 -1 2430
2432 3 148.663243 72.2075637 93.8801693 -1 2431
2433 3 148.520098 72.2777372 94.054679 -1 2429
2434 3 148.462273 72.3846612 94.0565647 -1 2433
2435 3 148.40537 72.5796095 94.0378261 -1 2434
2436 3 148.440888 72.5894679 94.0902204 -1 2435
2437 3 148.418439 72.6212193 94.1371401 -1 2436
2438 3 148.45032 72.8538559 94.2999389 -1 2437
2439 3 148.403099 72.955293 94.5736069 -1 2438
2440 3 148.154144 73.4124222 94.5440746 -1 2439
2441 3 148.081756 73.6029661 94.52539 -1 2440
2442 3 147.972128 73.8272855 94.578976 -1 2441
2443 3 147.727869 73.9571255 94.654642 -1 2442
2444 3 147.500981 74.0314142 94.7168283 -1 2443
2445 3 147.452946 74.0003158 94.7506985 -1 2444
2446 3 147.334934 73.8418978 94.840998 -1 2445
2447 3 147.208141 73.6642399 94.9620969 -1 2446
2448 3 147.178436 73.4713168 95.0603819 -1 2447
2449 3 147.14224 73.343369 95.222836 -1 2448
2450 3 147.109622 73.341076 95.3025933 -1 2449
2451 3 147.203085 73.5051063 95.3172105 -1 2450
2452 3 147.085739 73.69038 95.299052 -1 2451
2453 3 147.063524 73.6789319 95.3280175 -1 2452
2454 3 147.055458 73.3068576 95.3896525 -1 2451
2455 3 146.962204 73.2140168 95.5429501 -1 2454
2456 3 146.934434 73.0335971 95.7174123 -1 2455
2457 3 146.897901 72.9676393 95.811792 -1 2456
2458 3 146.800801 72.7721772 95.9887808 -1 2457
2459 3 146.481807 72.7061658 95.9736885 -1 2458
2460 3 146.407821 72.6879758 95.9244445 -1 2459
2461 3 146.833416 72.640936 96.1259357 -1 2458
2462 3 146.879048 72.3525931 96.3011394 -1 2461
2463 3 146.853321 72.172918 96.370014 -1 2462
2464 3 146.789594 71.9623283 96.4717767 -1 2463
2465 3 146.671698 71.7120072 96.5815205 -1 2464
2466 3 146.658429 71.6389219 96.6513725 -1 2465
2467 3 146.452339 71.5848465 96.7380799 -1 2466
2468 3 146.253833 71.431372 96.874369 -1 2467
2469 3 146.176767 71.41082 96.9558567 -1 2468
2470 3 146.051968 71.4694435 96.9909936 -1 2469
2471 3 145.990775 71.3944188 97.0854392 -1 2470
2472 3 146.00047 71.3610077 97.1720186 -1 2471
2473 3 146.071361 71.4231554 97.2639338 -1 2472
2474 3 146.118902 71.5115071 97.4009498 -1 2473
2475 3 145.936201 71.5396219 97.4146184 -1 2474
2476 3 145.917913 71.6316188 97.4441965 -1 2475
2477 3 145.903377 71.7192173 97.4748465 -1 2476
2478 3 146.219974 71.5282194 97.4523063 -1 2474
2479 3 146.299182 71.6672056 97.551796 -1 2478
2480 3 146.385828 71.8036703 97.6257843 -1 2479
2481 3 146.397839 71.8238208 97.6473097 -1 2480
2482 3 146.495732 71.8899368 97.6865004 -1 2481
2483 3 146.479294 72.0506038 97.7766546 -1 2482
2484 3 146.487974 71.8908903 97.7899932 -1 2483
2485 3 146.542221 71.7365222 97.8035332 -1 2484
2486 3 146.566196 71.6446937 97.8007355 -1 2485
2487 3 146.544362 71.4612714 97.870668 -1 2486
2488 3 146.473178 71.2312784 97.8977646 -1 2487
2489 3 146.414876 71.1111677 97.8724055 -1 2488
2490 3 146.405137 71.0411639 97.8628037 -1 2489
2491 3 146.254788 70.7499187 97.8484689 -1 2490
2492 3 146.478236 72.2078243 97.8677181 -1 2483
2493 3 146.518216 73.0385467 98.0246966 -1 2492
2494 3 146.505962 73.519247 98.134814 -1 2493
2495 3 146.536797 73.8319972 98.0826903 -1 2494
2496 3 146.6419 74.0699356 98.0511338 -1 2495
2497 3 146.653905 74.1974825 98.0447089 -1 2496
2498 3 146.64653 74.394256 98.0201904 -1 2497
2499 3 146.788955 74.4660112 98.0310652 -1 2498
2500 3 146.936265 74.521342 98.0462184 -1 2499
2501 3 146.948494 74.5968256 98.0527104 -1 2500
2502 3 146.970339 74.7531619 98.0387065 -1 2501
2503 3 146.996723 74.8064546 98.0765662 -1 2502
2504 3 147.145501 74.831662 98.0992817 -1 2503
2505 3 147.178824 75.0150404 98.1544903 -1 2504
2506 3 147.07051 75.1243396 98.1996485 -1 2505
2507 3 147.068305 75.2274591 98.2489229 -1 2506
2508 3 147.139135 75.2588001 98.2425654 -1 2507
2509 3 147.369453 75.2168241 98.2339407 -1 2508
2510 3 147.612237 75.2115274 98.2671039 -1 2509
2511 3 147.672076 75.1750933 98.2273774 -1 2510
2512 3 147.740605 75.1629001 98.3342831 -1 2510
2513 3 147.797908 75.1281874 98.3959728 -1 2512
2514 3 147.78884 74.9970455 98.5067205 -1 2513
2515 3 147.694982 74.8015718 98.6572498 -1 2514
2516 3 147.640044 74.679508 98.7640026 -1 2515
2517 3 147.53881 74.5944028 98.8592982 -1 2516
2518 3 147.479618 74.5561842 98.9181212 -1 2517
2519 3 147.448295 74.5654538 99.0160139 -1 2518
2520 3 147.302861 74.592476 99.1302847 -1 2519
2521 3 147.27673 74.5978596 99.2037212 -1 2520
2522 3 147.123816 74.5889115 99.2762375 -1 2521
2523 3 146.943635 74.588745 99.3704173 -1 2522
2524 3 146.84278 74.5860447 99.417688 -1 2523
2525 3 146.539751 74.5186998 99.4492734 -1 2524
2526 3 146.38567 74.5463247 99.4115007 -1 2525
2527 3 146.304532 74.6839938 99.348024 -1 2526
2528 3 146.252126 74.7730301 99.3731827 -1 2527
2529 3 146.203195 74.8384381 99.4045212 -1 2528
2530 3 146.042095 74.9538015 99.4689348 -1 2529
2531 3 145.928167 75.0247137 99.4469188 -1 2530
2532 3 145.755492 75.0756053 99.3538946 -1 2531
2533 3 145.647156 75.0483027 99.4070607 -1 2532
2534 3 145.603622 75.0538509 99.4290483 -1 2533
2535 3 145.563098 75.1647259 99.4490299 -1 2534
2536 3 145.514722 75.4281696 99.4051682 -1 2535
2537 3 145.435261 75.5989389 99.4087453 -1 2536
2538 3 145.352098 75.7101896 99.4027778 -1 2537
2539 3 145.330196 75.789107 99.4067412 -1 2538
2540 3 145.38907 75.8721669 99.3380201 -1 2539
2541 3 145.395891 75.8901114 99.2598162 -1 2540
2542 3 145.384525 76.0168342 99.202781 -1 2541
2543 3 145.42866 76.1389617 99.1482597 -1 2542
2544 3 145.483735 76.2358183 99.1003425 -1 2543
2545 3 145.486587 76.3178767 99.0549734 -1 2544
2546 3 145.366834 76.4055311 99.1038706 -1 2545
2547 3 145.325948 76.5057981 99.0776285 -1 2546
2548 3 145.386514 76.6879174 99.0572677 -1 2547
2549 3 145.300992 76.944663 99.0151732 -1 2548
2550 3 145.243757 77.0763305 99.0053706 -1 2549
2551 3 144.991457 77.2888225 98.9723214 -1 2550
2552 3 144.864288 77.3692313 98.9746984 -1 2551
2553 3 144.859511 77.4486634 99.0276837 -1 2552
2554 3 144.874918 77.6050539 99.0131004 -1 2553
2555 3 144.953694 77.6462107 99.0523876 -1 2554
2556 3 144.880028 77.6546875 98.9765089 -1 2554
2557 3 144.855601 77.68522 98.9443273 -1 2556
2558 3 144.839183 77.7038448 98.8909765 -1 2557
2559 3 144.831807 77.6970675 98.8683177 -1 2558
2560 3 145.004125 77.5940755 98.8960989 -1 2559
2561 3 145.025803 77.5819747 98.923717 -1 2560
2562 3 146.853072 74.4724861 97.9801057 -1 2499
2563 3 146.840033 74.4486566 97.9603494 -1 2562
2564 3 146.820477 74.3900213 97.9237505 -1 2563
2565 3 146.464566 73.4416918 98.1785646 -1 2494
2566 3 146.470699 73.4430484 98.2805994 -1 2565
2567 3 146.481884 73.652513 98.3557444 -1 2566
2568 3 146.492387 73.7781936 98.3752618 -1 2567
2569 3 146.517476 73.8829532 98.3749748 -1 2568
2570 3 146.716864 73.69992 98.4021673 -1 2569
2571 3 146.738271 73.5879223 98.3802591 -1 2570
2572 3 146.806961 73.5037319 98.352755 -1 2571
2573 3 146.75623 73.2938771 98.3274706 -1 2572
2574 3 146.766275 73.0656049 98.3342057 -1 2573
2575 3 146.754342 72.9887735 98.3275002 -1 2574
2576 3 146.814748 72.9041269 98.2223633 -1 2575
2577 3 146.508896 73.9385327 98.386065 -1 2569
2578 3 146.407624 74.0323066 98.4354346 -1 2577
2579 3 146.311189 74.1510318 98.4785204 -1 2578
2580 3 146.194146 74.3208894 98.4827324 -1 2579
2581 3 145.840997 74.5437649 98.6430493 -1 2580
2582 3 145.720411 74.59855 98.7010848 -1 2581
2583 3 145.430744 74.6135744 98.8390642 -1 2582
2584 3 145.266879 74.6287253 98.9551082 -1 2583
2585 3 145.287331 74.680593 98.967633 -1 2584
2586 3 145.397334 74.8206122 99.0103569 -1 2585
2587 3 145.456374 75.0565751 99.0520653 -1 2586
2588 3 145.351044 75.3366262 99.1766791 -1 2587
2589 3 145.335766 75.401686 99.1351414 -1 2588
2590 3 145.321397 75.459678 99.0954388 -1 2589
2591 3 145.355693 75.4761028 99.0427603 -1 2590
2592 3 145.373807 75.47728 99.0182007 -1 2591
2593 3 145.329572 75.3000921 99.2347291 -1 2588
2594 3 145.278592 75.3293105 99.2753162 -1 2593
2595 3 145.276733 75.3461314 99.3203763 -1 2594
2596 3 145.272955 75.3350801 99.3477295 -1 2595
2597 3 145.254606 75.2378056 99.4210998 -1 2596
2598 3 145.355328 75.2416568 99.4971686 -1 2597
2599 3 145.336764 75.2441848 99.5452807 -1 2598
2600 3 145.222842 75.1347848 99.5940936 -1 2599
2601 3 145.186355 75.0946653 99.627719 -1 2600
2602 3 145.191715 75.051975 99.6633243 -1 2601
2603 3 145.207073 74.9113145 99.7240749 -1 2602
2604 3 145.176137 74.8579106 99.7611826 -1 2603
2605 3 145.146223 74.7760454 99.8054934 -1 2604
2606 3 145.176315 74.7522251 99.8372189 -1 2605
2607 3 145.218386 74.7981354 99.7037816 -1 2603
2608 3 145.208262 74.7718536 99.6607242 -1 2607
2609 3 145.135668 74.8515359 99.6381731 -1 2608
2610 3 146.545743 73.5443673 98.1041304 -1 2494
2611 3 146.58572 73.5704256 98.0731898 -1 2610
2612 3 146.602202 73.5309559 98.0579933 -1 2611
2613 3 146.385229 71.6081492 97.6991318 -1 2480
2614 3 146.332852 71.544014 97.6867952 -1 2613
2615 3 146.225112 71.4366465 97.6829052 -1 2614
2616 3 146.102125 71.4166098 97.6574659 -1 2615
2617 3 145.931616 71.3773752 97.6090585 -1 2616
2618 3 145.841305 71.4301332 97.5675581 -1 2617
2619 3 145.698577 71.38671 97.5212825 -1 2618
2620 3 145.628376 71.2839503 97.5172673 -1 2619
2621 3 145.472387 71.2341592 97.4720323 -1 2620
2622 3 145.461309 71.286873 97.4334217 -1 2621
2623 3 145.42949 71.4394096 97.4485987 -1 2622
2624 3 145.446931 71.5386192 97.4517761 -1 2623
2625 3 146.168274 71.554686 96.8430033 -1 2468
2626 3 146.170209 71.6512905 96.8464677 -1 2625
2627 3 146.178164 71.6833304 96.8652998 -1 2626
2628 3 146.170733 71.7019004 96.8869065 -1 2627
2629 3 146.953394 71.4375458 96.7336606 -1 2466
2630 3 146.951061 71.4093978 96.7668268 -1 2629
2631 3 146.933119 73.1276009 95.3517556 -1 2450
2632 3 146.847981 73.0463167 95.3173432 -1 2631
2633 3 146.841286 73.0291916 95.2948481 -1 2632
2634 3 146.83229 73.0128125 95.2721531 -1 2633
2635 3 147.42633 73.9688583 94.7050754 -1 2444
2636 3 147.356242 73.9118147 94.692 -1 2635
2637 3 147.112139 73.9396543 94.712347 -1 2636
2638 3 147.0217 73.9715767 94.7579619 -1 2637
2639 3 146.99951 74.0060586 94.8027712 -1 2638
2640 3 146.893052 73.984348 94.8080433 -1 2639
2641 3 146.723628 73.9318948 94.8469281 -1 2640
2642 3 146.684584 73.9394042 94.8715917 -1 2641
2643 3 146.662259 73.963875 94.8922762 -1 2642
2644 3 146.613031 74.0480137 94.9254597 -1 2643
2645 3 146.542545 74.1471055 95.0075468 -1 2644
2646 3 146.342651 74.2254311 95.0683738 -1 2645
2647 3 146.328378 74.2335734 95.092623 -1 2646
2648 3 146.397649 74.4641694 95.0912267 -1 2647
2649 3 146.260228 74.4658852 95.1433447 -1 2648
2650 3 146.161581 74.5136493 95.1846074 -1 2649
2651 3 146.082978 74.6063975 95.2153618 -1 2650
2652 3 146.049287 74.5947582 95.1922821 -1 2651
2653 3 146.014781 74.5833539 95.1691573 -1 2652
2654 3 146.010532 74.5642151 95.1476692 -1 2653
2655 3 146.328813 74.6909302 95.0650728 -1 2648
2656 3 146.095599 74.7566127 95.0771616 -1 2655
2657 3 146.020586 74.8952343 95.0717116 -1 2656
2658 3 146.08716 74.9688635 95.0801903 -1 2657
2659 3 146.214049 75.138668 95.0660065 -1 2658
2660 3 146.225377 75.1843224 95.0812056 -1 2659
2661 3 146.238942 75.2120686 95.0230514 -1 2660
2662 3 146.227485 75.2398623 94.9909171 -1 2661
2663 3 147.085352 74.0714569 94.787348 -1 2639
2664 3 148.476645 72.9567957 94.6820472 -1 2439
2665 3 148.49481 72.9579913 94.7089675 -1 2664
2666 3 148.475136 73.0948519 94.7029041 -1 2665
2667 3 148.237406 72.6510109 94.7800597 -1 2664
2668 3 148.1619 72.7860531 94.855075 -1 2667
2669 3 148.105059 72.8348028 94.9775424 -1 2668
2670 3 148.785296 72.9034022 94.0451681 -1 2437
2671 3 149.038532 72.8454408 94.0059595 -1 2670
2672 3 149.068324 72.7664576 94.0524145 -1 2671
2673 3 149.113663 72.7266776 94.0896965 -1 2672
2674 3 149.216804 72.6933265 94.0438097 -1 2673
2675 3 149.378495 72.5515436 94.0520209 -1 2674
2676 3 149.402092 72.5335195 94.0291091 -1 2675
2677 3 149.448832 72.5252124 94.0041083 -1 2676
2678 3 149.105197 72.8078301 94.1522799 -1 2673
2679 3 149.059165 72.7873455 94.2114559 -1 2678
2680 3 148.486625 72.3470812 93.9834828 -1 2433
2681 3 148.468378 72.3806965 93.9481585 -1 2680
2682 3 148.486006 72.3822092 93.9205295 -1 2681
2683 3 148.501885 72.3801396 93.8937175 -1 2682
2684 3 148.467049 72.3871213 93.864557 -1 2683
2685 3 148.476764 72.3923411 93.8360013 -1 2684
2686 3 148.950311 71.7796936 94.0659827 -1 2427
2687 3 148.997827 71.7683002 94.1244014 -1 2686
2688 3 148.993226 71.7883262 94.2574103 -1 2687
2689 3 148.952299 71.8675 94.3480984 -1 2688
2690 3 148.816905 71.8889447 94.3961696 -1 2689
2691 3 148.710972 71.8600052 94.5661772 -1 2690
2692 3 149.251961 69.3113248 94.0342451 -1 2402
2693 3 149.215619 69.2698234 94.0993994 -1 2692
2694 3 149.126933 69.2861772 94.1500317 -1 2693
2695 3 149.095396 66.9897924 93.2110548 -1 2341
2696 3 149.154849 66.9900855 93.0971348 -1 2695
2697 3 149.190992 67.0094088 93.0360936 -1 2696
2698 3 149.114759 67.2619188 92.721395 -1 2697
2699 3 149.111702 67.5733161 92.3953761 -1 2698
2700 3 149.100531 67.6235271 92.3269129 -1 2699
2701 3 149.08858 67.8199183 92.140765 -1 2700
2702 3 148.877934 68.0450285 92.004872 -1 2701
2703 3 148.779526 68.1401376 91.7833957 -1 2702
2704 3 148.627181 68.2215619 91.6512914 -1 2703
2705 3 148.588339 68.2054981 91.6260713 -1 2704
2706 3 148.589129 68.1812656 91.6025555 -1 2705
2707 3 148.545328 68.1530897 91.5799141 -1 2706
2708 3 148.665578 68.351967 91.5663313 -1 2705
2709 3 148.654174 68.3921775 91.529179 -1 2708
2710 3 148.656629 68.470969 91.455207 -1 2709
2711 3 148.667437 68.6956968 91.3216943 -1 2710
2712 3 148.638294 68.7685024 91.249194 -1 2711
2713 3 148.562071 68.8225117 91.2095985 -1 2712
2714 3 148.502735 68.9150722 91.1333304 -1 2713
2715 3 148.426862 69.0213224 91.0830165 -1 2714
2716 3 148.390912 69.2574872 90.9766737 -1 2715
2717 3 148.48406 69.0897489 90.9825257 -1 2716
2718 3 148.610938 68.8389848 90.9484561 -1 2717
2719 3 148.773721 68.7659319 90.8767204 -1 2718
2720 3 148.921954 68.8476303 90.8298958 -1 2719
2721 3 149.280875 68.9200804 90.7841701 -1 2720
2722 3 149.413449 68.9544846 90.7477068 -1 2721
2723 3 149.490825 68.9744989 90.7144816 -1 2722
2724 3 149.626131 68.9508311 90.6905012 -1 2723
2725 3 149.752478 69.0235134 90.5883725 -1 2724
2726 3 150.137368 69.17766 90.4690209 -1 2725
2727 3 150.425223 69.1412552 90.4488557 -1 2726
2728 3 150.622384 69.5667274 90.3001713 -1 2727
2729 3 150.692977 69.6432379 90.2260997 -1 2728
2730 3 150.687967 69.7451692 90.1172627 -1 2729
2731 3 150.693826 69.8374615 90.0106313 -1 2730
2732 3 150.870343 70.1046403 89.8959025 -1 2731
2733 3 150.895555 70.2941105 89.8262631 -1 2732
2734 3 151.079903 70.5561495 89.7992456 -1 2733
2735 3 151.106453 70.7625829 89.725829 -1 2734
2736 3 151.096947 70.8560703 89.6479458 -1 2735
2737 3 151.155424 70.9188884 89.548149 -1 2736
2738 3 151.185359 71.031599 89.4663439 -1 2737
2739 3 151.191876 71.0776146 89.3125351 -1 2738
2740 3 151.180194 71.1023002 89.2784426 -1 2739
2741 3 151.046284 71.0922421 89.1366979 -1 2740
2742 3 151.022482 71.1521406 89.0377447 -1 2741
2743 3 151.017782 71.1244242 88.986142 -1 2742
2744 3 151.018263 71.1092169 88.9606142 -1 2743
2745 3 150.981794 71.0860032 88.9368582 -1 2744
2746 3 150.918063 71.0512877 88.8868842 -1 2745
2747 3 150.812097 71.1073797 88.7606512 -1 2746
2748 3 150.87358 71.1925354 88.6563524 -1 2747
2749 3 151.034871 71.1648842 88.6039624 -1 2748
2750 3 151.115267 71.1299201 88.6110316 -1 2749
2751 3 150.970251 71.198713 88.5684369 -1 2749
2752 3 150.96189 71.205489 88.5096396 -1 2751
2753 3 150.918772 71.2549195 88.4134918 -1 2752
2754 3 150.909235 71.2678732 88.4108595 -1 2753
2755 3 150.874174 71.2705238 88.3818627 -1 2754
2756 3 150.823437 71.2548915 88.3568041 -1 2755
2757 3 150.768804 71.2164905 88.2505185 -1 2756
2758 3 151.113822 71.2299527 88.9636249 -1 2743
2759 3 151.115429 71.3434866 88.9682577 -1 2758
2760 3 151.121625 71.3793986 88.9893382 -1 2759
2761 3 148.069829 69.5882638 90.9396651 -1 2716
2762 3 148.026563 69.6043304 90.9652726 -1 2761
2763 3 148.651592 67.9570623 91.6786283 -1 2704
2764 3 148.604794 67.7086761 91.673577 -1 2763
2765 3 148.671887 67.6047454 91.6092925 -1 2764
2766 3 148.747421 67.4431148 91.528171 -1 2765
2767 3 148.77756 67.3610302 91.4877593 -1 2766
2768 3 148.692951 66.9657292 93.3234234 -1 2339
2769 3 148.541936 67.077456 93.2111545 -1 2768
2770 3 148.445457 67.1842135 93.1582938 -1 2769
2771 3 148.535742 67.1754187 93.6179112 -1 2335
2772 3 148.397744 67.1929384 93.5831079 -1 2771
2773 3 148.328789 67.2186302 93.5194857 -1 2772
2774 3 148.233074 67.2903099 93.4740906 -1 2773
2775 3 147.979881 67.3438639 93.3738258 -1 2774
2776 3 147.804476 67.4486835 93.2643895 -1 2775
2777 3 147.695304 67.6232806 93.1413261 -1 2776
2778 3 147.556518 67.8459253 93.1493592 -1 2777
2779 3 147.416642 67.9904296 93.1458656 -1 2778
2780 3 147.131608 68.2515043 93.0050317 -1 2779
2781 3 146.770665 68.5525592 92.7458439 -1 2780
2782 3 146.365782 68.7511183 92.6784223 -1 2781
2783 3 146.095771 68.7678098 92.5659261 -1 2782
2784 3 145.735485 68.7286236 92.4944245 -1 2783
2785 3 145.45733 68.7151433 92.4176247 -1 2784
2786 3 144.974403 68.718117 92.2863997 -1 2785
2787 3 144.525182 68.7752169 92.1459875 -1 2786
2788 3 144.453092 68.9657595 91.9734438 -1 2787
2789 3 144.229107 69.3355369 91.7973858 -1 2788
2790 3 144.00979 69.1862688 91.5055767 -1 2789
2791 3 144.058129 69.1908099 91.4761043 -1 2790
2792 3 144.147946 69.0751379 91.332185 -1 2791
2793 3 144.252001 69.0766168 91.3014871 -1 2792
2794 3 143.532598 69.7570411 91.4107406 -1 2790
2795 3 143.379604 69.9618223 91.4037543 -1 2794
2796 3 143.295813 70.095472 91.4081115 -1 2795
2797 3 143.148351 70.192722 91.4214786 -1 2796
2798 3 143.750323 70.0571205 91.3735978 -1 2794
2799 3 143.872428 70.1253291 91.3565839 -1 2798
2800 3 146.626225 68.6033463 92.7636064 -1 2781
2801 3 146.473111 68.703191 92.7712429 -1 2800
2802 3 146.177268 68.9141925 92.7844747 -1 2801
2803 3 146.037164 69.1134372 92.6888768 -1 2802
2804 3 145.94819 69.212614 92.6415652 -1 2803
2805 3 145.838614 69.2930897 92.570942 -1 2804
2806 3 145.751046 69.3592691 92.475704 -1 2805
2807 3 145.680752 69.3476404 92.4239088 -1 2806
2808 3 145.620583 69.3357412 92.399628 -1 2807
2809 3 145.615876 69.3172086 92.375937 -1 2808
2810 3 145.579384 69.3064425 92.2960428 -1 2809
2811 3 146.026878 69.0693777 92.7533583 -1 2802
2812 3 146.02842 69.1328946 92.7678112 -1 2811
2813 3 146.03973 69.1753507 92.7865338 -1 2812
2814 3 146.042339 69.2121026 92.8616924 -1 2813
2815 3 146.038005 69.2108137 92.8895822 -1 2814
2816 3 146.028538 69.2354339 92.912104 -1 2815
2817 3 150.38937 64.8686842 95.6463859 -1 2316
2818 3 150.487614 64.8871577 95.5897896 -1 2817
2819 3 150.629729 64.9489268 95.4681951 -1 2818
2820 3 150.691647 65.0275623 95.4253428 -1 2819
2821 3 150.714956 65.057317 95.3911269 -1 2820
2822 3 150.753145 65.0972478 95.3264842 -1 2821
2823 3 150.888132 65.0295936 95.4060694 -1 2821
2824 3 151.025697 65.0297402 95.3842396 -1 2823
2825 3 151.126519 65.114382 95.3419769 -1 2824
2826 3 151.267134 65.1598345 95.3103818 -1 2825
2827 3 151.373641 65.1821096 95.2820849 -1 2826
2828 3 151.463367 65.2067002 95.2232701 -1 2827
2829 3 151.580446 65.2476377 95.1622491 -1 2828
2830 3 151.731868 65.3914438 95.0509916 -1 2829
2831 3 151.786963 65.5214934 94.995784 -1 2830
2832 3 151.866116 65.5678529 94.960468 -1 2831
2833 3 151.89015 65.5226189 94.9426527 -1 2832
2834 3 151.909007 65.48734 94.893069 -1 2833
2835 3 151.955866 65.5077711 94.861774 -1 2834
2836 3 152.015735 65.5596122 94.8241448 -1 2835
2837 3 152.086935 65.6153547 94.7862226 -1 2836
2838 3 152.101465 65.6308228 94.7542472 -1 2837
2839 3 152.119687 65.6482696 94.7220158 -1 2838
2840 3 152.146002 65.6905082 94.6846459 -1 2839
2841 3 151.405225 64.1518793 96.0899163 -1 2313
2842 3 151.343126 63.903881 96.226571 -1 2841
2843 3 151.185165 63.7383601 96.396907 -1 2842
2844 3 151.039075 63.6365601 96.4383795 -1 2843
2845 3 150.965098 63.5935561 96.471764 -1 2844
2846 3 150.976276 63.5234569 96.5162118 -1 2845
2847 3 150.9901 63.3623729 96.6089344 -1 2846
2848 3 150.968182 63.2663481 96.6566684 -1 2847
2849 3 151.04399 63.1548688 96.6562818 -1 2848
2850 3 151.022993 63.0433008 96.707268 -1 2849
2851 3 151.039971 62.9479992 96.7572593 -1 2850
2852 3 151.005828 62.9255667 96.7885417 -1 2851
2853 3 150.995475 62.8425101 96.8340886 -1 2852
2854 3 150.955727 62.7450358 96.8806397 -1 2853
2855 3 150.954171 62.609129 96.9664716 -1 2854
2856 3 151.009142 62.4084475 97.0119755 -1 2855
2857 3 151.201943 62.2858411 97.0219418 -1 2856
2858 3 151.309029 62.2693643 97.003979 -1 2857
2859 3 151.362457 62.2689951 96.9500122 -1 2858
2860 3 151.459071 62.2112617 96.9398764 -1 2859
2861 3 151.513626 62.184439 96.9203532 -1 2860
2862 3 151.616515 62.2058502 96.8941772 -1 2861
2863 3 151.668238 62.1735275 96.8465749 -1 2862
2864 3 151.780614 62.172594 96.9708003 -1 2863
2865 3 151.053515 62.9047515 96.8825106 -1 2853
2866 3 151.052396 62.8837479 96.9444264 -1 2865
2867 3 151.064605 64.6977195 95.9799468 -1 2313
2868 3 151.052223 64.7185086 96.0035689 -1 2867
2869 3 151.012307 64.9025517 96.0186628 -1 2868
2870 3 150.989387 64.9385694 95.9806115 -1 2869
2871 3 150.977097 64.9785438 95.9422965 -1 2870
2872 3 151.885151 64.3047697 96.5216334 -1 2311
2873 3 151.873227 64.3257173 96.6319256 -1 2872
2874 3 151.796972 64.3437575 96.6517737 -1 2873
2875 3 151.770663 64.3435569 96.7078001 -1 2874
2876 3 151.808994 64.3806313 96.7598923 -1 2875
2877 3 151.908596 64.3431208 96.8325759 -1 2876
2878 3 151.893872 64.4515662 96.8940706 -1 2877
2879 3 151.793996 64.4111128 97.0687797 -1 2878
2880 3 151.724144 64.2692811 97.2387492 -1 2879
2881 3 151.694513 64.2706686 97.2650377 -1 2880
2882 3 151.723823 64.3236903 97.3699652 -1 2881
2883 3 151.788244 64.3200214 97.5183766 -1 2882
2884 3 151.740708 64.3595505 97.5633437 -1 2883
2885 3 151.537599 64.4686771 97.5532118 -1 2884
2886 3 151.497706 64.4739406 97.5777135 -1 2885
2887 3 151.571319 64.7449217 97.5795475 -1 2886
2888 3 151.554429 64.7712689 97.6009161 -1 2887
2889 3 151.709392 64.2871215 97.6627133 -1 2884
2890 3 151.820151 64.5304042 97.6737444 -1 2889
2891 3 151.847315 64.4748745 97.7735917 -1 2890
2892 3 151.733323 64.4895024 97.9041776 -1 2891
2893 3 151.59301 64.5720546 98.0738985 -1 2892
2894 3 151.288986 64.5302617 98.0325926 -1 2893
2895 3 151.083468 64.5258443 97.9339642 -1 2894
2896 3 150.836489 64.5344475 97.8581018 -1 2895
2897 3 150.489809 64.4370781 97.7425795 -1 2896
2898 3 150.083303 64.2704229 97.6667334 -1 2897
2899 3 149.879294 64.3067725 97.5891576 -1 2898
2900 3 149.816011 64.2904753 97.5604034 -1 2899
2901 3 149.629114 64.1004357 97.5326571 -1 2900
2902 3 149.46045 64.4497891 97.5315653 -1 2901
2903 3 149.411549 64.809621 97.4790724 -1 2902
2904 3 149.258829 65.0843734 97.4381057 -1 2903
2905 3 149.188284 65.1750183 97.4699552 -1 2904
2906 3 149.124017 65.2816114 97.3870625 -1 2905
2907 3 149.050811 65.365362 97.4202011 -1 2906
2908 3 148.979924 65.4223391 97.4314083 -1 2907
2909 3 148.933751 65.4215453 97.4566862 -1 2908
2910 3 149.288162 64.4715191 97.4320557 -1 2903
2911 3 149.325056 64.3845694 97.3968039 -1 2910
2912 3 149.460214 64.2555596 97.3483785 -1 2911
2913 3 149.502776 64.0585499 97.3647143 -1 2912
2914 3 149.55394 63.9909175 97.354082 -1 2913
2915 3 149.631847 63.8810765 97.3540285 -1 2914
2916 3 149.585505 63.828996 97.333876 -1 2915
2917 3 149.524294 63.7940197 97.3091781 -1 2916
2918 3 149.506892 63.8026361 97.2780729 -1 2917
2919 3 149.518499 63.7922238 97.1963174 -1 2918
2920 3 149.424959 63.5480117 97.1286461 -1 2919
2921 3 149.512884 63.5489849 97.1055724 -1 2920
2922 3 149.536244 63.5043944 97.0880109 -1 2921
2923 3 149.593454 63.4442861 97.0757458 -1 2922
2924 3 149.643926 63.3325868 97.0454164 -1 2923
2925 3 149.722038 63.1877681 97.0235659 -1 2924
2926 3 149.771066 63.1332913 97.0094999 -1 2925
2927 3 149.948211 63.011551 97.0458885 -1 2926
2928 3 149.958448 62.7709076 97.0678204 -1 2927
2929 3 149.970858 62.5750551 97.0804343 -1 2928
2930 3 149.982022 62.5192472 97.0355824 -1 2929
2931 3 149.996642 62.3718362 97.0381959 -1 2930
2932 3 150.036754 62.2508044 97.0369848 -1 2931
2933 3 150.094921 62.1264533 97.0089889 -1 2932
2934 3 150.184762 61.993045 96.9848111 -1 2933
2935 3 150.181772 61.9332631 96.9681462 -1 2934
2936 3 150.177327 61.9182579 96.9422617 -1 2935
2937 3 150.133812 61.8037034 96.9053882 -1 2936
2938 3 150.151803 61.7500388 96.8887685 -1 2937
2939 3 150.05552 61.5869436 96.9727992 -1 2938
2940 3 149.964449 61.4452465 96.9667885 -1 2939
2941 3 149.914705 61.3823867 96.9189526 -1 2940
2942 3 149.975873 61.4118926 96.8883317 -1 2941
2943 3 149.579998 61.3605273 96.873423 -1 2941
2944 3 149.464229 61.4476779 96.8773032 -1 2943
2945 3 149.464828 61.4921597 96.7828577 -1 2944
2946 3 149.59436 61.3482728 96.7910597 -1 2945
2947 3 149.626402 61.2542447 96.7832444 -1 2946
2948 3 149.583835 61.2518179 96.7238777 -1 2947
2949 3 149.522127 61.2919296 96.6548739 -1 2948
2950 3 149.581431 61.4946441 96.6465758 -1 2949
2951 3 149.684214 61.6475723 96.5934922 -1 2950
2952 3 149.761531 61.6515251 96.5687159 -1 2951
2953 3 149.806172 61.5915791 96.5547979 -1 2952
2954 3 149.830868 61.5359352 96.5387838 -1 2953
2955 3 149.845976 61.4866944 96.4921483 -1 2954
2956 3 149.871852 61.5166568 96.3726501 -1 2955
2957 3 149.891015 61.5184365 96.3446487 -1 2956
2958 3 149.894042 61.5330794 96.313086 -1 2957
2959 3 149.997903 61.6027414 96.2475455 -1 2958
2960 3 150.101093 61.6513956 96.2149595 -1 2959
2961 3 150.19659 61.7175291 96.1783378 -1 2960
2962 3 150.252978 61.7947531 96.0792197 -1 2961
2963 3 150.279866 61.8137759 95.9320696 -1 2962
2964 3 150.251733 61.826729 95.8698339 -1 2963
2965 3 150.233383 61.8401137 95.8370721 -1 2964
2966 3 150.215936 61.8726446 95.8004781 -1 2965
2967 3 150.299021 61.8847343 95.6865093 -1 2966
2968 3 150.311484 61.9017688 95.654669 -1 2967
2969 3 150.315969 61.9662174 95.5545518 -1 2968
2970 3 150.291188 61.9579377 95.5257945 -1 2969
2971 3 150.268256 61.9880063 95.4893466 -1 2970
2972 3 150.26225 62.0804864 95.3828822 -1 2971
2973 3 150.243742 62.1026533 95.3482802 -1 2972
2974 3 150.246305 62.1096067 95.3178713 -1 2973
2975 3 150.20371 62.1477977 95.278773 -1 2974
2976 3 150.152895 62.1577634 95.2159045 -1 2975
2977 3 150.140747 62.1919488 95.1792116 -1 2976
2978 3 150.114855 62.1582844 95.1264914 -1 2977
2979 3 150.102385 62.1603351 95.0963162 -1 2978
2980 3 149.701067 62.7188393 96.9768259 -1 2930
2981 3 149.445171 62.7916543 96.9460941 -1 2980
2982 3 149.380671 62.8128955 96.9094329 -1 2981
2983 3 149.328105 62.842608 96.8718029 -1 2982
2984 3 149.253661 62.9967549 96.7790746 -1 2983
2985 3 150.106948 63.0649356 97.0734277 -1 2927
2986 3 150.152645 63.1055703 97.0964047 -1 2985
2987 3 151.605755 64.5713237 98.1033086 -1 2893
2988 3 151.578244 64.4652468 98.2097524 -1 2987
2989 3 151.495462 64.3001459 98.4376939 -1 2988
2990 3 151.431702 64.2069679 98.6503325 -1 2989
2991 3 151.334542 64.1789189 98.7892113 -1 2990
2992 3 151.289589 64.1591066 98.8460536 -1 2991
2993 3 151.280303 64.1664265 98.8716938 -1 2992
2994 3 151.297311 64.2137149 98.9464962 -1 2993
2995 3 151.237106 64.2380934 98.9921958 -1 2994
2996 3 151.121828 64.3326755 99.1571351 -1 2995
2997 3 151.130904 64.595007 99.266175 -1 2996
2998 3 151.068433 64.986776 99.2839219 -1 2997
2999 3 150.964109 65.279774 99.4298726 -1 2998
3000 3 151.008653 65.4619424 99.5016809 -1 2999
3001 3 151.037058 65.7605795 99.5994615 -1 3000
3002 3 150.952931 66.0815163 99.7363982 -1 3001
3003 3 150.813159 66.4261636 99.8070542 -1 3002
3004 3 150.602048 66.4831758 99.8041845 -1 3003
3005 3 150.575992 66.5841526 99.8051678 -1 3004
3006 3 150.580775 66.8332216 99.7727265 -1 3005
3007 3 150.589875 66.6285355 99.8498353 -1 3006
3008 3 150.671263 66.5749766 99.9503181 -1 3007
3009 3 150.580956 67.0582102 99.7452341 -1 3006
3010 3 150.545707 67.5959135 99.7725684 -1 3009
3011 3 150.735248 68.113192 99.7646684 -1 3010
3012 3 150.908283 68.3591196 99.7415898 -1 3011
3013 3 151.104725 68.7080664 99.6928098 -1 3012
3014 3 151.188471 69.1070921 99.6216271 -1 3013
3015 3 150.926655 69.7182151 99.6302561 -1 3014
3016 3 150.813065 69.0228839 99.6174502 -1 3014
3017 3 150.716566 68.9765662 99.6227871 -1 3016
3018 3 150.616256 68.8867334 99.5853741 -1 3017
3019 3 150.981714 68.9288737 99.4111965 -1 3013
3020 3 150.890017 68.8979129 99.3859342 -1 3019
3021 3 150.926951 68.8426538 99.3757651 -1 3020
3022 3 151.001278 68.7370981 99.3540969 -1 3021
3023 3 151.127875 68.676868 99.3242732 -1 3022
3024 3 151.220314 68.5946968 99.2433861 -1 3023
3025 3 151.229046 68.5836886 99.2196651 -1 3024
3026 3 151.107799 66.4613188 99.848979 -1 3003
3027 3 151.183941 66.6385886 99.9210155 -1 3026
3028 3 151.271644 66.8536216 100.228066 -1 3027
3029 3 151.399861 66.8107236 100.384126 -1 3028
3030 3 151.432814 66.8809776 100.423511 -1 3029
3031 3 151.511466 67.021598 100.422113 -1 3030
3032 3 151.704679 67.1371802 100.543927 -1 3031
3033 3 151.764909 67.0022132 100.690358 -1 3032
3034 3 151.733856 66.9146876 100.817098 -1 3033
3035 3 151.650845 66.8971835 100.975332 -1 3034
3036 3 151.677715 66.832397 101.04724 -1 3035
3037 3 151.595918 66.9007402 101.103476 -1 3036
3038 3 151.681548 67.0423579 101.262218 -1 3037
3039 3 151.746356 67.1479134 101.374349 -1 3038
3040 3 151.781689 67.279327 101.476986 -1 3039
3041 3 151.717239 67.3012187 101.624696 -1 3040
3042 3 151.768485 67.2862187 101.659409 -1 3041
3043 3 151.890261 67.2850691 101.828852 -1 3042
3044 3 151.868953 67.2768909 101.960759 -1 3043
3045 3 151.802126 67.2244787 102.020666 -1 3044
3046 3 151.843437 67.2944266 102.164145 -1 3045
3047 3 151.957869 67.2582747 102.288502 -1 3046
3048 3 152.115456 67.1908131 102.47706 -1 3047
3049 3 152.31039 67.2756999 102.604025 -1 3048
3050 3 152.485076 67.3988711 102.719014 -1 3049
3051 3 152.55772 67.4406078 102.897201 -1 3050
3052 3 152.606181 67.5176386 103.063454 -1 3051
3053 3 152.585532 67.5608899 103.205533 -1 3052
3054 3 152.628054 67.6018583 103.353785 -1 3053
3055 3 152.558802 67.5686471 103.484567 -1 3054
3056 3 152.483987 67.5958499 103.624387 -1 3055
3057 3 152.267219 67.738742 103.745445 -1 3056
3058 3 152.187574 67.7811592 103.752254 -1 3057
3059 3 152.046331 67.9195002 103.753591 -1 3058
3060 3 151.775212 68.2433673 103.719218 -1 3059
3061 3 151.689097 68.4267101 103.688152 -1 3060
3062 3 151.531253 68.6777808 103.657636 -1 3061
3063 3 151.378214 68.7669471 103.670486 -1 3062
3064 3 151.296112 68.8667098 103.686992 -1 3063
3065 3 151.1013 69.096873 103.809643 -1 3064
3066 3 151.763326 68.0696893 103.789118 -1 3060
3067 3 151.737439 68.0227473 103.824339 -1 3066
3068 3 151.779134 66.7680045 101.045131 -1 3036
3069 3 151.992564 66.6593081 101.036837 -1 3068
3070 3 152.22633 66.6990871 100.966583 -1 3069
3071 3 152.4471 66.6987033 100.823997 -1 3070
3072 3 152.510697 66.7870956 100.888388 -1 3071
3073 3 152.555686 66.8891936 100.893611 -1 3072
3074 3 152.645717 66.9971461 100.820144 -1 3073
3075 3 152.822709 67.1185839 100.723388 -1 3074
3076 3 152.963616 67.1293683 100.705625 -1 3075
3077 3 151.335896 66.6892534 100.489623 -1 3030
3078 3 151.108284 66.4629882 100.606572 -1 3077
3079 3 150.864032 66.3790466 100.687013 -1 3078
3080 3 150.483939 66.2762642 100.840302 -1 3079
3081 3 150.264478 66.1350218 100.961815 -1 3080
3082 3 150.202156 66.2139901 100.96454 -1 3081
3083 3 150.077695 66.2084029 101.035033 -1 3082
3084 3 149.993966 66.3258186 101.07981 -1 3083
3085 3 149.885049 66.4091545 101.10384 -1 3084
3086 3 149.647323 66.54732 101.077564 -1 3085
3087 3 149.449684 66.6053811 101.100047 -1 3086
3088 3 149.447148 66.654319 101.114581 -1 3087
3089 3 149.382465 66.6304992 101.141144 -1 3088
3090 3 150.07139 66.6807805 101.02831 -1 3085
3091 3 150.16412 66.7983847 100.981235 -1 3090
3092 3 150.206247 66.931909 100.925884 -1 3091
3093 3 150.263255 66.9624492 100.896619 -1 3092
3094 3 150.22977 65.9882358 101.019911 -1 3081
3095 3 150.447287 65.9330329 101.024866 -1 3094
3096 3 150.214377 65.9500737 101.054114 -1 3094
3097 3 150.19405 65.6550905 101.173975 -1 3096
3098 3 150.333061 65.3966473 101.325326 -1 3097
3099 3 150.410353 65.2767932 101.33303 -1 3098
3100 3 150.486991 65.1573698 101.340489 -1 3099
3101 3 150.682661 65.085059 101.321267 -1 3100
3102 3 151.04663 65.025742 101.260784 -1 3101
3103 3 151.240963 64.815997 101.272572 -1 3102
3104 3 151.414049 64.4409924 101.399973 -1 3103
3105 3 151.53601 64.2850898 101.473127 -1 3104
3106 3 151.542754 64.2259234 101.513805 -1 3105
3107 3 151.61612 64.0969679 101.576276 -1 3106
3108 3 151.623219 64.0173294 101.648251 -1 3107
3109 3 151.636912 63.9727729 101.686223 -1 3108
3110 3 151.599427 63.8870489 101.728315 -1 3109
3111 3 151.552397 63.7508477 101.753668 -1 3110
3112 3 151.620029 63.5965219 101.767135 -1 3111
3113 3 151.682654 63.5174207 101.763636 -1 3112
3114 3 151.793853 63.258537 101.884211 -1 3113
3115 3 151.843947 63.209337 101.92657 -1 3114
3116 3 151.887574 63.2037054 101.958906 -1 3115
3117 3 151.959701 63.1618736 102.001884 -1 3116
3118 3 152.175978 63.1291883 102.003722 -1 3117
3119 3 152.219289 63.0658782 101.994866 -1 3118
3120 3 151.960123 63.1614059 102.028809 -1 3117
3121 3 151.88765 63.1548895 102.076483 -1 3120
3122 3 150.248312 65.2133351 101.386069 -1 3098
3123 3 150.152668 65.1675131 101.41438 -1 3122
3124 3 150.080905 65.1331028 101.442193 -1 3123
3125 3 150.038675 65.1161844 101.46868 -1 3124
3126 3 149.950815 65.11409 101.48768 -1 3125
3127 3 150.016101 65.156517 101.51047 -1 3126
3128 3 149.981679 65.2454777 101.540128 -1 3127
3129 3 149.89865 65.3660053 101.558122 -1 3128
3130 3 149.851369 65.4369404 101.564118 -1 3129
3131 3 149.855862 65.4817329 101.685962 -1 3130
3132 3 149.816562 65.4989216 101.731052 -1 3131
3133 3 149.680994 65.5833984 101.725774 -1 3132
3134 3 149.533056 65.5766206 101.740189 -1 3133
3135 3 149.472731 65.6200829 101.777216 -1 3134
3136 3 149.469528 65.7572536 101.640843 -1 3134
3137 3 149.398797 65.8317808 101.591269 -1 3136
3138 3 149.443318 65.8528119 101.564159 -1 3137
3139 3 149.376802 65.9998792 101.576845 -1 3137
3140 3 149.370719 66.1285249 101.520338 -1 3139
3141 3 149.800436 65.3248417 101.53224 -1 3129
3142 3 149.776214 65.1654803 101.513219 -1 3141
3143 3 149.668057 65.1149653 101.462014 -1 3142
3144 3 149.46226 64.9852777 101.446029 -1 3143
3145 3 149.36661 64.8458414 101.415485 -1 3144
3146 3 149.372246 64.7926084 101.401311 -1 3145
3147 3 149.384593 64.7842583 101.377844 -1 3146
3148 3 149.346992 64.6965911 101.340844 -1 3147
3149 3 149.330972 64.7120761 101.256652 -1 3148
3150 3 149.296082 64.7288287 101.223398 -1 3149
3151 3 149.311441 64.7322678 101.197524 -1 3150
3152 3 149.336828 64.7336413 101.172975 -1 3151
3153 3 150.072207 64.9904163 101.526455 -1 3126
3154 3 150.180511 64.8158193 101.548916 -1 3153
3155 3 150.19883 64.7931398 101.529147 -1 3154
3156 3 150.154991 64.5361723 101.635101 -1 3155
3157 3 150.168442 64.5140708 101.69417 -1 3156
3158 3 150.323802 64.5484335 101.701061 -1 3157
3159 3 150.198554 64.5329498 101.719269 -1 3157
3160 3 150.160293 64.5019987 101.775397 -1 3159
3161 3 150.123361 64.4418801 101.811577 -1 3160
3162 3 150.149585 64.3233195 101.86645 -1 3161
3163 3 150.14546 64.3126455 101.894787 -1 3162
3164 3 151.412651 64.169368 99.0213709 -1 2995
3165 3 151.634346 64.1156699 99.0231246 -1 3164
3166 3 151.788006 64.1510342 98.9997263 -1 3165
3167 3 151.888404 64.1147386 99.0159518 -1 3166
3168 3 152.044898 64.1402059 98.9669256 -1 3167
3169 3 152.089244 64.1758425 99.0468576 -1 3168
3170 3 152.154924 64.1531073 99.169555 -1 3169
3171 3 152.205206 64.2259427 99.2134909 -1 3170
3172 3 152.071408 64.1578411 98.8808161 -1 3168
3173 3 152.248375 64.1952747 98.8587197 -1 3172
3174 3 152.393595 64.2407913 98.8039915 -1 3173
3175 3 152.433796 64.223451 98.7829415 -1 3174
3176 3 152.501965 64.1259471 98.8103838 -1 3175
3177 3 152.482802 64.070956 98.8493449 -1 3176
3178 3 152.455367 63.9121565 98.9106897 -1 3177
3179 3 151.922875 64.174352 98.8369974 -1 3172
3180 3 151.885748 64.1728867 98.8343354 -1 3179
3181 3 151.295164 64.014887 98.8221664 -1 2991
3182 3 151.254255 63.9710273 98.8005233 -1 3181
3183 3 152.755362 64.3251147 96.1392272 -1 2309
3184 3 152.814191 64.505431 96.103159 -1 3183
3185 3 152.805937 64.5435475 96.0648715 -1 3184
3186 3 152.801658 64.5630053 96.0310078 -1 3185
3187 3 153.993313 63.4966298 95.6439988 -1 2300
3188 3 153.968165 63.703403 95.5076297 -1 3187
3189 3 153.941663 63.816376 95.4511181 -1 3188
3190 3 157.262402 62.4758387 94.760942 -1 2110
3191 3 157.25755 62.4262947 94.680023 -1 3190
3192 3 157.29795 62.3187373 94.6160881 -1 3191
3193 3 157.182341 62.1874636 94.6032346 -1 3192
3194 3 157.125045 62.113558 94.5834032 -1 3193
3195 3 156.933788 61.8837173 94.6153471 -1 3194
3196 3 156.759467 61.8225378 94.5817948 -1 3195
3197 3 156.737778 61.7892435 94.5564821 -1 3196
3198 3 156.772615 61.791896 94.4980835 -1 3197
3199 3 156.780423 61.7731455 94.4417795 -1 3198
3200 3 156.755442 61.8276732 94.3970974 -1 3199
3201 3 156.834903 61.7558368 94.3588964 -1 3200
3202 3 157.004845 61.7489644 94.2845382 -1 3201
3203 3 157.165738 61.7513623 94.2380607 -1 3202
3204 3 157.200713 61.7373915 94.2138 -1 3203
3205 3 157.212029 61.7635033 94.1479184 -1 3204
3206 3 157.398036 61.7940415 94.0365386 -1 3205
3207 3 157.494768 61.8232228 94.0089374 -1 3206
3208 3 157.604802 61.8226378 93.9891733 -1 3207
3209 3 157.65183 61.8033704 93.9365674 -1 3208
3210 3 157.654532 61.8067596 93.8746248 -1 3209
3211 3 157.671485 61.813343 93.9056158 -1 3210
3212 3 157.718877 61.8289524 93.9991207 -1 3211
3213 3 157.772686 61.8020375 94.0410764 -1 3212
3214 3 157.823209 61.7596668 94.1782107 -1 3213
3215 3 157.839301 61.8085904 94.2612105 -1 3214
3216 3 157.862347 61.8409661 94.2871382 -1 3215
3217 3 156.835725 61.7554395 94.6645007 -1 3195
3218 3 156.719169 61.6451114 94.7690043 -1 3217
3219 3 156.631337 61.5321535 94.8462316 -1 3218
3220 3 156.484944 61.3637032 94.9908589 -1 3219
3221 3 156.441841 61.3119661 95.0284682 -1 3220
3222 3 156.252157 61.1307007 95.1412944 -1 3221
3223 3 156.159804 61.0416888 95.2127457 -1 3222
3224 3 156.090169 61.0178925 95.2418735 -1 3223
3225 3 156.140017 60.957553 95.3200733 -1 3224
3226 3 156.191322 60.9412069 95.3586345 -1 3225
3227 3 156.383611 60.8965687 95.3253642 -1 3226
3228 3 156.472557 60.7910096 95.356435 -1 3227
3229 3 156.49036 60.7732014 95.4226921 -1 3228
3230 3 156.251628 61.1901854 94.9764133 -1 3220
3231 3 155.980002 60.9751347 94.9372463 -1 3230
3232 3 155.882391 60.9057458 94.9130014 -1 3231
3233 3 155.642012 60.6779291 95.0013289 -1 3232
3234 3 155.473777 60.5251921 95.0496102 -1 3233
3235 3 155.267924 60.3118844 95.1378991 -1 3234
3236 3 155.159395 60.2225169 95.1778977 -1 3235
3237 3 155.022367 60.197966 95.2017962 -1 3236
3238 3 154.684515 60.1124979 95.2220423 -1 3237
3239 3 154.509033 60.1408151 95.2320348 -1 3238
3240 3 154.476575 60.153536 95.2569333 -1 3239
3241 3 154.352158 60.1883213 95.2698322 -1 3240
3242 3 154.257837 60.2151658 95.3471101 -1 3241
3243 3 154.044752 60.3722331 95.357645 -1 3242
3244 3 153.866493 60.4410367 95.35956 -1 3243
3245 3 153.624404 60.5160154 95.3556213 -1 3244
3246 3 153.468338 60.5583934 95.3651832 -1 3245
3247 3 153.162871 60.5395499 95.2871352 -1 3246
3248 3 152.790974 60.430164 95.2539368 -1 3247
3249 3 152.701579 60.4067483 95.3123204 -1 3248
3250 3 152.435846 60.3771639 95.3302477 -1 3249
3251 3 152.317487 60.2420702 95.2906512 -1 3250
3252 3 152.162738 60.1558436 95.3873124 -1 3251
3253 3 152.002717 59.8843911 95.5508953 -1 3252
3254 3 151.734916 59.8018504 95.5797849 -1 3253
3255 3 151.5538 59.7895083 95.6001799 -1 3254
3256 3 151.448374 59.7311469 95.6642542 -1 3255
3257 3 151.340795 59.7173027 95.7190938 -1 3256
3258 3 151.223422 59.6544091 95.8712367 -1 3257
3259 3 151.087141 59.5432356 95.9435556 -1 3258
3260 3 150.926356 59.5597414 95.8129056 -1 3259
3261 3 150.885045 59.5461444 95.7251846 -1 3260
3262 3 150.758227 59.4840145 95.5834585 -1 3261
3263 3 150.544112 59.273208 95.5253014 -1 3262
3264 3 150.495426 59.1315803 95.5215799 -1 3263
3265 3 150.398588 58.7329766 95.5080266 -1 3264
3266 3 150.43644 58.5400646 95.6657677 -1 3265
3267 3 150.44794 58.1254146 95.7786568 -1 3266
3268 3 150.381987 57.9522641 95.8385114 -1 3267
3269 3 150.315758 57.8473868 95.7972196 -1 3268
3270 3 150.31039 57.9065492 95.668401 -1 3269
3271 3 150.327695 57.8948008 95.6425858 -1 3270
3272 3 150.287078 57.895282 95.5817414 -1 3271
3273 3 150.226429 57.871375 95.4954736 -1 3272
3274 3 150.379431 57.9703105 95.3965604 -1 3273
3275 3 150.388107 58.023595 95.2691785 -1 3274
3276 3 150.373189 58.0326431 95.1492712 -1 3275
3277 3 150.371778 58.028379 95.1207222 -1 3276
3278 3 150.354883 58.0996879 95.0761013 -1 3277
3279 3 150.375166 58.0751531 95.023428 -1 3278
3280 3 150.386716 58.0654142 94.967269 -1 3279
3281 3 150.376577 58.0657136 94.9372976 -1 3280
3282 3 150.411659 57.9231258 94.9385741 -1 3281
3283 3 150.479502 57.8028143 94.9077218 -1 3282
3284 3 150.60615 57.8018971 94.8262981 -1 3283
3285 3 150.598459 57.7434454 94.8083104 -1 3284
3286 3 150.608706 57.768096 94.7743642 -1 3285
3287 3 150.610669 57.749155 94.7193555 -1 3286
3288 3 150.738217 57.7315827 94.6410424 -1 3287
3289 3 150.773647 57.7335556 94.583379 -1 3288
3290 3 150.757071 57.6114226 94.5483718 -1 3289
3291 3 150.801411 57.5223944 94.5097544 -1 3290
3292 3 150.943226 57.534565 94.4257506 -1 3291
3293 3 151.032041 57.6464303 94.3480129 -1 3292
3294 3 151.072002 57.6401685 94.2919743 -1 3293
3295 3 151.097009 57.5782014 94.2763239 -1 3294
3296 3 151.158467 57.531098 94.2297633 -1 3295
3297 3 151.217799 57.5286468 94.2035869 -1 3296
3298 3 151.266359 57.4575993 94.1612724 -1 3297
3299 3 151.324129 57.237656 94.1205932 -1 3298
3300 3 151.607066 57.1802169 94.1177552 -1 3299
3301 3 151.720145 57.13744 94.1029861 -1 3300
3302 3 151.882783 56.9166868 94.1285178 -1 3301
3303 3 151.879227 56.9035233 94.1011566 -1 3302
3304 3 151.876063 56.8631704 94.0795531 -1 3303
3305 3 151.776986 56.7531283 94.0673502 -1 3304
3306 3 151.69475 56.7322257 94.0373539 -1 3305
3307 3 151.749754 56.7646287 94.0035956 -1 3306
3308 3 151.783491 56.7670901 93.9450538 -1 3307
3309 3 150.316542 58.1749377 94.8827586 -1 3281
3310 3 150.185392 58.2288141 94.7771554 -1 3309
3311 3 150.067743 58.1894897 94.6912556 -1 3310
3312 3 150.043405 58.2021105 94.6581989 -1 3311
3313 3 150.053604 58.2856606 94.5243857 -1 3312
3314 3 150.01859 58.368863 94.4766314 -1 3313
3315 3 149.964518 58.4572883 94.4270077 -1 3314
3316 3 149.955872 58.5041173 94.3878229 -1 3315
3317 3 149.874761 58.4259029 94.3412418 -1 3316
3318 3 149.741372 58.4416071 94.2736812 -1 3317
3319 3 149.70117 58.4680192 94.2080244 -1 3318
3320 3 149.636291 58.4783542 94.1739766 -1 3319
3321 3 149.508863 58.4293415 94.2080121 -1 3320
3322 3 149.411097 58.4350619 94.232259 -1 3321
3323 3 149.359451 58.4595604 94.1960918 -1 3322
3324 3 149.235695 58.4897961 94.1560995 -1 3323
3325 3 149.116891 58.525522 94.0861932 -1 3324
3326 3 149.033321 58.5039569 93.9999889 -1 3325
3327 3 148.887697 58.4775983 93.9419822 -1 3326
3328 3 148.867931 58.5121677 93.9053044 -1 3327
3329 3 148.806679 58.5131966 93.8448564 -1 3328
3330 3 148.705034 58.4344503 93.740913 -1 3329
3331 3 148.463385 58.2905406 93.5881945 -1 3330
3332 3 148.491272 58.3360974 93.5508009 -1 3331
3333 3 148.500568 58.3351042 93.4930847 -1 3332
3334 3 148.435102 58.2278928 93.4836957 -1 3333
3335 3 148.566249 58.4949532 93.375594 -1 3334
3336 3 148.511622 58.5332643 93.3083824 -1 3335
3337 3 148.407139 58.5892332 93.2657017 -1 3336
3338 3 148.253519 58.7170786 93.2078804 -1 3337
3339 3 147.967802 58.4442337 93.2271232 -1 3338
3340 3 148.19254 58.8310383 93.1259708 -1 3339
3341 3 148.205712 58.8629854 93.0908613 -1 3340
3342 3 148.305479 59.0244009 93.0317811 -1 3341
3343 3 148.455557 59.3122129 92.9194659 -1 3342
3344 3 148.43518 59.3074655 92.8617151 -1 3343
3345 3 148.453058 59.543916 92.7861181 -1 3344
3346 3 148.291512 59.7997811 92.7329541 -1 3345
3347 3 148.104275 59.8635122 92.7466495 -1 3346
3348 3 148.033262 59.8907185 92.6822059 -1 3347
3349 3 148.018058 60.0049992 92.6305554 -1 3348
3350 3 147.886036 60.0577765 92.6475884 -1 3349
3351 3 147.827833 60.1382197 92.6021918 -1 3350
3352 3 147.780362 60.1382071 92.4857887 -1 3351
3353 3 147.768867 60.1561811 92.4531954 -1 3352
3354 3 147.710898 60.1206398 92.4016991 -1 3353
3355 3 147.604883 60.1495637 92.3663048 -1 3354
3356 3 147.456726 60.1351375 92.4258859 -1 3355
3357 3 147.413924 60.1475151 92.4520492 -1 3356
3358 3 147.387249 60.1558284 92.4790975 -1 3357
3359 3 147.381031 60.1742516 92.5331514 -1 3358
3360 3 147.372048 60.1594381 92.5647932 -1 3359
3361 3 147.435189 60.0254938 92.6202083 -1 3360
3362 3 147.454937 60.0274788 92.6777019 -1 3361
3363 3 150.014325 57.6095911 95.7397169 -1 3269
3364 3 149.881763 57.4821211 95.7285159 -1 3363
3365 3 149.948331 57.2602301 95.7476982 -1 3364
3366 3 150.101611 57.234516 95.7908697 -1 3365
3367 3 150.208801 57.2219642 95.8288532 -1 3366
3368 3 150.23135 57.2328999 95.8571065 -1 3367
3369 3 150.368678 57.1571281 95.8224377 -1 3368
3370 3 150.445784 57.1309766 95.8032615 -1 3369
3371 3 150.542837 57.0168527 95.8614553 -1 3370
3372 3 150.570188 56.9986431 95.8960116 -1 3371
3373 3 150.615603 56.9050422 95.9469617 -1 3372
3374 3 150.628057 56.8679668 95.9844098 -1 3373
3375 3 150.65312 56.8539289 96.0180065 -1 3374
3376 3 150.737298 56.6861111 96.1157262 -1 3375
3377 3 150.752125 56.6152939 96.1601787 -1 3376
3378 3 150.767478 56.590565 96.1953302 -1 3377
3379 3 150.72844 56.5462494 96.2308086 -1 3378
3380 3 150.757418 56.4870929 96.331983 -1 3379
3381 3 150.758341 56.4324754 96.4012139 -1 3380
3382 3 150.743053 56.4213029 96.4895268 -1 3381
3383 3 150.734604 56.3320371 96.6229287 -1 3382
3384 3 150.850459 56.1707639 96.7505654 -1 3383
3385 3 150.989734 56.058367 96.8123193 -1 3384
3386 3 151.190722 55.9909428 96.8697982 -1 3385
3387 3 151.244682 55.9232417 96.9165555 -1 3386
3388 3 151.292067 55.9048882 96.9528483 -1 3387
3389 3 151.37062 55.840238 97.0009394 -1 3388
3390 3 151.29789 55.7271821 97.0762 -1 3389
3391 3 151.336827 55.8151917 97.090323 -1 3390
3392 3 149.747894 57.4774121 95.7798414 -1 3364
3393 3 149.536416 57.4161312 95.8090387 -1 3392
3394 3 149.133847 57.2825941 95.6980977 -1 3393
3395 3 148.983043 57.1762929 95.624861 -1 3394
3396 3 148.80136 57.1934189 95.4683895 -1 3395
3397 3 148.653766 57.1801673 95.406343 -1 3396
3398 3 148.434729 57.3590173 95.2746054 -1 3397
3399 3 148.316198 57.4691176 95.161506 -1 3398
3400 3 147.870303 57.6369729 94.9954571 -1 3399
3401 3 147.602763 57.6556603 95.06701 -1 3400
3402 3 147.492016 57.8444443 95.0544525 -1 3401
3403 3 147.394316 57.8551143 95.1339814 -1 3402
3404 3 147.316816 57.8657684 95.1857335 -1 3403
3405 3 147.393352 57.6431782 95.0898597 -1 3401
3406 3 147.047721 57.4723691 95.138405 -1 3405
3407 3 146.819391 57.2079522 95.2094142 -1 3406
3408 3 146.635968 57.0536862 95.2606352 -1 3407
3409 3 146.511751 56.8943977 95.3149145 -1 3408
3410 3 146.836292 56.4000109 95.4233669 -1 3409
3411 3 146.44122 56.8835129 95.3985061 -1 3409
3412 3 146.034331 56.6615183 95.5096874 -1 3411
3413 3 146.068232 56.686477 95.5619049 -1 3412
3414 3 146.604765 56.8038975 94.8857921 -1 3409
3415 3 146.398324 56.7347284 94.8082945 -1 3414
3416 3 146.21383 56.8406969 94.7540592 -1 3415
3417 3 145.96967 56.9160618 94.7044614 -1 3416
3418 3 146.037654 56.9516137 94.6714569 -1 3417
3419 3 146.004651 56.8868919 94.6270431 -1 3418
3420 3 146.015411 56.8521868 94.5780096 -1 3419
3421 3 145.912035 56.7157611 94.5457672 -1 3420
3422 3 146.017932 56.841441 94.4119061 -1 3421
3423 3 146.02589 56.8144254 94.2208535 -1 3422
3424 3 146.0083 56.8017208 94.1948608 -1 3423
3425 3 146.024052 56.7966882 94.1680952 -1 3424
3426 3 146.007852 56.9438874 94.110945 -1 3425
3427 3 146.017978 56.6169802 94.0907433 -1 3426
3428 3 146.065746 56.6082306 93.952853 -1 3427
3429 3 146.067164 56.609239 93.9245509 -1 3428
3430 3 145.775556 56.3134854 93.9492777 -1 3429
3431 3 145.787996 56.3642823 93.9114917 -1 3430
3432 3 146.028507 56.4438442 93.8157829 -1 3431
3433 3 146.007594 56.2846632 93.8187523 -1 3432
3434 3 146.151272 56.4627854 93.7578509 -1 3433
3435 3 146.235402 56.3800255 93.7475028 -1 3434
3436 3 146.018421 57.0197294 94.7137918 -1 3417
3437 3 145.945277 57.0245193 94.7388165 -1 3436
3438 3 145.84459 57.1641359 94.6811762 -1 3437
3439 3 148.685685 56.9390737 95.513142 -1 3396
3440 3 148.71851 56.8049127 95.4839485 -1 3439
3441 3 148.786809 56.704271 95.4210954 -1 3440
3442 3 148.83715 56.7192877 95.3053942 -1 3441
3443 3 148.828531 56.782973 95.2634416 -1 3442
3444 3 148.770325 56.7041275 95.2476523 -1 3443
3445 3 148.880159 56.6692926 95.2309942 -1 3444
3446 3 148.870367 56.6572767 95.2041061 -1 3445
3447 3 148.880555 56.6818396 95.1708168 -1 3446
3448 3 148.903415 56.6904925 95.0835593 -1 3447
3449 3 148.8335 56.6357944 95.0047669 -1 3448
3450 3 148.840415 56.6073339 94.9819327 -1 3449
3451 3 148.704888 56.5173809 94.9651916 -1 3450
3452 3 148.705728 56.4660938 94.9467239 -1 3451
3453 3 148.633222 56.3682162 94.8768604 -1 3452
3454 3 148.555693 56.330094 94.8524731 -1 3453
3455 3 148.580391 56.2499221 94.8408999 -1 3454
3456 3 148.519454 56.2145306 94.7879348 -1 3455
3457 3 150.698801 57.9430886 95.8305954 -1 3268
3458 3 150.907214 57.8848767 95.855424 -1 3457
3459 3 151.050844 57.8441981 95.8435159 -1 3458
3460 3 151.079722 57.8294878 95.8190122 -1 3459
3461 3 151.08872 57.9056406 95.6867379 -1 3460
3462 3 151.049186 57.87069 95.6619384 -1 3461
3463 3 150.370278 58.2459802 95.8082173 -1 3268
3464 3 150.267965 58.3607616 95.86659 -1 3463
3465 3 150.1471 58.5135012 95.9162399 -1 3464
3466 3 150.052379 58.6189254 96.0638582 -1 3465
3467 3 155.170601 60.1129843 95.2929251 -1 3236
3468 3 155.181367 60.0682679 95.3335932 -1 3467
3469 3 155.154769 59.9955815 95.3769553 -1 3468
3470 3 155.199147 59.9276984 95.4254124 -1 3469
3471 3 155.293532 59.8013582 95.5209023 -1 3470
3472 3 155.398508 59.7732791 95.5663787 -1 3471
3473 3 155.469165 59.6878653 95.6210419 -1 3472
3474 3 155.502463 59.5774237 95.6776993 -1 3473
3475 3 155.559153 59.4219938 95.7762684 -1 3474
3476 3 155.591598 59.3635931 95.8218428 -1 3475
3477 3 155.557769 59.2490164 95.90344 -1 3476
3478 3 155.494456 59.1224712 95.9847782 -1 3477
3479 3 155.462149 59.1389425 96.068773 -1 3478
3480 3 155.449444 58.9951671 96.1281227 -1 3479
3481 3 155.415478 58.9338134 96.1680592 -1 3480
3482 3 155.381908 58.8268972 96.2176253 -1 3481
3483 3 155.32225 58.681007 96.3330617 -1 3482
3484 3 155.18724 58.5842319 96.4309926 -1 3483
3485 3 155.193278 58.5834992 96.4916661 -1 3484
3486 3 155.179448 58.5752172 96.5220902 -1 3485
3487 3 155.181847 58.5581411 96.5857961 -1 3486
3488 3 155.182049 58.5006218 96.6876508 -1 3487
3489 3 155.052897 58.3410405 96.798666 -1 3488
3490 3 155.051003 58.220049 96.853647 -1 3489
3491 3 155.112417 58.1526734 96.9033411 -1 3490
3492 3 155.30185 58.0149124 97.0098401 -1 3491
3493 3 155.42952 57.8174638 97.0933658 -1 3492
3494 3 155.736045 57.6639013 97.1259441 -1 3493
3495 3 155.960045 57.5542307 97.2311268 -1 3494
3496 3 156.229516 57.4891137 97.2126571 -1 3495
3497 3 156.294741 57.3170154 97.2856261 -1 3496
3498 3 156.493829 57.1384189 97.3740281 -1 3497
3499 3 156.581668 57.0361862 97.4347728 -1 3498
3500 3 156.619712 56.9752898 97.4815126 -1 3499
3501 3 156.70115 56.8608902 97.6037407 -1 3500
3502 3 156.752212 56.745504 97.6634161 -1 3501
3503 3 156.823475 56.6884559 97.7129173 -1 3502
3504 3 156.931857 56.6209083 97.7983995 -1 3503
3505 3 156.986132 56.5893458 97.8406943 -1 3504
3506 3 157.014855 56.5082776 97.8906918 -1 3505
3507 3 157.000931 56.3867781 97.944556 -1 3506
3508 3 157.041956 56.3418087 97.9882178 -1 3507
3509 3 157.187614 56.0891639 98.0284115 -1 3508
3510 3 157.295664 56.0262288 98.0242973 -1 3509
3511 3 157.352393 55.9947832 97.978163 -1 3510
3512 3 157.478071 55.7898626 97.9176688 -1 3511
3513 3 157.566278 55.6651997 97.9248131 -1 3512
3514 3 157.542865 55.5817064 97.9993003 -1 3513
3515 3 157.467651 55.4637413 98.0456066 -1 3514
3516 3 157.382387 55.3185715 98.0965602 -1 3515
3517 3 157.553858 55.4015715 98.127891 -1 3516
3518 3 157.654041 55.3888518 98.1716565 -1 3517
3519 3 157.653568 55.2847076 98.2529274 -1 3518
3520 3 157.679021 55.2937321 98.2834109 -1 3519
3521 3 157.224404 55.3061928 98.0517581 -1 3516
3522 3 157.119467 55.302099 98.0112664 -1 3521
3523 3 157.017981 55.2881923 97.943762 -1 3522
3524 3 157.003495 55.2887822 97.9124508 -1 3523
3525 3 156.988694 55.2877227 97.8814484 -1 3524
3526 3 156.985543 55.2245833 97.8354762 -1 3525
3527 3 156.917576 55.250047 97.7335902 -1 3526
3528 3 156.868689 55.288412 97.6309562 -1 3527
3529 3 156.851146 55.4073127 97.5142915 -1 3528
3530 3 156.768444 55.4771195 97.430685 -1 3529
3531 3 156.62475 55.4676453 97.4468156 -1 3530
3532 3 156.586658 55.4239617 97.5115111 -1 3531
3533 3 156.532113 55.413157 97.5376112 -1 3532
3534 3 156.460575 55.4255468 97.5568943 -1 3533
3535 3 156.441549 55.3547468 97.5996812 -1 3534
3536 3 156.4573 55.3175462 97.550059 -1 3535
3537 3 156.467765 55.297364 97.5258599 -1 3536
3538 3 157.388909 55.1108219 98.2008253 -1 3516
3539 3 157.341041 55.0345449 98.2411529 -1 3538
3540 3 157.393497 54.9765436 98.3184347 -1 3539
3541 3 157.423041 54.8547169 98.4360404 -1 3540
3542 3 157.464931 54.81785 98.4780965 -1 3541
3543 3 157.494047 54.6181697 98.5827474 -1 3542
3544 3 157.502391 54.5487888 98.6570575 -1 3543
3545 3 157.526853 54.4961073 98.7588016 -1 3544
3546 3 157.618287 54.4131423 98.8746566 -1 3545
3547 3 157.769681 54.2302462 99.0768271 -1 3546
3548 3 157.89046 54.0532186 99.1577642 -1 3547
3549 3 158.153742 53.7688549 99.2208351 -1 3548
3550 3 158.181674 53.5942974 99.2904178 -1 3549
3551 3 158.293383 53.5713712 99.3666446 -1 3550
3552 3 158.424103 53.4477768 99.4377915 -1 3551
3553 3 158.571602 53.3278149 99.5102887 -1 3552
3554 3 158.748767 53.1834605 99.5917514 -1 3553
3555 3 158.374483 53.1846236 99.574299 -1 3554
3556 3 158.325404 53.4193148 99.5471363 -1 3555
3557 3 158.483092 53.5357481 99.6567507 -1 3556
3558 3 158.516437 53.5023974 99.6966403 -1 3557
3559 3 158.809949 52.8180937 99.7062897 -1 3554
3560 3 158.907966 52.9706748 99.714475 -1 3559
3561 3 159.24301 52.8912059 99.6586064 -1 3560
3562 3 159.445811 52.8391467 99.7240949 -1 3561
3563 3 159.554363 52.6572303 99.8057489 -1 3562
3564 3 159.635761 52.3310442 99.9151366 -1 3563
3565 3 159.779002 52.474499 99.9309943 -1 3564
3566 3 159.945691 52.4762887 99.980497 -1 3565
3567 3 160.082592 52.640729 100.076702 -1 3566
3568 3 160.343791 52.8050002 100.0464 -1 3567
3569 3 160.432342 52.9049942 99.9791369 -1 3568
3570 3 160.557957 52.9971213 99.9754762 -1 3569
3571 3 160.535558 53.0079086 99.9416503 -1 3570
3572 3 160.582353 53.0598081 99.9078654 -1 3571
3573 3 160.616822 52.9864399 99.8995891 -1 3572
3574 3 160.805063 53.2039434 99.8482428 -1 3573
3575 3 160.817526 53.1234946 99.8959589 -1 3574
3576 3 161.070689 53.3287133 99.8557832 -1 3575
3577 3 161.122382 53.5233817 99.7915673 -1 3576
3578 3 161.167638 53.6042059 99.7511859 -1 3577
3579 3 161.174991 53.6654188 99.7100806 -1 3578
3580 3 161.085132 53.75903 99.706792 -1 3579
3581 3 161.04603 53.7345644 99.7357871 -1 3580
3582 3 160.970853 53.6716205 99.7684191 -1 3581
3583 3 160.872185 53.5643752 99.8075731 -1 3582
3584 3 160.932955 53.6657667 99.822244 -1 3583
3585 3 160.970146 53.2088761 99.8973235 -1 3576
3586 3 161.076662 53.4580498 99.8858599 -1 3585
3587 3 161.136597 53.6196157 99.8873724 -1 3586
3588 3 161.061137 53.7622726 99.9328315 -1 3587
3589 3 160.894518 53.8208172 99.9273984 -1 3588
3590 3 160.872324 53.8852716 99.9393863 -1 3589
3591 3 160.893799 53.9289755 99.9614589 -1 3590
3592 3 160.909364 53.933272 99.9912201 -1 3591
3593 3 160.94597 53.9886208 100.041398 -1 3592
3594 3 160.912242 54.0635603 100.107002 -1 3593
3595 3 160.855637 54.1138166 100.117691 -1 3594
3596 3 160.657361 54.1096277 100.064673 -1 3595
3597 3 160.441089 54.0727204 100.073739 -1 3596
3598 3 160.164699 54.1833111 100.044085 -1 3597
3599 3 160.02892 54.1722788 99.9145157 -1 3598
3600 3 159.98998 54.1182842 100.007239 -1 3599
3601 3 159.92744 54.1685266 100.046161 -1 3600
3602 3 159.831593 54.1648333 100.063653 -1 3601
3603 3 159.697717 54.1157182 100.086001 -1 3602
3604 3 159.578867 54.2215355 100.02029 -1 3603
3605 3 159.273909 54.2447961 99.8915514 -1 3604
3606 3 159.0931 54.2946783 99.8876093 -1 3605
3607 3 158.863405 54.3840574 99.8695826 -1 3606
3608 3 158.539787 54.4000938 99.7406597 -1 3607
3609 3 158.310164 54.406989 99.6827848 -1 3608
3610 3 158.19917 54.3953994 99.6430922 -1 3609
3611 3 158.12161 54.4066268 99.6603226 -1 3610
3612 3 157.969492 54.4258045 99.6093845 -1 3611
3613 3 157.724775 54.4203559 99.5527426 -1 3612
3614 3 157.526309 54.3962595 99.4767373 -1 3613
3615 3 157.320021 54.4409662 99.4144691 -1 3614
3616 3 157.252961 54.5658546 99.4384611 -1 3615
3617 3 157.056294 54.5812245 99.4125833 -1 3616
3618 3 156.821373 54.6228982 99.3770518 -1 3617
3619 3 156.739003 54.7013923 99.3225239 -1 3618
3620 3 156.67784 54.8709241 99.3094167 -1 3619
3621 3 156.638355 54.8880921 99.3303259 -1 3620
3622 3 156.496969 54.8256778 99.2984006 -1 3621
3623 3 156.441772 54.8255789 99.2633207 -1 3622
3624 3 156.245079 54.8242264 99.2416476 -1 3623
3625 3 156.195559 54.9072154 99.2479462 -1 3624
3626 3 156.187474 55.0120149 99.2543816 -1 3625
3627 3 156.302195 55.1310123 99.2715347 -1 3626
3628 3 161.131548 53.6078789 99.8605637 -1 3587
3629 3 161.216857 53.6391618 99.8074882 -1 3628
3630 3 161.401533 53.8048813 99.709389 -1 3629
3631 3 161.51079 53.9126156 99.6714756 -1 3630
3632 3 161.54529 53.9783673 99.6328647 -1 3631
3633 3 160.819905 53.2691662 99.7786441 -1 3574
3634 3 160.759767 53.2660551 99.7427834 -1 3633
3635 3 160.768188 53.2693769 99.7144282 -1 3634
3636 3 160.136022 52.6910891 100.101236 -1 3567
3637 3 159.682222 52.7920492 100.021702 -1 3636
3638 3 159.658917 52.8030617 100.101989 -1 3637
3639 3 159.658351 52.8759221 100.171901 -1 3638
3640 3 159.572107 53.0219138 100.243991 -1 3639
3641 3 159.535659 53.2745506 100.300005 -1 3640
3642 3 159.56996 53.3760069 100.311428 -1 3641
3643 3 159.482784 53.3722495 100.386724 -1 3642
3644 3 159.458727 53.5881161 100.480792 -1 3643
3645 3 159.442048 53.6601828 100.492139 -1 3644
3646 3 159.413484 53.7805524 100.492 -1 3645
3647 3 159.380205 53.7989167 100.512506 -1 3646
3648 3 159.264176 53.8620755 100.57037 -1 3647
3649 3 159.010027 53.892114 100.504588 -1 3648
3650 3 159.019715 53.8663091 100.454231 -1 3649
3651 3 159.03794 53.8582311 100.42968 -1 3650
3652 3 160.208182 52.6614804 100.17382 -1 3636
3653 3 160.388583 52.5911641 100.240562 -1 3652
3654 3 160.476547 52.5530218 100.288508 -1 3653
3655 3 160.623805 52.4194331 100.506167 -1 3654
3656 3 160.775275 52.2045298 100.543495 -1 3655
3657 3 160.834837 52.1029072 100.601215 -1 3656
3658 3 160.729894 51.841279 100.699829 -1 3657
3659 3 160.689437 51.7457516 100.743071 -1 3658
3660 3 160.570396 52.3771342 100.536567 -1 3655
3661 3 160.494468 52.3045304 100.570498 -1 3660
3662 3 160.512747 52.4535788 100.597626 -1 3661
3663 3 160.651968 52.4809664 100.241509 -1 3653
3664 3 160.697057 52.3876516 100.239098 -1 3663
3665 3 160.742338 52.2951683 100.236592 -1 3664
3666 3 160.727897 52.1915457 100.200366 -1 3665
3667 3 159.493604 52.8931379 99.6897955 -1 3562
3668 3 159.542423 52.9430081 99.6564887 -1 3667
3669 3 159.638065 53.0114588 99.6250782 -1 3668
3670 3 159.727164 53.0985543 99.6463137 -1 3669
3671 3 159.837291 53.1974977 99.610159 -1 3670
3672 3 159.91625 53.2205268 99.586451 -1 3671
3673 3 159.270779 52.9307676 99.6248421 -1 3561
3674 3 159.268306 52.9486061 99.563177 -1 3673
3675 3 159.26119 52.9587293 99.502532 -1 3674
3676 3 159.265991 52.9711457 99.4716456 -1 3675
3677 3 158.928688 53.0411068 99.7306783 -1 3560
3678 3 158.883509 53.0932596 99.7426244 -1 3677
3679 3 158.894178 52.9827319 99.7962109 -1 3678
3680 3 158.951187 52.9314364 99.900124 -1 3679
3681 3 158.632204 53.2940714 99.6975446 -1 3678
3682 3 158.488886 53.330598 99.7296712 -1 3681
3683 3 158.377318 53.3960008 99.7596359 -1 3682
3684 3 158.171017 53.4723956 99.7471959 -1 3683
3685 3 158.236522 53.4856066 99.7810387 -1 3684
3686 3 158.215428 53.4958597 99.8050171 -1 3685
3687 3 158.205842 53.5049823 99.8306182 -1 3686
3688 3 158.227213 53.4621075 99.8995161 -1 3687
3689 3 158.280417 53.4128765 99.9449159 -1 3688
3690 3 158.345936 53.4162829 99.9807645 -1 3689
3691 3 158.375116 53.4272918 100.010601 -1 3690
3692 3 158.352676 53.385449 100.045212 -1 3691
3693 3 158.277174 53.2339375 100.124792 -1 3692
3694 3 158.431964 53.5226857 100.111865 -1 3693
3695 3 158.457805 53.5779884 100.132028 -1 3694
3696 3 158.451004 53.5711703 100.189701 -1 3695
3697 3 158.43797 53.5259073 100.226046 -1 3696
3698 3 158.466668 53.5213103 100.287469 -1 3697
3699 3 158.493758 53.5250947 100.318449 -1 3698
3700 3 158.490088 53.5034622 100.322488 -1 3699
3701 3 158.554285 53.4694604 100.365803 -1 3700
3702 3 158.584371 53.4581925 100.428652 -1 3701
3703 3 158.613481 53.5055725 100.479205 -1 3702
3704 3 158.526962 53.5698164 100.341679 -1 3699
3705 3 158.572233 53.6215054 100.364937 -1 3704
3706 3 158.598101 53.6643451 100.416113 -1 3705
3707 3 158.697771 53.6739167 100.483115 -1 3706
3708 3 158.775591 53.7271264 100.538423 -1 3707
3709 3 158.890053 53.7476678 100.576542 -1 3708
3710 3 159.038516 53.939866 100.611845 -1 3709
3711 3 158.034182 53.5384273 99.2845644 -1 3550
3712 3 157.681902 55.6230561 98.0063383 -1 3514
3713 3 157.797745 55.6682335 98.0691667 -1 3712
3714 3 157.872321 55.6626727 98.1381368 -1 3713
3715 3 157.88831 55.5806959 98.2166663 -1 3714
3716 3 157.888441 55.5808825 98.2756806 -1 3715
3717 3 156.999358 56.4142366 97.9681763 -1 3507
3718 3 157.007471 56.4447254 97.9922155 -1 3717
3719 3 157.00747 56.496641 98.0108243 -1 3718
3720 3 157.017919 56.5328031 98.0634966 -1 3719
3721 3 157.016441 56.5712908 98.1143361 -1 3720
3722 3 157.103932 56.5551143 98.1864893 -1 3721
3723 3 157.199018 56.4854089 98.2707796 -1 3722
3724 3 157.290355 56.3918089 98.3596897 -1 3723
3725 3 157.299318 56.3413972 98.4890849 -1 3724
3726 3 157.277492 56.37844 98.5964198 -1 3725
3727 3 157.146348 56.35957 98.7030561 -1 3726
3728 3 157.186222 56.3804428 98.7910391 -1 3727
3729 3 157.377083 56.4829602 98.9081273 -1 3728
3730 3 157.57435 56.6269111 99.0173126 -1 3729
3731 3 157.803305 56.7656032 99.1020162 -1 3730
3732 3 157.880356 56.8605212 99.1493774 -1 3731
3733 3 157.978373 57.2034674 99.1765103 -1 3732
3734 3 157.967045 57.2910984 99.1861047 -1 3733
3735 3 158.079563 57.3976019 99.1474378 -1 3734
3736 3 158.155934 57.4465635 99.1166641 -1 3735
3737 3 158.311071 57.4712062 99.012195 -1 3736
3738 3 158.368273 57.4702918 98.9603544 -1 3737
3739 3 158.386504 57.4604124 98.9058888 -1 3738
3740 3 157.110169 56.8039235 97.8087528 -1 3505
3741 3 157.154423 56.8538265 97.8327114 -1 3740
3742 3 157.28808 56.9453773 97.7982761 -1 3741
3743 3 157.31435 56.9830855 97.7634301 -1 3742
3744 3 157.108916 56.8169391 97.8948888 -1 3741
3745 3 157.147208 56.7412687 97.9744214 -1 3744
3746 3 157.177776 56.8200786 98.0203535 -1 3745
3747 3 157.252469 56.8787037 98.1050121 -1 3746
3748 3 157.335026 56.8697535 98.2047735 -1 3747
3749 3 157.377727 56.9724188 98.2469411 -1 3748
3750 3 157.399282 57.0298439 98.3258096 -1 3749
3751 3 157.448172 57.1712294 98.4489297 -1 3750
3752 3 157.403842 57.3752086 98.6071949 -1 3751
3753 3 157.416132 57.462032 98.6491403 -1 3752
3754 3 157.375747 57.5326455 98.6886214 -1 3753
3755 3 157.402852 57.5595993 98.7153401 -1 3754
3756 3 157.437968 57.6168494 98.7659409 -1 3755
3757 3 157.031277 56.2815705 97.8516947 -1 3504
3758 3 156.83265 56.5291368 97.6883156 -1 3501
3759 3 156.78402 56.4533531 97.6694376 -1 3758
3760 3 156.77765 56.4318607 97.6436031 -1 3759
3761 3 156.783435 56.4215993 97.6166887 -1 3760
3762 3 156.763192 56.4214594 97.5847946 -1 3761
3763 3 156.774785 56.4360209 97.5532007 -1 3762
3764 3 156.774718 56.4418298 97.5221963 -1 3763
3765 3 156.749408 56.4534083 97.4872262 -1 3764
3766 3 156.652426 56.369395 97.3755593 -1 3765
3767 3 156.633498 56.2692178 97.3651274 -1 3766
3768 3 156.638767 56.1351436 97.3347634 -1 3767
3769 3 156.648484 56.086841 97.3163435 -1 3768
3770 3 156.663898 55.982295 97.2807946 -1 3769
3771 3 156.691929 55.9076936 97.2401897 -1 3770
3772 3 156.687374 55.6560001 97.3237365 -1 3771
3773 3 156.718942 55.6161618 97.3655379 -1 3772
3774 3 156.674405 55.542414 97.4063594 -1 3773
3775 3 156.559326 55.4892443 97.5242166 -1 3774
3776 3 156.49069 55.3238359 97.6412645 -1 3775
3777 3 156.460137 55.2958151 97.6735824 -1 3776
3778 3 156.310284 55.1850814 97.6219191 -1 3777
3779 3 156.316062 55.0197716 97.6284315 -1 3778
3780 3 156.308601 54.8693399 97.600816 -1 3779
3781 3 156.256752 54.7871744 97.494536 -1 3780
3782 3 156.25141 54.8360874 97.4537499 -1 3781
3783 3 156.271451 54.8963253 97.4132139 -1 3782
3784 3 156.252275 55.0151673 97.3557733 -1 3783
3785 3 156.235353 55.0491377 97.2872051 -1 3784
3786 3 156.291228 54.5561757 97.5186907 -1 3781
3787 3 156.35729 54.5623187 97.4949038 -1 3786
3788 3 156.450431 54.4998875 97.5778114 -1 3787
3789 3 156.438034 54.4804848 97.6398168 -1 3788
3790 3 156.278348 57.508132 97.1837897 -1 3496
3791 3 156.350947 57.5542038 97.1516276 -1 3790
3792 3 156.328245 57.6633019 97.0663611 -1 3791
3793 3 155.036292 58.5401473 96.5162501 -1 3485
3794 3 154.907709 58.5641551 96.4695381 -1 3793
3795 3 154.900863 58.5915972 96.3733111 -1 3794
3796 3 154.798107 58.5560562 96.3415553 -1 3795
3797 3 154.797048 58.5475972 96.2533062 -1 3796
3798 3 154.802601 58.5238911 96.1987745 -1 3797
3799 3 154.825003 58.5377596 96.1678423 -1 3798
3800 3 154.844471 58.5494433 96.1370929 -1 3799
3801 3 155.613471 59.2960068 95.8079567 -1 3476
3802 3 155.633823 59.2395156 95.791575 -1 3801
3803 3 155.742562 59.1575886 95.7282338 -1 3802
3804 3 155.726235 59.108075 95.7069601 -1 3803
3805 3 155.839017 59.1676621 95.6744725 -1 3804
3806 3 155.927063 59.1800783 95.6194131 -1 3805
3807 3 155.703418 59.0587169 95.6850492 -1 3804
3808 3 155.651368 58.9594723 95.671037 -1 3807
3809 3 155.639722 58.9342743 95.6450234 -1 3808
3810 3 155.692143 58.950664 95.6160662 -1 3809
3811 3 155.623224 58.8309008 95.6048593 -1 3810
3812 3 155.479667 58.6345012 95.6637019 -1 3811
3813 3 155.262815 58.5546116 95.691231 -1 3812
3814 3 155.150556 58.5839163 95.7051977 -1 3813
3815 3 155.121352 58.6051017 95.7283269 -1 3814
3816 3 154.984712 58.5934037 95.7790461 -1 3815
3817 3 154.97197 58.5752338 95.902344 -1 3816
3818 3 154.93225 58.5942797 95.9851427 -1 3817
3819 3 155.107163 59.9065134 95.3916982 -1 3469
3820 3 154.993866 59.8794822 95.4179572 -1 3819
3821 3 154.927819 59.8878421 95.4407991 -1 3820
3822 3 158.609635 63.2742041 93.6191386 -1 2100
3823 3 158.557286 63.2890552 93.579754 -1 3822
3824 3 158.23578 63.2219179 93.439031 -1 3823
3825 3 158.076218 63.3800929 93.3268549 -1 3824
3826 3 157.751806 63.7552159 93.151287 -1 3825
3827 3 157.643461 63.7578566 93.0791656 -1 3826
3828 3 157.552447 63.8429558 92.960031 -1 3827
3829 3 157.30492 64.2731853 92.7508826 -1 3828
3830 3 157.353761 64.3061292 92.7174649 -1 3829
3831 3 157.375001 64.370334 92.6440984 -1 3830
3832 3 157.253951 64.5095441 92.5414545 -1 3831
3833 3 157.145624 64.7897995 92.4090451 -1 3832
3834 3 157.036638 64.8173723 92.3325 -1 3833
3835 3 157.167616 64.8481267 92.2455006 -1 3834
3836 3 157.662583 65.312022 92.1257515 -1 3835
3837 3 157.891648 65.6041958 92.0205355 -1 3836
3838 3 158.204741 65.7729592 91.9815284 -1 3837
3839 3 158.177032 65.8255561 92.0583148 -1 3838
3840 3 158.181362 65.9701874 92.1475529 -1 3839
3841 3 158.165743 65.9606945 92.1786129 -1 3840
3842 3 158.147659 65.9379012 92.2124652 -1 3841
3843 3 158.120582 65.9962211 92.2877373 -1 3842
3844 3 158.108003 65.9596886 92.3252455 -1 3843
3845 3 158.225622 65.8747815 92.3861258 -1 3844
3846 3 158.235718 65.8451023 92.424235 -1 3845
3847 3 158.260176 65.7982631 92.4676395 -1 3846
3848 3 158.569478 66.1825134 92.1668265 -1 3840
3849 3 158.647249 66.2110555 92.1982622 -1 3848
3850 3 158.858791 66.5495601 92.2320164 -1 3849
3851 3 158.874071 66.5976289 92.2526423 -1 3850
3852 3 159.009066 66.6957964 92.2735762 -1 3851
3853 3 159.159558 66.889058 92.3342195 -1 3852
3854 3 159.2762 67.2200703 92.3885408 -1 3853
3855 3 159.317869 67.5565994 92.3426718 -1 3854
3856 3 159.260516 67.8608362 92.2939056 -1 3855
3857 3 159.068396 68.4215284 92.1693168 -1 3856
3858 3 159.125336 68.5137083 92.1227183 -1 3857
3859 3 159.127603 68.5853579 92.0757067 -1 3858
3860 3 158.945715 69.1705263 92.0345577 -1 3859
3861 3 158.797978 69.8366335 91.886624 -1 3860
3862 3 158.755232 69.9004879 91.8964606 -1 3861
3863 3 158.386914 69.8926055 91.8646641 -1 3862
3864 3 158.073523 69.8691648 91.8427073 -1 3863
3865 3 157.842883 69.8967972 91.8456827 -1 3864
3866 3 157.717918 69.8500144 91.9352702 -1 3865
3867 3 157.616513 69.8384086 91.9001337 -1 3866
3868 3 157.464859 69.8548771 91.8541304 -1 3867
3869 3 157.319549 69.9036949 91.7714524 -1 3868
3870 3 158.676659 70.0301431 91.916252 -1 3862
3871 3 158.546703 70.1630388 91.9894648 -1 3870
3872 3 158.377762 70.1145434 92.3104836 -1 3871
3873 3 158.333364 70.1438266 92.4758436 -1 3872
3874 3 158.389292 70.0637431 92.6481617 -1 3873
3875 3 158.437109 70.0440419 92.8045611 -1 3874
3876 3 158.428205 70.0506171 92.9197069 -1 3875
3877 3 158.397898 70.031131 92.9513184 -1 3876
3878 3 158.288457 69.9448116 93.1104209 -1 3877
3879 3 158.082972 69.704935 93.4766828 -1 3878
3880 3 158.010078 69.7324916 93.5513206 -1 3879
3881 3 157.859573 69.6843042 93.5799249 -1 3880
3882 3 157.821357 69.7174336 93.5974851 -1 3881
3883 3 158.076314 69.7237003 93.6181204 -1 3880
3884 3 158.130365 69.8317352 93.6830868 -1 3883
3885 3 158.033278 69.8127938 93.7087252 -1 3884
3886 3 158.004341 69.8243953 93.7618073 -1 3885
3887 3 157.998067 69.8353853 93.8170058 -1 3886
3888 3 158.159332 69.8398552 93.7128745 -1 3884
3889 3 158.281325 69.8286334 93.8438881 -1 3888
3890 3 158.36246 69.8304851 93.9971288 -1 3889
3891 3 158.525019 69.640073 94.23725 -1 3890
3892 3 158.550084 69.5520571 94.2918269 -1 3891
3893 3 158.488915 69.3724986 94.3916103 -1 3892
3894 3 158.537607 69.4559868 94.4621567 -1 3893
3895 3 158.53512 69.5281493 94.6184482 -1 3894
3896 3 158.464216 69.6175309 94.7634836 -1 3895
3897 3 158.35057 69.6939234 94.9949715 -1 3896
3898 3 158.229245 69.6270212 95.1471606 -1 3897
3899 3 158.033171 69.6018783 95.2815139 -1 3898
3900 3 158.101833 69.6065975 95.3154182 -1 3899
3901 3 158.058893 69.5007786 95.4269042 -1 3900
3902 3 158.023569 69.357693 95.5780314 -1 3901
3903 3 157.83847 69.2088115 95.6882968 -1 3902
3904 3 157.657893 68.9842517 95.8191582 -1 3903
3905 3 157.633401 68.9667789 95.8506636 -1 3904
3906 3 157.949486 68.822372 95.8881738 -1 3905
3907 3 158.09466 68.7494186 95.8916626 -1 3906
3908 3 158.286672 68.4527128 95.9588184 -1 3907
3909 3 157.613325 68.938324 95.8854732 -1 3905
3910 3 157.572032 68.9028037 95.9492965 -1 3909
3911 3 157.509146 68.8779094 96.0663442 -1 3910
3912 3 157.454982 68.938726 96.103325 -1 3911
3913 3 157.509981 69.0627407 96.132849 -1 3912
3914 3 157.471156 69.1384666 96.166971 -1 3913
3915 3 157.425467 69.1759854 96.1818137 -1 3914
3916 3 157.392356 69.2592424 96.1854411 -1 3915
3917 3 157.248641 69.2366551 96.2080143 -1 3916
3918 3 157.20242 69.2099679 96.2400702 -1 3917
3919 3 157.135532 69.2075147 96.2926808 -1 3918
3920 3 157.104694 69.2863039 96.3552475 -1 3919
3921 3 157.007919 69.322353 96.2798338 -1 3920
3922 3 156.984261 69.3320394 96.160066 -1 3921
3923 3 157.116142 69.3336325 96.3722233 -1 3920
3924 3 157.13834 69.4090695 96.4686637 -1 3923
3925 3 157.083464 69.5309311 96.4596991 -1 3924
3926 3 157.088288 69.5994032 96.4988537 -1 3925
3927 3 157.107435 69.7599363 96.5998341 -1 3926
3928 3 157.069899 69.8630065 96.5970653 -1 3927
3929 3 157.066092 69.8989964 96.5583181 -1 3928
3930 3 157.0287 69.9118324 96.4945282 -1 3929
3931 3 157.101612 69.9173728 96.6419331 -1 3928
3932 3 157.195483 70.1566995 96.6409908 -1 3931
3933 3 157.180365 70.1783707 96.7191896 -1 3932
3934 3 157.150575 70.1742373 96.7463001 -1 3933
3935 3 157.143841 70.2014762 96.7666565 -1 3934
3936 3 157.127841 70.2257316 96.7870458 -1 3935
3937 3 157.094385 70.2549656 96.8045835 -1 3936
3938 3 157.064253 70.2753392 96.8248427 -1 3937
3939 3 157.018204 70.2973333 96.843322 -1 3938
3940 3 156.99872 70.3102333 96.8665188 -1 3939
3941 3 157.043107 70.5092183 96.8715783 -1 3940
3942 3 156.931942 70.6837398 96.8420919 -1 3941
3943 3 156.938266 70.7916223 96.840754 -1 3942
3944 3 157.022527 71.0808576 96.8230261 -1 3943
3945 3 157.095546 71.1597985 96.7785694 -1 3944
3946 3 157.152482 71.2043038 96.7989134 -1 3945
3947 3 157.235672 71.3530038 96.763817 -1 3946
3948 3 157.256695 71.4623169 96.7909965 -1 3947
3949 3 156.954482 71.0815275 96.8455232 -1 3944
3950 3 157.137389 69.2753801 96.5334721 -1 3924
3951 3 157.096365 69.2312175 96.6280715 -1 3950
3952 3 156.941635 69.0848798 96.6831705 -1 3951
3953 3 156.889894 69.0838869 96.707779 -1 3952
3954 3 156.839328 69.1199805 96.7224893 -1 3953
3955 3 156.739553 69.2169116 96.7166664 -1 3954
3956 3 156.640426 69.2066753 96.797145 -1 3955
3957 3 156.693043 69.3466422 96.8208236 -1 3956
3958 3 156.632597 69.4284788 96.8793273 -1 3957
3959 3 156.587124 69.4465515 96.8992198 -1 3958
3960 3 156.528958 69.4636154 96.9183452 -1 3959
3961 3 156.478277 69.4762672 96.967794 -1 3960
3962 3 156.460713 69.4585057 96.9997004 -1 3961
3963 3 156.440315 69.4515373 97.0284287 -1 3962
3964 3 156.382138 69.4013138 97.0943323 -1 3963
3965 3 156.347919 69.366335 97.1295417 -1 3964
3966 3 156.350907 69.3275267 97.1688126 -1 3965
3967 3 156.316335 69.2815517 97.2069633 -1 3966
3968 3 156.209402 69.1974896 97.2495598 -1 3967
3969 3 156.155074 69.1506706 97.3147477 -1 3968
3970 3 156.170006 69.2089452 97.3285703 -1 3969
3971 3 156.133956 69.1826475 97.3612111 -1 3970
3972 3 156.125895 69.223277 97.3779249 -1 3971
3973 3 156.133526 69.2577853 97.3691557 -1 3972
3974 3 156.116062 69.2510733 97.4830804 -1 3973
3975 3 156.119998 69.2291907 97.5177197 -1 3974
3976 3 156.103574 69.1943707 97.5825657 -1 3975
3977 3 156.103907 69.1864921 97.6130737 -1 3976
3978 3 156.113939 69.1069063 97.6922348 -1 3977
3979 3 156.08242 69.0102436 97.7726057 -1 3978
3980 3 156.035177 68.99581 97.8009657 -1 3979
3981 3 155.995604 68.9908945 97.8556413 -1 3980
3982 3 155.938531 68.9945891 97.9347523 -1 3981
3983 3 155.87697 68.969951 97.9929015 -1 3982
3984 3 155.749931 68.8911218 98.0604149 -1 3983
3985 3 155.713427 68.8926667 98.1134112 -1 3984
3986 3 155.641966 68.8730169 98.1974375 -1 3985
3987 3 155.54439 68.9345865 98.2571631 -1 3986
3988 3 155.491176 68.9533488 98.275857 -1 3987
3989 3 155.441458 69.0307715 98.2788424 -1 3988
3990 3 155.432314 69.0989168 98.2875693 -1 3989
3991 3 155.382793 69.1643207 98.2937761 -1 3990
3992 3 155.341866 69.1791062 98.3144938 -1 3991
3993 3 155.346792 69.2894088 98.3406562 -1 3992
3994 3 155.344235 69.3693514 98.3744217 -1 3993
3995 3 155.341087 69.5071623 98.3920661 -1 3994
3996 3 155.355539 69.6597842 98.4067917 -1 3995
3997 3 155.311035 69.8245876 98.3854281 -1 3996
3998 3 155.295138 70.034116 98.38148 -1 3997
3999 3 155.327709 70.1438468 98.4089067 -1 3998
4000 3 155.322287 70.2708314 98.4561301 -1 3999
4001 3 155.240341 70.2676406 98.4229723 -1 4000
4002 3 155.159821 70.2418333 98.3962928 -1 4001
4003 3 155.081029 70.3021234 98.3456707 -1 4002
4004 3 154.969311 70.2441897 98.3256826 -1 4003
4005 3 154.906613 70.1355558 98.2957318 -1 4004
4006 3 155.299433 70.4175108 98.468523 -1 4000
4007 3 155.331071 70.5398967 98.4917766 -1 4006
4008 3 155.34456 70.6027466 98.5026918 -1 4007
4009 3 155.396531 70.6945166 98.5359459 -1 4008
4010 3 155.443625 70.7601258 98.5761516 -1 4009
4011 3 155.513697 70.8299025 98.5892891 -1 4010
4012 3 155.596991 71.0547033 98.5866256 -1 4011
4013 3 156.897066 69.026674 96.6376294 -1 3952
4014 3 156.867873 68.9740727 96.5918022 -1 4013
4015 3 156.889682 68.9546192 96.5700903 -1 4014
4016 3 156.943001 68.9010597 96.5025682 -1 4015
4017 3 156.943608 68.8493256 96.4299717 -1 4016
4018 3 156.977535 68.8478729 96.3755352 -1 4017
4019 3 156.987582 68.7994636 96.3315406 -1 4018
4020 3 156.976142 68.7492829 96.3150224 -1 4019
4021 3 156.926744 68.6684351 96.303381 -1 4020
4022 3 156.884378 68.5815895 96.2649174 -1 4021
4023 3 156.851183 68.5484205 96.2419225 -1 4022
4024 3 156.820019 68.4822012 96.1988073 -1 4023
4025 3 157.27589 69.0262528 96.1512342 -1 3916
4026 3 157.228337 68.9526358 96.1378839 -1 4025
4027 3 157.212778 68.9601463 96.0767007 -1 4026
4028 3 157.186689 68.905043 96.0022738 -1 4027
4029 3 157.180921 68.7981668 95.9431467 -1 4028
4030 3 157.171502 68.7439085 95.8986442 -1 4029
4031 3 157.152556 68.769676 95.8611995 -1 4030
4032 3 157.099665 68.6390772 95.8620422 -1 4031
4033 3 157.055145 68.64127 95.7704837 -1 4032
4034 3 157.046148 68.6919707 95.7273413 -1 4033
4035 3 157.037181 68.771869 95.6765334 -1 4034
4036 3 157.010089 68.7511839 95.6506053 -1 4035
4037 3 156.934072 68.6871258 95.6319233 -1 4036
4038 3 156.822214 68.627239 95.6091484 -1 4037
4039 3 156.691633 68.689145 95.582219 -1 4038
4040 3 156.595385 68.7997845 95.4873261 -1 4039
4041 3 156.475116 68.8110324 95.4456274 -1 4040
4042 3 156.299986 68.7770131 95.4114821 -1 4041
4043 3 156.176072 68.770977 95.3451567 -1 4042
4044 3 156.113385 68.6798216 95.2182518 -1 4043
4045 3 156.127612 68.6686783 95.1930749 -1 4044
4046 3 157.172677 68.8802604 96.2102235 -1 4026
4047 3 157.156429 68.8742417 96.2393418 -1 4046
4048 3 157.172006 68.892841 96.2935031 -1 4047
4049 3 157.090077 68.8039643 96.2234619 -1 4046
4050 3 156.99017 68.7884628 96.2480001 -1 4049
4051 3 157.454537 69.4466391 96.1403299 -1 3916
4052 3 157.516007 69.6050159 96.1604139 -1 4051
4053 3 157.801072 69.6444417 95.2206582 -1 3899
4054 3 157.684884 69.6098532 95.2487808 -1 4053
4055 3 157.653646 69.5033892 95.3904858 -1 4054
4056 3 157.569425 69.412282 95.4654709 -1 4055
4057 3 157.330111 69.2166968 95.5549177 -1 4056
4058 3 157.294259 69.2200277 95.5799986 -1 4057
4059 3 157.247544 69.1036801 95.6358762 -1 4058
4060 3 157.180093 68.956771 95.6980257 -1 4059
4061 3 157.149602 68.949447 95.7554264 -1 4060
4062 3 157.188365 68.9040549 95.6836006 -1 4061
4063 3 157.184931 68.8871512 95.6587101 -1 4062
4064 3 158.488111 69.3439927 94.3403452 -1 3892
4065 3 158.595145 69.2443324 94.3175445 -1 4064
4066 3 158.621246 69.2026319 94.2720941 -1 4065
4067 3 158.659311 69.1546515 94.229342 -1 4066
4068 3 158.626566 69.0516446 94.1940825 -1 4067
4069 3 158.598619 68.9948125 94.1766869 -1 4068
4070 3 158.602037 68.863723 94.1812907 -1 4069
4071 3 158.644077 68.8248896 94.165758 -1 4070
4072 3 158.664829 68.8204236 94.1098984 -1 4071
4073 3 158.699289 68.8061578 94.0873262 -1 4072
4074 3 158.731408 68.7853258 94.0662112 -1 4073
4075 3 158.753119 68.7473787 94.0484755 -1 4074
4076 3 158.845684 68.7221214 94.0933234 -1 4075
4077 3 158.915174 68.701809 94.1937664 -1 4076
4078 3 158.945621 68.6147733 94.1304426 -1 4077
4079 3 158.934083 68.5769972 94.1094314 -1 4078
4080 3 158.922004 68.5603452 94.0829543 -1 4079
4081 3 158.714788 70.0407636 92.9778701 -1 3876
4082 3 159.177988 70.2061473 92.9795024 -1 4081
4083 3 159.388874 70.323729 92.9112229 -1 4082
4084 3 159.477357 70.4532972 92.8574181 -1 4083
4085 3 159.537151 70.5931592 92.7981878 -1 4084
4086 3 159.638265 70.773942 92.6740829 -1 4085
4087 3 159.764356 70.7429084 92.7531917 -1 4086
4088 3 159.874796 70.7431295 92.8520673 -1 4087
4089 3 160.005173 70.6410206 92.9209277 -1 4088
4090 3 160.270634 70.5113416 93.0404704 -1 4089
4091 3 160.443266 70.4780955 93.0380186 -1 4090
4092 3 160.535952 70.5602938 92.9388912 -1 4091
4093 3 160.544409 70.4237669 93.0921315 -1 4091
4094 3 160.610692 70.4607127 93.1775201 -1 4093
4095 3 160.576125 70.4484859 93.2354935 -1 4094
4096 3 158.954246 69.9515711 91.8434883 -1 3861
4097 3 159.003943 69.9957826 91.748664 -1 4096
4098 3 159.110434 70.1282745 91.6671804 -1 4097
4099 3 159.291989 67.2375381 92.416126 -1 3854
4100 3 159.343651 67.2911959 92.498962 -1 4099
4101 3 159.437213 67.176763 92.6262533 -1 4100
4102 3 159.558648 67.0671516 92.7554505 -1 4101
4103 3 159.77961 67.0076512 92.8834144 -1 4102
4104 3 160.054093 66.8556594 93.0398498 -1 4103
4105 3 160.199912 66.829707 93.1223051 -1 4104
4106 3 160.323657 66.7917726 93.0246593 -1 4105
4107 3 160.328156 66.7779155 92.9380726 -1 4106
4108 3 160.259889 66.7961379 92.8658235 -1 4107
4109 3 160.349172 66.7699307 92.7613874 -1 4108
4110 3 160.396507 66.7571781 92.7395598 -1 4109
4111 3 158.931804 66.7638769 92.2499087 -1 3851
4112 3 158.785593 67.0595897 92.1661536 -1 4111
4113 3 158.704622 67.1892531 92.0976225 -1 4112
4114 3 158.62441 67.3549567 92.020761 -1 4113
4115 3 158.559868 67.4074543 91.9419818 -1 4114
4116 3 158.557369 66.6204348 92.0345653 -1 3848
4117 3 158.543673 66.6519948 91.9956757 -1 4116
4118 3 158.566309 66.6901247 91.9587897 -1 4117
4119 3 157.810625 65.6317302 91.9764693 -1 3837
4120 3 156.995801 64.7442482 92.1924606 -1 3834
4121 3 156.962492 64.7428616 92.1593901 -1 4120
4122 3 156.66044 64.7680963 92.1286429 -1 4121
4123 3 156.431986 64.8977796 92.0208911 -1 4122
4124 3 156.297022 65.0011023 91.9268102 -1 4123
4125 3 156.22326 65.1170377 91.8653749 -1 4124
4126 3 156.167402 65.1569511 91.791541 -1 4125
4127 3 156.093377 65.2428982 91.7368067 -1 4126
4128 3 156.015545 65.3199961 91.6838111 -1 4127
4129 3 155.858309 65.4168359 91.590502 -1 4128
4130 3 155.809929 65.5337737 91.5008506 -1 4129
4131 3 155.756344 65.5856678 91.4554234 -1 4130
4132 3 155.711514 65.6466924 91.4086693 -1 4131
4133 3 155.782601 65.8608208 91.3062505 -1 4132
4134 3 155.544971 66.0022212 91.1078406 -1 4133
4135 3 155.495488 66.1181998 90.716319 -1 4134
4136 3 155.477981 66.1228124 90.6839486 -1 4135
4137 3 155.362536 66.3641915 90.6244336 -1 4136
4138 3 155.35241 66.4051211 90.5545514 -1 4137
4139 3 155.27407 66.4136643 90.336635 -1 4138
4140 3 155.166027 66.472799 90.2270003 -1 4139
4141 3 154.978848 66.5811529 90.0424057 -1 4140
4142 3 154.942101 66.7099199 89.982714 -1 4141
4143 3 154.924658 66.8546911 89.9206677 -1 4142
4144 3 154.804507 67.0368903 89.7551022 -1 4143
4145 3 154.748161 67.1287782 89.6725406 -1 4144
4146 3 154.71103 67.228977 89.5593398 -1 4145
4147 3 154.505175 67.4616145 89.2605325 -1 4146
4148 3 154.344944 67.6776864 88.9391126 -1 4147
4149 3 154.259987 67.8619994 88.6884107 -1 4148
4150 3 154.141728 68.0602926 88.5826752 -1 4149
4151 3 154.041885 68.3199358 88.4651433 -1 4150
4152 3 153.962561 68.3500312 88.4263609 -1 4151
4153 3 153.760457 68.5393612 88.2912098 -1 4152
4154 3 153.54818 68.614677 88.1804823 -1 4153
4155 3 153.569061 68.5926462 88.067801 -1 4154
4156 3 153.476664 68.7327533 87.9184672 -1 4155
4157 3 153.339852 69.0421143 87.7336743 -1 4156
4158 3 153.3336 69.2645279 87.5706106 -1 4157
4159 3 153.377898 69.0219746 87.5921682 -1 4158
4160 3 153.433367 68.8345838 87.5439331 -1 4159
4161 3 153.402177 69.646936 87.435169 -1 4158
4162 3 153.434369 69.807874 87.3736641 -1 4161
4163 3 153.472899 69.9039125 87.2674105 -1 4162
4164 3 153.501742 69.9970693 87.1616468 -1 4163
4165 3 153.387765 70.3325624 87.0034551 -1 4164
4166 3 153.347382 70.441779 86.9513864 -1 4165
4167 3 153.369364 70.6384535 86.8827997 -1 4166
4168 3 153.512025 71.1046504 86.7040671 -1 4167
4169 3 153.532253 71.3189649 86.6032836 -1 4168
4170 3 153.520227 71.4331812 86.5511007 -1 4169
4171 3 153.509938 71.9365181 86.4202933 -1 4170
4172 3 153.687075 72.1150377 86.2156763 -1 4171
4173 3 153.773589 72.2834865 86.0405384 -1 4172
4174 3 153.933416 72.5218065 85.8533993 -1 4173
4175 3 154.098167 72.7852831 85.6905248 -1 4174
4176 3 154.273164 73.0643701 85.5822521 -1 4175
4177 3 154.538784 73.5952894 85.4269422 -1 4176
4178 3 154.744952 74.0605163 85.2840502 -1 4177
4179 3 154.804674 74.1940219 85.2312055 -1 4178
4180 3 154.940712 74.3444522 85.0928959 -1 4179
4181 3 155.020264 74.4438739 84.9913935 -1 4180
4182 3 155.052715 74.4206678 84.9125606 -1 4181
4183 3 155.078437 74.4277385 84.8276455 -1 4182
4184 3 155.119727 74.3945572 84.7791949 -1 4183
4185 3 155.245942 74.3836401 84.98237 -1 4181
4186 3 155.623173 74.3470723 84.9752885 -1 4185
4187 3 155.848037 74.3971793 85.0028519 -1 4186
4188 3 156.046289 74.4810657 84.9668521 -1 4187
4189 3 156.202561 74.6002318 84.9224074 -1 4188
4190 3 156.367813 74.7057082 84.9658818 -1 4189
4191 3 156.609406 74.8651646 84.9185513 -1 4190
4192 3 156.711276 74.9668709 84.8476409 -1 4191
4193 3 156.728084 75.0388355 84.8062452 -1 4192
4194 3 156.756133 75.1001816 84.8518256 -1 4193
4195 3 156.778088 75.1684478 84.8676112 -1 4194
4196 3 156.918377 75.2483351 84.7193241 -1 4195
4197 3 157.07306 75.3724391 84.6477052 -1 4196
4198 3 157.862035 75.7917518 84.503449 -1 4197
4199 3 157.904651 75.8140224 84.4461233 -1 4198
4200 3 157.934688 75.8332657 84.4164998 -1 4199
4201 3 158.037665 75.9078541 84.3812099 -1 4200
4202 3 158.081253 75.8900144 84.3598769 -1 4201
4203 3 158.143386 76.0789931 84.3553282 -1 4202
4204 3 158.216048 76.1886986 84.2834455 -1 4203
4205 3 158.245262 76.3180579 84.2325676 -1 4204
4206 3 158.291463 76.3965982 84.2485294 -1 4205
4207 3 158.309551 76.4255951 84.2720548 -1 4206
4208 3 158.350656 76.4393463 84.244603 -1 4207
4209 3 158.222747 75.8135153 84.3851071 -1 4202
4210 3 158.284696 75.7799785 84.340379 -1 4209
4211 3 158.3623 75.7338546 84.3272871 -1 4210
4212 3 158.397136 75.7065009 84.3073355 -1 4211
4213 3 158.425847 75.7172043 84.2794885 -1 4212
4214 3 158.07606 75.9019435 84.3292587 -1 4202
4215 3 158.080028 75.8974112 84.3025136 -1 4214
4216 3 155.633939 74.343455 85.0046071 -1 4186
4217 3 155.655487 74.3377725 85.0347755 -1 4216
4218 3 155.71014 74.25131 85.138725 -1 4217
4219 3 155.836862 74.1079365 85.2008182 -1 4218
4220 3 156.113647 74.0091924 85.2614316 -1 4219
4221 3 156.153592 73.9403978 85.3054333 -1 4220
4222 3 156.166678 73.9652718 85.3294143 -1 4221
4223 3 156.207003 73.9740264 85.3863016 -1 4222
4224 3 156.254662 73.9439324 85.4230702 -1 4223
4225 3 156.281345 73.945113 85.4808909 -1 4224
4226 3 156.426899 73.9436805 85.5170803 -1 4225
4227 3 156.467998 73.9490237 85.5465593 -1 4226
4228 3 156.164306 73.7951422 85.3067026 -1 4221
4229 3 156.277139 73.654589 85.3121225 -1 4228
4230 3 156.414814 73.4891667 85.3240491 -1 4229
4231 3 156.545364 73.5089654 85.2702786 -1 4230
4232 3 156.624689 73.3962124 85.3257366 -1 4231
4233 3 156.723625 73.2645375 85.3578554 -1 4232
4234 3 156.753286 73.1618664 85.408753 -1 4233
4235 3 156.737598 73.1029822 85.476749 -1 4234
4236 3 156.607246 73.0575879 85.4784275 -1 4235
4237 3 156.476142 72.9851748 85.4857336 -1 4236
4238 3 156.415549 72.9094976 85.4406175 -1 4237
4239 3 156.416467 72.7583218 85.4425458 -1 4238
4240 3 156.413647 72.713195 85.4229089 -1 4239
4241 3 156.360642 72.6159627 85.4967577 -1 4240
4242 3 156.865418 73.0102734 85.5030829 -1 4235
4243 3 157.050603 73.0176698 85.4844339 -1 4242
4244 3 157.198447 73.0312896 85.4625564 -1 4243
4245 3 157.215121 72.9853627 85.5300722 -1 4244
4246 3 157.256084 72.9067407 85.5773142 -1 4245
4247 3 157.375523 72.8320478 85.6291072 -1 4246
4248 3 157.416349 72.7767108 85.6718005 -1 4247
4249 3 157.455484 72.7368762 85.7112714 -1 4248
4250 3 157.498638 72.6891882 85.7526819 -1 4249
4251 3 157.528522 72.7027613 85.7806632 -1 4250
4252 3 157.582546 72.7204318 85.8668865 -1 4251
4253 3 157.638636 72.8009364 85.9116815 -1 4252
4254 3 157.718919 72.8946693 85.9268204 -1 4253
4255 3 157.7631 72.9035753 85.9568776 -1 4254
4256 3 157.729309 72.8717138 85.989673 -1 4255
4257 3 157.706168 72.8288017 86.025558 -1 4256
4258 3 157.69948 72.7717325 86.0655988 -1 4257
4259 3 157.781616 72.7493133 86.1049949 -1 4258
4260 3 157.837132 72.7703205 86.1334824 -1 4259
4261 3 157.235712 73.0418966 85.4342846 -1 4244
4262 3 157.283942 73.0546017 85.4063334 -1 4261
4263 3 156.595512 73.4077603 85.3502262 -1 4232
4264 3 156.604928 73.4070407 85.379342 -1 4263
4265 3 156.620213 73.419362 85.4061658 -1 4264
4266 3 156.610453 73.4313153 85.4316609 -1 4265
4267 3 153.428582 70.1770684 87.0069849 -1 4165
4268 3 153.472282 70.1401165 86.9573659 -1 4267
4269 3 153.684723 70.0767765 86.9461179 -1 4268
4270 3 153.75861 70.0265624 86.8709561 -1 4269
4271 3 153.859124 69.8529253 86.763351 -1 4270
4272 3 154.00269 69.8053737 86.6605017 -1 4271
4273 3 154.043538 69.7883109 86.4905904 -1 4272
4274 3 154.105388 69.7179638 86.4773934 -1 4273
4275 3 154.204113 69.740269 86.4176745 -1 4274
4276 3 154.266669 69.8394927 86.3706241 -1 4275
4277 3 154.388666 69.9321475 86.2687507 -1 4276
4278 3 154.399149 69.9345477 86.2395746 -1 4277
4279 3 154.419987 69.9224745 86.2136275 -1 4278
4280 3 153.559315 69.5665757 87.3094664 -1 4163
4281 3 153.693756 69.4836923 87.242254 -1 4280
4282 3 153.867327 69.3928079 87.0610021 -1 4281
4283 3 153.906436 69.1475225 87.0241904 -1 4282
4284 3 153.91332 69.0088295 86.9646586 -1 4283
4285 3 153.951211 68.6257129 88.4272128 -1 4151
4286 3 154.1169 68.7887345 88.4283837 -1 4285
4287 3 154.331874 68.9177983 88.586557 -1 4286
4288 3 154.378085 68.9557194 88.6098914 -1 4287
4289 3 154.387875 68.9531506 88.6403879 -1 4288
4290 3 154.374637 68.9805992 88.6635287 -1 4289
4291 3 154.417369 69.0924071 88.7299623 -1 4290
4292 3 154.442799 69.189428 88.739706 -1 4291
4293 3 154.634018 69.3670353 88.7981491 -1 4292
4294 3 154.766825 69.3848802 88.8592821 -1 4293
4295 3 154.905141 69.4176921 88.7995566 -1 4294
4296 3 154.946355 69.6432829 88.6935646 -1 4295
4297 3 155.172537 69.9038445 88.70675 -1 4296
4298 3 155.332402 70.0290625 88.7169058 -1 4297
4299 3 155.456334 69.9455439 88.682745 -1 4298
4300 3 155.524052 69.9400623 88.5991758 -1 4299
4301 3 155.624577 69.9682006 88.5101158 -1 4300
4302 3 155.649029 69.9326254 88.4897357 -1 4301
4303 3 155.661979 69.8817846 88.4425629 -1 4302
4304 3 155.731334 69.8348535 88.3386858 -1 4303
4305 3 155.682616 69.8215989 88.3093865 -1 4304
4306 3 155.815003 69.8537031 88.3687794 -1 4304
4307 3 156.002018 69.88009 88.4328498 -1 4306
4308 3 156.186907 69.8833588 88.4727844 -1 4307
4309 3 156.257498 69.8981413 88.5034372 -1 4308
4310 3 156.257235 69.8005408 88.377114 -1 4309
4311 3 156.265726 69.7530981 88.3288955 -1 4310
4312 3 156.124232 69.7379473 88.2939692 -1 4311
4313 3 155.985054 69.6500997 88.2160803 -1 4312
4314 3 155.88272 69.4950756 88.154844 -1 4313
4315 3 155.842086 69.4522681 88.1321466 -1 4314
4316 3 156.336929 69.7101221 88.313144 -1 4311
4317 3 156.413253 69.6739808 88.2667489 -1 4316
4318 3 156.515766 69.7864847 88.1900069 -1 4317
4319 3 156.556244 69.6430884 88.1054536 -1 4318
4320 3 156.645877 69.6217836 87.9682757 -1 4319
4321 3 156.652558 69.6002536 87.914267 -1 4320
4322 3 156.661632 69.5898491 87.8875645 -1 4321
4323 3 154.147681 68.0712653 88.5509323 -1 4150
4324 3 154.151138 68.0341246 88.4401677 -1 4323
4325 3 154.277478 68.0405776 88.4140884 -1 4324
4326 3 154.292414 68.019994 88.3596299 -1 4325
4327 3 154.482571 68.1043442 88.4388607 -1 4326
4328 3 154.550786 68.1393055 88.493836 -1 4327
4329 3 154.59629 68.2285901 88.506732 -1 4328
4330 3 154.840608 67.1779696 89.6967657 -1 4145
4331 3 154.933743 67.2300816 89.7204793 -1 4330
4332 3 154.968645 67.2711624 89.7434946 -1 4331
4333 3 155.017521 66.505282 90.0005305 -1 4142
4334 3 155.003173 66.3286599 89.9770287 -1 4333
4335 3 155.136818 66.2278049 89.8550868 -1 4334
4336 3 155.057697 66.0991582 89.7871424 -1 4335
4337 3 155.028532 66.0528578 89.765036 -1 4336
4338 3 154.951058 65.8557639 89.7717824 -1 4337
4339 3 155.154169 66.1163573 89.7285859 -1 4336
4340 3 155.172203 66.0633536 89.6803218 -1 4339
4341 3 155.131049 65.9572946 89.5490839 -1 4340
4342 3 155.16185 65.7658675 89.4998737 -1 4341
4343 3 155.17938 65.7061579 89.3619645 -1 4342
4344 3 155.192364 65.6732443 89.2182365 -1 4343
4345 3 155.219195 65.662655 89.1311823 -1 4344
4346 3 155.296167 65.5398332 89.0698359 -1 4345
4347 3 155.311238 65.4052426 88.9769807 -1 4346
4348 3 155.307663 65.3643707 88.9547861 -1 4347
4349 3 155.403394 65.2614194 88.8598828 -1 4348
4350 3 155.527242 65.1845348 88.821933 -1 4349
4351 3 156.009149 65.0850236 91.7649055 -1 4127
4352 3 155.977509 65.0236877 91.7454431 -1 4351
4353 3 155.988097 64.9861115 91.6630187 -1 4352
4354 3 155.992105 64.947939 91.6411077 -1 4353
4355 3 155.968293 64.8634936 91.6880551 -1 4354
4356 3 155.940539 64.7700229 91.6756859 -1 4355
4357 3 155.888657 64.6960937 91.6268032 -1 4356
4358 3 155.873977 64.5141715 91.6952611 -1 4357
4359 3 155.934563 64.4220072 91.7500012 -1 4358
4360 3 155.951818 64.2799642 91.7511372 -1 4359
4361 3 157.042306 64.726019 92.1699001 -1 4120
4362 3 157.120536 64.7117 92.149234 -1 4361
4363 3 157.056443 64.7017703 92.0236503 -1 4362
4364 3 157.108048 64.6972425 91.998508 -1 4363
4365 3 157.371885 64.636164 91.9431566 -1 4364
4366 3 157.517993 64.4846264 91.8973862 -1 4365
4367 3 157.575575 64.5095576 91.8665368 -1 4366
4368 3 157.425224 64.4594666 91.8332312 -1 4367
4369 3 157.369605 64.3986372 91.8108122 -1 4368
4370 3 157.581619 64.5590111 91.8256861 -1 4367
4371 3 157.528447 64.631482 91.774482 -1 4370
4372 3 158.46106 62.985954 93.4833568 -1 3824
4373 3 158.498556 62.8932073 93.4769411 -1 4372
4374 3 158.472092 62.9142957 93.4388307 -1 4373
4375 3 158.424555 62.9057033 93.4050733 -1 4374
4376 3 158.480988 62.8608089 93.3900342 -1 4375
4377 3 158.615025 62.7745667 93.3922147 -1 4376
4378 3 158.716693 62.6571883 93.3671697 -1 4377
4379 3 158.744459 62.6486879 93.3411974 -1 4378
4380 3 160.631564 63.3495613 94.318034 -1 2099
4381 3 160.535253 63.2756086 94.3539134 -1 4380
4382 3 162.57083 63.2435678 94.4038201 -1 2093
4383 3 162.626978 62.9607207 94.5067849 -1 4382
4384 3 162.662463 62.9326176 94.5788011 -1 4383
4385 3 162.603422 62.8897119 94.6416156 -1 4384
4386 3 163.62564 63.0244434 94.8399368 -1 2086
4387 3 164.404876 63.3382449 94.4229909 -1 2084
4388 3 164.165022 63.3405671 94.2367788 -1 4387
4389 3 164.436247 63.341143 94.2453572 -1 4388
4390 3 164.70685 63.3370146 94.255397 -1 4389
4391 3 165.080179 63.3455495 94.2479347 -1 4390
4392 3 164.806369 63.8481284 94.3615937 -1 4387
4393 3 164.728182 63.943796 94.3579367 -1 4392
4394 3 164.60176 63.8680006 94.4178351 -1 4393
4395 3 164.529166 63.8349991 94.4453347 -1 4394
4396 3 167.82153 62.9878166 95.3187018 -1 2080
4397 3 167.658298 62.9693813 95.3272942 -1 4396
4398 3 167.361327 62.8627952 95.3955551 -1 4397
4399 3 167.307079 62.8136408 95.4581634 -1 4398
4400 3 167.247259 62.8058657 95.5101597 -1 4399
4401 3 167.198665 62.7784778 95.5685265 -1 4400
4402 3 167.057774 62.7735363 95.5779481 -1 4401
4403 3 170.112764 63.2939318 95.2299729 -1 2075
4404 3 170.324799 63.4083091 95.5577353 -1 4403
4405 3 170.34918 63.3896852 95.6823418 -1 4404
4406 3 170.355188 63.3845712 95.7135648 -1 4405
4407 3 170.352999 63.463981 95.752338 -1 4406
4408 3 170.313235 63.4880451 95.7982791 -1 4407
4409 3 170.247247 63.5108446 95.8403561 -1 4408
4410 3 170.210327 63.5274624 95.8885459 -1 4409
4411 3 170.21994 63.5413069 96.0027163 -1 4410
4412 3 170.171376 63.4541611 96.1317602 -1 4411
4413 3 170.151295 63.4523539 96.1580016 -1 4412
4414 3 170.108293 63.4432756 96.2113516 -1 4413
4415 3 170.113997 63.4676758 96.2932119 -1 4414
4416 3 170.117344 63.4764714 96.3783586 -1 4415
4417 3 170.076896 63.4249783 96.4422109 -1 4416
4418 3 170.080149 63.41628 96.5314312 -1 4417
4419 3 170.070193 63.4175479 96.6450157 -1 4418
4420 3 170.066217 63.4250498 96.7002761 -1 4419
4421 3 169.733031 63.5915928 96.6097094 -1 4420
4422 3 169.644596 63.595917 96.6241498 -1 4421
4423 3 169.632456 63.6399571 96.6406438 -1 4422
4424 3 169.546896 63.6105891 96.6925547 -1 4423
4425 3 169.532988 63.5763308 96.7853359 -1 4424
4426 3 169.513346 63.50402 96.9151815 -1 4425
4427 3 169.481542 63.4716135 96.9758959 -1 4426
4428 3 170.070505 63.4236087 96.7300923 -1 4420
4429 3 170.151035 63.421981 96.8003152 -1 4428
4430 3 170.212708 63.4336521 96.8644086 -1 4429
4431 3 170.303943 63.4208566 96.938744 -1 4430
4432 3 170.402499 63.3886743 97.0187188 -1 4431
4433 3 170.439734 63.3664106 97.058326 -1 4432
4434 3 170.478406 63.3468907 97.0974698 -1 4433
4435 3 170.428545 63.2802043 97.2776998 -1 4434
4436 3 170.431571 63.2793266 97.3355597 -1 4435
4437 3 170.580625 63.2881084 97.3841958 -1 4436
4438 3 170.574418 63.2929219 97.4392118 -1 4437
4439 3 170.726415 63.2931186 97.5186979 -1 4438
4440 3 170.760467 63.2486377 97.5912925 -1 4439
4441 3 170.731634 63.1983184 97.6275045 -1 4440
4442 3 170.706676 63.1008819 97.7039635 -1 4441
4443 3 170.729207 63.0631227 97.7731297 -1 4442
4444 3 170.769072 63.0296747 97.8437399 -1 4443
4445 3 170.811301 62.9757372 97.9478605 -1 4444
4446 3 170.816285 62.9666848 98.0074438 -1 4445
4447 3 170.851255 63.0257036 98.0551371 -1 4446
4448 3 170.819461 63.1257058 98.1116908 -1 4447
4449 3 170.806981 63.1879319 98.179948 -1 4448
4450 3 170.801463 63.210533 98.2020466 -1 4449
4451 3 170.799799 63.2394925 98.2231724 -1 4450
4452 3 170.813749 63.2669232 98.2751281 -1 4451
4453 3 171.08302 63.2717946 98.3405705 -1 4452
4454 3 171.112588 63.2664368 98.3742292 -1 4453
4455 3 171.123778 63.2976565 98.4246887 -1 4454
4456 3 170.112534 63.2808375 97.2304786 -1 4435
4457 3 170.003916 63.2950011 97.2683196 -1 4456
4458 3 169.975225 63.3286456 97.3133768 -1 4457
4459 3 169.945961 63.2847641 97.3482199 -1 4458
4460 3 169.884498 63.2186835 97.4409556 -1 4459
4461 3 169.840731 63.1458948 97.5378741 -1 4460
4462 3 169.727659 63.0791821 97.6232371 -1 4461
4463 3 169.690152 63.0470607 97.6827213 -1 4462
4464 3 169.586213 63.0309661 97.7287907 -1 4463
4465 3 169.522756 62.9314223 97.8292567 -1 4464
4466 3 169.505968 62.8884551 97.8656958 -1 4465
4467 3 169.565496 62.7291549 97.8835245 -1 4466
4468 3 169.54422 62.6668282 97.8380437 -1 4467
4469 3 169.469735 62.8873881 97.917972 -1 4466
4470 3 169.397793 62.9308432 97.9545524 -1 4469
4471 3 169.315503 62.9225544 98.0020202 -1 4470
4472 3 169.1846 62.877087 98.0515144 -1 4471
4473 3 169.062422 62.8674326 98.1223959 -1 4472
4474 3 169.021213 62.9001563 98.1660023 -1 4473
4475 3 168.895503 62.9002173 98.2055953 -1 4474
4476 3 168.656357 62.8816016 98.262588 -1 4475
4477 3 168.553638 62.7991772 98.2393566 -1 4476
4478 3 168.4496 62.7187734 98.2154066 -1 4477
4479 3 168.259727 62.4415129 98.2261836 -1 4478
4480 3 168.183312 62.2810639 98.1960764 -1 4479
4481 3 168.103923 62.1387951 98.2761384 -1 4480
4482 3 167.976865 62.1084165 98.3519828 -1 4481
4483 3 167.701141 62.1150068 98.3988787 -1 4482
4484 3 167.68031 62.1226236 98.4517432 -1 4483
4485 3 167.557286 62.118098 98.4935811 -1 4484
4486 3 167.337606 62.0520408 98.6231714 -1 4485
4487 3 167.11575 62.083346 98.7298 -1 4486
4488 3 167.05813 62.1607577 98.7900907 -1 4487
4489 3 168.333349 62.790134 98.2683601 -1 4478
4490 3 168.279674 62.8428189 98.2770876 -1 4489
4491 3 168.502006 62.9996577 98.2416968 -1 4476
4492 3 168.47178 63.0290377 98.2591381 -1 4491
4493 3 168.419836 63.0492974 98.3043916 -1 4492
4494 3 168.356637 63.0516081 98.3523961 -1 4493
4495 3 168.326482 63.0822434 98.3981579 -1 4494
4496 3 168.28876 63.0550475 98.4852774 -1 4495
4497 3 168.270669 63.0594929 98.5103297 -1 4496
4498 3 168.259668 63.0355028 98.5431346 -1 4497
4499 3 168.234926 63.0237176 98.5711579 -1 4498
4500 3 168.252204 63.0024071 98.6641961 -1 4499
4501 3 168.252547 62.9942867 98.7517026 -1 4500
4502 3 168.269202 62.9899802 98.8119235 -1 4501
4503 3 168.28504 63.0124318 98.8940381 -1 4502
4504 3 168.36586 63.0694321 98.9480257 -1 4503
4505 3 168.437606 63.0860804 99.0387154 -1 4504
4506 3 168.477868 63.0976955 99.0979596 -1 4505
4507 3 168.508479 63.0949712 99.1592884 -1 4506
4508 3 168.529797 63.1238047 99.2400669 -1 4507
4509 3 168.554265 63.2292146 99.3028213 -1 4508
4510 3 168.543883 63.2380006 99.3275911 -1 4509
4511 3 168.526227 63.7424889 99.6262405 -1 4510
4512 3 168.391485 63.77105 99.7704972 -1 4511
4513 3 168.301177 63.7099809 99.9699506 -1 4512
4514 3 168.200241 63.60453 100.122603 -1 4513
4515 3 168.017121 63.5637431 100.305215 -1 4514
4516 3 167.938333 63.5074262 100.36488 -1 4515
4517 3 167.682961 63.6087929 100.476562 -1 4516
4518 3 167.424523 63.4997377 100.610906 -1 4517
4519 3 167.325014 63.4605294 100.664089 -1 4518
4520 3 167.110353 63.4392379 100.75494 -1 4519
4521 3 166.955232 63.3940827 100.7752 -1 4520
4522 3 166.787191 63.1472611 100.814362 -1 4521
4523 3 166.680023 62.931033 100.908873 -1 4522
4524 3 166.539542 62.7904189 100.953495 -1 4523
4525 3 166.448956 62.6595956 101.001589 -1 4524
4526 3 166.424024 62.4848314 101.067591 -1 4525
4527 3 166.45871 62.3430562 101.160479 -1 4526
4528 3 166.491694 62.329718 101.195246 -1 4527
4529 3 166.937189 63.4266818 100.793076 -1 4521
4530 3 166.848853 63.5428022 100.838187 -1 4529
4531 3 166.613177 63.69864 100.828475 -1 4530
4532 3 166.412728 63.817449 100.831863 -1 4531
4533 3 166.284241 63.9171764 100.876131 -1 4532
4534 3 166.160925 64.2326006 101.09024 -1 4533
4535 3 166.186489 64.3541737 101.146344 -1 4534
4536 3 166.205335 64.4501363 101.180138 -1 4535
4537 3 166.2558 64.6307442 101.196391 -1 4536
4538 3 166.306045 65.2168591 101.33071 -1 4537
4539 3 166.216246 65.4736233 101.365202 -1 4538
4540 3 166.171156 65.6024301 101.382063 -1 4539
4541 3 166.173962 65.7044628 101.383598 -1 4540
4542 3 165.985691 65.8788904 101.39967 -1 4541
4543 3 166.008207 66.2783009 101.434939 -1 4542
4544 3 165.969043 66.6237539 101.475914 -1 4543
4545 3 165.941364 66.715965 101.475557 -1 4544
4546 3 165.927061 66.4741476 101.565564 -1 4545
4547 3 165.842279 66.308029 101.654622 -1 4546
4548 3 165.862789 66.3038013 101.685294 -1 4547
4549 3 165.844299 66.3365151 101.756417 -1 4548
4550 3 165.85905 66.8716207 101.451998 -1 4545
4551 3 165.861364 66.9526692 101.457776 -1 4550
4552 3 165.797601 67.1946487 101.439845 -1 4551
4553 3 165.70045 67.4510939 101.495401 -1 4552
4554 3 165.584078 67.7008936 101.577025 -1 4553
4555 3 165.20927 68.0015282 101.669384 -1 4554
4556 3 165.082362 68.2407482 101.723944 -1 4555
4557 3 165.067664 68.3389563 101.802861 -1 4556
4558 3 165.021265 68.4285543 101.853522 -1 4557
4559 3 164.817601 68.5294728 101.910711 -1 4558
4560 3 164.580465 69.1778277 101.995385 -1 4559
4561 3 164.358164 69.4644775 101.995649 -1 4560
4562 3 164.348988 69.7717473 101.958528 -1 4561
4563 3 164.360212 69.9077376 101.973372 -1 4562
4564 3 164.475206 70.5815665 102.266005 -1 4563
4565 3 164.472295 70.9999198 102.29964 -1 4564
4566 3 164.467832 71.0996066 102.374987 -1 4565
4567 3 164.448507 71.7258659 102.368382 -1 4566
4568 3 164.341876 72.0216798 102.398343 -1 4567
4569 3 164.317413 72.1290728 102.467952 -1 4568
4570 3 164.444557 72.1498709 102.50168 -1 4569
4571 3 164.518661 72.1960123 102.574299 -1 4570
4572 3 164.555319 72.2351766 102.592528 -1 4571
4573 3 164.629585 72.3105105 102.629973 -1 4572
4574 3 164.655719 72.4326584 102.621636 -1 4573
4575 3 164.755692 72.9136139 102.797994 -1 4574
4576 3 164.725468 72.9522198 102.782778 -1 4575
4577 3 164.517096 73.1940866 102.685236 -1 4576
4578 3 164.576125 73.340237 102.672651 -1 4577
4579 3 164.617523 73.5050598 102.652317 -1 4578
4580 3 164.634757 73.6536203 102.634277 -1 4579
4581 3 164.65698 73.7229914 102.589348 -1 4580
4582 3 164.738214 73.8839831 102.522718 -1 4581
4583 3 164.837934 73.9527563 102.460792 -1 4582
4584 3 164.917677 73.9124293 102.404359 -1 4583
4585 3 165.052988 74.0203913 102.36049 -1 4584
4586 3 165.169981 74.296779 102.262749 -1 4585
4587 3 164.788247 72.9452254 102.817879 -1 4575
4588 3 164.832983 73.035423 102.873031 -1 4587
4589 3 164.825802 73.11056 102.926953 -1 4588
4590 3 164.872877 73.4323795 102.988358 -1 4589
4591 3 164.83923 73.6799947 102.959788 -1 4590
4592 3 164.687183 74.13085 102.8289 -1 4591
4593 3 164.811621 74.561047 102.812595 -1 4592
4594 3 164.869082 74.7718915 102.830914 -1 4593
4595 3 164.835189 75.075567 102.861235 -1 4594
4596 3 164.943885 75.5496687 102.829011 -1 4595
4597 3 164.960333 75.5974443 102.841697 -1 4596
4598 3 164.99108 75.6826935 102.87 -1 4597
4599 3 164.965746 75.7750829 102.915121 -1 4598
4600 3 164.974718 76.0487491 102.933358 -1 4599
4601 3 164.9058 76.5347765 102.927404 -1 4600
4602 3 165.123188 76.991383 102.811692 -1 4601
4603 3 165.227963 77.210368 102.832905 -1 4602
4604 3 165.284582 77.3475156 102.873622 -1 4603
4605 3 165.298597 77.5146185 102.849255 -1 4604
4606 3 165.280565 77.5611097 102.85813 -1 4605
4607 3 165.270085 77.6020676 102.869615 -1 4606
4608 3 165.299081 77.5963413 102.900223 -1 4607
4609 3 165.308444 77.5987338 102.925953 -1 4608
4610 3 165.326236 77.6670217 102.932442 -1 4609
4611 3 165.335368 77.7314502 102.93907 -1 4610
4612 3 165.333808 77.8428581 102.980561 -1 4611
4613 3 165.359982 77.9011119 103.016421 -1 4612
4614 3 165.37717 77.9390454 103.032143 -1 4613
4615 3 165.385347 77.9752172 103.047303 -1 4614
4616 3 165.394703 78.052051 103.075379 -1 4615
4617 3 165.434603 78.1333965 103.080577 -1 4616
4618 3 165.446912 78.174734 103.094653 -1 4617
4619 3 165.550854 78.1825437 103.029392 -1 4618
4620 3 165.437453 78.1895039 103.114184 -1 4618
4621 3 165.458772 78.2726126 103.116584 -1 4620
4622 3 165.498446 78.3543285 103.096503 -1 4621
4623 3 165.59007 78.4464559 103.130084 -1 4622
4624 3 165.655341 78.5177259 103.141641 -1 4623
4625 3 165.678123 78.5838781 103.174644 -1 4624
4626 3 165.756293 78.8389935 103.132085 -1 4625
4627 3 165.785036 78.9803723 103.067789 -1 4626
4628 3 165.789091 79.1589388 103.039491 -1 4627
4629 3 165.829974 79.3115645 102.973619 -1 4628
4630 3 165.999512 79.5738436 102.941743 -1 4629
4631 3 166.085214 79.7060715 102.938379 -1 4630
4632 3 166.160937 79.8746208 102.898033 -1 4631
4633 3 166.239952 79.9893187 102.89934 -1 4632
4634 3 166.367975 80.0337229 102.877994 -1 4633
4635 3 166.425744 80.0798922 102.846954 -1 4634
4636 3 166.474127 80.1178846 102.817129 -1 4635
4637 3 166.508034 80.1962496 102.773515 -1 4636
4638 3 166.527065 80.2749676 102.727869 -1 4637
4639 3 166.519832 80.4111631 102.661894 -1 4638
4640 3 166.523766 80.6141936 102.627994 -1 4639
4641 3 166.525227 80.6719388 102.636315 -1 4640
4642 3 166.490428 80.856902 102.602691 -1 4641
4643 3 166.48239 80.9558233 102.622759 -1 4642
4644 3 166.479649 81.0570174 102.592999 -1 4643
4645 3 166.433316 81.1190069 102.593717 -1 4644
4646 3 166.492755 81.2345404 102.593214 -1 4645
4647 3 166.490679 81.308229 102.596551 -1 4646
4648 3 166.482404 81.373629 102.601457 -1 4647
4649 3 166.489822 81.4134178 102.615886 -1 4648
4650 3 166.432177 81.4923522 102.659993 -1 4649
4651 3 166.406051 81.5149588 102.674825 -1 4650
4652 3 166.407056 81.6222957 102.693779 -1 4651
4653 3 166.406462 81.6918096 102.698557 -1 4652
4654 3 166.410787 81.7496398 102.707373 -1 4653
4655 3 166.410277 81.8023101 102.717021 -1 4654
4656 3 166.489084 81.968313 102.705006 -1 4655
4657 3 166.576203 82.1205743 102.698265 -1 4656
4658 3 166.609411 82.2897621 102.629919 -1 4657
4659 3 166.657726 82.4618896 102.563055 -1 4658
4660 3 166.651909 82.7774443 102.522887 -1 4659
4661 3 166.690848 82.8759935 102.525404 -1 4660
4662 3 166.845721 83.0381405 102.477018 -1 4661
4663 3 166.905985 83.0604154 102.454568 -1 4662
4664 3 166.925631 83.2068746 102.391908 -1 4663
4665 3 167.007599 83.2848516 102.357203 -1 4664
4666 3 167.071786 83.3156722 102.40722 -1 4665
4667 3 167.052087 83.3075351 102.431366 -1 4666
4668 3 167.001399 83.5236723 102.290411 -1 4665
4669 3 167.05286 83.7491048 102.260566 -1 4668
4670 3 167.091143 83.8670078 102.258487 -1 4669
4671 3 167.1262 83.9245991 102.198506 -1 4670
4672 3 167.158252 83.938071 102.273405 -1 4671
4673 3 167.230486 83.9594254 102.302648 -1 4672
4674 3 167.308791 84.0230504 102.321301 -1 4673
4675 3 167.357515 84.0817873 102.33704 -1 4674
4676 3 167.376415 84.1120786 102.282336 -1 4675
4677 3 166.488093 81.102408 102.531073 -1 4644
4678 3 166.513889 81.108313 102.507895 -1 4677
4679 3 166.483718 80.5227465 102.599356 -1 4639
4680 3 166.417695 80.6676863 102.523132 -1 4679
4681 3 166.342357 80.7233644 102.47179 -1 4680
4682 3 166.396216 80.7286059 102.452453 -1 4681
4683 3 165.816263 79.2984987 102.950705 -1 4629
4684 3 165.794327 79.2793782 102.928563 -1 4683
4685 3 165.716718 79.3151978 102.933051 -1 4684
4686 3 165.620348 79.3022089 102.949892 -1 4685
4687 3 165.561978 79.2870251 102.972225 -1 4686
4688 3 165.502074 79.3045411 102.984525 -1 4687
4689 3 165.414957 79.3840137 102.97475 -1 4688
4690 3 165.352995 79.4963424 102.958248 -1 4689
4691 3 165.307589 79.6459816 102.932634 -1 4690
4692 3 165.279046 79.9990447 102.848307 -1 4691
4693 3 165.292893 80.1626176 102.801242 -1 4692
4694 3 165.325515 80.3531093 102.723692 -1 4693
4695 3 165.36182 80.5561265 102.643159 -1 4694
4696 3 165.373393 80.6611127 102.588633 -1 4695
4697 3 165.468767 80.8987429 102.430966 -1 4696
4698 3 165.463762 81.0463537 102.362126 -1 4697
4699 3 165.487315 81.0826726 102.32956 -1 4698
4700 3 165.541996 81.1359465 102.296107 -1 4699
4701 3 165.620554 81.230635 102.253781 -1 4700
4702 3 165.689791 81.3645915 102.198993 -1 4701
4703 3 165.756307 81.4168615 102.142633 -1 4702
4704 3 165.829846 81.5711917 102.157796 -1 4703
4705 3 165.841841 81.6538016 102.160579 -1 4704
4706 3 165.852389 81.7644982 102.205023 -1 4705
4707 3 165.843039 81.9359586 102.204485 -1 4706
4708 3 165.864685 82.1601773 102.068634 -1 4707
4709 3 165.85144 82.1617506 102.041501 -1 4708
4710 3 165.725147 81.3537994 102.131763 -1 4703
4711 3 165.711891 81.2607991 102.131935 -1 4710
4712 3 165.506377 81.1769376 102.404507 -1 4698
4713 3 164.882717 76.5635854 102.941228 -1 4601
4714 3 164.775796 76.7866958 103.012099 -1 4713
4715 3 164.82558 75.7918677 102.765691 -1 4597
4716 3 164.773851 75.8870398 102.627624 -1 4715
4717 3 164.79913 75.8614241 102.612863 -1 4716
4718 3 164.828543 75.8366766 102.598305 -1 4717
4719 3 164.706859 75.8839607 102.620833 -1 4716
4720 3 164.660279 75.9005544 102.584653 -1 4719
4721 3 164.619088 75.9546285 102.537443 -1 4720
4722 3 164.592095 75.9333842 102.489601 -1 4721
4723 3 164.436658 75.8165154 102.48241 -1 4722
4724 3 164.387917 75.7539422 102.470614 -1 4723
4725 3 164.350112 75.7377031 102.419929 -1 4724
4726 3 164.313022 75.7426437 102.388441 -1 4725
4727 3 164.295032 75.7256301 102.365954 -1 4726
4728 3 164.240945 75.7031405 102.315308 -1 4727
4729 3 164.186766 75.6650642 102.269479 -1 4728
4730 3 164.14396 75.6349449 102.248227 -1 4729
4731 3 164.029723 75.5785496 102.175487 -1 4730
4732 3 163.886761 75.4878556 102.161872 -1 4731
4733 3 163.776246 75.3567655 102.164574 -1 4732
4734 3 163.811213 75.3931537 102.131262 -1 4733
4735 3 163.830905 75.3981209 102.106046 -1 4734
4736 3 163.634246 75.3357977 102.181236 -1 4733
4737 3 163.517153 75.4001714 102.148223 -1 4736
4738 3 163.464253 75.2156758 102.22592 -1 4737
4739 3 163.433384 75.1467936 102.269938 -1 4738
4740 3 164.858281 73.5943215 103.01426 -1 4591
4741 3 164.937565 73.5508963 103.088205 -1 4740
4742 3 165.11287 73.5479658 103.13456 -1 4741
4743 3 165.271061 73.6041885 103.160824 -1 4742
4744 3 165.310861 73.5888246 103.221618 -1 4743
4745 3 165.345985 73.6317286 103.263879 -1 4744
4746 3 165.372608 73.6622029 103.283238 -1 4745
4747 3 165.486991 73.5953099 103.342553 -1 4746
4748 3 165.591879 73.4963832 103.616134 -1 4747
4749 3 165.634843 73.4468853 103.661877 -1 4748
4750 3 165.674989 73.3913372 103.709143 -1 4749
4751 3 165.693601 73.2817402 103.770569 -1 4750
4752 3 165.553511 73.0816222 103.867609 -1 4751
4753 3 165.472352 72.9211862 103.856567 -1 4752
4754 3 165.481871 72.8873798 103.842343 -1 4753
4755 3 165.24145 73.7369443 103.271083 -1 4746
4756 3 165.161697 73.9003121 103.314455 -1 4755
4757 3 165.141496 73.9513431 103.32208 -1 4756
4758 3 165.138332 74.195238 103.34885 -1 4757
4759 3 165.187787 74.4666394 103.372804 -1 4758
4760 3 165.319413 74.724529 103.333436 -1 4759
4761 3 165.467113 74.7770077 103.25741 -1 4760
4762 3 165.513905 74.9593565 103.180768 -1 4761
4763 3 165.49058 75.1297704 103.099677 -1 4762
4764 3 165.448294 75.2425601 103.034199 -1 4763
4765 3 165.456513 75.4490804 102.971215 -1 4764
4766 3 165.505705 75.6261405 102.871032 -1 4765
4767 3 165.522794 75.8586378 102.85235 -1 4766
4768 3 165.513168 75.8762044 102.871346 -1 4767
4769 3 164.823971 73.5730049 103.120339 -1 4741
4770 3 164.691178 73.5506814 103.267276 -1 4769
4771 3 164.69513 73.5528864 103.292795 -1 4770
4772 3 164.687936 72.4807195 102.532039 -1 4572
4773 3 164.714867 72.6443311 102.458782 -1 4772
4774 3 164.745951 72.6739219 102.400837 -1 4773
4775 3 164.760015 72.6682913 102.35176 -1 4774
4776 3 164.748486 72.6474518 102.304455 -1 4775
4777 3 164.749212 72.7188238 102.230269 -1 4776
4778 3 164.732146 72.7437015 102.168291 -1 4777
4779 3 164.692722 72.7365792 102.139826 -1 4778
4780 3 164.69099 72.7205426 102.092018 -1 4779
4781 3 164.664152 72.6973753 102.069834 -1 4780
4782 3 164.668938 72.5592546 102.086286 -1 4781
4783 3 164.633231 72.4318295 102.068588 -1 4782
4784 3 164.730488 72.3585284 102.154366 -1 4783
4785 3 164.748261 72.4181276 102.16447 -1 4784
4786 3 164.576587 72.4548631 102.002607 -1 4783
4787 3 164.508468 72.4783538 101.961532 -1 4786
4788 3 164.451637 72.4851527 101.900428 -1 4787
4789 3 164.448429 72.5601183 101.824422 -1 4788
4790 3 164.444877 72.5788324 101.73911 -1 4789
4791 3 164.427634 72.5763989 101.685086 -1 4790
4792 3 164.439014 72.5902639 101.602787 -1 4791
4793 3 164.467877 72.6302133 101.567367 -1 4792
4794 3 164.505805 72.6432662 101.514692 -1 4793
4795 3 164.549555 72.7195156 101.469886 -1 4794
4796 3 164.555725 72.7278144 101.441568 -1 4795
4797 3 164.522876 72.8175608 101.463461 -1 4796
4798 3 164.117704 72.180194 102.456913 -1 4569
4799 3 164.093201 72.1608457 102.486418 -1 4798
4800 3 163.916594 72.1207359 102.505914 -1 4799
4801 3 163.576982 72.1589854 102.562821 -1 4800
4802 3 162.990805 72.2062929 102.696086 -1 4801
4803 3 162.807129 72.3360139 102.663111 -1 4802
4804 3 162.480748 72.4053272 102.634093 -1 4803
4805 3 162.367735 72.4232467 102.643078 -1 4804
4806 3 162.228199 72.5007074 102.630924 -1 4805
4807 3 161.906155 72.6939827 102.61648 -1 4806
4808 3 161.897215 72.7697228 102.565905 -1 4807
4809 3 161.906525 72.8950927 102.449463 -1 4808
4810 3 161.885011 72.8461013 102.331734 -1 4809
4811 3 161.819024 72.9190772 102.302331 -1 4810
4812 3 161.727298 72.9869292 102.245729 -1 4811
4813 3 161.666303 73.0258467 102.201248 -1 4812
4814 3 161.558153 73.0004466 102.172041 -1 4813
4815 3 161.510484 73.0423406 102.127982 -1 4814
4816 3 161.365388 72.9654545 102.058649 -1 4815
4817 3 161.196252 72.9681704 102.0409 -1 4816
4818 3 161.177731 73.0025584 101.923276 -1 4817
4819 3 161.112719 72.9192864 101.837458 -1 4818
4820 3 161.739228 72.9647315 102.201454 -1 4813
4821 3 161.974138 72.9122294 102.294057 -1 4810
4822 3 162.168606 73.0755757 102.210769 -1 4821
4823 3 162.330402 73.2098525 102.185655 -1 4822
4824 3 162.294025 73.2349985 102.095491 -1 4823
4825 3 162.298914 73.2442496 102.066908 -1 4824
4826 3 162.328987 73.2605144 102.038743 -1 4825
4827 3 162.467026 73.2618019 102.026453 -1 4826
4828 3 162.606944 73.3878009 101.975656 -1 4827
4829 3 162.746527 73.4204492 101.901472 -1 4828
4830 3 162.804022 73.303599 101.865043 -1 4829
4831 3 162.786868 73.281977 101.817374 -1 4830
4832 3 161.455474 72.9016403 102.636802 -1 4807
4833 3 161.377667 72.9512667 102.639587 -1 4832
4834 3 161.289723 73.083067 102.719753 -1 4833
4835 3 161.129958 73.0940394 102.778401 -1 4834
4836 3 160.899981 72.9495679 102.800867 -1 4835
4837 3 160.773587 72.9165116 102.850724 -1 4836
4838 3 160.5713 72.8499997 102.877681 -1 4837
4839 3 160.482372 72.8228024 102.799586 -1 4838
4840 3 160.3277 72.8902872 102.711485 -1 4839
4841 3 159.966064 72.8897501 102.754732 -1 4840
4842 3 159.826575 72.8884489 102.767742 -1 4841
4843 3 159.580731 72.8875926 102.718603 -1 4842
4844 3 159.376502 72.8162703 102.773433 -1 4843
4845 3 159.361865 72.868447 102.80765 -1 4844
4846 3 158.769527 73.0765948 102.97164 -1 4845
4847 3 158.390106 73.2244014 103.044919 -1 4846
4848 3 157.949638 73.2651771 103.017562 -1 4847
4849 3 157.743781 73.2502742 103.054946 -1 4848
4850 3 157.6225 73.2179013 103.105448 -1 4849
4851 3 157.452577 73.1461995 103.138145 -1 4850
4852 3 157.30283 73.2125286 103.129673 -1 4851
4853 3 157.255325 73.3206538 103.11735 -1 4852
4854 3 157.118391 73.2751656 103.170538 -1 4853
4855 3 157.035233 73.3267187 103.17267 -1 4854
4856 3 156.856972 73.3103978 103.187526 -1 4855
4857 3 156.700027 73.3403071 103.21548 -1 4856
4858 3 156.687064 73.2458435 103.269246 -1 4857
4859 3 156.615455 73.2896946 103.325861 -1 4858
4860 3 156.510078 73.1793063 103.427319 -1 4859
4861 3 156.478749 73.0242359 103.574466 -1 4860
4862 3 156.478566 72.9758659 103.691133 -1 4861
4863 3 156.575466 72.97412 103.776516 -1 4862
4864 3 156.636284 73.0050227 103.848504 -1 4863
4865 3 156.65066 73.069427 103.931179 -1 4864
4866 3 156.627026 73.0969094 103.945841 -1 4865
4867 3 156.643316 73.3786295 103.224106 -1 4857
4868 3 156.515225 73.4139065 103.278431 -1 4867
4869 3 156.458281 73.4514171 103.287269 -1 4868
4870 3 156.365771 73.5099951 103.28645 -1 4869
4871 3 156.022261 73.6222506 103.272707 -1 4870
4872 3 155.899106 73.7381243 103.276971 -1 4871
4873 3 155.716736 73.8926858 103.289546 -1 4872
4874 3 155.677247 73.9408155 103.321935 -1 4873
4875 3 155.618842 74.014763 103.344658 -1 4874
4876 3 155.672447 74.1906447 103.345063 -1 4875
4877 3 155.734109 74.3579657 103.424478 -1 4876
4878 3 155.875079 74.4752839 103.450256 -1 4877
4879 3 156.032298 74.4413225 103.474254 -1 4878
4880 3 156.011298 74.2598844 103.55447 -1 4879
4881 3 156.065159 74.1714574 103.561478 -1 4880
4882 3 156.104537 74.173951 103.614606 -1 4881
4883 3 156.201451 74.1698387 103.599005 -1 4882
4884 3 156.279336 74.1945796 103.572732 -1 4883
4885 3 156.352362 74.2019628 103.551466 -1 4884
4886 3 156.493526 74.2198102 103.558144 -1 4885
4887 3 156.615089 74.2121268 103.596464 -1 4886
4888 3 156.687962 74.1404416 103.675931 -1 4887
4889 3 156.759874 74.0206957 103.770404 -1 4888
4890 3 156.879212 73.9709033 103.847157 -1 4889
4891 3 156.958327 74.0098261 103.892505 -1 4890
4892 3 156.891294 74.0521097 103.948955 -1 4891
4893 3 156.814851 73.9829388 103.989077 -1 4892
4894 3 156.743488 73.8686215 104.043774 -1 4893
4895 3 156.721587 73.8298774 104.079158 -1 4894
4896 3 156.707575 73.7146089 104.189542 -1 4895
4897 3 156.674502 73.7442193 104.227629 -1 4896
4898 3 156.67357 73.7960154 104.236474 -1 4897
4899 3 156.605957 73.7759519 104.261839 -1 4898
4900 3 156.546722 73.7739766 104.307399 -1 4899
4901 3 156.499026 73.7222297 104.344422 -1 4900
4902 3 156.455568 73.6744752 104.330357 -1 4901
4903 3 156.313693 73.6607429 104.296875 -1 4902
4904 3 156.113265 73.6364536 104.286639 -1 4903
4905 3 156.057375 73.7673683 104.190692 -1 4904
4906 3 155.865744 74.4963939 103.493335 -1 4878
4907 3 155.728936 74.3969309 103.538047 -1 4906
4908 3 155.679717 74.3788898 103.564721 -1 4907
4909 3 155.5579 74.3975046 103.573813 -1 4908
4910 3 158.489327 73.1954111 103.088893 -1 4847
4911 3 158.7841 73.1042773 103.222006 -1 4910
4912 3 158.787683 73.1690927 103.304844 -1 4911
4913 3 158.837851 73.1817918 103.433862 -1 4912
4914 3 158.906209 73.2222873 103.478824 -1 4913
4915 3 158.747923 73.1785626 103.503337 -1 4914
4916 3 158.654699 73.1885457 103.568284 -1 4915
4917 3 158.516108 73.2840987 103.602081 -1 4916
4918 3 158.442991 73.3005094 103.666734 -1 4917
4919 3 158.45198 73.3900309 103.715972 -1 4918
4920 3 158.363147 73.3617377 103.793041 -1 4919
4921 3 158.37054 73.3915557 103.809819 -1 4920
4922 3 158.310795 73.4391684 103.840198 -1 4921
4923 3 158.997467 73.1910179 103.522832 -1 4914
4924 3 159.118329 73.082802 103.593796 -1 4923
4925 3 159.207417 73.0202626 103.647445 -1 4924
4926 3 160.316976 72.8920729 102.683878 -1 4840
4927 3 160.295761 72.8966973 102.628333 -1 4926
4928 3 160.200657 72.8336177 102.58674 -1 4927
4929 3 160.077837 72.6405384 102.556856 -1 4928
4930 3 164.212764 69.7557289 101.921775 -1 4562
4931 3 164.101607 69.7587109 101.882161 -1 4930
4932 3 164.055689 69.7309074 101.858563 -1 4931
4933 3 164.036094 69.7056157 101.837036 -1 4932
4934 3 163.962738 69.7760929 101.781673 -1 4933
4935 3 163.911967 69.7492123 101.703497 -1 4934
4936 3 163.928577 69.7677664 101.646045 -1 4935
4937 3 163.897589 69.5946186 101.666458 -1 4936
4938 3 163.986344 69.5533002 101.607222 -1 4937
4939 3 164.116599 69.5372794 101.491063 -1 4938
4940 3 164.193899 69.5729333 101.381014 -1 4939
4941 3 164.236905 69.5738029 101.304309 -1 4940
4942 3 164.287684 69.5542248 101.234329 -1 4941
4943 3 164.325575 69.5436427 101.187361 -1 4942
4944 3 164.347887 69.5129683 101.144478 -1 4943
4945 3 164.37946 69.4877977 101.100975 -1 4944
4946 3 164.404073 69.4640607 101.056249 -1 4945
4947 3 164.424538 69.3866226 101.026544 -1 4946
4948 3 164.444603 69.3452493 100.986307 -1 4947
4949 3 164.434343 69.3147592 100.966748 -1 4948
4950 3 164.440162 69.2621913 100.900817 -1 4949
4951 3 164.446035 69.228946 100.911032 -1 4950
4952 3 164.438167 69.2122473 100.860424 -1 4951
4953 3 164.426359 69.1757988 100.787693 -1 4952
4954 3 164.407498 69.1847971 100.755695 -1 4953
4955 3 164.421052 69.1369395 100.661546 -1 4954
4956 3 164.434248 69.0684393 100.655255 -1 4955
4957 3 164.449298 68.8210793 100.590414 -1 4956
4958 3 164.407861 68.7967312 100.565253 -1 4957
4959 3 164.364484 68.7557004 100.544594 -1 4958
4960 3 164.164434 68.6482093 100.497797 -1 4959
4961 3 163.964002 68.5474492 100.476555 -1 4960
4962 3 163.890493 68.6610296 100.518887 -1 4961
4963 3 163.880416 68.774607 100.540525 -1 4962
4964 3 163.9179 68.9100077 100.561024 -1 4963
4965 3 163.920921 68.9177111 100.586616 -1 4964
4966 3 163.929932 68.4894893 100.4616 -1 4961
4967 3 163.849464 68.3993048 100.422966 -1 4966
4968 3 163.835604 68.3817348 100.371149 -1 4967
4969 3 163.783053 68.3736588 100.339979 -1 4968
4970 3 163.767535 68.3946288 100.304713 -1 4969
4971 3 163.730808 68.3741339 100.195705 -1 4970
4972 3 163.683647 68.3373934 100.145375 -1 4971
4973 3 163.658703 68.2685534 100.106438 -1 4972
4974 3 163.541178 68.3119648 100.053489 -1 4973
4975 3 163.481136 68.3177118 100.017457 -1 4974
4976 3 163.703867 68.146294 100.117888 -1 4973
4977 3 163.693046 68.0725072 100.109497 -1 4976
4978 3 163.970177 69.8594941 101.596709 -1 4936
4979 3 163.974671 69.5593461 101.84638 -1 4933
4980 3 163.826025 69.3896818 101.853113 -1 4979
4981 3 163.578619 69.3868307 101.854582 -1 4980
4982 3 163.510483 69.3705673 101.879013 -1 4981
4983 3 163.372633 69.2990471 101.912213 -1 4982
4984 3 163.20924 69.2322127 101.860689 -1 4983
4985 3 162.875416 69.2739886 101.867513 -1 4984
4986 3 162.735927 69.2871121 101.795316 -1 4985
4987 3 162.622368 69.2586957 101.872642 -1 4986
4988 3 162.407392 69.0425261 101.913335 -1 4987
4989 3 162.371682 68.8704756 101.986433 -1 4988
4990 3 162.352556 68.6892791 102.063665 -1 4989
4991 3 162.334636 68.6479418 102.100653 -1 4990
4992 3 162.323348 68.6310097 102.158204 -1 4991
4993 3 162.272779 68.6245142 102.181806 -1 4992
4994 3 162.246322 68.6218992 102.206752 -1 4993
4995 3 162.210263 68.5632613 102.246806 -1 4994
4996 3 162.171493 68.5378559 102.303895 -1 4995
4997 3 162.033092 68.5854724 102.303013 -1 4996
4998 3 161.951843 68.6001053 102.317417 -1 4997
4999 3 161.901905 68.6148693 102.334956 -1 4998
5000 3 161.815829 68.6562256 102.368002 -1 4999
5001 3 161.82197 68.6746666 102.390121 -1 5000
5002 3 165.304739 68.1917734 101.870143 -1 4557
5003 3 165.49018 68.2207284 101.90934 -1 5002
5004 3 165.641952 68.2491744 101.864131 -1 5003
5005 3 165.761976 68.2061683 101.835474 -1 5004
5006 3 165.842128 68.172037 101.907824 -1 5005
5007 3 165.817469 68.1387027 101.995235 -1 5006
5008 3 165.909941 68.2315555 102.006417 -1 5007
5009 3 166.072878 68.2731257 101.959028 -1 5008
5010 3 166.251798 68.23453 101.908986 -1 5009
5011 3 166.279781 68.253941 101.879773 -1 5010
5012 3 166.137881 66.9787022 101.454502 -1 4551
5013 3 166.578646 66.8955258 101.499312 -1 5012
5014 3 166.694935 66.9136173 101.480439 -1 5013
5015 3 167.01384 66.9214502 101.596204 -1 5014
5016 3 167.188988 66.9466189 101.582323 -1 5015
5017 3 167.262334 66.8891674 101.578882 -1 5016
5018 3 167.424889 66.7996662 101.594156 -1 5017
5019 3 167.651589 66.6713184 101.627015 -1 5018
5020 3 167.826024 66.6829386 101.671139 -1 5019
5021 3 168.151743 66.7507357 101.717962 -1 5020
5022 3 168.290616 66.6983711 101.774831 -1 5021
5023 3 168.434052 66.7112268 101.815061 -1 5022
5024 3 168.630757 66.4576095 101.769189 -1 5023
5025 3 168.681629 66.0394609 101.720896 -1 5024
5026 3 168.485547 65.7161803 101.563736 -1 5025
5027 3 167.017943 66.8766097 101.635786 -1 5015
5028 3 167.036494 66.8459365 101.673207 -1 5027
5029 3 167.046543 66.9023108 101.713564 -1 5028
5030 3 165.942045 64.0811007 101.185533 -1 4535
5031 3 165.793904 64.0307581 101.208708 -1 5030
5032 3 165.749305 63.785961 101.235531 -1 5031
5033 3 165.747127 63.5397624 101.26707 -1 5032
5034 3 165.840898 63.4170253 101.279514 -1 5033
5035 3 166.057281 63.1969788 101.301398 -1 5034
5036 3 166.188162 63.22331 101.365498 -1 5035
5037 3 166.34539 63.2202481 101.467148 -1 5036
5038 3 166.365415 63.1264909 101.546984 -1 5037
5039 3 166.37524 63.1509189 101.569884 -1 5038
5040 3 166.398634 63.184999 101.592009 -1 5039
5041 3 166.412148 63.3596714 101.606975 -1 5040
5042 3 166.38524 63.48856 101.655658 -1 5041
5043 3 166.400841 63.6378572 101.731505 -1 5042
5044 3 166.519201 63.7869585 101.81857 -1 5043
5045 3 166.574923 63.8592933 101.834699 -1 5044
5046 3 167.374843 63.6692032 100.564054 -1 4518
5047 3 167.318984 63.7454148 100.511008 -1 5046
5048 3 167.272197 63.7728988 100.47081 -1 5047
5049 3 167.279534 63.7972602 100.437875 -1 5048
5050 3 170.646832 63.2018708 97.1288275 -1 4434
5051 3 170.659112 63.1442728 97.1157895 -1 5050
5052 3 170.697866 63.1287392 97.0680911 -1 5051
5053 3 169.976137 63.3339323 96.1588956 -1 4413
5054 3 169.817401 63.2751933 96.2061793 -1 5053
5055 3 169.796087 63.2326089 96.2710443 -1 5054
5056 3 169.684582 63.255923 96.2772226 -1 5055
5057 3 169.620815 63.246915 96.2985399 -1 5056
5058 3 169.556222 63.2379398 96.3197481 -1 5057
5059 3 169.530862 63.2307737 96.3465829 -1 5058
5060 3 169.537789 63.109127 96.4056902 -1 5059
5061 3 169.486683 63.1896832 96.4076533 -1 5060
5062 3 169.782897 63.1000012 96.358618 -1 5055
5063 3 169.74916 63.0220956 96.4299494 -1 5062
5064 3 170.381986 63.1642335 95.7703367 -1 4405
5065 3 170.342066 63.1344541 95.8000618 -1 5064
5066 3 172.622992 63.4529369 93.8768093 -1 2061
5067 3 172.240508 63.2209409 93.920979 -1 5066
5068 3 171.582475 62.8834425 93.9415264 -1 5067
5069 3 171.291118 62.8695595 94.0101594 -1 5068
5070 3 171.107207 62.8061729 94.0512822 -1 5069
5071 3 170.593574 62.5857114 94.0719462 -1 5070
5072 3 169.993735 62.4804513 94.0216556 -1 5071
5073 3 169.745415 62.465151 94.0709339 -1 5072
5074 3 169.584878 62.4835562 94.0981212 -1 5073
5075 3 169.427343 62.502877 94.1257779 -1 5074
5076 3 169.085494 62.4617988 94.1364566 -1 5075
5077 3 168.978144 62.3904362 94.1944409 -1 5076
5078 3 168.57604 62.4231742 94.1783976 -1 5077
5079 3 168.353829 62.3391095 94.250351 -1 5078
5080 3 167.939953 62.2176692 94.2698296 -1 5079
5081 3 167.820907 62.1888063 94.3765402 -1 5080
5082 3 167.627171 62.0685128 94.4627433 -1 5081
5083 3 167.489572 61.9531796 94.5272157 -1 5082
5084 3 167.244622 61.770475 94.6201913 -1 5083
5085 3 167.033166 61.5202104 94.764645 -1 5084
5086 3 166.716653 61.2844317 94.7991969 -1 5085
5087 3 166.310868 61.2432966 94.8950096 -1 5086
5088 3 165.983761 61.0312986 94.8026748 -1 5087
5089 3 165.630658 60.787798 94.7133338 -1 5088
5090 3 165.521665 60.7720413 94.669716 -1 5089
5091 3 165.580928 61.0125549 94.6232563 -1 5090
5092 3 165.624308 61.21039 94.4933538 -1 5091
5093 3 165.482696 61.3836929 94.4918288 -1 5092
5094 3 165.440517 61.4523445 94.4997242 -1 5093
5095 3 165.400971 60.738208 94.6284581 -1 5090
5096 3 165.049821 60.6430513 94.5049104 -1 5095
5097 3 164.911601 60.6186789 94.4587747 -1 5096
5098 3 164.779524 60.5717886 94.4187913 -1 5097
5099 3 164.480175 60.4897624 94.239143 -1 5098
5100 3 164.396789 60.4851756 94.1356965 -1 5099
5101 3 164.377866 60.4774603 94.1039683 -1 5100
5102 3 164.101433 60.5034731 93.9945572 -1 5101
5103 3 164.031585 60.5052961 93.9221864 -1 5102
5104 3 164.049498 60.5060502 93.8633607 -1 5103
5105 3 164.051707 60.475616 93.7785372 -1 5104
5106 3 164.032227 60.4625937 93.6863526 -1 5105
5107 3 164.038196 60.4336167 93.6016416 -1 5106
5108 3 164.035939 60.4247893 93.5110085 -1 5107
5109 3 163.941947 60.2947702 93.4954026 -1 5108
5110 3 164.061259 60.6032595 93.4126607 -1 5109
5111 3 164.030969 60.6248827 93.2798899 -1 5110
5112 3 163.959192 60.4667805 93.1197496 -1 5111
5113 3 163.930531 60.3841074 93.041484 -1 5112
5114 3 163.913947 60.3167801 92.9615269 -1 5113
5115 3 163.839742 60.1714602 92.8592664 -1 5114
5116 3 163.833418 60.1562008 92.7688863 -1 5115
5117 3 163.921445 59.9963007 92.6952897 -1 5116
5118 3 163.877712 59.8613613 92.5641008 -1 5117
5119 3 163.873631 59.7708177 92.4910175 -1 5118
5120 3 163.932558 59.6596255 92.3395903 -1 5119
5121 3 163.956497 59.6775201 92.3083182 -1 5120
5122 3 163.9909 59.6630381 92.2240148 -1 5121
5123 3 163.86325 59.5397087 91.9825773 -1 5122
5124 3 163.409958 59.5285741 91.724746 -1 5123
5125 3 163.319552 59.4937797 91.6244629 -1 5124
5126 3 163.242525 59.4469512 91.4977186 -1 5125
5127 3 162.982631 59.4633443 91.4214487 -1 5126
5128 3 162.52976 59.4927393 91.2503452 -1 5127
5129 3 162.216578 59.5145382 91.1036885 -1 5128
5130 3 162.177013 59.5186903 91.0654125 -1 5129
5131 3 162.005009 59.5546237 90.9689059 -1 5130
5132 3 161.61533 59.5635423 90.7840399 -1 5131
5133 3 161.248025 59.4744128 90.6567446 -1 5132
5134 3 161.070228 59.4843326 90.5667196 -1 5133
5135 3 160.421768 58.8494271 90.5862891 -1 5134
5136 3 159.959633 58.4841712 90.6383334 -1 5135
5137 3 159.840385 58.3454586 90.5907266 -1 5136
5138 3 159.74995 58.0797839 90.5436246 -1 5137
5139 3 159.685157 58.009172 90.4880131 -1 5138
5140 3 159.401711 57.8321603 90.3977533 -1 5139
5141 3 159.34535 57.8266374 90.3605153 -1 5140
5142 3 159.201903 57.9243124 90.384785 -1 5141
5143 3 159.131305 57.9710222 90.4609105 -1 5142
5144 3 158.805098 58.1834907 90.4394824 -1 5143
5145 3 158.749728 58.2245237 90.4873891 -1 5144
5146 3 158.748306 58.2471975 90.513814 -1 5145
5147 3 158.694462 58.2800987 90.5637113 -1 5146
5148 3 158.72201 58.4287454 90.6288242 -1 5147
5149 3 158.742903 58.6974157 90.6355654 -1 5148
5150 3 158.764724 58.8983975 90.6574037 -1 5149
5151 3 158.683311 59.0607587 90.6448317 -1 5150
5152 3 158.719893 59.1921949 90.6520428 -1 5151
5153 3 158.698075 59.328631 90.6518345 -1 5152
5154 3 158.689922 59.5145819 90.6740772 -1 5153
5155 3 158.579427 59.4411642 90.5205047 -1 5154
5156 3 158.43442 59.4344483 90.4435843 -1 5155
5157 3 158.350922 59.3350672 90.3616148 -1 5156
5158 3 158.218807 59.308591 90.2277765 -1 5157
5159 3 158.178953 59.3031371 90.1619696 -1 5158
5160 3 158.685269 59.5586306 90.7270577 -1 5154
5161 3 158.699487 59.6350937 90.7437281 -1 5160
5162 3 158.656268 59.7245226 90.8142441 -1 5161
5163 3 158.574277 59.7611437 90.923236 -1 5162
5164 3 158.502805 59.8188149 90.9346967 -1 5163
5165 3 158.459943 59.8941329 90.9455092 -1 5164
5166 3 158.395071 59.8776572 90.8793888 -1 5165
5167 3 158.398716 59.8544944 90.8533011 -1 5166
5168 3 158.369742 59.8063588 90.7348968 -1 5167
5169 3 158.355828 59.717025 90.6267666 -1 5168
5170 3 158.304524 59.687764 90.5333957 -1 5169
5171 3 158.221709 59.6805477 90.4321622 -1 5170
5172 3 158.028322 59.6148301 90.3637085 -1 5171
5173 3 157.937907 59.7002499 90.3681415 -1 5172
5174 3 158.01275 59.7567205 90.3322539 -1 5173
5175 3 158.029895 59.7856958 90.2964723 -1 5174
5176 3 157.940699 60.0255864 90.2374108 -1 5175
5177 3 157.912156 60.2827826 90.1497004 -1 5176
5178 3 157.91962 60.4787341 90.1410722 -1 5177
5179 3 157.830802 60.6759716 90.1230524 -1 5178
5180 3 157.756455 60.8096234 90.1197148 -1 5179
5181 3 157.668075 60.7353551 90.0642743 -1 5180
5182 3 158.800404 58.9071435 90.6909979 -1 5150
5183 3 158.846865 58.9363107 90.7213915 -1 5182
5184 3 158.93986 59.0261492 90.7439309 -1 5183
5185 3 158.755073 58.2219606 90.4569729 -1 5145
5186 3 158.816498 58.2521509 90.3308872 -1 5185
5187 3 159.064094 57.6519204 90.4611778 -1 5141
5188 3 158.870079 57.5099913 90.5338905 -1 5187
5189 3 158.731053 57.3917066 90.6396292 -1 5188
5190 3 158.623811 57.1770274 90.5181894 -1 5189
5191 3 158.639131 57.1008676 90.4740233 -1 5190
5192 3 158.545437 56.9587605 90.401189 -1 5191
5193 3 158.469538 56.8903518 90.3135944 -1 5192
5194 3 158.401673 56.8382635 90.2548734 -1 5193
5195 3 158.411693 56.8122233 90.2303177 -1 5194
5196 3 158.410583 56.7855389 90.2047023 -1 5195
5197 3 158.353428 56.7368863 90.0514865 -1 5196
5198 3 158.227156 56.7332435 89.9122761 -1 5197
5199 3 158.190238 56.7126968 89.8814916 -1 5198
5200 3 158.180708 56.7157145 89.8481535 -1 5199
5201 3 158.202367 56.7550974 89.8096969 -1 5200
5202 3 158.217232 56.7758698 89.774824 -1 5201
5203 3 158.229668 56.793383 89.7404497 -1 5202
5204 3 158.139869 56.8153459 89.662789 -1 5203
5205 3 158.111981 56.8413521 89.6223272 -1 5204
5206 3 158.015862 56.8870049 89.5388801 -1 5205
5207 3 157.731877 56.8580753 89.4544002 -1 5206
5208 3 157.674713 56.8449723 89.4203562 -1 5207
5209 3 157.559452 56.8365755 89.3483313 -1 5208
5210 3 157.603243 56.8776724 89.2483371 -1 5209
5211 3 157.507901 56.8200623 89.2210957 -1 5210
5212 3 157.532118 56.8813481 89.177834 -1 5211
5213 3 157.581561 57.0040273 89.0915139 -1 5212
5214 3 157.212953 56.8364158 89.3173253 -1 5210
5215 3 156.899532 56.7634139 89.3704211 -1 5214
5216 3 156.541226 56.7608145 89.3426448 -1 5215
5217 3 156.414036 56.7389833 89.2752507 -1 5216
5218 3 156.297752 56.7486507 89.2332288 -1 5217
5219 3 156.052416 56.7703043 89.3051423 -1 5218
5220 3 155.899438 56.7910717 89.3214631 -1 5219
5221 3 155.659885 56.7323556 89.3504852 -1 5220
5222 3 155.471072 56.7334997 89.3698412 -1 5221
5223 3 155.29691 56.7813744 89.3488717 -1 5222
5224 3 155.174298 56.8051812 89.1810624 -1 5223
5225 3 155.02719 56.8053481 89.1421374 -1 5224
5226 3 154.789632 56.7616823 89.0779845 -1 5225
5227 3 154.518638 56.6746458 89.0540827 -1 5226
5228 3 154.311879 56.8558131 89.0668427 -1 5227
5229 3 154.028436 56.8890013 89.202587 -1 5228
5230 3 153.816272 56.8050382 89.2749392 -1 5229
5231 3 153.797238 56.7844609 89.3095908 -1 5230
5232 3 153.755585 56.7627615 89.343685 -1 5231
5233 3 153.728395 56.5247975 89.4265364 -1 5232
5234 3 153.732691 56.4442221 89.4140149 -1 5233
5235 3 153.650539 56.3375981 89.3122129 -1 5234
5236 3 153.624815 56.3072149 89.2874941 -1 5235
5237 3 153.580709 56.2606009 89.2351849 -1 5236
5238 3 153.534717 56.202727 89.216153 -1 5237
5239 3 153.544562 56.0830881 89.2129792 -1 5238
5240 3 153.627331 56.0888702 89.1835854 -1 5239
5241 3 153.4229 55.7683648 89.1895418 -1 5240
5242 3 153.82992 56.0361162 89.048654 -1 5241
5243 3 153.926161 56.0902055 89.0087959 -1 5242
5244 3 153.915777 56.0358493 88.897824 -1 5243
5245 3 154.046446 56.0626848 88.8037846 -1 5244
5246 3 154.053591 55.916118 88.7453638 -1 5245
5247 3 154.167691 55.8963658 88.6306634 -1 5246
5248 3 154.198052 55.7967456 88.5623816 -1 5247
5249 3 154.231271 55.7459966 88.544517 -1 5248
5250 3 154.17567 55.6401543 88.4442075 -1 5249
5251 3 154.253593 55.6818751 88.4062484 -1 5250
5252 3 153.442507 56.3122198 89.1885857 -1 5238
5253 3 153.799448 56.8066117 89.2432251 -1 5230
5254 3 153.723109 56.8133379 89.1161349 -1 5253
5255 3 153.581237 56.820954 89.017837 -1 5254
5256 3 153.469073 56.8712499 88.9115035 -1 5255
5257 3 153.443713 56.9356905 88.8353777 -1 5256
5258 3 153.4276 57.0505856 88.7485593 -1 5257
5259 3 153.421812 57.3187782 88.4760886 -1 5258
5260 3 153.269741 57.3937466 88.3955119 -1 5259
5261 3 153.10013 57.4150872 88.3267069 -1 5260
5262 3 152.946023 57.4896309 88.338559 -1 5261
5263 3 152.838451 57.5606577 88.3521272 -1 5262
5264 3 152.788387 57.603655 88.2815474 -1 5263
5265 3 152.757248 57.6488489 88.1502451 -1 5264
5266 3 152.727012 57.6599052 88.0566735 -1 5265
5267 3 152.628369 57.6481498 87.9674471 -1 5266
5268 3 152.696554 57.7151556 87.9236384 -1 5267
5269 3 152.299641 57.4517436 87.9467943 -1 5268
5270 3 155.969317 56.76485 89.2381584 -1 5219
5271 3 155.880362 56.7521477 89.1726095 -1 5270
5272 3 155.878385 56.8032618 89.1297263 -1 5271
5273 3 156.877684 56.5607599 89.4463092 -1 5215
5274 3 156.75758 56.3845385 89.3512082 -1 5273
5275 3 156.72192 56.317385 89.3324235 -1 5274
5276 3 156.696642 56.2228204 89.2894415 -1 5275
5277 3 156.697944 56.2148475 89.2599472 -1 5276
5278 3 156.711696 56.1923743 89.2033515 -1 5277
5279 3 156.709956 56.1671662 89.1776302 -1 5278
5280 3 156.670968 56.1382706 89.1184355 -1 5279
5281 3 156.640952 56.096942 89.0628885 -1 5280
5282 3 156.570548 56.0293935 89.0104837 -1 5281
5283 3 156.641581 56.0566816 88.915178 -1 5282
5284 3 156.557742 56.0405841 88.8812501 -1 5283
5285 3 156.526755 55.9975317 88.8576302 -1 5284
5286 3 156.598927 55.9623409 88.7769625 -1 5285
5287 3 156.636988 55.9660622 88.6846551 -1 5286
5288 3 156.591327 55.9272159 88.5961877 -1 5287
5289 3 156.421146 55.8029988 88.5191969 -1 5288
5290 3 156.411911 55.8267848 88.4815894 -1 5289
5291 3 156.107562 55.6907598 88.4622587 -1 5290
5292 3 157.136829 56.2077505 88.3208489 -1 5291
5293 3 157.108507 56.1175612 88.3080569 -1 5292
5294 3 157.175878 56.183564 88.2351426 -1 5293
5295 3 157.248176 56.1743678 88.1801459 -1 5294
5296 3 157.285442 56.1231818 88.1005908 -1 5295
5297 3 157.198788 56.0566407 88.0146541 -1 5296
5298 3 157.169849 55.9973032 87.9632794 -1 5297
5299 3 157.26373 56.014942 87.9036541 -1 5298
5300 3 157.160438 55.9605544 87.8767526 -1 5299
5301 3 157.017346 55.8875551 87.8514803 -1 5300
5302 3 157.077579 55.8620113 87.7991605 -1 5301
5303 3 157.144944 55.8226588 87.7506788 -1 5302
5304 3 157.125789 55.6039033 87.6124263 -1 5303
5305 3 157.123826 55.455633 87.5849235 -1 5304
5306 3 157.181274 55.4010524 87.5395421 -1 5305
5307 3 157.319662 55.3805677 87.52374 -1 5306
5308 3 157.483542 55.4580685 87.5811919 -1 5307
5309 3 157.411718 56.0158042 87.8839865 -1 5299
5310 3 157.79754 57.1248698 89.5266427 -1 5205
5311 3 157.604051 57.0908436 89.5158973 -1 5310
5312 3 157.516 57.066233 89.5763642 -1 5311
5313 3 157.607875 57.1414807 89.631105 -1 5312
5314 3 157.549964 57.1303813 89.6912859 -1 5313
5315 3 157.512183 57.2370009 89.7899987 -1 5314
5316 3 157.503522 57.2503912 89.7861906 -1 5315
5317 3 157.440896 57.2256903 89.8489957 -1 5316
5318 3 158.575281 56.8285301 90.2445755 -1 5195
5319 3 158.611192 56.7340178 90.2704393 -1 5318
5320 3 158.679168 56.660698 90.3267914 -1 5319
5321 3 158.706644 56.4981721 90.3995245 -1 5320
5322 3 158.886066 56.3842202 90.5104339 -1 5321
5323 3 159.111381 56.2915697 90.6542422 -1 5322
5324 3 159.207553 56.0824739 90.8741686 -1 5323
5325 3 159.245427 55.9675701 91.0963003 -1 5324
5326 3 159.246483 55.7570976 91.3053241 -1 5325
5327 3 159.45225 55.7725218 91.4223445 -1 5326
5328 3 159.507096 55.7469411 91.4671608 -1 5327
5329 3 159.587094 55.7509109 91.5080966 -1 5328
5330 3 159.649014 55.7342066 91.5517786 -1 5329
5331 3 159.670292 55.659448 91.6043271 -1 5330
5332 3 159.736543 55.6053476 91.5630998 -1 5331
5333 3 159.873143 55.4899211 91.5779907 -1 5332
5334 3 159.797477 55.4678617 91.5101807 -1 5333
5335 3 159.90529 55.4962987 91.6122969 -1 5333
5336 3 159.93217 55.4979903 91.6470538 -1 5335
5337 3 159.959413 55.4341945 91.6979887 -1 5336
5338 3 159.982347 55.351267 91.6900295 -1 5337
5339 3 160.088634 55.3416686 91.7384277 -1 5338
5340 3 160.149652 55.3729304 91.8966782 -1 5339
5341 3 160.116238 55.2903314 92.0070096 -1 5340
5342 3 160.047798 55.1413058 92.0031443 -1 5341
5343 3 160.000417 55.0491696 92.0511079 -1 5342
5344 3 160.025222 54.9962093 92.0991758 -1 5343
5345 3 159.823273 54.985599 92.1059325 -1 5344
5346 3 159.787896 54.9808995 92.1652529 -1 5345
5347 3 159.712261 55.1191659 92.2151516 -1 5346
5348 3 159.687243 55.1271339 92.2727281 -1 5347
5349 3 160.128608 54.9784729 92.0863564 -1 5344
5350 3 160.217395 54.9809012 92.0351329 -1 5349
5351 3 160.130972 54.8521905 91.9611043 -1 5350
5352 3 160.168853 54.7499319 91.929271 -1 5351
5353 3 160.196273 54.7374175 91.9677294 -1 5352
5354 3 160.250193 54.7242259 92.0415199 -1 5353
5355 3 160.231801 54.5577969 92.0812584 -1 5354
5356 3 160.235611 54.4956588 92.1604823 -1 5355
5357 3 160.241552 54.4488346 92.2046807 -1 5356
5358 3 160.286807 54.3565106 92.2660802 -1 5357
5359 3 160.249726 54.2892634 92.3408345 -1 5358
5360 3 160.317398 54.2126636 92.4327528 -1 5359
5361 3 160.320792 54.1437603 92.4822957 -1 5360
5362 3 160.32519 53.9849503 92.4926988 -1 5361
5363 3 160.39268 53.8849019 92.4970633 -1 5362
5364 3 160.410876 53.7739732 92.4661228 -1 5363
5365 3 160.403537 53.7187985 92.4170096 -1 5364
5366 3 160.32496 54.1319138 92.5485338 -1 5361
5367 3 160.333945 54.1396678 92.6103758 -1 5366
5368 3 160.427892 54.2164715 92.6978103 -1 5367
5369 3 160.555557 54.2391613 92.7415288 -1 5368
5370 3 160.588967 54.2637781 92.771284 -1 5369
5371 3 160.811141 54.2847334 92.8294287 -1 5370
5372 3 160.963692 54.2996765 92.8480593 -1 5371
5373 3 160.958355 54.0983354 92.9301812 -1 5372
5374 3 160.948247 53.9725193 92.9299971 -1 5373
5375 3 160.893831 53.9411287 92.8988948 -1 5374
5376 3 160.770589 53.8599354 92.8706268 -1 5375
5377 3 160.65396 53.8002866 92.8067191 -1 5376
5378 3 160.541133 53.7164045 92.7498345 -1 5377
5379 3 160.410324 53.6069188 92.8219925 -1 5378
5380 3 160.389346 53.602313 92.8513568 -1 5379
5381 3 160.372775 53.5562944 92.7987152 -1 5380
5382 3 160.387034 53.5022672 92.75262 -1 5381
5383 3 160.34613 53.6039376 92.9070687 -1 5380
5384 3 160.3094 53.6278635 92.9890259 -1 5383
5385 3 160.307309 53.7397553 93.084199 -1 5384
5386 3 160.293676 53.7573527 93.1399573 -1 5385
5387 3 160.511256 54.3040381 92.781084 -1 5370
5388 3 160.422382 54.3547749 92.8179877 -1 5387
5389 3 160.372462 54.486527 92.8712663 -1 5388
5390 3 160.265999 54.5350937 92.8753229 -1 5389
5391 3 160.185826 54.5329363 92.8021812 -1 5390
5392 3 160.155295 54.5139829 92.7714544 -1 5391
5393 3 160.148195 54.5613801 92.6959422 -1 5392
5394 3 160.300082 54.5616525 92.9358918 -1 5390
5395 3 160.356268 54.5602363 92.9753575 -1 5394
5396 3 160.383305 54.5814422 93.0362729 -1 5395
5397 3 160.453587 54.7021844 93.0783485 -1 5396
5398 3 160.453113 54.7262759 93.1346809 -1 5397
5399 3 160.408747 54.7687862 93.180251 -1 5398
5400 3 160.447872 54.8436767 93.2607006 -1 5399
5401 3 160.494838 54.891695 93.3177534 -1 5400
5402 3 160.484153 54.9309773 93.400029 -1 5401
5403 3 160.586641 54.9134679 93.4810479 -1 5402
5404 3 160.64845 54.8965916 93.5561853 -1 5403
5405 3 160.662845 54.9143134 93.6160516 -1 5404
5406 3 160.606059 54.8621575 93.6830346 -1 5405
5407 3 160.594642 54.7662492 93.7361335 -1 5406
5408 3 160.581987 54.744034 93.7708775 -1 5407
5409 3 160.581139 54.7221349 93.8692368 -1 5408
5410 3 160.573386 54.6987169 93.9049249 -1 5409
5411 3 160.578682 54.68097 93.9410391 -1 5410
5412 3 160.336123 54.8581358 93.4284972 -1 5402
5413 3 160.219048 54.8087391 93.4245056 -1 5412
5414 3 160.165645 54.7412649 93.3715552 -1 5413
5415 3 160.074159 54.6701209 93.3143517 -1 5414
5416 3 159.980421 54.5219758 93.2449685 -1 5415
5417 3 159.88438 54.425757 93.2248369 -1 5416
5418 3 159.805711 54.3670482 93.1666134 -1 5417
5419 3 159.764026 54.3683182 93.1295216 -1 5418
5420 3 159.731033 54.3663891 93.0944048 -1 5419
5421 3 159.535739 54.421814 93.1481729 -1 5420
5422 3 159.257836 54.5209515 93.1497788 -1 5421
5423 3 159.210936 54.552503 93.1983089 -1 5422
5424 3 160.204902 54.5823032 92.0083717 -1 5355
5425 3 160.357134 54.6300594 91.9861908 -1 5424
5426 3 160.225551 54.5604839 91.9539402 -1 5425
5427 3 160.164599 54.5226068 91.9236392 -1 5426
5428 3 160.106734 54.4459817 91.9037551 -1 5427
5429 3 160.012292 54.3540396 91.8513942 -1 5428
5430 3 159.901107 54.2132858 91.8095535 -1 5429
5431 3 160.006334 54.2270709 91.7260897 -1 5430
5432 3 160.0108 54.1762835 91.6769688 -1 5431
5433 3 160.117525 54.1455594 91.6369068 -1 5432
5434 3 160.193746 54.1113079 91.5936316 -1 5433
5435 3 160.470589 54.7300804 92.0397754 -1 5425
5436 3 160.548913 54.7810673 92.0694973 -1 5435
5437 3 160.572928 54.8133566 92.0962049 -1 5436
5438 3 160.651887 54.8996694 92.1172025 -1 5437
5439 3 160.736564 55.0121488 92.1639987 -1 5438
5440 3 160.785291 55.0721779 92.1874371 -1 5439
5441 3 160.875918 55.1199341 92.2201211 -1 5440
5442 3 161.005318 55.1965022 92.2828153 -1 5441
5443 3 161.145908 55.2529357 92.3523609 -1 5442
5444 3 161.168307 55.2854059 92.3789878 -1 5443
5445 3 161.171835 55.3217485 92.4018482 -1 5444
5446 3 161.159419 55.3713264 92.4504395 -1 5445
5447 3 161.15568 55.3896008 92.4767237 -1 5446
5448 3 161.163257 55.4087529 92.5044685 -1 5447
5449 3 161.192044 55.4390647 92.5325986 -1 5448
5450 3 161.336952 55.5118807 92.5675599 -1 5449
5451 3 161.414779 55.5228799 92.639191 -1 5450
5452 3 161.423803 55.5607002 92.6938622 -1 5451
5453 3 161.503739 55.6697163 92.7416951 -1 5452
5454 3 161.518906 55.7323603 92.7599215 -1 5453
5455 3 161.504818 55.8301989 92.7651867 -1 5454
5456 3 161.561966 55.9443395 92.7772594 -1 5455
5457 3 161.604106 55.9729156 92.8079468 -1 5456
5458 3 161.612616 55.9647572 92.8425001 -1 5457
5459 3 161.578486 55.9256268 92.8781628 -1 5458
5460 3 161.636609 56.0125355 92.897067 -1 5459
5461 3 161.586615 56.0825051 92.903885 -1 5460
5462 3 161.532228 56.1477626 92.9112715 -1 5461
5463 3 161.545073 56.1715963 92.9387138 -1 5462
5464 3 161.591057 56.2220177 92.9646928 -1 5463
5465 3 161.703477 56.3146377 93.0529905 -1 5464
5466 3 161.724769 56.4129638 93.0638383 -1 5465
5467 3 161.798306 56.5469409 93.1052875 -1 5466
5468 3 161.840438 56.6858784 93.1409459 -1 5467
5469 3 161.817109 56.7201078 93.1293216 -1 5468
5470 3 161.756783 56.7767576 93.1068831 -1 5469
5471 3 161.85166 56.8280498 93.1713144 -1 5470
5472 3 161.87412 56.9359409 93.2427572 -1 5471
5473 3 161.915426 57.0350747 93.2567234 -1 5472
5474 3 161.998488 57.0717537 93.3228335 -1 5473
5475 3 162.033647 57.1097375 93.4437472 -1 5474
5476 3 162.009954 57.1394021 93.4955062 -1 5475
5477 3 161.996096 57.171555 93.5792484 -1 5476
5478 3 161.975715 57.1620055 93.6717542 -1 5477
5479 3 162.028845 57.1648448 93.8032043 -1 5478
5480 3 161.969489 57.2113341 93.8767112 -1 5479
5481 3 161.949822 57.0777017 93.9361062 -1 5480
5482 3 161.915211 57.064277 93.9962015 -1 5481
5483 3 161.663687 56.7613081 93.0654867 -1 5470
5484 3 161.58183 56.7502228 93.0247642 -1 5483
5485 3 160.230901 58.6511142 90.541712 -1 5137
5486 3 160.332099 58.7010002 90.4808251 -1 5485
5487 3 160.309256 58.6101073 90.4346942 -1 5486
5488 3 160.277251 58.5521761 90.3800771 -1 5487
5489 3 161.070463 59.5467204 90.5216485 -1 5134
5490 3 161.069433 59.6874349 90.3964527 -1 5489
5491 3 161.088041 59.7840367 90.3151533 -1 5490
5492 3 161.009836 59.9168678 90.1498602 -1 5491
5493 3 161.060619 60.213332 90.0304429 -1 5492
5494 3 161.112349 60.4137318 89.8692462 -1 5493
5495 3 161.199032 60.6495547 89.6116805 -1 5494
5496 3 161.247203 60.7846875 89.4645679 -1 5495
5497 3 161.238055 60.8940286 89.3778002 -1 5496
5498 3 161.215523 61.2323855 89.179315 -1 5497
5499 3 161.122849 61.5307119 89.0428919 -1 5498
5500 3 161.019315 61.781164 88.9155287 -1 5499
5501 3 160.712618 62.0903669 88.6885003 -1 5500
5502 3 160.619748 62.1286982 88.544693 -1 5501
5503 3 160.495772 62.1613692 88.4294313 -1 5502
5504 3 160.433524 62.2516982 88.3416736 -1 5503
5505 3 160.461205 62.3196589 88.269611 -1 5504
5506 3 160.396573 62.3498898 88.1936893 -1 5505
5507 3 160.303042 62.4147434 88.0147222 -1 5506
5508 3 160.193959 62.482148 87.9265476 -1 5507
5509 3 160.131424 62.4414677 87.8343179 -1 5508
5510 3 160.145018 62.3454415 87.7310069 -1 5509
5511 3 160.112168 62.4142375 87.6520207 -1 5510
5512 3 159.782632 62.4078476 87.553358 -1 5511
5513 3 159.691379 62.3359492 87.4643559 -1 5512
5514 3 159.658796 62.3169809 87.4335134 -1 5513
5515 3 159.227515 62.1453417 87.3886061 -1 5514
5516 3 160.157082 62.6609607 87.2710565 -1 5515
5517 3 160.127713 62.6189166 87.2141333 -1 5516
5518 3 159.989674 62.5674672 87.1463756 -1 5517
5519 3 159.984393 62.5549627 87.1174138 -1 5518
5520 3 159.906784 62.5629658 87.0455781 -1 5519
5521 3 159.835209 62.5780008 86.9732461 -1 5520
5522 3 159.529181 62.6374776 86.8669617 -1 5521
5523 3 159.293986 62.613345 86.7546453 -1 5522
5524 3 159.15413 62.6224065 86.6773694 -1 5523
5525 3 159.045708 62.6442477 86.6012677 -1 5524
5526 3 158.838955 62.6058361 86.5574319 -1 5525
5527 3 158.788415 62.5842252 86.5260258 -1 5526
5528 3 158.67547 62.5213257 86.4658472 -1 5527
5529 3 158.524902 62.4314117 86.4073627 -1 5528
5530 3 158.372636 62.4082489 86.3064682 -1 5529
5531 3 158.253275 62.3675362 86.2425338 -1 5530
5532 3 158.159621 62.3341937 86.179737 -1 5531
5533 3 158.144115 62.3399191 86.0559863 -1 5532
5534 3 158.143746 62.3215953 85.9986298 -1 5533
5535 3 158.015893 62.3523047 85.9218708 -1 5534
5536 3 158.002474 62.3500525 85.8606746 -1 5535
5537 3 157.895655 62.3598398 85.7898562 -1 5536
5538 3 157.919664 62.3709661 85.6992417 -1 5537
5539 3 157.895004 62.4515085 85.382117 -1 5538
5540 3 157.913748 62.4420384 85.2952373 -1 5539
5541 3 157.894551 62.4391148 85.1445103 -1 5540
5542 3 157.88514 62.4062117 85.0897038 -1 5541
5543 3 157.937641 62.3838629 85.0378501 -1 5542
5544 3 157.949901 62.3828221 84.9195723 -1 5543
5545 3 157.981687 62.404512 84.7991055 -1 5544
5546 3 157.921463 62.3922719 84.7073958 -1 5545
5547 3 157.743012 62.308472 84.5898306 -1 5546
5548 3 157.728183 62.3784438 84.4584476 -1 5547
5549 3 157.721328 62.388313 84.3381496 -1 5548
5550 3 157.718487 62.3363975 84.1993388 -1 5549
5551 3 157.676336 62.4406524 84.0321166 -1 5550
5552 3 157.48813 62.5873766 83.9366164 -1 5551
5553 3 157.574731 62.8196905 83.874505 -1 5552
5554 3 157.583198 63.005455 83.7568551 -1 5553
5555 3 157.183412 63.5853455 83.4332595 -1 5554
5556 3 156.982552 63.8494614 83.1483498 -1 5555
5557 3 156.655484 64.0003476 82.9920633 -1 5556
5558 3 156.597345 64.0191446 82.9006383 -1 5557
5559 3 156.586558 64.0242183 82.8708277 -1 5558
5560 3 156.588234 64.0414175 82.8396518 -1 5559
5561 3 156.583413 64.0532054 82.7806642 -1 5560
5562 3 156.533299 64.2428235 82.7188914 -1 5561
5563 3 156.552565 64.3428264 82.6750914 -1 5562
5564 3 156.567063 64.3493673 82.6463928 -1 5563
5565 3 156.57872 64.4334868 82.5201028 -1 5564
5566 3 156.610891 64.7583036 82.4403116 -1 5565
5567 3 156.781352 65.0947409 82.4499666 -1 5566
5568 3 156.962024 65.0233233 82.4712879 -1 5567
5569 3 157.176749 65.0238351 82.5397673 -1 5568
5570 3 156.832874 65.4065785 82.401188 -1 5567
5571 3 156.782765 65.763302 82.2831272 -1 5570
5572 3 156.670607 66.0314467 82.2607041 -1 5571
5573 3 156.710325 66.338072 82.1832333 -1 5572
5574 3 156.798079 66.4981039 82.0768641 -1 5573
5575 3 156.88797 66.5604458 82.0431859 -1 5574
5576 3 156.900779 66.5653257 82.0151011 -1 5575
5577 3 157.003301 66.8120781 81.9790979 -1 5576
5578 3 156.840876 66.9833528 81.9412261 -1 5577
5579 3 156.827522 66.9798029 81.9132242 -1 5578
5580 3 156.972211 66.5433596 81.9388911 -1 5576
5581 3 157.0301 66.5166907 81.8907542 -1 5580
5582 3 157.092428 66.5292626 81.8085116 -1 5581
5583 3 157.273895 66.5758833 81.6164644 -1 5582
5584 3 157.337576 66.6450361 81.5531839 -1 5583
5585 3 157.380168 66.6142953 81.367004 -1 5584
5586 3 157.435344 66.5828088 81.3478874 -1 5585
5587 3 157.723408 66.3808385 81.3992215 -1 5586
5588 3 157.814373 65.9673725 81.4175688 -1 5587
5589 3 157.888596 65.9867248 81.3639573 -1 5588
5590 3 157.295726 66.6867796 81.2947675 -1 5586
5591 3 157.208644 66.6366298 81.1878328 -1 5590
5592 3 157.206189 66.6085435 81.1648138 -1 5591
5593 3 157.202105 66.6117302 81.1365374 -1 5592
5594 3 157.185192 66.6415564 81.0207341 -1 5593
5595 3 157.254856 66.652946 80.9678708 -1 5594
5596 3 157.201106 66.7132267 80.900087 -1 5595
5597 3 157.195379 66.7272615 80.8427012 -1 5596
5598 3 157.271312 66.8237556 80.7489717 -1 5597
5599 3 157.309982 66.9986121 80.6676163 -1 5598
5600 3 157.391829 67.0955627 80.5744567 -1 5599
5601 3 157.404465 67.1196721 80.4623508 -1 5600
5602 3 157.301185 66.9796883 80.3710231 -1 5601
5603 3 157.346184 66.9850552 80.2913466 -1 5602
5604 3 157.196631 66.9041717 80.2152653 -1 5603
5605 3 157.042563 67.0076291 80.1360866 -1 5604
5606 3 156.90657 67.1429212 80.1068757 -1 5605
5607 3 156.849497 67.1826534 80.1244802 -1 5606
5608 3 156.767606 67.2125306 80.1425827 -1 5607
5609 3 156.699442 67.2487747 80.1603606 -1 5608
5610 3 156.679846 67.3391309 80.171432 -1 5609
5611 3 156.567482 67.4282066 80.0705522 -1 5610
5612 3 156.619125 67.5376106 80.0276789 -1 5611
5613 3 156.643637 67.5178869 80.0051444 -1 5612
5614 3 156.689502 67.5120325 79.9543834 -1 5613
5615 3 157.128719 67.0677248 80.1036588 -1 5605
5616 3 157.150175 67.0726888 80.0769965 -1 5615
5617 3 157.173567 67.0744174 80.0509897 -1 5616
5618 3 157.127944 67.0392787 79.9466738 -1 5617
5619 3 156.979711 66.8817583 79.8844328 -1 5618
5620 3 156.926743 66.8904418 79.7731282 -1 5619
5621 3 156.87726 66.9045601 79.7148815 -1 5620
5622 3 156.788696 66.7561425 79.6816101 -1 5621
5623 3 156.677877 66.6910451 79.6071774 -1 5622
5624 3 156.562981 66.6759034 79.4981271 -1 5623
5625 3 156.463927 66.7743747 79.3981292 -1 5624
5626 3 156.469667 66.7364671 79.2984344 -1 5625
5627 3 156.512813 66.6555905 79.181052 -1 5626
5628 3 156.588464 66.6055507 79.033922 -1 5627
5629 3 156.577168 66.5698569 78.9865975 -1 5628
5630 3 156.608206 66.5907136 78.9055281 -1 5629
5631 3 156.565878 66.5960745 78.8241125 -1 5630
5632 3 156.625591 66.6311608 78.7159228 -1 5631
5633 3 156.601095 66.5714947 78.6461594 -1 5632
5634 3 156.610858 66.6263221 78.5330835 -1 5633
5635 3 156.666937 66.7029537 78.4185285 -1 5634
5636 3 156.708306 66.8072985 78.2990239 -1 5635
5637 3 156.680954 66.8867871 78.3628694 -1 5636
5638 3 157.076344 66.6634754 82.0922175 -1 5574
5639 3 157.098219 66.6319962 82.1548113 -1 5638
5640 3 157.097999 66.6356628 82.2102624 -1 5639
5641 3 156.798305 64.4687613 82.6666489 -1 5563
5642 3 157.243311 62.5874535 84.0089145 -1 5552
5643 3 157.19504 62.6054828 84.1200631 -1 5642
5644 3 157.187274 62.6542509 84.2287138 -1 5643
5645 3 157.127938 62.8049938 84.375902 -1 5644
5646 3 157.09033 62.8974314 84.4167376 -1 5645
5647 3 158.41161 62.1967442 86.1051572 -1 5533
5648 3 158.431817 62.1615983 86.0829398 -1 5647
5649 3 158.447781 62.1298715 86.059725 -1 5648
5650 3 158.469928 62.1156418 86.0339043 -1 5649
5651 3 158.655309 61.9659278 86.0779541 -1 5650
5652 3 158.707405 61.9033469 86.1855805 -1 5651
5653 3 158.173321 62.5753723 86.1978408 -1 5531
5654 3 157.877324 62.7119447 86.2089652 -1 5653
5655 3 157.738427 62.7462264 86.2218894 -1 5654
5656 3 157.629518 62.8513132 86.1942755 -1 5655
5657 3 157.573801 62.8560735 86.1588802 -1 5656
5658 3 157.495327 62.9824444 86.0394764 -1 5657
5659 3 157.331668 63.204069 85.897192 -1 5658
5660 3 157.161597 63.2676231 85.8737782 -1 5659
5661 3 156.956159 63.3096317 85.8823523 -1 5660
5662 3 156.791431 63.2910241 85.8450262 -1 5661
5663 3 157.748321 62.8175877 86.270281 -1 5655
5664 3 157.682185 62.82378 86.2942191 -1 5663
5665 3 157.577853 62.7473478 86.4820045 -1 5664
5666 3 157.450097 62.6483774 86.6422866 -1 5665
5667 3 157.427695 62.6593352 86.6689679 -1 5666
5668 3 157.448645 62.5491096 86.721375 -1 5667
5669 3 157.436603 62.5761079 86.8373036 -1 5668
5670 3 157.399178 62.5177751 86.9062562 -1 5669
5671 3 157.370275 62.4833348 86.9409677 -1 5670
5672 3 157.266592 62.2699972 87.0951562 -1 5671
5673 3 156.045697 61.555561 87.2400785 -1 5672
5674 3 156.480787 61.6408412 87.2810505 -1 5673
5675 3 156.45378 61.6259933 87.3127461 -1 5674
5676 3 157.557787 62.4885957 86.8935359 -1 5670
5677 3 157.711742 62.4932312 86.8744964 -1 5676
5678 3 157.740913 62.5345223 86.8997212 -1 5677
5679 3 157.324986 62.7951156 86.6665472 -1 5667
5680 3 157.085339 62.8786769 86.6640073 -1 5679
5681 3 156.962914 62.8550124 86.6294432 -1 5680
5682 3 159.227136 62.5084713 86.6754374 -1 5524
5683 3 159.199722 62.4197919 86.6584737 -1 5682
5684 3 159.193984 62.4062371 86.6298119 -1 5683
5685 3 159.177151 62.3020254 86.6167954 -1 5684
5686 3 159.976185 62.3448855 87.0640489 -1 5520
5687 3 159.951832 62.3248585 87.0342879 -1 5686
5688 3 160.816932 62.3287862 88.6539063 -1 5501
5689 3 160.854051 62.4908842 88.5950914 -1 5688
5690 3 160.871391 62.6463557 88.5041859 -1 5689
5691 3 160.814329 62.8486643 88.3946035 -1 5690
5692 3 160.82718 63.0406566 88.2962327 -1 5691
5693 3 160.861126 63.3720687 88.1423022 -1 5692
5694 3 160.859629 63.4723774 88.0914895 -1 5693
5695 3 160.877125 63.6060527 88.0980163 -1 5694
5696 3 160.882688 63.7296144 88.1049915 -1 5695
5697 3 160.646747 63.8197118 88.0885635 -1 5696
5698 3 160.61799 63.9085307 87.9754305 -1 5697
5699 3 160.573132 64.0147477 87.9490436 -1 5698
5700 3 160.575582 64.037 87.9756081 -1 5699
5701 3 160.500266 63.9814263 88.0387985 -1 5700
5702 3 160.501913 63.9970039 88.0665948 -1 5701
5703 3 160.582901 63.8340079 87.9551463 -1 5698
5704 3 160.586208 63.7735914 87.936742 -1 5703
5705 3 160.653486 63.6435484 88.0012809 -1 5704
5706 3 160.632394 63.5991271 88.038171 -1 5705
5707 3 160.628795 63.3957826 88.0470325 -1 5706
5708 3 160.612828 63.3037759 88.0016033 -1 5707
5709 3 160.583731 63.23658 87.9804286 -1 5708
5710 3 160.625221 63.0655039 87.9266993 -1 5709
5711 3 160.556726 62.9609578 88.0003886 -1 5710
5712 3 160.444473 62.89698 88.0300213 -1 5711
5713 3 160.237944 62.9722303 88.0211935 -1 5712
5714 3 160.150138 62.9217548 88.0823707 -1 5713
5715 3 160.096009 62.864301 88.1181319 -1 5714
5716 3 159.976588 62.7823253 88.1820387 -1 5715
5717 3 159.746636 62.6402819 88.2144243 -1 5716
5718 3 159.63492 62.6261296 88.2355159 -1 5717
5719 3 159.585413 62.6162818 88.2628396 -1 5718
5720 3 159.482838 62.6375363 88.2782147 -1 5719
5721 3 159.368217 62.630023 88.2053145 -1 5720
5722 3 159.327513 62.6871857 88.127928 -1 5721
5723 3 159.20465 62.5887777 88.1958094 -1 5722
5724 3 159.149751 62.5970494 88.312032 -1 5723
5725 3 158.927468 62.6220013 88.3766886 -1 5724
5726 3 158.719652 62.6443162 88.4130217 -1 5725
5727 3 158.583944 62.6436937 88.4305716 -1 5726
5728 3 158.576571 62.6529153 88.3662338 -1 5727
5729 3 158.573458 62.6564885 88.3343352 -1 5728
5730 3 158.509863 62.6834196 88.2919771 -1 5729
5731 3 158.424811 62.6484015 88.2288719 -1 5730
5732 3 158.431502 62.6046571 88.2071755 -1 5731
5733 3 158.428426 62.5378097 88.1272922 -1 5732
5734 3 158.431139 62.4783484 88.1082415 -1 5733
5735 3 158.535681 62.577697 88.0681532 -1 5734
5736 3 158.58063 62.6180033 88.0338499 -1 5735
5737 3 158.515016 62.3915774 88.1640991 -1 5734
5738 3 158.668061 62.2966099 88.1667321 -1 5737
5739 3 158.772819 62.3278244 88.0783711 -1 5738
5740 3 158.872655 62.1819706 88.116902 -1 5739
5741 3 158.403228 62.7636179 88.2968945 -1 5730
5742 3 158.289648 62.7894047 88.3119398 -1 5741
5743 3 158.425341 62.5428647 88.4967529 -1 5727
5744 3 158.414795 62.5329386 88.5904797 -1 5743
5745 3 158.366941 62.5206959 88.6501621 -1 5744
5746 3 158.312439 62.5817244 88.7256978 -1 5745
5747 3 158.156303 62.6400772 88.7612496 -1 5746
5748 3 158.04865 62.6674086 88.7767659 -1 5747
5749 3 158.047747 62.7435853 88.8234204 -1 5748
5750 3 158.026799 62.8130667 88.8695237 -1 5749
5751 3 158.000997 62.8800746 88.9465447 -1 5750
5752 3 157.91607 62.9567112 89.0162216 -1 5751
5753 3 157.873458 63.0353203 89.0584579 -1 5752
5754 3 157.806717 63.0349126 89.1143017 -1 5753
5755 3 157.762258 63.0696974 89.1651347 -1 5754
5756 3 160.882422 63.5539789 88.047483 -1 5694
5757 3 160.904886 63.6309015 88.0043959 -1 5756
5758 3 160.879098 63.590065 87.9784661 -1 5757
5759 3 160.863974 63.4522537 87.9729608 -1 5758
5760 3 160.906116 63.4475165 87.9484701 -1 5759
5761 3 160.952457 63.4423765 87.9246187 -1 5760
5762 3 161.007451 63.4662905 87.834731 -1 5761
5763 3 161.039036 63.4648202 87.7469128 -1 5762
5764 3 161.124581 63.4364837 87.6406644 -1 5763
5765 3 161.231804 63.3534758 87.5480275 -1 5764
5766 3 161.291134 63.3411758 87.4968447 -1 5765
5767 3 163.461811 59.4006732 91.5122672 -1 5126
5768 3 163.900885 59.3095937 91.5426934 -1 5767
5769 3 163.906476 59.2786015 91.4570968 -1 5768
5770 3 163.920452 59.2244124 91.4093976 -1 5769
5771 3 163.942734 59.1577365 91.3347328 -1 5770
5772 3 163.940313 58.8992931 91.2687084 -1 5771
5773 3 163.994761 58.8434958 91.259572 -1 5772
5774 3 164.003717 58.8300825 91.2329413 -1 5773
5775 3 164.02767 58.7811314 91.1545658 -1 5774
5776 3 164.025264 58.6942919 91.1116965 -1 5775
5777 3 164.010568 58.6617814 91.0854184 -1 5776
5778 3 164.07311 58.6688358 91.0320175 -1 5777
5779 3 164.254142 58.679313 90.9360114 -1 5778
5780 3 164.396216 58.6929426 90.8328271 -1 5779
5781 3 164.472545 58.6644768 90.7592401 -1 5780
5782 3 164.541442 58.6332006 90.6538404 -1 5781
5783 3 164.563148 58.5483797 90.6462502 -1 5782
5784 3 164.556822 58.4923761 90.6269305 -1 5783
5785 3 164.516576 58.4018134 90.7033769 -1 5784
5786 3 164.499172 58.3476381 90.7442036 -1 5785
5787 3 164.411546 58.3936302 90.6864461 -1 5786
5788 3 164.340563 58.4836945 90.6527454 -1 5787
5789 3 164.323562 58.5904113 90.5623247 -1 5788
5790 3 164.203223 58.6702694 90.4911853 -1 5789
5791 3 164.025204 58.8010259 90.5237265 -1 5790
5792 3 163.930048 58.9088787 90.5137839 -1 5791
5793 3 163.905017 59.0292116 90.5132849 -1 5792
5794 3 163.808085 59.1100383 90.4155951 -1 5793
5795 3 163.819316 59.2775079 90.2856134 -1 5794
5796 3 164.618018 58.1391081 90.846001 -1 5786
5797 3 164.632116 58.0622144 90.8355121 -1 5796
5798 3 164.636262 58.4273276 90.50025 -1 5784
5799 3 164.701168 58.3956866 90.3632343 -1 5798
5800 3 164.932102 58.3917874 90.1881652 -1 5799
5801 3 165.040354 58.3812265 90.1796832 -1 5800
5802 3 165.150874 58.2381393 90.2030539 -1 5801
5803 3 165.208878 58.2107021 90.1581546 -1 5802
5804 3 165.245805 58.1774735 90.266626 -1 5803
5805 3 165.328392 58.0334843 90.3789911 -1 5804
5806 3 165.649908 57.8953807 90.4427823 -1 5805
5807 3 165.743144 57.8938816 90.4301398 -1 5806
5808 3 165.178397 58.1786028 90.0351427 -1 5803
5809 3 165.176543 58.1118767 90.0194014 -1 5808
5810 3 165.251772 58.0473809 90.0179461 -1 5809
5811 3 165.413278 58.0177409 89.9938105 -1 5810
5812 3 165.505056 58.0291009 89.9154386 -1 5811
5813 3 165.57224 57.9909627 89.8753899 -1 5812
5814 3 165.756984 57.9389036 89.8620317 -1 5813
5815 3 165.847502 57.8813566 89.8627608 -1 5814
5816 3 166.057519 57.8267798 89.7937007 -1 5815
5817 3 166.100977 57.7986046 89.7471827 -1 5816
5818 3 163.811239 59.2751537 91.3795697 -1 5770
5819 3 163.783828 59.2584303 91.2851061 -1 5818
5820 3 163.768166 59.2218702 91.2283307 -1 5819
5821 3 163.743195 59.1644601 91.1747329 -1 5820
5822 3 163.737966 59.1571412 91.1442578 -1 5821
5823 3 163.620644 59.433895 92.3409994 -1 5120
5824 3 163.467666 59.5018142 92.2700286 -1 5823
5825 3 163.425367 59.4392168 92.2464345 -1 5824
5826 3 163.415056 59.3515227 92.2336337 -1 5825
5827 3 163.502644 59.9864511 92.8178208 -1 5115
5828 3 163.439462 59.9511171 92.7850535 -1 5827
5829 3 164.511203 60.5338371 94.1115104 -1 5100
5830 3 164.758861 60.5653596 94.0508818 -1 5829
5831 3 164.945426 60.7654465 93.9728869 -1 5830
5832 3 164.980077 60.7743989 93.9457197 -1 5831
5833 3 164.123663 60.2685247 94.4191295 -1 5097
5834 3 164.040965 60.1918281 94.4548376 -1 5833
5835 3 163.979836 60.183024 94.5394146 -1 5834
5836 3 163.980627 60.1358371 94.5809057 -1 5835
5837 3 163.883147 59.9071499 94.6493084 -1 5836
5838 3 163.77668 59.6339489 94.7877511 -1 5837
5839 3 163.720133 59.5539111 94.8282557 -1 5838
5840 3 163.693408 59.5107368 94.8952952 -1 5839
5841 3 163.662288 59.3888288 94.9797118 -1 5840
5842 3 163.702687 59.3712469 95.0507537 -1 5841
5843 3 163.621634 59.3422665 95.1369636 -1 5842
5844 3 163.600912 59.3295466 95.1978141 -1 5843
5845 3 163.573024 59.3111652 95.258892 -1 5844
5846 3 163.534371 59.2251944 95.3643041 -1 5845
5847 3 163.514154 59.1529828 95.4691877 -1 5846
5848 3 163.487505 59.0542456 95.5791347 -1 5847
5849 3 163.476824 58.8684833 95.6808595 -1 5848
5850 3 163.471028 58.7749608 95.7317907 -1 5849
5851 3 163.49103 58.5550305 95.8457356 -1 5850
5852 3 163.581464 58.40461 95.9539456 -1 5851
5853 3 163.67585 58.2198654 96.1008251 -1 5852
5854 3 163.772316 58.0759677 96.2385171 -1 5853
5855 3 163.78216 57.9524974 96.3286245 -1 5854
5856 3 163.787421 57.8921116 96.3733953 -1 5855
5857 3 163.808012 57.825689 96.5120534 -1 5856
5858 3 163.799838 57.7431631 96.6500207 -1 5857
5859 3 163.788902 57.7412668 96.7089222 -1 5858
5860 3 163.86539 57.7286787 96.7828338 -1 5859
5861 3 163.88199 57.486914 96.8705786 -1 5860
5862 3 163.846642 57.650355 96.8579974 -1 5861
5863 3 163.775949 57.5762852 96.9246734 -1 5862
5864 3 163.776249 57.5958158 96.9801105 -1 5863
5865 3 163.741647 57.5356786 97.0786059 -1 5864
5866 3 163.721667 57.577696 97.1558051 -1 5865
5867 3 163.677779 57.576911 97.2393112 -1 5866
5868 3 163.775753 57.5347564 97.2925919 -1 5867
5869 3 163.837579 57.5417963 97.3295463 -1 5868
5870 3 163.841192 57.5176464 97.3653321 -1 5869
5871 3 163.879157 57.4947285 97.405684 -1 5870
5872 3 163.905157 57.488739 97.4404724 -1 5871
5873 3 163.907419 57.4833952 97.4717387 -1 5872
5874 3 163.909866 57.4703841 97.5047608 -1 5873
5875 3 163.895045 57.4304177 97.541454 -1 5874
5876 3 163.929026 57.4689603 97.5671887 -1 5875
5877 3 164.049888 57.4701277 97.7321912 -1 5876
5878 3 164.155925 57.5067917 97.7683907 -1 5877
5879 3 164.210014 57.5177911 97.803084 -1 5878
5880 3 164.37736 57.5166618 97.7382485 -1 5879
5881 3 164.440197 57.5395839 97.6827912 -1 5880
5882 3 163.814173 57.3709005 97.5732661 -1 5875
5883 3 163.693688 57.3009058 97.720602 -1 5882
5884 3 163.814355 57.2745697 97.9210231 -1 5883
5885 3 163.923844 57.2339906 98.0635204 -1 5884
5886 3 163.978372 57.1115154 98.2165341 -1 5885
5887 3 163.899917 56.9072242 98.3985897 -1 5886
5888 3 163.898888 56.8614674 98.4674029 -1 5887
5889 3 163.954687 56.7475372 98.5299515 -1 5888
5890 3 164.023288 56.4750468 98.6590285 -1 5889
5891 3 164.055428 56.3000416 98.7902432 -1 5890
5892 3 164.033909 56.2619311 98.8249619 -1 5891
5893 3 164.004289 56.2168331 98.8601128 -1 5892
5894 3 164.032957 56.0046109 98.911511 -1 5893
5895 3 164.236991 55.8452056 98.9463261 -1 5894
5896 3 164.349533 55.785958 98.917151 -1 5895
5897 3 164.412026 55.7982285 98.8359199 -1 5896
5898 3 164.23362 55.857681 99.0011542 -1 5895
5899 3 164.224355 55.8613385 99.057102 -1 5898
5900 3 164.265357 55.8978181 99.0836091 -1 5899
5901 3 164.403305 55.7477281 99.136203 -1 5900
5902 3 164.628109 55.6367016 99.1922068 -1 5901
5903 3 164.844374 55.5138875 99.2786654 -1 5902
5904 3 164.998576 55.4380821 99.3747301 -1 5903
5905 3 165.248801 55.2690169 99.4475627 -1 5904
5906 3 165.548738 55.1275176 99.4641206 -1 5905
5907 3 165.59119 55.1210524 99.4429132 -1 5906
5908 3 165.655012 55.0910313 99.4013989 -1 5907
5909 3 165.637461 55.1196254 99.3064141 -1 5908
5910 3 165.569473 55.1202319 99.2391727 -1 5909
5911 3 165.580196 55.1106207 99.1566289 -1 5910
5912 3 165.645342 55.0979144 99.0825206 -1 5911
5913 3 165.71338 55.0725523 99.011707 -1 5912
5914 3 165.716799 55.0166635 98.9961501 -1 5913
5915 3 165.69271 54.8908818 98.9637898 -1 5914
5916 3 165.653194 54.7644389 98.9581841 -1 5915
5917 3 165.616256 54.706853 98.9948081 -1 5916
5918 3 163.956755 56.1936402 98.9170156 -1 5893
5919 3 163.98501 56.1799953 98.9530373 -1 5918
5920 3 163.979299 56.1943958 98.9781343 -1 5919
5921 3 163.80685 56.9185312 98.4712985 -1 5888
5922 3 163.682702 56.9264166 98.5991687 -1 5921
5923 3 163.440979 56.9134928 98.7157592 -1 5922
5924 3 163.172662 56.8876284 98.8318489 -1 5923
5925 3 163.069362 56.8366467 98.9462955 -1 5924
5926 3 162.962494 56.8029692 99.202023 -1 5925
5927 3 162.945774 56.6866742 99.3996748 -1 5926
5928 3 163.212552 56.7702349 99.5610658 -1 5927
5929 3 163.479426 56.7852702 99.7657541 -1 5928
5930 3 163.536713 56.8104246 99.7965236 -1 5929
5931 3 163.717068 56.7577875 99.8889738 -1 5930
5932 3 163.896834 56.7649254 100.025584 -1 5931
5933 3 164.016483 56.6713711 100.118733 -1 5932
5934 3 164.095835 56.7196373 100.147132 -1 5933
5935 3 164.153499 56.7374876 100.179308 -1 5934
5936 3 164.400646 56.7688622 100.318602 -1 5935
5937 3 164.534268 56.8629073 100.400823 -1 5936
5938 3 164.586614 56.9123111 100.425273 -1 5937
5939 3 164.694692 56.8521383 100.480657 -1 5938
5940 3 164.819261 56.7932552 100.566195 -1 5939
5941 3 164.88903 56.7931878 100.660116 -1 5940
5942 3 164.771639 56.8540428 100.688507 -1 5941
5943 3 164.797873 56.8391437 100.751626 -1 5942
5944 3 164.738116 56.9224114 100.7543 -1 5943
5945 3 164.623131 56.9910571 100.809694 -1 5944
5946 3 164.549102 57.0886168 100.807581 -1 5945
5947 3 164.558297 57.1814431 100.732153 -1 5946
5948 3 164.524591 57.0374898 100.843758 -1 5946
5949 3 164.916825 56.7819762 100.807375 -1 5943
5950 3 165.079859 56.7518875 100.862859 -1 5949
5951 3 165.086828 56.7242929 100.897875 -1 5950
5952 3 165.118653 56.6928848 100.936853 -1 5951
5953 3 165.128325 56.6421491 101.005261 -1 5952
5954 3 165.160287 56.5341751 101.256845 -1 5953
5955 3 165.241535 56.7380968 101.279333 -1 5954
5956 3 165.162595 56.5372762 101.368302 -1 5955
5957 3 164.417563 57.0146473 100.409793 -1 5938
5958 3 164.40236 57.0846387 100.478002 -1 5957
5959 3 164.427275 57.1746342 100.518522 -1 5958
5960 3 164.449538 57.4078974 100.527626 -1 5959
5961 3 164.437301 57.3506533 100.623637 -1 5960
5962 3 164.360672 57.3769845 100.693353 -1 5961
5963 3 163.495432 57.6910543 97.2175217 -1 5867
5964 3 163.49591 57.7446672 97.2352791 -1 5963
5965 3 163.477529 57.7637026 97.2582402 -1 5964
5966 3 163.400895 57.763595 97.2774077 -1 5965
5967 3 163.365436 57.7863467 97.2971617 -1 5966
5968 3 163.259089 57.8071067 97.3075403 -1 5967
5969 3 163.247083 57.8537624 97.355022 -1 5968
5970 3 163.162792 57.8739474 97.368671 -1 5969
5971 3 163.092517 57.8922035 97.4145633 -1 5970
5972 3 163.014949 57.8735951 97.4379624 -1 5971
5973 3 162.935435 57.8577444 97.4605006 -1 5972
5974 3 162.851184 57.8139864 97.5185158 -1 5973
5975 3 162.750378 57.7589078 97.5470287 -1 5974
5976 3 162.598443 57.7058862 97.598017 -1 5975
5977 3 162.508527 57.6831562 97.6803961 -1 5976
5978 3 162.394754 57.6929118 97.7523185 -1 5977
5979 3 162.348646 57.6690239 97.7812684 -1 5978
5980 3 162.216113 57.6091605 97.8365232 -1 5979
5981 3 162.195845 57.6173373 97.8617554 -1 5980
5982 3 162.267153 57.6532351 97.8929055 -1 5981
5983 3 162.280325 57.621205 97.961166 -1 5982
5984 3 162.208007 57.5363974 98.0298227 -1 5983
5985 3 162.194657 57.5921306 98.0749976 -1 5984
5986 3 162.162746 57.6221439 98.123427 -1 5985
5987 3 162.107617 57.6454836 98.1702896 -1 5986
5988 3 162.020039 57.6493409 98.2172434 -1 5987
5989 3 161.781693 57.8488369 98.1423466 -1 5988
5990 3 161.531706 57.9560469 98.1459733 -1 5989
5991 3 161.414585 57.9867682 98.1836174 -1 5990
5992 3 161.249052 58.0438979 98.1501281 -1 5991
5993 3 161.157654 58.0381976 98.2288279 -1 5992
5994 3 161.127145 58.0103656 98.290347 -1 5993
5995 3 161.058768 57.9692713 98.3203915 -1 5994
5996 3 160.85543 57.9687451 98.3247748 -1 5995
5997 3 160.74777 57.9775552 98.3391127 -1 5996
5998 3 160.609836 58.0977804 98.3255048 -1 5997
5999 3 160.578098 58.2013006 98.3286655 -1 5998
6000 3 160.5576 58.1943202 98.3572789 -1 5999
6001 3 160.724496 58.4103382 98.3306345 -1 5999
6002 3 160.730981 58.4336884 98.3855178 -1 6001
6003 3 160.711998 58.4465838 98.4395218 -1 6002
6004 3 160.689387 58.4499956 98.4655693 -1 6003
6005 3 160.648465 58.4615481 98.5171392 -1 6004
6006 3 160.634329 58.4572786 98.5458694 -1 6005
6007 3 160.630734 58.4639863 98.5734833 -1 6006
6008 3 160.64659 58.4679462 98.6040478 -1 6007
6009 3 160.730572 58.4871148 98.6690466 -1 6008
6010 3 164.834218 60.39359 94.5596156 -1 5096
6011 3 164.776126 60.3085418 94.6311746 -1 6010
6012 3 171.574365 62.8146679 93.8393481 -1 5068
6013 3 171.564022 62.8068302 93.8100889 -1 6012
6014 3 171.561904 62.7841331 93.7858009 -1 6013
6015 3 171.565715 62.7603938 93.7628157 -1 6014
6016 3 171.23621 62.9018495 93.6410254 -1 6015
6017 3 171.274082 62.8855923 93.622306 -1 6016
6018 3 171.080479 62.796191 93.491033 -1 6017
6019 3 171.093546 62.7749785 93.4689737 -1 6018
6020 3 170.905568 62.9424905 93.5722474 -1 6016
6021 3 170.752188 62.9789804 93.5656972 -1 6020
6022 3 170.706971 63.0009831 93.5819076 -1 6021
6023 3 170.589829 63.0787825 93.6016817 -1 6022
6024 3 170.580732 63.1137447 93.6212946 -1 6023
6025 3 171.701436 62.6758992 93.8071334 -1 6014
6026 3 171.71409 62.5869441 93.8011656 -1 6025
6027 3 171.707699 62.3806593 93.7902273 -1 6026
6028 3 171.697105 62.1757642 93.7781988 -1 6027
6029 3 171.690307 61.9766336 93.765498 -1 6028
6030 3 171.765638 61.8552202 93.7493508 -1 6029
6031 3 171.719393 61.8001044 93.6953722 -1 6030
6032 3 171.706702 61.7941493 93.6651476 -1 6031
6033 3 171.702095 61.7154578 93.6242959 -1 6032
6034 3 171.687128 61.5452617 93.6325732 -1 6033
6035 3 171.918728 61.5499878 93.7618252 -1 6034
6036 3 172.017441 61.507928 93.8191276 -1 6035
6037 3 172.094277 61.4960119 93.9236619 -1 6036
6038 3 172.112517 61.4518447 93.7913848 -1 6037
6039 3 172.116383 61.4973229 93.7228157 -1 6038
6040 3 172.113393 61.4948949 93.664348 -1 6039
6041 3 172.091762 61.4556721 93.6111539 -1 6040
6042 3 172.12152 61.3430382 93.5556264 -1 6041
6043 3 172.189595 61.2736565 93.6140285 -1 6042
6044 3 172.205745 61.2343243 93.6556348 -1 6043
6045 3 172.210246 61.2268969 93.6874785 -1 6044
6046 3 172.07723 61.3260366 93.492868 -1 6042
6047 3 172.058407 61.2958356 93.4379387 -1 6046
6048 3 172.178339 61.2710185 93.3783525 -1 6047
6049 3 172.317384 61.2321699 93.3551189 -1 6048
6050 3 172.355737 61.1819525 93.2571982 -1 6049
6051 3 172.436841 61.1264798 93.110085 -1 6050
6052 3 172.490593 61.1654646 92.9938728 -1 6051
6053 3 172.638144 61.1665602 92.8169181 -1 6052
6054 3 172.546078 61.1919593 92.7637754 -1 6053
6055 3 172.573475 61.252238 92.6667544 -1 6054
6056 3 172.603836 61.197431 92.5977448 -1 6055
6057 3 172.609686 61.19464 92.5702222 -1 6056
6058 3 172.547551 61.1904748 92.5297588 -1 6057
6059 3 172.46025 61.1262699 92.410529 -1 6058
6060 3 172.60099 61.0710773 92.3632394 -1 6059
6061 3 172.752622 61.1260462 92.3506438 -1 6060
6062 3 172.901175 61.0553947 92.2796062 -1 6061
6063 3 173.05615 61.047087 92.1659 -1 6062
6064 3 173.097822 61.0562629 92.1427318 -1 6063
6065 3 173.119169 61.0504413 92.1191054 -1 6064
6066 3 173.224959 61.0475748 92.0531476 -1 6065
6067 3 173.31808 61.0132847 92.0215347 -1 6066
6068 3 173.399968 61.0298708 92.0047903 -1 6067
6069 3 173.58851 61.0716794 91.9451314 -1 6068
6070 3 173.736033 61.1215204 91.8754708 -1 6069
6071 3 173.790412 61.1567572 91.8197238 -1 6070
6072 3 173.820047 61.1752419 91.7921553 -1 6071
6073 3 173.919195 61.2323094 91.6529172 -1 6072
6074 3 173.954383 61.2733018 91.5337068 -1 6073
6075 3 173.933981 61.2481986 91.4480209 -1 6074
6076 3 173.923242 61.2718363 91.3234623 -1 6075
6077 3 174.092212 61.3003791 91.1766803 -1 6076
6078 3 174.168838 61.4322363 91.0446176 -1 6077
6079 3 174.34076 61.4561692 90.9001319 -1 6078
6080 3 174.309598 61.4102399 90.8171378 -1 6079
6081 3 174.398792 61.4692589 90.705426 -1 6080
6082 3 174.540042 61.57015 90.6240491 -1 6081
6083 3 174.568862 61.6595539 90.5798613 -1 6082
6084 3 171.641545 61.4175342 93.6545245 -1 6034
6085 3 171.564559 61.2473544 93.651449 -1 6084
6086 3 171.446926 61.1262208 93.6292187 -1 6085
6087 3 171.33665 61.0791031 93.5906872 -1 6086
6088 3 171.14705 60.9771904 93.4915127 -1 6087
6089 3 171.043258 60.9517913 93.4192965 -1 6088
6090 3 170.94321 61.0027212 93.4182017 -1 6089
6091 3 170.843295 60.9826853 93.345312 -1 6090
6092 3 170.713539 60.9632931 93.2962466 -1 6091
6093 3 170.735073 60.9296591 93.2193482 -1 6092
6094 3 170.797617 60.7509666 93.1550051 -1 6093
6095 3 170.780418 60.6379479 93.208363 -1 6094
6096 3 170.659099 60.5860551 93.1683423 -1 6095
6097 3 170.485371 60.5317563 93.2081465 -1 6096
6098 3 170.364621 60.5759852 93.2047765 -1 6097
6099 3 170.162212 60.558524 93.2009808 -1 6098
6100 3 170.939509 60.5299527 93.2639682 -1 6095
6101 3 170.98599 60.4282593 93.3265922 -1 6100
6102 3 171.064147 60.3133902 93.3983162 -1 6101
6103 3 171.069412 60.2728946 93.4385632 -1 6102
6104 3 170.989815 60.2067562 93.3803689 -1 6103
6105 3 170.958637 60.1950213 93.318145 -1 6104
6106 3 170.831986 60.1649653 93.2126174 -1 6105
6107 3 170.721184 60.1103637 93.1454446 -1 6106
6108 3 170.576148 60.0342778 93.0470877 -1 6107
6109 3 170.568975 59.9951181 93.0253959 -1 6108
6110 3 170.487947 59.8746483 92.890107 -1 6109
6111 3 170.375146 59.8219291 92.7321107 -1 6110
6112 3 170.293097 59.8560245 92.6483965 -1 6111
6113 3 170.183683 59.8398949 92.5713783 -1 6112
6114 3 170.114667 59.7478339 92.5502571 -1 6113
6115 3 169.995419 59.5293595 92.4000937 -1 6114
6116 3 169.906525 59.4913583 92.331924 -1 6115
6117 3 169.837479 59.4510815 92.2681055 -1 6116
6118 3 169.760136 59.4172467 92.2010218 -1 6117
6119 3 169.687812 59.4373493 92.0616754 -1 6118
6120 3 169.557729 59.5125871 91.9576339 -1 6119
6121 3 169.489044 59.5100185 91.9748054 -1 6120
6122 3 169.48718 59.4920122 91.9185127 -1 6121
6123 3 175.07127 64.2909617 92.6950117 -1 2047
6124 3 175.055474 64.3804802 92.6998551 -1 6123
6125 3 175.068139 64.4016555 92.7260232 -1 6124
6126 3 175.289176 63.7311429 92.695209 -1 2045
6127 3 175.088111 63.5328404 92.6164355 -1 6126
6128 3 175.071385 63.4860321 92.5666684 -1 6127
6129 3 175.101348 63.490176 92.5428055 -1 6128
6130 3 175.146887 63.2865158 92.5417503 -1 6129
6131 3 175.163581 63.2530789 92.5240913 -1 6130
6132 3 175.226421 63.1931335 92.5216428 -1 6131
6133 3 175.262955 63.1115448 92.4904246 -1 6132
6134 3 175.285231 63.0707076 92.4756203 -1 6133
6135 3 179.012119 64.615694 91.9795729 -1 1775
6136 3 179.075078 64.7533229 91.9329617 -1 6135
6137 3 179.112736 64.8086619 91.8719719 -1 6136
6138 3 179.179341 64.8514957 91.8196693 -1 6137
6139 3 179.247674 64.8664887 91.7740518 -1 6138
6140 3 185.978371 65.5044725 90.2232301 -1 1585
6141 3 186.220183 65.3994551 90.2688343 -1 6140
6142 3 186.401733 65.3719907 90.2578418 -1 6141
6143 3 186.46717 65.3371407 90.224617 -1 6142
6144 3 186.58896 65.3378011 90.1952047 -1 6143
6145 3 186.718249 65.2228341 90.1656508 -1 6144
6146 3 186.85905 65.1011383 90.1943463 -1 6145
6147 3 187.100849 65.0121936 90.3180112 -1 6146
6148 3 187.256412 64.8746307 90.3262285 -1 6147
6149 3 187.321023 64.8102186 90.3267 -1 6148
6150 3 187.381564 64.8142703 90.3111539 -1 6149
6151 3 185.555066 65.1617477 90.1567526 -1 1584
6152 3 185.587486 65.1284594 90.0889673 -1 6151
6153 3 185.607673 65.1078711 89.9885547 -1 6152
6154 3 185.593082 65.0386185 89.8916314 -1 6153
6155 3 185.6217 65.0189597 89.847328 -1 6154
6156 3 185.767522 64.9695406 89.915895 -1 6155
6157 3 185.867815 64.9212416 90.0019692 -1 6156
6158 3 185.939292 64.9083356 90.0469143 -1 6157
6159 3 185.976528 64.8261035 90.0456057 -1 6158
6160 3 199.731403 65.9232068 87.4966865 -1 381
6161 3 199.517746 65.8184462 87.3689864 -1 6160
6162 3 199.430871 65.9394989 87.241443 -1 6161
6163 3 199.32104 66.18613 87.025648 -1 6162
6164 3 199.103809 66.3857783 86.8270569 -1 6163
6165 3 199.104887 66.4247709 86.7909374 -1 6164
6166 3 199.186417 66.583638 86.688501 -1 6165
6167 3 199.184218 66.5914715 86.6588649 -1 6166
6168 3 199.140733 66.6462805 86.6103508 -1 6167
6169 3 199.131972 66.8119049 86.5434652 -1 6168
6170 3 199.178504 66.9178245 86.5011149 -1 6169
6171 3 199.181148 66.9249926 86.472592 -1 6170
6172 3 199.120717 66.9043572 86.4105751 -1 6171
6173 3 199.14511 66.8931235 86.3904991 -1 6172
6174 3 199.170744 66.8786056 86.3714081 -1 6173
6175 3 199.201084 66.8680247 86.3249075 -1 6174
6176 3 199.270652 66.952206 86.5113936 -1 6171
6177 3 199.232834 66.5880092 86.6418373 -1 6167
6178 4 206.116177 67.5100873 86.5565849 -1 365
6179 4 206.53417 67.7376821 86.3825176 -1 6178
6180 4 207.002977 68.0169708 86.3434796 -1 6179
6181 4 207.398795 68.4155802 86.7070357 -1 6180
6182 4 207.639533 68.7056277 86.8199065 -1 6181
6183 4 208.093427 69.0837772 86.949282 -1 6182
6184 4 208.170715 69.2045556 87.0178429 -1 6183
6185 4 208.709606 69.2817565 87.2293149 -1 6184
6186 4 208.963629 69.3878472 87.3032292 -1 6185
6187 4 209.887867 69.4323285 87.282048 -1 6186
6188 4 210.332661 69.3809157 87.2840819 -1 6187
6189 4 210.556435 69.3279171 87.3048432 -1 6188
6190 4 210.689843 69.2450353 87.317335 -1 6189
6191 4 211.183154 69.0311596 87.3891544 -1 6190
6192 4 211.505069 68.7001242 87.403804 -1 6191
6193 4 211.977522 68.6230599 87.4130831 -1 6192
6194 4 212.4048 68.5677742 87.3823719 -1 6193
6195 4 212.569007 68.4705861 87.3743995 -1 6194
6196 4 212.923836 68.3608146 87.3984191 -1 6195
6197 4 213.384665 68.1963555 87.3678993 -1 6196
6198 4 213.583424 68.2247118 87.3097389 -1 6197
6199 4 213.634069 68.2375424 87.2598814 -1 6198
6200 4 213.901715 68.2740449 87.1555899 -1 6199
6201 4 214.250457 68.259591 87.1017927 -1 6200
6202 4 214.406538 68.1874542 87.0586919 -1 6201
6203 4 214.612059 68.2015386 87.0043222 -1 6202
6204 4 214.847579 68.1740501 86.9359336 -1 6203
6205 4 215.029496 68.0715188 86.9028945 -1 6204
6206 4 215.261921 68.0386213 86.8895933 -1 6205
6207 4 215.521052 67.9629893 86.8891609 -1 6206
6208 4 215.63688 67.9740775 86.8218285 -1 6207
6209 4 215.643247 68.0056452 86.7614247 -1 6208
6210 4 215.915818 68.0035608 86.5559469 -1 6209
6211 4 216.072081 67.9310744 86.4302605 -1 6210
6212 4 216.352673 67.8441626 86.3530128 -1 6211
6213 4 216.642498 68.157641 86.1927393 -1 6212
6214 4 217.278376 69.0911929 85.8227268 -1 6213
6215 4 217.573132 68.9198818 85.7095292 -1 6214
6216 4 217.661114 68.1996825 85.704548 -1 6215
6217 4 217.786184 67.5639902 85.6907864 -1 6216
6218 4 217.913656 67.5329011 85.6882463 -1 6217
6219 4 218.077653 67.4405213 85.6491841 -1 6218
6220 4 218.428483 67.1316342 85.5730236 -1 6219
6221 4 218.656444 66.9841257 85.4728076 -1 6220
6222 4 219.189995 66.6724269 85.3409638 -1 6221
6223 4 219.448588 66.4918624 85.1433041 -1 6222
6224 4 219.676731 66.2065507 85.072532 -1 6223
6225 4 219.736942 66.0925509 85.0237844 -1 6224
6226 4 219.908961 65.8432913 84.9380901 -1 6225
6227 4 220.138359 65.6762451 84.9237929 -1 6226
6228 4 220.354818 65.5994064 84.8610752 -1 6227
6229 4 220.476855 65.5484661 84.8342435 -1 6228
6230 4 220.565877 65.5033385 84.7476523 -1 6229
6231 4 220.781646 65.3600984 84.6721268 -1 6230
6232 4 220.892992 65.3430133 84.6365108 -1 6231
6233 4 221.057201 65.3378743 84.5782762 -1 6232
6234 4 221.329382 65.3871268 84.4955945 -1 6233
6235 4 221.684581 65.3364125 84.4722602 -1 6234
6236 4 221.804983 65.3219322 84.4372248 -1 6235
6237 4 221.928349 65.2915489 84.4328995 -1 6236
6238 4 222.011836 65.299506 84.3882425 -1 6237
6239 4 222.059174 65.3080648 84.3387459 -1 6238
6240 4 222.16445 65.2855575 84.3034383 -1 6239
6241 4 222.24853 65.26726 84.2644667 -1 6240
6242 4 222.409573 65.2157115 84.1887781 -1 6241
6243 4 222.536384 65.1709077 84.1072093 -1 6242
6244 4 222.596526 65.1489163 84.0659199 -1 6243
6245 4 222.665887 65.1085768 84.0297314 -1 6244
6246 4 222.745855 65.0518301 83.9715305 -1 6245
6247 4 222.914301 64.9819891 83.8738679 -1 6246
6248 4 223.015171 64.9577883 83.8114947 -1 6247
6249 4 223.156637 64.8925393 83.7631121 -1 6248
6250 4 223.193198 64.8980177 83.659265 -1 6249
6251 4 223.361408 64.9064245 83.5182024 -1 6250
6252 4 223.507528 64.8530124 83.4142824 -1 6251
6253 4 223.78079 65.0204788 83.172972 -1 6252
6254 4 224.158242 65.2007639 83.0237808 -1 6253
6255 4 224.32201 65.1348051 82.9785449 -1 6254
6256 4 224.363622 65.0227424 82.9000854 -1 6255
6257 4 224.382874 64.9862051 82.8834229 -1 6256
6258 4 224.502344 64.7878366 82.7797395 -1 6257
6259 4 224.674761 64.8122746 82.68994 -1 6258
6260 4 224.78477 64.6700364 82.6537203 -1 6259
6261 4 224.872073 64.5750558 82.6046776 -1 6260
6262 4 225.124215 64.3713195 82.4660964 -1 6261
6263 4 225.27239 64.2360483 82.2730324 -1 6262
6264 4 225.579035 64.2093024 82.1043834 -1 6263
6265 4 225.679441 64.2061892 81.9843736 -1 6264
6266 4 225.802736 64.1880221 81.8705234 -1 6265
6267 4 225.903766 64.1996187 81.7742895 -1 6266
6268 4 226.005849 64.2012435 81.7070381 -1 6267
6269 4 226.225018 64.2350628 81.4880058 -1 6268
6270 4 226.392714 64.3623009 81.2161622 -1 6269
6271 4 226.465373 64.4820578 81.0671493 -1 6270
6272 4 226.568788 64.5539082 80.9857273 -1 6271
6273 4 226.637453 64.5709823 80.9378322 -1 6272
6274 4 226.644951 64.5773582 80.8840243 -1 6273
6275 4 226.715211 64.5873759 80.8378218 -1 6274
6276 4 226.785881 64.6590656 80.7254563 -1 6275
6277 4 226.808354 64.6891234 80.6687596 -1 6276
6278 4 226.821855 64.6681491 80.6481488 -1 6277
6279 4 226.88153 64.2130924 80.723753 -1 6278
6280 4 226.894226 64.1849583 80.7045743 -1 6279
6281 4 226.911008 64.207265 80.6487035 -1 6280
6282 4 226.965255 64.2597628 80.5380607 -1 6281
6283 4 226.989838 64.2872136 80.5088852 -1 6282
6284 4 227.101615 64.2682408 80.4207857 -1 6283
6285 4 227.196039 64.2368507 80.3329796 -1 6284
6286 4 227.316303 64.2732184 80.2879938 -1 6285
6287 4 227.4972 64.2243388 80.108515 -1 6286
6288 4 227.667336 64.1750598 80.0345626 -1 6287
6289 4 227.796989 64.2175666 79.9362528 -1 6288
6290 4 228.0532 64.2288776 79.8880199 -1 6289
6291 4 228.231166 64.2420139 79.8023377 -1 6290
6292 4 227.207803 64.3811274 79.5288747 -1 6291
6293 4 228.620733 64.2987147 79.7094151 -1 6292
6294 4 228.733496 64.301933 79.6971614 -1 6293
6295 4 228.65844 64.268655 79.6672571 -1 6294
6296 4 228.764449 64.2984204 79.648704 -1 6295
6297 4 229.159149 64.2663588 79.49479 -1 6296
6298 4 229.315281 64.2809381 79.4061926 -1 6297
6299 4 229.456401 64.2812466 79.3717573 -1 6298
6300 4 229.622116 64.1768634 79.3084579 -1 6299
6301 4 229.792623 64.0383983 79.2526452 -1 6300
6302 4 229.864729 63.9884158 79.1659343 -1 6301
6303 4 230.041159 63.9161353 79.1241737 -1 6302
6304 4 230.193568 63.8624944 79.1020246 -1 6303
6305 4 230.379928 63.7647385 79.066624 -1 6304
6306 4 230.505999 63.6993846 79.0432737 -1 6305
6307 4 230.784002 63.5932404 78.9684819 -1 6306
6308 4 231.117621 63.480286 78.9552983 -1 6307
6309 4 231.350016 63.4132294 78.8931217 -1 6308
6310 4 231.857943 63.4737065 78.7361376 -1 6309
6311 4 232.05713 63.5265539 78.6726587 -1 6310
6312 4 232.093046 63.5370568 78.6488945 -1 6311
6313 4 232.347397 63.5323305 78.6040712 -1 6312
6314 4 232.871994 63.6260794 78.3911788 -1 6313
6315 4 233.184519 63.5711656 78.2849015 -1 6314
6316 4 233.26871 63.5776518 78.2156944 -1 6315
6317 4 233.546857 63.6346368 78.0044938 -1 6316
6318 4 233.706829 63.6222228 77.8700841 -1 6317
6319 4 233.78158 63.6043609 77.7780663 -1 6318
6320 4 233.788179 63.569185 77.7065633 -1 6319
6321 4 233.907667 63.5307098 77.6245518 -1 6320
6322 4 234.171202 63.2425724 77.4251685 -1 6321
6323 4 234.243452 63.1141735 77.3803642 -1 6322
6324 4 234.332607 62.9003775 77.3014787 -1 6323
6325 4 234.33763 62.7183207 77.2842718 -1 6324
6326 4 234.545691 62.5334219 77.1368624 -1 6325
6327 4 234.830124 62.4364954 77.0092446 -1 6326
6328 4 234.995844 62.4353208 76.952803 -1 6327
6329 4 235.062129 62.4488684 76.9065908 -1 6328
6330 4 235.302859 62.4093827 76.762598 -1 6329
6331 4 235.438324 62.4012636 76.7036425 -1 6330
6332 4 235.660931 62.4052284 76.5755968 -1 6331
6333 4 235.988105 62.2274415 76.4696723 -1 6332
6334 4 236.127721 62.133529 76.4013343 -1 6333
6335 4 236.375906 62.0519234 76.3454482 -1 6334
6336 4 236.519654 61.9759367 76.2482763 -1 6335
6337 4 236.663493 61.9185122 76.200018 -1 6336
6338 4 236.840599 61.8397037 76.1863687 -1 6337
6339 4 236.94475 61.696657 76.1223768 -1 6338
6340 4 237.161053 61.5110573 76.1074844 -1 6339
6341 4 237.318704 61.4692105 76.0322466 -1 6340
6342 4 237.497125 61.4201935 75.9872904 -1 6341
6343 4 237.561283 61.3155521 75.9629507 -1 6342
6344 4 237.696247 61.2653314 75.8863055 -1 6343
6345 4 237.894841 61.2736584 75.7818542 -1 6344
6346 4 238.112533 61.2493366 75.7121417 -1 6345
6347 4 238.438338 61.2325836 75.6821884 -1 6346
6348 4 238.596796 61.2277817 75.6271311 -1 6347
6349 4 238.791721 61.2409207 75.5740829 -1 6348
6350 4 238.956107 61.2113596 75.5504274 -1 6349
6351 4 239.156456 61.1728742 75.5075543 -1 6350
6352 4 239.038264 61.3879796 75.3751564 -1 6351
6353 4 239.341058 61.0607208 75.4237965 -1 6352
6354 4 239.41044 61.0474302 75.3582634 -1 6353
6355 4 239.428262 61.0288535 75.2864239 -1 6354
6356 4 239.574796 61.0469713 75.2522272 -1 6355
6357 4 239.641537 61.0291406 75.2131037 -1 6356
6358 4 239.72167 61.0233017 75.1738095 -1 6357
6359 4 239.863589 61.0664887 75.0831378 -1 6358
6360 4 239.980229 61.0764393 74.9689996 -1 6359
6361 4 240.04255 61.0633002 74.9286188 -1 6360
6362 4 240.135381 60.9862041 74.8521874 -1 6361
6363 4 240.284954 60.9224779 74.6785828 -1 6362
6364 4 240.453885 60.9013901 74.5779266 -1 6363
6365 4 240.525695 60.8745735 74.5157699 -1 6364
6366 4 240.63198 60.8947089 74.3734259 -1 6365
6367 4 240.773932 60.8913707 74.3176674 -1 6366
6368 4 240.860233 60.8784862 74.2297737 -1 6367
6369 4 240.938572 60.8266357 73.942068 -1 6368
6370 4 240.95176 60.8274134 73.9182241 -1 6369
6371 4 241.065105 60.7360929 73.8737058 -1 6370
6372 4 241.125444 60.688396 73.8395284 -1 6371
6373 4 241.190295 60.6704336 73.6471857 -1 6372
6374 4 241.216414 60.496822 73.4244802 -1 6373
6375 4 241.224021 60.5121921 73.3717975 -1 6374
6376 4 241.058405 60.5079624 73.2451882 -1 6375
6377 4 241.018021 60.4068493 73.1539026 -1 6376
6378 4 241.042482 60.3675962 73.1130555 -1 6377
6379 4 241.10312 60.317366 73.0539399 -1 6378
6380 4 241.163452 60.2486521 73.023531 -1 6379
6381 4 241.190442 60.1675745 72.9901905 -1 6380
6382 4 241.271299 60.0891345 72.9389612 -1 6381
6383 4 241.328936 60.0056127 72.8851036 -1 6382
6384 4 241.397871 59.9437525 72.8293191 -1 6383
6385 4 241.520002 59.7824499 72.8238875 -1 6384
6386 4 241.565752 59.741559 72.735578 -1 6385
6387 4 241.717261 59.5552835 72.5347479 -1 6386
6388 4 241.786648 59.4473056 72.4359343 -1 6387
6389 4 241.885786 59.4039629 72.3055387 -1 6388
6390 4 241.942533 59.4134258 72.2109032 -1 6389
6391 4 241.937253 59.2816878 72.104755 -1 6390
6392 4 241.947579 59.2044367 72.068277 -1 6391
6393 4 241.966055 59.1083764 71.9599006 -1 6392
6394 4 242.044408 58.9219839 71.9010906 -1 6393
6395 4 242.080022 58.7390372 71.835062 -1 6394
6396 4 242.100794 58.5753426 71.7889247 -1 6395
6397 4 242.129728 58.4018983 71.7455882 -1 6396
6398 4 242.156162 58.2697957 71.6950708 -1 6397
6399 4 242.122441 58.120742 71.6379944 -1 6398
6400 4 242.086269 58.0352605 71.5701799 -1 6399
6401 4 242.089175 57.9677855 71.5308375 -1 6400
6402 4 242.06001 57.7706862 71.4567987 -1 6401
6403 4 241.995252 57.5684286 71.4034095 -1 6402
6404 4 242.055107 57.3782041 71.3418089 -1 6403
6405 4 242.096569 57.1625977 71.3067255 -1 6404
6406 4 242.18907 56.9863229 71.3238024 -1 6405
6407 4 242.207101 56.9485142 71.3072597 -1 6406
6408 4 242.376004 56.7306764 71.1652716 -1 6407
6409 4 242.441407 56.5950312 71.0955966 -1 6408
6410 4 242.566467 56.4597657 71.0604131 -1 6409
6411 4 242.676419 56.42848 71.0318544 -1 6410
6412 4 242.698275 56.3843467 70.9916297 -1 6411
6413 2 242.174307 56.7656286 70.8500676 -1 6412
6414 2 241.93535 57.1686055 70.7488692 -1 6413
6415 2 241.916594 57.0179537 70.6181967 -1 6414
6416 2 241.968404 56.9673803 70.5331617 -1 6415
6417 2 242.030338 57.0123046 70.4598801 -1 6416
6418 2 242.081916 56.9872798 70.3961566 -1 6417
6419 2 242.099739 56.9775365 70.3752477 -1 6418
6420 2 242.118591 56.9882958 70.3260244 -1 6419
6421 2 242.129632 56.9555898 70.2572494 -1 6420
6422 2 242.128811 56.9130943 70.2133961 -1 6421
6423 2 242.141314 56.8626475 70.1728964 -1 6422
6424 2 242.160983 56.8288475 70.1309052 -1 6423
6425 2 242.150246 56.772712 70.087651 -1 6424
6426 2 242.119276 56.7683541 70.0330648 -1 6425
6427 2 242.09654 56.7078764 69.9886077 -1 6426
6428 2 242.127228 56.6789343 69.9728004 -1 6427
6429 2 242.041471 56.6551819 69.8874598 -1 6428
6430 2 242.041924 56.6456922 69.8386609 -1 6429
6431 2 242.028476 56.613823 69.7911907 -1 6430
6432 2 242.010005 56.5329488 69.7254418 -1 6431
6433 2 242.015378 56.5319894 69.6006677 -1 6432
6434 2 242.004939 56.5337122 69.4981955 -1 6433
6435 2 242.060832 56.5032006 69.3360277 -1 6434
6436 2 242.06115 56.4944593 69.287248 -1 6435
6437 2 242.114273 56.4894006 69.2212558 -1 6436
6438 2 242.090909 56.5066477 69.1396321 -1 6437
6439 2 242.086877 56.4979604 69.1152738 -1 6438
6440 2 242.081174 56.486483 69.0660282 -1 6439
6441 2 242.151871 56.4749776 69.004005 -1 6440
6442 2 242.114279 56.5193449 68.9159994 -1 6441
6443 2 242.072888 56.5718733 68.851157 -1 6442
6444 2 242.020614 56.6090349 68.7369343 -1 6443
6445 2 241.896401 56.641814 68.6368416 -1 6444
6446 2 241.958266 56.6508478 68.5704362 -1 6445
6447 2 241.946018 56.6265122 68.5222765 -1 6446
6448 2 241.982439 56.5816833 68.485164 -1 6447
6449 2 242.013368 56.6017537 68.4121895 -1 6448
6450 2 241.985126 56.4894448 68.275322 -1 6449
6451 2 241.980718 56.4188505 68.2107124 -1 6450
6452 2 241.971055 56.4304453 68.1326201 -1 6451
6453 2 242.013559 56.4615925 68.0600487 -1 6452
6454 2 242.089793 56.4517999 67.9744792 -1 6453
6455 2 242.22674 56.4659049 67.8953326 -1 6454
6456 2 242.441905 56.4067561 67.8652804 -1 6455
6457 2 242.674661 56.3962962 67.7813957 -1 6456
6458 2 242.823497 56.3178522 67.7189784 -1 6457
6459 2 243.054954 56.2932756 67.5142204 -1 6458
6460 2 243.258516 56.138571 67.3005103 -1 6459
6461 2 243.265838 56.1244403 67.2792405 -1 6460
6462 2 243.286833 56.0841048 67.2149847 -1 6461
6463 2 243.43276 56.0871892 67.0426391 -1 6462
6464 2 243.628698 56.0631198 66.9569149 -1 6463
6465 2 243.669634 56.0382007 66.9430863 -1 6464
6466 2 243.735252 56.0210942 66.9078336 -1 6465
6467 2 243.76548 55.8638641 66.7893194 -1 6466
6468 2 243.790324 55.7534569 66.614198 -1 6467
6469 2 243.936461 55.4872676 66.5073839 -1 6468
6470 2 244.024168 55.4217661 66.4832732 -1 6469
6471 2 244.116378 55.2399026 66.4524855 -1 6470
6472 2 244.162434 55.0271266 66.3450769 -1 6471
6473 2 244.210085 54.9993231 66.3086639 -1 6472
6474 2 244.228067 54.9786284 66.2904335 -1 6473
6475 2 244.182124 54.8877773 66.2468901 -1 6474
6476 2 244.279022 54.8348908 66.174064 -1 6475
6477 2 244.377337 54.7862773 66.1495569 -1 6476
6478 2 244.422267 54.7605377 66.1125136 -1 6477
6479 2 244.615099 54.639094 65.9211219 -1 6478
6480 2 244.739653 54.6049853 65.8752268 -1 6479
6481 2 244.831873 54.5189233 65.7586064 -1 6480
6482 2 244.892277 54.4586969 65.6811878 -1 6481
6483 2 245.005889 54.4366412 65.6320031 -1 6482
6484 2 245.121341 54.3168102 65.5247554 -1 6483
6485 2 245.15342 54.141432 65.4347437 -1 6484
6486 2 245.110993 53.4712986 65.0882789 -1 6485
6487 2 245.029945 53.312231 64.9040898 -1 6486
6488 2 244.982145 53.1910596 64.8404866 -1 6487
6489 2 244.953317 53.9305202 64.7324581 -1 6488
6490 2 244.771331 54.1570406 64.644285 -1 6489
6491 2 244.704852 54.219942 64.671496 -1 6490
6492 2 244.654306 54.3075456 64.6741281 -1 6491
6493 2 244.533496 54.3966386 64.664036 -1 6492
6494 2 244.501192 54.5074207 64.6666285 -1 6493
6495 2 244.492359 54.5621201 64.6813064 -1 6494
6496 2 244.565645 54.9883884 64.609963 -1 6495
6497 2 244.479641 55.050958 64.5617582 -1 6496
6498 2 244.347612 55.1397893 64.5016043 -1 6497
6499 2 244.253275 55.1402062 64.4368137 -1 6498
6500 2 244.612388 55.1090846 64.5532333 -1 6496
6501 2 244.636289 55.241625 64.5146936 -1 6500
6502 2 244.722537 55.317647 64.4953738 -1 6501
6503 2 244.901004 55.5241376 64.4740551 -1 6502
6504 2 244.955948 55.6654606 64.4398587 -1 6503
6505 2 245.013296 55.8181951 64.3566847 -1 6504
6506 2 245.072922 55.9226424 64.280892 -1 6505
6507 2 245.124218 56.0335441 64.202735 -1 6506
6508 2 245.310004 56.1269736 64.199235 -1 6507
6509 2 245.38673 56.2338253 64.174059 -1 6508
6510 2 245.454431 56.3839846 64.0934351 -1 6509
6511 2 245.58696 56.4232928 64.0406137 -1 6510
6512 2 245.704517 56.4626782 63.9851531 -1 6511
6513 2 245.801805 56.5312263 63.9694051 -1 6512
6514 2 245.888106 56.6075627 63.9505587 -1 6513
6515 2 245.935989 56.6747106 63.9259955 -1 6514
6516 2 245.749934 56.5449122 63.9341827 -1 6513
6517 2 244.994335 55.7714765 64.4794339 -1 6503
6518 2 245.029947 56.0579387 64.4926209 -1 6517
6519 2 245.050197 56.0848971 64.5402325 -1 6518
6520 2 245.090367 56.1669961 64.6074489 -1 6519
6521 2 245.247461 56.2520999 64.6953591 -1 6520
6522 2 245.320572 56.2647456 64.7306836 -1 6521
6523 2 244.47083 54.5462106 64.7037131 -1 6495
6524 2 244.461446 54.4929273 64.7335691 -1 6523
6525 2 245.122811 53.2094227 64.6477521 -1 6488
6526 2 245.2773 53.2760567 64.4513907 -1 6525
6527 2 245.344354 53.3052727 64.3640697 -1 6526
6528 2 245.434031 53.2732131 64.2894154 -1 6527
6529 2 245.359388 53.2483367 64.2079682 -1 6528
6530 2 245.353582 53.0155655 64.0963337 -1 6529
6531 2 245.215429 52.822809 63.9791028 -1 6530
6532 2 245.039349 52.8320413 63.9223215 -1 6531
6533 2 244.963734 52.8147515 63.8873271 -1 6532
6534 2 244.959931 52.8126581 63.8394324 -1 6533
6535 2 244.887911 52.7260197 63.7197054 -1 6534
6536 2 244.868699 52.6416631 63.680398 -1 6535
6537 2 244.984518 52.7781371 63.6351105 -1 6536
6538 2 244.928813 52.6756935 63.6154385 -1 6537
6539 2 244.870985 52.6105695 63.5665624 -1 6538
6540 2 244.871449 52.6039066 63.5438714 -1 6539
6541 2 244.870389 52.5909354 63.5217762 -1 6540
6542 2 244.837113 52.4776609 63.3892996 -1 6541
6543 2 244.789383 52.4169917 63.3653495 -1 6542
6544 2 244.700124 52.2979131 63.2946229 -1 6543
6545 2 244.708912 52.2837567 63.250872 -1 6544
6546 2 244.650848 52.2428944 63.1987378 -1 6545
6547 2 244.63577 52.2574097 63.123177 -1 6546
6548 2 244.357799 52.2130216 62.9847508 -1 6547
6549 2 244.135282 51.9112913 62.7973419 -1 6548
6550 2 243.878854 51.6503282 62.6456186 -1 6549
6551 2 243.750429 51.5203417 62.5697188 -1 6550
6552 2 243.637292 51.2448002 62.4458125 -1 6551
6553 2 243.628441 50.8313662 62.3357624 -1 6552
6554 2 243.59118 50.723288 62.320219 -1 6553
6555 2 243.547574 50.5884207 62.2836738 -1 6554
6556 2 243.428371 49.9208254 62.1643128 -1 6555
6557 2 243.239549 49.4670194 61.9336881 -1 6556
6558 2 243.107151 49.3314055 61.8346617 -1 6557
6559 2 242.944487 49.0967377 61.6734391 -1 6558
6560 2 242.90727 48.8179105 61.5869858 -1 6559
6561 2 242.83627 48.4451045 61.5531922 -1 6560
6562 2 242.804683 48.2466155 61.4803567 -1 6561
6563 2 242.763686 48.1485389 61.4625206 -1 6562
6564 2 242.684944 47.9092441 61.3401362 -1 6563
6565 2 242.537945 47.4634395 61.023899 -1 6564
6566 2 242.131873 47.0731693 60.5402687 -1 6565
6567 2 242.071275 47.1636606 60.403067 -1 6566
6568 2 242.082677 47.1778912 60.2424808 -1 6567
6569 2 242.201158 47.3258132 60.0611363 -1 6568
6570 2 242.449587 47.6369441 59.6076652 -1 6569
6571 2 242.687374 47.8102528 59.490751 -1 6570
6572 2 242.757909 47.7174923 59.4015856 -1 6571
6573 2 242.856908 47.7076888 59.2612749 -1 6572
6574 2 243.099253 47.5272572 59.1014451 -1 6573
6575 2 243.390747 47.139894 58.9102973 -1 6574
6576 2 243.533524 46.8021728 58.6185297 -1 6575
6577 2 243.577487 46.4806988 58.2399979 -1 6576
6578 2 243.603746 46.4137915 58.0060903 -1 6577
6579 2 243.820212 46.3083182 57.7227764 -1 6578
6580 2 243.481782 45.8111208 57.3444803 -1 6579
6581 2 243.56568 45.9239889 57.0993289 -1 6580
6582 2 243.515994 45.9041037 56.8248336 -1 6581
6583 2 243.453097 45.8577616 56.7524184 -1 6582
6584 2 243.364621 45.8667784 56.5789107 -1 6583
6585 2 243.6977 45.7878958 56.4051828 -1 6584
6586 2 243.750676 45.8127616 56.3448155 -1 6585
6587 2 244.070335 45.3288772 56.4445138 -1 6586
6588 2 243.48413 45.6479895 56.2730421 -1 6587
6589 2 243.349357 45.4992044 56.1343116 -1 6588
6590 2 243.276027 45.4392189 55.9953212 -1 6589
6591 2 242.950128 45.1176638 55.82198 -1 6590
6592 2 242.903064 44.889397 55.7096467 -1 6591
6593 2 242.863498 44.5660678 55.5663934 -1 6592
6594 2 242.945269 44.4136391 55.445694 -1 6593
6595 2 243.290261 44.5323873 54.9184374 -1 6594
6596 2 243.317624 44.359163 54.813022 -1 6595
6597 2 243.430692 43.5572251 54.6258055 -1 6596
6598 2 243.345072 43.2579085 54.2943799 -1 6597
6599 2 243.313341 43.1999597 54.2736546 -1 6598
6600 2 243.323259 43.1386283 54.260959 -1 6599
6601 2 243.413982 42.7026332 54.242329 -1 6600
6602 2 243.338235 42.6453901 54.1472438 -1 6601
6603 2 243.193707 42.5467947 54.044473 -1 6602
6604 2 243.15336 42.3522439 53.9501276 -1 6603
6605 2 243.152893 42.2114652 53.8786209 -1 6604
6606 2 243.116973 42.1597595 53.8121258 -1 6605
6607 2 243.072764 42.1101417 53.7878129 -1 6606
6608 2 243.034031 41.9679648 53.6873133 -1 6607
6609 2 242.957722 41.909903 53.6140964 -1 6608
6610 2 242.906396 41.8154484 53.4837434 -1 6609
6611 2 242.880291 41.7937931 53.4375131 -1 6610
6612 2 242.651064 41.7356422 53.0727913 -1 6611
6613 2 242.613577 41.6608773 52.854914 -1 6612
6614 2 242.662218 41.6077656 52.6283428 -1 6613
6615 2 242.746622 41.6970503 52.5237086 -1 6614
6616 2 242.996319 41.8980032 52.4360804 -1 6615
6617 2 243.140979 42.0707497 52.3101299 -1 6616
6618 2 243.526702 42.2947946 52.1774022 -1 6617
6619 2 243.879086 42.4171753 51.9620787 -1 6618
6620 2 244.171996 42.5159227 51.782368 -1 6619
6621 2 244.68545 42.3406318 51.6759215 -1 6620
6622 2 244.936251 42.3135748 51.5696732 -1 6621
6623 2 245.681503 42.1131731 51.572554 -1 6622
6624 2 245.961129 42.1951043 51.5676566 -1 6623
6625 2 246.638585 42.0786931 51.5679778 -1 6624
6626 2 247.279005 41.9878513 51.5790703 -1 6625
6627 2 247.824766 41.9454302 51.5884887 -1 6626
6628 2 248.419549 41.7590228 51.5777823 -1 6627
6629 2 248.456494 41.754138 51.5622463 -1 6628
6630 2 248.682319 41.6855808 51.585764 -1 6629
6631 2 248.831214 41.5649954 51.5804481 -1 6630
6632 2 249.243612 41.3566486 51.6284113 -1 6631
6633 2 249.626168 41.1002502 51.6314675 -1 6632
6634 2 250.030381 40.9327701 51.6260147 -1 6633
6635 2 250.554813 40.9119474 51.6427649 -1 6634
6636 2 250.968831 40.5993374 51.6758238 -1 6635
6637 2 251.74665 40.0430673 51.632187 -1 6636
6638 2 252.598254 39.5787771 51.7201294 -1 6637
6639 2 253.326089 39.2476889 51.8180096 -1 6638
6640 2 254.676438 38.7370511 51.8415802 -1 6639
6641 2 255.312205 38.6432907 51.9204477 -1 6640
6642 2 255.758837 38.6406917 51.8925981 -1 6641
6643 2 255.814187 38.6117008 51.8807917 -1 6642
6644 2 254.963697 38.890274 51.7043408 -1 6643
6645 2 256.075395 38.6325138 51.869621 -1 6644
6646 2 257.061838 38.3096328 51.9336963 -1 6645
6647 2 257.487318 38.5020907 51.9264718 -1 6646
6648 2 258.020353 38.7808648 51.8777575 -1 6647
6649 2 258.198995 38.8778442 51.8454892 -1 6648
6650 2 258.424709 38.9881908 51.8184838 -1 6649
6651 2 258.642952 39.09918 51.7902826 -1 6650
6652 2 259.180705 39.3434582 51.7933755 -1 6651
6653 2 259.780508 39.8680185 51.7714882 -1 6652
6654 2 260.176478 39.9690918 51.7016189 -1 6653
6655 2 260.091161 39.9829926 51.5921521 -1 6654
6656 2 260.042747 39.7750857 51.445693 -1 6655
6657 2 260.080062 39.6436945 51.373527 -1 6656
6658 2 260.111175 39.5489089 51.3193813 -1 6657
6659 2 260.259048 39.6563322 51.234022 -1 6658
6660 2 260.30527 39.6549206 51.2176751 -1 6659
6661 2 260.332585 39.709387 51.1913598 -1 6660
6662 2 260.46638 39.7580796 51.1585584 -1 6661
6663 2 260.525571 39.7603283 51.1201362 -1 6662
6664 2 260.692623 39.8180017 51.1388088 -1 6663
6665 2 260.834938 39.7464224 51.1228348 -1 6664
6666 2 260.834939 39.7562108 51.0032094 -1 6665
6667 2 261.090969 39.9430694 50.9487375 -1 6666
6668 2 261.10651 40.1921566 50.8009083 -1 6667
6669 2 261.150563 40.4343382 50.6583157 -1 6668
6670 2 261.264319 40.6105636 50.5825632 -1 6669
6671 2 261.286012 40.6273045 50.560145 -1 6670
6672 2 261.656856 40.5017318 50.6122307 -1 6671
6673 2 261.745334 40.6233616 50.5635027 -1 6672
6674 2 261.783082 40.6943734 50.4655445 -1 6673
6675 2 261.808732 40.6945824 50.422221 -1 6674
6676 2 261.897324 40.6322028 50.3260383 -1 6675
6677 2 261.875655 40.6677288 50.2704272 -1 6676
6678 2 261.854737 40.7401628 50.23392 -1 6677
6679 2 261.704735 40.8460709 50.3145056 -1 6678
6680 2 261.660519 40.9325004 50.3436255 -1 6679
6681 2 261.651559 40.9529188 50.363267 -1 6680
6682 2 260.151582 39.2718583 51.2658837 -1 6659
6683 2 260.191565 39.0930628 51.247126 -1 6682
6684 2 260.387733 39.0367385 51.1662083 -1 6683
6685 2 260.534315 38.7856424 51.2438151 -1 6684
6686 2 260.574208 38.7273881 51.2809033 -1 6685
6687 2 260.736501 38.6340591 51.3415413 -1 6686
6688 2 260.86442 38.5254158 51.2805022 -1 6687
6689 2 261.030928 38.4346902 51.2470857 -1 6688
6690 2 261.206051 38.3636293 51.3075018 -1 6689
6691 2 261.302979 38.369304 51.3697708 -1 6690
6692 2 260.923599 38.0889053 51.2253283 -1 6689
6693 2 260.947715 37.9975531 51.2166802 -1 6692
6694 2 260.926758 37.5938557 51.2389012 -1 6693
6695 2 260.938619 37.4407513 51.2356633 -1 6694
6696 2 260.930356 37.3509967 51.2215372 -1 6695
6697 2 260.949313 37.1645905 51.17603 -1 6696
6698 2 260.946869 37.1006563 51.1596686 -1 6697
6699 2 260.846704 36.98471 51.1340557 -1 6698
6700 2 260.781355 36.8055512 51.0505943 -1 6699
6701 2 260.416998 39.0360107 51.1471834 -1 6684
6702 2 260.455456 39.0489127 51.1278779 -1 6701
6703 2 261.386533 41.1349593 52.1011426 -1 6654
6704 2 261.554366 41.2322593 52.1401483 -1 6703
6705 2 262.66197 42.0590399 52.1981564 -1 6704
6706 2 262.559007 42.3144464 52.0992981 -1 6705
6707 2 262.634013 42.4378842 52.0486248 -1 6706
6708 2 262.529863 42.0420251 52.3679823 -1 6704
6709 2 262.82874 42.1461198 52.4783705 -1 6708
6710 2 263.004821 42.173339 52.5536993 -1 6709
6711 2 263.121299 42.3754471 52.6197432 -1 6710
6712 2 263.166504 42.5580505 52.6517809 -1 6711
6713 2 263.430261 42.7021326 52.7281817 -1 6712
6714 2 263.619847 42.8487506 52.8150794 -1 6713
6715 2 263.853744 43.0398455 52.9284243 -1 6714
6716 2 263.962863 43.2633446 53.0387731 -1 6715
6717 2 264.037376 43.532177 53.1607517 -1 6716
6718 2 264.269956 43.4681493 53.2600105 -1 6717
6719 2 264.625119 43.3739229 53.3624447 -1 6718
6720 2 264.891183 43.3030666 53.4455028 -1 6719
6721 2 265.408921 43.0564265 53.5513411 -1 6720
6722 2 265.621967 42.8304846 53.597017 -1 6721
6723 2 265.682415 42.7954204 53.5651632 -1 6722
6724 2 265.776313 42.7436164 53.5179001 -1 6723
6725 2 266.073239 42.3123072 53.5579567 -1 6724
6726 2 266.218032 42.2124427 53.5743926 -1 6725
6727 2 266.466613 41.8467379 53.5247343 -1 6726
6728 2 265.939843 41.3706645 53.460888 -1 6727
6729 2 265.717957 40.9697793 53.4936326 -1 6728
6730 2 265.682966 40.7795933 53.3912854 -1 6729
6731 2 265.671218 40.7759239 53.3176865 -1 6730
6732 2 265.668825 40.7642201 53.2947622 -1 6731
6733 2 266.790631 41.678204 53.5840956 -1 6727
6734 2 267.192097 41.2063142 53.6724174 -1 6733
6735 2 267.442745 40.9547533 53.7039416 -1 6734
6736 2 267.689875 40.9205587 53.659815 -1 6735
6737 2 267.785339 40.9270313 53.6534019 -1 6736
6738 2 268.329608 40.3815738 53.992517 -1 6737
6739 2 268.864576 40.0449889 54.2315215 -1 6738
6740 2 269.489669 39.9410044 54.3870799 -1 6739
6741 2 269.601111 39.8859952 54.4387697 -1 6740
6742 2 269.937602 39.5795736 54.5151221 -1 6741
6743 2 269.996721 39.6342248 54.4959195 -1 6742
6744 2 270.066871 39.6775276 54.480155 -1 6743
6745 2 270.257481 39.6356506 54.449453 -1 6744
6746 2 270.439501 39.6798401 54.4308477 -1 6745
6747 2 270.702093 39.6759897 54.4330691 -1 6746
6748 2 270.84516 39.7250343 54.3826943 -1 6747
6749 2 270.915832 39.7980089 54.3397649 -1 6748
6750 2 270.964917 39.8413761 54.2962522 -1 6749
6751 2 271.31739 39.9405817 54.2556932 -1 6750
6752 2 271.450957 40.01582 54.2244056 -1 6751
6753 2 271.600775 40.0567858 54.2001723 -1 6752
6754 2 271.499518 40.0271936 54.1608047 -1 6753
6755 2 271.754628 40.1276793 54.1969948 -1 6753
6756 2 271.920672 40.0427014 54.16661 -1 6755
6757 2 272.15725 40.1514428 54.1506992 -1 6756
6758 2 272.425348 40.1755082 54.1503597 -1 6757
6759 2 272.614736 40.1759147 54.2566142 -1 6758
6760 2 272.648542 40.1882873 54.2851676 -1 6759
6761 2 272.720311 40.1981299 54.3447309 -1 6760
6762 2 272.750155 40.1665157 54.4250162 -1 6761
6763 2 273.049136 40.2244595 54.4969744 -1 6762
6764 2 273.227255 40.3265089 54.5652498 -1 6763
6765 2 273.490678 40.2660393 54.6437096 -1 6764
6766 2 273.567474 40.2517589 54.7065719 -1 6765
6767 2 273.55462 40.2363426 54.7296677 -1 6766
6768 2 269.964594 39.553787 54.4754678 -1 6743
6769 2 270.000101 39.5425295 54.387904 -1 6768
6770 2 270.026588 39.5596171 54.3430982 -1 6769
6771 2 269.742074 40.0838964 54.417938 -1 6741
6772 2 269.793679 40.3210252 54.3275891 -1 6771
6773 2 269.79257 40.4896682 54.2592889 -1 6772
6774 2 269.814853 40.5712424 54.2059298 -1 6773
6775 2 269.838217 40.698599 54.1233721 -1 6774
6776 2 269.927518 40.8078197 54.0317701 -1 6775
6777 2 269.962884 40.880828 53.9819879 -1 6776
6778 2 266.822457 41.6648809 53.5679311 -1 6733
6779 2 266.930754 41.6003765 53.524992 -1 6778
6780 2 266.951148 41.5622906 53.4858165 -1 6779
6781 2 266.943983 41.4883899 53.4458568 -1 6780
6782 2 263.912791 44.0727232 53.0908104 -1 6717
6783 2 263.809822 44.4629931 53.0921305 -1 6782
6784 2 263.74929 44.6415952 53.1529128 -1 6783
6785 2 263.724637 44.7799633 53.2017132 -1 6784
6786 2 263.714667 44.8461334 53.2388686 -1 6785
6787 2 263.710644 45.2709412 53.3967125 -1 6786
6788 2 263.349826 45.7989689 53.2362352 -1 6787
6789 2 263.104247 46.0438127 53.2062985 -1 6788
6790 2 263.069474 46.1195281 53.2136829 -1 6789
6791 2 263.064715 46.1851417 53.2517194 -1 6790
6792 2 264.284898 46.0060491 53.4304853 -1 6787
6793 2 264.348865 46.2757206 53.5499695 -1 6792
6794 2 264.217899 46.3687763 53.6083636 -1 6793
6795 2 264.024898 46.4559859 53.703585 -1 6794
6796 2 263.88775 46.6208001 53.8466526 -1 6795
6797 2 263.820235 46.6752346 53.8505866 -1 6796
6798 2 263.83562 46.5587327 53.892828 -1 6797
6799 2 263.780162 46.5550472 53.93061 -1 6798
6800 2 263.63193 46.6183045 53.9421382 -1 6799
6801 2 263.543336 46.7032348 53.8428045 -1 6800
6802 2 263.803264 46.803797 53.8541046 -1 6797
6803 2 263.74184 46.9969454 53.9359721 -1 6802
6804 2 263.651938 47.2667894 54.049822 -1 6803
6805 2 263.613522 47.6423696 54.0638178 -1 6804
6806 2 263.513482 48.0220702 54.3035556 -1 6805
6807 2 263.55107 48.0887258 54.4443928 -1 6806
6808 2 263.571058 48.1780012 54.602651 -1 6807
6809 2 263.70332 48.3608234 54.7456753 -1 6808
6810 2 263.843876 48.5193282 54.8935838 -1 6809
6811 2 263.868523 48.6373328 55.0012305 -1 6810
6812 2 263.800308 48.7422728 55.0929997 -1 6811
6813 2 263.843005 48.8407994 55.2779033 -1 6812
6814 2 263.803369 49.0181241 55.3889509 -1 6813
6815 2 263.601636 49.364492 55.4937487 -1 6814
6816 2 263.595946 49.3170379 55.5228343 -1 6815
6817 2 263.608258 49.1750059 55.6631092 -1 6816
6818 2 263.511353 49.2228651 55.7806423 -1 6817
6819 2 263.548322 49.3162858 55.8698781 -1 6818
6820 2 263.879849 49.5036932 56.0260982 -1 6819
6821 2 263.860814 49.5128551 56.0449492 -1 6820
6822 2 263.810305 49.5364982 56.1032758 -1 6821
6823 2 263.715699 49.5642071 56.1763565 -1 6822
6824 2 263.713793 49.681503 56.1837257 -1 6823
6825 2 263.756665 49.825296 56.243429 -1 6824
6826 2 263.759611 49.8649282 56.2622945 -1 6825
6827 2 263.783815 49.8736942 56.2894212 -1 6826
6828 2 264.267152 49.5018898 56.1240578 -1 6820
6829 2 264.748686 49.5635266 56.2317515 -1 6828
6830 2 265.279342 49.8263345 56.3218434 -1 6829
6831 2 265.310011 49.861835 56.3703761 -1 6830
6832 2 265.212514 49.9446082 56.4352074 -1 6831
6833 2 265.038236 50.1463439 56.5164317 -1 6832
6834 2 265.007924 50.1745687 56.5778728 -1 6833
6835 2 265.013613 50.1911717 56.6478213 -1 6834
6836 2 265.347129 49.7133522 56.2790875 -1 6830
6837 2 265.377579 49.6064156 56.2520271 -1 6836
6838 2 265.336763 49.5655151 56.1784972 -1 6837
6839 2 265.326709 49.5510283 56.1547852 -1 6838
6840 2 265.268137 49.5077052 56.1256364 -1 6839
6841 2 265.287825 49.4538826 56.1129927 -1 6840
6842 2 265.277097 49.4597368 56.0863846 -1 6841
6843 2 264.315937 49.4776909 56.1129544 -1 6828
6844 2 264.362085 49.4533938 56.10136 -1 6843
6845 2 264.406604 49.4088945 56.0684615 -1 6844
6846 2 264.431871 49.3980242 56.0510399 -1 6845
6847 2 264.450691 49.3970955 56.0310315 -1 6846
6848 2 264.467122 49.3868603 56.0118289 -1 6847
6849 2 263.520909 49.743934 55.4507908 -1 6815
6850 2 263.239394 50.0818159 55.3992301 -1 6849
6851 2 263.227983 50.1514097 55.4113559 -1 6850
6852 2 263.237212 50.2551519 55.4227534 -1 6851
6853 2 263.695252 45.302019 53.4136045 -1 6787
6854 2 263.632265 45.4417487 53.478846 -1 6853
6855 2 263.549502 45.4738107 53.5069858 -1 6854
6856 2 263.519063 45.5094071 53.5204851 -1 6855
6857 2 263.533853 45.4532582 53.5545227 -1 6856
6858 2 263.588948 45.50504 53.5816913 -1 6857
6859 2 263.552567 45.4785189 53.6023305 -1 6858
6860 2 264.065809 45.3542741 53.2608285 -1 6786
6861 2 264.477052 45.938277 53.2131713 -1 6860
6862 2 264.669121 46.1226452 53.1774379 -1 6861
6863 2 264.905292 46.3000035 53.1511937 -1 6862
6864 2 265.520263 46.3346488 53.0018357 -1 6863
6865 2 266.146038 46.589118 52.7317074 -1 6864
6866 2 266.447572 46.7354702 52.6044504 -1 6865
6867 2 266.474317 46.8226174 52.5506811 -1 6866
6868 2 266.554889 46.8049937 52.5448658 -1 6867
6869 2 266.645494 46.8803558 52.4813131 -1 6868
6870 2 266.612202 46.9931882 52.3648991 -1 6869
6871 2 266.141606 46.5032371 52.3367858 -1 6870
6872 2 266.07328 46.3124491 52.3006354 -1 6871
6873 2 266.124269 46.0621806 52.1999598 -1 6872
6874 2 266.194841 45.8041426 52.1040251 -1 6873
6875 2 266.204253 45.5742545 52.0640545 -1 6874
6876 2 266.025941 45.3964849 51.9332673 -1 6875
6877 2 265.802825 45.3320961 51.7554344 -1 6876
6878 2 265.871377 45.3159554 51.7230427 -1 6877
6879 2 265.891172 45.3034434 51.7046323 -1 6878
6880 2 265.901192 45.2772206 51.6861072 -1 6879
6881 2 265.911152 45.2660897 51.6656216 -1 6880
6882 2 265.916624 45.2556724 51.644178 -1 6881
6883 2 265.625391 45.1304836 51.7473928 -1 6877
6884 2 265.511572 45.1090326 51.6806434 -1 6883
6885 2 265.379409 45.0639829 51.6373495 -1 6884
6886 2 265.23393 44.8995281 51.5832161 -1 6885
6887 2 264.751981 44.7848274 51.3399375 -1 6886
6888 2 264.482434 44.6942128 51.2058078 -1 6887
6889 2 264.227521 44.5916615 51.0763696 -1 6888
6890 2 264.101215 44.5196811 50.919336 -1 6889
6891 2 264.079347 44.5237639 50.8909295 -1 6890
6892 2 265.692717 45.0423172 51.7478689 -1 6883
6893 2 266.004328 44.8169486 51.8608027 -1 6892
6894 2 266.012125 44.4184438 51.937508 -1 6893
6895 2 265.965834 44.0006065 52.0062245 -1 6894
6896 2 265.996253 43.8745569 51.9805187 -1 6895
6897 2 266.063002 43.7605194 51.9841014 -1 6896
6898 2 266.052967 43.5998296 51.978899 -1 6897
6899 2 266.009105 43.4489345 51.9659377 -1 6898
6900 2 265.969303 43.4125138 51.9391013 -1 6899
6901 2 265.893591 44.0379735 52.0352956 -1 6895
6902 2 266.620913 47.0161481 52.3398111 -1 6870
6903 2 266.891962 47.2422843 52.2445941 -1 6902
6904 2 267.354602 47.6670073 52.1142819 -1 6903
6905 2 267.613418 47.8656434 51.9972541 -1 6904
6906 2 267.845301 48.2579129 51.874048 -1 6905
6907 2 267.987284 48.4817158 51.8023348 -1 6906
6908 2 267.998421 48.4951894 51.7791022 -1 6907
6909 2 268.061024 48.6331845 51.7027268 -1 6908
6910 2 268.495602 49.2614961 51.7561631 -1 6909
6911 2 268.94918 49.6552219 51.8433889 -1 6910
6912 2 269.310513 49.8831854 52.0041889 -1 6911
6913 2 269.348591 49.9268789 52.0297743 -1 6912
6914 2 269.62597 50.0565368 52.115394 -1 6913
6915 2 269.875498 50.2659757 52.1851481 -1 6914
6916 2 270.002682 50.3358434 52.2484926 -1 6915
6917 2 270.045925 50.3730056 52.2994199 -1 6916
6918 2 270.644011 50.9628533 52.2474162 -1 6917
6919 2 271.161155 51.5486804 52.1798446 -1 6918
6920 2 271.484438 51.7158706 52.0808372 -1 6919
6921 2 272.084682 51.3736174 52.2177337 -1 6920
6922 2 272.440819 51.0830858 52.2534649 -1 6921
6923 2 273.004126 50.6361775 52.5831194 -1 6922
6924 2 273.201718 50.5029829 52.7083089 -1 6923
6925 2 273.373576 50.6388882 52.7937727 -1 6924
6926 2 273.481711 50.7534429 52.8931873 -1 6925
6927 2 273.706532 50.6666488 53.017178 -1 6926
6928 2 274.062302 50.3735939 53.1923304 -1 6927
6929 2 274.248599 50.2322527 53.1284506 -1 6928
6930 2 274.492792 50.2614581 53.1234741 -1 6929
6931 2 274.653325 50.2720724 53.1286004 -1 6930
6932 2 274.902062 50.1366177 53.1689251 -1 6931
6933 2 275.125735 49.9009872 53.170617 -1 6932
6934 2 275.489186 49.4343125 53.1575043 -1 6933
6935 2 275.822061 49.1144967 53.1427932 -1 6934
6936 2 276.039339 48.7827704 53.1315302 -1 6935
6937 2 276.414642 48.4476605 53.1023925 -1 6936
6938 2 276.54897 48.4005046 53.1093761 -1 6937
6939 2 276.817031 48.3118702 53.1223447 -1 6938
6940 2 277.134964 47.979885 53.1982855 -1 6939
6941 2 277.221336 47.7857064 53.2383385 -1 6940
6942 2 277.533203 47.6758069 53.2844565 -1 6941
6943 2 277.633733 47.6362249 53.2606153 -1 6942
6944 2 277.195832 47.644379 53.1115193 -1 6941
6945 2 277.112107 47.5346081 52.9468907 -1 6944
6946 2 277.002521 47.5849555 52.7573979 -1 6945
6947 2 276.956455 47.6066907 52.6763156 -1 6946
6948 2 276.911107 47.6264507 52.5956042 -1 6947
6949 2 276.939376 47.6384354 52.5291733 -1 6948
6950 2 277.099534 47.7049127 52.1298184 -1 6949
6951 2 277.112657 47.7302026 52.0357503 -1 6950
6952 2 277.071085 47.7774012 51.812516 -1 6951
6953 2 277.108631 47.6707969 51.716173 -1 6952
6954 2 277.0846 47.5204128 51.5442457 -1 6953
6955 2 276.983308 47.4573134 51.4405316 -1 6954
6956 2 276.920611 47.4429077 51.3610212 -1 6955
6957 2 276.82637 47.4237961 51.2530219 -1 6956
6958 2 276.739475 47.4158115 51.1915289 -1 6957
6959 2 276.707221 47.3983701 51.1179094 -1 6958
6960 2 276.692454 47.395359 51.0457 -1 6959
6961 2 276.658095 47.1990629 50.8309266 -1 6960
6962 2 276.646016 47.2152877 50.7102818 -1 6961
6963 2 276.687587 47.2089841 50.6488863 -1 6962
6964 2 276.714666 47.175928 50.5881515 -1 6963
6965 2 276.767034 47.1398922 50.4859138 -1 6964
6966 2 276.807497 47.0477264 50.3651981 -1 6965
6967 2 276.878575 46.9726721 50.2945266 -1 6966
6968 2 276.962596 46.882133 50.1816487 -1 6967
6969 2 277.049892 46.7583379 50.0734841 -1 6968
6970 2 277.089465 46.7351714 49.8977259 -1 6969
6971 2 277.135801 46.709778 49.793221 -1 6970
6972 2 277.157642 46.7057957 49.7280531 -1 6971
6973 2 277.177322 46.6501032 49.6456371 -1 6972
6974 2 277.170031 46.5570537 49.5396521 -1 6973
6975 2 277.148317 46.4938728 49.4737777 -1 6974
6976 2 277.110131 46.4547042 49.3787194 -1 6975
6977 2 277.067233 46.322919 49.3405359 -1 6976
6978 2 277.065669 46.1921495 49.2634076 -1 6977
6979 2 277.022372 46.1774321 49.141207 -1 6978
6980 2 276.963402 46.0559805 48.9827376 -1 6979
6981 2 276.866219 45.8775487 48.9168679 -1 6980
6982 2 276.940781 45.6972379 48.5352684 -1 6981
6983 2 276.917239 45.9314365 48.4329381 -1 6982
6984 2 277.033545 46.1372257 48.3599708 -1 6983
6985 2 277.024541 46.1720634 48.2845637 -1 6984
6986 2 276.947665 45.9321648 48.2531604 -1 6985
6987 2 277.004086 45.7631112 48.2378427 -1 6986
6988 2 277.055989 45.4487045 48.216062 -1 6987
6989 2 277.204968 45.1818386 48.2063661 -1 6988
6990 2 277.286716 44.8474036 48.145881 -1 6989
6991 2 277.246678 44.81155 48.0502081 -1 6990
6992 2 277.345004 44.6963705 47.9664371 -1 6991
6993 2 277.42019 44.5944923 47.8767913 -1 6992
6994 2 277.517474 44.420931 47.8459762 -1 6993
6995 2 277.68428 44.3443154 47.5851536 -1 6994
6996 2 277.823644 44.4000641 47.5115875 -1 6995
6997 2 277.89067 44.3265819 47.4863387 -1 6996
6998 2 278.055836 44.2378712 47.4576136 -1 6997
6999 2 278.373444 44.0820313 47.4180296 -1 6998
7000 2 278.800473 43.9390361 47.3729038 -1 6999
7001 2 278.897069 44.0161871 47.3579567 -1 7000
7002 2 279.247606 44.271633 47.2745629 -1 7001
7003 2 279.786732 44.3275596 47.3393306 -1 7002
7004 2 279.922692 44.4182351 47.2830129 -1 7003
7005 2 279.254541 44.3257276 47.0617619 -1 7002
7006 2 279.318123 44.2388434 47.0371143 -1 7005
7007 2 279.498371 44.0857349 47.0637756 -1 7006
7008 2 279.634305 44.1237137 47.0600219 -1 7007
7009 2 279.676658 44.0755789 47.0500182 -1 7008
7010 2 279.722809 43.9907282 47.044974 -1 7009
7011 2 279.753121 43.5078339 47.0143982 -1 7010
7012 2 279.730117 43.3590678 46.981535 -1 7011
7013 2 279.771295 43.3455541 46.9211102 -1 7012
7014 2 279.808412 43.2834973 46.9116739 -1 7013
7015 2 279.944517 43.0978523 46.9335458 -1 7014
7016 2 279.966703 42.8677895 46.8945712 -1 7015
7017 2 280.028152 42.7789031 46.8461688 -1 7016
7018 2 280.046896 42.7729625 46.8040022 -1 7017
7019 2 280.038107 42.7603461 46.7808934 -1 7018
7020 2 277.698391 44.6432458 47.4365996 -1 6996
7021 2 277.641151 44.7808513 47.3634405 -1 7020
7022 2 277.587542 44.9251945 47.2900867 -1 7021
7023 2 277.512185 45.1744072 47.1769551 -1 7022
7024 2 276.35513 45.7003366 48.2863754 -1 6984
7025 2 276.180608 45.7188262 48.2280458 -1 7024
7026 2 276.178202 45.7226266 48.2039441 -1 7025
7027 2 276.043309 45.7591911 48.150794 -1 7026
7028 2 275.853227 45.6468031 48.1283394 -1 7027
7029 2 277.112429 48.0010675 53.3083417 -1 6940
7030 2 277.142191 47.9742708 53.4572267 -1 7029
7031 2 277.133061 47.9940063 53.6633775 -1 7030
7032 2 277.077205 47.9883434 53.8411218 -1 7031
7033 2 276.953786 47.9267427 54.0140251 -1 7032
7034 2 276.910544 47.8861286 54.081661 -1 7033
7035 2 276.760241 47.8293876 54.1556481 -1 7034
7036 2 276.644616 47.8136875 54.1135571 -1 7035
7037 2 276.528893 47.7988856 54.0712816 -1 7036
7038 2 276.438399 47.8137529 54.02971 -1 7037
7039 2 276.447768 47.8626096 53.9783411 -1 7038
7040 2 276.397831 47.8721175 53.8979057 -1 7039
7041 2 276.378832 47.8574431 53.8261244 -1 7040
7042 2 276.351477 47.886298 53.7706936 -1 7041
7043 2 276.715657 47.9219135 54.2060778 -1 7035
7044 2 276.501001 47.761364 54.211541 -1 7043
7045 2 276.327608 47.6699448 54.2154717 -1 7044
7046 2 276.788987 48.02816 54.2523992 -1 7043
7047 2 276.815123 48.0554441 54.2769717 -1 7046
7048 2 276.725066 48.0391224 54.3566011 -1 7047
7049 2 276.622448 48.0625835 54.3820778 -1 7048
7050 2 276.478699 48.0115727 54.4565548 -1 7049
7051 2 276.300152 48.0057614 54.5892733 -1 7050
7052 2 276.068846 48.3026839 54.6969524 -1 7051
7053 2 275.850369 48.5832758 54.761911 -1 7052
7054 2 275.818663 48.5828518 54.7327991 -1 7053
7055 2 275.712269 48.5769057 54.643997 -1 7054
7056 2 275.709423 48.5588528 54.6223755 -1 7055
7057 2 275.849423 48.5686859 54.9043002 -1 7053
7058 2 275.728276 48.6983652 54.9593836 -1 7057
7059 2 275.784308 48.8832444 55.1564139 -1 7058
7060 2 275.689907 48.9617451 55.2932964 -1 7059
7061 2 275.657942 48.9618878 55.5689787 -1 7060
7062 2 275.476009 48.8736486 56.0172089 -1 7061
7063 2 275.480683 48.870762 56.1592671 -1 7062
7064 2 275.458522 48.8458026 56.1820616 -1 7063
7065 2 275.436643 48.8159338 56.2055553 -1 7064
7066 2 275.418813 48.7901188 56.2527209 -1 7065
7067 2 274.953266 49.0888437 56.129447 -1 7066
7068 2 274.840388 49.1071949 56.1770758 -1 7067
7069 2 274.670064 48.9982297 56.1841586 -1 7068
7070 2 274.646652 48.9553729 56.2090956 -1 7069
7071 2 274.642212 48.9215523 56.2362783 -1 7070
7072 2 275.605243 48.7500198 56.4087308 -1 7066
7073 2 275.464964 48.6984319 56.4843987 -1 7072
7074 2 275.292321 48.6000118 56.5839475 -1 7073
7075 2 275.23218 48.6243546 56.6169495 -1 7074
7076 2 275.189194 48.6339957 56.6549636 -1 7075
7077 2 275.093768 49.038843 56.0909747 -1 7064
7078 2 274.90135 49.4362206 55.9800528 -1 7077
7079 2 274.877757 49.6273487 55.973862 -1 7078
7080 2 274.960107 49.7657948 55.9234189 -1 7079
7081 2 275.061075 49.8972058 55.8772741 -1 7080
7082 2 275.088766 50.0269376 55.8180978 -1 7081
7083 2 275.139341 50.2888215 55.8861097 -1 7082
7084 2 275.180127 50.4697234 55.8927386 -1 7083
7085 2 275.152581 50.6190771 55.844355 -1 7084
7086 2 275.108871 50.8149301 55.716536 -1 7085
7087 2 275.087203 50.990012 55.7360202 -1 7086
7088 2 275.076022 51.0138009 55.7542306 -1 7087
7089 2 275.170755 50.8740599 55.6963852 -1 7086
7090 2 275.249565 50.8710414 55.6641817 -1 7089
7091 2 275.284867 50.8752746 55.6231534 -1 7090
7092 2 276.834288 48.3091338 53.1024436 -1 6939
7093 2 276.93815 48.2944841 52.9828878 -1 7092
7094 2 276.942299 48.3061924 52.9587972 -1 7093
7095 2 276.943889 48.3339956 52.9322004 -1 7094
7096 2 276.944301 48.3330072 52.9090543 -1 7095
7097 2 274.07157 50.2857826 53.2288771 -1 6928
7098 2 274.079562 50.2026258 53.2645858 -1 7097
7099 2 273.999898 50.092789 53.2873183 -1 7098
7100 2 273.902953 50.0961259 53.3624439 -1 7099
7101 2 273.754651 50.0963347 53.3814264 -1 7100
7102 2 273.43866 49.9855812 53.359642 -1 7101
7103 2 273.413299 49.9761295 53.3795398 -1 7102
7104 2 273.342058 49.9084916 53.4217842 -1 7103
7105 2 273.333385 49.887175 53.4933447 -1 7104
7106 2 273.355235 49.9027567 53.5424114 -1 7105
7107 2 273.334378 49.8845988 53.5877909 -1 7106
7108 2 273.344643 49.8511618 53.6175653 -1 7107
7109 2 273.384335 49.6344267 53.6767519 -1 7108
7110 2 273.388436 49.5084084 53.7879032 -1 7109
7111 2 273.476771 49.2938901 53.8794834 -1 7110
7112 2 273.521688 49.192439 54.0421867 -1 7111
7113 2 273.302918 49.9238352 53.6237018 -1 7108
7114 2 273.254326 50.0431054 53.6694268 -1 7113
7115 2 273.326592 50.0658641 53.7035977 -1 7114
7116 2 273.361454 50.0484893 53.7359246 -1 7115
7117 2 273.164529 50.1485438 53.6621757 -1 7114
7118 2 273.178688 50.1388994 53.7600494 -1 7117
7119 2 273.231404 50.1826529 53.7877843 -1 7118
7120 2 273.238547 50.2165061 53.8316751 -1 7119
7121 2 271.657773 52.0137493 52.0531784 -1 6920
7122 2 271.788703 52.1947358 52.0321461 -1 7121
7123 2 271.711075 52.5078941 51.9538867 -1 7122
7124 2 271.663652 52.83066 51.8803987 -1 7123
7125 2 271.516266 53.2694879 51.9132334 -1 7124
7126 2 271.485154 53.4646732 51.9760229 -1 7125
7127 2 271.560353 53.6261398 52.0869485 -1 7126
7128 2 271.625253 53.9871392 52.1938759 -1 7127
7129 2 271.54511 54.4786062 52.3495547 -1 7128
7130 2 271.741837 54.9758421 52.3476721 -1 7129
7131 2 272.027196 55.1399898 52.4045815 -1 7130
7132 2 272.472147 55.4192943 52.5232371 -1 7131
7133 2 272.693151 55.3447549 52.3653376 -1 7132
7134 2 272.975201 55.4342821 52.3142324 -1 7133
7135 2 273.018094 55.4361611 52.2292507 -1 7134
7136 2 273.489149 55.975512 51.9252169 -1 7135
7137 2 273.867511 56.4466019 51.8902475 -1 7136
7138 2 274.070187 56.7818574 52.1395285 -1 7137
7139 2 274.163229 57.084482 52.2108196 -1 7138
7140 2 274.404315 57.4262703 52.280926 -1 7139
7141 2 274.735283 57.6635198 52.4721217 -1 7140
7142 2 275.256036 57.6702942 52.8409983 -1 7141
7143 2 275.441925 57.7477468 52.9102771 -1 7142
7144 2 275.933679 58.3171037 53.1540661 -1 7143
7145 2 276.119183 58.493614 53.1868287 -1 7144
7146 2 276.496639 58.6796211 53.2515996 -1 7145
7147 2 276.589481 58.7205367 53.2853637 -1 7146
7148 2 276.195465 58.6237705 53.2522334 -1 7147
7149 2 276.016588 58.688619 53.2355161 -1 7148
7150 2 275.924496 58.7599468 53.2560723 -1 7149
7151 2 275.862742 59.019494 53.3264618 -1 7150
7152 2 275.914536 59.1219509 53.3681581 -1 7151
7153 2 275.867907 59.2931488 53.4754292 -1 7152
7154 2 275.825216 59.3139035 53.4882057 -1 7153
7155 2 275.782629 59.3328494 53.5012312 -1 7154
7156 2 275.703327 59.3624068 53.5752329 -1 7155
7157 2 275.624114 59.3606821 53.6074423 -1 7156
7158 2 275.651411 59.2180722 53.6536701 -1 7157
7159 2 275.656321 59.1316618 53.6887021 -1 7158
7160 2 275.614475 59.0908818 53.7096117 -1 7159
7161 2 275.607979 59.1264364 53.7497458 -1 7160
7162 2 276.676004 58.7566984 53.3186098 -1 7147
7163 2 277.124769 58.9024267 53.3999622 -1 7162
7164 2 277.467842 59.0140295 53.3524393 -1 7163
7165 2 277.582902 59.2055061 53.2783995 -1 7164
7166 2 277.908595 59.4468771 53.2334709 -1 7165
7167 2 278.145016 59.5278253 53.1483531 -1 7166
7168 2 278.278391 59.6120607 53.1140183 -1 7167
7169 2 278.280869 59.7991122 53.0444311 -1 7168
7170 2 278.300713 59.9183639 52.986592 -1 7169
7171 2 278.304244 59.8469643 52.905087 -1 7170
7172 2 278.302121 59.820086 52.8625362 -1 7171
7173 2 278.31779 59.8202678 52.7737848 -1 7172
7174 2 278.319817 59.7965826 52.7543456 -1 7173
7175 2 278.324798 59.7474186 52.7158476 -1 7174
7176 2 278.380843 59.5502227 52.682109 -1 7175
7177 2 278.257514 59.5277243 52.5729869 -1 7176
7178 2 278.196461 59.4910005 52.5446218 -1 7177
7179 2 278.135918 59.4596235 52.5156346 -1 7178
7180 2 277.925556 59.4626024 52.4569797 -1 7179
7181 2 277.614605 59.4649546 52.3126435 -1 7180
7182 2 277.424349 59.5528718 52.200568 -1 7181
7183 2 278.199202 59.5805895 52.5335785 -1 7177
7184 2 278.143336 59.6334808 52.4945808 -1 7183
7185 2 278.12839 59.6667095 52.3964708 -1 7184
7186 2 278.573582 60.4424304 52.94111 -1 7170
7187 2 278.789872 60.7288374 52.87121 -1 7186
7188 2 279.198843 60.9760487 52.9741733 -1 7187
7189 2 279.401892 61.1827304 53.0256008 -1 7188
7190 2 279.772154 61.526201 52.994633 -1 7189
7191 2 279.892094 61.9734372 52.8870075 -1 7190
7192 2 280.0691 62.1536409 52.8460183 -1 7191
7193 2 280.248598 62.2025769 52.7544163 -1 7192
7194 2 280.332047 62.345644 52.6126956 -1 7193
7195 2 280.457697 62.7129972 52.5389404 -1 7194
7196 2 280.541954 62.8566679 52.5105788 -1 7195
7197 2 280.734118 63.1337878 52.4134387 -1 7196
7198 2 280.844823 63.1838693 52.3560091 -1 7197
7199 2 280.961929 63.3263034 52.3100341 -1 7198
7200 2 280.987625 63.3552663 52.2423227 -1 7199
7201 2 281.047569 63.4959015 52.1200222 -1 7200
7202 2 281.206929 63.5671693 52.0670702 -1 7201
7203 2 281.301465 63.526488 51.9736826 -1 7202
7204 2 281.369077 63.4697775 51.9008878 -1 7203
7205 2 281.515455 63.2270023 51.9546374 -1 7204
7206 2 281.862714 63.1983411 51.9877949 -1 7205
7207 2 282.143333 63.1321728 52.0155615 -1 7206
7208 2 282.311788 63.041851 52.029711 -1 7207
7209 2 282.403691 62.883138 52.0415183 -1 7208
7210 2 282.508803 62.8067958 51.9764598 -1 7209
7211 2 282.545911 62.82811 51.9338156 -1 7210
7212 2 281.472538 63.4410013 52.3949715 -1 7199
7213 2 281.68247 63.7374965 52.3646875 -1 7212
7214 2 281.799842 63.8583501 52.3435856 -1 7213
7215 2 282.323381 64.1925503 52.4440259 -1 7214
7216 2 282.511962 64.3898112 52.4676611 -1 7215
7217 2 282.85435 64.6357728 52.5290766 -1 7216
7218 2 283.224541 65.4219919 52.520338 -1 7217
7219 2 283.426999 65.6319653 52.5876081 -1 7218
7220 2 283.463241 65.5753375 52.6679255 -1 7219
7221 2 283.53476 65.5492832 52.7264641 -1 7220
7222 2 283.516511 65.9237763 52.6051704 -1 7219
7223 2 283.533242 65.9571087 52.5804225 -1 7222
7224 2 283.598086 66.0643996 52.5071934 -1 7223
7225 2 283.628178 65.9847032 52.3647715 -1 7224
7226 2 283.631144 65.9425208 52.3034457 -1 7225
7227 2 283.607524 65.7805361 52.1872372 -1 7226
7228 2 283.645321 65.757937 52.1280046 -1 7227
7229 2 283.548752 65.6030675 52.1131615 -1 7228
7230 2 283.540902 65.5595939 52.0954485 -1 7229
7231 2 283.54227 65.5643384 52.0724821 -1 7230
7232 2 283.809012 65.6729983 52.0720171 -1 7228
7233 2 283.852331 65.6556218 52.0352932 -1 7232
7234 2 283.56697 66.1102642 52.6765589 -1 7222
7235 2 283.667632 66.5522001 52.9891535 -1 7234
7236 2 283.766971 66.6074818 53.0175188 -1 7235
7237 2 283.779684 66.6652169 53.0561735 -1 7236
7238 2 283.804888 66.8274366 53.171822 -1 7237
7239 2 283.966438 67.2008403 53.2986315 -1 7238
7240 2 283.937291 67.654218 53.3432655 -1 7239
7241 2 283.92959 67.7474024 53.3515616 -1 7240
7242 2 283.998867 68.1162678 53.3985044 -1 7241
7243 2 284.135965 68.3027534 53.4799056 -1 7242
7244 2 284.188782 68.326537 53.5506924 -1 7243
7245 2 284.554978 68.3596966 53.6162303 -1 7244
7246 2 284.661869 68.3689732 53.6511648 -1 7245
7247 2 284.906029 68.3413236 53.7089942 -1 7246
7248 2 284.966922 68.5280686 53.734834 -1 7247
7249 2 285.020356 68.7512146 53.7991711 -1 7248
7250 2 285.102867 69.076736 53.8970497 -1 7249
7251 2 285.267358 69.165555 54.0391275 -1 7250
7252 2 286.10398 69.4099136 54.106838 -1 7251
7253 2 286.510233 69.6192283 54.147421 -1 7252
7254 2 287.020227 69.8360096 54.0194266 -1 7253
7255 2 287.10139 69.8593072 53.9808119 -1 7254
7256 2 287.142733 69.8721484 53.9614069 -1 7255
7257 2 286.72296 69.581619 53.9325202 -1 7256
7258 2 286.720347 69.5265261 53.9179538 -1 7257
7259 2 286.704773 69.46287 53.9030981 -1 7258
7260 2 286.708862 69.3485111 53.8980074 -1 7259
7261 2 286.741416 69.3240316 53.8831212 -1 7260
7262 2 286.800277 69.2797589 53.8742615 -1 7261
7263 2 287.631816 69.8414594 54.0000109 -1 7256
7264 2 287.830428 69.86595 53.9966694 -1 7263
7265 2 287.893497 69.9374587 53.9708711 -1 7264
7266 2 287.883476 69.9800691 53.9410963 -1 7265
7267 2 287.953667 70.0690894 53.9804 -1 7266
7268 2 286.818922 69.8227973 54.2210308 -1 7253
7269 2 286.77882 70.0086959 54.3897751 -1 7268
7270 2 286.715195 70.0487998 54.4656444 -1 7269
7271 2 285.251199 69.1353147 54.0638407 -1 7251
7272 2 285.230136 69.1885912 54.0982224 -1 7271
7273 2 285.355826 69.4043904 54.0826903 -1 7272
7274 2 285.272965 69.4386696 54.0897495 -1 7273
7275 2 284.959568 68.9144558 54.1036505 -1 7272
7276 2 284.931986 68.9290382 54.1651732 -1 7275
7277 2 284.888823 68.9596037 54.1776489 -1 7276
7278 2 284.875604 68.9810193 54.1952533 -1 7277
7279 2 283.761889 67.9440426 53.2790868 -1 7240
7280 2 283.574337 67.9167802 53.2352964 -1 7279
7281 2 283.569152 67.9501263 53.2299319 -1 7280
7282 2 283.545573 67.993276 53.1310707 -1 7281
7283 2 279.930479 61.6004575 53.1010455 -1 7190
7284 2 280.175216 61.5693323 53.1666892 -1 7283
7285 2 280.702998 61.4011227 53.3174317 -1 7284
7286 2 281.082604 61.4875741 53.3877729 -1 7285
7287 2 281.143495 61.5674136 53.4320281 -1 7286
7288 2 281.267719 61.6369747 53.373716 -1 7287
7289 2 281.335692 61.6741726 53.3337539 -1 7288
7290 2 281.546242 61.710347 53.2930128 -1 7289
7291 2 281.674157 61.760576 53.2603708 -1 7290
7292 2 281.906839 61.7689552 53.3854458 -1 7291
7293 2 282.140285 61.8736295 53.4747462 -1 7292
7294 2 282.443385 62.0095417 53.5471788 -1 7293
7295 2 283.015642 62.1376489 53.6369721 -1 7294
7296 2 283.214782 62.2312772 53.6759736 -1 7295
7297 2 283.852035 62.648667 53.6424274 -1 7296
7298 2 283.999784 62.7729825 53.6236235 -1 7297
7299 2 284.304371 63.0430668 53.5839141 -1 7298
7300 2 284.357761 63.1625342 53.5295913 -1 7299
7301 2 284.188155 63.131739 53.4648654 -1 7300
7302 2 284.193033 63.106669 53.3783597 -1 7301
7303 2 284.193437 63.2758755 53.3099307 -1 7302
7304 2 284.895544 63.7565361 53.4988319 -1 7300
7305 2 285.131728 64.1354597 53.3876808 -1 7304
7306 2 285.168085 64.2206575 53.3355102 -1 7305
7307 2 285.2868 64.64906 53.133672 -1 7306
7308 2 285.319769 64.6752939 53.0892385 -1 7307
7309 2 283.241817 62.2471512 53.7231431 -1 7296
7310 2 283.259825 62.2472233 53.7484503 -1 7309
7311 2 283.374133 62.4041596 53.8343523 -1 7310
7312 2 283.737895 62.6529231 53.8977993 -1 7311
7313 2 283.838938 62.8215768 53.9569836 -1 7312
7314 2 283.803578 62.8255808 53.9740873 -1 7313
7315 2 272.486728 55.480031 52.5415154 -1 7132
7316 2 272.599408 55.5575085 52.6922252 -1 7315
7317 2 272.616764 55.5942152 52.783693 -1 7316
7318 2 272.45458 55.6535126 52.7921013 -1 7317
7319 2 272.376647 55.6652038 52.8688493 -1 7318
7320 2 269.568722 49.9837421 52.3022581 -1 6917
7321 2 269.489726 49.8380374 52.3525798 -1 7320
7322 2 269.491161 49.7922207 52.382377 -1 7321
7323 2 269.528059 49.6870832 52.4740827 -1 7322
7324 2 269.603987 49.6323484 52.5670289 -1 7323
7325 2 269.67967 49.5961465 52.6339018 -1 7324
7326 2 269.790229 49.5186722 52.8311378 -1 7325
7327 2 269.837107 49.4922402 52.8674224 -1 7326
7328 2 269.841532 49.4490841 52.9211477 -1 7327
7329 2 269.801363 49.3412075 53.0690682 -1 7328
7330 2 269.743708 49.2338281 53.18992 -1 7329
7331 2 269.681499 49.2126112 53.3697394 -1 7330
7332 2 269.670732 49.1105208 53.428247 -1 7331
7333 2 269.783243 48.9687594 53.5397904 -1 7332
7334 2 269.897527 48.7452365 53.6860172 -1 7333
7335 2 270.051126 48.6478063 53.6814244 -1 7334
7336 2 270.247681 48.6049785 53.6780971 -1 7335
7337 2 270.351505 48.540911 53.6593939 -1 7336
7338 2 270.394297 48.5354655 53.6447988 -1 7337
7339 2 268.079695 48.6786379 51.6769141 -1 6909
7340 2 268.128542 48.9196708 51.4899378 -1 7339
7341 2 268.149189 48.5928094 51.3225213 -1 7340
7342 2 268.098024 48.3938913 51.2191778 -1 7341
7343 2 267.904646 48.4138844 50.8462238 -1 7342
7344 2 267.919675 48.3648185 50.7132895 -1 7343
7345 2 267.936196 48.347137 50.6240728 -1 7344
7346 2 267.823965 48.2865781 50.3723366 -1 7345
7347 2 267.777116 48.4504976 50.2474574 -1 7346
7348 2 267.759045 48.5292161 50.0918013 -1 7347
7349 2 267.740829 48.7195326 49.8037788 -1 7348
7350 2 267.374891 49.0296916 49.4544483 -1 7349
7351 2 267.099671 49.3062744 49.0094866 -1 7350
7352 2 266.925458 49.6208108 48.7459858 -1 7351
7353 2 266.726431 49.839788 48.5604595 -1 7352
7354 2 266.576394 50.0951433 48.475013 -1 7353
7355 2 266.402105 50.5221523 48.3637162 -1 7354
7356 2 266.314887 50.8722298 48.2796586 -1 7355
7357 2 266.20514 51.2762802 48.1847558 -1 7356
7358 2 266.019656 51.6168744 48.0826715 -1 7357
7359 2 265.864877 51.7081311 48.0170582 -1 7358
7360 2 265.722358 51.7924262 47.9548134 -1 7359
7361 2 265.688945 51.7939112 47.9243549 -1 7360
7362 2 265.752644 51.8681863 47.8337133 -1 7361
7363 2 266.108283 51.6107193 47.8887711 -1 7362
7364 2 266.103359 51.5643695 47.7989679 -1 7363
7365 2 266.100957 51.5971019 47.7709486 -1 7364
7366 2 265.304431 52.0124131 47.7035475 -1 7362
7367 2 265.315852 52.1118669 47.6702986 -1 7366
7368 2 265.361705 52.1766448 47.624455 -1 7367
7369 2 265.337092 52.5428164 47.5524544 -1 7368
7370 2 265.326132 52.5997151 47.5199588 -1 7369
7371 2 265.329911 52.6707235 47.4651595 -1 7370
7372 2 265.397948 52.808499 47.4153353 -1 7371
7373 2 265.452019 52.8912893 47.3221374 -1 7372
7374 2 265.386041 52.963466 47.1827233 -1 7373
7375 2 265.234687 52.9725179 47.0572488 -1 7374
7376 2 265.171575 52.9284206 46.9320002 -1 7375
7377 2 265.09584 52.9690224 46.7708349 -1 7376
7378 2 264.986908 53.012751 46.6263092 -1 7377
7379 2 264.887977 53.3259521 46.3350994 -1 7378
7380 2 264.769848 53.1830639 46.1631978 -1 7379
7381 2 264.43354 53.0108417 45.8574286 -1 7380
7382 2 264.397512 53.0717251 45.7255843 -1 7381
7383 2 264.332629 53.0344137 45.6464384 -1 7382
7384 2 264.371308 53.0340889 45.606974 -1 7383
7385 2 264.406083 53.3095384 45.535367 -1 7384
7386 2 264.331726 53.3431698 45.4227649 -1 7385
7387 2 264.236484 53.4481509 45.2745198 -1 7386
7388 2 264.130232 53.439195 45.0429205 -1 7387
7389 2 264.039265 53.712231 44.9475053 -1 7388
7390 2 263.949452 53.9895877 44.8521463 -1 7389
7391 2 263.797679 54.3331477 44.714298 -1 7390
7392 2 263.730582 54.3986724 44.6706093 -1 7391
7393 2 263.659616 54.4452639 44.6282776 -1 7392
7394 2 263.583954 54.4794987 44.5864239 -1 7393
7395 2 263.461113 54.361894 44.528589 -1 7394
7396 2 263.339039 54.092806 44.4641788 -1 7395
7397 2 263.034862 53.3871895 44.3202814 -1 7396
7398 2 262.884854 53.2656412 44.2587587 -1 7397
7399 2 262.704785 53.1265571 44.0997526 -1 7398
7400 2 262.535141 52.8500645 44.0293823 -1 7399
7401 2 262.467554 52.7496893 43.9578907 -1 7400
7402 2 262.39108 52.5254111 43.899194 -1 7401
7403 2 262.305808 52.0805176 43.9592739 -1 7402
7404 2 261.976979 51.9223843 43.9665186 -1 7403
7405 2 261.885176 51.8415648 43.9835829 -1 7404
7406 2 261.799067 51.7857095 44.0223802 -1 7405
7407 2 261.739314 51.6671868 44.0497968 -1 7406
7408 2 261.661697 51.6402062 44.0868108 -1 7407
7409 2 261.668296 51.6325568 44.1124568 -1 7408
7410 2 262.265102 52.8220985 43.8186142 -1 7402
7411 2 262.330362 53.1791125 43.7426469 -1 7410
7412 2 262.313877 53.2949576 43.6324539 -1 7411
7413 2 262.145946 53.3185824 43.5053322 -1 7412
7414 2 262.186404 52.8935743 43.5137826 -1 7413
7415 2 262.11241 52.8284166 43.4844255 -1 7414
7416 2 262.120953 52.7021381 43.4769188 -1 7415
7417 2 262.135546 52.5690883 43.4477933 -1 7416
7418 2 262.059026 52.4007359 43.3830253 -1 7417
7419 2 261.988428 52.376297 43.3262609 -1 7418
7420 2 262.220213 53.3045095 43.4497604 -1 7413
7421 2 262.260101 53.3607159 43.3801247 -1 7420
7422 2 262.263489 53.3801446 43.3080324 -1 7421
7423 2 262.271039 53.448028 43.2548006 -1 7422
7424 2 262.305381 53.4939445 43.2324197 -1 7423
7425 2 262.453821 53.4775359 43.1673774 -1 7424
7426 2 262.512786 53.4602925 43.1096482 -1 7425
7427 2 262.670117 53.5456387 42.9648996 -1 7426
7428 2 262.773393 53.7864369 42.887315 -1 7427
7429 2 262.890034 54.2467208 42.7187278 -1 7428
7430 2 262.87063 53.6936292 42.5168707 -1 7429
7431 2 262.840004 53.3421416 42.3854011 -1 7430
7432 2 262.848454 53.3410023 42.3636585 -1 7431
7433 2 262.817345 53.4507198 42.2988754 -1 7432
7434 2 262.881056 53.5876649 42.1552643 -1 7433
7435 2 262.946209 53.6381945 42.0917896 -1 7434
7436 2 263.00122 53.6299734 42.0796778 -1 7435
7437 2 263.096612 53.7439043 42.0621069 -1 7436
7438 2 263.099396 53.7944151 42.0337845 -1 7437
7439 2 263.121767 53.8054211 41.9900444 -1 7438
7440 2 263.067297 53.8220102 41.8373936 -1 7439
7441 2 262.93698 53.9119051 41.7561739 -1 7440
7442 2 262.882755 53.9348415 41.6732466 -1 7441
7443 2 262.86316 53.6672335 42.0495305 -1 7435
7444 2 262.90319 53.8399213 41.9447726 -1 7443
7445 2 262.782335 53.8718093 41.8249015 -1 7444
7446 2 262.616568 53.9702531 41.7599112 -1 7445
7447 2 262.505245 54.2184074 41.7361587 -1 7446
7448 2 265.408247 51.8299515 47.6752039 -1 7368
7449 2 265.380961 51.6190583 47.6006668 -1 7448
7450 2 265.28979 51.529028 47.4516604 -1 7449
7451 2 265.216983 51.2798358 47.3491429 -1 7450
7452 2 265.129119 51.170078 47.2268404 -1 7451
7453 2 265.003538 51.1343036 47.1590688 -1 7452
7454 2 264.849084 51.0615957 47.0901613 -1 7453
7455 2 264.710899 50.8276951 47.0205239 -1 7454
7456 2 264.612779 50.6996732 46.9696366 -1 7455
7457 2 264.551905 50.6264034 46.9193932 -1 7456
7458 2 264.493974 50.56193 46.8686744 -1 7457
7459 2 264.454974 50.4953703 46.8219148 -1 7458
7460 2 264.432639 50.4517458 46.7755936 -1 7459
7461 2 264.339636 50.3315487 46.7486483 -1 7460
7462 2 264.266869 50.2527805 46.6969291 -1 7461
7463 2 264.218882 50.1509359 46.6765507 -1 7462
7464 2 264.190487 50.0419645 46.6135109 -1 7463
7465 2 264.11197 49.9589695 46.5613305 -1 7464
7466 2 263.967846 49.78512 46.5316354 -1 7465
7467 2 263.941149 49.6199321 46.5234202 -1 7466
7468 2 263.917316 49.553027 46.5509185 -1 7467
7469 2 263.878195 49.4433124 46.4861241 -1 7468
7470 2 263.813623 49.2869197 46.4460894 -1 7469
7471 2 263.753336 49.1783895 46.4246337 -1 7470
7472 2 263.757158 49.0781133 46.3905717 -1 7471
7473 2 263.721972 48.9908139 46.3475468 -1 7472
7474 2 263.690945 48.9260286 46.3024907 -1 7473
7475 2 265.171313 51.0953125 47.1260773 -1 7453
7476 2 265.2215 50.9957557 47.0299266 -1 7475
7477 2 265.253374 50.8373295 46.9372956 -1 7476
7478 2 265.217343 50.6531276 46.857956 -1 7477
7479 2 265.139452 50.5785701 46.7806491 -1 7478
7480 2 265.034783 50.4717338 46.7020027 -1 7479
7481 2 264.996289 50.3864553 46.6338632 -1 7480
7482 2 265.000667 50.3032289 46.5739608 -1 7481
7483 2 264.998713 50.1278358 46.5240843 -1 7482
7484 2 264.977603 50.0209207 46.4620736 -1 7483
7485 2 264.891278 49.8042226 46.4007053 -1 7484
7486 2 264.861474 49.7328572 46.3799698 -1 7485
7487 2 264.771531 49.4418481 46.3036067 -1 7486
7488 2 264.71061 49.4027405 46.2728566 -1 7487
7489 2 264.641401 49.3804535 46.2147709 -1 7488
7490 2 264.443593 49.5005546 46.1377117 -1 7489
7491 2 264.36539 49.510203 46.09769 -1 7490
7492 2 264.286111 49.4662669 46.0404805 -1 7491
7493 2 265.953633 51.6950678 48.1308322 -1 7358
7494 2 265.931691 51.7224118 48.1467503 -1 7493
7495 2 265.931559 51.7370622 48.1921758 -1 7494
7496 2 265.932033 51.7755162 48.3056823 -1 7495
7497 2 266.028524 51.7990063 48.4637916 -1 7496
7498 2 266.064083 51.8066262 48.5171975 -1 7497
7499 2 266.351959 51.9987208 48.5752051 -1 7498
7500 2 266.462762 52.1794811 48.5992292 -1 7499
7501 2 266.621362 52.4438036 48.6229036 -1 7500
7502 2 266.677711 52.5122379 48.6495925 -1 7501
7503 2 266.943392 52.8667741 48.5666169 -1 7502
7504 2 267.092797 53.0107506 48.5326441 -1 7503
7505 2 267.297705 53.1503748 48.4870453 -1 7504
7506 2 267.629934 53.3902134 48.3617954 -1 7505
7507 2 267.761677 53.6317739 48.313347 -1 7506
7508 2 267.98955 53.7259992 48.3252008 -1 7507
7509 2 268.074635 53.8131533 48.3089087 -1 7508
7510 2 268.26686 54.2180329 48.3944606 -1 7509
7511 2 268.473712 54.2066466 48.4611113 -1 7510
7512 2 268.523409 54.1695835 48.4988728 -1 7511
7513 2 268.913011 54.2149699 48.4557755 -1 7512
7514 2 269.198398 54.3116887 48.4557041 -1 7513
7515 2 269.535947 54.6938602 48.2235523 -1 7514
7516 2 269.781759 54.7799448 48.170337 -1 7515
7517 2 269.843373 54.7995888 48.1572888 -1 7516
7518 2 270.035655 54.9047391 47.9981941 -1 7517
7519 2 270.14358 54.7977585 47.9625806 -1 7518
7520 2 270.352702 54.713411 47.9448666 -1 7519
7521 2 270.821164 54.8096531 48.0050848 -1 7520
7522 2 271.159401 54.856237 48.0444274 -1 7521
7523 2 271.331576 54.8844864 47.9829754 -1 7522
7524 2 271.369858 54.7431731 47.7521396 -1 7523
7525 2 271.243527 54.5956615 47.651022 -1 7524
7526 2 271.242142 55.0432786 48.1321207 -1 7521
7527 2 271.484035 55.0821334 48.2452937 -1 7526
7528 2 271.650812 55.1811803 48.2901068 -1 7527
7529 2 271.964979 55.2840632 48.386536 -1 7528
7530 2 271.985525 55.371991 48.4035269 -1 7529
7531 2 271.977498 55.4055358 48.4211806 -1 7530
7532 2 271.944726 55.1826089 48.2555618 -1 7527
7533 2 272.150413 55.220525 48.2223891 -1 7532
7534 2 272.440394 55.2313295 48.2087833 -1 7533
7535 2 272.886243 55.2417794 48.2253154 -1 7534
7536 2 273.034854 55.2888217 48.202572 -1 7535
7537 2 273.294524 55.3139541 48.272877 -1 7536
7538 2 273.609853 55.2536918 48.2943631 -1 7537
7539 2 273.879113 55.2765357 48.3201005 -1 7538
7540 2 274.372088 55.5674723 48.6095662 -1 7539
7541 2 274.759289 55.7770616 48.6804121 -1 7540
7542 2 274.779655 55.8614929 48.7432405 -1 7541
7543 2 274.74052 55.8673262 48.7812464 -1 7542
7544 2 274.668735 55.8832564 48.8349747 -1 7543
7545 2 274.604636 55.779595 48.9272259 -1 7544
7546 2 274.594823 55.769155 48.9726333 -1 7545
7547 2 274.833756 55.8177677 48.643519 -1 7541
7548 2 274.986246 55.8954858 48.5708044 -1 7547
7549 2 275.62218 55.9169654 48.5475954 -1 7548
7550 2 275.728092 55.9188651 48.5437684 -1 7549
7551 2 275.832553 55.8604551 48.5237841 -1 7550
7552 2 276.172238 55.6199892 48.3843036 -1 7551
7553 2 276.273033 55.549488 48.3420051 -1 7552
7554 2 276.318046 55.7667268 48.3016215 -1 7553
7555 2 276.529441 55.8289058 48.2177023 -1 7554
7556 2 276.621226 55.8813385 48.159233 -1 7555
7557 2 276.595491 55.8357854 48.1141199 -1 7556
7558 2 276.388671 55.1205669 48.3906451 -1 7553
7559 2 276.442135 54.8777932 48.4061467 -1 7558
7560 2 276.526767 54.5905163 48.3866773 -1 7559
7561 2 276.535343 54.3837579 48.2978872 -1 7560
7562 2 276.405252 54.2101715 48.2029398 -1 7561
7563 2 276.321634 53.9227427 48.1989688 -1 7562
7564 2 276.062302 53.842462 48.207096 -1 7563
7565 2 276.00573 53.4742041 48.194649 -1 7564
7566 2 275.951649 53.2535239 48.1650268 -1 7565
7567 2 275.923885 53.1430445 48.1501005 -1 7566
7568 2 275.896978 53.0325375 48.1353375 -1 7567
7569 2 275.79799 52.7589622 48.1037522 -1 7568
7570 2 275.563012 52.4824999 48.0239629 -1 7569
7571 2 275.501433 52.3363119 47.9376829 -1 7570
7572 2 275.455193 52.2269733 47.8728984 -1 7571
7573 2 275.584437 52.2162582 47.8061233 -1 7572
7574 2 275.588778 52.2369269 47.781358 -1 7573
7575 2 275.594412 52.1608773 47.6992381 -1 7574
7576 2 275.577458 52.093718 47.6118008 -1 7575
7577 2 275.848143 52.1670607 47.8383559 -1 7573
7578 2 276.373872 52.0634117 47.9023591 -1 7577
7579 2 276.443021 51.8924943 47.8897417 -1 7578
7580 2 276.441466 51.6277602 47.8524484 -1 7579
7581 2 276.591615 51.5777634 47.7708254 -1 7580
7582 2 276.636287 51.6607357 47.7458553 -1 7581
7583 2 276.721399 51.751172 47.7043298 -1 7582
7584 2 276.746318 51.8717967 47.6480867 -1 7583
7585 2 276.779085 51.9388476 47.5767549 -1 7584
7586 2 275.43895 52.1907619 47.8511137 -1 7572
7587 2 274.931662 51.6637795 47.7723076 -1 7586
7588 2 274.896368 51.3823142 47.6608286 -1 7587
7589 2 274.831694 51.3008443 47.635155 -1 7588
7590 2 274.76698 51.2202272 47.6093446 -1 7589
7591 2 274.494962 51.0838061 47.5733799 -1 7590
7592 2 273.965267 50.7439745 47.3722894 -1 7591
7593 2 273.752333 50.8251983 47.1815939 -1 7592
7594 2 273.684912 50.743968 47.0853764 -1 7593
7595 2 273.643649 50.5226494 47.0575053 -1 7594
7596 2 273.536552 50.2059397 47.0048894 -1 7595
7597 2 273.445254 49.7887169 46.9675305 -1 7596
7598 2 272.983104 48.7694769 46.7660076 -1 7597
7599 2 272.728307 48.5640509 46.6695153 -1 7598
7600 2 272.534596 48.3579884 46.5852574 -1 7599
7601 2 272.396014 48.2874159 46.5189241 -1 7600
7602 2 272.156026 48.1808056 46.3661796 -1 7601
7603 2 272.019486 48.137856 46.2035811 -1 7602
7604 2 271.946469 48.3504907 46.0928989 -1 7603
7605 2 271.885984 48.5273331 46.0124386 -1 7604
7606 2 271.678041 49.0518941 45.4642532 -1 7605
7607 2 271.576484 49.3737491 45.3580306 -1 7606
7608 2 271.628715 49.8016518 45.2251675 -1 7607
7609 2 271.608824 49.9187162 45.1839129 -1 7608
7610 2 271.592973 50.0644462 45.1401461 -1 7609
7611 2 271.487219 50.4873277 44.9985785 -1 7610
7612 2 271.435728 50.6074118 44.9505028 -1 7611
7613 2 271.387052 50.7106642 44.9050103 -1 7612
7614 2 271.28622 50.8686477 44.8189949 -1 7613
7615 2 271.200515 50.9551348 44.6981105 -1 7614
7616 2 270.806433 50.9878278 44.5413165 -1 7615
7617 2 270.754872 50.4123184 44.4346879 -1 7616
7618 2 270.847665 50.5018719 44.0495079 -1 7617
7619 2 270.958834 50.4883207 43.9820382 -1 7618
7620 2 271.016128 50.3378057 43.8957994 -1 7619
7621 2 271.029819 50.5328724 43.760221 -1 7620
7622 2 271.260712 50.6151838 43.6841596 -1 7621
7623 2 271.448363 50.6624291 43.5797738 -1 7622
7624 2 271.713887 50.7254561 43.5363582 -1 7623
7625 2 271.761422 50.8961616 43.4574626 -1 7624
7626 2 271.918765 51.1278037 43.3949142 -1 7625
7627 2 272.040258 51.1207045 43.3289611 -1 7626
7628 2 272.170002 51.1176232 43.310438 -1 7627
7629 2 272.300166 51.0706312 43.3200401 -1 7628
7630 2 272.387941 51.011633 43.2990115 -1 7629
7631 2 272.506079 51.0314225 43.2983667 -1 7630
7632 2 272.512995 51.0014979 43.2801625 -1 7631
7633 2 272.472056 50.9275273 43.2570056 -1 7632
7634 2 272.527162 50.9685658 43.2176784 -1 7633
7635 2 272.624587 51.0206054 43.2089791 -1 7634
7636 2 272.824848 50.9786624 43.232331 -1 7635
7637 2 272.870666 50.9732069 43.2193927 -1 7636
7638 2 272.779879 50.9456181 43.1345601 -1 7637
7639 2 272.759822 50.9446722 43.1074455 -1 7638
7640 2 271.684549 49.9617025 45.1714732 -1 7609
7641 2 271.829077 50.015809 45.1488865 -1 7640
7642 2 271.949888 50.082176 45.1198652 -1 7641
7643 2 271.995624 50.1000219 45.1041016 -1 7642
7644 2 272.067293 50.099982 45.0958451 -1 7643
7645 2 273.218431 48.8230266 46.7837891 -1 7598
7646 2 273.255555 48.8454388 46.7653257 -1 7645
7647 2 275.078436 51.8409973 47.8944616 -1 7571
7648 2 274.898753 51.8073935 47.8874191 -1 7647
7649 2 274.869162 51.8252559 47.9027378 -1 7648
7650 2 274.837512 51.8308582 47.9191434 -1 7649
7651 2 274.832184 51.865911 47.9601472 -1 7650
7652 2 274.858162 51.8990657 47.9842277 -1 7651
7653 2 275.680086 52.6950668 48.1818088 -1 7567
7654 2 275.588474 52.6139884 48.2206635 -1 7653
7655 2 275.541497 52.637306 48.2552429 -1 7654
7656 2 275.534902 52.6764743 48.318556 -1 7655
7657 2 275.428069 52.6749119 48.3911313 -1 7656
7658 2 275.424832 52.6836622 48.4356677 -1 7657
7659 2 273.573438 55.2299278 48.2671076 -1 7538
7660 2 273.465611 55.1604422 48.1853416 -1 7659
7661 2 273.508821 55.0854065 48.156271 -1 7660
7662 2 270.026252 54.9692555 48.0121454 -1 7518
7663 2 270.009375 55.0964604 48.0406544 -1 7662
7664 2 270.013599 55.3020794 47.9484351 -1 7663
7665 2 270.019698 55.3472518 47.9213292 -1 7664
7666 2 265.869833 51.784263 48.5283813 -1 7498
7667 2 265.701682 51.7604968 48.5450698 -1 7666
7668 2 263.219012 45.0422247 53.0027081 -1 6784
7669 2 263.111261 45.2053079 52.9853235 -1 7668
7670 2 262.962137 45.2980099 52.9936271 -1 7669
7671 2 262.932749 45.3781052 53.0014964 -1 7670
7672 2 262.865953 45.4413547 53.0048302 -1 7671
7673 2 262.817848 45.5393116 53.0307556 -1 7672
7674 2 262.777002 45.6437305 53.0094795 -1 7673
7675 2 263.911818 43.5711352 53.2758078 -1 6717
7676 2 263.890786 43.5779605 53.2949227 -1 7675
7677 2 263.924342 43.4330849 53.4634232 -1 7676
7678 2 261.706539 41.4232158 52.0695235 -1 6703
7679 2 261.857727 41.4627169 52.0184569 -1 7678
7680 2 261.85971 41.4096101 52.0018853 -1 7679
7681 2 261.82483 41.3625393 51.9545469 -1 7680
7682 2 262.36699 41.6068428 52.0865305 -1 7679
7683 2 262.750563 41.5127289 52.1413954 -1 7682
7684 2 262.797366 41.4503542 52.0622726 -1 7683
7685 2 262.931011 41.4525413 51.9900217 -1 7684
7686 2 263.05267 41.4746686 51.889321 -1 7685
7687 2 242.722034 47.8405419 59.4701997 -1 6571
7688 2 242.786431 47.8677227 59.4554236 -1 7687
7689 2 242.939925 48.3590891 59.3953137 -1 7688
7690 2 243.106709 48.5890198 59.3948179 -1 7689
7691 2 243.200505 48.6559561 59.3800264 -1 7690
7692 2 243.212556 48.7272636 59.3269915 -1 7691
7693 2 243.388398 48.8986295 59.4272336 -1 7692
7694 2 243.397815 49.029923 59.4341104 -1 7693
7695 2 243.360478 49.0816363 59.3289549 -1 7694
7696 2 243.446748 49.2843199 59.2486798 -1 7695
7697 2 243.39792 49.3907364 59.1796624 -1 7696
7698 2 243.373775 49.6404526 58.9814019 -1 7697
7699 2 243.421447 49.7940559 58.8321543 -1 7698
7700 2 243.474798 49.8954628 58.7823352 -1 7699
7701 2 243.565211 49.9950026 58.7167385 -1 7700
7702 2 243.534281 49.1167399 59.4700728 -1 7694
7703 2 243.6312 49.2681803 59.5358528 -1 7702
7704 2 243.637552 49.4331954 59.6520011 -1 7703
7705 2 243.560288 49.5185879 59.6951011 -1 7704
7706 2 243.591207 49.6626111 59.7041105 -1 7705
7707 2 243.666409 49.7852617 59.6782038 -1 7706
7708 2 243.710231 49.956937 59.6398707 -1 7707
7709 2 243.834652 50.1844949 59.5856155 -1 7708
7710 2 243.568996 49.5616481 59.7366926 -1 7706
7711 2 243.545816 49.5181167 59.761302 -1 7710
7712 2 242.892977 48.348449 59.342595 -1 7689
7713 2 242.898452 48.353852 59.3200458 -1 7712
7714 2 242.901949 48.3662877 59.2962053 -1 7713
7715 2 243.516218 51.6974301 62.5744253 -1 6550
7716 2 243.517447 51.7623458 62.612917 -1 7715
7717 2 243.539948 51.822102 62.6559165 -1 7716
7718 2 243.537478 51.8904154 62.6933111 -1 7717
7719 2 243.565625 51.9144345 62.7186337 -1 7718
7720 2 244.847275 52.8543906 63.315708 -1 6542
7721 2 244.868825 52.9423939 63.2365493 -1 7720
7722 2 244.815135 53.0779612 63.1372373 -1 7721
7723 2 244.669422 53.2422145 62.9464662 -1 7722
7724 2 244.645582 53.1447471 62.8848358 -1 7723
7725 2 244.646424 53.12632 62.8639464 -1 7724
7726 2 244.658371 53.0563816 62.8050352 -1 7725
7727 2 244.611868 52.9498049 62.7406234 -1 7726
7728 2 244.522802 52.8472986 62.6444221 -1 7727
7729 2 244.499786 52.8286262 62.6192863 -1 7728
7730 2 244.441342 52.7923022 62.5666397 -1 7729
7731 2 244.381264 52.7735412 62.5348232 -1 7730
7732 2 244.391062 52.7269508 62.4254173 -1 7731
7733 2 244.865218 52.900024 63.8816181 -1 6533
7734 2 244.75848 52.9933536 63.8733361 -1 7733
7735 2 244.526153 53.3093115 63.7879557 -1 7734
7736 2 244.395252 53.8284491 63.6922721 -1 7735
7737 2 244.347331 53.8826488 63.6523305 -1 7736
7738 2 244.358478 53.931824 63.6236797 -1 7737
7739 2 244.385522 53.9984347 63.595448 -1 7738
7740 2 244.433594 53.9879409 63.5817837 -1 7739
7741 2 244.426715 53.8888778 63.7132609 -1 7736
7742 2 244.423311 54.0807781 63.7096027 -1 7741
7743 2 244.731954 54.2126901 63.7704135 -1 7742
7744 2 244.883663 54.3237706 63.7584531 -1 7743
7745 2 244.895699 54.314267 63.738195 -1 7744
7746 2 244.927596 54.2552508 63.7284609 -1 7745
7747 2 244.958052 54.1890011 63.7194771 -1 7746
7748 2 244.413062 53.9521328 63.7495554 -1 7742
7749 2 244.392374 53.9393575 63.7714324 -1 7748
7750 2 244.363235 53.9189007 63.7928783 -1 7749
7751 2 245.691017 53.5701931 64.2710556 -1 6528
7752 2 245.972617 53.6105594 64.2928559 -1 7751
7753 2 246.282916 53.6843325 64.2679743 -1 7752
7754 2 246.549047 53.8302724 64.154167 -1 7753
7755 2 246.812815 53.86274 63.9377357 -1 7754
7756 2 247.158424 54.1078284 63.8022948 -1 7755
7757 2 247.315237 54.0780996 63.7411001 -1 7756
7758 2 247.800526 54.1922888 63.6742047 -1 7757
7759 2 248.399158 54.1959658 63.6444828 -1 7758
7760 2 248.666861 54.2887577 63.5643956 -1 7759
7761 2 248.790708 54.1072303 63.5423233 -1 7760
7762 2 248.880023 53.783913 63.5333199 -1 7761
7763 2 249.086088 53.4718574 63.5447328 -1 7762
7764 2 249.24467 53.3124252 63.5496798 -1 7763
7765 2 250.044168 53.257813 63.685175 -1 7764
7766 2 250.720505 53.281526 63.8340466 -1 7765
7767 2 251.032306 53.4527429 63.8933909 -1 7766
7768 2 251.105082 53.4931922 63.9251529 -1 7767
7769 2 251.153835 53.5825346 63.9455798 -1 7768
7770 2 251.147676 53.607381 63.9644204 -1 7769
7771 2 251.162183 53.6355598 63.9867506 -1 7770
7772 2 250.650471 53.1634128 63.7666424 -1 7765
7773 2 250.912051 53.0733227 63.7118295 -1 7772
7774 2 251.049451 52.9725132 63.7285285 -1 7773
7775 2 251.131628 52.9307237 63.7265756 -1 7774
7776 2 251.174047 52.8972356 63.6924826 -1 7775
7777 2 251.366156 52.744804 63.5397057 -1 7776
7778 2 251.562256 52.9009293 63.5090581 -1 7777
7779 2 251.833322 53.3899208 63.4702382 -1 7778
7780 2 251.930356 53.5131096 63.4017258 -1 7779
7781 2 252.05415 53.7084542 63.3517288 -1 7780
7782 2 252.145538 54.241242 63.2020204 -1 7781
7783 2 252.182589 54.5478748 63.0732035 -1 7782
7784 2 252.271829 55.0543996 62.9498934 -1 7783
7785 2 252.509022 55.3878692 62.8322645 -1 7784
7786 2 252.338916 55.3216534 62.7856637 -1 7785
7787 2 252.221494 55.3003355 62.6963016 -1 7786
7788 2 252.216648 55.2934153 62.6730462 -1 7787
7789 2 252.212825 55.2844357 62.650275 -1 7788
7790 2 252.214872 55.2681721 62.62964 -1 7789
7791 2 252.009704 55.2512192 62.5229838 -1 7790
7792 2 251.766609 55.3069765 62.4223321 -1 7791
7793 2 251.532675 55.2699057 62.4294347 -1 7792
7794 2 251.410784 55.2841026 62.4275178 -1 7793
7795 2 251.257013 55.4070501 62.3346508 -1 7794
7796 2 251.035784 55.5482434 62.2497216 -1 7795
7797 2 250.689056 55.5679743 62.157847 -1 7796
7798 2 250.514545 55.5154538 62.0622609 -1 7797
7799 2 250.286145 55.4700638 62.0019762 -1 7798
7800 2 250.241414 55.4291411 61.9759265 -1 7799
7801 2 250.121708 55.4800096 61.9926521 -1 7800
7802 2 249.813585 55.5732982 61.8980984 -1 7801
7803 2 249.665148 55.5146115 61.8548864 -1 7802
7804 2 249.494816 55.5251342 61.7747344 -1 7803
7805 2 249.472458 55.4095119 61.7632933 -1 7804
7806 2 249.45634 55.3259685 61.6789481 -1 7805
7807 2 252.616624 55.7681453 62.7765193 -1 7785
7808 2 252.873174 56.2184337 62.6462264 -1 7807
7809 2 253.174 56.3384415 62.6636387 -1 7808
7810 2 253.264186 56.6462386 62.6378065 -1 7809
7811 2 253.404228 56.6412732 62.5256208 -1 7810
7812 2 253.841656 56.7181776 62.3658098 -1 7811
7813 2 253.938622 56.2476473 62.4501513 -1 7812
7814 2 253.942384 56.1556883 62.4404679 -1 7813
7815 2 253.925923 56.7644561 62.3521737 -1 7812
7816 2 254.263452 56.941692 62.2988151 -1 7815
7817 2 254.282347 57.1994826 62.2198495 -1 7816
7818 2 254.39648 57.2752842 62.0916317 -1 7817
7819 2 254.532309 57.4757621 61.9501665 -1 7818
7820 2 254.765113 57.9141047 61.8635555 -1 7819
7821 2 255.015624 58.2699401 61.7686438 -1 7820
7822 2 255.112165 58.583862 61.6735465 -1 7821
7823 2 255.220261 58.8415255 61.5885437 -1 7822
7824 2 255.200298 59.7830573 61.1526628 -1 7823
7825 2 255.496981 60.1014253 61.095117 -1 7824
7826 2 255.268795 60.6807416 60.7407148 -1 7825
7827 2 255.20992 60.875819 60.6794962 -1 7826
7828 2 255.188084 61.1093792 60.5969045 -1 7827
7829 2 255.344886 61.2149645 60.2893745 -1 7828
7830 2 255.611325 61.4531685 60.0764887 -1 7829
7831 2 255.76929 61.6971176 59.9116008 -1 7830
7832 2 255.895523 62.0679682 59.723501 -1 7831
7833 2 256.114762 62.224513 59.6283037 -1 7832
7834 2 256.245294 62.2582773 59.5792351 -1 7833
7835 2 256.405336 62.337178 59.52952 -1 7834
7836 2 256.473005 62.3817415 59.4672083 -1 7835
7837 2 256.586399 62.4513502 59.3870834 -1 7836
7838 2 256.760905 62.4958011 59.3447691 -1 7837
7839 2 256.800334 62.4858641 59.284611 -1 7838
7840 2 256.899623 62.491598 59.2564529 -1 7839
7841 2 257.043413 62.5182993 59.1878266 -1 7840
7842 2 257.111107 62.5159588 59.1548526 -1 7841
7843 2 257.224006 62.6301781 59.0915569 -1 7842
7844 2 257.365818 62.7575582 59.0548386 -1 7843
7845 2 257.347992 62.9132527 59.0993006 -1 7844
7846 2 257.407232 62.7927856 59.0348396 -1 7844
7847 2 257.639509 62.988689 58.8910141 -1 7846
7848 2 257.99105 63.2231178 58.6266522 -1 7847
7849 2 258.116389 63.269259 58.5061495 -1 7848
7850 2 258.19682 63.3148003 58.3315717 -1 7849
7851 2 258.410659 63.4637507 58.0992137 -1 7850
7852 2 258.551729 63.6252402 57.9893049 -1 7851
7853 2 258.637641 63.8434634 57.564197 -1 7852
7854 2 258.826778 63.9974378 57.4643602 -1 7853
7855 2 258.872339 64.0583667 57.3961104 -1 7854
7856 2 259.108178 63.9139249 57.2295243 -1 7855
7857 2 259.609326 63.8064901 57.129422 -1 7856
7858 2 259.861371 63.8577457 56.8254183 -1 7857
7859 2 259.198352 63.8496153 56.6823476 -1 7858
7860 2 259.602102 63.8792345 56.7294306 -1 7859
7861 2 259.568067 63.9089599 56.69648 -1 7860
7862 2 259.583474 63.9622233 56.6466488 -1 7861
7863 2 259.85267 64.1522872 56.6027024 -1 7862
7864 2 259.849279 64.2010533 56.5729264 -1 7863
7865 2 259.851738 64.4355099 56.4974889 -1 7864
7866 2 259.792707 64.5002918 56.3869384 -1 7865
7867 2 259.777141 64.5240867 56.3353301 -1 7866
7868 2 259.735118 64.482818 56.2415242 -1 7867
7869 2 259.723929 64.4724929 56.2179499 -1 7868
7870 2 259.738935 64.769084 56.1599148 -1 7869
7871 2 259.783373 64.9877912 56.0715976 -1 7870
7872 2 259.802895 65.1081 56.0141708 -1 7871
7873 2 259.810964 65.1664019 55.9853954 -1 7872
7874 2 259.577127 65.194127 55.9163794 -1 7873
7875 2 259.492664 65.2454111 55.8488246 -1 7874
7876 2 259.819191 65.2021218 55.9595304 -1 7873
7877 2 259.839506 65.2681226 55.9092087 -1 7876
7878 2 259.939705 65.2785173 55.8349098 -1 7877
7879 2 259.988751 65.3044253 55.7721253 -1 7878
7880 2 259.9006 65.3995628 55.698383 -1 7879
7881 2 259.841089 65.4204828 55.6620831 -1 7880
7882 2 259.820817 65.4063609 55.5917737 -1 7881
7883 2 259.829601 65.4095074 55.5701752 -1 7882
7884 2 255.124655 61.4405058 60.5160235 -1 7828
7885 2 255.035207 61.6036279 60.4074867 -1 7884
7886 2 255.022952 61.6887832 60.3703702 -1 7885
7887 2 251.538389 52.8024122 63.4946679 -1 7778
7888 2 251.341237 52.5471316 63.7959763 -1 7776
7889 2 251.474148 52.563253 63.8894695 -1 7888
7890 2 251.376672 52.4345821 63.9586853 -1 7889
7891 2 251.481565 52.2360113 64.1231561 -1 7890
7892 2 251.580002 52.3993374 64.2134536 -1 7891
7893 2 251.657065 52.4018469 64.2982724 -1 7892
7894 2 248.446511 54.4929333 63.4712429 -1 7760
7895 2 248.34781 54.6001027 63.4143748 -1 7894
7896 2 248.212452 54.675234 63.3315938 -1 7895
7897 2 248.005511 54.7508352 63.258837 -1 7896
7898 2 247.670126 55.0706385 63.2220933 -1 7897
7899 2 247.346442 55.043728 63.1889213 -1 7898
7900 2 247.425159 54.9431042 63.2411229 -1 7899
7901 2 247.300108 54.9814969 63.2830241 -1 7900
7902 2 247.17565 55.0122294 63.3026333 -1 7901
7903 2 247.113168 55.0153346 63.3141174 -1 7902
7904 2 247.01183 55.1217406 63.3039764 -1 7903
7905 2 246.785795 55.1660174 63.2793777 -1 7904
7906 2 247.10078 55.0448285 63.3547917 -1 7904
7907 2 247.110007 55.0501382 63.4028729 -1 7906
7908 2 247.074542 54.9753181 63.2654376 -1 7902
7909 2 246.976182 54.9372099 63.2289328 -1 7908
7910 2 246.839787 54.7731736 63.1793879 -1 7909
7911 2 246.616672 54.8045864 63.063042 -1 7910
7912 2 246.47135 54.7153334 63.0015015 -1 7911
7913 2 245.278319 53.7425674 64.3630329 -1 6526
7914 2 245.2712 53.8155762 64.3277537 -1 7913
7915 2 245.270754 53.8543652 64.2984397 -1 7914
7916 2 245.35461 53.8757167 64.2867747 -1 7915
7917 2 242.702444 56.3693146 70.9693638 -1 6412
7918 2 242.710164 56.3520089 70.9480099 -1 7917
7919 2 242.665739 56.3859244 70.9104984 -1 7918
7920 2 242.613581 56.4172524 70.8721829 -1 7919
7921 2 242.923952 56.3913823 70.8743059 -1 7920
7922 2 243.120625 56.4364838 70.872986 -1 7921
7923 2 243.178028 56.4149538 70.8601877 -1 7922
7924 2 243.233393 56.3772096 70.8496049 -1 7923
7925 2 243.313279 56.3593147 70.8398273 -1 7924
7926 2 243.364017 56.3344622 70.8013525 -1 7925
7927 2 243.700407 56.2417803 70.7182855 -1 7926
7928 2 243.896648 56.1544448 70.6124503 -1 7927
7929 2 244.315336 55.8393958 70.5024681 -1 7928
7930 2 244.561937 55.6964449 70.4891047 -1 7929
7931 2 244.814661 55.613921 70.4427884 -1 7930
7932 2 245.243396 55.3576265 70.4518261 -1 7931
7933 2 245.433289 55.2848885 70.3942965 -1 7932
7934 2 245.677585 55.1535886 70.3547389 -1 7933
7935 2 245.891443 55.0112874 70.2124745 -1 7934
7936 2 246.030217 54.9403251 70.246222 -1 7935
7937 2 246.331341 54.5772998 70.3254225 -1 7936
7938 2 246.445331 54.3489682 70.3283964 -1 7937
7939 2 246.708949 54.1692297 70.324715 -1 7938
7940 2 246.981737 53.926421 70.3071284 -1 7939
7941 2 247.26375 53.8868382 70.0393614 -1 7940
7942 2 247.212903 53.9111714 69.8788597 -1 7941
7943 2 247.32082 53.8934484 69.7272926 -1 7942
7944 2 247.306129 53.7392402 69.6975466 -1 7943
7945 2 247.327804 53.6356829 69.6668057 -1 7944
7946 2 247.244799 53.4607149 69.6527391 -1 7945
7947 2 247.088034 53.2179339 69.6108042 -1 7946
7948 2 246.98479 53.0760925 69.5637086 -1 7947
7949 2 246.903814 52.9894137 69.5126168 -1 7948
7950 2 246.801769 52.8968019 69.483395 -1 7949
7951 2 246.624755 52.8516441 69.4345652 -1 7950
7952 2 246.616862 52.9425741 69.2969401 -1 7951
7953 2 246.625185 52.9349439 69.2501103 -1 7952
7954 2 246.832989 53.0489696 69.0483012 -1 7953
7955 2 247.022125 52.9342786 68.9498459 -1 7954
7956 2 247.154452 52.6999849 68.9321207 -1 7955
7957 2 247.251623 52.3831651 68.9687655 -1 7956
7958 2 247.349906 52.0813706 69.0033199 -1 7957
7959 2 247.200254 51.8350838 69.0847708 -1 7958
7960 2 247.047446 51.4429729 69.1611183 -1 7959
7961 2 246.941715 51.2626071 69.2166045 -1 7960
7962 2 246.993467 50.8529068 69.1828183 -1 7961
7963 2 247.302284 50.5768188 69.2003766 -1 7962
7964 2 247.472923 50.310662 69.1432471 -1 7963
7965 2 247.558739 50.1798562 69.1022158 -1 7964
7966 2 247.728276 50.1299375 69.0407811 -1 7965
7967 2 247.732628 50.00766 68.9842634 -1 7966
7968 2 247.74565 49.9798702 68.9657599 -1 7967
7969 2 247.577529 49.4043828 69.0119102 -1 7968
7970 2 247.608446 49.0292417 69.1402276 -1 7969
7971 2 247.75499 48.7339077 69.2539436 -1 7970
7972 2 247.780699 48.3977354 69.2038036 -1 7971
7973 2 247.874758 48.1619155 69.2018885 -1 7972
7974 2 248.16554 47.6728897 69.2431004 -1 7973
7975 2 248.339396 47.4009518 69.2845497 -1 7974
7976 2 248.198266 47.3529238 69.1670021 -1 7975
7977 2 247.796911 47.210342 69.0389233 -1 7976
7978 2 247.442764 46.9079437 68.8414382 -1 7977
7979 2 247.29325 46.8318715 68.7995512 -1 7978
7980 2 247.024167 46.7426337 68.6398998 -1 7979
7981 2 246.972204 46.684509 68.613295 -1 7980
7982 2 246.903836 46.6243573 68.5350195 -1 7981
7983 2 246.711941 46.3252346 68.4150423 -1 7982
7984 2 246.446011 45.4763946 68.2498999 -1 7983
7985 2 246.397074 45.2309147 68.2459061 -1 7984
7986 2 246.230471 45.0740294 68.2347009 -1 7985
7987 2 246.188491 45.0218488 68.1355556 -1 7986
7988 2 246.145631 44.9147037 68.091624 -1 7987
7989 2 246.00217 44.8729043 68.046496 -1 7988
7990 2 245.821952 44.8183573 67.9475078 -1 7989
7991 2 245.705797 44.6129654 67.8774826 -1 7990
7992 2 245.770744 44.4072211 67.7177368 -1 7991
7993 2 245.797513 44.0344892 67.5462575 -1 7992
7994 2 245.714746 43.6753404 67.3778139 -1 7993
7995 2 245.681893 43.5651379 67.3115389 -1 7994
7996 2 245.73059 43.0973708 67.130409 -1 7995
7997 2 245.610399 42.5829762 66.8511984 -1 7996
7998 2 245.505913 42.187899 66.7542264 -1 7997
7999 2 245.104809 41.6484185 66.665461 -1 7998
8000 2 244.840343 41.3273865 66.5539775 -1 7999
8001 2 244.776764 41.2468426 66.5024752 -1 8000
8002 2 244.480937 40.9352393 66.3115947 -1 8001
8003 2 244.37807 40.8395533 66.2542852 -1 8002
8004 2 244.225976 40.6447945 66.1496884 -1 8003
8005 2 244.191206 40.379282 66.1452327 -1 8004
8006 2 244.021163 39.9885224 66.1274673 -1 8005
8007 2 244.039164 39.7308466 66.2031476 -1 8006
8008 2 243.908864 40.0508121 66.0769028 -1 8007
8009 2 243.792072 39.487649 66.036072 -1 8008
8010 2 243.698086 39.2680818 65.9907918 -1 8009
8011 2 243.573849 38.4504181 66.0166005 -1 8010
8012 2 243.458921 38.2605875 65.8915224 -1 8011
8013 2 243.267165 37.7594746 65.8741056 -1 8012
8014 2 243.166156 37.6246784 65.8422746 -1 8013
8015 2 243.112848 37.4596505 65.8218571 -1 8014
8016 2 242.943158 37.1447065 65.7913858 -1 8015
8017 2 242.888378 36.955463 65.7001087 -1 8016
8018 2 242.850556 36.852475 65.6771068 -1 8017
8019 2 242.957688 37.167212 65.6482569 -1 8018
8020 2 242.971566 37.0962979 65.6326682 -1 8019
8021 2 243.09432 36.9123104 65.5991976 -1 8020
8022 2 243.07166 36.8168941 65.5306938 -1 8021
8023 2 242.990207 36.6476361 65.5045528 -1 8022
8024 2 242.976105 36.4880843 65.4905479 -1 8023
8025 2 243.009962 36.4848609 65.4734511 -1 8024
8026 2 243.023451 36.4269481 65.4328293 -1 8025
8027 2 242.872633 36.2730896 65.5352768 -1 8023
8028 2 242.794577 36.1248915 65.5556393 -1 8027
8029 2 242.631104 35.9177341 65.5638076 -1 8028
8030 2 242.560371 35.774326 65.5850232 -1 8029
8031 2 242.471479 35.6937672 65.5978532 -1 8030
8032 2 242.449361 35.6187117 65.6232975 -1 8031
8033 2 242.312355 35.521429 65.6520735 -1 8032
8034 2 242.14227 34.9062806 65.6886109 -1 8033
8035 2 242.03726 35.4235019 65.5815938 -1 8034
8036 2 243.033736 37.2643882 65.8469384 -1 8015
8037 2 242.996342 37.1569337 65.8726634 -1 8036
8038 2 242.988065 37.0858767 65.9250224 -1 8037
8039 2 244.822211 41.1105542 66.5968216 -1 8000
8040 2 244.892479 41.1415042 66.654695 -1 8039
8041 2 244.911185 41.1873547 66.6775274 -1 8040
8042 2 244.967018 41.1333065 66.7173632 -1 8041
8043 2 244.98691 41.1905318 66.7392572 -1 8042
8044 2 245.01138 41.2544526 66.7612919 -1 8043
8045 2 245.029473 41.3117091 66.7828273 -1 8044
8046 2 245.184767 41.5031635 66.887928 -1 8045
8047 2 248.711668 46.6047224 69.4279326 -1 7975
8048 2 249.307052 46.2181116 69.5610639 -1 8047
8049 2 249.800862 45.949738 69.7104773 -1 8048
8050 2 249.815608 45.9261196 69.6916962 -1 8049
8051 2 249.852656 45.8520126 69.6344468 -1 8050
8052 2 249.357022 46.0081411 69.4984763 -1 8051
8053 2 249.229726 45.5405815 69.5079577 -1 8052
8054 2 249.140181 45.4531405 69.4775763 -1 8053
8055 2 249.085703 45.3786614 69.3786964 -1 8054
8056 2 249.005722 45.2911786 69.301145 -1 8055
8057 2 248.991048 45.2670364 69.25247 -1 8056
8058 2 249.187352 46.2168601 69.3678475 -1 8052
8059 2 249.094587 46.1500367 69.3345296 -1 8058
8060 2 248.924817 46.1034038 69.2845019 -1 8059
8061 2 250.105111 45.6309934 69.6845664 -1 8051
8062 2 250.1067 45.5864196 69.6415256 -1 8061
8063 2 250.536137 45.8086356 69.7436045 -1 8061
8064 2 250.794754 45.86198 69.7613927 -1 8063
8065 2 250.825941 45.8104563 69.7493316 -1 8064
8066 2 250.894202 45.7575389 69.7444686 -1 8065
8067 2 251.189559 45.6733291 69.7379729 -1 8066
8068 2 250.524506 45.1040259 69.9015519 -1 8050
8069 2 250.45601 44.9271674 69.8613977 -1 8068
8070 2 249.954436 45.7478502 69.7885834 -1 8049
8071 2 249.977989 45.6186487 69.8578818 -1 8070
8072 2 249.958818 45.7354438 69.9867907 -1 8071
8073 2 249.946793 45.8552458 70.1167889 -1 8072
8074 2 249.928615 45.9186056 70.1791474 -1 8073
8075 2 249.92702 45.8154668 70.2407943 -1 8074
8076 2 247.766559 49.9134841 68.9292832 -1 7968
8077 2 247.719431 50.0515148 68.8535361 -1 8076
8078 2 247.720051 50.0936492 68.7745784 -1 8077
8079 2 247.781891 50.2157775 68.7204217 -1 8078
8080 2 247.787072 50.1403469 68.6824747 -1 8079
8081 2 247.850325 50.0342184 68.6590103 -1 8080
8082 2 247.817891 50.1385836 68.5660216 -1 8081
8083 2 247.852235 50.0729112 68.5076469 -1 8082
8084 2 247.907236 49.8982811 68.4430599 -1 8083
8085 2 248.090031 49.7076674 68.4280507 -1 8084
8086 2 248.139632 49.3978284 68.4533624 -1 8085
8087 2 248.100339 49.3183563 68.4079157 -1 8086
8088 2 248.122448 49.2857285 68.3674707 -1 8087
8089 2 247.400938 51.9795274 69.0018146 -1 7958
8090 2 247.492061 51.9348448 68.9994867 -1 8089
8091 2 247.55784 51.9235619 68.9635781 -1 8090
8092 2 247.303447 54.0817983 69.5985962 -1 7945
8093 2 247.329326 54.1915522 69.5626489 -1 8092
8094 2 246.097453 55.1608885 70.1255589 -1 7936
8095 2 246.146244 55.3145784 70.0614007 -1 8094
8096 2 246.493575 55.5323724 70.0631128 -1 8095
8097 2 246.017589 55.2359574 70.0017198 -1 8095
8098 2 242.859521 56.80016 71.0020347 -1 6411
8099 2 243.08884 56.8509983 71.0300779 -1 8098
8100 2 243.161549 57.0197849 71.0654409 -1 8099
8101 2 243.182341 57.1373137 71.0754273 -1 8100
8102 2 243.300869 57.3012316 71.0431254 -1 8101
8103 2 243.469694 57.3398565 71.114223 -1 8102
8104 2 243.527116 57.5021995 71.1229362 -1 8103
8105 2 243.622159 57.7489739 71.1494488 -1 8104
8106 2 243.535544 57.8255306 71.1486858 -1 8105
8107 2 243.463178 57.866734 71.1809909 -1 8106
8108 2 242.683629 55.8982145 71.1665292 -1 6410
8109 2 242.520231 55.7485434 71.1646387 -1 8108
8110 2 242.587413 55.6155886 71.1450327 -1 8109
8111 2 242.591519 55.5345504 71.0822905 -1 8110
8112 2 242.557595 55.5234885 71.028144 -1 8111
8113 2 242.49433 55.5282663 70.9923294 -1 8112
