# Supplementary material for: Communication from Learned to Innate Olfactory Processing Centers Is Required for Memory Retrieval in Drosophila
Source: Neuron. 2018 Nov 7;100(3):651–668.e8. doi: 10.1016/j.neuron.2018.08.037 (PMC6226615; doi:10.1016/j.neuron.2018.08.037)
Supplement: Data S1. SWC Files Containing the EM and Light Microscopy Reconstructions of the Different Neurons Used in This Study [file mmc5.zip › EM_PD2a1#5.swc]

# SWC format file
# based on specifications at http://research.mssm.edu/cnic/swc.html
# Created by nat::write.neuron.swc
# PointNo Label X Y Z Radius Parent 
1 7 171.515679 41.7399028 96.4745399 2359 -1
2 7 171.593626 41.6925147 96.6082591 -1 1
3 7 171.838061 41.6020026 97.2799912 -1 2
4 7 172.311377 41.6262796 97.7246358 -1 3
5 7 173.144876 42.030352 97.9954762 -1 4
6 7 174.126383 42.2181726 98.327933 -1 5
7 7 174.551551 42.266328 98.5450543 -1 6
8 7 175.078691 42.3349881 98.9006478 -1 7
9 7 175.369219 42.4946567 99.1611826 -1 8
10 7 175.716176 42.7068027 99.3906876 -1 9
11 7 175.981415 42.7949044 99.5891209 -1 10
12 7 176.158109 42.7837946 99.7738912 -1 11
13 7 176.390206 42.7858939 99.9386029 -1 12
14 7 176.524019 42.7486303 100.122088 -1 13
15 7 176.568992 42.6704516 100.251268 -1 14
16 7 176.673307 42.6335437 100.428808 -1 15
17 7 176.763391 42.7057619 100.698798 -1 16
18 7 176.884348 42.8401096 101.105832 -1 17
19 7 177.114736 43.0918578 101.299437 -1 18
20 7 177.275945 43.3064156 101.417182 -1 19
21 7 177.473927 43.3545991 101.683141 -1 20
22 7 177.651645 43.333005 101.938359 -1 21
23 7 177.931322 43.4821251 102.114534 -1 22
24 7 178.073908 43.4877225 102.281936 -1 23
25 7 178.209283 43.530808 102.364593 -1 24
26 7 178.525892 43.6100584 102.464401 -1 25
27 7 179.030556 43.8250131 102.604866 -1 26
28 7 179.23194 43.9128366 102.70886 -1 27
29 7 179.558916 44.0892768 102.856315 -1 28
30 7 179.872616 44.2756225 102.974329 -1 29
31 7 180.237274 44.2783667 103.241767 -1 30
32 7 180.605969 44.3355387 103.421954 -1 31
33 7 180.959908 44.3536711 103.728781 -1 32
34 7 181.39004 44.4037689 103.963601 -1 33
35 7 181.779862 44.3960905 104.134325 -1 34
36 7 182.549107 44.7738086 104.397935 -1 35
37 7 183.253625 45.1513774 104.697863 -1 36
38 7 183.681781 45.4075305 104.780473 -1 37
39 7 184.452076 45.5348987 105.02686 -1 38
40 7 185.050307 45.6467007 105.208527 -1 39
41 7 185.773486 45.9616796 105.447928 -1 40
42 7 186.173683 46.1699181 105.559549 -1 41
43 7 186.516691 46.4144977 105.702516 -1 42
44 7 186.836366 46.7961034 105.788067 -1 43
45 7 186.998547 47.0318489 105.867178 -1 44
46 7 187.193081 47.4253148 106.029498 -1 45
47 7 187.285187 47.4812391 106.142121 -1 46
48 7 187.543185 47.5394186 106.271999 -1 47
49 7 188.117688 47.5839432 106.461677 -1 48
50 7 188.470814 47.5915627 106.520989 -1 49
51 7 188.976564 47.6027448 106.687245 -1 50
52 7 189.508628 47.7547195 106.847593 -1 51
53 7 190.313037 48.2056116 107.017566 -1 52
54 7 191.076749 48.7899074 107.155858 -1 53
55 7 191.74416 49.5438885 107.272255 -1 54
56 7 192.214988 50.0981958 107.366022 -1 55
57 7 192.764071 50.4662609 107.485927 -1 56
58 7 193.291928 50.8630927 107.598221 -1 57
59 7 193.542742 51.0341144 107.680874 -1 58
60 7 194.128879 51.4151911 107.715172 -1 59
61 7 195.011423 51.890946 107.809567 -1 60
62 7 195.393173 52.0752619 107.838784 -1 61
63 7 196.283612 52.4422435 107.912094 -1 62
64 7 196.587312 52.6324311 107.95298 -1 63
65 7 197.176669 52.8624541 107.996381 -1 64
66 7 197.488567 53.0386674 108.018755 -1 65
67 7 198.169731 53.3642287 108.074377 -1 66
68 7 198.518788 53.6205014 108.106189 -1 67
69 7 198.887263 53.9584999 108.166983 -1 68
70 7 199.396821 54.2018922 108.153154 -1 69
71 7 199.860683 54.3871131 108.017334 -1 70
72 7 200.408776 54.3539577 107.889222 -1 71
73 7 200.69982 54.2724365 107.765298 -1 72
74 7 201.052686 54.1233835 107.534314 -1 73
75 7 201.518075 53.9129936 107.327929 -1 74
76 7 201.941128 54.0578162 107.028342 -1 75
77 7 202.197401 54.2937143 106.883402 -1 76
78 7 202.475593 54.700733 106.686972 -1 77
79 7 202.71776 55.1117286 106.507463 -1 78
80 7 202.847676 55.3772293 106.344263 -1 79
81 7 203.031946 55.6492237 106.185649 -1 80
82 7 203.376644 55.9481993 105.95459 -1 81
83 7 203.590042 56.1070936 105.799467 -1 82
84 7 203.790622 56.0624864 105.765593 -1 83
85 7 203.83553 56.1037998 105.699328 -1 84
86 7 204.04674 56.1556684 105.500984 -1 85
87 7 204.217879 56.3419514 105.336077 -1 86
88 7 204.310158 56.5222694 105.185044 -1 87
89 7 204.274799 56.529101 105.116643 -1 88
90 7 204.606095 57.0426975 104.758332 -1 89
91 7 204.780357 57.2954525 104.58064 -1 90
92 7 204.902247 57.5539485 104.438657 -1 91
93 7 205.015421 57.6598137 104.324359 -1 92
94 7 205.160622 57.8299457 104.222566 -1 93
95 7 205.235921 57.9906645 104.115034 -1 94
96 7 205.494936 58.2617901 103.899259 -1 95
97 7 205.651107 58.3946393 103.805201 -1 96
98 7 205.74631 58.5032732 103.70914 -1 97
99 7 205.931105 58.632164 103.597127 -1 98
100 7 206.095182 58.7594781 103.461549 -1 99
101 7 206.230636 58.8340142 103.354195 -1 100
102 7 206.279531 58.8538844 103.312535 -1 101
103 7 206.313252 58.8446945 103.296288 -1 102
104 7 206.429988 58.8754688 103.195017 -1 103
105 7 206.729362 59.0416564 103.022116 -1 104
106 7 207.023388 59.3473582 102.734772 -1 105
107 7 207.38592 59.8008749 102.33749 -1 106
108 7 207.653477 60.1675527 102.010091 -1 107
109 7 207.879171 60.1475408 101.773622 -1 108
110 7 208.115148 60.2454651 101.55835 -1 109
111 7 208.276649 60.3304753 101.469902 -1 110
112 7 208.404765 60.4213656 101.287892 -1 111
113 7 208.568492 60.5728763 101.09687 -1 112
114 7 208.701551 60.8199583 100.815622 -1 113
115 7 208.754221 60.977667 100.699809 -1 114
116 7 208.768527 61.1525456 100.485952 -1 115
117 7 208.739006 61.2430204 100.260645 -1 116
118 7 208.652988 61.3332793 99.9134995 -1 117
119 7 208.619236 61.3660586 99.7193082 -1 118
120 7 208.716245 61.3473341 99.5727273 -1 119
121 7 208.741697 61.3999225 99.4723332 -1 120
122 7 208.788992 61.4163699 99.3353047 -1 121
123 7 208.854003 61.3612406 99.1915466 -1 122
124 7 208.821828 61.3096638 99.0121027 -1 123
125 7 208.762175 61.3720287 98.8047083 -1 124
126 7 208.769974 61.5072178 98.6595917 -1 125
127 7 208.680672 61.8911896 98.212389 -1 126
128 7 208.580879 62.0475456 97.9758552 -1 127
129 7 208.625028 62.2623967 97.7433881 -1 128
130 7 208.61222 62.4192385 97.6358296 -1 129
131 7 208.583803 62.8737527 97.2435621 -1 130
132 7 208.658753 63.1279612 97.0274347 -1 131
133 7 208.589905 63.2823578 96.8870907 -1 132
134 7 208.609328 63.6586367 96.6108916 -1 133
135 7 208.517229 63.9209643 96.5165946 -1 134
136 7 208.536332 64.3198468 96.1837558 -1 135
137 7 208.695468 64.6033202 95.9433355 -1 136
138 7 208.982279 64.8392943 95.754636 -1 137
139 7 209.098592 64.9898793 95.6115623 -1 138
140 7 209.138447 65.1150804 95.4635755 -1 139
141 7 209.102048 65.2025774 95.3385518 -1 140
142 7 209.08453 65.4696402 95.0998529 -1 141
143 7 208.961084 65.7061239 94.8524047 -1 142
144 7 208.973799 66.2303526 94.4814587 -1 143
145 7 209.092459 66.6933813 94.1890294 -1 144
146 7 209.160923 67.0486047 93.9130249 -1 145
147 7 209.220696 67.4120865 93.5038178 -1 146
148 7 209.421748 67.582726 92.9486254 -1 147
149 7 209.545234 67.8980707 92.7389749 -1 148
150 7 209.499135 68.3579301 92.1297771 -1 149
151 7 209.522317 68.5422997 91.8807944 -1 150
152 7 209.527807 68.8739684 91.5691806 -1 151
153 7 209.395024 69.0723598 91.3450088 -1 152
154 7 209.367448 69.3150773 90.9136713 -1 153
155 7 209.375062 69.342565 90.6949519 -1 154
156 7 209.398731 69.3351808 90.6200535 -1 155
157 7 209.377006 69.2915833 90.4655044 -1 156
158 7 209.292589 69.262185 90.0822961 -1 157
159 7 209.210179 69.2641766 89.9068718 -1 158
160 7 209.281343 69.2121965 89.6869591 -1 159
161 7 209.344222 69.3281251 89.4277098 -1 160
162 7 209.212252 69.3871304 89.1761407 -1 161
163 7 209.056153 69.4609163 88.9166928 -1 162
164 7 209.022142 69.4568855 88.7759028 -1 163
165 7 208.916047 69.4888478 88.6149772 -1 164
166 7 208.901837 69.5266294 88.4677788 -1 165
167 7 208.953711 69.6199594 88.2644093 -1 166
168 7 209.067668 69.7319268 88.0397304 -1 167
169 7 208.927826 69.9676598 87.7450738 -1 168
170 7 208.690638 69.8889604 87.4206793 -1 169
171 7 208.429328 69.920614 87.176945 -1 170
172 7 208.160896 70.0107175 86.8358376 -1 171
173 7 207.728816 70.0465278 86.5054272 -1 172
174 7 207.115406 69.9790904 86.3589509 -1 173
175 7 206.120434 69.7150067 86.1334177 -1 174
176 7 204.868847 69.1972298 86.0282884 -1 175
177 7 204.460922 69.1362017 85.9965588 -1 176
178 7 204.073581 68.9892737 86.0153194 -1 177
179 7 203.622548 68.9110147 86.0893183 -1 178
180 7 202.283785 69.0220086 86.2039464 -1 179
181 7 201.257427 69.0503996 86.2535239 -1 180
182 7 201.226309 69.0756302 86.2694785 -1 181
183 7 201.187211 69.0866889 86.2871087 -1 182
184 7 200.994676 69.083902 86.3064161 -1 183
185 7 200.878885 69.0769776 86.3135858 -1 184
186 7 200.786892 69.0781066 86.3234064 -1 185
187 7 200.763194 69.0874902 86.3442515 -1 186
188 7 200.720561 69.0969409 86.3615 -1 187
189 7 200.515859 69.0751833 86.3550584 -1 188
190 7 200.288375 69.065808 86.3688079 -1 189
191 7 199.98951 69.0789219 86.3638229 -1 190
192 7 199.774608 69.1007218 86.3453917 -1 191
193 7 199.655977 69.1284198 86.3439596 -1 192
194 7 199.338772 69.1471218 86.3338359 -1 193
195 7 199.135379 69.0590019 86.3415957 -1 194
196 7 198.942451 68.9706985 86.3512705 -1 195
197 7 198.625111 68.8517011 86.2889866 -1 196
198 7 198.438269 68.7706663 86.2433867 -1 197
199 7 198.144056 68.6299082 86.2444645 -1 198
200 7 197.94655 68.5580939 86.2490001 -1 199
201 7 197.829267 68.5447204 86.2562798 -1 200
202 7 197.659996 68.5443148 86.2505075 -1 201
203 7 197.469355 68.5710628 86.2345545 -1 202
204 7 197.306774 68.6042746 86.2226448 -1 203
205 7 197.008056 68.6473553 86.1818067 -1 204
206 4 197.065961 68.6691578 86.1340911 -1 205
207 4 197.256432 68.7563702 86.0437296 -1 206
208 4 197.402967 68.7327641 85.9686452 -1 207
209 4 197.645541 68.637933 85.9821324 -1 208
210 4 197.895897 68.5887895 86.014371 -1 209
211 4 198.183595 68.6038042 86.039719 -1 210
212 4 198.427125 68.6441177 86.0507725 -1 211
213 4 198.838847 68.7578096 86.0779189 -1 212
214 4 199.131798 68.8676898 86.0826531 -1 213
215 4 199.405183 68.9613261 86.0049089 -1 214
216 4 199.731538 69.0344288 86.1877759 -1 215
217 4 199.942013 69.0913356 86.2699477 -1 216
218 4 200.362881 69.1220748 86.1786627 -1 217
219 4 200.691134 69.07254 86.1146046 -1 218
220 4 200.970031 69.0658693 86.1137064 -1 219
221 4 201.034578 69.0543197 86.1009623 -1 220
222 4 201.168108 69.0350471 86.0754082 -1 221
223 4 201.316766 69.0115324 86.0535806 -1 222
224 4 201.491088 69.0229067 86.0561461 -1 223
225 4 201.835358 69.0218707 86.0380672 -1 224
226 4 202.084298 69.0204085 86.0296158 -1 225
227 4 202.371674 68.9433879 86.045196 -1 226
228 4 202.673443 68.8897686 86.0579928 -1 227
229 4 202.758249 68.8791927 86.0484568 -1 228
230 4 202.840421 68.8754233 86.0368693 -1 229
231 4 203.055253 68.8739351 86.0215313 -1 230
232 4 203.215065 68.8802335 85.994207 -1 231
233 4 203.280232 68.8878762 85.976792 -1 232
234 4 203.339873 68.8892476 85.9597763 -1 233
235 4 203.445651 68.9138028 85.9182749 -1 234
236 4 203.542177 68.9076292 85.9096642 -1 235
237 4 203.632603 68.9149668 85.8968403 -1 236
238 4 203.734935 68.9100124 85.888954 -1 237
239 4 203.810787 68.9106598 85.8749505 -1 238
240 4 203.965257 68.9126726 85.874882 -1 239
241 4 204.057031 68.9004015 85.8666524 -1 240
242 4 204.293702 68.9254564 85.876077 -1 241
243 4 204.607768 68.9381551 85.8467315 -1 242
244 4 205.006927 69.0875805 86.0226044 -1 243
245 4 205.525136 69.2852961 86.0146083 -1 244
246 4 205.942825 69.5076842 86.0658497 -1 245
247 4 206.087313 69.5821658 86.1021803 -1 246
248 4 206.440024 69.6625717 86.1737134 -1 247
249 4 206.727102 69.7103565 86.2408621 -1 248
250 4 207.163191 69.8142206 86.3488168 -1 249
251 4 207.247209 69.8413107 86.3849722 -1 250
252 4 207.549229 69.8308439 86.4948246 -1 251
253 4 207.590225 69.8349657 86.5561991 -1 252
254 4 207.669935 69.8750485 86.6162053 -1 253
255 4 207.688908 69.8687957 86.6760507 -1 254
256 4 207.715993 69.9083177 86.7546501 -1 255
257 4 207.794162 69.9252059 86.8470412 -1 256
258 4 207.804276 69.9307321 86.9026626 -1 257
259 4 207.804057 69.9337605 86.9295013 -1 258
260 4 207.886919 69.9025106 87.0057731 -1 259
261 4 207.955882 69.8707496 87.0797351 -1 260
262 4 208.086979 69.8360514 87.1374107 -1 261
263 4 208.250855 69.7736043 87.2067838 -1 262
264 4 208.46653 69.716828 87.2835713 -1 263
265 4 208.616655 69.6952876 87.3412675 -1 264
266 4 208.96507 69.6165447 87.4449238 -1 265
267 4 209.422785 69.5847843 87.4460176 -1 266
268 4 209.725832 69.4894263 87.4624698 -1 267
269 4 209.817684 69.4190925 87.4657515 -1 268
270 4 210.057575 69.3075815 87.4749918 -1 269
271 4 210.288768 69.24505 87.4992085 -1 270
272 4 210.696138 69.1701382 87.554505 -1 271
273 4 210.816048 69.1275599 87.5284001 -1 272
274 4 211.331446 68.9431351 87.7064418 -1 273
275 4 211.663332 68.9080313 87.7940815 -1 274
276 4 211.875899 68.861641 87.7556044 -1 275
277 4 212.166529 68.8353277 87.7521358 -1 276
278 4 212.241129 68.800975 87.7439173 -1 277
279 4 212.374813 68.7535917 87.7203533 -1 278
280 4 212.497932 68.6488048 87.6802717 -1 279
281 4 212.538208 68.5885817 87.6449601 -1 280
282 4 212.745258 68.2151084 87.6220527 -1 281
283 4 212.961237 68.0287488 87.6140602 -1 282
284 4 213.15788 67.9158859 87.5047013 -1 283
285 4 213.281557 67.871034 87.3965047 -1 284
286 4 213.481428 67.9338058 87.2759731 -1 285
287 4 213.571437 67.9525272 87.2033057 -1 286
288 4 213.858444 67.9809055 87.0212813 -1 287
289 4 214.094105 68.0120786 86.9677781 -1 288
290 4 214.334014 67.9778806 86.9290663 -1 289
291 4 214.383148 67.9745284 86.9097694 -1 290
292 4 214.532267 67.9687769 86.8785451 -1 291
293 4 214.607464 67.925512 86.8444045 -1 292
294 4 214.704941 67.8844029 86.8130942 -1 293
295 4 214.843797 67.8371723 86.7892213 -1 294
296 4 214.998933 67.814215 86.7897875 -1 295
297 4 215.098988 67.800605 86.7801427 -1 296
298 4 215.416075 67.7802044 86.5850832 -1 297
299 4 215.562673 67.8079459 86.4639001 -1 298
300 4 215.669405 67.8479352 86.4436534 -1 299
301 4 215.756506 67.8370139 86.4040881 -1 300
302 4 215.821388 67.8119495 86.3642797 -1 301
303 4 215.903914 67.7682782 86.3310347 -1 302
304 4 215.990112 67.7565446 86.2914716 -1 303
305 4 216.024089 67.761127 86.2407661 -1 304
306 4 216.21705 68.0205922 86.1591694 -1 305
307 4 216.502303 68.4777933 85.9961588 -1 306
308 4 216.658979 68.6518622 85.9288115 -1 307
309 4 216.76252 68.7251271 85.9018522 -1 308
310 4 216.908661 68.8690893 85.8122549 -1 309
311 4 216.962369 68.541596 85.6408947 -1 310
312 4 216.96386 68.2320222 85.6230124 -1 311
313 4 217.074999 67.5901482 85.5553645 -1 312
314 4 217.323963 67.5133001 85.5257823 -1 313
315 4 217.583785 67.4838934 85.4875627 -1 314
316 4 217.768197 67.4523078 85.4388523 -1 315
317 4 218.153014 67.2789348 85.3395109 -1 316
318 4 218.510219 67.2386322 85.2897153 -1 317
319 4 218.808382 67.0999638 85.2520084 -1 318
320 4 219.097107 67.0481031 85.194563 -1 319
321 4 219.338556 66.8833676 85.1540449 -1 320
322 4 219.607196 66.7525128 85.1100856 -1 321
323 4 220.075272 66.3742153 85.0097941 -1 322
324 4 220.366411 65.938118 84.952194 -1 323
325 4 220.681108 65.7935961 84.8898811 -1 324
326 4 220.855846 65.7040595 84.8241325 -1 325
327 4 221.077246 65.5721452 84.7736058 -1 326
328 4 221.130527 65.557012 84.7568765 -1 327
329 4 221.526695 65.4726076 84.71905 -1 328
330 4 221.931129 65.210196 84.6929284 -1 329
331 4 222.053726 65.1729922 84.6359807 -1 330
332 4 222.368627 65.0961143 84.4509489 -1 331
333 4 222.497705 65.0644095 84.3668154 -1 332
334 4 222.50426 65.0815788 84.31025 -1 333
335 4 222.548233 64.9898771 84.3085695 -1 334
336 4 222.579038 64.9371692 84.2431588 -1 335
337 4 222.691095 64.8787387 84.1894514 -1 336
338 4 222.745812 64.8399531 84.1510455 -1 337
339 4 222.805765 64.8090992 84.111624 -1 338
340 4 222.873043 64.775634 84.0737064 -1 339
341 4 222.943044 64.7016751 84.0448048 -1 340
342 4 223.098368 64.6417151 83.8896444 -1 341
343 4 223.289883 64.564051 83.8502806 -1 342
344 4 223.414803 64.5115851 83.7969949 -1 343
345 4 223.624477 64.4767141 83.6971444 -1 344
346 4 223.680845 64.4571871 83.6548991 -1 345
347 4 224.056824 64.5262985 83.4470881 -1 346
348 4 224.140193 64.6628514 83.2949874 -1 347
349 4 224.217071 64.8165425 83.245778 -1 348
350 4 224.379696 64.9555018 83.1038348 -1 349
351 4 224.512456 65.0625036 82.9648983 -1 350
352 4 224.561345 65.0464827 82.9210245 -1 351
353 4 224.730516 64.8988304 82.7595152 -1 352
354 4 225.035576 64.7621146 82.6938451 -1 353
355 4 225.209959 64.6131833 82.6137224 -1 354
356 4 225.609768 64.3252621 82.4313876 -1 355
357 4 225.676374 64.2845551 82.3683283 -1 356
358 4 225.861912 64.2387282 82.214824 -1 357
359 4 226.156595 64.2454733 82.0110921 -1 358
360 4 226.261853 64.2364489 81.9464747 -1 359
361 4 226.511506 64.2433764 81.8705142 -1 360
362 4 226.673526 64.2700996 81.7525479 -1 361
363 4 226.729225 64.2944185 81.7013915 -1 362
364 4 226.84806 64.3865727 81.5644628 -1 363
365 4 226.90395 64.4382176 81.5077747 -1 364
366 4 227.130244 64.4473283 81.3487277 -1 365
367 4 227.252748 64.458979 81.3090188 -1 366
368 4 227.311993 64.4537289 81.1845106 -1 367
369 4 227.40284 64.4739564 81.0589447 -1 368
370 4 227.453826 64.4761734 80.9851789 -1 369
371 4 227.54167 64.4411593 80.7905106 -1 370
372 4 227.499407 63.9376018 80.8619206 -1 371
373 4 227.511517 63.9377617 80.8368094 -1 372
374 4 227.576501 63.9689917 80.7855047 -1 373
375 4 227.547897 63.9488769 80.7592821 -1 374
376 4 227.553024 63.9430234 80.7078473 -1 375
377 4 227.612295 63.8959454 80.565378 -1 376
378 4 227.734116 63.9426338 80.4116801 -1 377
379 4 227.788363 64.0145748 80.3506006 -1 378
380 4 227.851316 64.2031349 80.2933733 -1 379
381 4 227.945615 64.3647706 80.2460404 -1 380
382 4 227.999993 64.4062554 80.218109 -1 381
383 4 228.017041 64.4230886 80.1902602 -1 382
384 4 228.108055 64.542518 79.9912525 -1 383
385 4 228.17865 64.5734669 79.8876529 -1 384
386 4 228.489526 64.6411203 79.7289265 -1 385
387 4 227.42184 64.829771 79.4649018 -1 386
388 4 228.842327 64.7321345 79.6514299 -1 387
389 4 228.986291 64.7336973 79.56389 -1 388
390 4 229.46135 64.6549762 79.4039482 -1 389
391 4 229.507322 64.65312 79.3572488 -1 390
392 4 229.782546 64.6522594 79.2081847 -1 391
393 4 230.076298 64.6255118 79.0935154 -1 392
394 4 230.264774 64.6149792 79.0146734 -1 393
395 4 230.52574 64.4471835 78.9767637 -1 394
396 4 230.624871 64.4174308 78.9162745 -1 395
397 4 230.926818 64.3916981 78.8026489 -1 396
398 4 231.203092 64.3374706 78.7177988 -1 397
399 4 231.581147 64.2751563 78.5952326 -1 398
400 4 231.99362 64.3073664 78.5650255 -1 399
401 4 232.172669 64.2854066 78.5139528 -1 400
402 4 232.411676 64.2216543 78.4790541 -1 401
403 4 232.566693 64.1647459 78.4579694 -1 402
404 4 232.810681 64.1221954 78.393194 -1 403
405 4 233.032569 64.1074869 78.3465834 -1 404
406 4 233.186729 64.0754088 78.3206283 -1 405
407 4 233.535719 64.0091142 78.1954443 -1 406
408 4 233.586492 64.0410346 78.1698357 -1 407
409 4 233.845048 64.0402869 78.0729929 -1 408
410 4 234.081013 63.9738088 78.0119996 -1 409
411 4 234.492303 63.8891118 77.8465334 -1 410
412 4 234.902844 63.8074298 77.7333177 -1 411
413 4 235.284241 63.548547 77.5442344 -1 412
414 4 235.644294 63.0435705 77.3719372 -1 413
415 4 235.705048 62.8984639 77.3284339 -1 414
416 4 235.889246 62.7692066 77.2985911 -1 415
417 4 236.079106 62.6607613 77.2394387 -1 416
418 4 236.270187 62.5675203 77.2299995 -1 417
419 4 236.730091 62.4061427 77.033961 -1 418
420 4 237.019373 62.3542034 76.8214149 -1 419
421 4 237.217722 62.2999137 76.6755859 -1 420
422 4 237.372188 62.2032976 76.531639 -1 421
423 4 237.578172 62.0864645 76.398544 -1 422
424 4 237.654902 62.0172156 76.3434362 -1 423
425 4 237.927802 61.9260321 76.1630711 -1 424
426 4 238.054098 61.8379618 76.0402429 -1 425
427 4 238.266635 61.7720044 75.9254996 -1 426
428 4 238.343419 61.7348843 75.8648455 -1 427
429 4 238.490802 61.6490361 75.7188809 -1 428
430 4 238.801407 61.634053 75.5573991 -1 429
431 4 239.017523 61.5981526 75.4645665 -1 430
432 4 239.115457 61.411931 75.3299955 -1 431
433 4 239.25943 61.3322935 75.209076 -1 432
434 4 239.431116 61.2350028 75.0694789 -1 433
435 4 239.632532 61.1027243 74.8629362 -1 434
436 4 239.822994 61.0012295 74.7014096 -1 435
437 4 239.936433 61.0092204 74.4583487 -1 436
438 4 239.994917 61.0345068 74.3850619 -1 437
439 4 240.106453 61.0575678 74.2941823 -1 438
440 4 240.14069 61.0553928 74.2480261 -1 439
441 4 240.233516 61.0651267 74.1826481 -1 440
442 4 240.391752 61.1233376 74.0413866 -1 441
443 4 240.475864 61.1578899 73.97067 -1 442
444 4 240.526819 61.2209739 73.8901886 -1 443
445 4 240.615527 61.2844159 73.738257 -1 444
446 4 240.633596 61.3006431 73.6610994 -1 445
447 4 240.629645 61.2853289 73.5604245 -1 446
448 4 240.560736 61.194345 73.2063832 -1 447
449 4 240.569346 61.0900965 73.0460833 -1 448
450 4 240.624457 60.9363962 72.8501614 -1 449
451 4 240.707943 60.8563705 72.7997182 -1 450
452 4 240.810059 60.7879036 72.7501551 -1 451
453 4 240.907384 60.6944908 72.6530013 -1 452
454 4 240.938528 60.6607581 72.6123558 -1 453
455 4 240.991061 60.613741 72.577253 -1 454
456 4 241.031621 60.5833856 72.5374986 -1 455
457 4 241.165148 60.4946335 72.47083 -1 456
458 4 241.356583 60.416642 72.3858083 -1 457
459 4 241.502218 60.4336552 72.3288794 -1 458
460 4 241.555679 60.4522428 72.2575594 -1 459
461 4 241.798764 60.3483069 72.1854099 -1 460
462 4 241.935688 60.2683549 72.0929228 -1 461
463 4 242.001576 60.1760551 72.0423494 -1 462
464 4 242.0985 60.0748935 71.9473212 -1 463
465 4 242.235424 59.9958573 71.8549839 -1 464
466 4 242.355773 59.915588 71.7857338 -1 465
467 4 242.592303 59.6871948 71.6579804 -1 466
468 4 242.761695 59.5553262 71.6304569 -1 467
469 4 242.908957 59.4162763 71.5500767 -1 468
470 4 242.930504 59.2752697 71.5259178 -1 469
471 4 243.074755 58.9596969 71.5494647 -1 470
472 4 243.168711 58.8095471 71.5633638 -1 471
473 4 243.193842 58.6174732 71.5478183 -1 472
474 4 243.157506 58.5134397 71.4578272 -1 473
475 4 242.976056 58.1238498 71.2897417 -1 474
476 4 242.780721 57.5734278 71.1449537 -1 475
477 2 243.096549 57.9171895 71.1147264 -1 476
478 2 243.119678 57.907369 71.0947413 -1 477
479 4 242.717248 57.4773711 71.0239948 -1 476
480 4 242.57963 57.2106258 70.8680031 -1 479
481 4 242.440097 57.1198473 70.784764 -1 480
482 4 242.387449 57.017554 70.6159585 -1 481
483 4 242.404235 56.9576411 70.4766586 -1 482
484 4 242.405878 56.9470918 70.3777096 -1 483
485 4 242.370793 56.8154422 70.1661035 -1 484
486 4 242.444062 56.6447121 69.9024641 -1 485
487 4 242.449347 56.5783689 69.8382363 -1 486
488 4 242.65242 56.4315064 69.7427159 -1 487
489 4 242.926687 56.3149012 69.4788587 -1 488
490 4 243.094912 56.3523354 69.2752675 -1 489
491 4 243.179612 56.4536838 69.0987941 -1 490
492 4 243.100155 56.4521439 68.9114808 -1 491
493 4 243.205762 56.5249009 68.7931629 -1 492
494 2 243.540392 56.9539704 68.7828714 -1 493
495 2 243.578673 57.0029705 68.8314287 -1 494
496 2 243.599521 56.9019186 68.9000869 -1 495
497 2 243.554819 57.1743657 68.7514714 -1 495
498 2 243.473478 57.3220832 68.6903711 -1 497
499 2 243.515837 57.4513054 68.6526969 -1 498
500 2 243.595187 57.0609847 68.7507447 -1 495
501 2 243.613121 57.0835852 68.6757766 -1 500
502 2 243.661948 57.1234312 68.6530044 -1 501
503 2 243.675414 57.1324437 68.6290627 -1 502
504 2 243.721846 57.1251758 68.6131342 -1 503
505 2 243.783085 57.0978011 68.6027728 -1 504
506 4 243.175182 56.5472339 68.759827 -1 493
507 4 243.225138 56.491986 68.7267208 -1 506
508 4 243.575265 56.5037506 68.6337589 -1 507
509 4 243.516671 56.3745004 68.395488 -1 508
510 4 243.59298 56.3692533 68.2851149 -1 509
511 4 243.736611 56.2824476 68.2727158 -1 510
512 4 243.84554 56.2750748 68.2178814 -1 511
513 4 244.143212 56.2557266 68.1474194 -1 512
514 4 244.39869 56.1708165 68.1540367 -1 513
515 4 244.525933 56.2342577 68.0922743 -1 514
516 4 244.641573 56.1799036 68.0954454 -1 515
517 4 244.673745 56.1364842 68.0827618 -1 516
518 2 245.544004 55.5441397 68.2947664 -1 517
519 2 245.926168 55.2719174 68.3759484 -1 518
520 2 246.018087 55.1312979 68.4860076 -1 519
521 2 246.000246 55.0423755 68.5695854 -1 520
522 2 245.883246 54.9308203 68.7132777 -1 521
523 2 245.609666 54.6258765 68.8586311 -1 522
524 2 245.58375 54.4793446 68.9001486 -1 523
525 2 245.529949 54.4364155 68.9466091 -1 524
526 2 245.485436 54.2920185 69.0093854 -1 525
527 2 245.45109 54.1531101 69.0978533 -1 526
528 2 245.501355 54.0381418 69.2715174 -1 527
529 2 245.462105 53.920749 69.4801942 -1 528
530 2 245.400172 53.7608572 69.6915815 -1 529
531 2 245.338928 53.8170518 69.7229338 -1 530
532 2 245.308505 53.8954176 69.7562375 -1 531
533 2 245.269904 53.8346292 69.7834931 -1 532
534 2 245.122275 53.6901694 69.8794845 -1 533
535 2 244.748415 53.8281239 69.9723146 -1 534
536 2 244.433157 53.906673 70.0842073 -1 535
537 2 244.237078 53.9573183 70.2452621 -1 536
538 2 243.995959 54.0011171 70.4006569 -1 537
539 2 243.918656 54.212961 70.4824718 -1 538
540 2 244.205693 54.239165 70.5497187 -1 539
541 2 244.246061 54.3129584 70.5703545 -1 540
542 2 244.217784 54.4428032 70.5715912 -1 541
543 2 244.178475 54.5312304 70.5771911 -1 542
544 2 244.15766 54.5750773 70.6175165 -1 543
545 2 244.140153 54.6542389 70.6530945 -1 544
546 2 244.148351 54.7169278 70.6952532 -1 545
547 2 244.222189 54.8187591 70.7671704 -1 546
548 2 244.251326 54.8496453 70.8174454 -1 547
549 2 244.253494 54.8867703 70.8373333 -1 548
550 2 244.252482 54.9136516 70.8582515 -1 549
551 2 244.260066 54.944127 70.8800045 -1 550
552 2 244.309629 54.9319117 70.9400468 -1 551
553 2 244.282817 54.9479289 70.9584753 -1 552
554 2 244.260033 54.9675025 71.0021621 -1 553
555 2 244.228145 54.9786062 71.0205402 -1 554
556 2 244.167456 54.9557651 71.0646287 -1 555
557 2 244.148151 54.9535188 71.087061 -1 556
558 2 244.117973 55.0821883 71.0879472 -1 557
559 2 244.10314 55.1337447 71.1029388 -1 558
560 2 244.106421 55.2040877 71.1683003 -1 559
561 2 244.0966 55.2334044 71.1874611 -1 560
562 2 244.130037 55.2346077 71.2429519 -1 561
563 2 244.158006 55.2801912 71.2656359 -1 562
564 2 244.257893 55.449811 71.2808332 -1 563
565 2 244.290435 55.4598094 71.309657 -1 564
566 2 244.348226 55.6379497 71.3168113 -1 565
567 2 244.264002 55.7336142 71.3139105 -1 566
568 2 244.203243 55.8231566 71.3408464 -1 567
569 2 244.159055 55.8367767 71.3569098 -1 568
570 2 244.091504 55.8734521 71.3657323 -1 569
571 2 244.17003 55.9691008 71.3886518 -1 570
572 2 244.195937 56.0226341 71.4096973 -1 571
573 2 244.166329 56.0625955 71.4491977 -1 572
574 2 244.170412 56.1908199 71.4804054 -1 573
575 2 244.135557 56.2576052 71.514919 -1 574
576 2 244.115503 56.3310632 71.5255466 -1 575
577 2 244.132427 56.3777822 71.5965668 -1 576
578 2 244.138648 56.3933095 71.62034 -1 577
579 2 244.149729 56.4198013 71.6431785 -1 578
580 2 244.17487 56.4424 71.668845 -1 579
581 2 244.177699 56.4550396 71.6925301 -1 580
582 2 244.188541 56.4886808 71.7142149 -1 581
583 2 244.197604 56.5234323 71.7354427 -1 582
584 2 244.216864 56.5657564 71.7571003 -1 583
585 2 244.261692 56.6249848 71.7801622 -1 584
586 2 244.311579 56.7155213 71.799136 -1 585
587 2 244.325827 56.7774163 71.8169263 -1 586
588 2 244.396579 56.9140055 71.857177 -1 587
589 2 244.416348 56.9597283 71.9035379 -1 588
590 2 244.420435 56.9864519 71.9251941 -1 589
591 2 244.47936 57.1188545 71.9389801 -1 590
592 2 244.501922 57.2363162 71.974502 -1 591
593 2 244.50595 57.3737841 71.9535481 -1 592
594 2 244.245279 55.4767117 71.3250677 -1 565
595 2 244.191536 55.4899958 71.3396804 -1 594
596 2 244.16299 55.4971225 71.3844383 -1 595
597 2 244.168261 55.4310929 71.4205682 -1 596
598 2 244.156366 55.2404124 71.296619 -1 563
599 2 244.177128 55.2365981 71.3256824 -1 598
600 2 244.160881 55.2766658 71.3421931 -1 599
601 2 243.750982 54.3339518 70.5382461 -1 539
602 2 243.467035 54.4662117 70.6244198 -1 601
603 2 243.257413 54.6347163 70.6416052 -1 602
604 2 243.12392 54.7535688 70.6783189 -1 603
605 2 242.846082 54.9406779 70.7831764 -1 604
606 2 242.653165 55.0741925 70.9097756 -1 605
607 2 242.488477 55.3167743 71.0748236 -1 606
608 2 242.293413 55.473151 71.248807 -1 607
609 2 241.950136 55.5691897 71.3339726 -1 608
610 2 241.764431 55.7122648 71.38514 -1 609
611 2 241.4597 55.8329735 71.4475814 -1 610
612 2 241.291682 55.8995793 71.4628819 -1 611
613 2 241.110895 55.9862224 71.4731769 -1 612
614 2 240.945792 56.1146165 71.5046842 -1 613
615 2 240.912893 56.1851154 71.5140087 -1 614
616 2 240.883765 56.2461319 71.525403 -1 615
617 2 240.609735 56.3253673 71.5233033 -1 616
618 2 240.554402 56.3928123 71.5297937 -1 617
619 2 240.426493 56.4941601 71.571245 -1 618
620 2 240.08475 56.6604664 71.6221235 -1 619
621 2 239.842249 56.832904 71.6866272 -1 620
622 2 239.509822 57.3329023 71.7861523 -1 621
623 2 239.241033 57.4763554 71.9031461 -1 622
624 2 238.972843 57.4431382 72.0505974 -1 623
625 2 238.556806 57.6774268 72.0548243 -1 624
626 2 238.207645 57.9094437 72.0172737 -1 625
627 2 238.055159 58.1103902 71.9867292 -1 626
628 2 237.91077 58.3276742 71.9026402 -1 627
629 2 237.710009 58.4750876 71.8742857 -1 628
630 2 237.518582 58.4952189 71.9213436 -1 629
631 2 237.425298 58.5481447 71.9764519 -1 630
632 2 237.278837 58.7626145 71.943644 -1 631
633 2 237.060563 59.1147413 71.9275118 -1 632
634 2 237.048085 59.2224053 71.9581257 -1 633
635 2 237.039476 59.2810305 71.9722236 -1 634
636 2 237.01495 59.387899 71.9753509 -1 635
637 2 236.961238 59.5688636 71.9608861 -1 636
638 2 236.868415 59.614475 71.9912526 -1 637
639 2 236.695938 59.6633451 71.9838698 -1 638
640 2 236.611498 59.6961111 72.017801 -1 639
641 2 236.585154 59.7053652 72.0383191 -1 640
642 2 236.531113 59.7153484 72.0807423 -1 641
643 2 236.505967 59.7567735 72.0955461 -1 642
644 2 236.487499 59.803655 72.1102842 -1 643
645 2 236.476862 59.8493301 72.1263422 -1 644
646 2 236.471752 59.8673826 72.1482521 -1 645
647 2 236.442995 59.8728364 72.1691476 -1 646
648 2 236.427835 59.8835823 72.19099 -1 647
649 2 236.420502 59.8931592 72.2141524 -1 648
650 2 236.40617 59.9246684 72.2322936 -1 649
651 2 236.356128 59.9428566 72.273831 -1 650
652 2 236.327096 59.9548799 72.2935026 -1 651
653 2 236.285217 59.9644029 72.3118364 -1 652
654 2 236.230014 60.0025819 72.3230074 -1 653
655 2 236.213434 60.0264974 72.3422386 -1 654
656 2 236.199785 60.0625791 72.3596283 -1 655
657 2 236.190665 60.0938073 72.3785514 -1 656
658 2 236.174459 60.1091841 72.3994178 -1 657
659 2 236.137265 60.1307375 72.4161939 -1 658
660 2 236.06961 60.1379766 72.4313599 -1 659
661 2 236.012105 60.210653 72.4617916 -1 660
662 2 235.980039 60.2338685 72.4789841 -1 661
663 2 235.95061 60.2560614 72.4967384 -1 662
664 2 235.954815 60.299024 72.5153335 -1 663
665 2 235.955751 60.2977828 72.5677456 -1 664
666 2 235.967176 60.3133203 72.5924737 -1 665
667 2 235.961523 60.3245683 72.6156106 -1 666
668 2 235.892748 60.339034 72.6553465 -1 667
669 2 235.864748 60.3686144 72.671936 -1 668
670 2 235.797749 60.3822064 72.6860655 -1 669
671 2 235.735556 60.3844156 72.7030127 -1 670
672 2 235.692959 60.3721045 72.7254362 -1 671
673 2 235.661784 60.3548372 72.7503964 -1 672
674 2 235.648831 60.4167879 72.7630108 -1 673
675 2 235.631889 60.4506926 72.7803377 -1 674
676 2 235.590396 60.4738938 72.7962544 -1 675
677 2 235.556759 60.4744535 72.8175362 -1 676
678 2 235.528185 60.4777006 72.8390238 -1 677
679 2 235.468277 60.4881724 72.854794 -1 678
680 2 235.36329 60.6078756 72.8436221 -1 679
681 2 235.217761 60.8506821 72.8032767 -1 680
682 2 235.168441 61.0183464 72.7905142 -1 681
683 2 235.033591 61.2355571 72.8083551 -1 682
684 2 234.905578 61.3261021 72.746757 -1 683
685 2 234.775206 61.3599706 72.7740894 -1 684
686 2 234.698167 61.3728899 72.7868645 -1 685
687 2 234.635243 61.3808867 72.8287589 -1 686
688 2 234.594669 61.3868354 72.8480527 -1 687
689 2 234.559815 61.3798394 72.8706659 -1 688
690 2 234.511742 61.3803627 72.8899702 -1 689
691 2 234.46696 61.384507 72.9090456 -1 690
692 2 234.428248 61.3876448 72.9291776 -1 691
693 2 234.382457 61.3752609 72.9513381 -1 692
694 2 234.351615 61.3781483 72.9988387 -1 693
695 2 234.332581 61.383763 73.0212767 -1 694
696 2 234.307092 61.3793586 73.0447628 -1 695
697 2 234.29194 61.3536959 73.0738402 -1 696
698 2 234.274834 61.3335562 73.1015752 -1 697
699 2 234.203873 61.3506926 73.1407488 -1 698
700 2 234.136147 61.3706752 73.1536132 -1 699
701 2 234.082082 61.3721095 73.1720127 -1 700
702 2 234.020068 61.3791351 73.1882201 -1 701
703 2 233.902569 61.3996392 73.19406 -1 702
704 2 233.785382 61.4557602 73.192943 -1 703
705 2 233.846876 61.4027117 73.2381933 -1 704
706 2 233.911583 61.3760974 73.2786704 -1 705
707 2 233.921438 61.368452 73.3077875 -1 706
708 2 233.830965 61.406564 73.3664974 -1 707
709 2 233.784903 61.4023355 73.387194 -1 708
710 2 233.748653 61.3913614 73.4368557 -1 709
711 2 233.609467 61.31974 73.5368171 -1 710
712 2 233.507044 61.2877395 73.5553042 -1 711
713 2 233.473585 61.293175 73.6022082 -1 712
714 2 233.370052 61.3134141 73.6102605 -1 713
715 2 233.266596 61.3351923 73.644331 -1 714
716 2 233.242948 61.328811 73.6686624 -1 715
717 2 233.229548 61.3232254 73.6942478 -1 716
718 2 233.228213 61.3156652 73.7218834 -1 717
719 2 233.231398 61.3270203 73.7727007 -1 718
720 2 233.235514 61.3569301 73.793643 -1 719
721 2 233.24189 61.372153 73.8178142 -1 720
722 2 233.229318 61.3903341 73.8388008 -1 721
723 2 233.229652 61.4556579 73.878517 -1 722
724 2 233.222612 61.486549 73.897739 -1 723
725 2 233.238269 61.4824275 73.9270346 -1 724
726 2 233.239749 61.4912624 73.9518107 -1 725
727 2 233.258759 61.4889141 73.9812127 -1 726
728 2 233.293603 61.4982623 74.0104624 -1 727
729 2 233.338254 61.5693629 74.0551421 -1 728
730 2 233.338876 61.578175 74.0798079 -1 729
731 2 233.337185 61.6034653 74.1008912 -1 730
732 2 233.314414 61.6436076 74.1161362 -1 731
733 2 233.251112 61.7161117 74.1193807 -1 732
734 2 233.230112 61.7552352 74.135059 -1 733
735 2 233.234034 61.7913364 74.1547687 -1 734
736 2 233.302593 61.8376766 74.1813592 -1 735
737 2 233.29162 61.9099959 74.2181794 -1 736
738 2 233.263641 62.0236618 74.2180957 -1 737
739 2 233.240369 62.0789807 74.2302351 -1 738
740 2 233.240229 62.1331318 74.2458111 -1 739
741 2 233.202491 62.1908785 74.2818103 -1 740
742 2 233.201785 62.190553 74.3081361 -1 741
743 2 233.19562 62.1993404 74.3318944 -1 742
744 2 233.19238 62.1981204 74.358049 -1 743
745 2 233.232303 62.1847035 74.3926088 -1 744
746 2 233.694316 61.497111 73.14583 -1 704
747 2 233.61071 61.586617 73.0902051 -1 746
748 2 233.521821 61.6995597 73.0291161 -1 747
749 2 233.405915 61.8014125 72.9663112 -1 748
750 2 233.304945 61.8737832 72.911371 -1 749
751 2 233.05692 61.8967939 72.9506225 -1 750
752 2 232.941908 61.9126738 72.9838328 -1 751
753 2 232.91025 61.9381102 73.0005807 -1 752
754 2 232.776323 62.0361506 72.9882668 -1 753
755 2 232.72291 62.0922184 72.9957439 -1 754
756 2 232.685099 62.1229534 73.0105305 -1 755
757 2 232.615307 62.1411317 73.0233192 -1 756
758 2 232.424153 62.3749954 73.0014958 -1 757
759 2 232.521743 62.5237255 73.0116316 -1 758
760 2 232.331016 62.4510751 72.9463552 -1 758
761 2 232.235367 62.5199013 72.9450337 -1 760
762 2 232.179251 62.625244 72.9418827 -1 761
763 2 232.163732 62.6573974 72.9594866 -1 762
764 2 232.144244 62.6823921 72.9779835 -1 763
765 2 237.440768 58.4844093 72.0157744 -1 631
766 2 237.397721 58.4285362 72.0972754 -1 765
767 2 237.181878 58.3840026 72.2047042 -1 766
768 2 237.011494 58.3766245 72.2602795 -1 767
769 2 236.93317 58.4055258 72.2961972 -1 768
770 2 236.89994 58.3901472 72.3203277 -1 769
771 2 236.841911 58.3679496 72.3423047 -1 770
772 2 236.79769 58.3461825 72.3661151 -1 771
773 2 236.729631 58.3115426 72.4149667 -1 772
774 2 236.711549 58.3508469 72.431391 -1 773
775 2 236.610949 58.3978654 72.4611639 -1 774
776 2 236.584939 58.4189741 72.479788 -1 775
777 2 236.542417 58.4203475 72.4997417 -1 776
778 2 236.509787 58.4116636 72.522867 -1 777
779 2 236.459512 58.3900699 72.5459548 -1 778
780 2 236.371519 58.3834122 72.561267 -1 779
781 2 236.248984 58.3992698 72.5678689 -1 780
782 2 236.172395 58.4073822 72.6081066 -1 781
783 2 236.115558 58.3995212 72.6279244 -1 782
784 2 236.06198 58.4195577 72.6431018 -1 783
785 2 235.991537 58.4254343 72.6846498 -1 784
786 2 235.928573 58.4428489 72.6990744 -1 785
787 2 235.888894 58.4381951 72.7206683 -1 786
788 2 235.847717 58.4236763 72.7699363 -1 787
789 2 235.808714 58.4701177 72.7822558 -1 788
790 2 235.76762 58.4726526 72.8544942 -1 789
791 2 235.709257 58.4599176 72.8751499 -1 790
792 2 235.673504 58.4425392 72.8996819 -1 791
793 2 235.657454 58.4524443 72.9218016 -1 792
794 2 235.645914 58.4805034 72.9411689 -1 793
795 2 235.640164 58.4919664 72.9643686 -1 794
796 2 235.627809 58.4718423 72.9925321 -1 795
797 2 235.556485 58.4553431 73.0383303 -1 796
798 2 235.54246 58.4333265 73.0666476 -1 797
799 2 235.573279 58.4116747 73.1008096 -1 798
800 2 235.590582 58.381776 73.1347108 -1 799
801 2 235.546813 58.4186653 73.1482257 -1 800
802 2 235.526268 58.457606 73.1644114 -1 801
803 2 235.533402 58.4705066 73.1890624 -1 802
804 2 235.560641 58.5000584 73.2132756 -1 803
805 2 235.523794 58.5366101 73.2277505 -1 804
806 2 235.492208 58.5469528 73.2477792 -1 805
807 2 235.436409 58.5831244 73.2598262 -1 806
808 2 235.344179 58.6732975 73.2570091 -1 807
809 2 235.283696 58.8075201 73.3023408 -1 808
810 2 235.214515 58.876972 73.3324698 -1 809
811 2 235.217766 58.9023402 73.3542772 -1 810
812 2 235.135692 58.9513655 73.3603804 -1 811
813 2 235.081576 58.9866682 73.3988879 -1 812
814 2 235.039634 59.0228846 73.4126835 -1 813
815 2 234.976963 59.0844647 73.4189517 -1 814
816 2 234.93866 59.1395216 73.4296497 -1 815
817 2 234.86967 59.1620846 73.4424302 -1 816
818 2 234.841596 59.1935377 73.4850978 -1 817
819 2 234.822848 59.3007142 73.5146329 -1 818
820 2 234.79328 59.3264072 73.5581912 -1 819
821 2 234.794803 59.328822 73.5841096 -1 820
822 2 234.780579 59.3620424 73.6020944 -1 821
823 2 234.740396 59.3750855 73.6204845 -1 822
824 2 234.613388 59.4331053 73.6188351 -1 823
825 2 234.600431 59.4794533 73.6344653 -1 824
826 2 234.381884 59.6152623 73.6581496 -1 825
827 2 234.278049 59.7258182 73.6493402 -1 826
828 2 234.22053 59.7926768 73.6550362 -1 827
829 2 234.088298 59.833878 73.6557474 -1 828
830 2 233.967634 59.8653074 73.6598783 -1 829
831 2 233.920967 59.8950479 73.6741528 -1 830
832 2 233.836801 59.9405407 73.6803788 -1 831
833 2 233.818837 59.9598851 73.7267358 -1 832
834 2 233.777241 59.9688286 73.7457325 -1 833
835 2 233.735481 60.0067697 73.7590495 -1 834
836 2 233.694266 60.0053889 73.780119 -1 835
837 2 233.595586 60.0010704 73.8204367 -1 836
838 2 233.542398 60.0232787 73.8353231 -1 837
839 2 233.386799 60.0766094 73.8831207 -1 838
840 2 233.293799 60.1584061 73.9335922 -1 839
841 2 233.263097 60.2023858 73.94715 -1 840
842 2 233.234181 60.2189379 73.9926688 -1 841
843 2 233.202071 60.2042584 74.0176344 -1 842
844 2 233.065404 60.2632689 74.0668326 -1 843
845 2 232.769354 60.3258818 74.146937 -1 844
846 2 232.256522 60.2154794 74.4181755 -1 845
847 2 232.15917 60.208802 74.4596 -1 846
848 2 232.16704 60.1451957 74.4998788 -1 847
849 2 232.131442 60.1620533 74.5182378 -1 848
850 2 232.12055 60.1534565 74.5449615 -1 849
851 2 232.092471 60.1766716 74.5630164 -1 850
852 2 232.24956 60.0137694 74.5899082 -1 851
853 2 232.274708 59.9421094 74.6339912 -1 852
854 2 232.304949 59.8483491 74.6039804 -1 853
855 2 232.350862 59.7732794 74.5985944 -1 854
856 2 232.425413 59.7096331 74.6473289 -1 855
857 2 232.499735 59.5709538 74.6582404 -1 856
858 2 232.059748 60.2416447 74.5720078 -1 851
859 2 232.022465 60.258043 74.6166482 -1 858
860 2 231.759268 60.5218881 74.554978 -1 859
861 2 232.056804 60.2209465 74.7078689 -1 860
862 2 232.096372 60.2100836 74.7680274 -1 861
863 2 232.107068 60.2233379 74.7931439 -1 862
864 2 232.100899 60.2285228 74.8177054 -1 863
865 2 232.074421 60.2266269 74.8410678 -1 864
866 2 232.054576 60.2306101 74.8905186 -1 865
867 2 232.000994 60.2810704 74.8997677 -1 866
868 2 231.969815 60.2949848 74.9193235 -1 867
869 2 231.939963 60.2921969 74.942443 -1 868
870 2 231.91858 60.2920453 74.966129 -1 869
871 2 231.87038 60.3043668 74.9838104 -1 870
872 2 231.841635 60.3237671 75.0025729 -1 871
873 2 231.829346 60.3660226 75.0188158 -1 872
874 2 231.818823 60.4063738 75.0356725 -1 873
875 2 231.788691 60.4460793 75.0501119 -1 874
876 2 231.703585 60.4989982 75.0811467 -1 875
877 2 231.558439 60.5028922 75.1143897 -1 876
878 2 231.53499 60.5184058 75.134623 -1 877
879 2 231.466849 60.5151871 75.152892 -1 878
880 2 231.424365 60.4765618 75.1817673 -1 879
881 2 231.397328 60.5321607 75.2197777 -1 880
882 2 231.360454 60.5736176 75.232943 -1 881
883 2 231.342727 60.6000509 75.2516776 -1 882
884 2 231.238214 60.6225179 75.2864261 -1 883
885 2 231.214642 60.6453104 75.3051462 -1 884
886 2 231.177795 60.6544731 75.3249507 -1 885
887 2 231.173301 60.6641295 75.3488587 -1 886
888 2 231.286967 60.7494365 75.3725468 -1 887
889 2 231.34718 60.8262018 75.3910829 -1 888
890 2 231.333632 60.857062 75.4094479 -1 889
891 2 231.297003 60.8592161 75.4571832 -1 890
892 2 231.256162 60.8592011 75.4783423 -1 891
893 2 231.115272 60.7038695 75.3595991 -1 887
894 2 231.048573 60.7510068 75.3676679 -1 893
895 2 231.020592 60.7820296 75.3840999 -1 894
896 2 230.988479 60.8084957 75.4009334 -1 895
897 2 230.953324 60.8216385 75.4466292 -1 896
898 2 230.821309 60.9013707 75.4393672 -1 897
899 2 230.770853 60.9507956 75.4490099 -1 898
900 2 230.717949 60.963145 75.4925548 -1 899
901 2 230.678562 60.9776666 75.5108999 -1 900
902 2 230.633981 60.9967944 75.5276048 -1 901
903 2 230.603898 61.0139404 75.5466188 -1 902
904 2 230.576668 61.0182692 75.5686809 -1 903
905 2 230.536472 61.0327565 75.5869272 -1 904
906 2 230.488933 61.0719276 75.5990515 -1 905
907 2 230.471563 61.0916484 75.6191894 -1 906
908 2 230.426228 61.1097847 75.6359932 -1 907
909 2 230.400619 61.1217662 75.6832136 -1 908
910 2 230.360706 61.164422 75.695592 -1 909
911 2 230.350379 61.2122551 75.7107619 -1 910
912 2 230.303392 61.2694418 75.719149 -1 911
913 2 230.257217 61.2942553 75.7609781 -1 912
914 2 230.216848 61.3612799 75.7681498 -1 913
915 2 230.228273 61.3852125 75.7911913 -1 914
916 2 230.196268 61.4194282 75.8063469 -1 915
917 2 230.176866 61.4979589 75.8138539 -1 916
918 2 230.15525 61.5229785 75.8323052 -1 917
919 2 230.155581 61.5514694 75.8529313 -1 918
920 2 230.154064 61.5872052 75.8717929 -1 919
921 2 230.133334 61.6112768 75.89056 -1 920
922 2 230.102208 61.607345 75.9138346 -1 921
923 2 230.082358 61.6304909 75.9329129 -1 922
924 2 230.030539 61.650593 75.9749717 -1 923
925 2 230.018269 61.6763822 75.994498 -1 924
926 2 230.013675 61.6994046 76.0156248 -1 925
927 2 229.942415 61.7977417 76.0120422 -1 926
928 2 229.903459 61.8073587 76.0314227 -1 927
929 2 229.85571 61.8756259 76.0372635 -1 928
930 2 229.797431 61.9231309 76.0460633 -1 929
931 2 229.733381 61.9304999 76.0891625 -1 930
932 2 229.696866 61.9481484 76.107164 -1 931
933 2 229.648456 61.9703246 76.1226179 -1 932
934 2 229.563333 61.9719059 76.1375245 -1 933
935 2 229.513765 61.9764722 76.1831711 -1 934
936 2 229.478584 61.9791832 76.23114 -1 935
937 2 229.401695 62.0409147 76.2343874 -1 936
938 2 229.359828 62.0800343 76.2471032 -1 937
939 2 229.292909 62.1541409 76.2490113 -1 938
940 2 229.24055 62.1707686 76.2650841 -1 939
941 2 229.198764 62.1241356 76.3226951 -1 940
942 2 229.161134 62.1183206 76.3455368 -1 941
943 2 229.131836 62.1178711 76.3683544 -1 942
944 2 229.072876 62.1291105 76.3847078 -1 943
945 2 229.005148 62.1627406 76.3950993 -1 944
946 2 228.93129 62.2244919 76.4253003 -1 945
947 2 228.859411 62.2718466 76.4588347 -1 946
948 2 228.812489 62.3267777 76.4674259 -1 947
949 2 228.786844 62.3664879 76.4821372 -1 948
950 2 228.77498 62.4521245 76.5155508 -1 949
951 2 228.743167 62.5122638 76.5250543 -1 950
952 2 228.721813 62.5491995 76.5409386 -1 951
953 2 228.697855 62.5923443 76.5551404 -1 952
954 2 228.683469 62.6684113 76.5635942 -1 953
955 2 228.641082 62.7114373 76.575314 -1 954
956 2 228.635398 62.8229392 76.5773757 -1 955
957 2 228.606487 62.8814283 76.6143215 -1 956
958 2 228.597066 62.911115 76.6333903 -1 957
959 2 228.579026 62.9567231 76.6478788 -1 958
960 2 228.53697 63.0394205 76.6511492 -1 959
961 2 228.508992 63.079594 76.6654365 -1 960
962 2 228.450992 63.168245 76.665228 -1 961
963 2 228.330583 63.2369796 76.6606446 -1 962
964 2 228.29089 63.2831136 76.6720163 -1 963
965 2 228.250346 63.3318486 76.6827086 -1 964
966 2 228.188352 63.3627709 76.6942395 -1 965
967 2 228.132494 63.3985862 76.7323177 -1 966
968 2 228.104187 63.4147172 76.7516859 -1 967
969 2 228.066485 63.4466185 76.7663671 -1 968
970 2 228.042255 63.4715606 76.7844115 -1 969
971 2 228.028853 63.4992132 76.8033804 -1 970
972 2 227.990266 63.5380913 76.8164401 -1 971
973 2 227.981831 63.5701522 76.8351589 -1 972
974 2 227.975176 63.5943066 76.8558241 -1 973
975 2 227.958528 63.6174943 76.8753066 -1 974
976 2 227.904107 63.6596796 76.8854508 -1 975
977 2 227.817867 63.6497614 76.9023249 -1 976
978 2 227.753028 63.6637104 76.9170618 -1 977
979 2 227.707409 63.6751847 76.9350127 -1 978
980 2 227.623075 63.7213501 76.9400843 -1 979
981 2 227.575108 63.723999 76.9596 -1 980
982 2 227.510065 63.7650141 76.9684584 -1 981
983 2 227.311375 63.8604514 76.9467687 -1 982
984 2 227.227501 63.9251583 76.9746252 -1 983
985 2 227.124717 64.0203939 76.9663524 -1 984
986 2 227.081652 64.0491425 76.9808833 -1 985
987 2 226.924447 64.1691263 76.9863132 -1 986
988 2 226.842936 64.2389374 76.9864539 -1 987
989 2 226.754549 64.4166812 76.9084376 -1 988
990 2 226.716357 64.4846184 76.9689362 -1 989
991 2 226.643159 64.5706071 76.966709 -1 990
992 2 226.608691 64.6430613 76.9998984 -1 991
993 2 226.545693 64.6751827 77.0376923 -1 992
994 2 226.519772 64.6701478 77.0619543 -1 993
995 2 226.521391 64.729573 77.076275 -1 994
996 2 226.416655 64.7228673 77.1164289 -1 995
997 2 226.402191 64.7335843 77.1389493 -1 996
998 2 226.381543 64.7542933 77.1853482 -1 997
999 2 226.35746 64.7285329 77.2143633 -1 998
1000 2 226.317833 64.7914834 77.2219666 -1 999
1001 2 226.295698 64.8374413 77.2357758 -1 1000
1002 2 226.29116 64.8500434 77.2593383 -1 1001
1003 2 226.233171 64.8348954 77.2811522 -1 1002
1004 2 226.221254 64.8413139 77.3049832 -1 1003
1005 2 226.166393 64.8529715 77.3214655 -1 1004
1006 2 226.104929 64.8679426 77.3362731 -1 1005
1007 2 225.979166 64.8833737 77.3416477 -1 1006
1008 2 225.949901 64.9006539 77.3606185 -1 1007
1009 2 225.899184 64.9235363 77.3752605 -1 1008
1010 2 225.765846 64.9955346 77.3672245 -1 1009
1011 2 225.626633 65.0575546 77.3874284 -1 1010
1012 2 225.553842 65.0764098 77.3996903 -1 1011
1013 2 225.509121 65.0786601 77.4196609 -1 1012
1014 2 225.457016 65.078164 77.4391496 -1 1013
1015 2 225.403301 65.0707477 77.4599097 -1 1014
1016 2 225.359489 65.0540855 77.4841356 -1 1015
1017 2 225.328841 65.0342671 77.5109797 -1 1016
1018 2 225.302269 65.0239929 77.5363449 -1 1017
1019 2 225.272415 65.010201 77.5620005 -1 1018
1020 2 225.224506 64.9805181 77.588492 -1 1019
1021 2 225.090221 64.9850324 77.59491 -1 1020
1022 2 225.07097 65.0196305 77.6115541 -1 1021
1023 2 225.050089 65.0524596 77.6283513 -1 1022
1024 2 225.036622 65.0768526 77.6480806 -1 1023
1025 2 225.000918 65.1531281 77.6532352 -1 1024
1026 2 224.943156 65.1635905 77.6695156 -1 1025
1027 2 224.882932 65.192009 77.6815127 -1 1026
1028 2 224.799754 65.2292938 77.6881924 -1 1027
1029 2 224.701862 65.2516001 77.6959623 -1 1028
1030 2 224.616313 65.2810257 77.7039792 -1 1029
1031 2 224.574247 65.3097842 77.7185504 -1 1030
1032 2 224.469102 65.3455053 77.7222721 -1 1031
1033 2 224.413716 65.3634312 77.7643212 -1 1032
1034 2 224.370916 65.4092358 77.7750492 -1 1033
1035 2 224.308509 65.4733201 77.7788729 -1 1034
1036 2 224.279679 65.522841 77.7908678 -1 1035
1037 2 224.20831 65.5695078 77.7971649 -1 1036
1038 2 224.106682 65.5973916 77.8030478 -1 1037
1039 2 223.959357 65.6444598 77.7978854 -1 1038
1040 2 223.731589 65.8228763 77.7518168 -1 1039
1041 2 223.5625 65.8629753 77.7447213 -1 1040
1042 2 223.473399 65.8781258 77.7551248 -1 1041
1043 2 223.298018 65.9356971 77.7431411 -1 1042
1044 2 223.311863 65.8800859 77.7302677 -1 1043
1045 2 223.329008 65.8322041 77.716209 -1 1044
1046 2 223.231526 65.6880794 77.7061026 -1 1045
1047 2 223.207859 65.6397469 77.6860468 -1 1046
1048 2 223.25719 65.6217831 77.6431064 -1 1047
1049 2 223.331716 65.6275073 77.6259039 -1 1048
1050 2 223.02155 65.4587059 77.6166437 -1 1048
1051 2 222.939691 65.3752253 77.5957771 -1 1050
1052 2 222.944706 65.3524023 77.574459 -1 1051
1053 2 222.933627 65.2309558 77.5728733 -1 1052
1054 2 222.771442 65.1592985 77.5646023 -1 1053
1055 2 222.695334 65.0287797 77.5826751 -1 1054
1056 2 222.609135 64.879858 77.6035559 -1 1055
1057 2 222.411369 64.8256444 77.6134391 -1 1056
1058 2 222.302723 64.7965308 77.5765781 -1 1057
1059 2 222.205169 64.7343652 77.5489642 -1 1058
1060 2 222.157785 64.6729602 77.5015435 -1 1059
1061 2 222.136865 64.6406319 77.4514268 -1 1060
1062 2 222.127789 64.6009696 77.4320032 -1 1061
1063 2 222.110014 64.5884016 77.4050213 -1 1062
1064 2 222.123441 64.5888436 77.3797311 -1 1063
1065 2 222.894458 65.1939299 77.5481263 -1 1053
1066 2 222.99884 65.1177837 77.553789 -1 1065
1067 2 223.219572 65.9417441 77.7571202 -1 1043
1068 2 223.149157 65.9581616 77.7972397 -1 1067
1069 2 223.108287 65.9738358 77.8148002 -1 1068
1070 2 223.076325 65.976191 77.8366427 -1 1069
1071 2 223.023217 65.9863833 77.8535527 -1 1070
1072 2 222.999458 65.9974795 77.8747209 -1 1071
1073 2 222.902318 65.9333595 77.8468744 -1 1072
1074 2 222.874013 65.937613 77.8144117 -1 1073
1075 2 222.861968 65.9355739 77.7858057 -1 1074
1076 2 222.865388 65.9306223 77.7601952 -1 1075
1077 2 222.984729 65.8069638 77.7784484 -1 1076
1078 2 223.091373 65.7320597 77.783963 -1 1077
1079 2 223.15029 65.7262663 77.7669537 -1 1078
1080 2 222.961864 66.0106915 77.893324 -1 1072
1081 2 222.935685 66.0242545 77.9135854 -1 1080
1082 2 222.880345 66.0649165 77.9234577 -1 1081
1083 2 222.780111 66.0846272 77.9310981 -1 1082
1084 2 222.765076 65.996783 77.9209258 -1 1083
1085 2 222.80898 65.8299905 77.9372154 -1 1084
1086 2 222.777539 65.7932262 77.9678116 -1 1085
1087 2 222.53477 66.0182678 77.8810833 -1 1084
1088 2 222.416588 66.084791 77.8210304 -1 1087
1089 2 222.291898 66.2144806 77.8277497 -1 1088
1090 2 222.179096 66.3071963 77.8717677 -1 1089
1091 2 222.12521 66.2969279 77.893024 -1 1090
1092 2 222.081119 66.2920637 77.9145992 -1 1091
1093 2 221.915755 66.3211753 77.9918752 -1 1092
1094 2 221.904315 66.3317968 78.0150701 -1 1093
1095 2 221.884733 66.3404459 78.0374468 -1 1094
1096 2 221.739106 66.2567724 78.0608221 -1 1095
1097 2 221.735839 66.2888415 78.1078368 -1 1096
1098 2 221.717232 66.31275 78.1269883 -1 1097
1099 2 221.578396 66.2250367 78.2069932 -1 1098
1100 2 221.546638 66.2349499 78.2272188 -1 1099
1101 2 221.526157 66.2367826 78.2509778 -1 1100
1102 2 221.432383 66.3545594 78.2377041 -1 1101
1103 2 221.352183 66.3340192 78.2845405 -1 1102
1104 2 221.287798 66.3300861 78.3028042 -1 1103
1105 2 221.245196 66.315912 78.3267118 -1 1104
1106 2 221.219911 66.3218031 78.3488388 -1 1105
1107 2 221.210283 66.3443176 78.3696937 -1 1106
1108 2 222.751578 66.1074329 77.9489724 -1 1083
1109 2 222.65936 66.2248431 77.9363419 -1 1108
1110 2 222.566168 66.3310373 77.9532948 -1 1109
1111 2 222.475268 66.3813741 77.9555828 -1 1110
1112 2 222.349962 66.5040686 77.9367082 -1 1111
1113 2 222.101874 66.7363591 77.9294706 -1 1112
1114 2 221.807877 66.8510623 77.9406825 -1 1113
1115 2 221.766621 66.876634 77.9560116 -1 1114
1116 2 221.693812 66.9095052 77.9648199 -1 1115
1117 2 221.669869 66.9659861 77.9761157 -1 1116
1118 2 221.638377 66.9910395 77.9930933 -1 1117
1119 2 221.573885 67.0418411 77.9992973 -1 1118
1120 2 221.527265 67.0949423 78.0078058 -1 1119
1121 2 221.480502 67.1295187 78.0203275 -1 1120
1122 2 221.451743 67.1832321 78.0315244 -1 1121
1123 2 221.377122 67.2688852 78.0285881 -1 1122
1124 2 221.322586 67.3273847 78.0073057 -1 1123
1125 2 221.246661 67.3627492 78.0698938 -1 1124
1126 2 221.199396 67.4199156 78.0774716 -1 1125
1127 2 221.092399 67.4891295 78.0729968 -1 1126
1128 2 221.03215 67.5365384 78.0806351 -1 1127
1129 2 220.98565 67.5819271 78.0908951 -1 1128
1130 2 220.965402 67.582152 78.1150761 -1 1129
1131 2 220.924944 67.5867925 78.1625433 -1 1130
1132 2 220.891223 67.6133581 78.1789064 -1 1131
1133 2 220.858922 67.6206808 78.1996478 -1 1132
1134 2 220.832429 67.6416402 78.2183735 -1 1133
1135 2 220.766186 67.6493747 78.2336344 -1 1134
1136 2 220.68881 67.6761177 78.2704865 -1 1135
1137 2 220.655024 67.6934452 78.2888419 -1 1136
1138 2 220.631783 67.7136823 78.3082512 -1 1137
1139 2 220.595046 67.7570341 78.3480137 -1 1138
1140 2 220.546831 67.7822042 78.3623952 -1 1139
1141 2 220.479725 67.7815047 78.3793293 -1 1140
1142 2 220.404439 67.7729436 78.3966512 -1 1141
1143 2 220.367214 67.7716826 78.4184716 -1 1142
1144 2 220.322183 67.7910937 78.4345953 -1 1143
1145 2 220.270659 67.8077412 78.4502786 -1 1144
1146 2 220.241518 67.8067834 78.4733267 -1 1145
1147 2 220.150545 67.8319938 78.4808641 -1 1146
1148 2 220.102131 67.838688 78.4991858 -1 1147
1149 2 220.010461 67.8697234 78.5053427 -1 1148
1150 2 220.01598 67.9230728 78.5497673 -1 1149
1151 2 220.029263 68.0075696 78.5612683 -1 1150
1152 2 219.968093 68.0809908 78.5907746 -1 1151
1153 2 219.952732 68.1412245 78.6580132 -1 1152
1154 2 219.949905 68.1706051 78.6788188 -1 1153
1155 2 219.949466 68.2528604 78.6887608 -1 1154
1156 2 219.912255 68.3027149 78.699718 -1 1155
1157 2 219.928223 68.3478763 78.7202401 -1 1156
1158 2 219.97488 68.39586 78.7451214 -1 1157
1159 2 219.970804 68.393352 78.7725368 -1 1158
1160 2 219.986447 68.4158695 78.7978311 -1 1159
1161 2 219.988227 68.427814 78.823134 -1 1160
1162 2 220.005567 68.8004542 78.8027936 -1 1161
1163 2 220.01057 68.8100152 78.8291712 -1 1162
1164 2 220.039874 68.8288371 78.8575459 -1 1163
1165 2 220.043276 68.8391676 78.8835068 -1 1164
1166 2 220.031441 68.8547926 78.9059061 -1 1165
1167 2 220.01271 68.8961021 78.9218547 -1 1166
1168 2 220.002761 68.9310403 78.9405581 -1 1167
1169 2 220.012022 68.9566418 78.9643146 -1 1168
1170 2 220.010597 68.9667904 78.9895511 -1 1169
1171 2 220.030376 68.9952793 79.0144205 -1 1170
1172 2 220.061511 69.0291935 79.0400133 -1 1171
1173 2 220.073502 69.0188997 79.0716456 -1 1172
1174 2 220.05123 68.9765388 79.1319326 -1 1173
1175 2 220.017684 68.9394728 79.1617496 -1 1174
1176 2 220.020098 68.9371803 79.1901746 -1 1175
1177 2 220.009607 68.9344214 79.216616 -1 1176
1178 2 219.996156 68.9491403 79.2389677 -1 1177
1179 2 219.946644 68.9752586 79.2807214 -1 1178
1180 2 219.940558 68.9969415 79.3028309 -1 1179
1181 2 219.922368 68.8154468 79.3650015 -1 1180
1182 2 219.903091 68.8198956 79.3885362 -1 1181
1183 2 219.906303 68.8192749 79.4167328 -1 1182
1184 2 219.905396 68.8134743 79.4453401 -1 1183
1185 2 219.88201 68.8135819 79.4691166 -1 1184
1186 2 219.815432 68.8339579 79.4817634 -1 1185
1187 2 219.777567 68.8360681 79.5028031 -1 1186
1188 2 219.746769 68.8275279 79.5271856 -1 1187
1189 2 219.7047 68.8202623 79.5494964 -1 1188
1190 2 219.673339 68.8259557 79.5708403 -1 1189
1191 2 219.640803 68.8114771 79.5961805 -1 1190
1192 2 219.579228 68.7968002 79.6169047 -1 1191
1193 2 219.56578 68.812358 79.6390779 -1 1192
1194 2 219.551648 68.7935834 79.6958297 -1 1193
1195 2 219.548415 68.7952352 79.722528 -1 1194
1196 2 219.529767 68.7921437 79.7477395 -1 1195
1197 2 219.481769 68.7729045 79.7716005 -1 1196
1198 2 219.418456 68.7547959 79.7927782 -1 1197
1199 2 219.381676 68.7334244 79.8188918 -1 1198
1200 2 219.305646 68.7257675 79.8358666 -1 1199
1201 2 219.183042 68.7281928 79.8432699 -1 1200
1202 2 219.158812 68.7299362 79.8665905 -1 1201
1203 2 219.104687 68.7667205 79.8778075 -1 1202
1204 2 219.016697 68.8031234 79.8836616 -1 1203
1205 2 218.966795 68.810665 79.9016492 -1 1204
1206 2 218.932447 68.8288473 79.9199212 -1 1205
1207 2 218.885339 68.8532884 79.9348374 -1 1206
1208 2 218.827279 68.8924505 79.9449246 -1 1207
1209 2 218.730939 68.9495332 79.9451066 -1 1208
1210 2 218.682899 68.9672243 79.9612756 -1 1209
1211 2 218.645869 68.9727216 79.9817594 -1 1210
1212 2 218.608069 68.9798712 80.0017757 -1 1211
1213 2 218.566018 68.9776266 80.0230598 -1 1212
1214 2 218.534589 68.98165 80.0447572 -1 1213
1215 2 218.516814 68.9836527 80.0690827 -1 1214
1216 2 218.474671 68.9780433 80.0910546 -1 1215
1217 2 218.41554 68.9744633 80.1374777 -1 1216
1218 2 218.37528 68.9806856 80.1572941 -1 1217
1219 2 218.331066 68.9901257 80.1758016 -1 1218
1220 2 218.269632 68.9880084 80.1939312 -1 1219
1221 2 218.22535 68.9949249 80.2129525 -1 1220
1222 2 218.185952 69.0037028 80.2323761 -1 1221
1223 2 218.039622 69.055611 80.2254877 -1 1222
1224 2 217.981101 69.07293 80.2400251 -1 1223
1225 2 217.888762 69.1226173 80.2423222 -1 1224
1226 2 217.842056 69.1597143 80.2546553 -1 1225
1227 2 217.75586 69.2539965 80.2210083 -1 1226
1228 2 217.72653 69.307719 80.232735 -1 1227
1229 2 217.64274 69.4047876 80.226597 -1 1228
1230 2 217.542799 69.3075061 80.2027539 -1 1229
1231 2 217.533742 69.2052443 80.1949035 -1 1230
1232 2 217.616667 69.1367499 80.1950741 -1 1231
1233 2 217.62454 69.4833133 80.2350612 -1 1229
1234 2 217.62173 69.5027481 80.2582722 -1 1233
1235 2 217.631688 69.5487165 80.278112 -1 1234
1236 2 217.632345 69.5775278 80.2999745 -1 1235
1237 2 217.645836 69.6042947 80.3243689 -1 1236
1238 2 217.672469 69.7357711 80.329481 -1 1237
1239 2 217.671949 69.8160289 80.3683967 -1 1238
1240 2 217.672527 69.8414817 80.3910011 -1 1239
1241 2 217.614923 69.8580842 80.4058473 -1 1240
1242 2 217.499673 69.8868636 80.4087225 -1 1241
1243 2 217.384193 69.9374878 80.407088 -1 1242
1244 2 217.352781 70.0013166 80.4166324 -1 1243
1245 2 217.350111 70.0561246 80.4327805 -1 1244
1246 2 217.346626 70.1439571 80.4698591 -1 1245
1247 2 217.331553 70.1857103 80.4866534 -1 1246
1248 2 217.37481 70.2430492 80.5099782 -1 1247
1249 2 217.412763 70.3136429 80.5297973 -1 1248
1250 2 217.437489 70.3402628 80.5840063 -1 1249
1251 2 217.440896 70.3810104 80.6041391 -1 1250
1252 2 217.424748 70.4118109 80.6230333 -1 1251
1253 2 217.409535 70.4476983 80.6410743 -1 1252
1254 2 217.394605 70.494541 80.6569882 -1 1253
1255 2 217.36553 70.5543571 80.6679883 -1 1254
1256 2 217.319431 70.5142697 80.6960503 -1 1255
1257 2 217.271953 70.7350704 80.6720508 -1 1256
1258 2 217.235122 70.7736176 80.6860365 -1 1257
1259 2 217.190862 70.8043363 80.7003347 -1 1258
1260 2 217.138366 70.8271952 80.7148114 -1 1259
1261 2 217.112835 70.8670108 80.7304457 -1 1260
1262 2 217.097557 70.8364438 80.7616873 -1 1261
1263 2 217.077053 70.8840273 80.7766327 -1 1262
1264 2 217.062098 70.9284456 80.7931438 -1 1263
1265 2 217.037489 70.9413618 80.8142496 -1 1264
1266 2 216.977134 70.9707314 80.8261366 -1 1265
1267 2 216.925036 70.9776415 80.8438223 -1 1266
1268 2 216.851812 70.976227 80.8596058 -1 1267
1269 2 216.773555 70.997397 80.8700928 -1 1268
1270 2 216.745903 71.0169778 80.8893751 -1 1269
1271 2 216.645074 71.0999175 80.9672557 -1 1270
1272 2 216.572828 71.1643825 80.970242 -1 1271
1273 2 216.523622 71.1891617 80.98489 -1 1272
1274 2 216.480669 71.2074144 81.0018693 -1 1273
1275 2 216.424817 71.2243786 81.0169273 -1 1274
1276 2 216.379854 71.228218 81.0363907 -1 1275
1277 2 216.332898 71.2471922 81.0525494 -1 1276
1278 2 216.312498 71.2671018 81.0730026 -1 1277
1279 2 216.255416 71.2975641 81.0852015 -1 1278
1280 2 216.218467 71.3008557 81.1061186 -1 1279
1281 2 216.139626 71.3576204 81.1094877 -1 1280
1282 2 215.981494 71.4243077 81.0974835 -1 1281
1283 2 215.864658 71.445101 81.1014211 -1 1282
1284 2 215.80921 71.5036028 81.1083801 -1 1283
1285 2 215.589563 71.5546024 81.0888776 -1 1284
1286 2 215.388201 71.5715013 81.0790911 -1 1285
1287 2 215.316852 71.6134638 81.1422044 -1 1286
1288 2 215.257488 71.6796342 81.202629 -1 1287
1289 2 215.237337 71.7073439 81.221608 -1 1288
1290 2 215.212487 71.7684283 81.2611143 -1 1289
1291 2 214.90444 71.6623018 81.2292112 -1 1290
1292 2 214.814452 71.6688143 81.2403787 -1 1291
1293 2 214.769566 71.6523695 81.2637822 -1 1292
1294 2 214.736884 71.6406154 81.2883531 -1 1293
1295 2 215.18315 71.840417 81.2977542 -1 1290
1296 2 215.120077 71.9686141 81.3455844 -1 1295
1297 2 215.084262 72.0094457 81.3593768 -1 1296
1298 2 215.082607 72.0370453 81.3816004 -1 1297
1299 2 215.065873 72.0709228 81.4000268 -1 1298
1300 2 215.062947 72.1095367 81.4199189 -1 1299
1301 2 215.762617 71.6267217 81.2155479 -1 1284
1302 2 215.698456 71.7485352 81.2644325 -1 1301
1303 2 215.672919 71.7595067 81.3136078 -1 1302
1304 2 215.656738 71.7856389 81.3336136 -1 1303
1305 2 215.672355 71.8543946 81.3508068 -1 1304
1306 2 215.910972 72.0488546 81.3541753 -1 1305
1307 2 217.597424 69.3198806 80.1260818 -1 1224
1308 2 217.557635 69.394377 80.0487116 -1 1307
1309 2 217.598445 69.3450888 80.0102777 -1 1308
1310 2 217.666043 69.1802955 80.0280217 -1 1309
1311 2 217.70348 69.1277567 80.0174531 -1 1310
1312 2 218.568739 68.7663195 80.1503966 -1 1216
1313 2 218.602125 68.6050544 80.1343946 -1 1312
1314 2 218.593162 68.493526 80.1012861 -1 1313
1315 2 218.680275 68.3501575 80.0903896 -1 1314
1316 2 218.800452 68.1777011 80.1185881 -1 1315
1317 2 218.817567 67.9567579 80.140903 -1 1316
1318 2 218.696969 67.7922193 80.1296253 -1 1317
1319 2 218.672952 67.6623446 80.1814136 -1 1318
1320 2 218.690099 67.5330162 80.2396712 -1 1319
1321 2 218.743131 67.4437138 80.2949177 -1 1320
1322 2 218.82555 67.2793866 80.2886251 -1 1321
1323 2 218.868645 67.2115412 80.3376668 -1 1322
1324 2 218.757315 67.119641 80.34045 -1 1323
1325 2 218.664198 67.0960262 80.3311228 -1 1324
1326 2 218.569969 67.0993897 80.3431767 -1 1325
1327 2 218.329161 67.1481702 80.2947449 -1 1326
1328 2 218.916665 67.1463443 80.3868866 -1 1323
1329 2 218.945144 67.1328868 80.4217344 -1 1328
1330 2 218.968955 67.0989357 80.460332 -1 1329
1331 2 219.006088 67.0541321 80.58575 -1 1330
1332 2 219.033568 66.9303706 80.6445651 -1 1331
1333 2 218.93856 66.7607965 80.6947271 -1 1332
1334 2 218.803223 66.6548354 80.7797447 -1 1333
1335 2 218.642397 66.5949221 80.7958328 -1 1334
1336 2 218.477417 66.525093 80.8959283 -1 1335
1337 2 218.311949 66.5241855 80.9531382 -1 1336
1338 2 218.207019 66.5464629 81.0419358 -1 1337
1339 2 218.275613 66.5349236 81.1099826 -1 1338
1340 2 218.314498 66.4695867 81.1854688 -1 1339
1341 2 218.102442 66.31804 81.2969645 -1 1340
1342 2 218.047717 66.2579689 81.3570937 -1 1341
1343 2 217.997727 66.3130622 81.3919861 -1 1342
1344 2 217.919989 66.3703152 81.4771239 -1 1343
1345 2 217.861537 66.4244254 81.4835086 -1 1344
1346 2 217.79635 66.3817626 81.5655921 -1 1345
1347 2 217.750802 66.3008507 81.6043684 -1 1346
1348 2 217.764026 66.2182349 81.6799985 -1 1347
1349 2 217.707938 66.245341 81.8027107 -1 1348
1350 2 217.840415 66.1830271 81.8368568 -1 1349
1351 2 217.913705 66.1146945 81.8359205 -1 1350
1352 2 217.939282 66.0604272 81.7971665 -1 1351
1353 2 217.947098 65.9498193 81.7960026 -1 1352
1354 2 218.017905 65.8616437 81.7992684 -1 1353
1355 2 218.091881 65.7349852 81.8118072 -1 1354
1356 2 218.066437 65.4940531 81.8083964 -1 1355
1357 2 218.112786 65.4588848 81.7959783 -1 1356
1358 2 218.189513 65.3345879 81.726411 -1 1357
1359 2 218.248929 65.1103403 81.732347 -1 1358
1360 2 218.293113 64.9761656 81.7426852 -1 1359
1361 2 218.300491 64.9285562 81.727486 -1 1360
1362 2 218.28484 64.882321 81.6812089 -1 1361
1363 2 218.243652 64.8805771 81.648159 -1 1362
1364 2 218.275426 64.8637832 81.6293864 -1 1363
1365 2 218.338891 64.8418995 81.6164746 -1 1364
1366 2 218.345871 64.785653 81.6032868 -1 1365
1367 2 218.359493 64.7313078 81.5906506 -1 1366
1368 2 218.373843 64.5114036 81.5623679 -1 1367
1369 2 218.298576 64.2874701 81.5496267 -1 1368
1370 2 218.272808 64.185259 81.5428096 -1 1369
1371 2 218.233306 64.0764475 81.4809108 -1 1370
1372 2 218.220824 64.1075374 81.4442856 -1 1371
1373 2 218.178164 64.1634328 81.3425526 -1 1372
1374 2 218.191716 64.1458641 81.2666048 -1 1373
1375 2 218.249352 64.1592332 81.1623679 -1 1374
1376 2 218.289768 64.1545054 81.087313 -1 1375
1377 2 218.284393 64.1506588 81.0326829 -1 1376
1378 2 218.273594 64.8594642 81.7670402 -1 1361
1379 2 218.240131 64.7746483 81.8093498 -1 1378
1380 2 218.25431 64.7571102 81.8702906 -1 1379
1381 2 218.200412 64.7414286 81.893445 -1 1380
1382 2 218.149121 64.7590533 81.9365539 -1 1381
1383 2 218.087631 64.7694975 81.9798555 -1 1382
1384 2 218.081932 64.7651603 82.0348043 -1 1383
1385 2 218.07625 64.7637688 82.0616808 -1 1384
1386 2 217.661451 66.2206136 81.82872 -1 1349
1387 2 217.432934 66.4213722 81.8585483 -1 1386
1388 2 217.372655 66.3747484 81.9148625 -1 1387
1389 2 217.336253 66.3348586 81.9733193 -1 1388
1390 2 228.022215 63.6852338 76.8964548 -1 976
1391 2 228.02359 63.6975916 76.9475464 -1 1390
1392 2 227.95405 63.7396851 77.009175 -1 1391
1393 2 227.935004 63.7575416 77.0294789 -1 1392
1394 2 227.926757 63.7789895 77.0505232 -1 1393
1395 2 227.91687 63.7986629 77.07172 -1 1394
1396 2 227.903461 63.8340889 77.0890631 -1 1395
1397 2 227.881664 63.874689 77.1041336 -1 1396
1398 2 227.838429 63.8984335 77.1198061 -1 1397
1399 2 227.820287 63.914498 77.1406279 -1 1398
1400 2 227.801287 63.9331775 77.1607729 -1 1399
1401 2 227.731569 63.9470152 77.1748533 -1 1400
1402 2 227.673569 63.9574374 77.1913014 -1 1401
1403 2 227.640112 63.9321866 77.2188196 -1 1402
1404 2 227.536074 63.9718972 77.2225471 -1 1403
1405 2 227.506982 63.964644 77.2736442 -1 1404
1406 2 227.468205 63.9725833 77.293321 -1 1405
1407 2 227.383059 63.9634184 77.3101698 -1 1406
1408 2 227.326702 63.9877692 77.3238582 -1 1407
1409 2 236.928556 58.1919885 72.3337831 -1 769
1410 2 236.9168 58.0442058 72.384516 -1 1409
1411 2 236.965365 57.9801511 72.3506643 -1 1410
1412 2 236.906843 57.8594494 72.3642293 -1 1411
1413 2 236.915997 57.8412693 72.394645 -1 1412
1414 2 236.970433 57.7673111 72.4410951 -1 1413
1415 2 237.067947 57.6593834 72.4474647 -1 1414
1416 2 237.059862 57.5917369 72.4842911 -1 1415
1417 2 236.896918 57.5462994 72.5223668 -1 1416
1418 2 236.858999 57.5081485 72.5759936 -1 1417
1419 2 236.820623 57.4335687 72.6360659 -1 1418
1420 2 236.661526 57.4057044 72.7498507 -1 1419
1421 2 236.662692 57.3905946 72.7786958 -1 1420
1422 2 236.695181 57.3189144 72.8217518 -1 1421
1423 2 238.058721 58.1112898 71.9612705 -1 627
1424 2 238.058777 58.1133164 71.9351252 -1 1423
1425 2 238.063472 58.1231879 71.7793217 -1 1424
1426 2 238.022342 58.3310179 71.6857049 -1 1425
1427 2 238.156916 58.4148394 71.5614253 -1 1426
1428 2 238.333087 58.3495775 71.4950326 -1 1427
1429 2 238.604206 58.177173 71.5637486 -1 1428
1430 2 241.210121 55.8595458 71.4316355 -1 612
1431 2 241.155387 55.8198309 71.4043367 -1 1430
1432 2 241.16417 55.7964895 71.3838649 -1 1431
1433 2 241.172885 55.7751873 71.3630594 -1 1432
1434 2 241.191107 55.7542789 71.3436061 -1 1433
1435 2 241.2471 55.7165325 71.3324491 -1 1434
1436 2 241.278334 55.6680415 71.3193114 -1 1435
1437 2 241.312302 55.6419226 71.3030382 -1 1436
1438 2 241.341434 55.6315114 71.2835652 -1 1437
1439 2 241.416196 55.5283078 71.2601055 -1 1438
1440 2 241.439977 55.3733145 71.2116886 -1 1439
1441 2 241.332767 55.1968012 71.1470102 -1 1440
1442 2 241.293556 55.1077826 71.1041887 -1 1441
1443 2 241.340794 54.9930129 71.078246 -1 1442
1444 2 241.30649 54.9116814 71.0349052 -1 1443
1445 2 241.301239 54.7332123 70.9855109 -1 1444
1446 2 241.215544 54.541513 70.9515612 -1 1445
1447 2 241.109546 54.4378678 70.8500262 -1 1446
1448 2 241.794096 55.5194436 71.2165418 -1 609
1449 2 245.258148 54.2468487 69.6967123 -1 532
1450 2 245.243884 54.3698067 69.7012385 -1 1449
1451 2 245.220342 54.3568578 69.7738173 -1 1450
1452 2 245.212059 54.2744593 69.8342562 -1 1451
1453 2 246.308612 55.1420881 68.3630543 -1 519
1454 2 246.557242 55.0341299 68.3485473 -1 1453
1455 2 247.61347 54.5000678 68.1474886 -1 1454
1456 2 248.070863 54.0022914 67.8865369 -1 1455
1457 2 248.113794 53.9328543 67.8797839 -1 1456
1458 2 248.266347 53.7867125 67.9036058 -1 1457
1459 2 248.562463 53.6709103 67.9491927 -1 1458
1460 2 248.666381 53.5815461 67.9320968 -1 1459
1461 2 248.818182 53.4134206 67.9589961 -1 1460
1462 2 248.921571 53.3690585 67.8629588 -1 1461
1463 2 249.17254 53.4153744 67.8781523 -1 1462
1464 2 249.251231 53.1754087 67.7810073 -1 1463
1465 2 249.377097 53.0512152 67.7489417 -1 1464
1466 2 249.530246 52.911068 67.675942 -1 1465
1467 2 249.744965 52.7777859 67.6376529 -1 1466
1468 2 250.16117 52.8733139 67.6535013 -1 1467
1469 2 250.534306 52.7775829 67.6881922 -1 1468
1470 2 251.063267 52.7511425 67.6948237 -1 1469
1471 2 251.352655 52.8433244 67.6884573 -1 1470
1472 2 251.40758 52.7898121 67.6582815 -1 1471
1473 2 251.505342 52.7225871 67.6381107 -1 1472
1474 2 252.122524 52.827296 67.7402403 -1 1473
1475 2 252.307224 52.9204421 67.738334 -1 1474
1476 2 252.546872 53.0978514 67.7829004 -1 1475
1477 2 252.630164 53.2731025 67.821937 -1 1476
1478 2 252.654502 53.3513679 67.8872803 -1 1477
1479 2 252.882489 53.4006916 67.9474385 -1 1478
1480 2 253.014807 53.5705859 67.9724399 -1 1479
1481 2 253.081205 53.6109569 67.9076466 -1 1480
1482 2 251.534051 52.6728134 67.6025177 -1 1473
1483 2 251.5484 52.6208444 67.516647 -1 1482
1484 2 251.578678 52.4172587 67.4308637 -1 1483
1485 2 251.598442 52.3389057 67.4214936 -1 1484
1486 2 251.551395 52.3429402 67.3881058 -1 1485
1487 2 251.556981 52.3106567 67.3696977 -1 1486
1488 2 251.535285 52.3650729 67.3102735 -1 1487
1489 2 251.551813 52.4358042 67.2797562 -1 1488
1490 2 251.596506 52.4473438 67.2627436 -1 1489
1491 2 251.663793 52.4318064 67.253763 -1 1490
1492 2 251.681402 52.4171339 67.2113628 -1 1491
1493 2 251.6712 52.3711329 67.1680119 -1 1492
1494 2 251.583857 52.3108662 67.1119717 -1 1493
1495 2 251.688873 52.1681535 67.079966 -1 1494
1496 2 251.729647 52.110215 67.0479773 -1 1495
1497 2 251.63681 51.9424202 66.9579093 -1 1496
1498 2 251.582316 51.707271 66.9081343 -1 1497
1499 2 251.138947 53.0955052 67.6611846 -1 1470
1500 2 251.07825 53.396817 67.631752 -1 1499
1501 2 251.02774 53.5845945 67.6440009 -1 1500
1502 2 250.975402 53.6976897 67.690357 -1 1501
1503 2 250.805473 53.9410053 67.7445333 -1 1502
1504 2 249.61413 53.6394402 67.9519147 -1 1463
1505 2 250.034067 53.5205736 68.0700256 -1 1504
1506 2 250.257617 53.5483983 68.1315197 -1 1505
1507 2 250.447388 53.6031063 68.2071687 -1 1506
1508 4 244.688923 56.1248543 68.0624602 -1 517
1509 4 244.816714 56.0688644 67.8958639 -1 1508
1510 4 244.802593 56.1337565 67.8592682 -1 1509
1511 4 244.850072 56.1755915 67.763011 -1 1510
1512 4 244.867726 56.1408268 67.7221045 -1 1511
1513 4 244.86634 56.11258 67.6279175 -1 1512
1514 4 244.867621 56.0493069 67.5884314 -1 1513
1515 4 244.934861 55.9894526 67.4129089 -1 1514
1516 4 244.994064 55.9488952 67.4046511 -1 1515
1517 4 245.010157 55.8807058 67.3440533 -1 1516
1518 4 245.021263 55.8429341 67.2537256 -1 1517
1519 4 245.110385 55.8793044 67.2150577 -1 1518
1520 4 245.020958 55.8139656 67.1113636 -1 1519
1521 4 244.9912 55.7213623 67.0952806 -1 1520
1522 4 244.928815 55.5411604 67.0618429 -1 1521
1523 4 245.047231 55.4730112 67.0191524 -1 1522
1524 4 244.952323 55.3902449 66.9170681 -1 1523
1525 4 244.983941 55.3458617 66.855885 -1 1524
1526 4 245.014056 55.0618668 66.7073023 -1 1525
1527 4 245.154872 54.8450932 66.6171332 -1 1526
1528 2 245.228021 54.7747755 66.5185693 -1 1527
1529 2 245.28284 54.7095187 66.4404493 -1 1528
1530 2 245.601902 54.4293132 66.2217364 -1 1529
1531 2 245.912228 54.2017496 65.9469243 -1 1530
1532 2 245.954025 54.3168541 65.9141222 -1 1531
1533 2 246.130801 54.1639816 65.6305023 -1 1532
1534 2 246.180746 53.8111987 65.5927114 -1 1533
1535 2 246.357735 54.4184545 65.5397542 -1 1534
1536 2 246.452748 54.6183257 65.4809237 -1 1535
1537 2 246.455927 54.7125051 65.4203253 -1 1536
1538 2 246.461799 54.7514391 65.3919547 -1 1537
1539 2 246.480655 54.7748771 65.3681259 -1 1538
1540 2 246.433663 54.8745808 65.32161 -1 1539
1541 2 246.352979 54.8950861 65.2801359 -1 1540
1542 2 246.374518 55.0720212 65.3069664 -1 1541
1543 2 246.139572 55.2358641 65.265158 -1 1542
1544 2 245.905302 55.4332487 65.1947687 -1 1543
1545 2 246.172826 53.7782236 65.571872 -1 1534
1546 2 246.074282 53.6113025 65.4573564 -1 1545
1547 2 246.00057 53.4334122 65.3968144 -1 1546
1548 2 245.906371 53.2492812 65.3094539 -1 1547
1549 2 245.743697 53.0338505 65.2140995 -1 1548
1550 2 245.691498 52.8985817 65.1275537 -1 1549
1551 2 245.637894 52.7759314 65.0390489 -1 1550
1552 2 245.516754 52.6338478 64.9172028 -1 1551
1553 2 245.347057 52.1459565 64.9295729 -1 1552
1554 2 245.202613 51.8303333 64.9705957 -1 1553
1555 2 244.996672 51.5420109 65.0208357 -1 1554
1556 2 244.961231 51.340056 65.1136548 -1 1555
1557 2 244.942036 50.9244779 65.2859064 -1 1556
1558 2 245.018818 50.5572943 65.4684144 -1 1557
1559 2 245.087287 50.2371015 65.6189782 -1 1558
1560 2 245.135448 49.9677342 65.7350382 -1 1559
1561 2 245.242041 49.6964328 65.8615243 -1 1560
1562 2 245.20465 49.502499 66.1210192 -1 1561
1563 2 245.225 49.4266902 66.279227 -1 1562
1564 2 245.28382 49.3847375 66.3433212 -1 1563
1565 2 245.159004 49.3519091 66.3981404 -1 1564
1566 2 245.030284 49.2879111 66.4564523 -1 1565
1567 2 244.859312 49.3619488 66.4896826 -1 1566
1568 2 244.737957 49.3445902 66.5435649 -1 1567
1569 2 244.478987 49.5563849 66.6655647 -1 1568
1570 2 244.184775 49.6285749 66.8492638 -1 1569
1571 2 244.030512 49.6168036 66.9221889 -1 1570
1572 2 243.825528 49.4821958 67.0028499 -1 1571
1573 2 243.584747 49.2743929 67.1609014 -1 1572
1574 2 243.45111 48.9492117 67.3280001 -1 1573
1575 2 243.611205 48.8625247 67.5379522 -1 1574
1576 2 243.533998 48.781128 67.6587486 -1 1575
1577 2 243.498641 48.7222884 67.6851088 -1 1576
1578 2 243.41573 48.7187291 67.7211924 -1 1577
1579 2 243.587794 48.6625523 67.781538 -1 1578
1580 2 243.696217 48.2766213 67.947562 -1 1579
1581 2 243.677399 48.350123 67.9597822 -1 1580
1582 2 243.595555 48.4239343 68.0109631 -1 1581
1583 2 243.468861 48.3451923 68.1486468 -1 1582
1584 2 243.298609 48.0858334 68.2529716 -1 1583
1585 2 243.010421 47.7148549 68.3772989 -1 1584
1586 2 242.966867 47.5282673 68.4185795 -1 1585
1587 2 242.850438 47.3438856 68.6223217 -1 1586
1588 2 242.513096 47.1545049 68.8423224 -1 1587
1589 2 242.354548 46.936283 68.9949788 -1 1588
1590 2 242.240032 46.7721566 69.2489138 -1 1589
1591 2 242.531687 46.6638098 69.3833562 -1 1590
1592 2 242.812189 46.4441531 69.5552674 -1 1591
1593 2 243.013268 46.2831856 69.6824175 -1 1592
1594 2 243.17802 46.0223863 69.9422937 -1 1593
1595 2 243.251387 45.9639978 69.9863268 -1 1594
1596 2 243.343158 45.9135269 70.0323406 -1 1595
1597 2 243.415398 45.8372712 70.1542156 -1 1596
1598 2 243.400293 45.4297505 70.378493 -1 1597
1599 2 243.462622 45.4089436 70.4162583 -1 1598
1600 2 243.642552 45.2873101 70.5610402 -1 1599
1601 2 243.776219 45.1996337 70.8976287 -1 1600
1602 2 243.77424 45.1604191 71.0038011 -1 1601
1603 2 243.854953 45.0686982 71.2314955 -1 1602
1604 2 244.530255 45.4607282 71.6733178 -1 1603
1605 2 245.010198 45.8662976 71.9036124 -1 1604
1606 2 245.597678 46.3772022 72.137544 -1 1605
1607 2 245.885741 46.7154203 72.2680799 -1 1606
1608 2 246.689935 46.9538019 72.5216225 -1 1607
1609 2 246.964354 47.2383052 72.6058454 -1 1608
1610 2 247.165933 47.5770748 72.7211086 -1 1609
1611 2 247.314284 47.7094347 72.8293269 -1 1610
1612 2 247.451229 47.7877055 72.8922229 -1 1611
1613 2 247.461659 47.8918607 73.0317227 -1 1612
1614 2 247.302568 47.9634099 73.0210797 -1 1613
1615 2 247.254272 48.0118313 73.082537 -1 1614
1616 2 247.239648 48.0279012 73.103285 -1 1615
1617 2 247.143685 48.0659115 73.1583821 -1 1616
1618 2 247.107306 48.1905273 73.1609168 -1 1617
1619 2 246.57333 48.0187618 73.0970497 -1 1618
1620 2 246.487055 47.867881 73.1287855 -1 1619
1621 2 246.459725 47.7209587 73.1695189 -1 1620
1622 2 247.138024 48.0856706 73.2815297 -1 1618
1623 2 247.159145 48.0192378 73.319331 -1 1622
1624 2 247.894731 48.3014047 72.8972755 -1 1612
1625 2 248.139971 48.667494 72.8385023 -1 1624
1626 2 248.241747 48.6253039 72.7859257 -1 1625
1627 2 248.519 48.5867937 72.787806 -1 1626
1628 2 248.76656 48.7178236 72.7619427 -1 1627
1629 2 248.828454 48.7321888 72.6703089 -1 1628
1630 2 248.805242 48.6895556 72.6470685 -1 1629
1631 2 243.820477 48.0450183 67.9728895 -1 1580
1632 2 243.966895 47.7051124 67.9907468 -1 1631
1633 2 244.015298 47.6245597 67.9842634 -1 1632
1634 2 244.157738 47.6021616 68.0356219 -1 1633
1635 2 244.298075 47.5013221 68.0471827 -1 1634
1636 2 244.405912 47.585977 67.9809304 -1 1635
1637 2 244.56699 47.4703773 67.9242748 -1 1636
1638 2 244.619724 47.4568215 67.9103622 -1 1637
1639 2 244.704381 47.3492356 67.8890497 -1 1638
1640 2 244.579975 47.3146787 67.8720997 -1 1639
1641 2 244.492705 47.1547508 67.8524479 -1 1640
1642 2 244.497275 47.0863418 67.8370931 -1 1641
1643 2 244.230402 47.6706337 67.9899712 -1 1633
1644 2 245.511434 52.648249 64.8903648 -1 1552
1645 2 245.549855 52.77572 64.5932791 -1 1644
1646 2 245.801998 53.0723627 64.3837188 -1 1645
1647 2 245.821916 53.1682479 64.3265532 -1 1646
1648 2 245.813765 53.1408538 64.2337596 -1 1647
1649 2 245.816651 53.1147536 64.1666102 -1 1648
1650 2 245.804503 53.1416858 64.0657306 -1 1649
1651 2 245.82167 53.198117 63.9899086 -1 1650
1652 2 245.903022 53.1930972 63.9343002 -1 1651
1653 2 245.983571 53.2232642 63.8974573 -1 1652
1654 2 246.073891 53.2887873 63.8812524 -1 1653
1655 2 246.14441 53.3736537 63.7404703 -1 1654
1656 2 246.297991 53.645767 63.5656804 -1 1655
1657 2 246.263201 53.6975627 63.528513 -1 1656
1658 2 246.161945 53.7116683 63.4843414 -1 1657
1659 2 246.000128 54.1266827 63.3734992 -1 1658
1660 2 245.919398 54.0974842 63.339125 -1 1659
1661 2 245.770833 54.0474387 63.2716137 -1 1660
1662 2 245.468421 54.0983751 63.1383568 -1 1661
1663 2 245.2561 54.149963 62.9979855 -1 1662
1664 2 244.939264 54.2607625 62.8067889 -1 1663
1665 2 244.841641 54.3053305 62.6649106 -1 1664
1666 2 244.829598 54.2972157 62.616732 -1 1665
1667 2 244.827848 54.2959061 62.5930444 -1 1666
1668 2 244.807398 54.1362195 62.5880438 -1 1667
1669 2 244.809087 54.0461432 62.5773587 -1 1668
1670 2 244.813547 54.0078364 62.5599659 -1 1669
1671 2 244.788887 53.9322939 62.5424475 -1 1670
1672 2 244.760349 53.8993879 62.4947608 -1 1671
1673 2 244.793873 54.338746 62.5573157 -1 1667
1674 2 244.795972 54.3485005 62.5327928 -1 1673
1675 2 244.961272 54.4882893 62.5669992 -1 1667
1676 2 245.044166 54.6470782 62.536432 -1 1675
1677 2 245.036258 54.6792026 62.5069609 -1 1676
1678 2 245.010632 54.6602687 62.4813921 -1 1677
1679 2 246.266868 53.3929372 63.4532259 -1 1658
1680 2 246.363963 53.4087877 63.4217429 -1 1679
1681 2 246.375428 53.3875951 63.3324935 -1 1680
1682 2 246.413101 53.4586399 63.2118991 -1 1681
1683 2 246.425006 53.3407668 63.1597346 -1 1682
1684 2 246.448228 53.0592362 62.8972532 -1 1683
1685 2 246.451289 53.0158139 62.8568491 -1 1684
1686 2 246.478164 52.9235747 62.7572242 -1 1685
1687 2 246.588059 52.5575413 62.5000221 -1 1686
1688 2 246.757929 52.3041219 62.4260496 -1 1687
1689 2 246.766246 52.0861591 62.2707099 -1 1688
1690 2 246.970848 52.4728988 62.2325942 -1 1689
1691 2 247.076056 52.7208586 62.1250009 -1 1690
1692 2 247.176305 52.871405 62.0997599 -1 1691
1693 2 247.389909 53.2483755 62.0180345 -1 1692
1694 2 247.544074 53.4936002 62.0597437 -1 1693
1695 2 247.90209 53.8660276 62.0057662 -1 1694
1696 2 248.037034 53.9768068 61.9925805 -1 1695
1697 2 248.527749 54.1390321 62.1789766 -1 1696
1698 2 248.770791 54.4004524 62.2120237 -1 1697
1699 2 249.016989 54.6686415 62.2913315 -1 1698
1700 2 249.429458 55.193443 62.3898756 -1 1699
1701 2 249.834958 55.5926154 62.4345905 -1 1700
1702 2 250.11224 55.8597553 62.3568724 -1 1701
1703 2 250.398809 56.1085828 62.3300788 -1 1702
1704 2 250.641053 56.4091664 62.3109502 -1 1703
1705 2 250.859065 56.7062144 62.3574917 -1 1704
1706 2 251.245939 56.8492471 62.3412522 -1 1705
1707 2 251.574679 56.9184921 62.3708367 -1 1706
1708 2 251.866096 56.9296372 62.4014668 -1 1707
1709 2 252.211607 57.0557224 62.356599 -1 1708
1710 2 252.332857 57.1087538 62.2560429 -1 1709
1711 2 252.491402 57.2374316 62.2682507 -1 1710
1712 2 252.687513 57.1803122 62.1741577 -1 1711
1713 2 252.802433 57.0877255 62.1857372 -1 1712
1714 2 252.850549 57.1261139 62.1430819 -1 1713
1715 2 252.975876 57.0757099 62.1507582 -1 1714
1716 2 253.30563 56.8204225 62.0866241 -1 1715
1717 2 253.368306 56.6790525 62.0253944 -1 1716
1718 2 253.434421 56.5938672 61.8873549 -1 1717
1719 2 253.672722 56.6150534 61.7209475 -1 1718
1720 2 254.150091 56.8139245 61.5753625 -1 1719
1721 2 254.384266 56.8650193 61.5664136 -1 1720
1722 2 254.45654 56.9460635 61.4297596 -1 1721
1723 2 254.910667 57.031922 61.2723005 -1 1722
1724 2 255.190458 57.1739425 61.1897782 -1 1723
1725 2 255.807418 57.5267651 60.9564675 -1 1724
1726 2 256.336564 57.8582504 60.6168036 -1 1725
1727 2 257.075416 58.1222513 60.325958 -1 1726
1728 2 257.72455 58.2816725 60.0787073 -1 1727
1729 2 258.202178 58.3317204 59.8835629 -1 1728
1730 2 259.102491 58.633035 59.5706264 -1 1729
1731 2 259.544678 58.7163327 59.4101727 -1 1730
1732 2 260.010183 58.9033777 59.1934 -1 1731
1733 2 260.452162 59.2869989 59.0612526 -1 1732
1734 2 260.414829 59.3966468 59.0625057 -1 1733
1735 2 260.505917 59.363436 59.0376837 -1 1734
1736 2 260.563072 59.3251699 59.007218 -1 1735
1737 2 260.520674 59.1591421 58.9292441 -1 1736
1738 2 260.592923 58.9371614 58.8338585 -1 1737
1739 2 260.64062 58.7896057 58.7700793 -1 1738
1740 2 260.759239 58.7228805 58.7316922 -1 1739
1741 2 260.9476 58.724939 58.6505278 -1 1740
1742 2 261.182183 58.7068396 58.5807085 -1 1741
1743 2 261.459672 58.7838035 58.5291782 -1 1742
1744 2 261.76122 58.7737196 58.3778803 -1 1743
1745 2 262.107235 58.7940947 58.3003891 -1 1744
1746 2 262.457827 58.7609927 58.2542363 -1 1745
1747 2 262.413949 58.8397773 58.1656703 -1 1746
1748 2 262.567342 58.9442609 58.0408262 -1 1747
1749 2 262.476191 58.9531268 57.952946 -1 1748
1750 2 262.300051 58.968802 57.8715394 -1 1749
1751 2 262.423749 59.1020654 57.7606012 -1 1750
1752 2 262.455848 59.2031738 57.7065958 -1 1751
1753 2 262.674199 59.2365077 57.6963834 -1 1752
1754 2 262.965897 59.2378084 57.7041502 -1 1753
1755 2 263.113858 59.2372325 57.7086008 -1 1754
1756 2 263.322264 59.1912344 57.6607748 -1 1755
1757 2 263.414034 59.1370229 57.5922827 -1 1756
1758 2 263.425981 58.9805331 57.4761203 -1 1757
1759 2 263.40505 58.8155411 57.354875 -1 1758
1760 2 263.487426 58.7355209 57.2879837 -1 1759
1761 2 263.486809 58.7117879 57.2212923 -1 1760
1762 2 263.571149 58.6817812 57.2178092 -1 1761
1763 2 262.824163 58.5695774 58.3255271 -1 1746
1764 2 263.013823 58.4926845 58.3482611 -1 1763
1765 2 263.448186 58.4077501 58.3947223 -1 1764
1766 2 263.816473 58.3600986 58.3539479 -1 1765
1767 2 264.043821 58.2506332 58.2719151 -1 1766
1768 2 264.506721 57.9638164 58.3748034 -1 1767
1769 2 264.622316 57.8918037 58.3365197 -1 1768
1770 2 264.634423 57.8281014 58.277648 -1 1769
1771 2 264.84526 57.8117616 58.2961941 -1 1770
1772 2 264.961877 57.7531967 58.2329347 -1 1771
1773 2 265.884232 57.7591317 58.381908 -1 1772
1774 2 266.210109 57.6019374 58.3948194 -1 1773
1775 2 266.432932 57.561447 58.4188682 -1 1774
1776 2 266.627555 57.5115587 58.4389242 -1 1775
1777 2 266.716594 57.5524917 58.4732066 -1 1776
1778 2 266.886268 57.5964815 58.4755178 -1 1777
1779 2 267.017718 57.513389 58.4650346 -1 1778
1780 2 267.118975 57.4650922 58.4673709 -1 1779
1781 2 267.232092 57.4191389 58.471595 -1 1780
1782 2 267.322031 57.3998983 58.4444607 -1 1781
1783 2 267.59544 57.3478145 58.432833 -1 1782
1784 2 267.950847 57.3397187 58.406999 -1 1783
1785 2 268.304403 57.3014359 58.3849378 -1 1784
1786 2 268.778862 57.3027767 58.4495342 -1 1785
1787 2 268.906331 57.281441 58.4062758 -1 1786
1788 2 269.122104 57.2585549 58.4959895 -1 1787
1789 2 269.242268 57.2567556 58.4718895 -1 1788
1790 2 269.362235 57.2614965 58.4701037 -1 1789
1791 2 269.330727 57.3942547 58.4223964 -1 1790
1792 2 269.380136 57.4047571 58.3602284 -1 1791
1793 2 269.435798 57.3871597 58.3496925 -1 1792
1794 2 269.52902 57.3823674 58.2977489 -1 1793
1795 2 269.63486 57.4316972 58.2638267 -1 1794
1796 2 269.686345 57.4581639 58.2463477 -1 1795
1797 2 269.738 57.5109343 58.2019627 -1 1796
1798 2 269.843559 57.5675746 58.1437117 -1 1797
1799 2 269.950705 57.6410084 58.0601692 -1 1798
1800 2 270.051131 57.5969284 58.0382789 -1 1799
1801 2 270.224056 57.6549142 57.9689781 -1 1800
1802 2 264.753252 57.698987 58.084636 -1 1772
1803 2 264.57125 57.6037367 57.9935188 -1 1802
1804 2 264.505022 57.5715085 57.9621529 -1 1803
1805 2 265.002341 57.871919 58.5736779 -1 1768
1806 2 265.082631 57.8458071 58.6156512 -1 1805
1807 2 260.367835 59.5032956 59.0623714 -1 1734
1808 2 260.336645 59.5657491 59.0712067 -1 1807
1809 2 260.17653 59.9338425 58.9450637 -1 1808
1810 2 260.125822 60.099912 58.8899903 -1 1809
1811 2 260.101098 60.1516329 58.8552709 -1 1810
1812 2 260.048824 60.235917 58.8110417 -1 1811
1813 2 259.986471 60.3512174 58.8763086 -1 1812
1814 2 259.960619 60.4838558 58.9228756 -1 1813
1815 2 259.933231 60.6275885 58.9676368 -1 1814
1816 2 259.816144 60.7263823 59.0248877 -1 1815
1817 2 259.75097 60.7804013 59.0516433 -1 1816
1818 2 259.732683 60.7892781 59.0701298 -1 1817
1819 2 259.720671 60.7851109 59.0915477 -1 1818
1820 2 252.531366 57.6546348 62.2175291 -1 1711
1821 2 252.588164 57.6985467 62.1989655 -1 1820
1822 2 252.603113 57.7728543 62.1449666 -1 1821
1823 2 252.583127 57.8035275 62.1136546 -1 1822
1824 2 252.168114 57.0071409 62.5412052 -1 1708
1825 2 252.190948 56.951329 62.6231913 -1 1824
1826 2 252.099039 56.9263098 62.7023258 -1 1825
1827 2 252.184312 57.0105266 62.5438169 -1 1826
1828 2 252.187185 57.5244449 62.5189637 -1 1827
1829 2 246.902493 51.5071416 62.1653323 -1 1689
1830 2 246.94298 51.2301941 62.1872183 -1 1829
1831 2 246.93329 51.2075721 62.165222 -1 1830
1832 2 246.886733 51.0898048 62.0562839 -1 1831
1833 2 246.84471 50.825063 61.9681842 -1 1832
1834 2 246.839239 50.8314795 61.9430878 -1 1833
1835 2 246.787787 50.7995779 61.729109 -1 1834
1836 2 246.792506 50.7980314 61.6838592 -1 1835
1837 2 246.741818 50.8202103 61.5787749 -1 1836
1838 2 246.406573 50.696269 61.348107 -1 1837
1839 2 246.002198 50.3667003 61.0866993 -1 1838
1840 2 245.924331 50.2856416 61.0140214 -1 1839
1841 2 245.633497 50.1599988 60.8388554 -1 1840
1842 2 245.512002 50.1383687 60.7502071 -1 1841
1843 2 245.393923 50.1441429 60.6585273 -1 1842
1844 2 245.315593 50.1941416 60.591245 -1 1843
1845 2 245.222408 50.169417 60.4853589 -1 1844
1846 2 245.182165 50.1763257 60.270096 -1 1845
1847 2 245.159154 50.17463 60.0824127 -1 1846
1848 2 245.103214 50.096647 59.9909746 -1 1847
1849 2 245.051289 50.1347729 59.7470724 -1 1848
1850 2 245.021578 50.0214507 59.6197826 -1 1849
1851 2 245.012209 50.0434069 59.5921812 -1 1850
1852 2 245.081619 49.8774556 59.3535543 -1 1851
1853 2 244.471138 50.1551093 59.2029613 -1 1852
1854 2 244.369125 50.0970431 59.2378674 -1 1853
1855 2 244.344215 50.1044043 59.2551253 -1 1854
1856 2 245.102396 49.8761224 59.3119343 -1 1852
1857 2 245.188034 49.7957442 59.2247324 -1 1856
1858 2 245.26714 49.5788173 59.1095839 -1 1857
1859 2 245.206027 49.440432 59.0261849 -1 1858
1860 2 245.202459 49.3490706 58.9697861 -1 1859
1861 2 244.809473 48.9559426 58.9281128 -1 1860
1862 2 244.756136 48.9991612 58.7988308 -1 1861
1863 2 244.759897 49.004543 58.7760852 -1 1862
1864 2 245.018097 48.7635906 58.6750379 -1 1863
1865 2 245.018802 48.7024536 58.592835 -1 1864
1866 2 244.637294 48.8882252 58.4971535 -1 1865
1867 2 244.611643 49.0038973 58.4539545 -1 1866
1868 2 244.605618 49.0515815 58.423652 -1 1867
1869 2 244.629446 49.0780676 58.4017479 -1 1868
1870 2 244.633756 49.0652955 58.3816309 -1 1869
1871 2 245.057223 48.6546747 58.5837772 -1 1865
1872 2 245.185835 48.5342004 58.5333443 -1 1871
1873 2 245.273451 48.4728873 58.3994975 -1 1872
1874 2 245.287286 48.4527198 58.3821864 -1 1873
1875 2 244.988903 48.9034303 58.2655055 -1 1874
1876 2 244.771648 48.9449791 58.2650017 -1 1875
1877 2 244.570772 48.9078636 58.3236366 -1 1876
1878 2 245.281127 48.5333912 58.3474457 -1 1874
1879 2 245.2626 48.496755 58.1908036 -1 1878
1880 2 245.213567 48.4346119 58.0321617 -1 1879
1881 2 245.135853 48.3644027 57.9822731 -1 1880
1882 2 245.098759 48.3302595 57.9575291 -1 1881
1883 2 245.084613 48.3013436 57.9137561 -1 1882
1884 2 245.086141 48.1565299 57.7084485 -1 1883
1885 2 244.750116 48.2480175 57.6339912 -1 1884
1886 2 244.597606 48.3255404 57.6178166 -1 1885
1887 2 244.457086 48.3523599 57.6108128 -1 1886
1888 2 244.396411 48.3812656 57.6182246 -1 1887
1889 2 244.320789 48.3655534 57.6290079 -1 1888
1890 2 245.066197 48.1268294 57.6863079 -1 1884
1891 2 245.005613 48.0744448 57.659774 -1 1890
1892 2 244.995956 47.9530311 57.5395462 -1 1891
1893 2 245.052888 47.8460828 57.4522046 -1 1892
1894 2 245.048163 47.7563814 57.3736803 -1 1893
1895 2 245.076809 47.7634472 57.3330664 -1 1894
1896 2 245.115233 47.7519665 57.319254 -1 1895
1897 2 245.166706 47.7418117 57.2852103 -1 1896
1898 2 245.219947 47.7612108 57.2474606 -1 1897
1899 2 245.263937 47.7548846 57.2115284 -1 1898
1900 2 245.297904 47.7445433 57.1743058 -1 1899
1901 2 245.315061 47.7635726 57.1299702 -1 1900
1902 2 245.329695 47.7496997 57.0896843 -1 1901
1903 2 245.346929 47.7632896 57.0685564 -1 1902
1904 2 245.375669 47.7722491 57.0053115 -1 1903
1905 2 245.381503 47.7451639 56.9652431 -1 1904
1906 2 245.386089 47.7241308 56.9465488 -1 1905
1907 2 245.402821 47.7013185 56.9303377 -1 1906
1908 2 245.402762 47.6574308 56.8915117 -1 1907
1909 2 245.394508 47.6313428 56.8711576 -1 1908
1910 2 245.362724 47.5870703 56.8489706 -1 1909
1911 2 245.329338 47.5348403 56.8275815 -1 1910
1912 2 245.295755 47.4871196 56.8055381 -1 1911
1913 2 245.309542 47.4191577 56.7501924 -1 1912
1914 2 245.326106 47.3772928 56.6918038 -1 1913
1915 2 245.357751 47.3312439 56.6367815 -1 1914
1916 2 245.372546 47.3115069 56.5974496 -1 1915
1917 2 245.386756 47.3077877 56.555822 -1 1916
1918 2 245.409265 47.3063349 56.5377859 -1 1917
1919 2 245.423563 47.2995598 56.5189719 -1 1918
1920 2 245.44715 47.319752 56.4981649 -1 1919
1921 2 245.457104 47.3542679 56.4728822 -1 1920
1922 2 245.766335 47.2237392 56.5028746 -1 1921
1923 2 245.01201 47.4288318 56.3137765 -1 1922
1924 2 245.003834 47.4195942 56.2911882 -1 1923
1925 2 244.994115 47.3470158 56.2546853 -1 1924
1926 2 245.016868 47.2584725 56.2486879 -1 1925
1927 2 245.078446 47.1786398 56.2039274 -1 1926
1928 2 244.96535 47.1524527 56.0751016 -1 1927
1929 2 244.944239 47.1092457 56.0548387 -1 1928
1930 2 244.972684 47.0443635 56.0466398 -1 1929
1931 2 244.978363 47.0125892 56.0297202 -1 1930
1932 2 244.986729 46.9312698 56.0200836 -1 1931
1933 2 244.986742 46.8732385 56.0057177 -1 1932
1934 2 244.967603 46.797515 55.990253 -1 1933
1935 2 244.948791 46.7614897 55.94712 -1 1934
1936 2 244.90653 46.7268823 55.9217986 -1 1935
1937 2 244.882174 46.7733977 55.8886831 -1 1936
1938 2 244.862885 46.9957165 55.8323726 -1 1937
1939 2 244.856156 46.7525377 55.8421771 -1 1938
1940 2 244.86035 46.7558329 55.7979127 -1 1939
1941 2 244.889801 46.6884068 55.7902408 -1 1940
1942 2 244.905568 46.6353242 55.7780958 -1 1941
1943 2 244.920273 46.5580198 55.7690554 -1 1942
1944 2 244.932735 46.5188754 55.7543959 -1 1943
1945 2 244.951379 46.4644787 55.7429445 -1 1944
1946 2 244.977788 46.4040124 55.7337365 -1 1945
1947 2 244.990146 46.3683152 55.718584 -1 1946
1948 2 244.998644 46.3402598 55.723951 -1 1947
1949 2 245.015277 46.313087 55.6861597 -1 1948
1950 2 245.015209 46.2760612 55.6466532 -1 1949
1951 2 245.029115 46.2454872 55.6088362 -1 1950
1952 2 245.041141 46.2201912 55.5922164 -1 1951
1953 2 245.063736 46.2413905 55.5489698 -1 1952
1954 2 245.102509 46.1261167 55.5494543 -1 1953
1955 2 245.098915 46.1430001 55.5242618 -1 1954
1956 2 245.105147 46.1213613 55.5060904 -1 1955
1957 2 245.112214 46.1031659 55.4876059 -1 1956
1958 2 245.139076 46.0837408 55.4506693 -1 1957
1959 2 245.165251 46.0626388 55.4360769 -1 1958
1960 2 245.174778 46.0506951 55.3949615 -1 1959
1961 2 245.183445 46.0417067 55.3755283 -1 1960
1962 2 245.20128 46.0428561 55.3563965 -1 1961
1963 2 245.209593 46.0442898 55.335486 -1 1962
1964 2 245.226079 46.0570407 55.3145322 -1 1963
1965 2 245.245849 46.0847108 55.2921482 -1 1964
1966 2 245.230482 46.1365263 55.2600543 -1 1965
1967 2 245.243195 46.0938968 55.2459435 -1 1966
1968 2 245.254863 46.1014738 55.2025742 -1 1967
1969 2 245.273601 46.0505789 55.1906911 -1 1968
1970 2 245.317847 46.0867315 55.171611 -1 1969
1971 2 245.335988 46.1063051 55.150019 -1 1970
1972 2 245.358809 46.0230117 55.1432998 -1 1971
1973 2 245.368501 45.9596945 55.1314532 -1 1972
1974 2 245.377074 45.9275889 55.1151548 -1 1973
1975 2 245.383158 45.9117284 55.0961955 -1 1974
1976 2 245.364411 45.8953856 55.0727755 -1 1975
1977 2 245.215645 46.2751565 54.9715738 -1 1976
1978 2 245.359333 45.8576283 55.0103215 -1 1977
1979 2 245.42089 45.7616526 55.0123453 -1 1978
1980 2 245.457359 45.6721021 55.0089007 -1 1979
1981 2 245.498352 45.5905321 55.0051795 -1 1980
1982 2 245.548773 45.4867232 55.0061495 -1 1981
1983 2 245.60252 45.3659489 54.9877683 -1 1982
1984 2 245.65478 45.3502394 54.9771916 -1 1983
1985 2 245.702023 45.3416087 54.9647478 -1 1984
1986 2 245.718711 45.3000421 54.9511626 -1 1985
1987 2 245.745357 45.2489927 54.940655 -1 1986
1988 2 245.765273 45.170249 54.9326198 -1 1987
1989 2 245.804494 45.0620923 54.9319967 -1 1988
1990 2 245.800612 44.9163292 54.9284872 -1 1989
1991 2 245.812729 44.8678263 54.9149407 -1 1990
1992 2 245.906692 44.9120637 54.9039703 -1 1991
1993 2 245.897309 44.9580447 54.8739703 -1 1992
1994 2 245.891479 44.8965098 54.8367246 -1 1993
1995 2 245.905109 44.8619662 54.8216056 -1 1994
1996 2 245.916256 44.8437242 54.8038707 -1 1995
1997 2 245.936293 44.7886928 54.7704495 -1 1996
1998 2 245.949528 44.7977793 54.7716463 -1 1997
1999 2 245.969271 44.7520531 54.7369346 -1 1998
2000 2 246.011651 44.7275508 54.7256885 -1 1999
2001 2 246.046465 44.6985322 54.7136645 -1 2000
2002 2 246.073663 44.6661536 54.700701 -1 2001
2003 2 246.08292 44.6200953 54.6862917 -1 2002
2004 2 246.097285 44.5948712 54.6700518 -1 2003
2005 2 246.112747 44.5661512 54.6544703 -1 2004
2006 2 246.120285 44.5421797 54.6368261 -1 2005
2007 2 246.139886 44.5064434 54.6229143 -1 2006
2008 2 246.167974 44.421811 54.6169643 -1 2007
2009 2 246.232422 44.1476148 54.5758495 -1 2008
2010 2 246.288531 43.9496556 54.5452344 -1 2009
2011 2 246.345199 43.7643985 54.4686398 -1 2010
2012 2 246.421163 43.6538326 54.4301188 -1 2011
2013 2 246.442386 43.6030172 54.4183149 -1 2012
2014 2 246.476465 43.5801746 54.4052389 -1 2013
2015 2 246.485975 43.5282316 54.3914521 -1 2014
2016 2 246.506603 43.4972682 54.3769806 -1 2015
2017 2 246.530154 43.467478 54.362881 -1 2016
2018 2 246.550696 43.4400308 54.3479367 -1 2017
2019 2 246.570155 43.4160896 54.3323471 -1 2018
2020 2 246.598924 43.3781696 54.3202071 -1 2019
2021 2 246.617933 43.3081502 54.2882405 -1 2020
2022 2 246.645338 43.2533088 54.2558411 -1 2021
2023 2 246.665959 43.194423 54.2448585 -1 2022
2024 2 246.683949 43.1880194 54.2267605 -1 2023
2025 2 246.717744 43.1501885 54.2154669 -1 2024
2026 2 246.799587 43.0927431 54.2152508 -1 2025
2027 2 246.842051 43.0643306 54.204298 -1 2026
2028 2 246.881506 43.0382566 54.1925034 -1 2027
2029 2 246.920915 43.0145302 54.1803973 -1 2028
2030 2 246.962255 42.9931585 54.1683326 -1 2029
2031 2 247.007887 42.9625147 54.1581911 -1 2030
2032 2 247.041608 42.9399292 54.1006057 -1 2031
2033 2 247.083011 42.9197766 54.0883711 -1 2032
2034 2 247.107661 42.8972161 54.0734458 -1 2033
2035 2 247.132094 42.8816386 54.0576011 -1 2034
2036 2 247.146305 42.8753015 54.0387744 -1 2035
2037 2 247.165951 42.8550545 54.0226571 -1 2036
2038 2 247.176357 42.8440471 54.0037352 -1 2037
2039 2 247.189474 42.8440485 53.9617597 -1 2038
2040 2 247.198493 42.8446405 53.9411333 -1 2039
2041 2 247.206676 42.8405775 53.9209412 -1 2040
2042 2 247.208851 42.8376289 53.8995423 -1 2041
2043 2 247.21389 42.8091532 53.8818535 -1 2042
2044 2 247.217255 42.8004014 53.8613929 -1 2043
2045 2 247.216677 42.7904528 53.8403826 -1 2044
2046 2 247.226058 42.7822388 53.798765 -1 2045
2047 2 247.239859 42.7596328 53.7818869 -1 2046
2048 2 247.232614 42.7403217 53.7608671 -1 2047
2049 2 247.220416 42.7197922 53.739122 -1 2048
2050 2 247.205014 42.7050231 53.7160887 -1 2049
2051 2 247.190239 42.6716601 53.6954886 -1 2050
2052 2 247.184638 42.6330247 53.6550162 -1 2051
2053 2 247.197661 42.6619459 53.6094095 -1 2052
2054 2 247.191236 42.5884179 53.5731418 -1 2053
2055 2 247.18195 42.5678258 53.551914 -1 2054
2056 2 247.183294 42.5578142 53.5312481 -1 2055
2057 2 247.178513 42.5512044 53.5090764 -1 2056
2058 2 247.178041 42.5643926 53.4852029 -1 2057
2059 2 247.175069 42.5914745 53.4591539 -1 2058
2060 2 247.178451 42.6081711 53.4355168 -1 2059
2061 2 247.203953 42.6208777 53.3941214 -1 2060
2062 2 247.21357 42.6306604 53.3724382 -1 2061
2063 2 247.248983 42.6198889 53.3578653 -1 2062
2064 2 247.260702 42.5995411 53.3403142 -1 2063
2065 2 247.265987 42.5907036 53.3201903 -1 2064
2066 2 247.302696 42.5730115 53.3066956 -1 2065
2067 2 247.332958 42.5401782 53.2939504 -1 2066
2068 2 247.383402 42.5053253 53.2849883 -1 2067
2069 2 247.470519 42.4582809 53.2839517 -1 2068
2070 2 247.586864 42.3850967 53.291232 -1 2069
2071 2 247.66504 42.3403603 53.2882573 -1 2070
2072 2 247.799889 42.2907169 53.2957242 -1 2071
2073 2 247.931697 42.2457004 53.3020119 -1 2072
2074 2 247.980958 42.2260725 53.2907882 -1 2073
2075 2 248.046658 42.1997761 53.2832186 -1 2074
2076 2 248.104338 42.1733844 53.2742502 -1 2075
2077 2 248.157104 42.1446376 53.2647038 -1 2076
2078 2 248.274791 42.0896812 53.2473337 -1 2077
2079 2 248.345558 42.0693027 53.2397908 -1 2078
2080 2 248.441529 42.0527374 53.2360697 -1 2079
2081 2 248.509775 42.0472573 53.2261969 -1 2080
2082 2 248.602742 42.0329255 53.2216044 -1 2081
2083 2 248.690951 42.036848 53.2139066 -1 2082
2084 2 248.912906 42.0268106 53.2082847 -1 2083
2085 2 248.960994 41.9775777 53.2002162 -1 2084
2086 2 249.021968 41.9593677 53.1904761 -1 2085
2087 2 249.101105 41.8991472 53.1889333 -1 2086
2088 2 249.137746 41.8818125 53.1749417 -1 2087
2089 2 249.185842 41.8589184 53.1635414 -1 2088
2090 2 249.240727 41.8440949 53.1522684 -1 2089
2091 2 249.280645 41.8233957 53.1391932 -1 2090
2092 2 249.320535 41.8038419 53.1259582 -1 2091
2093 2 249.351939 41.7921635 53.1103294 -1 2092
2094 2 249.435942 41.7890659 53.1023864 -1 2093
2095 2 249.497947 41.8282128 53.0632448 -1 2094
2096 2 249.531382 41.8392511 53.0451053 -1 2095
2097 2 249.606734 41.8268569 53.0367598 -1 2096
2098 2 249.710634 41.7738937 53.0380637 -1 2097
2099 2 249.801367 41.720827 53.0371455 -1 2098
2100 2 249.897069 41.6723673 53.0364114 -1 2099
2101 2 250.066761 41.5854838 53.0299864 -1 2100
2102 2 250.138005 41.5486361 53.0013088 -1 2101
2103 2 250.164729 41.5549983 52.9824831 -1 2102
2104 2 250.206748 41.5626084 52.9659644 -1 2103
2105 2 250.242687 41.5690157 52.9485944 -1 2104
2106 2 250.290301 41.5676 52.9340457 -1 2105
2107 2 250.337929 41.5661676 52.9194806 -1 2106
2108 2 250.387739 41.5624805 52.9055206 -1 2107
2109 2 250.423945 41.5643118 52.8886869 -1 2108
2110 2 250.451835 41.5683219 52.8702441 -1 2109
2111 2 250.479363 41.5790702 52.8509056 -1 2110
2112 2 250.53053 41.5888292 52.8354392 -1 2111
2113 2 250.565989 41.5669761 52.8213411 -1 2112
2114 2 250.59929 41.5473612 52.8066117 -1 2113
2115 2 250.640383 41.5356649 52.7921314 -1 2114
2116 2 250.695275 41.5161875 52.7807709 -1 2115
2117 2 250.792604 41.4625678 52.7578133 -1 2116
2118 2 250.843595 41.4408305 52.746046 -1 2117
2119 2 250.909846 41.4225482 52.7362258 -1 2118
2120 2 250.994149 41.3666576 52.7113285 -1 2119
2121 2 251.05898 41.3285981 52.6811477 -1 2120
2122 2 251.152278 41.2903387 52.6778515 -1 2121
2123 2 251.222513 41.2776795 52.6678034 -1 2122
2124 2 251.293342 41.3156367 52.6291216 -1 2123
2125 2 251.329471 41.3049901 52.6134926 -1 2124
2126 2 251.383068 41.2955332 52.6003943 -1 2125
2127 2 251.398492 41.4553745 52.5606012 -1 2126
2128 2 251.504097 41.2365234 52.5811562 -1 2127
2129 2 251.559488 41.2326341 52.5675812 -1 2128
2130 2 251.612763 41.2465323 52.5514824 -1 2129
2131 2 251.665766 41.1980831 52.5429482 -1 2130
2132 2 251.717464 41.2375191 52.5234405 -1 2131
2133 2 251.782817 41.2235853 52.5125167 -1 2132
2134 2 251.842324 41.2207323 52.4993204 -1 2133
2135 2 251.898776 41.2333897 52.4837335 -1 2134
2136 2 251.906088 41.3967254 52.4421229 -1 2135
2137 2 251.955971 41.2728981 52.4423396 -1 2136
2138 2 252.006047 41.3031693 52.4235563 -1 2137
2139 2 252.0827 41.3522227 52.406409 -1 2138
2140 2 252.197157 41.435407 52.3906165 -1 2139
2141 2 252.354385 41.4796332 52.3859314 -1 2140
2142 2 252.594249 41.5058033 52.3956279 -1 2141
2143 2 252.790016 41.5387624 52.3523552 -1 2142
2144 2 252.923887 41.5461273 52.3484155 -1 2143
2145 2 253.111061 41.5958874 52.3468697 -1 2144
2146 2 253.411512 41.5008665 52.3344364 -1 2145
2147 2 253.469861 41.4985385 52.320436 -1 2146
2148 2 253.509351 41.5126521 52.301602 -1 2147
2149 2 253.565979 41.5310142 52.2847022 -1 2148
2150 2 253.639726 41.5536042 52.269724 -1 2149
2151 2 253.675641 41.5480441 52.2528071 -1 2150
2152 2 253.752393 41.5466078 52.2412576 -1 2151
2153 2 253.843369 41.5472504 52.2314707 -1 2152
2154 2 253.919725 41.5501274 52.2192627 -1 2153
2155 2 254.042239 41.5190707 52.2179749 -1 2154
2156 2 254.131837 41.4578898 52.1928498 -1 2155
2157 2 254.197275 41.4445602 52.1810419 -1 2156
2158 2 254.292707 41.4180824 52.1751786 -1 2157
2159 2 254.365622 41.4133903 52.1633062 -1 2158
2160 2 254.578436 41.4425667 52.1671238 -1 2159
2161 2 254.696898 41.3155932 52.1542431 -1 2160
2162 2 254.811792 41.2794746 52.1522522 -1 2161
2163 2 254.873753 41.3481834 52.1294084 -1 2162
2164 2 255.00276 41.4229062 52.1153039 -1 2163
2165 2 255.159173 41.1542575 52.1486529 -1 2164
2166 2 255.358405 41.1020225 52.1375932 -1 2165
2167 2 255.53536 40.9662398 52.1107541 -1 2166
2168 2 255.62804 40.8953004 52.1098083 -1 2167
2169 2 255.726909 40.8458949 52.1070207 -1 2168
2170 2 255.812217 40.7987075 52.1020071 -1 2169
2171 2 255.882407 40.7697658 52.0925358 -1 2170
2172 2 255.908555 40.7128993 52.0571492 -1 2171
2173 2 256.005838 40.6701667 52.0532343 -1 2172
2174 2 256.161063 40.6447241 52.0554132 -1 2173
2175 2 256.29655 40.6001371 52.0571792 -1 2174
2176 2 256.357046 40.6224278 52.016667 -1 2175
2177 2 256.389395 40.647763 51.971729 -1 2176
2178 2 256.495609 40.647884 51.9636586 -1 2177
2179 2 256.578537 40.6245578 51.9552108 -1 2178
2180 2 256.635056 40.5788579 51.9457999 -1 2179
2181 2 256.776842 40.5123528 51.9511755 -1 2180
2182 2 256.841814 40.6683942 51.9175887 -1 2181
2183 2 256.930156 40.4872486 51.9297682 -1 2182
2184 2 256.933002 40.5326104 51.9012157 -1 2183
2185 2 257.039843 40.5570159 51.8668907 -1 2184
2186 2 257.309318 40.4766681 51.8690615 -1 2185
2187 2 257.47238 40.4424371 51.8501922 -1 2186
2188 2 257.614984 40.4127221 51.8511653 -1 2187
2189 2 257.703688 40.393902 51.8196447 -1 2188
2190 2 257.768566 40.3920591 51.8058937 -1 2189
2191 2 257.848332 40.357776 51.7983906 -1 2190
2192 2 257.87199 40.4564569 51.7659747 -1 2191
2193 2 257.894016 40.4831906 51.7190106 -1 2192
2194 2 257.918505 40.5113579 51.6955954 -1 2193
2195 2 258.010898 40.5579715 51.6796503 -1 2194
2196 2 258.057836 40.6261307 51.6543776 -1 2195
2197 2 258.198158 40.6919503 51.6429204 -1 2196
2198 2 258.272651 40.7057852 51.6285494 -1 2197
2199 2 258.401734 40.7191484 51.6222003 -1 2198
2200 2 258.57256 40.7121654 51.6246125 -1 2199
2201 2 258.675752 40.6736841 51.5977219 -1 2200
2202 2 258.710891 40.6370521 51.5840825 -1 2201
2203 2 258.725444 40.6429222 51.5619846 -1 2202
2204 2 258.738624 40.6279099 51.5423512 -1 2203
2205 2 258.915614 40.5791762 51.5276413 -1 2204
2206 2 258.939901 40.6101401 51.5037594 -1 2205
2207 2 258.986312 40.610194 51.4870928 -1 2206
2208 2 259.036066 40.5999037 51.4722453 -1 2207
2209 2 259.119012 40.5818433 51.4633132 -1 2208
2210 2 259.143029 40.5680609 51.4451058 -1 2209
2211 2 259.17118 40.5834205 51.4237821 -1 2210
2212 2 259.169667 40.5723229 51.4014417 -1 2211
2213 2 259.291089 40.5511769 51.3750927 -1 2212
2214 2 259.361541 40.5423718 51.3631572 -1 2213
2215 2 259.4585 40.5227049 51.3565888 -1 2214
2216 2 259.497684 40.5071774 51.3408705 -1 2215
2217 2 259.523995 40.4903751 51.3233888 -1 2216
2218 2 259.540725 40.4775261 51.3039655 -1 2217
2219 2 259.551152 40.4521377 51.2852005 -1 2218
2220 2 259.55814 40.4370222 51.2646055 -1 2219
2221 2 259.597264 40.4070489 51.2507194 -1 2220
2222 2 259.637809 40.3667982 51.2383604 -1 2221
2223 2 259.667494 40.3108573 51.2263741 -1 2222
2224 2 259.725033 40.2638285 51.2174321 -1 2223
2225 2 259.764556 40.2381172 51.2030674 -1 2224
2226 2 259.791058 40.2265656 51.1849383 -1 2225
2227 2 259.793978 40.2185935 51.1628006 -1 2226
2228 2 259.799734 40.211709 51.1409507 -1 2227
2229 2 259.805325 40.2058426 51.1189457 -1 2228
2230 2 259.820535 40.1600054 51.10348 -1 2229
2231 2 259.829287 40.1243313 51.0857442 -1 2230
2232 2 259.827996 40.1028409 51.0646906 -1 2231
2233 2 259.806572 40.0861661 51.0164095 -1 2232
2234 2 259.791455 40.0766819 50.9917594 -1 2233
2235 2 259.780305 40.074489 50.9667801 -1 2234
2236 2 259.766832 40.0742899 50.9412031 -1 2235
2237 2 259.767935 40.077508 50.9173718 -1 2236
2238 2 260.454789 40.1314784 51.0146956 -1 2237
2239 2 260.920302 40.1194489 51.1125022 -1 2238
2240 2 261.154273 40.2358845 51.1584764 -1 2239
2241 2 261.333093 40.2646422 51.2546727 -1 2240
2242 2 261.389129 40.2768669 51.2859001 -1 2241
2243 2 261.470176 40.2972342 51.3201889 -1 2242
2244 2 261.49999 40.3636595 51.3402851 -1 2243
2245 2 261.548126 40.3868731 51.3689166 -1 2244
2246 2 261.601808 40.4113423 51.3983228 -1 2245
2247 2 261.646724 40.3915372 51.4319871 -1 2246
2248 2 261.701429 40.3515242 51.4936288 -1 2247
2249 2 261.747613 40.3409758 51.5263683 -1 2248
2250 2 261.766134 40.3394954 51.5533855 -1 2249
2251 2 261.787481 40.3319914 51.5816472 -1 2250
2252 2 261.838458 40.326759 51.6145512 -1 2251
2253 2 261.867057 40.3765556 51.6604888 -1 2252
2254 2 261.842023 40.4243286 51.6739773 -1 2253
2255 2 261.862631 40.4392617 51.6992742 -1 2254
2256 2 262.531078 40.4555049 51.8103491 -1 2255
2257 2 262.851649 40.3529543 51.8311213 -1 2256
2258 2 262.912427 40.3492859 51.818318 -1 2257
2259 2 261.883532 40.4582968 51.7241019 -1 2255
2260 2 261.970913 40.4246393 51.7905978 -1 2259
2261 2 262.002148 40.3561021 51.8283886 -1 2260
2262 2 262.104311 40.3548542 51.8933439 -1 2261
2263 2 261.993974 40.3618572 51.8976337 -1 2262
2264 2 261.977641 40.3859961 51.9393727 -1 2263
2265 2 261.96275 40.4361999 51.9542348 -1 2264
2266 2 262.59023 40.4841093 52.0312425 -1 2265
2267 2 262.743028 40.6314115 52.0626907 -1 2266
2268 2 262.881858 40.8207477 52.1103123 -1 2267
2269 2 262.896914 40.82833 52.1358148 -1 2268
2270 2 261.992987 40.5314349 51.9709269 -1 2265
2271 2 261.919077 40.6540384 51.9665583 -1 2270
2272 2 261.951459 40.7685682 52.0048805 -1 2271
2273 2 262.019446 40.758772 52.0414066 -1 2272
2274 2 262.109878 40.7721751 52.1026055 -1 2273
2275 2 262.303803 40.8840326 52.1451271 -1 2274
2276 2 262.700808 40.8049615 52.2476439 -1 2275
2277 2 262.693071 40.7766201 52.321442 -1 2276
2278 2 262.711687 40.753487 52.3514865 -1 2277
2279 2 262.726174 40.7198763 52.3821565 -1 2278
2280 2 262.773177 40.6263275 52.4261722 -1 2279
2281 2 262.764064 40.6232866 52.4488144 -1 2280
2282 2 262.770812 40.5769073 52.4797682 -1 2281
2283 2 262.718102 40.566961 52.5195265 -1 2282
2284 2 262.678477 40.494559 52.5457117 -1 2283
2285 2 262.082005 40.6478772 51.4477033 -1 2246
2286 2 262.316341 40.8122743 51.4899452 -1 2285
2287 2 262.320055 40.9165481 51.405784 -1 2286
2288 2 262.349024 40.9474081 51.3591394 -1 2287
2289 2 262.504393 40.9514835 51.3374765 -1 2288
2290 2 262.581795 40.95409 51.3265784 -1 2289
2291 2 262.636238 40.9981699 51.2588268 -1 2290
2292 2 262.648326 41.0311662 51.2328508 -1 2291
2293 2 262.670445 41.0969823 51.1805654 -1 2292
2294 2 262.676711 41.1296209 51.1536326 -1 2293
2295 2 259.761492 40.0734147 50.8697589 -1 2237
2296 2 259.728388 40.0830039 50.8400232 -1 2295
2297 2 259.676112 40.0427754 50.8137941 -1 2296
2298 2 259.660444 40.0424713 50.7879339 -1 2297
2299 2 259.663567 40.0374378 50.7654621 -1 2298
2300 2 259.652024 40.0289775 50.7412555 -1 2299
2301 2 259.65554 40.0208476 50.7192361 -1 2300
2302 2 259.657169 40.0116378 50.697075 -1 2301
2303 2 259.664516 39.9994495 50.6525639 -1 2302
2304 2 259.65804 39.9632813 50.6090618 -1 2303
2305 2 259.660424 39.9550728 50.5868849 -1 2304
2306 2 259.670482 39.921364 50.5690786 -1 2305
2307 2 259.671042 39.9326031 50.5441615 -1 2306
2308 2 259.694874 39.9012644 50.528081 -1 2307
2309 2 259.704842 39.8819193 50.508433 -1 2308
2310 2 259.733536 39.8517386 50.4929194 -1 2309
2311 2 259.760295 39.8142399 50.4544717 -1 2310
2312 2 259.77882 39.7981766 50.4356644 -1 2311
2313 2 259.804259 39.7761397 50.4186345 -1 2312
2314 2 259.81712 39.7640313 50.3984886 -1 2313
2315 2 259.8187 39.7598221 50.3756755 -1 2314
2316 2 259.838571 39.7478765 50.3565418 -1 2315
2317 2 259.907228 39.7545737 50.3422511 -1 2316
2318 2 259.939345 39.7756641 50.3207376 -1 2317
2319 2 259.991495 39.7972597 50.3021291 -1 2318
2320 2 260.051174 39.8486644 50.2808537 -1 2319
2321 2 260.065364 39.8383176 50.2370778 -1 2320
2322 2 260.066292 39.8370469 50.2137765 -1 2321
2323 2 260.067348 39.8347466 50.1906256 -1 2322
2324 2 260.068674 39.8171364 50.1694647 -1 2323
2325 2 260.059101 39.8114704 50.1451675 -1 2324
2326 2 260.045636 39.8046706 50.1204415 -1 2325
2327 2 260.081085 39.7543017 50.1085057 -1 2326
2328 2 260.128041 39.7144845 50.0969371 -1 2327
2329 2 260.141947 39.7196224 50.0747472 -1 2328
2330 2 260.140454 39.7395964 50.0483823 -1 2329
2331 2 260.09892 39.7574357 50.016356 -1 2330
2332 2 260.107019 39.7603223 49.9935889 -1 2331
2333 2 260.14062 39.7873122 49.9715252 -1 2332
2334 2 260.179469 39.8123873 49.9504837 -1 2333
2335 2 260.211103 39.8250327 49.9299596 -1 2334
2336 2 260.234987 39.8354138 49.9085745 -1 2335
2337 2 260.258827 39.8457786 49.8871851 -1 2336
2338 2 260.270823 39.8608786 49.8634291 -1 2337
2339 2 260.274757 39.895046 49.8360343 -1 2338
2340 2 260.305148 39.9329711 49.8120879 -1 2339
2341 2 260.316916 39.9612043 49.7866081 -1 2340
2342 2 260.324051 39.9740487 49.7624084 -1 2341
2343 2 260.340743 40.0084649 49.7368626 -1 2342
2344 2 260.360471 40.0297391 49.7134517 -1 2343
2345 2 260.388077 40.0390322 49.6927519 -1 2344
2346 2 260.415637 40.0483115 49.6720487 -1 2345
2347 2 260.440832 40.0595398 49.6507437 -1 2346
2348 2 260.511212 40.1605698 49.6010168 -1 2347
2349 2 260.501656 40.2280739 49.5199976 -1 2348
2350 2 260.505999 40.2608759 49.4927841 -1 2349
2351 2 260.489086 40.3133321 49.4598542 -1 2350
2352 2 260.474113 40.4316719 49.4186816 -1 2351
2353 2 260.473789 40.5625232 49.3780349 -1 2352
2354 2 260.508077 40.6516606 49.3479305 -1 2353
2355 2 260.742174 40.8908395 49.2100151 -1 2354
2356 2 260.837687 41.2349254 49.2978013 -1 2355
2357 2 261.023856 41.5562343 49.3789234 -1 2356
2358 2 261.415767 41.6160805 49.5272324 -1 2357
2359 2 261.682529 41.6731641 49.6573515 -1 2358
2360 2 261.901664 41.7484045 49.7543608 -1 2359
2361 2 262.022993 41.7579418 49.7967987 -1 2360
2362 2 262.139827 41.7694755 49.838376 -1 2361
2363 2 262.267283 41.7684841 49.8834954 -1 2362
2364 2 262.366402 41.7644427 49.9243992 -1 2363
2365 2 262.431694 41.7931417 49.9791969 -1 2364
2366 2 262.498523 41.7868093 50.0150889 -1 2365
2367 2 262.801342 42.0313572 50.0111167 -1 2366
2368 2 262.832122 42.1627638 49.9755075 -1 2367
2369 2 262.832683 42.2402222 49.9893033 -1 2368
2370 2 262.56017 41.7873393 50.0492498 -1 2366
2371 2 262.576742 41.789899 50.0755141 -1 2370
2372 2 262.685711 41.7593591 50.1218376 -1 2371
2373 2 262.690404 41.7480143 50.1716895 -1 2372
2374 2 262.755118 41.7582893 50.2528091 -1 2373
2375 2 262.795364 41.7387093 50.2860549 -1 2374
2376 2 262.826218 41.7338138 50.3157929 -1 2375
2377 2 262.861113 41.717003 50.3477819 -1 2376
2378 2 263.020979 41.6975373 50.4493742 -1 2377
2379 2 263.066087 41.70042 50.4806501 -1 2378
2380 2 263.088226 41.7102205 50.5070454 -1 2379
2381 2 263.109801 41.7431965 50.5303504 -1 2380
2382 2 263.12836 41.7770293 50.5530236 -1 2381
2383 2 263.149095 41.7988596 50.5776351 -1 2382
2384 2 263.164022 41.8113057 50.6024497 -1 2383
2385 2 263.17482 41.8154569 50.6276178 -1 2384
2386 2 263.188012 41.8267892 50.6522787 -1 2385
2387 2 263.207298 41.8404455 50.6777109 -1 2386
2388 2 263.283451 41.8853063 50.70911 -1 2387
2389 2 263.361614 41.9282917 50.7411567 -1 2388
2390 2 263.480282 41.9775093 50.7796329 -1 2389
2391 2 263.470607 42.0063222 50.8218496 -1 2390
2392 2 263.481479 42.023575 50.84538 -1 2391
2393 2 263.494315 42.0505143 50.8918413 -1 2392
2394 2 263.505485 42.0859623 50.9130787 -1 2393
2395 2 263.501358 42.0781287 50.9371903 -1 2394
2396 2 263.575531 42.1178365 51.0167834 -1 2395
2397 2 263.574082 42.1353918 51.0380941 -1 2396
2398 2 263.577193 42.1481268 51.0608425 -1 2397
2399 2 263.641452 42.1651597 51.0939724 -1 2398
2400 2 263.649371 42.1957468 51.1391233 -1 2399
2401 2 263.675052 42.2106893 51.1656401 -1 2400
2402 2 263.69302 42.2272345 51.1905716 -1 2401
2403 2 263.683197 42.2392257 51.2111046 -1 2402
2404 2 263.700218 42.2658379 51.2345687 -1 2403
2405 2 263.724166 42.3100502 51.2570071 -1 2404
2406 2 263.735993 42.3191523 51.2818074 -1 2405
2407 2 263.760193 42.3360169 51.3078351 -1 2406
2408 2 263.789622 42.349111 51.3352992 -1 2407
2409 2 263.819928 42.3723894 51.3616133 -1 2408
2410 2 263.829863 42.411782 51.3821709 -1 2409
2411 2 263.843069 42.4635263 51.401724 -1 2410
2412 2 263.862748 42.494334 51.4251573 -1 2411
2413 2 263.887861 42.5406572 51.4475728 -1 2412
2414 2 263.910165 42.5563956 51.4734395 -1 2413
2415 2 263.938596 42.5785585 51.4995932 -1 2414
2416 2 263.961486 42.7758579 51.5736677 -1 2415
2417 2 263.959273 42.8003902 51.5939502 -1 2416
2418 2 263.944141 42.8617933 51.6071027 -1 2417
2419 2 263.935511 42.9225533 51.621518 -1 2418
2420 2 263.932067 42.9643044 51.6393394 -1 2419
2421 2 264.771251 42.4826471 51.8798716 -1 2420
2422 2 264.991727 42.5303531 51.9626179 -1 2421
2423 2 265.059322 42.5805968 52.0165933 -1 2422
2424 2 265.058827 42.6173246 52.0595631 -1 2423
2425 2 265.067085 42.6301388 52.0833545 -1 2424
2426 2 265.088529 42.6590257 52.107556 -1 2425
2427 2 265.117672 42.6894248 52.1330113 -1 2426
2428 2 265.269481 42.8039508 52.1707503 -1 2427
2429 2 265.319048 42.8326708 52.2003004 -1 2428
2430 2 265.547271 42.8921223 52.1641587 -1 2429
2431 2 265.57666 42.8909201 52.1459952 -1 2430
2432 2 265.615169 42.9176974 52.1259836 -1 2431
2433 2 265.657775 42.9406846 52.1072435 -1 2432
2434 2 265.735455 42.9579481 52.0959158 -1 2433
2435 2 265.83155 42.9390415 52.0927454 -1 2434
2436 2 266.053914 42.903751 52.1158167 -1 2435
2437 2 266.444582 42.8733804 52.2423778 -1 2436
2438 2 266.667368 42.8342458 52.3141356 -1 2437
2439 2 266.876487 42.7719209 52.338526 -1 2438
2440 2 267.442438 42.6486804 52.4398811 -1 2439
2441 2 267.561773 42.6196462 52.4428553 -1 2440
2442 2 267.65989 42.5758932 52.4435668 -1 2441
2443 2 267.744309 42.5280879 52.4421261 -1 2442
2444 2 267.901619 42.4852054 52.4542688 -1 2443
2445 2 267.957199 42.4483118 52.4458536 -1 2444
2446 2 268.020522 42.4140905 52.4386143 -1 2445
2447 2 268.043912 42.4027708 52.3968806 -1 2446
2448 2 268.086994 42.4041948 52.381255 -1 2447
2449 2 268.187142 42.4011422 52.3534856 -1 2448
2450 2 268.243159 42.402626 52.3403964 -1 2449
2451 2 268.375056 42.4204457 52.3401128 -1 2450
2452 2 268.79175 42.4143364 52.5176909 -1 2451
2453 2 268.992455 42.3579142 52.6354115 -1 2452
2454 2 269.068619 42.3431905 52.7236026 -1 2453
2455 2 269.118647 42.3121452 52.7610428 -1 2454
2456 2 269.166801 42.2869673 52.7973867 -1 2455
2457 2 269.238122 42.230491 52.8421096 -1 2456
2458 2 269.327156 42.2067624 52.8862363 -1 2457
2459 2 269.459978 42.1595764 52.9417763 -1 2458
2460 2 269.52969 42.1331703 52.9824362 -1 2459
2461 2 269.613413 42.1170422 53.0245518 -1 2460
2462 2 269.698936 42.1081284 53.0661206 -1 2461
2463 2 269.804253 42.0857992 53.1131744 -1 2462
2464 2 269.861189 42.0703557 53.1499583 -1 2463
2465 2 270.002307 42.0390345 53.2050335 -1 2464
2466 2 270.116371 42.0073739 53.2548615 -1 2465
2467 2 270.201556 41.9792327 53.2986306 -1 2466
2468 2 270.256228 41.9514243 53.3364279 -1 2467
2469 2 270.306725 41.9191867 53.3739459 -1 2468
2470 2 270.389895 41.8615098 53.4208696 -1 2469
2471 2 270.437703 41.8684113 53.4530778 -1 2470
2472 2 270.481253 41.8496522 53.4875786 -1 2471
2473 2 270.515462 41.8310602 53.5202488 -1 2472
2474 2 270.548658 41.7567131 53.5594897 -1 2473
2475 2 270.541207 41.7444968 53.5833421 -1 2474
2476 2 270.545529 41.6897738 53.6146241 -1 2475
2477 2 270.551014 41.5621781 53.6549553 -1 2476
2478 2 270.555513 41.4870882 53.6887213 -1 2477
2479 2 270.564676 41.4736555 53.7397387 -1 2478
2480 2 270.574854 41.399964 53.7744198 -1 2479
2481 2 270.632545 41.2756417 53.8243098 -1 2480
2482 2 270.627136 41.1364504 53.8638514 -1 2481
2483 2 270.630022 41.1045528 53.8920631 -1 2482
2484 2 270.665684 41.0044152 53.9347356 -1 2483
2485 2 270.725344 40.9653134 53.9746476 -1 2484
2486 2 270.778494 40.9530588 54.0100841 -1 2485
2487 2 270.80981 40.9642651 54.0385381 -1 2486
2488 2 270.83183 40.9959994 54.0627578 -1 2487
2489 2 271.008519 40.9805628 54.1220697 -1 2488
2490 2 271.165428 41.0508926 54.1672977 -1 2489
2491 2 271.433718 40.9710571 54.2038756 -1 2490
2492 2 271.539718 41.0675989 54.1648789 -1 2491
2493 2 271.638994 41.1481449 54.1265264 -1 2492
2494 2 271.678298 41.1970837 54.1043696 -1 2493
2495 2 271.725922 41.2436898 54.0840675 -1 2494
2496 2 271.742357 41.2448166 54.0632787 -1 2495
2497 2 271.746424 41.3097459 54.0325595 -1 2496
2498 2 271.478391 40.9521359 54.2621541 -1 2490
2499 2 271.539552 40.8816777 54.3296456 -1 2498
2500 2 271.519317 40.836195 54.3550149 -1 2499
2501 2 271.510723 40.7988666 54.3816132 -1 2500
2502 2 271.501147 40.7981331 54.4036914 -1 2501
2503 2 271.428383 40.7846405 54.4391791 -1 2502
2504 2 271.384642 40.811403 54.4515604 -1 2503
2505 2 271.322542 40.8283448 54.4616404 -1 2504
2506 2 271.291587 40.8174761 54.4809025 -1 2505
2507 2 271.257849 40.8043002 54.4999168 -1 2506
2508 2 271.266946 40.820593 54.5473216 -1 2507
2509 2 271.112096 40.8567505 54.5375974 -1 2508
2510 2 271.047945 40.8316068 54.5523018 -1 2509
2511 2 270.949071 40.793094 54.5620407 -1 2510
2512 2 270.880517 40.7849137 54.5738867 -1 2511
2513 2 270.77273 40.7547873 54.5809329 -1 2512
2514 2 270.73729 40.7444497 54.599307 -1 2513
2515 2 270.738654 40.7773335 54.6194712 -1 2514
2516 2 271.510362 40.6208316 54.5930099 -1 2507
2517 2 271.573218 40.5652107 54.6351688 -1 2516
2518 2 271.632104 40.5398748 54.6729827 -1 2517
2519 2 271.643173 40.528584 54.7001826 -1 2518
2520 2 271.683686 40.524053 54.7320869 -1 2519
2521 2 271.64951 40.5393263 54.7477004 -1 2520
2522 2 271.379963 40.3600219 54.7660369 -1 2521
2523 2 271.36739 40.3546735 54.7881338 -1 2522
2524 2 271.275898 40.3534313 54.7949698 -1 2523
2525 2 271.252662 40.4106743 54.8076756 -1 2524
2526 2 271.225564 40.4163041 54.8257575 -1 2525
2527 2 271.21591 40.3876044 54.8511744 -1 2526
2528 2 271.194152 40.3988315 54.8695988 -1 2527
2529 2 271.181318 40.4098388 54.8897221 -1 2528
2530 2 272.049822 40.2611473 54.5932326 -1 2502
2531 2 272.188625 40.1040333 54.6847388 -1 2530
2532 2 272.195916 40.0832939 54.6647189 -1 2531
2533 2 272.399191 39.9718791 54.738833 -1 2532
2534 2 272.593616 39.7714784 54.8211963 -1 2533
2535 2 272.686864 39.6775745 54.8489096 -1 2534
2536 2 272.733467 39.5975995 54.8902069 -1 2535
2537 2 272.838632 39.4354476 54.9750746 -1 2536
2538 2 272.976055 39.4115772 54.8602559 -1 2537
2539 2 273.209305 39.3302811 54.8165804 -1 2538
2540 2 273.344012 39.3737117 54.7885799 -1 2539
2541 2 273.379136 39.3885056 54.7458671 -1 2540
2542 2 273.411622 39.3844568 54.7284682 -1 2541
2543 2 273.589355 39.3854893 54.7365516 -1 2542
2544 2 273.598877 39.43112 54.7805469 -1 2543
2545 2 272.567309 39.6590444 54.8766914 -1 2535
2546 2 272.352417 39.5609472 54.8960877 -1 2545
2547 2 272.211118 39.4335279 54.9322764 -1 2546
2548 2 272.215792 40.0228753 54.6278417 -1 2532
2549 2 272.214034 40.0146004 54.6047062 -1 2548
2550 2 266.570275 42.8787792 52.3136506 -1 2438
2551 2 266.531476 42.8780662 52.3301533 -1 2550
2552 2 266.504262 42.9025875 52.3695681 -1 2551
2553 2 266.501478 42.9217088 52.3904866 -1 2552
2554 2 265.781651 43.0137667 52.097568 -1 2435
2555 2 265.769169 43.0507497 52.0188105 -1 2554
2556 2 263.902304 43.0069462 51.6761135 -1 2420
2557 2 263.876069 43.0901888 51.6843933 -1 2556
2558 2 263.876316 43.1057269 51.7062832 -1 2557
2559 2 264.440397 42.8660846 51.8408009 -1 2558
2560 2 264.534504 42.9764698 51.8678369 -1 2559
2561 2 264.557022 43.0328673 51.8886052 -1 2560
2562 2 264.548148 43.0325534 51.9108774 -1 2561
2563 2 263.878998 43.1488508 51.7250326 -1 2558
2564 2 263.873708 43.191814 51.7662134 -1 2563
2565 2 263.864098 43.2322577 51.7830685 -1 2564
2566 2 263.876143 43.2789418 51.8030574 -1 2565
2567 2 263.87204 43.3033999 51.8229927 -1 2566
2568 2 263.899268 43.3671796 51.8435282 -1 2567
2569 2 263.918118 43.4162697 51.8644492 -1 2568
2570 2 263.972677 43.4998378 51.8874209 -1 2569
2571 2 264.018522 43.7997404 51.8806306 -1 2570
2572 2 264.058504 43.868884 51.9505698 -1 2571
2573 2 264.057052 43.9668191 51.9613971 -1 2572
2574 2 264.046436 44.0133815 51.9772338 -1 2573
2575 2 264.0858 44.037401 52.0290893 -1 2574
2576 2 264.135584 44.0993736 52.0540593 -1 2575
2577 2 264.174044 44.1220581 52.0820783 -1 2576
2578 2 264.19424 44.1356229 52.1079157 -1 2577
2579 2 264.234924 44.1920428 52.1319598 -1 2578
2580 2 264.232018 44.251223 52.1475671 -1 2579
2581 2 264.212137 44.4523804 52.1653412 -1 2580
2582 2 264.341831 44.6960742 52.2053404 -1 2581
2583 2 264.413761 44.7409459 52.2367649 -1 2582
2584 2 264.454922 44.7719676 52.2642723 -1 2583
2585 2 264.502688 44.795212 52.294043 -1 2584
2586 2 264.508865 44.80602 52.3176581 -1 2585
2587 2 264.482871 44.901907 52.3479923 -1 2586
2588 2 264.485421 44.9766584 52.3625598 -1 2587
2589 2 264.535023 45.0732799 52.383087 -1 2588
2590 2 264.470187 45.1362781 52.3865458 -1 2589
2591 2 264.622708 45.1423019 52.4860084 -1 2590
2592 2 264.660716 45.1599038 52.6102135 -1 2591
2593 2 264.646502 45.2235618 52.6230692 -1 2592
2594 2 264.659146 45.2316145 52.6482675 -1 2593
2595 2 264.673345 45.2570739 52.6714791 -1 2594
2596 2 264.619032 44.5510195 52.7775636 -1 2595
2597 2 264.667956 44.4588863 52.9421126 -1 2596
2598 2 264.663162 44.442216 52.9911667 -1 2597
2599 2 264.675836 44.441881 53.0174815 -1 2598
2600 2 264.703114 44.4843141 53.0648394 -1 2599
2601 2 264.703031 44.5027016 53.0863064 -1 2600
2602 2 264.691138 44.5286151 53.1045646 -1 2601
2603 2 264.66345 44.5649143 53.118489 -1 2602
2604 2 264.626511 44.5925115 53.1318124 -1 2603
2605 2 264.572388 44.6222492 53.1416276 -1 2604
2606 2 264.536358 44.6099462 53.1603596 -1 2605
2607 2 264.52093 44.5740601 53.209942 -1 2606
2608 2 264.504593 44.594512 53.2519656 -1 2607
2609 2 264.438866 44.5670719 53.2910115 -1 2608
2610 2 264.393351 44.5285108 53.3114332 -1 2609
2611 2 264.326279 44.4908279 53.3277173 -1 2610
2612 2 264.230069 44.4503846 53.3628291 -1 2611
2613 2 264.133767 44.3788133 53.425938 -1 2612
2614 2 264.091362 44.4389739 53.4578939 -1 2613
2615 2 264.108082 44.4396044 53.484807 -1 2614
2616 2 264.102036 44.4431661 53.5070949 -1 2615
2617 2 264.092209 44.4125065 53.5331835 -1 2616
2618 2 264.094313 44.3793489 53.5618235 -1 2617
2619 2 264.0777 44.3463285 53.6586135 -1 2618
2620 2 264.043805 44.3803807 53.6717007 -1 2619
2621 2 264.008507 44.3937256 53.6872557 -1 2620
2622 2 263.962778 44.3907121 53.7269108 -1 2621
2623 2 263.960755 44.3778574 53.7521107 -1 2622
2624 2 263.967256 44.3736931 53.77775 -1 2623
2625 2 263.974649 44.3571578 53.8051875 -1 2624
2626 2 263.995948 44.352305 53.8575558 -1 2625
2627 2 264.009755 44.3339934 53.8864249 -1 2626
2628 2 264.023093 44.3063296 53.9164414 -1 2627
2629 2 264.032257 44.2887814 53.9443475 -1 2628
2630 2 264.043158 44.2526715 53.9750261 -1 2629
2631 2 264.071404 44.1403078 54.0428788 -1 2630
2632 2 264.07573 44.1322824 54.0925208 -1 2631
2633 2 263.899548 44.2434112 54.0450461 -1 2632
2634 2 263.85787 44.4885403 54.0287908 -1 2633
2635 2 263.907496 44.4999107 54.0603991 -1 2634
2636 2 263.839141 44.6282484 54.0784494 -1 2635
2637 2 263.835272 44.7022324 54.0918063 -1 2636
2638 2 263.829741 44.744016 54.1091136 -1 2637
2639 2 263.868195 44.7802808 54.159214 -1 2638
2640 2 263.881387 44.752502 54.1892264 -1 2639
2641 2 263.869054 44.7856537 54.2064047 -1 2640
2642 2 263.882298 44.7423795 54.2862263 -1 2641
2643 2 263.923715 44.8125407 54.4040141 -1 2642
2644 2 263.80278 44.6574589 54.425886 -1 2643
2645 2 263.788483 44.6655594 54.4460162 -1 2644
2646 2 263.706004 44.6525479 54.5039832 -1 2645
2647 2 263.642318 44.6624187 54.5146874 -1 2646
2648 2 263.996435 45.1114185 54.4018133 -1 2643
2649 2 263.990777 45.2123063 54.411214 -1 2648
2650 2 263.987581 45.2918139 54.5193638 -1 2649
2651 2 264.030958 45.3526276 54.5432762 -1 2650
2652 2 264.118787 45.4676424 54.616067 -1 2651
2653 2 264.149564 45.5574567 54.6576238 -1 2652
2654 2 264.157063 45.5973617 54.7014407 -1 2653
2655 2 264.23657 45.720276 54.7716341 -1 2654
2656 2 264.271526 45.9577727 54.8896771 -1 2655
2657 2 264.267227 46.2037386 54.8798392 -1 2656
2658 2 264.252395 46.3371925 54.8830257 -1 2657
2659 2 264.243195 46.4087927 54.8955443 -1 2658
2660 2 264.122981 44.1394494 54.1242856 -1 2632
2661 2 264.272595 44.0297979 54.1906044 -1 2660
2662 2 264.201933 43.8897861 54.291395 -1 2661
2663 2 264.130325 43.8155594 54.4311536 -1 2662
2664 2 264.19099 43.82408 54.5130665 -1 2663
2665 2 264.256466 43.8411626 54.5947749 -1 2664
2666 2 264.222174 43.8269933 54.6857992 -1 2665
2667 2 264.192376 43.789173 54.7090954 -1 2666
2668 2 264.687624 45.3021188 52.7160107 -1 2595
2669 2 264.715403 45.4394137 52.7271249 -1 2668
2670 2 264.727665 45.5567095 52.7617942 -1 2669
2671 2 264.646921 45.7533279 52.7445958 -1 2670
2672 2 264.794486 45.5148223 52.3980628 -1 2589
2673 2 265.238136 46.0335031 52.4623288 -1 2672
2674 2 265.366081 46.2184861 52.4865065 -1 2673
2675 2 265.297878 46.1686526 52.312989 -1 2674
2676 2 265.309344 46.1459294 52.2227488 -1 2675
2677 2 265.330844 46.1474803 52.1551179 -1 2676
2678 2 265.343288 46.1597275 52.1320581 -1 2677
2679 2 265.532746 46.1277457 52.1487383 -1 2678
2680 2 265.517393 46.1181723 52.1231864 -1 2679
2681 2 265.544649 46.0812297 52.0855391 -1 2680
2682 2 265.5866 46.0011596 52.0324779 -1 2681
2683 2 265.587146 45.9515206 51.9913402 -1 2682
2684 2 265.607729 45.8946367 51.9788415 -1 2683
2685 2 265.621056 45.8618902 51.9379639 -1 2684
2686 2 265.609754 45.8535002 51.9130323 -1 2685
2687 2 265.595678 45.8560233 51.8861513 -1 2686
2688 2 265.587628 45.8639373 51.8597306 -1 2687
2689 2 265.559851 45.805481 51.8142856 -1 2688
2690 2 265.524402 45.7694121 51.7883096 -1 2689
2691 2 265.531502 45.7701483 51.7657322 -1 2690
2692 2 265.538391 45.7530247 51.7215867 -1 2691
2693 2 265.552475 45.7493957 51.6770752 -1 2692
2694 2 265.247784 46.0950968 52.0983514 -1 2678
2695 2 265.248359 46.0531199 52.0800838 -1 2694
2696 2 265.619513 46.7208322 52.4934745 -1 2674
2697 2 265.724286 46.8364392 52.5224406 -1 2696
2698 2 265.997874 47.1002242 52.6601351 -1 2697
2699 2 266.232275 47.567104 52.5019237 -1 2698
2700 2 266.226741 47.6617328 52.4409112 -1 2699
2701 2 266.470328 48.2054311 52.4415549 -1 2700
2702 2 266.529881 48.4034655 52.4512563 -1 2701
2703 2 266.603353 48.5681861 52.4680207 -1 2702
2704 2 266.867744 48.9792885 52.3952678 -1 2703
2705 2 267.094116 49.8864753 52.3461664 -1 2704
2706 2 267.186141 50.0189719 52.3708872 -1 2705
2707 2 267.422696 50.2452713 52.4593689 -1 2706
2708 2 267.45884 50.2640648 52.5114444 -1 2707
2709 2 267.489848 50.3602649 52.5288181 -1 2708
2710 2 267.491111 50.7119277 52.5073721 -1 2709
2711 2 267.568501 51.0659399 52.500669 -1 2710
2712 2 267.721276 51.4035426 52.5109694 -1 2711
2713 2 267.695211 51.3944685 52.5542747 -1 2712
2714 2 267.689357 51.3932402 52.5769165 -1 2713
2715 2 267.648973 51.4262108 52.5883664 -1 2714
2716 2 267.638113 51.4364075 52.6085545 -1 2715
2717 2 267.601969 51.4569313 52.6224426 -1 2716
2718 2 267.568045 51.4727435 52.6610123 -1 2717
2719 2 267.516358 51.5314583 52.6669323 -1 2718
2720 2 267.37783 50.6847298 52.7727016 -1 2719
2721 2 267.272415 50.5781938 52.8605328 -1 2720
2722 2 267.234721 50.6252117 52.8707227 -1 2721
2723 2 267.188506 50.6599558 52.8808335 -1 2722
2724 2 267.125254 50.6916938 52.9116824 -1 2723
2725 2 267.368919 50.4124409 53.0194549 -1 2724
2726 2 267.468603 50.3656285 53.0688053 -1 2725
2727 2 267.498174 50.3262493 53.1508189 -1 2726
2728 2 267.522903 50.3096702 53.1815273 -1 2727
2729 2 267.544396 50.2978315 53.2109836 -1 2728
2730 2 267.562676 50.2763977 53.2884546 -1 2729
2731 2 267.569657 50.3216945 53.3313045 -1 2730
2732 2 267.571239 50.3550884 53.3509498 -1 2731
2733 2 267.558755 50.3797741 53.3689724 -1 2732
2734 2 267.584341 50.3927962 53.3959807 -1 2733
2735 2 267.624659 50.4001229 53.474003 -1 2734
2736 2 267.626646 50.4005892 53.5217162 -1 2735
2737 2 267.654701 50.3521061 53.5809463 -1 2736
2738 2 267.661817 50.3254656 53.6095252 -1 2737
2739 2 267.738857 50.2826689 53.6776146 -1 2738
2740 2 267.910333 50.2704631 53.7364898 -1 2739
2741 2 268.344138 49.9225735 53.8434292 -1 2740
2742 2 268.407784 49.8783635 53.8380072 -1 2741
2743 2 268.432755 49.8605251 53.8215471 -1 2742
2744 2 268.507203 49.8035832 53.7962199 -1 2743
2745 2 268.536479 49.7780961 53.7816076 -1 2744
2746 2 268.5538 49.7607832 53.7635803 -1 2745
2747 2 268.423723 49.8006571 53.9224246 -1 2741
2748 2 268.458425 49.7824716 54.0027027 -1 2747
2749 2 268.467301 49.7775488 54.0287856 -1 2748
2750 2 268.512768 49.7480808 54.0652588 -1 2749
2751 2 268.605852 49.6659674 54.1179791 -1 2750
2752 2 268.674568 49.564425 54.1684954 -1 2751
2753 2 268.712759 49.5245116 54.2049241 -1 2752
2754 2 268.725993 49.4625094 54.2630939 -1 2753
2755 2 268.729039 49.3947945 54.3200369 -1 2754
2756 2 268.764044 49.2409994 54.3708878 -1 2755
2757 2 268.725546 49.2242317 54.4130127 -1 2756
2758 2 268.734292 49.1782239 54.4445153 -1 2757
2759 2 268.769847 49.1299124 54.4815587 -1 2758
2760 2 268.7859 49.1005538 54.5360105 -1 2759
2761 2 268.839829 49.0433758 54.5778136 -1 2760
2762 2 268.858052 48.9928456 54.6117736 -1 2761
2763 2 268.894582 48.9144759 54.6529896 -1 2762
2764 2 268.944222 48.8028852 54.7011596 -1 2763
2765 2 269.102052 48.4869488 54.7974447 -1 2764
2766 2 269.205185 48.3907114 54.8539862 -1 2765
2767 2 269.227957 48.3804086 54.9072473 -1 2766
2768 2 269.220343 48.3900972 54.9519512 -1 2767
2769 2 269.263015 48.3911809 55.0313022 -1 2768
2770 2 269.338567 48.3351261 55.1008737 -1 2769
2771 2 269.485743 48.2597971 55.1631544 -1 2770
2772 2 269.526933 48.2073423 55.2018271 -1 2771
2773 2 269.573256 48.1733184 55.2390479 -1 2772
2774 2 269.693978 48.0226942 55.3061284 -1 2773
2775 2 270.13212 47.7134452 55.4080165 -1 2774
2776 2 270.33239 47.4781294 55.4539793 -1 2775
2777 2 270.414866 47.343141 55.4639335 -1 2776
2778 2 270.538653 47.2394587 55.4776738 -1 2777
2779 2 270.901228 46.9700475 55.5589299 -1 2778
2780 2 271.175258 46.9198315 55.6416135 -1 2779
2781 2 271.271316 46.874363 55.6895994 -1 2780
2782 2 271.44166 46.8183819 55.7530569 -1 2781
2783 2 271.526287 46.7548707 55.8011465 -1 2782
2784 2 271.262878 46.8748892 55.7590457 -1 2783
2785 2 271.657257 46.5817436 55.8723112 -1 2783
2786 2 271.792565 46.4942323 55.8382425 -1 2785
2787 2 271.881918 46.4570572 55.8362788 -1 2786
2788 2 272.148461 46.3155226 55.8812411 -1 2787
2789 2 272.506175 46.0883624 55.9540868 -1 2788
2790 2 272.637105 46.007609 55.9416313 -1 2789
2791 2 272.779138 45.9586422 55.9507521 -1 2790
2792 2 272.904604 45.9477577 55.9518295 -1 2791
2793 2 273.122705 46.0348447 55.9574374 -1 2792
2794 2 273.673031 45.9914963 56.0408347 -1 2793
2795 2 274.068017 45.8656517 56.1055286 -1 2794
2796 2 274.369498 45.7999842 56.1922453 -1 2795
2797 2 274.65344 45.7379245 56.2278262 -1 2796
2798 2 274.74928 45.7166615 56.2241972 -1 2797
2799 2 274.978387 45.6603968 56.1074967 -1 2798
2800 2 275.117186 45.6398723 56.0878432 -1 2799
2801 2 275.644098 45.3119116 56.1991727 -1 2800
2802 2 275.726911 45.2586491 56.1969156 -1 2801
2803 2 275.789923 45.2449546 56.1862186 -1 2802
2804 2 275.904677 45.1996801 56.1650278 -1 2803
2805 2 275.94848 45.1805172 56.1515977 -1 2804
2806 2 276.217775 45.1279269 56.1583724 -1 2805
2807 2 276.51334 45.0277031 56.1988327 -1 2806
2808 2 276.846797 44.783263 56.2630479 -1 2807
2809 2 276.96552 44.7307219 56.2664399 -1 2808
2810 2 277.012379 44.7144155 56.2295523 -1 2809
2811 2 277.050617 44.6948651 56.2150379 -1 2810
2812 2 277.07585 44.6939098 56.1725688 -1 2811
2813 2 277.089556 44.7184668 56.1484943 -1 2812
2814 2 277.101909 44.7389078 56.1246856 -1 2813
2815 2 277.151648 44.6240135 56.0532949 -1 2814
2816 2 277.195263 44.5030189 56.0519075 -1 2815
2817 2 277.235527 44.4476638 56.042015 -1 2816
2818 2 277.26996 44.4198371 56.0278072 -1 2817
2819 2 277.305976 44.3841403 56.0148072 -1 2818
2820 2 277.326565 44.3592739 55.9978608 -1 2819
2821 2 277.36298 44.332594 55.9838392 -1 2820
2822 2 277.423426 44.2887393 55.9759716 -1 2821
2823 2 277.451898 44.2584715 55.9610024 -1 2822
2824 2 277.45902 44.2515652 55.9396002 -1 2823
2825 2 277.575975 44.1525847 55.9244481 -1 2824
2826 2 277.639109 44.1278928 55.9146987 -1 2825
2827 2 277.728911 44.1211347 55.9073529 -1 2826
2828 2 277.817313 44.1062655 55.9007063 -1 2827
2829 2 277.861839 44.0916651 55.8631451 -1 2828
2830 2 277.896131 44.107663 55.8436612 -1 2829
2831 2 277.938889 44.0834141 55.8303534 -1 2830
2832 2 277.96013 44.0675466 55.8124073 -1 2831
2833 2 277.984169 44.0528767 55.7947935 -1 2832
2834 2 278.019481 44.0420157 55.7786408 -1 2833
2835 2 278.106144 44.0090086 55.7737698 -1 2834
2836 2 278.148367 44.0026179 55.7582509 -1 2835
2837 2 278.181912 44.0065332 55.7400582 -1 2836
2838 2 278.214106 44.0033721 55.7224655 -1 2837
2839 2 278.256257 43.9939584 55.7072837 -1 2838
2840 2 278.303425 43.9749524 55.6940647 -1 2839
2841 2 278.363376 43.943933 55.6843926 -1 2840
2842 2 278.399126 43.8748264 55.6516768 -1 2841
2843 2 278.430783 43.830821 55.6387259 -1 2842
2844 2 278.446064 43.8005495 55.6214207 -1 2843
2845 2 278.47675 43.7753638 55.6061111 -1 2844
2846 2 278.505904 43.7600074 55.5894033 -1 2845
2847 2 278.541935 43.7590563 55.572183 -1 2846
2848 2 278.585478 43.8017639 55.5278003 -1 2847
2849 2 278.605803 43.8254607 55.5050964 -1 2848
2850 2 278.649933 43.8587624 55.4852764 -1 2849
2851 2 278.727138 43.884437 55.4718845 -1 2850
2852 2 278.828811 43.9276212 55.4605545 -1 2851
2853 2 278.992178 44.0086136 55.4551378 -1 2852
2854 2 279.042428 44.0908324 55.4073002 -1 2853
2855 2 279.052085 44.1253877 55.3815541 -1 2854
2856 2 279.059008 44.1360163 55.3581288 -1 2855
2857 2 279.058924 44.1372646 55.3346227 -1 2856
2858 2 279.075058 44.1257803 55.3153078 -1 2857
2859 2 279.012898 43.991875 55.2503924 -1 2858
2860 2 278.996192 43.9504498 55.2290403 -1 2859
2861 2 278.970586 43.8727996 55.2103729 -1 2860
2862 2 278.974176 43.8396741 55.1914456 -1 2861
2863 2 278.993974 43.7740403 55.1789655 -1 2862
2864 2 278.968406 43.6983 55.1600406 -1 2863
2865 2 279.042892 43.7166011 55.1470511 -1 2864
2866 2 279.085524 43.6456071 55.1389583 -1 2865
2867 2 279.131462 43.5965974 55.1288795 -1 2866
2868 2 279.158533 43.5502292 55.1153394 -1 2867
2869 2 279.114235 43.298772 55.113147 -1 2868
2870 2 279.027228 43.1471427 55.1624439 -1 2869
2871 2 278.990615 43.0941772 55.2089935 -1 2870
2872 2 278.999565 43.0805412 55.2353546 -1 2871
2873 2 279.076504 43.2835157 54.9919175 -1 2869
2874 2 279.077635 43.2495832 54.9259404 -1 2873
2875 2 279.085101 43.2562551 54.9031016 -1 2874
2876 2 279.109199 43.216558 54.8882673 -1 2875
2877 2 279.116712 43.1727133 54.8711279 -1 2876
2878 2 279.168115 42.9825173 54.8543497 -1 2877
2879 2 279.165867 42.8933142 54.8405987 -1 2878
2880 2 279.161542 42.8049153 54.8263835 -1 2879
2881 2 279.086121 42.7282613 54.7990345 -1 2880
2882 2 278.98215 42.6842267 54.7632945 -1 2881
2883 2 279.0101 42.6626274 54.7470129 -1 2882
2884 2 279.093277 42.6211689 54.7421003 -1 2883
2885 2 279.216976 42.4909461 54.7769229 -1 2884
2886 2 279.275899 42.4596051 54.7667804 -1 2885
2887 2 279.313777 42.4486134 54.7509271 -1 2886
2888 2 279.364801 42.3960184 54.7184702 -1 2887
2889 2 279.413798 42.3430456 54.7090017 -1 2888
2890 2 279.463222 42.274176 54.7012986 -1 2889
2891 2 279.523149 42.2616996 54.6891973 -1 2890
2892 2 279.568318 42.2670483 54.6727422 -1 2891
2893 2 279.605326 42.2698157 54.6552259 -1 2892
2894 2 279.652925 42.2754459 54.6158529 -1 2893
2895 2 279.667425 42.2636927 54.596214 -1 2894
2896 2 279.695378 42.2488896 54.5791081 -1 2895
2897 2 279.704403 42.233762 54.5589353 -1 2896
2898 2 279.703864 42.2090307 54.5382282 -1 2897
2899 2 279.706009 42.1834847 54.5180464 -1 2898
2900 2 279.696209 42.1749777 54.4940778 -1 2899
2901 2 278.858099 42.5665914 54.778983 -1 2882
2902 2 278.826818 42.5242352 54.8017863 -1 2901
2903 2 279.260121 43.0763888 54.8358257 -1 2879
2904 2 279.350304 43.0950495 54.7787674 -1 2903
2905 2 279.18064 43.2198347 55.1564115 -1 2869
2906 2 279.219375 43.2093399 55.1873462 -1 2905
2907 2 279.250588 43.2310451 55.2134072 -1 2906
2908 2 278.995559 43.784954 55.2713608 -1 2859
2909 2 279.304226 43.7022595 55.3322263 -1 2908
2910 2 279.37644 43.6391773 55.3280559 -1 2909
2911 2 274.971168 45.677259 56.033393 -1 2800
2912 2 274.784553 45.723932 55.9467883 -1 2911
2913 2 274.626738 45.7923447 55.8860528 -1 2912
2914 2 274.541338 45.8202178 55.8434759 -1 2913
2915 2 274.45552 45.8065945 56.2541413 -1 2796
2916 2 274.493344 45.8140052 56.2836161 -1 2915
2917 2 274.532001 45.8465378 56.3572019 -1 2916
2918 2 272.734306 45.8185382 55.8657675 -1 2792
2919 2 272.713428 45.7435901 55.8478346 -1 2918
2920 2 272.710769 45.6811864 55.8316768 -1 2919
2921 2 272.71871 45.6453317 55.7904119 -1 2920
2922 2 272.762348 45.6623899 55.772693 -1 2921
2923 2 272.73873 45.6568933 55.745323 -1 2922
2924 2 272.667302 45.6263539 55.7122298 -1 2923
2925 2 272.634675 45.6679817 55.6534492 -1 2924
2926 2 272.642294 46.0340448 56.057527 -1 2789
2927 2 272.737823 45.9961134 56.1275419 -1 2926
2928 2 272.756071 46.0046402 56.177161 -1 2927
2929 2 272.714129 46.0382654 56.1886856 -1 2928
2930 2 269.67782 48.0416416 55.3242208 -1 2774
2931 2 269.66703 48.0548555 55.3678439 -1 2930
2932 2 269.689097 48.0814938 55.3923102 -1 2931
2933 2 269.744916 48.0470393 55.4314078 -1 2932
2934 2 269.755135 48.0757697 55.477027 -1 2933
2935 2 269.759583 48.1050893 55.5214472 -1 2934
2936 2 269.735831 48.1043369 55.5406863 -1 2935
2937 2 269.705817 48.1011292 55.5590431 -1 2936
2938 2 267.506227 51.7288357 52.6631721 -1 2719
2939 2 267.574852 52.052508 52.6586673 -1 2938
2940 2 267.582393 52.1927561 52.6657536 -1 2939
2941 2 267.539611 52.2304725 52.6997282 -1 2940
2942 2 267.525698 52.3597532 52.7040138 -1 2941
2943 2 267.477744 52.475559 52.7033638 -1 2942
2944 2 267.520608 52.6297303 52.7155979 -1 2943
2945 2 267.556642 52.6935113 52.7380681 -1 2944
2946 2 267.618233 52.7778558 52.7629023 -1 2945
2947 2 267.839831 51.6232475 52.4824699 -1 2712
2948 2 268.037755 51.735103 52.4834752 -1 2947
2949 2 268.256004 51.8324546 52.4903649 -1 2948
2950 2 268.460867 51.9706385 52.4894041 -1 2949
2951 2 268.529191 51.9895977 52.453271 -1 2950
2952 2 268.639639 51.9646389 52.4546345 -1 2951
2953 2 268.72785 51.9345972 52.4522747 -1 2952
2954 2 268.761437 51.9092264 52.4385648 -1 2953
2955 2 268.763309 51.887862 52.4180969 -1 2954
2956 2 267.693358 52.1981978 52.1205357 -1 2955
2957 2 268.700025 51.8536817 52.3392834 -1 2956
2958 2 268.774343 51.7880253 52.3387526 -1 2957
2959 2 268.815722 51.7669555 52.3260314 -1 2958
2960 2 268.847543 51.7277011 52.2901795 -1 2959
2961 2 268.905436 51.7462949 52.2756532 -1 2960
2962 2 268.886905 51.7324166 52.2502011 -1 2961
2963 2 268.882951 51.7793462 52.2198629 -1 2962
2964 2 268.895236 51.8242743 52.1929914 -1 2963
2965 2 268.940148 51.8768367 52.1715924 -1 2964
2966 2 268.983321 51.8790439 52.1562732 -1 2965
2967 2 269.009146 51.8850774 52.1370458 -1 2966
2968 2 269.067514 51.8736746 52.1264641 -1 2967
2969 2 269.105074 51.8668661 52.111193 -1 2968
2970 2 269.122577 51.8781966 52.089656 -1 2969
2971 2 269.139759 51.898181 52.0669575 -1 2970
2972 2 269.165692 51.9090127 52.0471544 -1 2971
2973 2 269.216162 51.9308995 52.0307937 -1 2972
2974 2 269.242917 51.9542881 52.0095644 -1 2973
2975 2 269.278634 51.954093 51.9931044 -1 2974
2976 2 269.312112 51.9643614 51.9748758 -1 2975
2977 2 269.350435 51.9758665 51.9574503 -1 2976
2978 2 269.387231 51.9988269 51.938273 -1 2977
2979 2 269.4294 51.9866773 51.8775627 -1 2978
2980 2 269.494122 52.0323927 51.861032 -1 2979
2981 2 269.330153 51.8682563 51.7082331 -1 2980
2982 2 269.185444 51.819383 51.6386787 -1 2981
2983 2 269.164464 51.7531332 51.43104 -1 2982
2984 2 269.155366 51.7347427 51.4080127 -1 2983
2985 2 269.137398 51.7268435 51.3583624 -1 2984
2986 2 269.137321 51.7228633 51.3117743 -1 2985
2987 2 269.134724 51.7240794 51.2875689 -1 2986
2988 2 269.139207 51.7103053 51.2666566 -1 2987
2989 2 269.130658 51.6996001 51.2427654 -1 2988
2990 2 269.118943 51.6935122 51.2176629 -1 2989
2991 2 269.103491 51.7083713 51.1891854 -1 2990
2992 2 269.101139 51.7134113 51.1645494 -1 2991
2993 2 269.079154 51.7143865 51.1365142 -1 2992
2994 2 269.064175 51.7253926 51.1086154 -1 2993
2995 2 269.044786 51.7438223 51.0789082 -1 2994
2996 2 269.011446 51.7594874 51.0467678 -1 2995
2997 2 268.946459 51.7723053 51.008673 -1 2996
2998 2 268.885213 51.812271 50.967925 -1 2997
2999 2 268.815184 51.8048714 50.9078053 -1 2998
3000 2 268.768079 51.8148734 50.8736163 -1 2999
3001 2 268.739572 51.8365385 50.8416829 -1 3000
3002 2 268.696502 51.8352234 50.8097073 -1 3001
3003 2 268.65279 51.8261709 50.7785639 -1 3002
3004 2 268.641702 51.8074845 50.7551354 -1 3003
3005 2 268.635601 51.7294423 50.7400989 -1 3004
3006 2 268.638577 51.7009804 50.7206956 -1 3005
3007 2 268.622667 51.6685055 50.6980146 -1 3006
3008 2 268.570691 51.6694968 50.6639457 -1 3007
3009 2 268.520389 51.6465178 50.6331927 -1 3008
3010 2 268.471388 51.6438226 50.6001684 -1 3009
3011 2 268.438687 51.6690344 50.5669313 -1 3010
3012 2 268.432841 51.6642215 50.5192519 -1 3011
3013 2 268.426811 51.6803835 50.4924825 -1 3012
3014 2 268.369156 51.6896478 50.4562284 -1 3013
3015 2 268.331218 51.6971787 50.4241376 -1 3014
3016 2 268.296322 51.7010318 50.3931109 -1 3015
3017 2 268.273143 51.6882459 50.3664944 -1 3016
3018 2 268.244338 51.6789703 50.3383123 -1 3017
3019 2 268.255253 51.6652799 50.3186409 -1 3018
3020 2 268.244113 51.665768 50.2692317 -1 3019
3021 2 268.237375 51.6856484 50.2418622 -1 3020
3022 2 268.231345 51.7122867 50.2138009 -1 3021
3023 2 268.229203 51.702651 50.1674552 -1 3022
3024 2 268.204988 51.725302 50.1362398 -1 3023
3025 2 268.186644 51.7425168 50.1068763 -1 3024
3026 2 268.160253 51.7563654 50.0763127 -1 3025
3027 2 268.128813 51.7872028 50.0426397 -1 3026
3028 2 268.111819 51.8063795 50.0133094 -1 3027
3029 2 268.084144 51.8402866 49.9800196 -1 3028
3030 2 268.066768 51.8853335 49.9474336 -1 3029
3031 2 268.053345 51.8912332 49.9204611 -1 3030
3032 2 268.038351 51.8960723 49.8933033 -1 3031
3033 2 268.037313 51.9045903 49.8685006 -1 3032
3034 2 268.040237 51.9210038 49.843527 -1 3033
3035 2 268.045739 51.9441815 49.7947018 -1 3034
3036 2 268.042355 51.9803285 49.7660473 -1 3035
3037 2 268.056747 52.0174823 49.7408542 -1 3036
3038 2 267.91791 52.0035865 49.6910589 -1 3037
3039 2 267.796758 52.0195055 49.6411734 -1 3038
3040 2 267.788833 52.0332868 49.6143452 -1 3039
3041 2 267.774792 52.041914 49.5869162 -1 3040
3042 2 267.760975 52.0371251 49.561171 -1 3041
3043 2 267.746763 52.046682 49.5335944 -1 3042
3044 2 267.699489 51.9949093 49.5068411 -1 3043
3045 2 267.658418 51.9300367 49.4829346 -1 3044
3046 2 267.627614 51.8945027 49.4575111 -1 3045
3047 2 267.572149 51.8805738 49.4244761 -1 3046
3048 2 267.529842 51.8702702 49.3936476 -1 3047
3049 2 267.507951 51.8611239 49.36679 -1 3048
3050 2 267.493563 51.8475986 49.3419779 -1 3049
3051 2 267.480576 51.8245463 49.3186091 -1 3050
3052 2 267.474034 51.7804835 49.2755371 -1 3051
3053 2 267.479199 51.7507624 49.2566403 -1 3052
3054 2 267.468168 51.731624 49.2331839 -1 3053
3055 2 267.490523 51.7064416 49.1936373 -1 3054
3056 2 267.492096 51.7004884 49.1711165 -1 3055
3057 2 267.500191 51.6853041 49.1510389 -1 3056
3058 2 267.455746 51.6536287 49.1223564 -1 3057
3059 2 267.438692 51.6283271 49.0984285 -1 3058
3060 2 267.428143 51.6226012 49.0734271 -1 3059
3061 2 267.386888 51.6093281 49.0431394 -1 3060
3062 2 267.386399 51.6051271 49.0199832 -1 3061
3063 2 267.384758 51.6027725 48.9963695 -1 3062
3064 2 267.394798 51.5741944 48.9783112 -1 3063
3065 2 267.386741 51.5685715 48.953798 -1 3064
3066 2 267.384391 51.5421402 48.9329722 -1 3065
3067 2 267.366916 51.5417168 48.9059192 -1 3066
3068 2 267.358245 51.5398753 48.8808196 -1 3067
3069 2 267.348974 51.5475946 48.8544357 -1 3068
3070 2 267.341949 51.5435071 48.8063747 -1 3069
3071 2 267.322857 51.5304609 48.7805268 -1 3070
3072 2 267.310436 51.5187544 48.7558657 -1 3071
3073 2 267.246896 51.5031071 48.7213301 -1 3072
3074 2 267.212627 51.4987601 48.6913478 -1 3073
3075 2 267.195827 51.5098247 48.6630302 -1 3074
3076 2 267.16577 51.5196441 48.608608 -1 3075
3077 2 267.138933 51.5339395 48.5778671 -1 3076
3078 2 267.11071 51.5174206 48.5505817 -1 3077
3079 2 267.116024 51.4340765 48.4674712 -1 3078
3080 2 267.092881 51.4178021 48.4411788 -1 3079
3081 2 267.073856 51.4027185 48.4155759 -1 3080
3082 2 267.056109 51.3848181 48.3905724 -1 3081
3083 2 267.041719 51.3843955 48.3641306 -1 3082
3084 2 267.050376 51.4083534 48.3394101 -1 3083
3085 2 267.049216 51.4173227 48.3145162 -1 3084
3086 2 267.041352 51.419171 48.289125 -1 3085
3087 2 267.025342 51.4176568 48.2624877 -1 3086
3088 2 267.027621 51.4095151 48.2403634 -1 3087
3089 2 267.02992 51.3898454 48.2196375 -1 3088
3090 2 267.038044 51.3772295 48.1992418 -1 3089
3091 2 267.05432 51.3564426 48.1814908 -1 3090
3092 2 267.054727 51.3376021 48.1602818 -1 3091
3093 2 267.052794 51.3006964 48.1172113 -1 3092
3094 2 267.02444 51.2887848 48.0893171 -1 3093
3095 2 267.011239 51.2681505 48.0655569 -1 3094
3096 2 266.984291 51.2524622 48.0384031 -1 3095
3097 2 266.975307 51.2435832 48.0140776 -1 3096
3098 2 266.952928 51.2204608 47.9887492 -1 3097
3099 2 266.947788 51.2089086 47.965527 -1 3098
3100 2 266.902633 51.1873124 47.9353818 -1 3099
3101 2 266.872872 51.1723766 47.9075611 -1 3100
3102 2 266.860581 51.1507686 47.8840972 -1 3101
3103 2 266.837962 51.1006731 47.8619775 -1 3102
3104 2 266.826595 51.0617938 47.8407895 -1 3103
3105 2 266.82929 51.016036 47.8232932 -1 3104
3106 2 266.847685 50.9529198 47.8110934 -1 3105
3107 2 266.851022 50.9196783 47.7922164 -1 3106
3108 2 266.869011 50.8757553 47.7776162 -1 3107
3109 2 266.874983 50.8532369 47.7579789 -1 3108
3110 2 266.89851 50.8125199 47.7441228 -1 3109
3111 2 266.902148 50.793698 47.7235644 -1 3110
3112 2 266.919382 50.7708766 47.7062621 -1 3111
3113 2 266.925977 50.7551073 47.6859382 -1 3112
3114 2 266.901234 50.7018299 47.6637733 -1 3113
3115 2 266.716894 50.5454994 47.6216317 -1 3114
3116 2 266.627485 50.4768812 47.5646074 -1 3115
3117 2 266.602246 50.4427539 47.5400325 -1 3116
3118 2 266.539935 50.3687939 47.5127804 -1 3117
3119 2 266.457486 50.2955417 47.481373 -1 3118
3120 2 266.419115 50.2615581 47.4541291 -1 3119
3121 2 266.394161 50.2090496 47.4318681 -1 3120
3122 2 266.384027 50.1324105 47.3919478 -1 3121
3123 2 266.36794 50.094868 47.369661 -1 3122
3124 2 266.348778 50.0494025 47.347721 -1 3123
3125 2 266.282324 50.0214097 47.3140709 -1 3124
3126 2 266.176535 49.998847 47.2718171 -1 3125
3127 2 265.968886 49.988832 47.2075329 -1 3126
3128 2 265.857058 49.9738248 47.1632471 -1 3127
3129 2 265.765918 49.9706765 47.1217003 -1 3128
3130 2 265.442919 50.0448273 47.0953231 -1 3129
3131 2 265.225192 50.1127022 47.0673865 -1 3130
3132 2 265.194697 50.1991365 47.0743924 -1 3131
3133 2 265.211481 50.1623412 46.9639724 -1 3132
3134 2 265.197607 50.1219475 46.9188748 -1 3133
3135 2 265.000253 50.052843 46.8410274 -1 3134
3136 2 264.963602 50.0586467 46.7857769 -1 3135
3137 2 264.781484 50.0979241 46.6978266 -1 3136
3138 2 264.760771 50.0852228 46.6716666 -1 3137
3139 2 264.732824 50.0624931 46.6453236 -1 3138
3140 2 264.639494 50.0434218 46.6057475 -1 3139
3141 2 264.56579 50.0135815 46.5477106 -1 3140
3142 2 264.511851 49.9915792 46.516249 -1 3141
3143 2 264.362433 50.0252663 46.459416 -1 3142
3144 2 263.785946 49.9595152 46.3806573 -1 3143
3145 2 263.672604 49.8370182 46.3981125 -1 3144
3146 2 263.550203 49.7200122 46.4133555 -1 3145
3147 2 263.483278 49.5910677 46.3695621 -1 3146
3148 2 263.404949 49.4135755 46.4246096 -1 3147
3149 2 263.282517 49.3895871 46.3575154 -1 3148
3150 2 263.195209 49.411766 46.3149016 -1 3149
3151 2 263.106613 49.4359229 46.2718629 -1 3150
3152 2 262.992147 49.4912569 46.1965351 -1 3151
3153 2 262.978281 49.4887034 46.1706299 -1 3152
3154 2 262.969845 49.4697898 46.1477793 -1 3153
3155 2 262.956351 49.4594601 46.1229262 -1 3154
3156 2 262.934586 49.439154 46.097827 -1 3155
3157 2 262.931693 49.4407969 46.0734004 -1 3156
3158 2 263.434331 49.3291559 46.4643945 -1 3148
3159 2 263.55011 49.1233213 46.5356199 -1 3158
3160 2 263.534086 49.0166132 46.5698052 -1 3159
3161 2 263.48566 48.9300727 46.6191485 -1 3160
3162 2 263.35712 48.9068484 46.6219647 -1 3161
3163 2 263.322411 48.9134161 46.6384309 -1 3162
3164 2 263.282799 48.9168931 46.6543962 -1 3163
3165 2 263.252118 48.9206908 46.6719781 -1 3164
3166 2 263.224035 48.8884791 46.6946236 -1 3165
3167 2 263.202217 48.8720857 46.7164191 -1 3166
3168 2 263.179651 48.8703013 46.7362249 -1 3167
3169 2 263.15886 48.8685737 46.7563542 -1 3168
3170 2 263.158646 48.878271 46.7788 -1 3169
3171 2 263.157073 48.8801037 46.801999 -1 3170
3172 2 263.150889 48.8720078 46.8256189 -1 3171
3173 2 263.136325 48.8704585 46.8468731 -1 3172
3174 2 263.128095 48.8583676 46.8706318 -1 3173
3175 2 263.114738 48.8548884 46.8923577 -1 3174
3176 2 263.105235 48.860322 46.9136534 -1 3175
3177 2 263.09392 48.8656893 46.9346279 -1 3176
3178 2 263.234518 49.3784553 46.397445 -1 3148
3179 2 263.196805 49.3286441 46.4204729 -1 3178
3180 2 263.197591 49.3015139 46.4477444 -1 3179
3181 2 263.203285 49.3144384 46.4708654 -1 3180
3182 2 263.212276 49.3382375 46.5169272 -1 3181
3183 2 263.212364 49.3733355 46.5362197 -1 3182
3184 2 263.204748 49.3936128 46.579669 -1 3183
3185 2 263.214637 49.3813246 46.6067492 -1 3184
3186 2 263.24353 49.343394 46.6879922 -1 3185
3187 2 263.251283 49.3465564 46.7364447 -1 3186
3188 2 263.254423 49.3417678 46.7613409 -1 3187
3189 2 263.266969 49.318779 46.7902745 -1 3188
3190 2 263.268698 49.3168435 46.814552 -1 3189
3191 2 263.275126 49.2926448 46.8425129 -1 3190
3192 2 263.27614 49.278967 46.8681456 -1 3191
3193 2 263.27552 49.2642455 46.8936102 -1 3192
3194 2 263.313792 49.2381767 46.9276978 -1 3193
3195 2 263.353861 49.2697022 46.9548423 -1 3194
3196 2 263.401305 49.2790722 46.9861729 -1 3195
3197 2 264.374 49.9559349 46.446539 -1 3143
3198 2 264.381115 49.9028446 46.4308021 -1 3197
3199 2 264.398491 49.8414931 46.4180787 -1 3198
3200 2 264.40252 49.8672723 46.3446846 -1 3199
3201 2 264.445986 49.8040015 46.3136066 -1 3200
3202 2 264.148367 50.1857138 46.2326665 -1 3201
3203 2 264.070771 50.2841649 46.2292985 -1 3202
3204 2 264.030245 50.3315168 46.1920405 -1 3203
3205 2 264.037107 50.2582727 46.1077135 -1 3204
3206 2 263.982682 50.2808562 46.0708393 -1 3205
3207 2 263.981631 50.2766531 46.0474968 -1 3206
3208 2 264.021166 50.1868579 45.9478296 -1 3207
3209 2 264.017471 50.1709069 45.9254251 -1 3208
3210 2 264.060486 50.1469006 45.8893343 -1 3209
3211 2 264.025339 50.1871905 45.830333 -1 3210
3212 2 264.003114 50.2418873 45.7957095 -1 3211
3213 2 263.999838 50.2674237 45.7683056 -1 3212
3214 2 263.99861 50.2968908 45.7408178 -1 3213
3215 2 263.995002 50.302118 45.7158412 -1 3214
3216 2 263.94451 50.4173048 45.6684279 -1 3215
3217 2 263.932073 50.4043369 45.6203432 -1 3216
3218 2 263.913043 50.4223909 45.5908503 -1 3217
3219 2 263.869759 50.447169 45.5558943 -1 3218
3220 2 263.798458 50.5006996 45.4648188 -1 3219
3221 2 264.053632 50.1620362 46.0990524 -1 3205
3222 2 264.084473 50.0876462 46.090471 -1 3221
3223 2 264.472465 49.7140002 46.3062046 -1 3201
3224 2 264.476092 49.6868395 46.2866043 -1 3223
3225 2 264.475043 49.6449228 46.2679207 -1 3224
3226 2 264.43605 49.5903311 46.2197763 -1 3225
3227 2 264.395659 49.5494572 46.1933399 -1 3226
3228 2 264.363913 49.5099496 46.1684227 -1 3227
3229 2 264.323953 49.4661821 46.1424565 -1 3228
3230 2 268.215202 52.0915932 49.7166388 -1 3037
3231 2 268.295763 52.0662185 49.6654088 -1 3230
3232 2 268.326589 52.0535239 49.6496566 -1 3231
3233 2 268.34425 52.0553653 49.6294754 -1 3232
3234 2 268.38342 52.0852599 49.6102125 -1 3233
3235 2 268.365633 52.1087241 49.5567327 -1 3234
3236 2 268.341233 52.1185692 49.5270934 -1 3235
3237 2 268.296361 52.1463232 49.4911381 -1 3236
3238 2 268.250298 52.1940706 49.4525115 -1 3237
3239 2 268.20206 52.2149133 49.4167212 -1 3238
3240 2 268.182429 52.2383727 49.3863926 -1 3239
3241 2 268.201518 52.253569 49.3648941 -1 3240
3242 2 268.186181 52.2999009 49.3091578 -1 3241
3243 2 268.220804 52.2118711 49.3033251 -1 3242
3244 2 268.101806 52.1295254 49.783279 -1 3035
3245 2 268.013887 52.3229412 49.8125341 -1 3244
3246 2 268.011197 52.3525419 49.831905 -1 3245
3247 2 269.643329 52.0714715 51.8620278 -1 2980
3248 2 269.829121 52.1817851 51.8612068 -1 3247
3249 2 269.982426 52.336978 51.8482871 -1 3248
3250 2 270.094443 52.5363298 51.8216634 -1 3249
3251 2 270.229518 52.4700874 51.692359 -1 3250
3252 2 270.27102 52.4528894 51.6792379 -1 3251
3253 2 270.291867 52.4091371 51.64194 -1 3252
3254 2 270.383357 52.3509 51.6438381 -1 3253
3255 2 270.428156 52.4017737 51.8573445 -1 3250
3256 2 271.079524 52.578005 51.9157102 -1 3255
3257 2 271.174015 52.7743277 51.8858827 -1 3256
3258 2 271.987987 53.3681801 51.9452283 -1 3257
3259 2 271.991683 53.4188835 51.9161949 -1 3258
3260 2 271.994454 53.4704461 51.8868836 -1 3259
3261 2 272.014736 53.4686018 51.8443563 -1 3260
3262 2 272.038006 53.4852111 51.7767557 -1 3261
3263 2 272.037643 53.5044391 51.7509375 -1 3262
3264 2 272.051648 53.4983972 51.7077452 -1 3263
3265 2 272.054124 53.5215221 51.6819915 -1 3264
3266 2 272.058541 53.5569907 51.655066 -1 3265
3267 2 272.060178 53.5800383 51.6291692 -1 3266
3268 2 272.059042 53.6208193 51.6005176 -1 3267
3269 2 272.060358 53.6541753 51.5732763 -1 3268
3270 2 272.077495 53.7166002 51.5454522 -1 3269
3271 2 272.060514 53.6824045 51.4998402 -1 3270
3272 2 272.066175 53.652881 51.4813171 -1 3271
3273 2 272.09318 53.6546278 51.4630024 -1 3272
3274 2 272.085588 53.6095903 51.4205513 -1 3273
3275 2 272.057862 53.5973186 51.3701108 -1 3274
3276 2 271.854079 53.5638454 51.3115288 -1 3275
3277 2 271.428899 53.2130015 51.249234 -1 3276
3278 2 271.253902 53.0853455 51.184225 -1 3277
3279 2 271.24165 53.0545952 51.1622921 -1 3278
3280 2 271.224461 53.0235503 51.1394252 -1 3279
3281 2 271.207955 53.0076832 51.1147977 -1 3280
3282 2 271.159132 52.9484892 51.0658487 -1 3281
3283 2 271.038387 52.8203941 51.0346958 -1 3282
3284 2 272.207512 53.6748553 51.3194241 -1 3275
3285 2 272.236763 53.662564 51.3033041 -1 3284
3286 2 272.263435 53.6510695 51.2865873 -1 3285
3287 2 272.296775 53.6615534 51.2684169 -1 3286
3288 2 272.299955 53.6534807 51.2467452 -1 3287
3289 2 272.471813 53.5539893 51.1525359 -1 3288
3290 2 272.502507 53.526697 51.1385624 -1 3289
3291 2 272.540204 53.480042 51.1283484 -1 3290
3292 2 272.558272 53.4398342 51.1135508 -1 3291
3293 2 272.560942 53.4279259 51.092263 -1 3292
3294 2 272.576536 53.369862 51.0559255 -1 3293
3295 2 272.592641 53.3398636 51.0394773 -1 3294
3296 2 272.609338 53.2967241 51.0247788 -1 3295
3297 2 272.64234 53.2469462 51.014049 -1 3296
3298 2 272.648529 53.2323761 50.9937687 -1 3297
3299 2 272.691143 53.188893 50.9608208 -1 3298
3300 2 272.716851 53.152805 50.9469804 -1 3299
3301 2 272.75347 53.1108458 50.9126872 -1 3300
3302 2 272.773843 53.0857394 50.896452 -1 3301
3303 2 272.821863 53.0395774 50.8881624 -1 3302
3304 2 272.845107 52.9612562 50.8092481 -1 3303
3305 2 272.892523 52.9046859 50.8021376 -1 3304
3306 2 272.970527 52.7839097 50.8089104 -1 3305
3307 2 273.010636 52.733503 50.7996241 -1 3306
3308 2 273.069052 52.7095521 50.7905621 -1 3307
3309 2 273.134935 52.6644294 50.7622853 -1 3308
3310 2 273.215609 52.6596091 50.7551038 -1 3309
3311 2 273.281142 52.6435734 50.7464014 -1 3310
3312 2 273.335936 52.6392167 50.7109029 -1 3311
3313 2 273.414879 52.6211283 50.6817424 -1 3312
3314 2 273.434513 52.607205 50.6639682 -1 3313
3315 2 273.465045 52.5976487 50.6477375 -1 3314
3316 2 273.493411 52.5776194 50.6323956 -1 3315
3317 2 273.530318 52.5533606 50.6192145 -1 3316
3318 2 273.566389 52.529052 50.6058784 -1 3317
3319 2 273.582687 52.5073965 50.5884287 -1 3318
3320 2 273.610357 52.4854325 50.5731924 -1 3319
3321 2 273.617389 52.4745356 50.5526316 -1 3320
3322 2 273.65513 52.4464751 50.4703005 -1 3321
3323 2 273.664022 52.4017999 50.4542982 -1 3322
3324 2 273.674169 52.3759967 50.4361891 -1 3323
3325 2 273.659526 52.3252187 50.3931797 -1 3324
3326 2 273.633566 52.3575512 50.3609308 -1 3325
3327 2 273.570142 52.4065563 50.3194318 -1 3326
3328 2 273.571589 52.3172018 50.3075375 -1 3327
3329 2 273.616249 52.3017871 50.2947587 -1 3328
3330 2 273.666429 52.2951465 50.2819461 -1 3329
3331 2 273.669511 52.2895849 50.259971 -1 3330
3332 2 273.684649 52.3005796 50.2150011 -1 3331
3333 2 273.684006 52.3070082 50.1908291 -1 3332
3334 2 273.654436 52.2957999 50.1632946 -1 3333
3335 2 273.657847 52.2789388 50.1427858 -1 3334
3336 2 273.656647 52.2749716 50.1197954 -1 3335
3337 2 273.716076 52.2713264 50.0619052 -1 3336
3338 2 273.771633 52.2732135 50.025838 -1 3337
3339 2 273.826575 52.2733393 50.0131107 -1 3338
3340 2 273.839805 52.2776626 49.9918717 -1 3339
3341 2 273.75242 52.2922273 49.9500817 -1 3340
3342 2 273.824589 52.3055193 49.9390418 -1 3341
3343 2 273.865613 52.3301672 49.9206244 -1 3342
3344 2 273.903291 52.3480351 49.9024024 -1 3343
3345 2 273.899767 52.3483186 49.8552371 -1 3344
3346 2 273.88384 52.3678225 49.8265564 -1 3345
3347 2 273.884387 52.3610377 49.804272 -1 3346
3348 2 273.87365 52.3770628 49.7770168 -1 3347
3349 2 273.876272 52.3656899 49.7556961 -1 3348
3350 2 273.851712 52.3956437 49.7008583 -1 3349
3351 2 273.850685 52.4112419 49.6755243 -1 3350
3352 2 273.857666 52.4176019 49.629647 -1 3351
3353 2 273.870562 52.4470836 49.6052866 -1 3352
3354 2 273.884776 52.4560027 49.5837059 -1 3353
3355 2 273.934953 52.4931729 49.5655566 -1 3354
3356 2 273.985211 52.4953174 49.5285099 -1 3355
3357 2 274.000509 52.4982815 49.4846711 -1 3356
3358 2 274.031293 52.5267965 49.463873 -1 3357
3359 2 274.052369 52.5472614 49.4422044 -1 3358
3360 2 274.078543 52.5619954 49.3990217 -1 3359
3361 2 274.089987 52.5893738 49.3746724 -1 3360
3362 2 274.096639 52.608052 49.3504737 -1 3361
3363 2 274.099722 52.6059436 49.3281338 -1 3362
3364 2 274.113835 52.5988292 49.308516 -1 3363
3365 2 274.123961 52.5989693 49.2872506 -1 3364
3366 2 274.149717 52.5845721 49.2475671 -1 3365
3367 2 274.173895 52.5976276 49.2274163 -1 3366
3368 2 274.180987 52.5989838 49.1822492 -1 3367
3369 2 274.222222 52.5825766 49.1457784 -1 3368
3370 2 274.2459 52.5759357 49.1279377 -1 3369
3371 2 274.248203 52.5643646 49.1066139 -1 3370
3372 2 274.247487 52.5666384 49.0830274 -1 3371
3373 2 274.24766 52.5680196 49.0597206 -1 3372
3374 2 274.260556 52.5583747 49.0170189 -1 3373
3375 2 274.268608 52.5293352 48.9989217 -1 3374
3376 2 274.287942 52.5274871 48.9565068 -1 3375
3377 2 274.284157 52.5435559 48.9306638 -1 3376
3378 2 274.285663 52.5309476 48.9093186 -1 3377
3379 2 274.286229 52.5276231 48.8866661 -1 3378
3380 2 274.282914 52.5306148 48.8625051 -1 3379
3381 2 274.266708 52.5328793 48.8359662 -1 3380
3382 2 274.246016 52.4785865 48.7691019 -1 3381
3383 2 274.209105 52.4207724 48.7458725 -1 3382
3384 2 274.146743 52.3586679 48.7182635 -1 3383
3385 2 274.110109 52.3222998 48.6924605 -1 3384
3386 2 273.994855 52.2785717 48.6523872 -1 3385
3387 2 273.923944 52.2891302 48.6605985 -1 3386
3388 2 273.932986 52.2450132 48.5749815 -1 3387
3389 2 273.916116 52.2137106 48.5291577 -1 3388
3390 2 273.91937 52.1673645 48.5122198 -1 3389
3391 2 273.919622 52.1264488 48.4940441 -1 3390
3392 2 273.932638 52.0331437 48.4615047 -1 3391
3393 2 273.920684 51.9926564 48.4177348 -1 3392
3394 2 273.916932 51.9355202 48.4007466 -1 3393
3395 2 273.916007 51.9132105 48.3800889 -1 3394
3396 2 273.891597 51.859719 48.3354691 -1 3395
3397 2 273.875941 51.8233736 48.313648 -1 3396
3398 2 273.863125 51.7984356 48.290995 -1 3397
3399 2 273.8546 51.7634304 48.2703924 -1 3398
3400 2 273.855059 51.7505265 48.248861 -1 3399
3401 2 273.849784 51.7382059 48.2261439 -1 3400
3402 2 273.843254 51.7070442 48.2054616 -1 3401
3403 2 273.81869 51.6600958 48.1368107 -1 3402
3404 2 273.81688 51.6451316 48.1150855 -1 3403
3405 2 273.801661 51.6040074 48.0939081 -1 3404
3406 2 273.801716 51.5713134 48.0746888 -1 3405
3407 2 273.801277 51.5507788 48.0539031 -1 3406
3408 2 273.812569 51.5262683 48.0358872 -1 3407
3409 2 273.883407 51.4810294 48.0319913 -1 3408
3410 2 274.310289 52.4573504 48.6913486 -1 3385
3411 2 274.306274 52.50694 48.6614168 -1 3410
3412 2 274.338472 52.5112073 48.6207593 -1 3411
3413 2 274.34986 52.5280041 48.5977567 -1 3412
3414 2 274.360784 52.5494313 48.5741081 -1 3413
3415 2 274.373983 52.5560402 48.5526886 -1 3414
3416 2 274.389986 52.5833266 48.5293097 -1 3415
3417 2 274.404491 52.6011849 48.5067857 -1 3416
3418 2 274.431972 52.6188181 48.4867725 -1 3417
3419 2 274.460895 52.6299888 48.4678148 -1 3418
3420 2 274.503572 52.6577569 48.4494817 -1 3419
3421 2 274.525066 52.6619659 48.4299447 -1 3420
3422 2 274.55835 52.6863869 48.4102212 -1 3421
3423 2 274.640584 52.7323012 48.3741101 -1 3422
3424 2 274.665457 52.7431698 48.3544152 -1 3423
3425 2 274.697218 52.7581259 48.3355388 -1 3424
3426 2 274.737691 52.7495137 48.2980379 -1 3425
3427 2 274.76478 52.7280475 48.2595402 -1 3426
3428 2 274.784841 52.7209167 48.2410969 -1 3427
3429 2 274.799697 52.7088432 48.2222594 -1 3428
3430 2 274.817468 52.6829583 48.2056367 -1 3429
3431 2 274.821047 52.6190546 48.1908916 -1 3430
3432 2 274.79828 52.6273915 48.1393368 -1 3431
3433 2 274.79127 52.6066458 48.1173857 -1 3432
3434 2 274.761658 52.5419168 48.0733039 -1 3433
3435 2 274.860255 52.6516913 48.055765 -1 3434
3436 2 274.900577 52.7116622 48.0331224 -1 3435
3437 2 274.93052 52.7273174 48.0138269 -1 3436
3438 2 274.983449 52.7739491 47.9951741 -1 3437
3439 2 274.948614 52.7368792 47.9468237 -1 3438
3440 2 274.949144 52.7295258 47.9247105 -1 3439
3441 2 274.924866 52.7105957 47.8992757 -1 3440
3442 2 274.925364 52.6688086 47.8812788 -1 3441
3443 2 274.898118 52.5780416 47.8638777 -1 3442
3444 2 274.892808 52.5722004 47.8404693 -1 3443
3445 2 274.87748 52.6188648 47.7857747 -1 3444
3446 2 274.894318 52.6784032 47.7587658 -1 3445
3447 2 274.627957 52.4525084 48.0585425 -1 3434
3448 2 274.675377 52.1120231 48.0854963 -1 3447
3449 2 274.723318 52.0233838 48.0822341 -1 3448
3450 2 274.306058 52.3821936 47.9821216 -1 3447
3451 2 274.295266 52.3424592 47.9616798 -1 3450
3452 2 274.345283 52.3183378 47.9510734 -1 3451
3453 2 275.125942 53.1232041 48.2111311 -1 3430
3454 2 275.313934 53.4987782 48.2476354 -1 3453
3455 2 275.376974 53.6832438 48.2604574 -1 3454
3456 2 275.387973 53.7511862 48.2774621 -1 3455
3457 2 275.427915 53.8131014 48.3005774 -1 3456
3458 2 275.443469 53.8571571 48.3212714 -1 3457
3459 2 275.494582 53.8936518 48.3494758 -1 3458
3460 2 275.530617 53.9532433 48.395154 -1 3459
3461 2 275.675094 54.092879 48.4283032 -1 3460
3462 2 275.688387 54.2114633 48.4396549 -1 3461
3463 2 275.702263 54.3316402 48.4739561 -1 3462
3464 2 275.707354 54.394378 48.4904489 -1 3463
3465 2 275.710054 54.4182572 48.5111271 -1 3464
3466 2 275.715333 54.4404004 48.5324862 -1 3465
3467 2 275.724097 54.4864233 48.5746637 -1 3466
3468 2 275.728204 54.5029563 48.5964722 -1 3467
3469 2 275.737422 54.5455194 48.6161171 -1 3468
3470 2 275.743863 54.5824139 48.6359247 -1 3469
3471 2 275.750224 54.6202134 48.6556077 -1 3470
3472 2 275.779861 54.661796 48.6791133 -1 3471
3473 2 275.727483 54.695474 48.7345282 -1 3472
3474 2 275.736131 54.7443806 48.7533006 -1 3473
3475 2 275.750382 54.7750993 48.7752688 -1 3474
3476 2 275.789439 54.8207013 48.8000067 -1 3475
3477 2 275.818173 54.8925135 48.8197131 -1 3476
3478 2 275.885088 54.9953598 48.8426883 -1 3477
3479 2 276.177965 55.3472028 48.8770017 -1 3478
3480 2 276.383642 55.7107715 48.8937812 -1 3479
3481 2 276.427323 55.8426991 48.9318344 -1 3480
3482 2 276.492299 56.0424012 48.942659 -1 3481
3483 2 276.605066 56.1970401 48.9673532 -1 3482
3484 2 276.641832 56.2245221 48.9935722 -1 3483
3485 2 276.694621 56.2562217 49.0221318 -1 3484
3486 2 276.735908 56.3102908 49.0459612 -1 3485
3487 2 276.738729 56.321878 49.0680091 -1 3486
3488 2 276.752947 56.3448192 49.0907267 -1 3487
3489 2 276.799557 56.3825944 49.11742 -1 3488
3490 2 276.893591 56.4530187 49.1485944 -1 3489
3491 2 276.874803 56.4415135 49.1924906 -1 3490
3492 2 276.899345 56.5062661 49.2349321 -1 3491
3493 2 276.90322 56.5360512 49.2549736 -1 3492
3494 2 276.905268 56.5903645 49.271753 -1 3493
3495 2 276.919697 56.6541951 49.2895767 -1 3494
3496 2 276.929921 56.7196731 49.3064552 -1 3495
3497 2 276.921774 56.7790328 49.3208214 -1 3496
3498 2 276.918368 56.8185116 49.3384023 -1 3497
3499 2 276.919444 56.8526705 49.3574087 -1 3498
3500 2 276.906434 56.8999884 49.3723535 -1 3499
3501 2 276.887905 56.9552928 49.3853668 -1 3500
3502 2 276.900358 57.0570909 49.3982707 -1 3501
3503 2 276.992546 57.1233043 49.4294502 -1 3502
3504 2 277.039057 57.1416096 49.458315 -1 3503
3505 2 277.082343 57.1252673 49.4907623 -1 3504
3506 2 277.128731 57.1562521 49.5180618 -1 3505
3507 2 277.196869 57.1697477 49.551253 -1 3506
3508 2 277.242802 57.2070206 49.577684 -1 3507
3509 2 277.287251 57.2995766 49.5971831 -1 3508
3510 2 277.320349 57.3563337 49.6189976 -1 3509
3511 2 277.366144 57.4886954 49.6338972 -1 3510
3512 2 277.381246 57.5221521 49.6553644 -1 3511
3513 2 277.419027 57.6296572 49.671834 -1 3512
3514 2 277.427296 57.6320716 49.6958453 -1 3513
3515 2 277.449267 57.6846938 49.7161721 -1 3514
3516 2 277.455245 57.7226683 49.7583563 -1 3515
3517 2 277.470174 57.7234422 49.783713 -1 3516
3518 2 277.486545 57.7269673 49.8089861 -1 3517
3519 2 277.483499 57.7498236 49.8285621 -1 3518
3520 2 277.51556 57.8108004 49.8495921 -1 3519
3521 2 277.548573 57.8464436 49.8738408 -1 3520
3522 2 277.612684 57.8956171 49.9017993 -1 3521
3523 2 277.67506 57.8889383 49.959068 -1 3522
3524 2 277.705608 57.9126846 49.9842985 -1 3523
3525 2 277.907645 58.0224526 50.0284455 -1 3524
3526 2 278.121644 58.1015415 50.0781524 -1 3525
3527 2 278.242139 58.1554298 50.1148829 -1 3526
3528 2 278.249566 58.1966911 50.1567939 -1 3527
3529 2 278.295026 58.2440516 50.1815456 -1 3528
3530 2 278.344616 58.4216176 50.2367145 -1 3529
3531 2 278.380086 58.5100039 50.2547053 -1 3530
3532 2 278.443879 58.5801118 50.2796847 -1 3531
3533 2 278.442845 58.6234561 50.2970221 -1 3532
3534 2 278.456123 58.674313 50.3158402 -1 3533
3535 2 278.473182 58.7432065 50.3330734 -1 3534
3536 2 278.476329 58.7982685 50.349661 -1 3535
3537 2 278.483604 58.8273588 50.3701261 -1 3536
3538 2 278.522596 58.8793521 50.4843504 -1 3537
3539 2 278.519539 58.9289434 50.5233599 -1 3538
3540 2 278.513808 58.9549779 50.542005 -1 3539
3541 2 278.505901 59.0026149 50.580432 -1 3540
3542 2 278.51864 59.0487694 50.5996807 -1 3541
3543 2 278.527864 59.0984125 50.6179048 -1 3542
3544 2 278.535105 59.1273718 50.6383467 -1 3543
3545 2 278.569871 59.1641866 50.6852197 -1 3544
3546 2 278.562503 59.1499479 50.7541743 -1 3545
3547 2 278.544852 59.1676398 50.7946511 -1 3546
3548 2 278.540811 59.1658262 50.8170105 -1 3547
3549 2 278.556734 59.2002867 50.8382062 -1 3548
3550 2 278.641455 59.2684373 50.8666885 -1 3549
3551 2 278.619456 59.3406353 50.9224629 -1 3550
3552 2 278.658672 59.3853433 50.9462353 -1 3551
3553 2 278.62055 59.3989232 50.9838004 -1 3552
3554 2 278.626252 59.4384312 51.002631 -1 3553
3555 2 278.659943 59.5321549 51.0193573 -1 3554
3556 2 278.709591 59.5689203 51.0458166 -1 3555
3557 2 278.775697 59.5666549 51.0798609 -1 3556
3558 2 278.747848 59.5732378 51.1200099 -1 3557
3559 2 278.845788 59.6439289 51.1501891 -1 3558
3560 2 278.895903 59.6734398 51.1775716 -1 3559
3561 2 278.970742 59.7310533 51.2054936 -1 3560
3562 2 278.997185 59.7698763 51.2277696 -1 3561
3563 2 279.044265 59.8500756 51.2482381 -1 3562
3564 2 279.090256 59.9194353 51.2926439 -1 3563
3565 2 279.105976 59.9446038 51.3148387 -1 3564
3566 2 279.155179 59.9765717 51.3416631 -1 3565
3567 2 279.190111 59.9984723 51.367404 -1 3566
3568 2 279.187648 60.0490313 51.4061804 -1 3567
3569 2 279.197848 60.0810709 51.4493572 -1 3568
3570 2 279.196731 60.1084436 51.4912665 -1 3569
3571 2 279.224634 60.1372708 51.5149594 -1 3570
3572 2 279.250707 60.1801633 51.5593382 -1 3571
3573 2 279.257685 60.213059 51.5790843 -1 3572
3574 2 279.367814 60.4625426 51.5881785 -1 3573
3575 2 279.450337 60.5638915 51.6114704 -1 3574
3576 2 279.446705 60.5805455 51.6315185 -1 3575
3577 2 279.442187 60.5980672 51.6513119 -1 3576
3578 2 279.47741 60.5877668 51.6810765 -1 3577
3579 2 279.488774 60.6028394 51.7037513 -1 3578
3580 2 279.494443 60.6160507 51.7257391 -1 3579
3581 2 279.49556 60.6504685 51.7442897 -1 3580
3582 2 279.511386 60.7027991 51.7629341 -1 3581
3583 2 279.522913 60.7435274 51.7823545 -1 3582
3584 2 279.549259 60.7862049 51.803913 -1 3583
3585 2 279.625829 60.8498649 51.8308785 -1 3584
3586 2 279.730709 60.9412103 51.8588117 -1 3585
3587 2 279.764689 61.0253934 51.8762306 -1 3586
3588 2 279.987782 61.0956886 51.8347089 -1 3587
3589 2 280.024002 61.1022723 51.9305429 -1 3588
3590 2 280.021764 61.1090818 51.9520404 -1 3589
3591 2 279.999074 61.1216107 51.9922737 -1 3590
3592 2 280.011908 61.1109083 52.0184227 -1 3591
3593 2 280.010429 61.1185884 52.0399294 -1 3592
3594 2 280.021317 61.0831354 52.0689558 -1 3593
3595 2 280.057326 61.0838685 52.1200619 -1 3594
3596 2 280.081212 61.0529434 52.1505848 -1 3595
3597 2 280.07986 61.057952 52.1724601 -1 3596
3598 2 280.077622 61.078837 52.1921453 -1 3597
3599 2 280.076162 61.085599 52.2137762 -1 3598
3600 2 280.074649 61.0932379 52.2352851 -1 3599
3601 2 280.058183 61.1260156 52.2739009 -1 3600
3602 2 280.025945 61.133329 52.2905587 -1 3601
3603 2 279.996716 61.1609631 52.3050648 -1 3602
3604 2 279.988531 61.1685081 52.3255192 -1 3603
3605 2 279.977603 61.1804319 52.3449694 -1 3604
3606 2 279.955721 61.2192601 52.381923 -1 3605
3607 2 279.927319 61.2459858 52.3966663 -1 3606
3608 2 279.936878 61.2924835 52.4148981 -1 3607
3609 2 279.956614 61.3205463 52.4371349 -1 3608
3610 2 279.983639 61.3521882 52.4600617 -1 3609
3611 2 280.063481 61.376368 52.4923427 -1 3610
3612 2 280.142915 61.371945 52.5509766 -1 3611
3613 2 280.167447 61.3735466 52.5773845 -1 3612
3614 2 280.175941 61.3794058 52.6006959 -1 3613
3615 2 280.227628 61.4014704 52.6287299 -1 3614
3616 2 280.290511 61.4165554 52.6594287 -1 3615
3617 2 280.323326 61.4340183 52.685056 -1 3616
3618 2 280.339302 61.4398983 52.7095355 -1 3617
3619 2 280.388638 61.5058348 52.7314124 -1 3618
3620 2 280.455055 61.5665814 52.8020735 -1 3619
3621 2 280.436013 61.5581098 52.8229151 -1 3620
3622 2 280.436006 61.5515205 52.8465026 -1 3621
3623 2 280.457638 61.5292494 52.875552 -1 3622
3624 2 280.470287 61.5192176 52.9015846 -1 3623
3625 2 280.480798 61.517957 52.9261299 -1 3624
3626 2 280.521955 61.5037038 52.9571967 -1 3625
3627 2 280.548591 61.4963788 52.9850709 -1 3626
3628 2 280.541755 61.508174 53.0051761 -1 3627
3629 2 280.531352 61.5243359 53.0241454 -1 3628
3630 2 280.555063 61.5407037 53.0484376 -1 3629
3631 2 280.620291 61.5116116 53.0852274 -1 3630
3632 2 280.62444 61.5282255 53.1291477 -1 3631
3633 2 280.621707 61.5725164 53.1455987 -1 3632
3634 2 280.673198 61.5512149 53.1792013 -1 3633
3635 2 280.88249 61.7140901 53.2129739 -1 3634
3636 2 280.918348 61.8346772 53.2252614 -1 3635
3637 2 280.929639 61.8341885 53.2497938 -1 3636
3638 2 278.782619 62.6194983 52.8292511 -1 3637
3639 2 280.984889 61.9917759 53.2828326 -1 3638
3640 2 281.070437 62.0063344 53.3168149 -1 3639
3641 2 281.120078 62.0548697 53.3407079 -1 3640
3642 2 281.159952 62.0989694 53.3636701 -1 3641
3643 2 281.161379 62.1613153 53.3782746 -1 3642
3644 2 281.156065 62.1921784 53.3960396 -1 3643
3645 2 281.16761 62.2195619 53.4168564 -1 3644
3646 2 281.156525 62.2652339 53.4317505 -1 3645
3647 2 281.185005 62.3205306 53.4514263 -1 3646
3648 2 281.244935 62.4141698 53.4707731 -1 3647
3649 2 281.426069 62.4893728 53.5110306 -1 3648
3650 2 281.520382 62.5818221 53.5356365 -1 3649
3651 2 281.583546 62.6133009 53.563661 -1 3650
3652 2 281.596792 62.657866 53.5823493 -1 3651
3653 2 281.575347 62.7111608 53.5946068 -1 3652
3654 2 281.550415 62.7090515 53.6364672 -1 3653
3655 2 281.480012 62.7545816 53.64234 -1 3654
3656 2 281.45697 62.854735 53.6480294 -1 3655
3657 2 281.471431 63.0228038 53.6955599 -1 3656
3658 2 281.515358 63.0558327 53.7204049 -1 3657
3659 2 281.55229 63.0949156 53.7433614 -1 3658
3660 2 281.543134 63.1349782 53.7592217 -1 3659
3661 2 281.563065 63.17926 53.7788945 -1 3660
3662 2 281.571891 63.2278803 53.7962987 -1 3661
3663 2 281.605238 63.2884921 53.8157623 -1 3662
3664 2 281.606133 63.3448621 53.8309069 -1 3663
3665 2 281.613786 63.4495631 53.8405074 -1 3664
3666 2 281.733332 63.579499 53.8634227 -1 3665
3667 2 281.887453 63.7729016 53.9279708 -1 3666
3668 2 281.980416 63.8670457 53.9515472 -1 3667
3669 2 282.251467 63.9788546 53.8857921 -1 3668
3670 2 282.373896 64.0360733 53.8733023 -1 3669
3671 2 282.424752 64.1017705 53.894347 -1 3670
3672 2 282.579212 64.2958275 53.9580023 -1 3671
3673 2 282.597871 64.3350596 53.9779097 -1 3672
3674 2 282.599427 64.3470793 53.9990762 -1 3673
3675 2 282.565882 64.4236321 54.0062736 -1 3674
3676 2 282.540683 64.4838076 54.0169286 -1 3675
3677 2 282.048275 63.9355198 53.9974688 -1 3668
3678 2 282.132037 63.9632947 54.0286453 -1 3677
3679 2 282.198723 63.997168 54.0564376 -1 3678
3680 2 282.266233 64.0987798 54.075028 -1 3679
3681 2 282.335861 64.2087895 54.092722 -1 3680
3682 2 282.369072 64.3087284 54.1064338 -1 3681
3683 2 282.372723 64.3618034 54.1222614 -1 3682
3684 2 282.381327 64.4165054 54.13858 -1 3683
3685 2 282.379719 64.5071901 54.1484466 -1 3684
3686 2 282.386051 64.5567277 54.210303 -1 3685
3687 2 282.371651 64.5586032 54.2531248 -1 3686
3688 2 282.375966 64.5978431 54.2709218 -1 3687
3689 2 282.406787 64.6282169 54.2937905 -1 3688
3690 2 282.429525 64.6689028 54.3140502 -1 3689
3691 2 282.44902 64.6737662 54.3387885 -1 3690
3692 2 282.567782 64.836748 54.3785404 -1 3691
3693 2 282.660313 65.2368217 54.3362804 -1 3692
3694 2 282.682907 65.2558817 54.3819736 -1 3693
3695 2 282.715704 65.2646563 54.407998 -1 3694
3696 2 282.743164 65.2624691 54.4347818 -1 3695
3697 2 282.790811 65.243847 54.4667371 -1 3696
3698 2 282.8497 65.2190967 54.501146 -1 3697
3699 2 282.925103 65.242305 54.5537491 -1 3698
3700 2 282.897638 65.2857599 54.5888771 -1 3699
3701 2 282.841266 65.2838816 54.6262299 -1 3700
3702 2 282.807758 65.4215556 54.6247417 -1 3701
3703 2 282.83224 65.5445856 54.6335377 -1 3702
3704 2 282.922756 65.5784291 54.6641703 -1 3703
3705 2 282.967445 65.552147 54.6967279 -1 3704
3706 2 283.00423 65.5731663 54.744061 -1 3705
3707 2 283.020637 65.589611 54.7666078 -1 3706
3708 2 283.04101 65.6184672 54.8105047 -1 3707
3709 2 283.091894 65.6865901 54.8306116 -1 3708
3710 2 283.134433 65.7531011 54.8497436 -1 3709
3711 2 283.248171 65.7616826 54.8870086 -1 3710
3712 2 283.379025 65.7479324 54.9297657 -1 3711
3713 2 283.437285 65.7364248 54.962048 -1 3712
3714 2 283.512998 65.7295925 54.9960799 -1 3713
3715 2 283.597271 65.7368681 55.0292699 -1 3714
3716 2 283.725042 65.8012464 55.060295 -1 3715
3717 2 283.849641 65.8445034 55.093795 -1 3716
3718 2 283.981702 65.8899794 55.1279067 -1 3717
3719 2 284.025523 65.9147211 55.1528737 -1 3718
3720 2 284.066486 65.946219 55.1764684 -1 3719
3721 2 284.113684 65.9708186 55.2018849 -1 3720
3722 2 284.146328 65.9831523 55.2270717 -1 3721
3723 2 284.433269 65.994138 55.2867764 -1 3722
3724 2 284.46063 65.9937691 55.2679848 -1 3723
3725 2 284.541326 66.0037599 55.2548495 -1 3724
3726 2 284.739956 66.1136305 55.2429769 -1 3725
3727 2 284.81409 66.1362456 55.2270355 -1 3726
3728 2 284.901708 66.1751937 55.2104854 -1 3727
3729 2 284.99452 66.2106024 55.1950914 -1 3728
3730 2 285.144089 66.2886271 55.1809077 -1 3729
3731 2 285.338198 66.4666208 55.2253152 -1 3730
3732 2 285.568137 66.5375444 55.2671598 -1 3731
3733 2 285.761489 66.6175932 55.3026992 -1 3732
3734 2 285.929188 66.7239405 55.3308906 -1 3733
3735 2 286.037668 66.7111216 55.3914511 -1 3734
3736 2 286.112215 66.7280761 55.4208254 -1 3735
3737 2 286.177779 66.7569137 55.4472855 -1 3736
3738 2 286.190008 66.8273702 55.4608832 -1 3737
3739 2 286.27133 66.9648209 55.4057971 -1 3738
3740 2 286.283419 66.9814635 55.382381 -1 3739
3741 2 286.342328 66.9754145 55.3456893 -1 3740
3742 2 286.203284 66.8761793 55.4777999 -1 3738
3743 2 286.201049 66.898143 55.4967392 -1 3742
3744 2 286.200519 66.9366139 55.5134464 -1 3743
3745 2 286.151918 66.9601746 55.5263417 -1 3744
3746 2 286.149603 66.9663736 55.5475988 -1 3745
3747 2 286.149011 66.9716796 55.5692035 -1 3746
3748 2 282.439501 64.9670379 54.6128032 -1 3701
3749 2 282.233492 64.9559285 54.6296325 -1 3748
3750 2 282.166762 64.9651916 54.6412115 -1 3749
3751 2 282.011146 64.9208989 54.669801 -1 3750
3752 2 281.96716 64.8854281 54.7134447 -1 3751
3753 2 281.920551 64.8952468 54.727831 -1 3752
3754 2 281.903993 64.8944837 54.7480902 -1 3753
3755 2 281.879424 64.8852824 54.7683437 -1 3754
3756 2 281.778241 64.8231847 54.7846606 -1 3755
3757 2 281.709354 64.8383293 54.7949904 -1 3756
3758 2 281.724956 64.8396488 54.8422861 -1 3757
3759 2 281.72355 64.8386944 54.8648001 -1 3758
3760 2 281.732757 64.8282338 54.8902002 -1 3759
3761 2 281.733076 64.8263986 54.9130927 -1 3760
3762 2 281.734498 64.8194271 54.9368623 -1 3761
3763 2 281.724874 64.7972109 54.9611227 -1 3762
3764 2 281.706547 64.7964217 54.9811211 -1 3763
3765 2 281.43004 64.8191068 55.0499876 -1 3764
3766 2 281.20101 64.9119736 55.1159619 -1 3765
3767 2 281.147118 64.9809798 55.1887161 -1 3766
3768 2 280.900438 65.0877703 55.2047467 -1 3767
3769 2 280.795736 65.0832476 55.2348259 -1 3768
3770 2 280.674011 65.0597093 55.1971443 -1 3769
3771 2 280.555549 65.0386106 55.1595537 -1 3770
3772 2 280.436009 65.0695714 55.1145647 -1 3771
3773 2 280.369019 65.084726 55.0797065 -1 3772
3774 2 279.294418 60.1981131 51.6552871 -1 3576
3775 2 279.129705 60.2950733 51.616094 -1 3774
3776 2 279.183407 60.3775646 51.6371875 -1 3775
3777 2 279.207565 60.4417566 51.6557547 -1 3776
3778 2 279.198389 60.4672134 51.6737888 -1 3777
3779 2 279.193242 60.4944999 51.6922459 -1 3778
3780 2 279.20776 60.5256295 51.7134195 -1 3779
3781 2 279.252743 60.5323523 51.7426511 -1 3780
3782 2 276.699022 56.1038259 48.9264043 -1 3483
3783 2 276.802607 55.9670345 48.8923363 -1 3782
3784 2 276.820126 55.9552093 48.8739238 -1 3783
3785 2 275.805834 54.9161813 48.8606495 -1 3478
3786 2 275.796965 54.9016616 48.8837716 -1 3785
3787 2 275.740085 54.8767571 48.8993369 -1 3786
3788 2 275.684597 54.8353122 48.9171257 -1 3787
3789 2 275.679048 54.8199835 48.9409606 -1 3788
3790 2 271.860687 53.5234719 51.2478896 -1 3285
3791 2 271.759091 53.4917134 51.2087996 -1 3790
3792 2 271.692337 53.4514721 51.1775043 -1 3791
3793 2 271.683672 53.386342 51.137265 -1 3792
3794 2 271.686453 53.3602891 51.1177176 -1 3793
3795 2 271.661696 53.1108185 51.0039039 -1 3794
3796 2 271.650978 53.0491379 50.9627973 -1 3795
3797 2 271.674119 52.9564252 50.9088163 -1 3796
3798 2 271.706535 52.7822826 50.7967272 -1 3797
3799 2 271.64507 52.5915201 50.7616746 -1 3798
3800 2 272.057041 53.4404743 52.0194034 -1 3258
3801 2 272.706454 53.805203 52.0742194 -1 3800
3802 2 272.899188 53.9987291 52.063071 -1 3801
3803 2 272.926534 54.1476484 51.9796291 -1 3802
3804 2 272.942815 54.2078887 51.9518533 -1 3803
3805 2 272.958266 54.2764688 51.922879 -1 3804
3806 2 272.9757 54.4741562 51.8780441 -1 3805
3807 2 272.970297 54.562419 51.8194523 -1 3806
3808 2 272.992167 54.6917402 51.7841314 -1 3807
3809 2 272.993189 54.8739679 51.7382719 -1 3808
3810 2 273.006736 54.9795559 51.6812069 -1 3809
3811 2 273.02592 55.0449996 51.653454 -1 3810
3812 2 273.045574 55.1736644 51.6179152 -1 3811
3813 2 273.107953 55.3237185 51.5877968 -1 3812
3814 2 273.135159 55.4617051 51.552575 -1 3813
3815 2 273.159206 55.5381933 51.5244278 -1 3814
3816 2 273.214617 55.6077346 51.5030529 -1 3815
3817 2 273.2578 55.6840568 51.4785415 -1 3816
3818 2 273.282205 55.722422 51.4552189 -1 3817
3819 2 273.370878 55.8073751 51.4150449 -1 3818
3820 2 273.443306 55.8820481 51.3962332 -1 3819
3821 2 273.515715 55.9483247 51.3784508 -1 3820
3822 2 273.619751 56.0676323 51.3600034 -1 3821
3823 2 273.656573 56.1247806 51.3366976 -1 3822
3824 2 273.760638 56.1995824 51.3237331 -1 3823
3825 2 273.859285 56.3072062 51.3056814 -1 3824
3826 2 273.866025 56.3214453 51.2820908 -1 3825
3827 2 273.882535 56.3251698 51.2385328 -1 3826
3828 2 273.917362 56.3643561 51.4017244 -1 3822
3829 2 274.004064 56.4083879 51.4354065 -1 3828
3830 2 274.02685 56.4651369 51.4787423 -1 3829
3831 2 274.080155 56.5214666 51.5046764 -1 3830
3832 2 274.105203 56.5692219 51.526444 -1 3831
3833 2 274.12904 56.6214979 51.5474184 -1 3832
3834 2 274.139714 56.6630973 51.5672859 -1 3833
3835 2 274.197246 56.7194638 51.5939356 -1 3834
3836 2 274.271783 56.8003408 51.620638 -1 3835
3837 2 274.440473 56.9949119 51.6503985 -1 3836
3838 2 274.598306 57.1840378 51.6787056 -1 3837
3839 2 274.70258 57.4244202 51.71378 -1 3838
3840 2 274.744924 57.4618784 51.7858154 -1 3839
3841 2 274.756348 57.4396522 51.8596843 -1 3840
3842 2 274.768416 57.4462437 51.8840574 -1 3841
3843 2 274.761348 57.5041817 51.8985442 -1 3842
3844 2 274.768302 57.5635317 51.9153897 -1 3843
3845 2 274.794285 57.6345083 51.9342176 -1 3844
3846 2 274.788368 57.6887667 51.9493605 -1 3845
3847 2 274.781137 57.7593744 51.9622178 -1 3846
3848 2 274.783847 57.8202855 51.9780801 -1 3847
3849 2 274.805858 57.9131818 52.0393897 -1 3848
3850 2 274.842215 57.9503269 52.0872601 -1 3849
3851 2 275.001055 58.2940464 52.0956915 -1 3850
3852 2 275.211464 58.5287278 52.1268421 -1 3851
3853 2 275.346586 58.6171792 52.1627455 -1 3852
3854 2 275.57644 58.6792341 52.1040439 -1 3853
3855 2 275.564976 58.7189918 52.0740993 -1 3854
3856 2 275.591255 58.8223511 52.0428717 -1 3855
3857 2 275.606937 59.0797812 51.9904916 -1 3856
3858 2 275.705936 59.3527947 51.9509141 -1 3857
3859 2 275.784584 59.7036009 51.9894489 -1 3858
3860 2 276.03404 59.9115705 52.029866 -1 3859
3861 2 276.208609 60.0027346 52.0944646 -1 3860
3862 2 276.406666 60.0867874 52.1182167 -1 3861
3863 2 276.506924 60.1024818 52.1563821 -1 3862
3864 2 276.648047 60.0958776 52.1359004 -1 3863
3865 2 276.794423 60.038909 52.1454397 -1 3864
3866 2 276.940528 59.8400355 52.1271592 -1 3865
3867 2 276.965538 59.7820587 52.0931106 -1 3866
3868 2 276.994412 59.806346 52.0721677 -1 3867
3869 2 277.218203 59.715155 52.0306701 -1 3868
3870 2 277.256416 59.6984028 52.0164834 -1 3869
3871 2 277.272067 59.6954422 51.9967002 -1 3870
3872 2 277.268388 59.6705025 51.9763894 -1 3871
3873 2 275.625874 59.0580558 51.9736619 -1 3857
3874 2 275.644143 59.0311427 51.9344669 -1 3873
3875 2 275.7756 59.5438521 51.8707008 -1 3874
3876 2 275.825207 59.6966614 51.8374918 -1 3875
3877 2 275.914786 59.771358 51.8210244 -1 3876
3878 2 275.950826 59.7651847 51.7367458 -1 3877
3879 2 275.961704 59.7953477 51.7120595 -1 3878
3880 2 275.973017 59.842572 51.6853321 -1 3879
3881 2 275.996138 59.864969 51.6637598 -1 3880
3882 2 276.003292 59.8653645 51.6421338 -1 3881
3883 2 276.03242 59.9085543 51.6190317 -1 3882
3884 2 276.048981 59.9289417 51.5965698 -1 3883
3885 2 276.06021 59.9653199 51.5711967 -1 3884
3886 2 276.063481 59.9960825 51.5451376 -1 3885
3887 2 276.066747 60.0151757 51.5205284 -1 3886
3888 2 276.065195 60.0547507 51.4925469 -1 3887
3889 2 276.081058 60.0904606 51.4452809 -1 3888
3890 2 276.044971 60.1335363 51.4108657 -1 3889
3891 2 276.034728 60.154009 51.3837526 -1 3890
3892 2 276.012539 60.2010235 51.3512871 -1 3891
3893 2 276.00921 60.229729 51.3243746 -1 3892
3894 2 276.004912 60.2718307 51.2956486 -1 3893
3895 2 276.005934 60.2863072 51.2712569 -1 3894
3896 2 276.007143 60.286457 51.2486624 -1 3895
3897 2 276.010848 60.321586 51.2222042 -1 3896
3898 2 276.008899 60.3654981 51.1936881 -1 3897
3899 2 276.019977 60.4025889 51.1682857 -1 3898
3900 2 276.038654 60.4784209 51.1166889 -1 3899
3901 2 276.056016 60.5209996 51.0917227 -1 3900
3902 2 276.089869 60.653426 51.0358685 -1 3901
3903 2 276.08374 60.7203203 51.0038699 -1 3902
3904 2 276.035373 60.7691159 50.9667634 -1 3903
3905 2 276.02998 60.8136695 50.9376446 -1 3904
3906 2 276.021238 60.8581196 50.9079654 -1 3905
3907 2 275.980972 60.8669777 50.8544178 -1 3906
3908 2 275.979992 60.9196358 50.8251057 -1 3907
3909 2 275.964196 60.9451276 50.7965315 -1 3908
3910 2 275.96602 60.9817762 50.7696674 -1 3909
3911 2 275.962368 61.0129193 50.7425268 -1 3910
3912 2 275.951488 61.0545803 50.6901411 -1 3911
3913 2 275.936047 61.0862802 50.6609014 -1 3912
3914 2 275.924272 61.1251957 50.6314311 -1 3913
3915 2 275.90258 61.1620577 50.6004943 -1 3914
3916 2 275.891361 61.1929465 50.5721043 -1 3915
3917 2 275.872428 61.2378754 50.5406862 -1 3916
3918 2 275.841099 61.3154112 50.5031941 -1 3917
3919 2 275.796306 61.3934527 50.4633193 -1 3918
3920 2 275.800418 61.5029776 50.4281697 -1 3919
3921 2 275.778078 61.5032366 50.37889 -1 3920
3922 2 275.772924 61.5306426 50.3520225 -1 3921
3923 2 275.742958 61.5529487 50.3214626 -1 3922
3924 2 275.739134 61.5732601 50.2956856 -1 3923
3925 2 275.72745 61.597806 50.2680403 -1 3924
3926 2 275.719757 61.6251156 50.2407622 -1 3925
3927 2 275.720686 61.6490858 50.2153858 -1 3926
3928 2 275.743954 61.665629 50.1947792 -1 3927
3929 2 275.766755 61.6768199 50.1747316 -1 3928
3930 2 275.811964 61.762316 50.1496948 -1 3929
3931 2 275.819118 61.8165985 50.1217956 -1 3930
3932 2 275.780924 61.8367811 50.0674649 -1 3931
3933 2 275.784752 61.8785207 50.0405049 -1 3932
3934 2 275.782415 61.9005638 50.0148276 -1 3933
3935 2 275.755361 62.0585977 49.9687106 -1 3934
3936 2 275.762083 62.0710868 49.9457538 -1 3935
3937 2 275.740017 62.0517002 49.8989656 -1 3936
3938 2 275.74189 62.0374458 49.878345 -1 3937
3939 2 275.757077 62.0128785 49.8612512 -1 3938
3940 2 275.857507 61.9336795 49.8653833 -1 3939
3941 2 275.916548 61.9172992 49.8548926 -1 3940
3942 2 275.926691 61.9280762 49.8327276 -1 3941
3943 2 275.934378 61.973113 49.7608121 -1 3942
3944 2 275.945565 61.9562467 49.7194762 -1 3943
3945 2 275.934928 61.9512323 49.6729701 -1 3944
3946 2 275.884548 61.9276061 49.644423 -1 3945
3947 2 275.869147 61.906454 49.5989911 -1 3946
3948 2 275.919658 61.8896317 49.5644484 -1 3947
3949 2 275.955181 61.9196414 49.5444211 -1 3948
3950 2 275.943175 61.9102695 49.520823 -1 3949
3951 2 275.955321 61.879315 49.5039386 -1 3950
3952 2 275.957569 61.857864 49.484223 -1 3951
3953 2 275.958264 61.8430425 49.4181995 -1 3952
3954 2 275.963299 61.8391746 49.374269 -1 3953
3955 2 275.949811 61.885659 49.3438581 -1 3954
3956 2 275.923478 61.9477764 49.3094033 -1 3955
3957 2 275.917677 61.9802285 49.2819823 -1 3956
3958 2 275.909506 62.0318853 49.229299 -1 3957
3959 2 275.903502 62.0669686 49.201551 -1 3958
3960 2 275.86424 62.1281613 49.1198071 -1 3959
3961 2 275.790234 62.0777885 49.0676582 -1 3960
3962 2 275.772858 62.0477637 49.0455331 -1 3961
3963 2 275.730773 61.9877666 49.0225954 -1 3962
3964 2 275.731481 61.9510795 49.0043678 -1 3963
3965 2 275.73304 61.9259499 48.9849435 -1 3964
3966 2 275.733096 61.9066792 48.9419638 -1 3965
3967 2 275.712525 61.8823835 48.895978 -1 3966
3968 2 275.701739 61.8888736 48.8707392 -1 3967
3969 2 275.694892 61.9105722 48.8444285 -1 3968
3970 2 275.68859 61.9598212 48.8150336 -1 3969
3971 2 275.68783 62.0136458 48.7860824 -1 3970
3972 2 275.693491 62.0951472 48.7550622 -1 3971
3973 2 275.694013 62.1427489 48.7270695 -1 3972
3974 2 275.698949 62.1753689 48.7015764 -1 3973
3975 2 275.704299 62.1902451 48.6782028 -1 3974
3976 2 275.70535 62.1828183 48.6566529 -1 3975
3977 2 275.782028 62.2160779 48.620948 -1 3976
3978 2 275.822348 62.2460474 48.6018969 -1 3977
3979 2 275.851135 62.1896648 48.5907848 -1 3978
3980 2 275.876092 62.1517957 48.5768768 -1 3979
3981 2 275.882125 62.0562157 48.5437428 -1 3980
3982 2 275.855479 62.0249201 48.5201351 -1 3981
3983 2 275.751078 61.979055 48.4846918 -1 3982
3984 2 275.7197 61.9200186 48.4634079 -1 3983
3985 2 275.703514 61.8595868 48.4449143 -1 3984
3986 2 275.687039 61.8266877 48.4232093 -1 3985
3987 2 275.669462 61.7857339 48.4022271 -1 3986
3988 2 275.578749 62.6361055 48.5374781 -1 3978
3989 2 275.448036 62.7464796 48.4796119 -1 3988
3990 2 275.379867 62.8389839 48.434654 -1 3989
3991 2 275.413126 62.966482 48.3807899 -1 3990
3992 2 275.417827 62.9490511 48.338518 -1 3991
3993 2 275.408504 62.9448822 48.314839 -1 3992
3994 2 275.368789 62.942551 48.2856749 -1 3993
3995 2 275.341713 62.939661 48.2587639 -1 3994
3996 2 275.343281 62.9357633 48.2369429 -1 3995
3997 2 275.287303 62.961268 48.2017802 -1 3996
3998 2 275.373786 62.9150677 48.0868505 -1 3997
3999 2 275.442698 62.9447934 48.0729158 -1 3998
4000 2 275.456989 62.9624259 48.0508681 -1 3999
4001 2 275.487313 62.888036 48.0194905 -1 4000
4002 2 275.495599 62.870992 48.0003256 -1 4001
4003 2 276.072086 61.653722 49.6186332 -1 3949
4004 2 276.187928 61.3901191 49.6924929 -1 4003
4005 2 276.250977 61.1978707 49.7488609 -1 4004
4006 2 276.245391 61.1722481 49.7962918 -1 4005
4007 2 276.253824 61.1601649 49.8218642 -1 4006
4008 2 276.274059 61.2180027 49.8638281 -1 4007
4009 2 276.227174 61.1955783 49.8810797 -1 4008
4010 2 275.527119 58.6734952 51.9126516 -1 3874
4011 2 275.50938 58.6188413 51.8934146 -1 4010
4012 2 275.449733 58.6881449 52.1950838 -1 3853
4013 2 275.466113 58.672624 52.2458035 -1 4012
4014 2 275.50737 58.6573048 52.2779826 -1 4013
4015 2 275.497543 58.6236923 52.3263479 -1 4014
4016 2 275.610829 58.6142583 52.3705453 -1 4015
4017 2 275.622493 58.6151734 52.3954297 -1 4016
4018 2 275.607868 58.6003864 52.4405881 -1 4017
4019 2 275.61392 58.6097869 52.4863471 -1 4018
4020 2 275.580956 58.6726836 52.4954829 -1 4019
4021 2 275.561237 58.6916011 52.5125334 -1 4020
4022 2 275.536343 58.7239354 52.5269661 -1 4021
4023 2 275.524287 58.7630034 52.542815 -1 4022
4024 2 275.546764 58.7638022 52.5925593 -1 4023
4025 2 275.60612 58.7507498 52.6276444 -1 4024
4026 2 275.647413 58.7335001 52.6600671 -1 4025
4027 2 275.683104 58.724215 52.6904857 -1 4026
4028 2 275.689967 58.7212762 52.7150094 -1 4027
4029 2 275.701798 58.6958445 52.7432776 -1 4028
4030 2 275.753485 58.6381127 52.7826993 -1 4029
4031 2 275.801391 58.5630188 52.8236813 -1 4030
4032 2 275.795522 58.5619064 52.8686908 -1 4031
4033 2 275.843157 58.5474858 52.9018779 -1 4032
4034 2 275.951965 58.5276611 52.9465094 -1 4033
4035 2 276.039799 58.5678735 52.9797217 -1 4034
4036 2 276.056116 58.6068147 53.000531 -1 4035
4037 2 276.090343 58.6281589 53.0267336 -1 4036
4038 2 276.119073 58.6447992 53.0525711 -1 4037
4039 2 276.144713 58.7160333 53.0937796 -1 4038
4040 2 276.163632 58.7643995 53.1367406 -1 4039
4041 2 276.185987 58.7889393 53.1604226 -1 4040
4042 2 276.214656 58.794654 53.1876296 -1 4041
4043 2 276.24384 58.8048955 53.2143386 -1 4042
4044 2 276.265349 58.8176215 53.2393841 -1 4043
4045 2 276.287944 58.862916 53.2604061 -1 4044
4046 2 276.390266 58.888718 53.2978091 -1 4045
4047 2 276.410776 58.9387525 53.3407613 -1 4046
4048 2 276.448063 58.9771373 53.365192 -1 4047
4049 2 276.478136 58.99905 53.3904968 -1 4048
4050 2 276.533156 59.0468917 53.4167512 -1 4049
4051 2 276.558204 59.0569011 53.4427133 -1 4050
4052 2 276.625116 59.0770296 53.474595 -1 4051
4053 2 276.706735 59.0641338 53.5132928 -1 4052
4054 2 276.738449 59.0971162 53.5603164 -1 4053
4055 2 276.754754 59.1257799 53.5823141 -1 4054
4056 2 276.741197 59.1644858 53.5978527 -1 4055
4057 2 276.764301 59.2167333 53.6179374 -1 4056
4058 2 276.763231 59.2304973 53.6388747 -1 4057
4059 2 276.785578 59.2817866 53.6589415 -1 4058
4060 2 276.783083 59.3045079 53.6784594 -1 4059
4061 2 276.755977 59.3430736 53.7145852 -1 4060
4062 2 276.745674 59.4466081 53.7221932 -1 4061
4063 2 276.619611 59.5553157 53.709211 -1 4062
4064 2 276.554862 59.6079297 53.7140936 -1 4063
4065 2 276.553121 59.669289 53.7286841 -1 4064
4066 2 276.561697 59.7616703 53.7638878 -1 4065
4067 2 276.624601 59.7059174 53.8048888 -1 4066
4068 2 276.666983 59.6433427 53.8432609 -1 4067
4069 2 276.655862 59.6307003 53.8659067 -1 4068
4070 2 276.651419 59.6182135 53.8896823 -1 4069
4071 2 276.629741 59.6259868 53.9078406 -1 4070
4072 2 276.631503 59.6208359 53.9317239 -1 4071
4073 2 276.623369 59.5875476 53.9575992 -1 4072
4074 2 276.628334 59.5329639 53.9885289 -1 4073
4075 2 276.637833 59.4856676 54.0192906 -1 4074
4076 2 276.631071 59.4694694 54.0431734 -1 4075
4077 2 276.613245 59.4430802 54.0664953 -1 4076
4078 2 276.611654 59.3341659 54.103479 -1 4077
4079 2 276.624839 58.977068 54.1528046 -1 4078
4080 2 276.421061 58.8740256 54.1311503 -1 4079
4081 2 276.606087 59.3377904 54.1249707 -1 4078
4082 2 276.60391 59.3614759 54.1673309 -1 4081
4083 2 276.635476 59.3679502 54.2177661 -1 4082
4084 2 276.6555 59.3399758 54.2936962 -1 4083
4085 2 276.643434 59.3397922 54.3145777 -1 4084
4086 2 276.652264 59.3139685 54.3424464 -1 4085
4087 2 276.66898 59.2955447 54.3706957 -1 4086
4088 2 276.69145 59.2655262 54.401473 -1 4087
4089 2 276.728973 59.2223305 54.4365888 -1 4088
4090 2 276.758886 59.1536511 54.4737862 -1 4089
4091 2 276.768287 59.1178403 54.5031048 -1 4090
4092 2 276.800737 59.0744546 54.5373948 -1 4091
4093 2 276.847869 59.0232792 54.5752473 -1 4092
4094 2 276.893314 58.9584785 54.614631 -1 4093
4095 2 276.918835 58.8705734 54.6766531 -1 4094
4096 2 276.949291 58.8170751 54.711984 -1 4095
4097 2 276.957263 58.7620865 54.7436673 -1 4096
4098 2 276.936245 58.704491 54.8856242 -1 4097
4099 2 276.927405 58.7042462 54.9071203 -1 4098
4100 2 276.914209 58.6984167 54.9516001 -1 4099
4101 2 276.906292 58.669181 54.9771487 -1 4100
4102 2 276.896031 58.6371517 55.0026742 -1 4101
4103 2 276.8644 58.6535278 55.0180321 -1 4102
4104 2 276.841713 58.6737503 55.0344065 -1 4103
4105 2 276.801592 58.6917156 55.0480884 -1 4104
4106 2 276.789401 58.7040348 55.0673248 -1 4105
4107 2 276.809384 58.6827102 55.096612 -1 4106
4108 2 276.833866 58.6560469 55.1273922 -1 4107
4109 2 276.847873 58.636363 55.1554375 -1 4108
4110 2 276.848855 58.6381112 55.178362 -1 4109
4111 2 276.8422 58.6278706 55.2015924 -1 4110
4112 2 276.840611 58.6304506 55.2239648 -1 4111
4113 2 276.837566 58.6293602 55.246583 -1 4112
4114 2 276.84479 58.6556194 55.2902653 -1 4113
4115 2 276.846717 58.6862586 55.3324427 -1 4114
4116 2 276.857855 58.6854959 55.3574482 -1 4115
4117 2 276.81021 58.6324597 55.3794439 -1 4116
4118 2 276.769071 58.5686426 55.4040143 -1 4117
4119 2 276.764837 58.5447707 55.429521 -1 4118
4120 2 276.754403 58.512552 55.4550967 -1 4119
4121 2 276.716029 58.4441477 55.4807758 -1 4120
4122 2 276.619061 58.3350191 55.5018856 -1 4121
4123 2 276.719867 58.3438394 55.5410656 -1 4122
4124 2 276.778192 58.3497037 55.5733156 -1 4123
4125 2 276.834198 58.3664036 55.603683 -1 4124
4126 2 276.879278 58.3418724 55.6377687 -1 4125
4127 2 276.975845 58.2804026 55.6857004 -1 4126
4128 2 276.945322 58.277367 55.726928 -1 4127
4129 2 276.906442 58.2861681 55.7420888 -1 4128
4130 2 276.925426 58.2636519 55.7714343 -1 4129
4131 2 276.957297 58.235074 55.8038161 -1 4130
4132 2 276.958487 58.1874905 55.8335403 -1 4131
4133 2 276.962327 58.1372124 55.8640932 -1 4132
4134 2 277.085387 57.9896132 55.9283664 -1 4133
4135 2 277.110372 57.9187901 55.965371 -1 4134
4136 2 277.140366 57.8179109 56.0073591 -1 4135
4137 2 276.816243 57.6646401 55.9958109 -1 4136
4138 2 276.90037 57.5925766 56.1585437 -1 4137
4139 2 276.960965 57.5828433 56.1933489 -1 4138
4140 2 276.928517 57.579416 56.2343911 -1 4139
4141 2 276.955615 57.5715154 56.2631964 -1 4140
4142 2 276.920206 57.5766077 56.2794923 -1 4141
4143 2 276.916187 57.5431245 56.3064819 -1 4142
4144 2 276.901121 57.5276624 56.3290986 -1 4143
4145 2 276.899065 57.5033689 56.355167 -1 4144
4146 2 276.880221 57.4657691 56.3801896 -1 4145
4147 2 276.847579 57.4653922 56.3977152 -1 4146
4148 2 276.771097 56.9299699 56.4583643 -1 4147
4149 2 276.881521 56.6476681 56.5394569 -1 4148
4150 2 276.787937 56.3350642 56.6127605 -1 4149
4151 2 276.781821 56.2760041 56.6430108 -1 4150
4152 2 276.778161 56.2021422 56.6757381 -1 4151
4153 2 276.800376 56.1095301 56.7155351 -1 4152
4154 2 276.829897 56.0644057 56.7500314 -1 4153
4155 2 276.867634 56.0046503 56.7879732 -1 4154
4156 2 276.84373 55.852197 56.8512968 -1 4155
4157 2 276.849845 55.8089967 56.8815098 -1 4156
4158 2 276.860454 55.7742855 56.9113255 -1 4157
4159 2 276.86498 55.7291229 56.9415451 -1 4158
4160 2 276.843215 57.5849967 56.403558 -1 4147
4161 2 276.995911 57.6463248 56.4443498 -1 4160
4162 2 277.032222 57.6679057 56.4706521 -1 4161
4163 2 277.083293 57.7099869 56.4966364 -1 4162
4164 2 276.966511 57.7038191 56.500582 -1 4163
4165 2 276.855491 57.6088546 56.5177445 -1 4164
4166 2 277.308159 57.8360357 56.3792383 -1 4145
4167 2 277.410253 58.0024339 56.3966753 -1 4166
4168 2 277.398089 58.1035088 56.4267294 -1 4167
4169 2 277.677434 58.4490959 56.3801985 -1 4168
4170 2 277.7695 58.6220651 56.3488064 -1 4169
4171 2 277.916512 58.6915867 56.3408991 -1 4170
4172 2 278.011166 58.7023093 56.3092982 -1 4171
4173 2 276.555122 58.2843409 55.4747015 -1 4122
4174 2 276.490442 58.23268 55.4474986 -1 4173
4175 2 276.48732 58.2136305 55.4265079 -1 4174
4176 2 272.077354 53.4184416 52.0494377 -1 3800
4177 2 272.103939 53.4075463 52.1492907 -1 4176
4178 2 272.140914 53.3853268 52.22924 -1 4177
4179 2 272.155089 53.3472127 52.2834969 -1 4178
4180 2 272.194673 53.3204366 52.3178427 -1 4179
4181 2 272.233604 53.2917181 52.3523097 -1 4180
4182 2 272.498789 53.3752433 52.5323849 -1 4181
4183 2 272.55776 53.4127298 52.5621609 -1 4182
4184 2 272.565942 53.4408909 52.58345 -1 4183
4185 2 272.564207 53.5015722 52.5986871 -1 4184
4186 2 271.664353 53.1317762 52.263183 -1 4180
4187 2 271.222518 52.918129 52.2047901 -1 4186
4188 2 271.060675 52.638226 52.2557775 -1 4187
4189 2 270.9278 52.4947699 52.2950565 -1 4188
4190 2 270.920607 52.3770935 52.3321152 -1 4189
4191 2 270.067482 51.9371332 51.9157059 -1 3248
4192 2 270.224853 51.9115247 51.9264565 -1 4191
4193 2 270.228201 51.9074888 51.9041352 -1 4192
4194 2 270.272013 51.9491875 51.8370056 -1 4193
4195 2 270.303094 51.9972392 51.6022395 -1 4194
4196 2 270.301219 52.0228337 51.5047441 -1 4195
4197 2 270.261535 52.0239999 51.4028697 -1 4196
4198 2 270.311911 51.9822131 51.3476761 -1 4197
4199 2 270.315918 51.9254964 51.2617212 -1 4198
4200 2 270.360452 51.9145138 51.224983 -1 4199
4201 2 270.369046 52.0202608 51.143038 -1 4200
4202 2 270.35557 52.0532043 51.1127857 -1 4201
4203 2 270.362199 52.0579915 51.0665895 -1 4202
4204 2 270.362183 52.0506164 51.0440547 -1 4203
4205 2 270.345228 52.0443781 50.9945649 -1 4204
4206 2 270.320171 52.0457157 50.8956148 -1 4205
4207 2 270.311871 52.0508023 50.7995309 -1 4206
4208 2 270.330832 52.0435435 50.7807554 -1 4207
4209 2 270.368749 52.0374325 50.7656065 -1 4208
4210 2 270.389465 52.0484091 50.7449137 -1 4209
4211 2 270.413044 52.0500068 50.7259597 -1 4210
4212 2 270.396982 52.0367791 50.7009699 -1 4211
4213 2 270.402544 52.0105447 50.6818967 -1 4212
4214 2 261.797643 41.7556017 49.7601837 -1 2360
4215 2 261.482256 41.7788715 49.7774445 -1 4214
4216 2 261.456102 41.8401162 49.8601531 -1 4215
4217 2 261.358934 41.8207183 49.8709231 -1 4216
4218 2 261.280956 41.7571374 49.9143297 -1 4217
4219 2 261.270218 41.6792429 49.9702788 -1 4218
4220 2 261.194766 41.6097722 49.9911688 -1 4219
4221 2 261.064719 41.5373815 50.0276306 -1 4220
4222 2 244.431916 48.0659898 56.1190594 -1 1923
4223 2 244.13048 48.2038516 56.0445678 -1 4222
4224 2 244.121362 48.2616394 56.0124378 -1 4223
4225 2 244.105734 48.2708546 55.985902 -1 4224
4226 2 244.073829 48.3149418 55.9515028 -1 4225
4227 2 244.037366 48.3558143 55.9167138 -1 4226
4228 2 243.996362 48.3696472 55.884882 -1 4227
4229 2 243.963104 48.3989613 55.8522972 -1 4228
4230 2 243.869553 48.1283249 55.984936 -1 4223
4231 2 243.785823 48.0905974 55.9524976 -1 4230
4232 2 244.252795 49.2073495 58.6777995 -1 1862
4233 2 243.790755 49.5927398 58.5629604 -1 4232
4234 2 243.667959 49.7798678 58.5602235 -1 4233
4235 2 243.543622 50.0293887 58.5713497 -1 4234
4236 2 243.222388 50.1645986 58.6535868 -1 4235
4237 2 243.096719 50.2684978 58.6619626 -1 4236
4238 2 243.012026 50.4082824 58.6728469 -1 4237
4239 2 242.951864 50.6285371 58.5856592 -1 4238
4240 2 242.925401 50.7452366 58.5417708 -1 4239
4241 2 242.769881 50.8873481 58.4708546 -1 4240
4242 2 242.693237 51.0100781 58.3941104 -1 4241
4243 2 242.547284 51.1877108 58.2970628 -1 4242
4244 2 242.424766 51.2092921 58.1804785 -1 4243
4245 2 242.357347 51.1691312 58.1054307 -1 4244
4246 2 242.301022 51.1923395 58.069144 -1 4245
4247 2 242.204794 51.2980664 58.0140172 -1 4246
4248 2 242.184296 51.4595503 57.9647271 -1 4247
4249 2 242.148423 51.6171478 57.9131634 -1 4248
4250 2 242.153789 51.8298835 57.8612518 -1 4249
4251 2 242.204062 51.8639532 57.842741 -1 4250
4252 2 242.218129 51.8820439 57.8199212 -1 4251
4253 2 242.319207 51.2827716 57.9684748 -1 4248
4254 2 242.346967 51.2225661 57.9591848 -1 4253
4255 2 244.288003 50.0989155 59.4741983 -1 1850
4256 2 244.175384 50.11164 59.4975767 -1 4255
4257 2 244.170265 50.1585627 59.5360021 -1 4256
4258 2 247.33359 50.4868757 62.1050775 -1 1833
4259 2 247.512916 50.4883625 62.1384329 -1 4258
4260 2 247.656876 50.5204207 62.1842818 -1 4259
4261 2 247.736378 50.5001146 62.2251261 -1 4260
4262 2 247.75876 50.4947323 62.2532544 -1 4261
4263 2 247.826177 50.4665553 62.2000958 -1 4262
4264 2 247.16112 50.9051483 62.2486472 -1 1831
4265 2 247.289795 50.7837701 62.312314 -1 4264
4266 2 247.371259 50.7220606 62.3823609 -1 4265
4267 2 247.683888 50.6665074 62.4716086 -1 4266
4268 2 247.772261 50.7176731 62.5045335 -1 4267
4269 2 247.764439 50.7514732 62.5217703 -1 4268
4270 2 247.771742 50.7803438 62.5657785 -1 4269
4271 2 247.714782 50.7858988 62.5776264 -1 4270
4272 2 247.709369 50.8031378 62.5975647 -1 4271
4273 2 247.735551 50.9422982 62.6535563 -1 4272
4274 2 247.764049 50.9782885 62.7006313 -1 4273
4275 2 247.738056 51.0426049 62.710381 -1 4274
4276 2 246.176936 53.5187673 62.7369144 -1 1685
4277 2 246.146235 53.6460732 62.7136736 -1 4276
4278 2 246.040773 53.8887074 62.707615 -1 4277
4279 2 245.964019 53.9923733 62.7025846 -1 4278
4280 2 245.864622 54.089098 62.6238758 -1 4279
4281 2 245.828469 54.3737024 62.5542053 -1 4280
4282 2 245.830994 54.4298176 62.5703467 -1 4281
4283 2 245.840766 53.978183 62.6113747 -1 4280
4284 2 245.796556 53.9584299 62.5824869 -1 4283
4285 2 245.612904 53.9653495 62.5007599 -1 4284
4286 2 245.343266 54.0274732 62.3486838 -1 4285
4287 2 244.858017 54.0639428 62.160771 -1 4286
4288 2 244.711952 54.0262615 62.0923732 -1 4287
4289 2 244.576473 53.8760965 61.9947044 -1 4288
4290 2 244.521016 53.8499558 61.9647702 -1 4289
4291 2 244.46962 53.7952437 61.9395594 -1 4290
4292 2 244.390414 53.7051045 61.8673382 -1 4291
4293 2 246.057133 54.0604817 62.8043026 -1 4279
4294 2 246.100213 54.1031939 62.8298342 -1 4293
4295 2 246.130185 54.0679122 62.8637631 -1 4294
4296 2 246.176118 54.1420128 62.9089912 -1 4295
4297 2 246.225511 54.3277544 62.9393703 -1 4296
4298 2 246.253224 54.3943056 62.9587663 -1 4297
4299 2 246.070262 54.1837155 63.4729206 -1 1656
4300 2 245.968551 54.3905906 63.4490927 -1 4299
4301 2 245.924256 54.53667 63.4678668 -1 4300
4302 2 245.801145 54.6299165 63.4795603 -1 4301
4303 2 245.694011 54.7588818 63.4892103 -1 4302
4304 2 245.710327 54.7475569 63.5174451 -1 4303
4305 2 245.665587 54.9213438 63.5085681 -1 4304
4306 2 245.666867 54.9831969 63.5237923 -1 4305
4307 2 245.726354 55.0750674 63.6164913 -1 4306
4308 2 245.801033 55.1165568 63.6480197 -1 4307
4309 2 245.847926 55.1663979 63.6732903 -1 4308
4310 2 245.559231 54.9536664 63.4135781 -1 4303
4311 2 245.561947 55.0434451 63.3778126 -1 4310
4312 2 245.492144 55.0763986 63.4077253 -1 4311
4313 2 246.018126 54.661812 65.9010643 -1 1531
4314 2 245.924873 54.8243495 65.8854525 -1 4313
4315 2 245.86862 54.8978564 65.8890581 -1 4314
4316 2 245.803905 54.9419416 65.8953278 -1 4315
4317 2 245.330202 56.385718 67.0817197 -1 1520
4318 2 245.419469 56.6916135 67.0280679 -1 4317
4319 2 245.547134 56.7981146 67.0105288 -1 4318
4320 2 245.66877 56.8424502 67.0011439 -1 4319
4321 2 245.738383 56.8107319 66.9937982 -1 4320
4322 2 245.705315 56.8690355 66.9307491 -1 4321
4323 2 245.582085 57.0405995 66.7864639 -1 4322
4324 2 245.462069 57.2630834 66.5624081 -1 4323
4325 2 245.441263 57.238949 66.5137634 -1 4324
4326 2 245.391385 57.2158339 66.4598133 -1 4325
4327 2 245.306099 57.1031007 66.4128041 -1 4326
4328 2 245.277536 57.0373851 66.3689285 -1 4327
4329 2 245.290425 56.9965549 66.3529874 -1 4328
4330 2 245.746709 56.9644293 67.0455997 -1 4320
4331 2 245.915052 57.0030481 67.0940241 -1 4330
4332 2 246.043659 57.006217 67.1406654 -1 4331
4333 2 246.102147 57.030946 67.1960241 -1 4332
4334 2 244.970776 56.4752935 67.3475648 -1 1515
4335 2 244.913161 56.9521478 67.3157276 -1 4334
4336 2 244.824697 57.0372961 67.3121031 -1 4335
4337 2 244.421283 57.2049229 67.3639581 -1 4336
4338 2 244.228355 57.276689 67.4915818 -1 4337
4339 2 244.163753 57.2660223 67.5311973 -1 4338
4340 2 244.086409 57.3235033 67.6321235 -1 4339
4341 2 244.059514 57.3301594 67.6757004 -1 4340
4342 2 244.050763 57.4005355 67.7127427 -1 4341
4343 2 243.955639 57.5299157 67.7506594 -1 4342
4344 2 243.891826 57.5987388 67.7785295 -1 4343
4345 2 243.868109 57.6896521 67.8098774 -1 4344
4346 2 243.757755 57.8556846 67.8889002 -1 4345
4347 2 243.728744 57.9329673 67.9461029 -1 4346
4348 2 243.667452 58.0082436 67.9981441 -1 4347
4349 2 243.551941 57.9690751 68.0586965 -1 4348
4350 2 243.497631 58.0582647 68.0851537 -1 4349
4351 2 243.546787 57.948724 68.2588435 -1 4350
4352 2 243.560443 57.9411442 68.2870744 -1 4351
4353 2 243.597213 57.9094824 68.3476907 -1 4352
4354 2 243.637515 57.8368163 68.4152435 -1 4353
4355 2 243.679427 57.82559 68.4735825 -1 4354
4356 2 243.745077 57.7867599 68.5154071 -1 4355
4357 2 244.517462 56.3108067 68.2026628 -1 513
4358 2 244.63961 56.4511039 68.2271634 -1 4357
4359 2 244.628819 56.5273135 68.2385784 -1 4358
4360 2 244.61281 56.559174 68.2557344 -1 4359
4361 2 243.693119 58.5737204 71.6088353 -1 473
4362 2 244.160771 58.7373773 71.6322186 -1 4361
4363 2 244.558654 58.7327014 71.6466705 -1 4362
4364 2 244.796965 58.8992746 71.7089126 -1 4363
4365 2 245.102157 58.9235544 71.779552 -1 4364
4366 2 245.314049 58.9434711 71.8358327 -1 4365
4367 2 245.575893 59.0170318 71.8918093 -1 4366
4368 2 245.329628 58.9487318 71.8375304 -1 4367
4369 2 245.689603 58.6749374 71.8641027 -1 4368
4370 2 246.299639 58.6145051 71.9980714 -1 4369
4371 2 246.403148 58.6130198 72.0401822 -1 4370
4372 2 246.452199 58.6887502 72.061314 -1 4371
4373 2 246.496866 58.7065411 72.1157375 -1 4372
4374 2 246.521301 58.7439161 72.1887428 -1 4373
4375 2 246.517407 58.8195034 72.2261867 -1 4374
4376 2 246.465075 58.3617766 72.0146735 -1 4371
4377 2 246.485848 58.2738221 72.0068296 -1 4376
4378 2 246.606738 58.1225861 71.9753244 -1 4377
4379 2 246.623491 58.0296346 71.9426381 -1 4378
4380 2 246.71428 57.9041754 71.9271364 -1 4379
4381 2 247.486967 57.7709482 72.099796 -1 4380
4382 2 247.544008 57.7990567 72.1297257 -1 4381
4383 2 247.72425 57.7783316 72.1129948 -1 4382
4384 2 247.92656 57.6597559 72.0902651 -1 4383
4385 2 248.068135 57.5777324 72.1015431 -1 4384
4386 2 248.282504 57.5601343 72.0655166 -1 4385
4387 2 248.302943 57.5795539 71.9916454 -1 4386
4388 2 248.250204 57.6386432 71.8252513 -1 4387
4389 2 248.329709 57.7234759 71.7266361 -1 4388
4390 2 248.578306 57.7558809 71.6646367 -1 4389
4391 2 248.838092 57.791654 71.5550044 -1 4390
4392 2 248.953976 57.8089762 71.5473461 -1 4391
4393 2 249.402316 57.7575195 71.5574514 -1 4392
4394 2 249.524099 57.7841651 71.4758237 -1 4393
4395 2 249.5474 57.6958202 71.3703925 -1 4394
4396 2 249.567939 57.6716244 71.3530182 -1 4395
4397 2 249.627252 57.6651864 71.3150524 -1 4396
4398 2 249.71564 57.6417776 71.2846781 -1 4397
4399 2 249.806427 57.5454586 71.2657863 -1 4398
4400 2 249.584739 57.8084908 71.6053158 -1 4393
4401 2 249.628082 57.8059998 71.6622145 -1 4400
4402 2 246.728683 57.8744592 71.9091817 -1 4380
4403 2 246.595004 57.9619758 71.8487329 -1 4402
4404 2 246.549372 58.0184618 71.8075451 -1 4403
4405 2 246.488555 58.1077391 71.7587629 -1 4404
4406 2 246.425785 58.1508104 71.7168212 -1 4405
4407 2 246.387026 58.0571978 71.7000494 -1 4406
4408 2 247.081553 57.6303343 72.0049421 -1 4402
4409 2 247.09242 57.4394746 72.0112649 -1 4408
4410 2 247.034577 57.2033827 71.9882833 -1 4409
4411 2 247.054723 57.186374 71.9693028 -1 4410
4412 2 247.169582 57.0300828 71.9375148 -1 4411
4413 2 247.289796 56.8639595 71.9330179 -1 4412
4414 2 247.321135 56.8352173 71.8928274 -1 4413
4415 2 247.301868 56.7166046 71.8331196 -1 4414
4416 2 247.326267 56.6286706 71.8008193 -1 4415
4417 2 246.923491 57.2241119 72.0166816 -1 4410
4418 2 227.675497 64.6001173 80.2686195 -1 381
4419 2 227.534625 64.7843613 80.3456484 -1 4418
4420 2 227.523557 64.8334554 80.3608716 -1 4419
4421 2 227.484369 64.8728445 80.3742946 -1 4420
4422 2 227.474956 64.9104929 80.3920895 -1 4421
4423 2 227.508532 64.947303 80.4158616 -1 4422
4424 2 227.529712 64.9849617 80.4378018 -1 4423
4425 2 227.579405 65.0085419 80.4931757 -1 4424
4426 2 227.615097 65.0531174 80.5424162 -1 4425
4427 2 227.572522 65.1930584 80.5619011 -1 4426
4428 2 227.39524 65.2547619 80.5789455 -1 4427
4429 2 227.424764 65.7290045 80.5414506 -1 4428
4430 2 227.43024 65.7333538 80.5681101 -1 4429
4431 2 227.433211 65.7263849 80.5966765 -1 4430
4432 2 227.476535 65.7385484 80.7072542 -1 4431
4433 2 227.485607 65.7104264 80.8478467 -1 4432
4434 2 227.487927 65.7006165 80.9303451 -1 4433
4435 2 227.481046 65.7074899 80.9547928 -1 4434
4436 2 227.434801 65.7613264 80.9646029 -1 4435
4437 2 227.372743 65.7733122 80.9805383 -1 4436
4438 2 227.353683 65.8149651 80.9964619 -1 4437
4439 2 227.183194 65.8162555 80.9729599 -1 4438
4440 2 227.04426 65.7993165 80.9305709 -1 4439
4441 2 226.865363 65.7968015 80.9333863 -1 4440
4442 2 226.826969 65.7557543 80.9631277 -1 4441
4443 2 227.669453 65.7615234 81.0231779 -1 4436
4444 2 227.666728 65.7770975 81.0464738 -1 4443
4445 4 196.897013 68.6050229 86.1963109 -1 205
4446 4 196.65378 68.5876138 86.1792832 -1 4445
4447 4 196.505385 68.5438734 86.1865641 -1 4446
4448 4 196.353052 68.5115385 86.1905263 -1 4447
4449 4 196.174402 68.5082513 86.1829285 -1 4448
4450 4 195.994286 68.5087643 86.1741469 -1 4449
4451 4 195.737014 68.4622403 86.1600022 -1 4450
4452 4 195.523914 68.4324357 86.1780274 -1 4451
4453 4 195.313209 68.3926321 86.2256168 -1 4452
4454 4 195.133633 68.3184372 86.2866601 -1 4453
4455 4 194.988242 68.1969831 86.3375072 -1 4454
4456 4 194.855893 68.0927117 86.3601638 -1 4455
4457 4 194.710336 67.9731348 86.3833611 -1 4456
4458 4 194.472827 67.8559549 86.3872731 -1 4457
4459 4 194.300337 67.7663469 86.3983821 -1 4458
4460 4 194.18271 67.7357079 86.4079994 -1 4459
4461 4 193.700476 67.642363 86.4104105 -1 4460
4462 4 193.541535 67.6488081 86.4034653 -1 4461
4463 4 193.408584 67.6155762 86.4914442 -1 4462
4464 4 193.313019 67.636784 86.4943186 -1 4463
4465 4 193.246988 67.674289 86.4997993 -1 4464
4466 4 192.580355 67.9407517 86.4952862 -1 4465
4467 4 192.559572 67.9506026 86.5159498 -1 4466
4468 4 192.54202 67.9926023 86.5304989 -1 4467
4469 4 192.480292 68.0170326 86.5666659 -1 4468
4470 4 192.410198 68.0539341 86.5714565 -1 4469
4471 4 192.324399 68.0701171 86.6314025 -1 4470
4472 3 192.311413 67.4100215 86.7683616 -1 4471
4473 3 192.471297 67.1328879 86.8876981 -1 4472
4474 3 192.720504 66.8913266 86.9371522 -1 4473
4475 3 192.91833 66.6776682 86.9701933 -1 4474
4476 3 192.964138 66.4938836 86.9382487 -1 4475
4477 3 193.041897 66.3399826 86.9336634 -1 4476
4478 3 193.22097 66.2181146 86.9704275 -1 4477
4479 3 193.495236 66.0392231 87.0396344 -1 4478
4480 3 193.822822 65.8353292 87.0985734 -1 4479
4481 3 194.031447 65.803482 87.0948584 -1 4480
4482 3 194.068401 65.7958188 87.0771196 -1 4481
4483 3 194.103855 65.7839644 87.0599917 -1 4482
4484 3 193.915259 65.7520668 87.2176444 -1 4480
4485 3 193.94497 65.7249625 87.3112183 -1 4484
4486 3 193.979692 65.6294469 87.4210089 -1 4485
4487 3 193.986633 65.5994863 87.5104561 -1 4486
4488 3 193.921268 65.5843127 87.5272746 -1 4487
4489 3 193.786711 65.4798061 87.5765786 -1 4488
4490 3 193.610442 65.3855047 87.6148574 -1 4489
4491 3 193.520653 65.3255713 87.5822709 -1 4490
4492 3 193.528373 65.2732192 87.5684438 -1 4491
4493 3 193.569364 65.2192422 87.5619701 -1 4492
4494 3 193.603333 65.1863696 87.5493209 -1 4493
4495 3 193.662617 65.1451671 87.5438528 -1 4494
4496 3 193.670106 65.0433863 87.4868127 -1 4495
4497 3 193.742632 64.9780449 87.4352811 -1 4496
4498 3 193.863045 64.9441351 87.4410579 -1 4497
4499 3 193.967318 64.7791046 87.4186594 -1 4498
4500 3 194.042036 64.6978025 87.4255684 -1 4499
4501 3 194.08289 64.672287 87.4127668 -1 4500
4502 3 193.585335 65.3434206 87.6460725 -1 4490
4503 3 193.540119 65.2398667 87.7409898 -1 4502
4504 3 193.524963 65.2449784 87.7637664 -1 4503
4505 3 193.473907 65.257801 87.8314708 -1 4504
4506 3 193.441506 65.3628206 87.9366614 -1 4505
4507 3 193.536876 65.3345919 88.0170829 -1 4506
4508 3 193.645905 65.3036683 88.1280241 -1 4507
4509 3 193.66486 65.3186167 88.2098147 -1 4508
4510 3 193.684465 65.3150672 88.241762 -1 4509
4511 3 193.731126 65.2951924 88.3100669 -1 4510
4512 3 193.676864 65.1361873 88.3343197 -1 4511
4513 3 193.733117 65.0160893 88.3460499 -1 4512
4514 3 193.795051 64.9563429 88.3183949 -1 4513
4515 3 194.01585 64.8563626 88.3061444 -1 4514
4516 3 194.161064 64.8119819 88.3196229 -1 4515
4517 3 194.257241 64.7887586 88.3180212 -1 4516
4518 3 194.429404 64.7699514 88.3313841 -1 4517
4519 3 194.593736 64.6106427 88.3479702 -1 4518
4520 3 194.669567 64.4955511 88.3089038 -1 4519
4521 3 194.683864 64.460007 88.292937 -1 4520
4522 3 193.68356 65.1326246 88.3635648 -1 4512
4523 3 193.662566 65.1288111 88.4411256 -1 4522
4524 3 193.607437 65.1106977 88.5147137 -1 4523
4525 3 193.588668 65.1483575 88.5833848 -1 4524
4526 3 193.560688 65.1669651 88.7083784 -1 4525
4527 3 193.592601 65.1758807 88.740058 -1 4526
4528 3 193.590186 65.2193658 88.8107687 -1 4527
4529 3 193.592749 65.2718405 88.8265291 -1 4528
4530 3 193.622972 65.0811771 88.8756317 -1 4528
4531 3 193.690397 65.0815222 88.9706012 -1 4530
4532 3 193.710188 65.1096431 89.0223548 -1 4531
4533 3 193.712824 65.1186477 89.0478431 -1 4532
4534 3 193.62268 64.8770324 89.0833645 -1 4533
4535 3 193.567556 64.864297 89.1016453 -1 4534
4536 3 193.541947 64.7621602 89.1462892 -1 4535
4537 3 193.576765 64.7513375 89.1829904 -1 4536
4538 3 193.57571 64.7169723 89.2713825 -1 4537
4539 3 193.568767 64.7017087 89.3272578 -1 4538
4540 3 193.529523 64.6862594 89.3494617 -1 4539
4541 3 193.47751 64.6190527 89.3806992 -1 4540
4542 3 193.475953 64.6126548 89.4087507 -1 4541
4543 3 193.487215 64.6001993 89.4408569 -1 4542
4544 3 193.90574 65.4045868 89.0509675 -1 4533
4545 3 193.944319 65.5764165 89.101397 -1 4544
4546 3 193.870971 65.7327777 89.1858473 -1 4545
4547 3 194.029985 65.7829776 89.2346704 -1 4546
4548 3 194.248429 65.9001271 89.2808893 -1 4547
4549 3 194.495015 65.9262194 89.2994159 -1 4548
4550 3 194.572273 65.9028138 89.3476001 -1 4549
4551 3 194.638161 65.8905724 89.4447064 -1 4550
4552 3 194.669275 65.9242949 89.5511434 -1 4551
4553 3 194.71814 65.8941604 89.5949019 -1 4552
4554 3 194.7561 65.9351632 89.6204716 -1 4553
4555 3 194.85452 66.1459516 89.6206184 -1 4554
4556 3 194.912234 66.3790891 89.5537034 -1 4555
4557 3 194.823535 66.4561167 89.5987737 -1 4556
4558 3 194.852487 66.4994829 89.6487921 -1 4557
4559 3 194.852904 66.5669616 89.6607114 -1 4558
4560 3 194.623518 65.8634182 89.2863482 -1 4549
4561 3 194.672747 65.8083258 89.2550886 -1 4560
4562 3 194.797883 65.7727888 89.2083161 -1 4561
4563 3 194.974391 65.5870489 89.1251538 -1 4562
4564 3 195.028541 65.3922479 89.1803443 -1 4563
4565 3 195.030056 65.348624 89.1635597 -1 4564
4566 3 195.042604 65.2961654 89.1241189 -1 4565
4567 3 195.06628 65.2857306 89.0505221 -1 4566
4568 3 195.002909 65.3813245 88.9887281 -1 4567
4569 3 195.000528 65.421226 88.9252726 -1 4568
4570 3 195.07397 65.2438622 89.0346246 -1 4567
4571 3 195.07421 65.2257378 89.0117988 -1 4570
4572 3 193.823777 65.7423776 89.2007993 -1 4546
4573 3 193.755841 65.7413281 89.2676286 -1 4572
4574 3 193.608914 65.7340539 89.3462878 -1 4573
4575 3 193.317329 65.4887021 89.3671735 -1 4574
4576 3 193.273848 65.4846061 89.3859359 -1 4575
4577 3 193.09477 65.454944 89.4359728 -1 4576
4578 3 192.997672 65.4718223 89.4658032 -1 4577
4579 3 193.492028 65.0755161 87.7947379 -1 4503
4580 3 193.370035 64.8826966 87.839428 -1 4579
4581 3 193.284168 64.5983284 87.9124737 -1 4580
4582 3 193.350837 64.3427392 87.9030415 -1 4581
4583 3 193.377122 64.1532552 87.8702961 -1 4582
4584 3 193.487251 64.0299419 87.8131735 -1 4583
4585 3 193.641575 63.9271257 87.787926 -1 4584
4586 3 193.772411 63.8019343 87.7900647 -1 4585
4587 3 193.794418 63.7282236 87.7301932 -1 4586
4588 3 193.870024 63.6311815 87.7414294 -1 4587
4589 3 193.880624 63.7521886 87.6614323 -1 4588
4590 3 193.95854 63.8404895 87.6032732 -1 4589
4591 3 194.141616 63.8468174 87.5862257 -1 4590
4592 3 194.209269 63.8023598 87.5020089 -1 4591
4593 3 194.287268 63.8157201 87.433833 -1 4592
4594 3 194.257985 63.8215388 87.3174294 -1 4593
4595 3 194.249767 63.8464877 87.2827252 -1 4594
4596 3 194.283483 63.8760584 87.2558355 -1 4595
4597 3 194.297591 63.8792389 87.20363 -1 4596
4598 3 194.324125 63.8899948 87.1523006 -1 4597
4599 3 194.370106 63.8993679 87.10539 -1 4598
4600 3 194.51678 63.9253358 87.0486838 -1 4599
4601 3 194.687572 63.9889218 86.9883638 -1 4600
4602 3 194.704062 63.9935809 86.9635094 -1 4601
4603 3 194.721246 64.002364 86.9378504 -1 4602
4604 3 194.686083 64.0532036 86.8642248 -1 4603
4605 3 194.731131 64.168041 86.7655886 -1 4604
4606 3 194.624208 64.3016045 86.739856 -1 4605
4607 3 194.063056 63.4591364 87.7950299 -1 4588
4608 3 194.160818 63.3289259 87.8188639 -1 4607
4609 3 194.215975 63.2307773 87.8262703 -1 4608
4610 3 194.242381 63.1985247 87.8122254 -1 4609
4611 3 194.20975 65.5376273 87.543735 -1 4487
4612 3 194.239793 65.5073756 87.5296398 -1 4611
4613 3 194.332313 65.4051365 87.5446857 -1 4612
4614 3 194.382242 65.3490987 87.5405352 -1 4613
4615 3 194.367143 65.3095661 87.5190976 -1 4614
4616 3 193.037576 66.3202058 87.0183606 -1 4476
4617 3 192.828224 66.128005 87.0436284 -1 4616
4618 3 192.82265 66.1055297 87.0744694 -1 4617
4619 3 192.852899 66.0972661 87.109697 -1 4618
4620 3 192.881495 66.1068555 87.140679 -1 4619
4621 3 192.863288 66.0750645 87.1709166 -1 4620
4622 3 192.755934 66.0459498 87.2090332 -1 4621
4623 3 192.667145 66.0193756 87.1962696 -1 4622
4624 3 192.544771 65.9807351 87.2062015 -1 4623
4625 3 192.459885 65.9851544 87.2687602 -1 4624
4626 3 192.446756 66.0252153 87.3114501 -1 4625
4627 3 192.481286 66.03668 87.3703477 -1 4626
4628 3 192.315732 65.9335067 87.439503 -1 4627
4629 3 192.25731 65.868427 87.5227639 -1 4628
4630 3 192.138845 65.8631136 87.6074342 -1 4629
4631 3 192.009225 65.8091588 87.7004018 -1 4630
4632 3 191.920398 65.7590465 87.8281341 -1 4631
4633 3 191.967399 65.7728058 87.9432078 -1 4632
4634 3 191.948331 65.7280199 88.0302155 -1 4633
4635 3 191.818336 65.5602506 88.121069 -1 4634
4636 3 191.705055 65.4127113 88.2110406 -1 4635
4637 3 191.696586 65.2782933 88.3201547 -1 4636
4638 3 191.691326 65.2345541 88.4098832 -1 4637
4639 3 191.637172 65.3243697 88.4056774 -1 4638
4640 3 191.588248 65.3747271 88.4383654 -1 4639
4641 3 191.508114 65.3834726 88.4737248 -1 4640
4642 3 191.362324 65.3381293 88.5072977 -1 4641
4643 3 191.319004 65.3120156 88.531039 -1 4642
4644 3 191.223992 65.2375863 88.5546518 -1 4643
4645 3 191.196992 65.2206708 88.5797816 -1 4644
4646 3 191.13374 65.1698371 88.6048352 -1 4645
4647 3 191.132511 65.2033158 88.6241965 -1 4646
4648 3 191.126087 65.2265488 88.6447401 -1 4647
4649 3 191.105143 65.262932 88.6593341 -1 4648
4650 3 191.772849 65.2488679 88.4778654 -1 4638
4651 3 191.868515 65.2990619 88.5137939 -1 4650
4652 3 191.900202 65.3260371 88.5414676 -1 4651
4653 3 191.939157 65.3169093 88.5786604 -1 4652
4654 3 191.962856 65.3105312 88.6120472 -1 4653
4655 3 192.069118 65.2757292 88.6690054 -1 4654
4656 3 192.099383 65.2615441 88.70549 -1 4655
4657 3 192.162212 65.1960009 88.679196 -1 4656
4658 3 192.182542 65.2258758 88.8117956 -1 4656
4659 3 192.19885 65.2313512 88.8679606 -1 4658
4660 3 192.281875 65.1863074 88.9492928 -1 4659
4661 3 192.326917 65.1453175 88.9948118 -1 4660
4662 3 192.438985 65.0941739 89.0566012 -1 4661
4663 3 192.598098 65.0970001 89.0622408 -1 4662
4664 3 192.761906 65.103269 89.0680993 -1 4663
4665 3 192.814134 65.1357354 89.0178285 -1 4664
4666 3 192.90316 65.1276892 88.9843046 -1 4665
4667 3 192.931844 65.1575432 88.9566547 -1 4666
4668 3 192.705387 66.0696853 87.2203767 -1 4623
4669 3 192.697747 66.0854563 87.2424298 -1 4668
4670 4 192.256005 68.0870643 86.6407382 -1 4471
4671 4 192.197013 68.0829066 86.6564501 -1 4670
4672 4 192.098446 68.1355521 86.6520439 -1 4671
4673 4 191.347344 68.4226216 86.5716771 -1 4672
4674 4 191.190283 68.4552414 86.5863483 -1 4673
4675 4 191.007567 68.4447179 86.6046421 -1 4674
4676 4 190.53116 68.4430325 86.6139547 -1 4675
4677 4 190.389858 68.4579279 86.6625001 -1 4676
4678 4 190.286889 68.3559377 86.6892087 -1 4677
4679 4 189.942313 68.4087745 86.7414453 -1 4678
4680 4 189.741114 68.4865518 86.7643813 -1 4679
4681 4 189.27833 68.5529922 86.8972039 -1 4680
4682 4 189.145305 68.5601908 86.9219455 -1 4681
4683 4 188.896153 68.5136254 86.9604624 -1 4682
4684 4 188.731529 68.359383 87.0119044 -1 4683
4685 3 189.115635 68.3044238 87.1040563 -1 4684
4686 3 189.15515 68.2096471 87.1591182 -1 4685
4687 3 189.237932 68.0839935 87.2297262 -1 4686
4688 3 189.28503 68.0203283 87.2799625 -1 4687
4689 3 189.297335 67.86483 87.342128 -1 4688
4690 3 189.356465 67.5728326 87.3887233 -1 4689
4691 3 189.419119 67.4149405 87.4080483 -1 4690
4692 3 189.451125 67.3841923 87.3670692 -1 4691
4693 3 189.530621 67.3712632 87.3323134 -1 4692
4694 3 189.74335 67.5067062 87.3213273 -1 4693
4695 3 189.497682 67.352659 87.3022169 -1 4693
4696 3 189.511159 67.2893644 87.2913141 -1 4695
4697 3 189.556341 67.228301 87.2595188 -1 4696
4698 3 189.664626 67.1552963 87.2164417 -1 4697
4699 3 189.724799 67.1032162 87.158818 -1 4698
4700 3 189.294924 67.7570343 87.3912916 -1 4689
4701 3 189.28334 67.5401462 87.488613 -1 4700
4702 3 189.243646 67.507247 87.5143016 -1 4701
4703 3 189.21948 67.4782238 87.5424379 -1 4702
4704 3 189.188043 67.4662443 87.5654583 -1 4703
4705 3 189.168919 67.4724165 87.5872371 -1 4704
4706 3 189.110919 67.5050969 87.6494573 -1 4705
4707 3 188.976148 67.4935703 87.7319944 -1 4706
4708 3 188.850296 67.538408 87.8045364 -1 4707
4709 3 188.678915 67.5642921 87.8444493 -1 4708
4710 3 188.533368 67.6026921 87.9142648 -1 4709
4711 3 188.422649 67.6272946 87.9672005 -1 4710
4712 3 188.327539 67.6727409 88.0461442 -1 4711
4713 3 188.324846 67.7041023 88.1202943 -1 4712
4714 3 188.380537 67.6940603 88.1882413 -1 4713
4715 3 188.378564 67.6771349 88.2455771 -1 4714
4716 3 188.331876 67.6617186 88.3203526 -1 4715
4717 3 188.262698 67.6380753 88.3921799 -1 4716
4718 3 188.309806 67.5558022 88.5006226 -1 4717
4719 3 188.381757 67.5844159 88.5637045 -1 4718
4720 3 188.378078 67.5986401 88.6140761 -1 4719
4721 3 188.404487 67.7009917 88.7061877 -1 4720
4722 3 188.504105 67.6936439 88.8095193 -1 4721
4723 3 188.507 67.6725748 88.8956878 -1 4722
4724 3 188.465973 67.7073313 88.9879949 -1 4723
4725 3 188.456845 67.6997647 89.0958158 -1 4724
4726 3 188.437624 67.6319785 89.1602494 -1 4725
4727 3 188.440248 67.6034892 89.2478808 -1 4726
4728 3 188.378984 67.6468942 89.3071225 -1 4727
4729 3 188.31977 67.6405442 89.3233116 -1 4728
4730 3 188.294505 67.6240951 89.3486215 -1 4729
4731 3 188.212903 67.6427397 89.4359686 -1 4730
4732 3 188.101729 67.7682929 89.4946229 -1 4731
4733 3 188.064554 67.8621502 89.548179 -1 4732
4734 3 187.972959 67.9811259 89.5313135 -1 4733
4735 4 188.617599 68.2825 87.0580362 -1 4684
4736 4 188.520175 68.2716348 87.0668594 -1 4735
4737 4 188.42556 68.236501 87.0812977 -1 4736
4738 4 187.354113 67.7571721 87.3887074 -1 4737
4739 4 187.257456 67.7018966 87.4069225 -1 4738
4740 4 187.058415 67.6084645 87.438563 -1 4739
4741 4 187.027232 67.5943944 87.4621006 -1 4740
4742 4 186.967763 67.5858372 87.5057004 -1 4741
4743 4 186.836695 67.561091 87.5647046 -1 4742
4744 4 186.566545 67.4916128 87.5489577 -1 4743
4745 4 186.302713 67.4830549 87.6308328 -1 4744
4746 4 186.149046 67.2996652 87.6638345 -1 4745
4747 4 185.874512 67.1317811 87.7224359 -1 4746
4748 4 185.627425 67.0732474 87.7638901 -1 4747
4749 4 185.035542 66.7869351 87.9165834 -1 4748
4750 4 184.693304 66.6348012 87.9850746 -1 4749
4751 4 184.624717 66.5931308 88.0066481 -1 4750
4752 4 184.512817 66.5703934 88.0423314 -1 4751
4753 4 184.462501 66.5633343 88.0604741 -1 4752
4754 4 184.427204 66.5657293 88.0798372 -1 4753
4755 4 184.131802 66.5674659 88.2082984 -1 4754
4756 4 184.112113 66.5768081 88.2570709 -1 4755
4757 4 184.040631 66.5720952 88.2702101 -1 4756
4758 4 183.937846 66.6088492 88.3227875 -1 4757
4759 4 183.844134 66.6204889 88.3551944 -1 4758
4760 4 183.639715 66.6699203 88.4383598 -1 4759
4761 4 183.58028 66.7040969 88.4733738 -1 4760
4762 4 183.464871 66.8183662 88.5894796 -1 4761
4763 4 183.149327 66.9293196 88.7462595 -1 4762
4764 4 183.036962 66.905429 88.7548964 -1 4763
4765 3 183.368024 66.9488154 88.9265183 -1 4764
4766 3 183.374111 67.0253173 89.0491255 -1 4765
4767 3 183.364168 67.0710294 89.1473448 -1 4766
4768 3 183.324992 67.0386896 89.2560442 -1 4767
4769 3 183.269901 67.0671509 89.2933641 -1 4768
4770 3 183.258274 67.0721768 89.3173566 -1 4769
4771 3 183.604281 67.1544047 89.3726848 -1 4770
4772 3 183.734635 67.2494663 89.3798046 -1 4771
4773 3 183.777984 67.3814502 89.4156903 -1 4772
4774 3 183.758574 67.4372972 89.4271814 -1 4773
4775 3 183.79311 67.4510474 89.4589306 -1 4774
4776 3 183.818056 67.2999182 89.3591273 -1 4772
4777 3 183.882667 67.3069019 89.3437674 -1 4776
4778 3 183.99031 67.2875932 89.3156164 -1 4777
4779 3 183.212166 67.0745582 89.3346406 -1 4770
4780 3 183.00713 67.1166787 89.3374212 -1 4779
4781 3 182.842224 67.1254084 89.3833917 -1 4780
4782 3 182.612451 67.1202708 89.5014422 -1 4781
4783 3 182.376871 67.1602092 89.5811911 -1 4782
4784 3 182.055636 67.3476724 89.6390403 -1 4783
4785 3 181.875269 67.4222531 89.6403284 -1 4784
4786 3 181.591918 67.4996814 89.6746301 -1 4785
4787 3 181.439798 67.5706477 89.7103918 -1 4786
4788 3 180.911749 67.5040282 89.8628482 -1 4787
4789 3 180.671927 67.4789651 89.9287977 -1 4788
4790 3 180.398792 67.4267428 89.9659464 -1 4789
4791 3 180.124635 67.3941699 89.9709071 -1 4790
4792 3 179.976992 67.3506702 90.0049579 -1 4791
4793 3 179.84542 67.3674647 90.0293859 -1 4792
4794 3 179.325181 67.0275734 90.0775978 -1 4793
4795 3 179.207857 66.994996 90.116014 -1 4794
4796 3 179.092803 66.9651034 90.1543853 -1 4795
4797 3 179.010843 66.9938765 90.2149549 -1 4796
4798 3 178.981938 67.0251263 90.2861395 -1 4797
4799 3 178.901512 67.0083708 90.385119 -1 4798
4800 3 178.729157 66.9425046 90.4477591 -1 4799
4801 3 178.574495 66.8713989 90.5154091 -1 4800
4802 3 178.425269 66.8389266 90.6039301 -1 4801
4803 3 178.344769 66.8030545 90.6513751 -1 4802
4804 3 178.106371 66.5948823 90.7606963 -1 4803
4805 3 178.02084 66.5801691 90.7744583 -1 4804
4806 3 177.938506 66.5588028 90.7903853 -1 4805
4807 3 177.855817 66.5355485 90.8066868 -1 4806
4808 3 177.584467 66.4038993 90.9212731 -1 4807
4809 3 178.038247 66.1511441 91.0708808 -1 4808
4810 3 178.184013 66.1112032 91.1378332 -1 4809
4811 3 178.185498 66.0675362 91.1760545 -1 4810
4812 3 177.497546 66.4137932 90.9577131 -1 4808
4813 3 177.383691 66.4683651 90.9786873 -1 4812
4814 3 177.619839 66.1705784 91.0654428 -1 4813
4815 3 177.932798 66.1160778 91.1698842 -1 4814
4816 3 178.013039 66.0324853 91.2331747 -1 4815
4817 3 178.049362 66.0077791 91.2742928 -1 4816
4818 3 178.047856 65.9950148 91.3050176 -1 4817
4819 3 178.054813 65.9521599 91.3442127 -1 4818
4820 3 178.062036 65.9476471 91.3748598 -1 4819
4821 3 178.041783 65.9252269 91.4321085 -1 4820
4822 3 178.034617 65.924712 91.4589344 -1 4821
4823 3 177.981914 65.9792921 91.4641619 -1 4822
4824 3 177.953835 65.9067266 91.5592917 -1 4823
4825 3 178.054598 65.8462688 91.6213867 -1 4824
4826 3 178.357077 65.7991484 91.7210361 -1 4825
4827 3 178.064275 65.826736 91.6558798 -1 4825
4828 3 178.059083 65.8317742 91.6818445 -1 4827
4829 3 178.060965 65.8226602 91.7124169 -1 4828
4830 3 178.066753 65.8106709 91.7444188 -1 4829
4831 3 178.064711 65.8131047 91.7997294 -1 4830
4832 3 178.085049 65.8532274 91.8228954 -1 4831
4833 3 178.141332 65.9086409 91.8498057 -1 4832
4834 3 178.130131 65.9287537 91.8711429 -1 4833
4835 3 177.323012 66.5037275 90.9866177 -1 4813
4836 3 177.233943 66.575711 91.0088386 -1 4835
4837 3 177.209012 66.593441 91.0280541 -1 4836
4838 3 177.154025 66.6252444 91.066269 -1 4837
4839 3 176.962 66.654476 91.1054546 -1 4838
4840 3 176.872295 66.5661485 91.1353252 -1 4839
4841 3 176.541499 66.2873619 91.2159464 -1 4840
4842 3 176.192768 66.0147882 91.3207268 -1 4841
4843 3 176.01044 65.9397142 91.3579567 -1 4842
4844 3 175.433512 65.8689936 91.4295262 -1 4843
4845 3 175.000587 65.8872514 91.4248106 -1 4844
4846 3 174.715331 65.9158121 91.4476178 -1 4845
4847 3 174.088829 66.0280939 91.4993931 -1 4846
4848 3 173.905564 66.0981354 91.5049553 -1 4847
4849 3 173.71609 66.1683893 91.5670977 -1 4848
4850 3 173.516618 66.3267797 91.7515276 -1 4849
4851 3 173.44011 66.3927241 91.8369358 -1 4850
4852 3 173.440501 66.3973998 91.8647781 -1 4851
4853 3 173.814357 66.2112107 92.0086234 -1 4852
4854 3 174.116172 66.0026977 92.1724636 -1 4853
4855 3 174.250914 65.906584 92.2493348 -1 4854
4856 3 174.343501 65.8669419 92.3911065 -1 4855
4857 3 174.492894 65.730418 92.3652808 -1 4856
4858 3 174.729006 65.6197594 92.3502928 -1 4857
4859 3 175.151044 65.488154 92.4334962 -1 4858
4860 3 175.320019 65.4036003 92.5141773 -1 4859
4861 3 175.540986 65.308018 92.6073491 -1 4860
4862 3 175.7802 65.1366197 92.778324 -1 4861
4863 3 175.933799 65.0388596 92.8587748 -1 4862
4864 3 176.114287 64.9790504 92.8787619 -1 4863
4865 3 176.197086 64.8836334 93.0017597 -1 4864
4866 3 176.341799 64.8555461 93.1492115 -1 4865
4867 3 176.509875 64.8104209 93.3047061 -1 4866
4868 3 176.579438 64.7472057 93.4737034 -1 4867
4869 3 176.593493 64.6642611 93.6366335 -1 4868
4870 3 176.589956 64.5609713 93.6880608 -1 4869
4871 3 176.561531 64.576288 93.7356444 -1 4870
4872 3 176.56081 64.8036769 93.6829549 -1 4871
4873 3 176.60622 64.7387999 93.7627973 -1 4872
4874 3 176.608372 64.7854768 93.8369549 -1 4873
4875 3 176.603783 64.8192139 93.9409652 -1 4874
4876 3 176.579563 64.8018834 94.0812398 -1 4875
4877 3 176.485191 64.7919006 94.2350707 -1 4876
4878 3 176.493327 64.6164992 94.3896525 -1 4877
4879 3 176.615518 64.4372401 94.5656223 -1 4878
4880 3 176.651143 64.2917696 94.717947 -1 4879
4881 3 176.642332 64.157158 94.8316886 -1 4880
4882 3 176.7951 63.9996989 95.0073415 -1 4881
4883 3 176.787847 63.9682389 95.0692839 -1 4882
4884 3 176.972193 64.0795545 95.0760392 -1 4883
4885 3 177.106807 64.2100364 95.0696262 -1 4884
4886 3 177.257431 64.3832376 95.0283801 -1 4885
4887 3 177.240291 64.4382445 94.9847687 -1 4886
4888 3 177.228423 64.4792683 94.9453109 -1 4887
4889 3 176.771781 63.9461345 95.1274884 -1 4883
4890 3 176.602942 63.7745303 95.2495242 -1 4889
4891 3 176.484116 63.6543523 95.3965538 -1 4890
4892 3 176.403646 63.589263 95.5654779 -1 4891
4893 3 176.28396 63.4337794 95.8883359 -1 4892
4894 3 176.290896 63.2223085 96.0781789 -1 4893
4895 3 176.505172 63.2755569 96.2686527 -1 4894
4896 3 176.579426 63.1349346 96.341501 -1 4895
4897 3 176.647445 62.9669714 96.4196001 -1 4896
4898 3 176.73845 62.8982432 96.5060821 -1 4897
4899 3 176.810097 62.8426016 96.5585348 -1 4898
4900 3 177.09039 62.6801174 96.6425075 -1 4899
4901 3 177.224067 62.6407501 96.6460977 -1 4900
4902 3 177.256799 62.5168625 96.5974897 -1 4901
4903 3 177.371425 62.3834275 96.5922698 -1 4902
4904 3 177.560056 62.1966978 96.5842199 -1 4903
4905 3 177.777954 62.1369549 96.6067435 -1 4904
4906 3 177.858395 62.0917254 96.5756229 -1 4905
4907 3 177.858559 62.0050532 96.5682647 -1 4906
4908 3 177.919852 61.8797733 96.5250972 -1 4907
4909 3 178.184916 61.7144264 96.5528432 -1 4908
4910 3 178.296384 61.6947112 96.5486244 -1 4909
4911 3 178.440781 61.6868396 96.6293393 -1 4910
4912 3 178.45658 61.6738182 96.5254737 -1 4911
4913 3 176.71905 62.7908773 96.6108658 -1 4899
4914 3 176.577933 62.7368168 96.6278828 -1 4913
4915 3 176.528354 62.6317054 96.671876 -1 4914
4916 3 176.467521 62.485508 96.7790032 -1 4915
4917 3 176.899812 62.7152698 96.7134345 -1 4913
4918 3 177.000047 62.6256463 96.833415 -1 4917
4919 3 177.126001 62.6468493 96.9041436 -1 4918
4920 3 177.205762 62.4631967 96.9871536 -1 4919
4921 3 177.264307 62.2690217 97.1240213 -1 4920
4922 3 177.265245 62.1758775 97.2006332 -1 4921
4923 3 177.340388 61.8263447 97.321033 -1 4922
4924 3 177.284668 61.6120351 97.3891809 -1 4923
4925 3 177.167726 61.5564001 97.465653 -1 4924
4926 3 177.052777 61.4835532 97.573919 -1 4925
4927 3 176.990298 61.1521735 97.3666815 -1 4926
4928 3 176.893134 61.3484437 97.3054699 -1 4927
4929 3 176.799909 61.4460977 97.2402922 -1 4928
4930 3 176.774184 61.4871119 97.1990791 -1 4929
4931 3 176.750587 61.5027136 97.164101 -1 4930
4932 3 177.043155 60.9122285 97.4035432 -1 4927
4933 3 177.052425 60.7921035 97.4604448 -1 4932
4934 3 176.981591 60.8061258 97.5281807 -1 4933
4935 3 177.070394 60.5531221 97.5738242 -1 4933
4936 3 177.046121 60.3399944 97.5649061 -1 4935
4937 3 177.049423 60.2662561 97.5552577 -1 4936
4938 3 176.9186 59.9370187 97.6662854 -1 4937
4939 3 176.771033 59.7215374 97.7482044 -1 4938
4940 3 176.538442 59.4724183 97.7150392 -1 4939
4941 3 176.369093 59.2537583 97.6847001 -1 4940
4942 3 176.499007 59.1127854 97.7934124 -1 4941
4943 3 176.636365 58.8058104 97.9422028 -1 4942
4944 3 176.62182 58.5628892 97.9698869 -1 4943
4945 3 176.49943 58.3631138 97.9978461 -1 4944
4946 3 176.422043 58.2330338 97.9890913 -1 4945
4947 3 176.37891 58.1504027 97.9471191 -1 4946
4948 3 176.301091 58.0681847 97.8446818 -1 4947
4949 3 176.304484 57.9780759 97.7843788 -1 4948
4950 3 176.200272 57.85933 97.6861698 -1 4949
4951 3 176.175541 57.8851705 97.6485228 -1 4950
4952 3 176.15575 57.8703939 97.5938498 -1 4951
4953 3 176.315593 58.3809047 97.8824398 -1 4945
4954 3 176.312974 59.2231402 97.7104951 -1 4941
4955 3 176.199211 59.1628658 97.7616631 -1 4954
4956 3 175.934723 58.9532353 97.7967923 -1 4955
4957 3 175.560825 58.8990354 97.7504641 -1 4956
4958 3 175.312379 58.8613782 97.7476962 -1 4957
4959 3 175.228441 58.8642361 97.7614252 -1 4958
4960 3 175.09151 58.8500839 97.7985368 -1 4959
4961 3 175.038146 58.8188628 97.8805851 -1 4960
4962 3 174.990457 58.7645525 97.9966174 -1 4961
4963 3 174.907754 58.7930923 98.0323359 -1 4962
4964 3 174.815962 58.7934496 98.0733294 -1 4963
4965 3 174.721048 58.8344798 98.1873327 -1 4964
4966 3 174.681999 58.9456423 98.1828777 -1 4965
4967 3 174.684323 58.90574 98.2202646 -1 4966
4968 3 174.74467 58.8261076 98.2758558 -1 4967
4969 3 174.727286 58.8803005 98.288106 -1 4968
4970 3 174.699027 58.9063342 98.3053065 -1 4969
4971 3 174.601691 58.9722574 98.3302664 -1 4970
4972 3 174.474751 59.0997364 98.3363896 -1 4971
4973 3 174.424283 59.1590229 98.2594528 -1 4972
4974 3 174.425714 59.1909639 98.2244853 -1 4973
4975 3 174.471684 59.3066381 98.1489883 -1 4974
4976 3 174.410365 59.1812485 98.3351987 -1 4972
4977 3 174.35457 59.2182901 98.3734288 -1 4976
4978 3 174.422049 59.3362311 98.3560848 -1 4977
4979 3 174.45647 59.3694538 98.3812003 -1 4978
4980 3 174.394726 59.6100759 98.3986967 -1 4979
4981 3 174.371083 59.6459141 98.4144439 -1 4980
4982 3 174.333507 59.6356131 98.4665256 -1 4981
4983 3 174.339984 59.6718371 98.5419991 -1 4982
4984 3 174.363331 59.682998 98.5981336 -1 4983
4985 3 174.342677 59.7026729 98.6733047 -1 4984
4986 3 174.410133 59.7195862 98.7069489 -1 4985
4987 3 174.492369 59.7629687 98.791673 -1 4986
4988 3 174.41062 59.7645927 98.9169053 -1 4987
4989 3 174.2155 59.7782401 99.0228843 -1 4988
4990 3 173.995741 59.7397391 99.1375987 -1 4989
4991 3 173.822087 59.8181235 99.2046369 -1 4990
4992 3 173.569818 59.7488176 99.404875 -1 4991
4993 3 173.555925 59.7814998 99.532834 -1 4992
4994 3 173.490355 59.8928637 99.690223 -1 4993
4995 3 173.387344 60.0055915 99.8420168 -1 4994
4996 3 173.222632 59.9519426 100.02347 -1 4995
4997 3 173.193582 59.987382 100.175483 -1 4996
4998 3 173.154405 60.0525382 100.209967 -1 4997
4999 3 173.091652 60.1073848 100.216344 -1 4998
5000 3 173.061172 60.2036811 100.217588 -1 4999
5001 3 173.099211 60.3010862 100.227738 -1 5000
5002 3 173.144323 60.3815211 100.269985 -1 5001
5003 3 173.147928 60.4117125 100.290855 -1 5002
5004 3 174.371008 59.3219917 98.2685891 -1 4978
5005 3 174.420976 59.3924824 98.176563 -1 5004
5006 3 174.434312 59.4305521 98.1419591 -1 5005
5007 3 174.510652 59.0859057 98.3727398 -1 4972
5008 3 175.85778 58.8981765 97.8251727 -1 4956
5009 3 175.702257 58.7882363 97.8817054 -1 5008
5010 3 175.726512 58.7649017 97.9185715 -1 5009
5011 3 175.639626 58.5339819 97.9043647 -1 5010
5012 3 175.595288 58.3754369 97.9899802 -1 5011
5013 3 175.591354 58.3295734 98.0552593 -1 5012
5014 3 175.517158 58.2502717 98.2274112 -1 5013
5015 3 175.424158 58.1756972 98.3130328 -1 5014
5016 3 175.403029 58.1433826 98.3448597 -1 5015
5017 3 175.277176 58.0641147 98.4265657 -1 5016
5018 3 175.188647 58.1217318 98.4543485 -1 5017
5019 3 175.188557 57.9756601 98.5436391 -1 5018
5020 3 175.081035 57.906047 98.625957 -1 5019
5021 3 175.119451 58.0039706 98.6362026 -1 5020
5022 3 175.058703 57.7465316 98.6600998 -1 5020
5023 3 175.073749 57.5700108 98.7313612 -1 5022
5024 3 175.03619 57.5162822 98.7657137 -1 5023
5025 3 175.054765 57.477497 98.8324095 -1 5024
5026 3 175.057941 57.4967718 98.8830709 -1 5025
5027 3 175.130519 57.4438858 98.8244078 -1 5026
5028 3 175.117323 57.3425947 98.9009417 -1 5027
5029 3 175.160867 57.2851094 98.9756408 -1 5028
5030 3 175.224687 57.2203056 99.0277362 -1 5029
5031 3 175.273164 57.247633 99.0830714 -1 5030
5032 3 175.306523 57.1982844 99.1812909 -1 5031
5033 3 175.239801 57.1531578 99.2907474 -1 5032
5034 3 175.208355 57.0120923 99.2919807 -1 5033
5035 3 175.138095 56.9101943 99.2782979 -1 5034
5036 3 175.030935 56.7813103 99.3470636 -1 5035
5037 3 174.982378 56.7334117 99.3783132 -1 5036
5038 3 174.891432 56.6280986 99.4711347 -1 5037
5039 3 174.740239 56.4548398 99.7066979 -1 5038
5040 3 174.540361 56.1935447 99.8742426 -1 5039
5041 3 174.168499 55.8040498 100.128091 -1 5040
5042 3 173.744014 55.7442646 100.270961 -1 5041
5043 3 173.53663 55.7037936 100.359297 -1 5042
5044 3 173.688607 55.6058751 100.565388 -1 5043
5045 3 173.722043 55.6026366 100.624722 -1 5044
5046 3 173.818391 55.6099946 100.690276 -1 5045
5047 3 174.017933 55.5606905 100.729267 -1 5046
5048 3 174.12403 55.5375745 100.722434 -1 5047
5049 3 173.799139 55.6578443 100.703523 -1 5046
5050 3 175.221693 57.1771298 99.3368138 -1 5033
5051 3 175.226477 57.2574894 99.3187186 -1 5050
5052 3 175.2318 57.2968634 99.3646396 -1 5051
5053 3 175.257189 57.3771346 99.431082 -1 5052
5054 3 175.255339 57.5173139 99.425282 -1 5053
5055 3 175.341255 57.6387927 99.3823804 -1 5054
5056 3 175.431031 57.6919321 99.3559829 -1 5055
5057 3 175.359509 57.8281716 99.3681126 -1 5056
5058 3 175.432024 57.9722057 99.3180354 -1 5057
5059 3 175.509667 58.094347 99.2466466 -1 5058
5060 3 175.53957 58.1274054 99.2161638 -1 5059
5061 3 177.087787 60.8884501 97.3887781 -1 4932
5062 3 177.13279 60.8664796 97.3736647 -1 5061
5063 3 177.158829 60.8753333 97.3483399 -1 5062
5064 3 177.19705 60.959098 97.3075208 -1 5063
5065 3 177.197425 60.8741488 97.2724943 -1 5064
5066 3 177.238843 60.827782 97.1801774 -1 5065
5067 3 177.379601 60.7889114 97.102257 -1 5066
5068 3 177.387438 60.7915529 97.0754568 -1 5067
5069 3 177.387729 60.7698722 97.0531056 -1 5068
5070 3 176.419826 64.4413416 93.768729 -1 4871
5071 3 176.335077 64.4433812 93.7807518 -1 5070
5072 3 176.228938 64.4215134 93.8226468 -1 5071
5073 3 176.571166 64.4467455 93.6827504 -1 4870
5074 3 176.55337 64.3288968 93.6784694 -1 5073
5075 3 176.632709 64.2154883 93.6913226 -1 5074
5076 3 176.767235 64.1321133 93.7075606 -1 5075
5077 3 176.88802 64.0907043 93.7115432 -1 5076
5078 3 176.990869 64.0635331 93.7652254 -1 5077
5079 3 177.035203 64.0871377 93.7961889 -1 5078
5080 3 175.358049 65.2623659 92.5826305 -1 4860
5081 3 175.268586 65.1131335 92.6284229 -1 5080
5082 3 175.255892 64.979594 92.5996813 -1 5081
5083 3 175.263977 64.9336612 92.583267 -1 5082
5084 3 175.186256 64.7668615 92.692681 -1 5081
5085 3 175.087436 64.5652299 92.6631571 -1 5084
5086 3 175.058586 64.5042404 92.6430995 -1 5085
5087 3 175.116363 65.4361963 92.4101848 -1 4859
5088 3 175.08362 65.3851661 92.3870172 -1 5087
5089 3 174.990429 65.2827374 92.4212544 -1 5088
5090 3 174.441726 65.9631178 92.4163557 -1 4856
5091 3 174.412358 66.0211118 92.5119494 -1 5090
5092 3 173.32628 66.4501616 91.8594649 -1 4852
5093 3 173.165428 66.5125237 91.871908 -1 5092
5094 3 173.06181 66.6424877 92.0529418 -1 5093
5095 3 172.938237 66.7099986 92.273543 -1 5094
5096 3 172.863304 66.888535 92.3042863 -1 5095
5097 3 172.859995 66.8875317 92.3327336 -1 5096
5098 3 172.859995 66.8875317 92.3327336 -1 5097
5099 3 172.831505 66.8936513 92.383629 -1 5098
5100 3 172.797673 66.9332666 92.4256845 -1 5099
5101 3 172.770469 67.0289133 92.4846385 -1 5100
5102 3 172.746711 67.0598811 92.5017581 -1 5101
5103 3 172.715171 67.0975769 92.5446545 -1 5102
5104 3 172.695566 67.1189064 92.5648054 -1 5103
5105 3 173.193178 67.2785425 92.648517 -1 5104
5106 3 173.217371 67.4078937 92.6800022 -1 5105
5107 3 172.694528 67.2057858 92.5729697 -1 5104
5108 3 172.688967 67.2191527 92.5975804 -1 5107
5109 3 172.655851 67.2531009 92.6410251 -1 5108
5110 3 172.623739 67.302515 92.6522255 -1 5109
5111 3 172.563999 67.3953899 92.7056128 -1 5110
5112 3 172.439468 67.5123655 92.8276584 -1 5111
5113 3 172.424447 67.5941458 92.834268 -1 5112
5114 3 172.319458 66.9326469 93.0008515 -1 5113
5115 3 172.241847 66.8860317 93.0843558 -1 5114
5116 3 172.123719 66.8489225 93.1584049 -1 5115
5117 3 171.883584 66.6900774 93.297579 -1 5116
5118 3 171.71832 66.5275685 93.3647702 -1 5117
5119 3 171.630491 66.5166913 93.4096757 -1 5118
5120 3 171.585846 66.4327147 93.450793 -1 5119
5121 3 171.50689 66.2383919 93.5122564 -1 5120
5122 3 171.395495 66.1891233 93.5624352 -1 5121
5123 3 171.342256 66.1704462 93.6445665 -1 5122
5124 3 171.270475 66.1101256 93.6754829 -1 5123
5125 3 171.127066 65.9418573 93.7779136 -1 5124
5126 3 171.159136 65.9019112 93.8220561 -1 5125
5127 3 171.188492 65.7985714 93.9679393 -1 5126
5128 3 171.18195 65.7942502 94.0258594 -1 5127
5129 3 171.104651 65.8135579 94.1239726 -1 5128
5130 3 171.062383 65.6272262 94.2484902 -1 5129
5131 3 171.087688 65.5300111 94.3051181 -1 5130
5132 3 171.460173 65.3826709 94.3748733 -1 5131
5133 3 171.51197 65.3470681 94.3633001 -1 5132
5134 3 171.727207 65.2886429 94.4429862 -1 5133
5135 3 171.739475 65.2692677 94.4786012 -1 5134
5136 3 171.976077 65.2723891 94.4894887 -1 5135
5137 3 172.021972 65.2407703 94.4760694 -1 5136
5138 3 172.057499 65.2178203 94.4588092 -1 5137
5139 3 172.25187 65.2102493 94.4076395 -1 5138
5140 3 172.334086 65.1554349 94.4060961 -1 5139
5141 3 172.463802 65.0909243 94.3575261 -1 5140
5142 3 172.61943 65.1324292 94.345975 -1 5141
5143 3 172.745828 65.1716973 94.3299529 -1 5142
5144 3 172.85003 65.1963684 94.3135853 -1 5143
5145 3 172.913035 65.2076943 94.2932138 -1 5144
5146 3 173.072002 65.2779093 94.2183939 -1 5145
5147 3 173.208525 65.1480484 94.2445044 -1 5146
5148 3 173.291385 65.0633597 94.2504728 -1 5147
5149 3 173.290926 65.0551294 94.2236572 -1 5148
5150 3 173.346261 65.0665811 94.202069 -1 5149
5151 3 173.382633 65.0539739 94.1828187 -1 5150
5152 3 173.534543 65.0525663 94.1814632 -1 5151
5153 3 173.639217 65.0772738 94.1656214 -1 5152
5154 3 173.721691 65.092041 94.1482172 -1 5153
5155 3 173.837102 65.0528477 94.1494377 -1 5154
5156 3 173.925281 65.0414465 94.1107029 -1 5155
5157 3 173.980437 65.0510294 94.089748 -1 5156
5158 3 174.018766 65.1030589 94.0558187 -1 5157
5159 3 174.063266 65.1034343 94.0351548 -1 5158
5160 3 174.250346 65.014971 94.1466455 -1 5159
5161 3 174.265883 64.9593517 94.1910147 -1 5160
5162 3 174.331936 64.9310788 94.2379955 -1 5161
5163 3 174.393456 64.9150607 94.2812565 -1 5162
5164 3 174.439177 64.8992897 94.3216073 -1 5163
5165 3 174.557596 64.9114855 94.3683434 -1 5164
5166 3 174.692131 64.9029118 94.4227761 -1 5165
5167 3 174.87551 64.8407391 94.4132898 -1 5166
5168 3 175.002577 64.8465832 94.4062775 -1 5167
5169 3 175.032506 64.8612291 94.3798541 -1 5168
5170 3 175.048341 64.8760651 94.350867 -1 5169
5171 3 173.120944 65.3524714 94.1806809 -1 5146
5172 3 173.155631 65.4386228 94.1377327 -1 5171
5173 3 173.137859 65.4909186 94.0935218 -1 5172
5174 3 173.204869 65.6067594 94.0493108 -1 5173
5175 3 173.28529 65.6215678 94.0314329 -1 5174
5176 3 173.352272 65.6347298 94.0115892 -1 5175
5177 3 171.746317 65.3365387 94.4925655 -1 5135
5178 3 171.750428 65.3907278 94.5091713 -1 5177
5179 3 172.387076 67.6169489 92.8507791 -1 5113
5180 3 172.348984 67.6912831 92.912392 -1 5179
5181 3 172.302061 67.7008728 92.9303149 -1 5180
5182 3 172.272564 67.7896884 92.9612686 -1 5181
5183 3 172.239315 67.8451705 92.9707372 -1 5182
5184 3 172.204624 67.8696727 93.0160449 -1 5183
5185 3 172.174729 67.8921266 93.062705 -1 5184
5186 3 172.114664 67.8611156 93.1454399 -1 5185
5187 3 172.095727 67.8803717 93.3096229 -1 5186
5188 3 172.085558 67.8974727 93.3610649 -1 5187
5189 3 172.047021 67.9523549 93.4556816 -1 5188
5190 3 172.045844 68.0647986 93.4856649 -1 5189
5191 3 172.096143 68.1335924 93.5352361 -1 5190
5192 3 172.106077 68.2159709 93.5743068 -1 5191
5193 3 172.178912 68.2884605 93.5982685 -1 5192
5194 3 172.209506 68.3223207 93.6240662 -1 5193
5195 3 172.273681 68.3776729 93.6505979 -1 5194
5196 3 172.326226 68.4352712 93.6745063 -1 5195
5197 3 172.379651 68.510327 93.6943273 -1 5196
5198 3 172.423621 68.5381527 93.7238802 -1 5197
5199 3 171.777758 68.2396938 93.6823812 -1 5198
5200 3 171.025533 68.2221135 93.814242 -1 5199
5201 3 170.599037 68.3985685 93.7267448 -1 5200
5202 3 170.172672 68.5258821 93.7670484 -1 5201
5203 3 169.973226 68.6813121 93.7526623 -1 5202
5204 3 169.673259 68.9144346 93.7310831 -1 5203
5205 3 169.42282 69.0023492 93.7829358 -1 5204
5206 3 169.317147 69.1587282 93.9565848 -1 5205
5207 3 169.301104 69.1832949 93.9765352 -1 5206
5208 3 169.287789 69.2538095 94.0427926 -1 5207
5209 3 168.926609 69.5180193 94.1186271 -1 5208
5210 3 168.68745 70.0017039 94.1863945 -1 5209
5211 3 168.5871 70.225216 94.3704049 -1 5210
5212 3 168.506017 70.3111083 94.5067442 -1 5211
5213 3 168.389817 70.3607028 94.5613543 -1 5212
5214 3 168.667696 70.6242166 94.5647387 -1 5213
5215 3 168.673513 70.6602047 94.5847295 -1 5214
5216 3 168.679452 70.6643208 94.6130073 -1 5215
5217 3 168.701879 70.6797319 94.6409209 -1 5216
5218 3 168.699333 70.6871793 94.666985 -1 5217
5219 3 168.715739 70.7098155 94.6920509 -1 5218
5220 3 168.858354 70.7227684 94.6826736 -1 5219
5221 3 168.953421 70.7515875 94.6618015 -1 5220
5222 3 169.004094 70.7671812 94.6374086 -1 5221
5223 3 169.110214 70.8295079 94.6097384 -1 5222
5224 3 169.220084 71.0003052 94.6112948 -1 5223
5225 3 169.277059 71.0334651 94.6966175 -1 5224
5226 3 169.302711 71.1216123 94.8189969 -1 5225
5227 3 169.318947 71.131466 94.8472312 -1 5226
5228 3 168.219321 70.4366033 94.6007855 -1 5213
5229 3 168.044562 70.4023868 94.6684446 -1 5228
5230 3 167.655358 70.3367231 94.6265146 -1 5229
5231 3 167.504705 70.3993771 94.530239 -1 5230
5232 3 167.454628 70.4320732 94.4283156 -1 5231
5233 3 167.440263 70.4435294 94.3945363 -1 5232
5234 3 167.44025 70.4522634 94.3636268 -1 5233
5235 3 167.41831 70.4710932 94.3267742 -1 5234
5236 3 167.37371 70.3656489 94.4621365 -1 5232
5237 3 167.310119 70.3255036 94.5203962 -1 5236
5238 3 167.247425 70.3052458 94.5736396 -1 5237
5239 3 167.21637 70.0631438 94.6611268 -1 5238
5240 3 167.204369 70.3308118 94.6178133 -1 5239
5241 3 167.144351 70.3082299 94.6434893 -1 5240
5242 3 167.061543 70.4378668 94.6830463 -1 5241
5243 3 166.873211 70.5170198 94.8061739 -1 5242
5244 3 166.669517 70.6001561 94.8975246 -1 5243
5245 3 166.530202 70.5605113 94.9738108 -1 5244
5246 3 166.404623 70.5461775 95.0454848 -1 5245
5247 3 166.383803 70.7057736 95.0284507 -1 5246
5248 3 166.376703 70.7714661 95.0384118 -1 5247
5249 3 167.949422 70.5148192 94.6815671 -1 5229
5250 3 167.734828 70.5055761 94.6228883 -1 5249
5251 3 167.64068 70.6076093 94.5533879 -1 5250
5252 3 167.596146 70.61353 94.5165614 -1 5251
5253 3 167.577643 70.621924 94.4544516 -1 5252
5254 3 167.867227 70.6281228 94.7248724 -1 5249
5255 3 167.855531 70.7282181 94.6683536 -1 5254
5256 3 167.844858 70.8293438 94.6117345 -1 5255
5257 3 167.871948 71.0080816 94.5689736 -1 5256
5258 3 167.788497 71.2020864 94.4769305 -1 5257
5259 3 167.704079 71.2959122 94.3826222 -1 5258
5260 3 167.696067 71.406405 94.3240256 -1 5259
5261 3 167.682107 71.4600296 94.2794409 -1 5260
5262 3 167.701659 71.5682297 94.2257073 -1 5261
5263 3 167.6797 71.6514713 94.1721818 -1 5262
5264 3 167.687338 71.7583819 94.1170274 -1 5263
5265 3 167.69888 71.7916749 94.0817373 -1 5264
5266 3 167.715085 71.8518996 94.0401495 -1 5265
5267 3 167.742917 71.9085091 94.0013239 -1 5266
5268 3 167.771149 71.9590631 93.9641691 -1 5267
5269 3 167.761024 71.9793899 93.9289692 -1 5268
5270 3 167.769657 72.0148526 93.8927388 -1 5269
5271 3 167.900479 71.0330497 94.595198 -1 5257
5272 3 167.93352 71.059825 94.6216211 -1 5271
5273 3 167.934774 71.0690735 94.6477855 -1 5272
5274 3 167.881904 70.7673345 94.8043596 -1 5254
5275 3 167.882837 70.8603471 94.8936743 -1 5274
5276 3 167.89837 70.9230261 95.0213666 -1 5275
5277 3 167.934465 71.0281653 95.1689313 -1 5276
5278 3 167.955817 71.0465253 95.1955619 -1 5277
5279 3 167.998723 71.0842694 95.2485406 -1 5278
5280 3 167.944132 71.2387554 95.368678 -1 5279
5281 3 168.275635 72.0037298 95.4387891 -1 5280
5282 3 168.239528 72.3332777 95.5685791 -1 5281
5283 3 168.219343 72.4974812 95.63288 -1 5282
5284 3 168.233398 72.9891987 95.7523372 -1 5283
5285 3 168.250197 73.2441116 95.7135115 -1 5284
5286 3 168.20228 73.4021398 95.7464633 -1 5285
5287 3 168.183107 73.4441284 95.7598296 -1 5286
5288 3 167.871819 73.7409847 95.6599535 -1 5287
5289 3 167.741619 73.7852604 95.6560802 -1 5288
5290 3 167.65532 73.8743225 95.7018366 -1 5289
5291 3 167.707285 73.902373 95.8398736 -1 5290
5292 3 167.802598 73.8792931 95.9154836 -1 5291
5293 3 167.814277 73.9159782 95.9347285 -1 5292
5294 3 167.40792 73.4441402 95.9769102 -1 5293
5295 3 167.31033 73.2905439 96.0881384 -1 5294
5296 3 167.020751 73.2717278 96.0794987 -1 5295
5297 3 166.998708 73.2455539 96.1113216 -1 5296
5298 3 166.934226 73.2126478 96.1667216 -1 5297
5299 3 166.853254 73.1387488 96.2312406 -1 5298
5300 3 166.68221 73.0388913 96.2627551 -1 5299
5301 3 166.542639 72.9326284 96.3284787 -1 5300
5302 3 166.41902 72.9839918 96.3803602 -1 5301
5303 3 166.350398 73.010873 96.4466649 -1 5302
5304 3 166.175095 72.8271487 96.5020552 -1 5303
5305 3 166.16994 72.8316682 96.527867 -1 5304
5306 3 166.174656 72.8642013 96.5471371 -1 5305
5307 3 166.20062 72.882225 96.57335 -1 5306
5308 3 166.212997 72.9010542 96.5974819 -1 5307
5309 3 166.15593 72.870063 96.6817028 -1 5308
5310 3 166.096363 72.7900537 96.7517219 -1 5309
5311 3 167.862005 74.0097826 95.9711984 -1 5293
5312 3 167.907696 74.0951608 95.9821234 -1 5311
5313 3 167.985832 74.1597081 96.0036055 -1 5312
5314 3 168.264941 74.2896144 95.9826989 -1 5313
5315 3 168.369748 74.6193224 95.9635473 -1 5314
5316 3 168.447437 74.8896517 95.9838108 -1 5315
5317 3 168.572238 75.004278 95.9991311 -1 5316
5318 3 168.738827 75.2855608 96.0030706 -1 5317
5319 3 168.915505 75.4602543 96.0919799 -1 5318
5320 3 168.971105 75.574732 96.1239216 -1 5319
5321 3 169.233048 75.4271176 96.2323448 -1 5320
5322 3 169.306096 75.3406712 96.3214834 -1 5321
5323 3 169.382143 75.4368713 96.3886541 -1 5322
5324 3 169.475596 75.4483195 96.4814865 -1 5323
5325 3 169.578679 75.4447361 96.5258972 -1 5324
5326 3 169.662462 75.433617 96.5692943 -1 5325
5327 3 169.68183 75.4440615 96.5965444 -1 5326
5328 3 169.723143 75.5266027 96.63472 -1 5327
5329 3 169.833477 75.4711565 96.7482775 -1 5328
5330 3 169.872625 75.4173464 96.7960917 -1 5329
5331 3 169.92006 75.3859462 96.8391574 -1 5330
5332 3 169.999046 75.348561 96.8889206 -1 5331
5333 3 170.071282 75.3214872 96.9617135 -1 5332
5334 3 170.177592 75.3571002 97.04984 -1 5333
5335 3 170.264536 75.296099 97.1073149 -1 5334
5336 3 170.325206 75.1237414 97.2176792 -1 5335
5337 3 170.361561 74.9953387 97.1508739 -1 5336
5338 3 170.365781 74.9667135 97.1324137 -1 5337
5339 3 170.379881 74.958886 97.3250867 -1 5336
5340 3 170.554069 75.296267 97.3152226 -1 5339
5341 3 170.516992 74.6968325 97.6603012 -1 5340
5342 3 170.651504 74.5049228 97.8415935 -1 5341
5343 3 170.935359 74.4122473 97.9659115 -1 5342
5344 3 171.202605 74.1539546 98.1327485 -1 5343
5345 3 171.228183 74.1257802 98.1980875 -1 5344
5346 3 171.319767 74.3120831 98.2155811 -1 5345
5347 3 171.435545 74.028997 98.1505664 -1 5345
5348 3 171.519288 73.9431891 98.1605268 -1 5347
5349 3 171.629381 73.8560605 98.1750674 -1 5348
5350 3 171.850702 73.6891727 98.2290745 -1 5349
5351 3 171.930288 73.5347292 98.2567089 -1 5350
5352 3 172.05997 73.4691323 98.2684948 -1 5351
5353 3 172.181486 73.2457604 98.2407021 -1 5352
5354 3 172.24938 73.2267822 98.2030857 -1 5353
5355 3 172.341235 73.1791272 98.2038607 -1 5354
5356 3 172.328793 73.0508069 98.2360367 -1 5355
5357 3 172.249923 72.8667184 98.2992795 -1 5356
5358 3 172.226975 72.8022705 98.3396844 -1 5357
5359 3 171.01433 74.5967314 98.0086014 -1 5343
5360 3 171.029498 74.689553 98.012477 -1 5359
5361 3 168.949261 75.7138051 96.1369636 -1 5320
5362 3 168.872757 75.9227177 96.1494469 -1 5361
5363 3 168.616842 76.1406458 96.0772969 -1 5362
5364 3 168.494735 76.298 96.0425989 -1 5363
5365 3 168.22664 76.7977681 95.9733834 -1 5364
5366 3 168.330897 76.8305475 95.9806918 -1 5365
5367 3 168.387402 76.8681689 96.0062031 -1 5366
5368 3 168.09493 77.025017 95.8915733 -1 5365
5369 3 168.065819 77.1522703 95.8795851 -1 5368
5370 3 168.032715 77.279758 95.866926 -1 5369
5371 3 167.8836 77.7532994 95.7701165 -1 5370
5372 3 167.666057 78.0899712 95.7533129 -1 5371
5373 3 167.415691 78.1713744 95.7200457 -1 5372
5374 3 167.152489 78.2780705 95.7318335 -1 5373
5375 3 167.0319 78.4933211 95.7093637 -1 5374
5376 3 166.959816 78.588123 95.6998505 -1 5375
5377 3 166.806683 78.7527632 95.6596602 -1 5376
5378 3 166.653848 78.971559 95.6052277 -1 5377
5379 3 166.452029 79.1050331 95.5666196 -1 5378
5380 3 166.323336 79.2262262 95.5421529 -1 5379
5381 3 166.202242 79.3051215 95.5567103 -1 5380
5382 3 166.03839 79.6371783 95.4714064 -1 5381
5383 3 165.961615 79.86024 95.4278751 -1 5382
5384 3 165.621575 80.11959 95.3112097 -1 5383
5385 3 165.596726 80.1806458 95.2652361 -1 5384
5386 3 165.364233 80.4360235 95.2713161 -1 5385
5387 3 165.056648 80.5841416 95.2691237 -1 5386
5388 3 164.851885 80.6094088 95.2873136 -1 5387
5389 3 164.683793 80.6660015 95.2761621 -1 5388
5390 3 164.396025 80.8738327 95.2097612 -1 5389
5391 3 164.056092 81.0972161 95.1332809 -1 5390
5392 3 163.947478 81.1841131 95.1229121 -1 5391
5393 3 163.765484 81.212495 95.039627 -1 5392
5394 3 163.654143 81.2146981 94.9459963 -1 5393
5395 3 163.532464 81.2477379 94.8431247 -1 5394
5396 3 163.30822 81.2775401 94.7547484 -1 5395
5397 3 163.223391 81.331599 94.6512971 -1 5396
5398 3 163.07999 81.4320346 94.5551692 -1 5397
5399 3 162.959244 81.5406972 94.3809551 -1 5398
5400 3 162.709131 81.6234604 94.2243654 -1 5399
5401 3 162.628306 81.6024869 94.1673589 -1 5400
5402 3 162.601769 81.5712512 94.0930375 -1 5401
5403 3 162.516521 81.4816722 94.0529123 -1 5402
5404 3 162.475339 81.5391373 94.0070886 -1 5403
5405 3 162.38052 81.4059947 93.9769314 -1 5404
5406 3 162.257663 81.2824428 93.8882489 -1 5405
5407 3 162.129819 81.1888738 93.8443641 -1 5406
5408 3 162.030634 81.1438 93.8180215 -1 5407
5409 3 162.006627 81.1003159 93.7998521 -1 5408
5410 3 161.984896 81.0320193 93.7617189 -1 5409
5411 3 161.870179 80.9132247 93.6728054 -1 5410
5412 3 161.77058 80.7372604 93.5734796 -1 5411
5413 3 161.773995 80.6348694 93.5200132 -1 5412
5414 3 161.716598 80.6501441 93.483075 -1 5413
5415 3 161.664537 80.6454253 93.4251692 -1 5414
5416 3 161.619552 80.6460458 93.366688 -1 5415
5417 3 161.500503 80.5660291 93.3205978 -1 5416
5418 3 161.476993 80.618828 93.2245011 -1 5417
5419 3 161.370638 80.6267244 93.1575602 -1 5418
5420 3 161.373749 80.6302393 93.1302832 -1 5419
5421 3 161.342737 80.5910764 93.0833731 -1 5420
5422 3 161.794932 80.5046775 93.5556055 -1 5413
5423 3 161.727259 80.3903685 93.5773731 -1 5422
5424 3 161.74299 80.2299731 93.5936037 -1 5423
5425 3 161.772408 80.1441618 93.5922113 -1 5424
5426 3 161.80191 80.017467 93.5745977 -1 5425
5427 3 161.766462 79.8953509 93.602211 -1 5426
5428 3 161.760723 79.6474305 93.6390426 -1 5427
5429 3 161.69992 79.5476658 93.6851809 -1 5428
5430 3 161.650609 79.4649159 93.7282631 -1 5429
5431 3 161.60303 79.1789287 93.8250425 -1 5430
5432 3 161.580204 79.1112962 93.8673461 -1 5431
5433 3 161.540412 78.9773152 93.9794001 -1 5432
5434 3 161.511754 78.8837646 94.0821251 -1 5433
5435 3 161.458372 78.9353629 94.1705104 -1 5434
5436 3 161.384084 78.8801747 94.2581766 -1 5435
5437 3 161.475592 78.7592577 94.3274202 -1 5436
5438 3 161.490033 78.7687045 94.35342 -1 5437
5439 3 161.272072 78.8493635 94.2275102 -1 5436
5440 3 161.070171 78.8294768 94.1845976 -1 5439
5441 3 160.903802 78.795175 94.2305342 -1 5440
5442 3 160.768502 78.7796237 94.247868 -1 5441
5443 3 160.621988 78.8352296 94.2451324 -1 5442
5444 3 160.517688 78.8811286 94.2493757 -1 5443
5445 3 160.451758 78.9688762 94.1654139 -1 5444
5446 3 160.386837 79.0665914 94.0790268 -1 5445
5447 3 160.285714 79.0607422 94.0168074 -1 5446
5448 3 160.198134 79.1045837 94.0236169 -1 5447
5449 3 160.17134 79.1154156 94.0450977 -1 5448
5450 3 160.14943 79.1691532 94.0556212 -1 5449
5451 3 160.116869 79.2193282 94.0660703 -1 5450
5452 3 160.063454 79.2522233 94.0791338 -1 5451
5453 3 160.417933 78.7659076 94.243482 -1 5444
5454 3 160.365739 78.6787498 94.2347907 -1 5453
5455 3 160.242678 78.4880386 94.2200833 -1 5454
5456 3 160.206431 78.3804388 94.2185248 -1 5455
5457 3 160.162573 78.3259736 94.2019012 -1 5456
5458 3 160.091684 78.2207907 94.1692606 -1 5457
5459 3 160.021162 78.0779997 94.1468059 -1 5458
5460 3 159.759462 77.9103775 94.1131714 -1 5459
5461 3 159.716853 77.8552674 94.0969122 -1 5460
5462 3 159.610821 77.7608235 94.0582217 -1 5461
5463 3 159.57601 77.7089519 94.1236151 -1 5462
5464 3 159.452148 77.6751241 94.1488328 -1 5463
5465 3 159.370766 77.6813012 94.1671206 -1 5464
5466 3 159.215207 77.6106354 94.1998005 -1 5465
5467 3 159.042325 77.5271786 94.1528589 -1 5466
5468 3 158.975866 77.5049004 94.0985904 -1 5467
5469 3 158.704862 77.6061532 94.0482778 -1 5468
5470 3 158.558553 77.7040827 93.9824979 -1 5469
5471 3 158.486485 77.9038265 93.8956247 -1 5470
5472 3 158.515862 78.0012818 93.8990319 -1 5471
5473 3 158.581559 78.1412631 93.8396371 -1 5472
5474 3 158.707713 78.4237245 93.7745 -1 5473
5475 3 158.706679 78.4478607 93.7950974 -1 5474
5476 3 158.693465 78.4922676 93.8092776 -1 5475
5477 3 158.651432 78.5618378 93.8143847 -1 5476
5478 3 158.598383 78.6851254 93.8584028 -1 5477
5479 3 158.642408 78.7152185 93.908022 -1 5478
5480 3 158.662754 78.731582 93.9323375 -1 5479
5481 3 158.673117 78.7557179 93.953756 -1 5480
5482 3 158.676095 78.7828912 94.0007434 -1 5481
5483 3 158.739487 78.8125757 94.0789646 -1 5482
5484 3 158.817502 78.7507086 94.1289906 -1 5483
5485 3 158.870763 78.7515473 94.1602001 -1 5484
5486 3 158.886473 78.7678214 94.1841244 -1 5485
5487 3 158.545319 78.8237825 93.7361965 -1 5478
5488 3 158.531503 78.8705994 93.6956754 -1 5487
5489 3 158.496103 78.9288071 93.5694134 -1 5488
5490 3 158.522138 78.9718077 93.5061353 -1 5489
5491 3 158.551945 79.0159508 93.4699087 -1 5490
5492 3 158.526251 79.1477305 93.4063473 -1 5491
5493 3 158.449733 79.1402864 93.3482408 -1 5492
5494 3 158.3878 79.1632144 93.3104085 -1 5493
5495 3 158.386676 79.3552021 93.2334418 -1 5494
5496 3 158.370271 79.4156558 93.0547319 -1 5495
5497 3 158.351221 79.5912429 92.954225 -1 5496
5498 3 158.466849 79.6942316 92.8290854 -1 5497
5499 3 158.5256 79.6895009 92.7809962 -1 5498
5500 3 158.534814 79.6851004 92.728927 -1 5499
5501 3 158.537252 79.685741 92.701993 -1 5500
5502 3 158.510254 79.7181089 92.6646964 -1 5501
5503 3 158.498675 79.7429179 92.6305439 -1 5502
5504 3 158.501547 79.7504156 92.6019101 -1 5503
5505 3 158.520037 79.7642373 92.5728991 -1 5504
5506 3 158.544905 79.7710473 92.5461644 -1 5505
5507 3 158.561696 79.7196819 92.479513 -1 5506
5508 3 161.992029 81.257873 93.8376208 -1 5408
5509 3 161.940932 81.3176007 93.8960779 -1 5508
5510 3 161.85532 81.3194686 93.9124484 -1 5509
5511 3 161.806334 81.3510961 93.9253814 -1 5510
5512 3 167.713194 78.2025825 95.7570779 -1 5372
5513 3 167.744651 78.3094477 95.7866562 -1 5512
5514 3 167.887824 78.4797645 95.816546 -1 5513
5515 3 167.939969 78.5659084 95.7751145 -1 5514
5516 3 168.024213 78.7068995 95.6976972 -1 5515
5517 3 168.069841 78.7476431 95.6675074 -1 5516
5518 3 168.085222 78.588396 95.685484 -1 5517
5519 3 168.18084 78.5449467 95.6854274 -1 5518
5520 3 168.311848 78.4657751 95.7004736 -1 5519
5521 3 168.37394 78.3398777 95.7170431 -1 5520
5522 3 168.388162 78.290294 95.7590693 -1 5521
5523 3 168.366223 78.2353326 95.8766922 -1 5522
5524 3 168.373295 78.2268575 95.986501 -1 5523
5525 3 168.409357 78.282614 96.083634 -1 5524
5526 3 168.116988 78.8796492 95.6135388 -1 5517
5527 3 168.10164 79.0154715 95.5488596 -1 5526
5528 3 168.066583 79.2227447 95.4624952 -1 5527
5529 3 168.124887 79.2877515 95.4282534 -1 5528
5530 3 168.212952 79.345199 95.4008007 -1 5529
5531 3 168.275575 79.447957 95.4369896 -1 5530
5532 3 168.271224 79.5030059 95.4484292 -1 5531
5533 3 168.266915 79.5309337 95.4933402 -1 5532
5534 3 168.259369 79.5342355 95.5176979 -1 5533
5535 3 168.016635 77.0359712 96.0108948 -1 5369
5536 3 167.946878 77.0528366 96.0493394 -1 5535
5537 3 167.963634 74.1857032 96.020632 -1 5313
5538 3 167.917866 74.2347021 96.0552772 -1 5537
5539 3 167.634608 74.3050779 95.9939009 -1 5538
5540 3 167.487078 74.3607512 95.9843243 -1 5539
5541 3 167.276261 74.4064834 95.9683609 -1 5540
5542 3 166.994905 74.3622107 95.9948558 -1 5541
5543 3 166.957291 74.3802672 96.0394436 -1 5542
5544 3 166.899255 74.4758116 96.0870653 -1 5543
5545 3 166.878664 74.4918819 96.2168971 -1 5544
5546 3 166.792611 74.5897555 96.2322546 -1 5545
5547 3 166.676798 74.6348177 96.2581216 -1 5546
5548 3 166.559557 74.6800843 96.2837847 -1 5547
5549 3 166.514292 74.7169462 96.2945247 -1 5548
5550 3 166.281313 74.5574088 96.3067987 -1 5549
5551 3 167.265165 73.6379184 95.5982821 -1 5290
5552 3 167.605173 73.7706058 95.5014448 -1 5289
5553 3 167.571527 73.8185085 95.3449595 -1 5552
5554 3 167.476842 73.7616743 95.3185526 -1 5553
5555 3 167.348392 73.7721053 95.2689338 -1 5554
5556 3 167.302041 73.800895 95.0599294 -1 5555
5557 3 167.320674 73.8298945 94.9159365 -1 5556
5558 3 167.29646 73.8322655 94.8282637 -1 5557
5559 3 167.270352 73.908971 94.6925068 -1 5558
5560 3 167.25632 73.9938631 94.6120443 -1 5559
5561 3 167.329504 74.0734651 94.5183532 -1 5560
5562 3 167.359798 74.1792275 94.3557414 -1 5561
5563 3 167.385384 74.2845404 94.2204874 -1 5562
5564 3 167.502951 74.436141 93.9204963 -1 5563
5565 3 167.398068 74.5507446 93.8186907 -1 5564
5566 3 167.397328 74.6547705 93.7079829 -1 5565
5567 3 167.340129 74.565363 93.6668379 -1 5566
5568 3 167.258097 74.5055561 93.641963 -1 5567
5569 3 167.134651 74.4155526 93.5349662 -1 5568
5570 3 167.147663 74.3555491 93.4129801 -1 5569
5571 3 167.170823 74.3679732 93.3853873 -1 5570
5572 3 167.309871 74.3788792 93.3481821 -1 5571
5573 3 167.416617 74.4163373 93.2992592 -1 5572
5574 3 167.443239 74.605431 93.3103966 -1 5573
5575 3 167.402891 74.6818725 93.312235 -1 5574
5576 3 167.414259 74.7466535 93.7422013 -1 5566
5577 3 167.491106 74.8626777 93.7793256 -1 5576
5578 3 167.523754 74.95293 93.7054058 -1 5577
5579 3 167.5218 75.090772 93.5861215 -1 5578
5580 3 167.599 74.9973289 93.4560245 -1 5579
5581 3 167.655008 74.9342361 93.4533726 -1 5580
5582 3 167.661827 75.0283957 93.4023968 -1 5581
5583 3 167.622101 75.18515 93.3003067 -1 5582
5584 3 167.587644 75.5171245 93.1266433 -1 5583
5585 3 167.608754 75.5934486 92.9998271 -1 5584
5586 3 167.644837 75.711742 92.8648581 -1 5585
5587 3 167.649357 76.0026077 92.6263069 -1 5586
5588 3 167.584426 76.2275183 92.3662555 -1 5587
5589 3 167.586377 76.3229581 92.3151918 -1 5588
5590 3 167.664759 76.525041 92.1674383 -1 5589
5591 3 167.705392 76.7561885 92.1719646 -1 5590
5592 3 167.713485 76.8167906 92.185809 -1 5591
5593 3 167.722369 76.8773561 92.1997777 -1 5592
5594 3 167.727059 77.0886287 92.2855581 -1 5593
5595 3 167.779261 77.3338378 92.2883141 -1 5594
5596 3 167.90599 77.4394098 92.3103824 -1 5595
5597 3 168.005397 77.53446 92.2214678 -1 5596
5598 3 168.114797 77.772929 92.0177351 -1 5597
5599 3 168.198778 77.9086527 91.9171281 -1 5598
5600 3 168.180939 77.9662845 91.872989 -1 5599
5601 3 168.257231 77.9319916 91.866823 -1 5600
5602 3 168.273504 77.9608449 91.8353725 -1 5601
5603 3 167.563073 76.0768176 92.3728142 -1 5588
5604 3 167.467619 74.06781 94.5407491 -1 5561
5605 3 167.62391 74.0403207 94.5996252 -1 5604
5606 3 167.815621 74.0388471 94.6571118 -1 5605
5607 3 167.939553 74.0140131 94.7382742 -1 5606
5608 3 168.029944 74.0036998 94.8381401 -1 5607
5609 3 167.558403 74.1398471 95.2283042 -1 5553
5610 3 168.284692 73.2829438 95.6805184 -1 5285
5611 3 168.400903 73.406029 95.5818755 -1 5610
5612 3 168.50181 73.5267 95.4818202 -1 5611
5613 3 168.544506 73.7297313 95.3785463 -1 5612
5614 3 168.590013 73.7752325 95.3457667 -1 5613
5615 3 168.646817 73.8044809 95.2915111 -1 5614
5616 3 168.684407 73.8961742 95.1899897 -1 5615
5617 3 168.766375 73.9635428 95.1020415 -1 5616
5618 3 168.87201 74.074177 94.9789037 -1 5617
5619 3 169.000577 74.2021168 94.8551676 -1 5618
5620 3 169.043926 74.2670036 94.8174266 -1 5619
5621 3 169.109872 74.4360069 94.6181617 -1 5620
5622 3 169.286793 74.6350619 94.4847557 -1 5621
5623 3 169.39687 74.7474493 94.3359672 -1 5622
5624 3 169.524085 74.8759626 94.2137469 -1 5623
5625 3 169.654692 75.138144 93.9207618 -1 5624
5626 3 169.707169 75.0627856 93.9213897 -1 5625
5627 3 169.757872 74.8573829 94.0375584 -1 5626
5628 3 169.841367 74.984053 93.9367429 -1 5627
5629 3 169.800106 75.0639608 93.8268072 -1 5628
5630 3 169.857964 75.0576883 93.8107448 -1 5629
5631 3 169.870776 74.9087711 93.8232826 -1 5630
5632 3 169.4034 68.9859289 93.7550499 -1 5205
5633 3 169.300227 68.8992402 93.6155638 -1 5632
5634 3 169.275836 68.8952996 93.5548016 -1 5633
5635 3 169.224888 68.80781 93.423691 -1 5634
5636 3 169.264997 68.7301754 93.2760127 -1 5635
5637 3 169.215084 68.7096015 93.2148864 -1 5636
5638 3 169.186742 68.6047684 93.0910954 -1 5637
5639 3 169.219584 68.5034999 92.9183118 -1 5638
5640 3 169.188266 68.432473 92.7560403 -1 5639
5641 3 169.1992 68.3232572 92.5807807 -1 5640
5642 3 169.182462 68.2265482 92.5431303 -1 5641
5643 3 169.172316 68.2021068 92.5181779 -1 5642
5644 3 169.274097 68.3731478 92.4358708 -1 5643
5645 3 169.288353 68.4589885 92.3011071 -1 5644
5646 3 169.421374 68.5719214 92.2094867 -1 5645
5647 3 169.473444 68.6071258 92.1227799 -1 5646
5648 3 169.536163 68.4691031 92.1086577 -1 5647
5649 3 169.866471 68.7067017 93.6997227 -1 5203
5650 3 169.80224 68.7434225 93.5934357 -1 5649
5651 3 169.811162 68.7572585 93.562677 -1 5650
5652 3 169.816632 68.7790191 93.5293799 -1 5651
5653 3 170.489621 68.546089 93.6430445 -1 5201
5654 3 170.543317 68.7445157 93.5745942 -1 5653
5655 3 170.575991 68.927664 93.621148 -1 5654
5656 3 170.496783 69.1501193 93.6100239 -1 5655
5657 3 170.403876 69.3582361 93.5713312 -1 5656
5658 3 170.361703 69.57129 93.454114 -1 5657
5659 3 170.371109 69.6581904 93.3769785 -1 5658
5660 3 170.359819 69.6687758 93.3438094 -1 5659
5661 3 172.525098 68.5520853 93.7669822 -1 5198
5662 3 172.730838 68.6093061 93.8181376 -1 5661
5663 3 173.488029 68.8286993 93.9290196 -1 5662
5664 3 173.517303 68.8434849 93.9589769 -1 5663
5665 3 173.556362 68.8774798 93.986062 -1 5664
5666 3 173.625478 68.8903893 94.0518052 -1 5665
5667 3 173.608308 68.8130098 94.0955375 -1 5666
5668 3 173.615839 68.7826732 94.1323918 -1 5667
5669 3 173.592406 68.7442184 94.1656671 -1 5668
5670 3 173.637419 68.7199541 94.2077475 -1 5669
5671 3 173.709826 68.6942218 94.255047 -1 5670
5672 3 173.800453 68.6953013 94.2991219 -1 5671
5673 3 173.829639 68.6694536 94.3387002 -1 5672
5674 3 173.861456 68.6348565 94.3808376 -1 5673
5675 3 173.884811 68.6101065 94.4190899 -1 5674
5676 3 173.921224 68.5812626 94.4606334 -1 5675
5677 3 173.97438 68.5627827 94.502638 -1 5676
5678 3 174.020577 68.5396051 94.5445175 -1 5677
5679 3 174.138372 68.5326329 94.5951634 -1 5678
5680 3 174.217676 68.5369867 94.6362445 -1 5679
5681 3 174.283972 68.5367443 94.6761023 -1 5680
5682 3 174.556902 68.5148265 94.7577089 -1 5681
5683 3 174.718275 68.5073798 94.8160561 -1 5682
5684 3 174.779572 68.5121583 94.8537288 -1 5683
5685 3 174.908311 68.5333156 94.8994066 -1 5684
5686 3 174.996722 68.5570476 94.9373099 -1 5685
5687 3 175.076191 68.5703086 94.9761044 -1 5686
5688 3 175.111518 68.5571878 95.0133527 -1 5687
5689 3 175.171259 68.521511 95.0602643 -1 5688
5690 3 175.246109 68.5010927 95.1061788 -1 5689
5691 3 175.299748 68.4742409 95.1498527 -1 5690
5692 3 175.329098 68.447745 95.1891419 -1 5691
5693 3 175.379552 68.4200357 95.2046027 -1 5692
5694 3 175.419461 68.414614 95.2685071 -1 5693
5695 3 175.422517 68.3229389 95.3186197 -1 5694
5696 3 175.434736 68.3275365 95.3752372 -1 5695
5697 3 175.436463 68.2976005 95.4104333 -1 5696
5698 3 175.455817 68.2000076 95.4647799 -1 5697
5699 3 175.465005 68.1863735 95.4973882 -1 5698
5700 3 175.475753 68.1717591 95.5304921 -1 5699
5701 3 175.493832 68.1406897 95.5687701 -1 5700
5702 3 175.753539 68.3147133 95.5725654 -1 5701
5703 3 175.90938 68.4265326 95.6008955 -1 5702
5704 3 176.028849 68.3681873 95.607864 -1 5703
5705 3 176.094094 68.3413629 95.5979332 -1 5704
5706 3 176.131072 68.3591885 95.5725463 -1 5705
5707 3 176.159281 68.3395545 95.5544663 -1 5706
5708 3 175.494469 68.1117299 95.6312613 -1 5701
5709 3 175.506287 68.0797898 95.6686382 -1 5708
5710 3 175.511334 68.0489003 95.7045887 -1 5709
5711 3 175.50105 68.0037259 95.7690214 -1 5710
5712 3 175.491769 67.966282 95.8040617 -1 5711
5713 3 175.488483 67.9556969 95.833738 -1 5712
5714 3 175.52796 67.8811925 95.8859357 -1 5713
5715 3 175.54776 67.8040781 95.9353638 -1 5714
5716 3 175.561274 67.7625981 95.97523 -1 5715
5717 3 175.643164 67.6858744 96.035074 -1 5716
5718 3 175.710386 67.6189689 96.0900334 -1 5717
5719 3 175.766008 67.5781124 96.1368 -1 5718
5720 3 175.84366 67.5150403 96.1925126 -1 5719
5721 3 175.829145 67.4730114 96.2276505 -1 5720
5722 3 175.74199 67.3914378 96.2875941 -1 5721
5723 3 175.526672 67.439324 96.2954126 -1 5722
5724 3 175.509629 67.3886755 96.3322766 -1 5723
5725 3 175.501308 67.3379609 96.3706178 -1 5724
5726 3 175.471069 67.3524632 96.4174393 -1 5725
5727 3 175.397899 67.3779561 96.4268451 -1 5726
5728 3 175.346232 67.3333603 96.4565617 -1 5727
5729 3 175.335063 67.313284 96.4871637 -1 5728
5730 3 175.316697 67.2511754 96.5266086 -1 5729
5731 3 175.321087 67.1984549 96.5675734 -1 5730
5732 3 175.30711 67.1715564 96.6546368 -1 5731
5733 3 175.328059 67.2095431 96.6766434 -1 5732
5734 3 175.342361 67.2265581 96.7025524 -1 5733
5735 3 175.347715 67.2560897 96.7239928 -1 5734
5736 3 175.324271 67.2992688 96.73744 -1 5735
5737 3 175.363981 67.2940791 96.7727868 -1 5736
5738 3 175.135423 67.3936737 96.7114987 -1 5737
5739 3 175.074388 67.3768555 96.7331717 -1 5738
5740 3 175.047767 67.4921259 96.7011299 -1 5739
5741 3 175.007448 67.6190726 96.6916253 -1 5740
5742 3 174.960376 67.7106689 96.6894712 -1 5741
5743 3 174.902103 67.7542574 96.7246565 -1 5742
5744 3 174.870846 67.7784807 96.7413122 -1 5743
5745 3 174.834158 67.7865066 96.7333622 -1 5744
5746 3 175.086159 67.3670778 96.7650772 -1 5739
5747 3 175.374484 67.2958334 96.8016754 -1 5737
5748 3 175.432418 67.2961864 96.8662033 -1 5747
5749 3 175.434298 67.3075892 96.8913436 -1 5748
5750 3 175.436869 67.3180316 96.9168177 -1 5749
5751 3 175.436323 67.3304149 96.9413124 -1 5750
5752 3 175.442299 67.3312608 96.9696178 -1 5751
5753 3 175.45411 67.3215327 97.001389 -1 5752
5754 3 175.465702 67.3060657 97.0344847 -1 5753
5755 3 175.472618 67.2935083 97.0661166 -1 5754
5756 3 175.477206 67.2733138 97.0991876 -1 5755
5757 3 175.47085 67.2703631 97.1538549 -1 5756
5758 3 175.479157 67.2558895 97.1861373 -1 5757
5759 3 175.463168 67.2741208 97.206684 -1 5758
5760 3 175.46163 67.2903425 97.230031 -1 5759
5761 3 175.45418 67.3075646 97.252181 -1 5760
5762 3 175.455019 67.336227 97.2729177 -1 5761
5763 3 175.456143 67.3572331 97.2955229 -1 5762
5764 3 175.457998 67.3820727 97.3173185 -1 5763
5765 3 175.457162 67.3973536 97.3409624 -1 5764
5766 3 175.484515 67.4095823 97.369842 -1 5765
5767 3 175.527465 67.4121358 97.4035172 -1 5766
5768 3 175.548362 67.4225018 97.4317782 -1 5767
5769 3 175.564285 67.4204427 97.4622046 -1 5768
5770 3 175.564897 67.4203956 97.4896961 -1 5769
5771 3 175.567033 67.4145893 97.5188018 -1 5770
5772 3 175.555217 67.4500859 97.5357926 -1 5771
5773 3 175.565892 67.4662839 97.5609739 -1 5772
5774 3 175.573541 67.5275546 97.6022102 -1 5773
5775 3 175.58691 67.5763899 97.619966 -1 5774
5776 3 175.594362 67.6031973 97.6420489 -1 5775
5777 3 175.630896 67.6548259 97.6627871 -1 5776
5778 3 175.651507 67.6960006 97.6834889 -1 5777
5779 3 175.674471 67.7266082 97.7070846 -1 5778
5780 3 175.682751 67.7486551 97.7303902 -1 5779
5781 3 175.682805 67.7640218 97.7539832 -1 5780
5782 3 175.704353 67.791782 97.7780002 -1 5781
5783 3 175.735468 67.8195038 97.8035286 -1 5782
5784 3 175.768751 67.8587743 97.8266174 -1 5783
5785 3 175.812626 67.8710603 97.8578379 -1 5784
5786 3 175.807902 67.8749351 97.8833711 -1 5785
5787 3 175.851665 67.844894 97.9246815 -1 5786
5788 3 175.93663 67.802179 97.9754828 -1 5787
5789 3 175.944961 67.7781148 98.0097159 -1 5788
5790 3 175.959447 67.7694296 98.0683784 -1 5789
5791 3 175.972926 67.7588155 98.1001715 -1 5790
5792 3 176.003108 67.7442927 98.1354987 -1 5791
5793 3 176.038649 67.7211086 98.1737107 -1 5792
5794 3 176.065546 67.7075794 98.2082454 -1 5793
5795 3 176.07754 67.7075649 98.2372155 -1 5794
5796 3 176.206676 67.7090528 98.2840464 -1 5795
5797 3 176.191119 67.7062693 98.3093498 -1 5796
5798 3 176.183793 67.7101818 98.3343349 -1 5797
5799 3 176.13872 67.6940441 98.3582414 -1 5798
5800 3 176.126254 67.6797161 98.386779 -1 5799
5801 3 176.110616 67.6577137 98.4166558 -1 5800
5802 3 176.122126 67.6269881 98.4528015 -1 5801
5803 3 176.119283 67.6174375 98.4816746 -1 5802
5804 3 176.138567 67.6049458 98.5146459 -1 5803
5805 3 176.209853 67.6000004 98.5537907 -1 5804
5806 3 176.288194 67.5672215 98.6006024 -1 5805
5807 3 176.401866 67.5411057 98.6511868 -1 5806
5808 3 176.484732 67.5227673 98.6951526 -1 5807
5809 3 176.496982 67.528575 98.7225743 -1 5808
5810 3 176.497673 67.5238609 98.7507143 -1 5809
5811 3 176.554714 67.5507766 98.8068364 -1 5810
5812 3 176.584081 67.5546514 98.837272 -1 5811
5813 3 176.704982 67.5526169 98.8829969 -1 5812
5814 3 176.786913 67.528617 98.9279378 -1 5813
5815 3 176.847717 67.4989235 98.970969 -1 5814
5816 3 176.913509 67.5056601 99.0061401 -1 5815
5817 3 176.961441 67.4913494 99.0435335 -1 5816
5818 3 176.994721 67.501982 99.0728273 -1 5817
5819 3 177.170386 67.612295 99.1269322 -1 5818
5820 3 177.333401 67.571031 99.1878837 -1 5819
5821 3 177.441399 67.5656937 99.2853539 -1 5820
5822 3 177.463521 67.5486109 99.3192911 -1 5821
5823 3 177.469532 67.5248436 99.352357 -1 5822
5824 3 177.48009 67.521194 99.3814018 -1 5823
5825 3 177.517137 67.499335 99.4186304 -1 5824
5826 3 177.551023 67.4937681 99.4515691 -1 5825
5827 3 177.588069 67.4910794 99.4842879 -1 5826
5828 3 177.644393 67.5027521 99.5165136 -1 5827
5829 3 177.720687 67.5326191 99.5474609 -1 5828
5830 3 177.80944 67.5634495 99.580019 -1 5829
5831 3 177.869319 67.5655696 99.6149203 -1 5830
5832 3 177.920437 67.5677014 99.6484929 -1 5831
5833 3 177.958012 67.5822953 99.6771548 -1 5832
5834 3 177.96962 67.5940312 99.7026182 -1 5833
5835 3 177.994049 67.6038525 99.7304096 -1 5834
5836 3 178.006178 67.618472 99.7552617 -1 5835
5837 3 178.030407 67.6369266 99.7810038 -1 5836
5838 3 178.047428 67.6592227 99.8047829 -1 5837
5839 3 178.0323 67.6597541 99.8552435 -1 5838
5840 3 178.042808 67.636066 99.8886568 -1 5839
5841 3 178.047713 67.6104698 99.9216746 -1 5840
5842 3 178.075015 67.5580764 99.9641408 -1 5841
5843 3 178.163193 67.6196684 99.9892039 -1 5842
5844 3 178.164005 67.6592313 100.006552 -1 5843
5845 3 178.177531 67.7256537 100.019561 -1 5844
5846 3 178.146912 67.6780102 100.052398 -1 5845
5847 3 178.110306 67.6361217 100.083046 -1 5846
5848 3 178.098686 67.6258659 100.110046 -1 5847
5849 3 178.122823 67.5849864 100.149297 -1 5848
5850 3 178.143234 67.5575292 100.18489 -1 5849
5851 3 178.159054 67.5386954 100.217813 -1 5850
5852 3 178.199919 67.4978859 100.25939 -1 5851
5853 3 178.197056 67.497232 100.285401 -1 5852
5854 3 178.183337 67.4898688 100.311386 -1 5853
5855 3 178.188536 67.4949695 100.337222 -1 5854
5856 3 178.21507 67.5211555 100.361267 -1 5855
5857 3 178.251651 67.5397065 100.388499 -1 5856
5858 3 178.280204 67.5477248 100.416982 -1 5857
5859 3 178.311637 67.5423525 100.448936 -1 5858
5860 3 178.31465 67.5302469 100.478349 -1 5859
5861 3 178.390155 67.5010351 100.522025 -1 5860
5862 3 178.437064 67.5626856 100.540779 -1 5861
5863 3 178.42863 67.5257008 100.574204 -1 5862
5864 3 178.470162 67.5127244 100.609239 -1 5863
5865 3 178.519109 67.4969011 100.64595 -1 5864
5866 3 178.543395 67.4906094 100.676957 -1 5865
5867 3 178.555237 67.4785643 100.707498 -1 5866
5868 3 178.580712 67.4793522 100.763119 -1 5867
5869 3 178.603353 67.458739 100.797098 -1 5868
5870 3 178.62131 67.4562872 100.82626 -1 5869
5871 3 178.676487 67.4653878 100.858015 -1 5870
5872 3 178.706871 67.4734876 100.88649 -1 5871
5873 3 178.747274 67.4835252 100.915917 -1 5872
5874 3 178.782024 67.5212822 100.938236 -1 5873
5875 3 178.793328 67.5408354 100.961389 -1 5874
5876 3 178.823915 67.5699986 100.985055 -1 5875
5877 3 178.821528 67.5617994 101.012571 -1 5876
5878 3 178.880783 67.5240928 101.055394 -1 5877
5879 3 178.870506 67.5359661 101.077231 -1 5878
5880 3 178.860402 67.5487992 101.09887 -1 5879
5881 3 178.896016 67.5215808 101.135955 -1 5880
5882 3 178.941627 67.5010923 101.172876 -1 5881
5883 3 178.93876 67.4900547 101.2009 -1 5882
5884 3 178.93568 67.4627762 101.232563 -1 5883
5885 3 178.943891 67.4546422 101.261448 -1 5884
5886 3 178.934806 67.4583781 101.311145 -1 5885
5887 3 178.974688 67.4952512 101.334196 -1 5886
5888 3 179.003709 67.525416 101.357255 -1 5887
5889 3 179.026526 67.5603546 101.37837 -1 5888
5890 3 179.25552 67.5967643 101.42757 -1 5889
5891 3 179.58676 67.5969748 101.498925 -1 5890
5892 3 179.670217 67.6363513 101.55308 -1 5891
5893 3 179.719015 67.6531053 101.530323 -1 5892
5894 3 179.736151 67.6967403 101.600087 -1 5893
5895 3 179.765201 67.7221618 101.624102 -1 5894
5896 3 179.773857 67.7418257 101.646593 -1 5895
5897 3 179.813596 67.7730119 101.670769 -1 5896
5898 3 179.841153 67.8051457 101.693053 -1 5897
5899 3 179.885676 67.8487858 101.715092 -1 5898
5900 3 179.908428 67.8838035 101.736059 -1 5899
5901 3 179.947542 67.9217181 101.758615 -1 5900
5902 3 180.033324 68.0209409 101.773933 -1 5901
5903 3 180.033855 68.0550314 101.792034 -1 5902
5904 3 180.029488 68.0862583 101.810092 -1 5903
5905 3 180.029725 68.1443336 101.822805 -1 5904
5906 3 180.034492 68.2494381 101.825665 -1 5905
5907 3 180.039224 68.2720913 101.846857 -1 5906
5908 3 180.060045 68.3321828 101.861922 -1 5907
5909 3 180.065194 68.3779001 101.878022 -1 5908
5910 3 180.090071 68.4928088 101.881428 -1 5909
5911 3 180.115433 68.5539583 101.896864 -1 5910
5912 3 180.147598 68.618975 101.912372 -1 5911
5913 3 180.208052 68.726329 101.922367 -1 5912
5914 3 180.420194 68.565455 101.987336 -1 5913
5915 3 180.445989 68.5410766 102.021755 -1 5914
5916 3 180.58717 68.5683867 102.060553 -1 5915
5917 3 180.667266 68.6044114 102.089029 -1 5916
5918 3 180.701621 68.6462879 102.109938 -1 5917
5919 3 180.714411 68.6805378 102.129564 -1 5918
5920 3 180.733132 68.7186275 102.149149 -1 5919
5921 3 180.848182 68.8266286 102.166552 -1 5920
5922 3 180.948579 68.9000448 102.189569 -1 5921
5923 3 180.994332 68.9736552 102.205048 -1 5922
5924 3 181.015805 69.0233292 102.222442 -1 5923
5925 3 181.0207 69.0634639 102.239646 -1 5924
5926 3 181.020876 69.1228927 102.251958 -1 5925
5927 3 181.012335 69.1987718 102.259448 -1 5926
5928 3 181.046583 69.2513589 102.277933 -1 5927
5929 3 181.056192 69.2828698 102.297648 -1 5928
5930 3 181.072197 69.3211077 102.316759 -1 5929
5931 3 181.081958 69.3748227 102.331604 -1 5930
5932 3 181.076535 69.4112711 102.348144 -1 5931
5933 3 181.064712 69.4941087 102.353597 -1 5932
5934 3 181.088532 69.5371953 102.372692 -1 5933
5935 3 181.100841 69.5851903 102.389113 -1 5934
5936 3 181.119148 69.6109398 102.411244 -1 5935
5937 3 181.135365 69.6560368 102.428827 -1 5936
5938 3 181.173262 69.7367833 102.44156 -1 5937
5939 3 181.190256 69.7867448 102.458167 -1 5938
5940 3 181.256116 69.8721776 102.473727 -1 5939
5941 3 181.291008 69.9404291 102.48878 -1 5940
5942 3 181.322407 69.9874235 102.508011 -1 5941
5943 3 181.349585 70.024775 102.528769 -1 5942
5944 3 181.37588 70.062139 102.549393 -1 5943
5945 3 181.412087 70.0848943 102.574582 -1 5944
5946 3 181.412799 70.1108587 102.594157 -1 5945
5947 3 181.442115 70.1939403 102.579989 -1 5946
5948 3 181.164171 69.7187344 102.646017 -1 5947
5949 3 181.093172 69.6503003 102.676537 -1 5948
5950 3 180.891849 69.6598326 102.672139 -1 5949
5951 3 180.685477 69.6433089 102.647555 -1 5950
5952 3 180.578323 69.6691155 102.601885 -1 5951
5953 3 180.368565 69.6833884 102.569872 -1 5952
5954 3 180.261448 69.640307 102.539431 -1 5953
5955 3 180.194984 69.5680215 102.52111 -1 5954
5956 3 180.167493 69.5140735 102.504052 -1 5955
5957 3 180.598846 69.6450526 102.584774 -1 5952
5958 3 181.111303 69.7174934 102.714623 -1 5949
5959 3 181.114792 69.7385617 102.735647 -1 5958
5960 3 181.126957 69.7857082 102.752118 -1 5959
5961 3 181.204554 69.5577009 102.737201 -1 5949
5962 3 181.209138 69.4570926 102.785014 -1 5961
5963 3 181.166724 69.3596768 102.82576 -1 5962
5964 3 181.147068 69.1768334 102.837938 -1 5963
5965 3 181.307336 68.9311141 102.88778 -1 5964
5966 3 181.376965 68.8081437 102.898615 -1 5965
5967 3 181.425864 68.7410088 102.89453 -1 5966
5968 3 181.447192 68.6780433 102.860732 -1 5967
5969 3 181.499398 68.4970643 102.88166 -1 5968
5970 3 181.521151 68.3776402 102.885191 -1 5969
5971 3 181.591259 68.3470579 102.875889 -1 5970
5972 3 181.634007 68.2793147 102.870985 -1 5971
5973 3 181.467138 70.2507295 102.596157 -1 5947
5974 3 181.475052 70.2941176 102.612889 -1 5973
5975 3 181.476083 70.3492281 102.626088 -1 5974
5976 3 181.47169 70.3762704 102.644686 -1 5975
5977 3 181.463024 70.4256897 102.657773 -1 5976
5978 3 181.453692 70.5198208 102.660933 -1 5977
5979 3 181.563646 70.7615159 102.64824 -1 5978
5980 3 181.572551 70.806014 102.664812 -1 5979
5981 3 181.578136 70.8680856 102.677049 -1 5980
5982 3 181.576812 70.9252575 102.714481 -1 5981
5983 3 181.57295 70.9612003 102.731121 -1 5982
5984 3 181.575751 70.9787006 102.727661 -1 5983
5985 3 181.563909 71.0739486 102.780266 -1 5984
5986 3 181.559867 71.1196976 102.794689 -1 5985
5987 3 181.561264 71.1995435 102.802345 -1 5986
5988 3 181.563665 71.2638034 102.813565 -1 5987
5989 3 181.534864 71.3626916 102.812746 -1 5988
5990 3 181.521224 71.3920666 102.829389 -1 5989
5991 3 181.510641 71.47909 102.833704 -1 5990
5992 3 181.505249 71.5328411 102.846092 -1 5991
5993 3 181.469308 71.6085674 102.849288 -1 5992
5994 3 181.439429 71.6783878 102.854619 -1 5993
5995 3 181.407231 71.7884704 102.850645 -1 5994
5996 3 181.390746 71.8876415 102.851281 -1 5995
5997 3 181.351635 71.8988901 102.868247 -1 5996
5998 3 181.344253 71.9234281 102.886762 -1 5997
5999 3 181.314908 71.9522108 102.901198 -1 5998
6000 3 181.300435 71.9758832 102.918883 -1 5999
6001 3 181.252787 72.0098494 102.929536 -1 6000
6002 3 181.203779 72.0625155 102.935795 -1 6001
6003 3 181.1928 72.1245118 102.945373 -1 6002
6004 3 181.18044 72.1393477 102.965302 -1 6003
6005 3 181.164461 72.1532544 102.984917 -1 6004
6006 3 181.15734 72.1572043 103.008024 -1 6005
6007 3 181.1474 72.1543092 103.032258 -1 6006
6008 3 181.110755 72.1419398 103.054804 -1 6007
6009 3 181.056166 72.1150385 103.078058 -1 6008
6010 3 180.969494 72.0885163 103.096667 -1 6009
6011 3 180.870988 72.0857024 103.108266 -1 6010
6012 3 180.81079 72.105039 103.120331 -1 6011
6013 3 180.778111 72.1063218 103.14039 -1 6012
6014 3 180.739928 72.1056918 103.160095 -1 6013
6015 3 180.672932 72.0876371 103.17963 -1 6014
6016 3 180.615007 72.088177 103.196258 -1 6015
6017 3 180.452438 72.0956611 103.196368 -1 6016
6018 3 180.277064 72.1732104 103.178614 -1 6017
6019 3 180.173894 72.2908088 103.111802 -1 6018
6020 3 180.221048 72.4981065 103.046061 -1 6019
6021 3 180.249796 72.5363079 103.066548 -1 6020
6022 3 180.31964 72.5743278 103.0179 -1 6021
6023 3 180.369317 72.5936509 102.995667 -1 6022
6024 3 180.414777 72.6298257 102.968972 -1 6023
6025 3 180.459136 72.6699561 102.941224 -1 6024
6026 3 180.493925 72.7260277 102.908443 -1 6025
6027 3 180.496043 72.7399512 102.880505 -1 6026
6028 3 180.431894 72.8357426 102.874213 -1 6027
6029 3 180.509968 73.0012923 102.822748 -1 6028
6030 3 180.569452 73.0707645 102.84071 -1 6029
6031 3 180.568057 72.7094285 102.872977 -1 6027
6032 3 180.621666 72.7049547 102.831724 -1 6031
6033 3 180.11962 72.3020819 103.126434 -1 6019
6034 3 180.058395 72.3450534 103.132772 -1 6033
6035 3 179.918966 72.3628717 103.158599 -1 6034
6036 3 179.945925 72.3417765 103.192432 -1 6035
6037 3 179.939855 72.3407471 103.216849 -1 6036
6038 3 179.960722 72.3246605 103.24862 -1 6037
6039 3 179.994641 72.3144094 103.280912 -1 6038
6040 3 179.99219 72.3143504 103.305605 -1 6039
6041 3 179.986227 72.3192685 103.328643 -1 6040
6042 3 179.915008 72.3266819 103.341712 -1 6041
6043 3 179.840248 72.3439989 103.351979 -1 6042
6044 3 179.763591 72.3494291 103.364708 -1 6043
6045 3 179.759114 72.3474054 103.389562 -1 6044
6046 3 179.73783 72.3375775 103.413797 -1 6045
6047 3 179.699368 72.3070652 103.440351 -1 6046
6048 3 179.692455 72.1842995 103.492782 -1 6047
6049 3 179.717213 72.176169 103.523209 -1 6048
6050 3 179.709844 72.1563645 103.551738 -1 6049
6051 3 179.696658 72.1168153 103.583996 -1 6050
6052 3 179.686703 72.0970332 103.612144 -1 6051
6053 3 179.656043 72.0457224 103.644638 -1 6052
6054 3 179.616099 72.0221388 103.669421 -1 6053
6055 3 179.501658 71.9603118 103.69254 -1 6054
6056 3 179.320754 71.8226301 103.67395 -1 6055
6057 3 179.115197 71.6670673 103.656186 -1 6056
6058 3 179.055369 71.5526786 103.649395 -1 6057
6059 3 179.014046 71.4718712 103.63738 -1 6058
6060 3 178.959937 71.4296723 103.589491 -1 6059
6061 3 178.803704 71.3102139 103.62069 -1 6060
6062 3 178.777519 71.1838948 103.671682 -1 6061
6063 3 178.699136 71.1068411 103.703963 -1 6062
6064 3 178.613699 71.0750675 103.724726 -1 6063
6065 3 178.567615 71.0768422 103.74307 -1 6064
6066 3 178.503426 71.0480197 103.766108 -1 6065
6067 3 178.417355 71.0122188 103.78781 -1 6066
6068 3 178.38264 70.9942783 103.812379 -1 6067
6069 3 178.387667 71.0020754 103.836335 -1 6068
6070 3 178.404881 71.0344564 103.881257 -1 6069
6071 3 178.379652 71.0520309 103.898752 -1 6070
6072 3 178.243257 71.0495168 103.905771 -1 6071
6073 3 178.11538 71.0895859 103.853664 -1 6072
6074 3 178.120921 71.0898155 103.80413 -1 6073
6075 3 178.016322 71.1620502 103.873077 -1 6074
6076 3 177.883427 71.0943353 103.870948 -1 6075
6077 3 177.85417 71.0103999 103.861815 -1 6076
6078 3 177.879289 70.8971998 103.867062 -1 6077
6079 3 177.912055 70.8253076 103.913741 -1 6078
6080 3 177.913736 70.7512363 103.981794 -1 6079
6081 3 177.917426 70.7157155 104.015826 -1 6080
6082 3 179.495752 71.9494059 103.719223 -1 6055
6083 3 179.454246 71.9267761 103.743602 -1 6082
6084 3 179.416129 71.8932504 103.770994 -1 6083
6085 3 179.40419 71.8823675 103.796821 -1 6084
6086 3 179.374702 71.8488078 103.825443 -1 6085
6087 3 179.361271 71.8497905 103.848306 -1 6086
6088 3 179.589589 71.7898095 103.869146 -1 6087
6089 3 179.642094 71.6238514 103.939598 -1 6088
6090 3 179.656901 71.6178564 103.967954 -1 6089
6091 3 179.673547 71.617774 103.995195 -1 6090
6092 3 179.912325 71.9127021 103.885933 -1 6088
6093 3 180.047947 72.0007085 103.909619 -1 6092
6094 3 180.156284 72.0700533 103.933785 -1 6093
6095 3 180.323877 72.015547 103.944701 -1 6094
6096 3 180.388218 71.977605 103.887686 -1 6095
6097 3 180.416031 71.9685245 103.868748 -1 6096
6098 3 180.48586 72.0320165 103.839214 -1 6097
6099 3 180.575551 72.0410845 103.824802 -1 6098
6100 3 180.658732 72.0472119 103.81015 -1 6099
6101 3 180.646596 72.0158207 103.790684 -1 6100
6102 3 180.625171 72.0022511 103.765891 -1 6101
6103 3 180.761782 72.0885366 103.840029 -1 6100
6104 3 181.052075 72.2182335 103.826443 -1 6103
6105 3 181.171119 72.2364206 103.814117 -1 6104
6106 3 179.281326 71.897428 103.851 -1 6087
6107 3 179.238002 71.9627937 103.854669 -1 6106
6108 3 179.163885 71.9876877 103.863405 -1 6107
6109 3 179.118584 72.005619 103.852832 -1 6108
6110 3 179.157301 72.1630824 103.796501 -1 6109
6111 3 179.109134 71.988764 103.880421 -1 6109
6112 3 179.429939 72.3040277 103.65251 -1 6083
6113 3 179.433149 72.5341399 103.599319 -1 6112
6114 3 179.391598 72.6157575 103.599239 -1 6113
6115 3 179.317292 72.7125379 103.590797 -1 6114
6116 3 179.293666 72.7613552 103.600903 -1 6115
6117 3 180.406746 72.1704143 103.397875 -1 6040
6118 3 180.636418 72.1434719 103.436593 -1 6117
6119 3 180.758898 72.128364 103.457329 -1 6118
6120 3 180.775159 72.1478443 103.480159 -1 6119
6121 3 180.086739 68.8093008 101.887061 -1 5913
6122 3 179.97626 68.960474 101.863441 -1 6121
6123 3 179.977032 69.1252362 101.852182 -1 6122
6124 3 179.997979 69.2746914 101.847145 -1 6123
6125 3 179.975254 69.4408839 101.832163 -1 6124
6126 3 179.990449 69.5567791 101.833791 -1 6125
6127 3 179.999276 69.6921972 101.830102 -1 6126
6128 3 180.020875 69.8413015 101.825121 -1 6127
6129 3 180.039437 69.9205772 101.835424 -1 6128
6130 3 180.052405 70.0135341 101.841834 -1 6129
6131 3 180.048555 70.0949525 101.848424 -1 6130
6132 3 180.074347 70.3535938 101.819227 -1 6131
6133 3 180.046052 70.5033629 101.832244 -1 6132
6134 3 179.995231 70.6173114 101.850028 -1 6133
6135 3 179.832416 70.9212735 101.782617 -1 6134
6136 3 179.743555 71.1503142 101.717159 -1 6135
6137 3 179.644929 71.3147047 101.690322 -1 6136
6138 3 179.615296 71.3922817 101.693583 -1 6137
6139 3 179.584328 71.5191385 101.685247 -1 6138
6140 3 179.551323 71.6284077 101.680597 -1 6139
6141 3 179.526432 71.7081364 101.683943 -1 6140
6142 3 179.487555 71.9123897 101.656284 -1 6141
6143 3 179.413511 72.0713709 101.5826 -1 6142
6144 3 179.351294 72.2700724 101.50126 -1 6143
6145 3 179.341911 72.3754351 101.449678 -1 6144
6146 3 179.349083 72.387553 101.422406 -1 6145
6147 3 179.355814 72.3917502 101.396912 -1 6146
6148 3 179.366438 72.4038371 101.370174 -1 6147
6149 3 179.38366 72.3930739 101.349788 -1 6148
6150 3 179.387771 72.3656032 101.331265 -1 6149
6151 3 179.362963 72.2780235 101.322278 -1 6150
6152 3 179.346968 72.2544154 101.325314 -1 6151
6153 3 179.467324 72.3030605 101.306998 -1 6152
6154 3 179.495422 72.2951699 101.287602 -1 6153
6155 3 179.549206 72.2909721 101.271318 -1 6154
6156 3 179.588326 72.2710902 101.256406 -1 6155
6157 3 179.632915 72.2580725 101.240741 -1 6156
6158 3 179.773413 72.2281886 101.243786 -1 6157
6159 3 179.90894 72.2042327 101.24465 -1 6158
6160 3 179.96767 72.1604084 101.238224 -1 6159
6161 3 179.951285 72.1019918 101.198013 -1 6160
6162 3 179.857266 72.0359646 101.198742 -1 6161
6163 3 179.850672 72.0166194 101.176597 -1 6162
6164 3 179.87903 71.9830912 101.163083 -1 6163
6165 3 179.93307 71.9315498 101.157641 -1 6164
6166 3 179.97728 71.8939321 101.147468 -1 6165
6167 3 179.994898 71.7945937 101.147348 -1 6166
6168 3 180.068827 71.7419422 101.145109 -1 6167
6169 3 180.136553 71.7041294 101.138498 -1 6168
6170 3 180.174624 71.6548649 101.129954 -1 6169
6171 3 180.17864 71.6364663 101.109167 -1 6170
6172 3 180.188929 71.5502236 101.104787 -1 6171
6173 3 180.191729 71.4925873 101.092732 -1 6172
6174 3 180.218346 71.4474766 101.081434 -1 6173
6175 3 180.248934 71.4317718 101.06404 -1 6174
6176 3 180.287798 71.3443938 101.06417 -1 6175
6177 3 180.659867 71.7675031 101.024969 -1 6176
6178 3 180.743359 71.8579126 100.991753 -1 6177
6179 3 180.856675 72.0449112 101.043518 -1 6178
6180 3 180.928662 72.1201427 101.063095 -1 6179
6181 3 181.07128 72.3170558 101.066098 -1 6180
6182 3 181.399595 72.5508592 101.063986 -1 6181
6183 3 181.653932 72.7823445 101.076633 -1 6182
6184 3 181.743599 72.9129608 101.086597 -1 6183
6185 3 181.962475 73.1900467 101.083733 -1 6184
6186 3 182.097896 73.0676375 101.106436 -1 6185
6187 3 182.168353 72.9578388 101.116258 -1 6186
6188 3 182.219869 72.866311 101.11907 -1 6187
6189 3 182.285227 72.8548076 101.131548 -1 6188
6190 3 182.005817 73.3150427 101.062514 -1 6185
6191 3 182.045775 73.5396171 101.043863 -1 6190
6192 3 182.034519 73.6934132 100.93173 -1 6191
6193 3 181.918056 73.8351834 100.856407 -1 6192
6194 3 181.832521 73.9353416 100.845822 -1 6193
6195 3 181.749523 74.0345207 100.835757 -1 6194
6196 3 181.644176 74.2087692 100.80507 -1 6195
6197 3 181.575256 74.3256432 100.792991 -1 6196
6198 3 181.522798 74.4252742 100.787366 -1 6197
6199 3 181.473717 74.5586925 100.774527 -1 6198
6200 3 181.205541 74.8558457 100.688624 -1 6199
6201 3 181.181173 74.946123 100.689329 -1 6200
6202 3 181.046015 75.1572865 100.669379 -1 6201
6203 3 180.699686 75.1247876 100.619738 -1 6202
6204 3 180.606474 75.2852036 100.592423 -1 6203
6205 3 180.452582 75.2583343 100.547572 -1 6204
6206 3 180.301186 75.3490275 100.551948 -1 6205
6207 3 180.218897 75.3870172 100.554689 -1 6206
6208 3 180.113031 75.4324258 100.577136 -1 6207
6209 3 180.098142 75.5027367 100.608993 -1 6208
6210 3 180.083329 75.5511495 100.62054 -1 6209
6211 3 180.007936 75.6050797 100.620537 -1 6210
6212 3 179.899359 75.6869788 100.60824 -1 6211
6213 3 179.776562 75.8872507 100.539844 -1 6212
6214 3 179.694868 76.0321759 100.516833 -1 6213
6215 3 179.503759 76.244666 100.433153 -1 6214
6216 3 179.2924 76.2942978 100.359087 -1 6215
6217 3 179.232692 76.2867638 100.325006 -1 6216
6218 3 179.163856 76.2804393 100.289016 -1 6217
6219 3 178.969692 76.1377365 100.212907 -1 6218
6220 3 178.874879 76.0193354 100.122613 -1 6219
6221 3 178.843638 75.9767649 100.101831 -1 6220
6222 3 178.79423 75.9264896 100.079727 -1 6221
6223 3 178.73635 75.8763823 100.056096 -1 6222
6224 3 178.655075 75.785308 100.038283 -1 6223
6225 3 178.515186 75.6832048 100.012932 -1 6224
6226 3 179.286759 76.3569349 100.368536 -1 6216
6227 3 179.276896 76.3863206 100.385229 -1 6226
6228 3 179.274561 76.4428492 100.396693 -1 6227
6229 3 179.253431 76.5150225 100.40109 -1 6228
6230 3 179.234128 76.6042412 100.42712 -1 6229
6231 3 179.177542 76.6266908 100.437251 -1 6230
6232 3 179.14534 76.6313408 100.45594 -1 6231
6233 3 179.127313 76.6234986 100.480128 -1 6232
6234 3 179.126987 76.6152442 100.507509 -1 6233
6235 3 179.13075 76.6504645 100.525082 -1 6234
6236 3 179.130914 76.6898316 100.541012 -1 6235
6237 3 179.150814 76.669964 100.574721 -1 6236
6238 3 179.14913 76.6860713 100.595945 -1 6237
6239 3 179.168434 76.6956126 100.622415 -1 6238
6240 3 179.195614 76.6624073 100.660591 -1 6239
6241 3 179.233139 76.4046092 100.678581 -1 6240
6242 3 179.248127 76.2263762 100.698722 -1 6241
6243 3 179.260082 76.1059738 100.704341 -1 6242
6244 3 179.097123 76.8172034 100.529659 -1 6236
6245 3 178.918077 76.865694 100.537266 -1 6244
6246 3 178.782462 76.9051465 100.529196 -1 6245
6247 3 178.634676 76.7624354 100.487114 -1 6246
6248 3 178.590132 76.7408564 100.510006 -1 6247
6249 3 178.556117 76.7820254 100.519397 -1 6248
6250 3 178.496132 76.8123907 100.55229 -1 6249
6251 3 178.418515 76.8382015 100.557716 -1 6250
6252 3 178.302549 76.7793181 100.577199 -1 6251
6253 3 178.201451 76.5715777 100.508613 -1 6252
6254 3 178.189176 76.4462334 100.486283 -1 6253
6255 3 178.315975 76.8215914 100.594616 -1 6252
6256 3 178.174272 76.8567246 100.586395 -1 6255
6257 3 178.084339 76.8725 100.592062 -1 6256
6258 3 178.009517 76.871669 100.604502 -1 6257
6259 3 177.984395 76.8821267 100.622929 -1 6258
6260 3 177.940181 76.9316527 100.628279 -1 6259
6261 3 177.921482 76.977671 100.638994 -1 6260
6262 3 180.610924 75.0932671 100.586902 -1 6203
6263 3 180.578212 75.0582734 100.56415 -1 6262
6264 3 180.494262 74.9345633 100.5535 -1 6263
6265 3 180.446072 74.8939436 100.529466 -1 6264
6266 3 180.357862 74.8214825 100.480676 -1 6265
6267 3 180.275504 74.7206615 100.464947 -1 6266
6268 3 180.181939 74.5701046 100.458954 -1 6267
6269 3 180.07509 74.3901023 100.43208 -1 6268
6270 3 179.876937 74.1717507 100.424676 -1 6269
6271 3 179.730786 74.0670047 100.3994 -1 6270
6272 3 179.595187 73.9589629 100.376667 -1 6271
6273 3 179.488355 73.8703006 100.354161 -1 6272
6274 3 179.468422 73.8420087 100.331825 -1 6273
6275 3 179.454679 73.7826975 100.317791 -1 6274
6276 3 179.420245 73.674891 100.311727 -1 6275
6277 3 179.41301 73.6135341 100.299223 -1 6276
6278 3 181.89924 73.8131439 100.833036 -1 6193
6279 3 181.885105 73.7761499 100.813748 -1 6278
6280 3 181.8711 73.7688075 100.787815 -1 6279
6281 3 181.84048 73.7777417 100.755602 -1 6280
6282 3 181.792387 73.8316548 100.710501 -1 6281
6283 3 181.044382 72.3674471 101.076093 -1 6181
6284 3 181.034444 72.5248877 101.064527 -1 6283
6285 3 180.981042 72.5778253 101.069798 -1 6284
6286 3 180.297264 71.3112964 101.047498 -1 6176
6287 3 180.301413 71.2988462 101.025329 -1 6286
6288 3 180.311825 71.2608579 101.009895 -1 6287
6289 3 180.322499 71.229737 100.992934 -1 6288
6290 3 180.332356 71.1565383 100.985371 -1 6289
6291 3 180.356715 71.0548631 100.98642 -1 6290
6292 3 180.363011 70.9759423 100.979567 -1 6291
6293 3 180.346799 70.9246579 100.963061 -1 6292
6294 3 180.335167 70.8694376 100.948125 -1 6293
6295 3 180.166813 70.7434341 100.925601 -1 6294
6296 3 180.126614 70.6953397 100.904746 -1 6295
6297 3 180.101287 70.6422448 100.887256 -1 6296
6298 3 180.093647 70.611463 100.867361 -1 6297
6299 3 180.103189 70.5737168 100.851622 -1 6298
6300 3 180.098834 70.5312243 100.834858 -1 6299
6301 3 180.096817 70.497504 100.81645 -1 6300
6302 3 180.096059 70.4608602 100.798885 -1 6301
6303 3 180.12012 70.4366962 100.78222 -1 6302
6304 3 180.124595 70.4156233 100.761904 -1 6303
6305 3 180.148467 70.3797849 100.747836 -1 6304
6306 3 180.153767 70.3635898 100.726529 -1 6305
6307 3 180.142028 70.3553307 100.700858 -1 6306
6308 3 180.099682 70.3210328 100.676454 -1 6307
6309 3 180.020483 70.2704727 100.650169 -1 6308
6310 3 179.950931 70.2461147 100.619392 -1 6309
6311 3 179.819767 70.2348511 100.576319 -1 6310
6312 3 179.62195 70.1591786 100.511909 -1 6311
6313 3 179.608608 70.1723901 100.480981 -1 6312
6314 3 180.386652 70.8790475 100.928049 -1 6294
6315 3 180.40796 70.8645382 100.908871 -1 6314
6316 3 180.465091 70.9082461 100.881968 -1 6315
6317 3 180.528496 70.9635816 100.853419 -1 6316
6318 3 180.578483 71.0170919 100.823276 -1 6317
6319 3 180.602544 71.0777374 100.787612 -1 6318
6320 3 180.627612 71.1286037 100.754308 -1 6319
6321 3 180.664128 71.1480477 100.729826 -1 6320
6322 3 180.688954 71.2135739 100.693203 -1 6321
6323 3 180.688238 71.2510884 100.658978 -1 6322
6324 3 180.732655 71.2547597 100.639275 -1 6323
6325 3 180.808211 71.3844758 100.570356 -1 6324
6326 3 180.825219 71.3914247 100.54573 -1 6325
6327 3 180.866829 71.4521551 100.48713 -1 6326
6328 3 179.215888 72.1826569 101.296232 -1 6152
6329 3 179.191803 72.1624047 101.271634 -1 6328
6330 3 179.195361 72.1369745 101.252508 -1 6329
6331 3 179.196213 72.1056394 101.234336 -1 6330
6332 3 179.150675 72.0499724 101.21468 -1 6331
6333 3 179.147782 72.0117701 101.197517 -1 6332
6334 3 179.537576 71.8327394 101.707795 -1 6142
6335 3 179.491828 71.7499334 101.745583 -1 6334
6336 3 179.38842 71.6694976 101.774215 -1 6335
6337 3 179.351015 71.7099001 101.784737 -1 6336
6338 3 179.272768 71.8164498 101.799218 -1 6337
6339 3 179.243107 71.9079591 101.824423 -1 6338
6340 3 179.212123 72.0378612 101.865882 -1 6339
6341 3 179.136809 72.1351004 101.857227 -1 6340
6342 3 179.086562 72.1903651 101.887612 -1 6341
6343 3 179.106201 72.2355445 101.905456 -1 6342
6344 3 179.058692 72.2762449 101.914156 -1 6343
6345 3 178.996252 72.4547365 101.913574 -1 6344
6346 3 179.005437 72.4941305 101.931143 -1 6345
6347 3 178.996638 72.5237339 101.948267 -1 6346
6348 3 178.968622 72.5256663 101.968976 -1 6347
6349 3 178.949795 72.5414423 101.987818 -1 6348
6350 3 179.747623 71.1329246 101.696228 -1 6136
6351 3 179.753868 71.123375 101.673816 -1 6350
6352 3 179.787967 71.1087322 101.656689 -1 6351
6353 3 179.850173 71.1796087 101.675206 -1 6352
6354 3 179.904033 71.2001118 101.65299 -1 6353
6355 3 179.923336 71.174756 101.636129 -1 6354
6356 3 179.981072 71.1922606 101.615183 -1 6355
6357 3 179.962686 71.1073948 101.60629 -1 6356
6358 3 179.88801 71.0242781 101.563118 -1 6357
6359 3 180.123409 71.2214813 101.62964 -1 6356
6360 3 180.238161 71.3211787 101.649489 -1 6359
6361 3 180.26023 71.301638 101.631725 -1 6360
6362 3 180.059203 69.403531 101.877918 -1 6126
6363 3 180.197673 68.0587049 101.762522 -1 5902
6364 3 180.362149 68.0915804 101.752285 -1 6363
6365 3 180.427697 68.0922819 101.710011 -1 6364
6366 3 178.96007 67.5176159 101.404734 -1 5889
6367 3 178.90775 67.4902039 101.429602 -1 6366
6368 3 178.850861 67.4417472 101.458628 -1 6367
6369 3 178.825118 67.415371 101.486936 -1 6368
6370 3 178.785551 67.3803501 101.51532 -1 6369
6371 3 178.763933 67.3673624 101.541169 -1 6370
6372 3 178.749071 67.367771 101.564904 -1 6371
6373 3 178.623923 67.4852966 101.547047 -1 6372
6374 3 178.597605 67.5401807 101.556838 -1 6373
6375 3 178.583678 67.5606866 101.576131 -1 6374
6376 3 178.52762 67.5063859 101.606715 -1 6375
6377 3 178.481632 67.4693495 101.63476 -1 6376
6378 3 178.388707 67.4397478 101.654774 -1 6377
6379 3 178.34075 67.4361599 101.674968 -1 6378
6380 3 178.221315 67.4695269 101.677064 -1 6379
6381 3 178.068835 67.4146716 101.694933 -1 6380
6382 3 177.975794 67.3687071 101.718853 -1 6381
6383 3 177.917697 67.3468334 101.741976 -1 6382
6384 3 177.863167 67.2857743 101.774606 -1 6383
6385 3 177.826513 67.2267508 101.809178 -1 6384
6386 3 177.802795 67.2060341 101.836676 -1 6385
6387 3 177.758168 67.1956946 101.859014 -1 6386
6388 3 177.672606 67.1125116 101.892704 -1 6387
6389 3 177.630006 67.0888096 101.918426 -1 6388
6390 3 177.585867 67.0823474 101.888181 -1 6389
6391 3 177.504444 67.0685367 101.828747 -1 6390
6392 3 177.498755 67.0470807 101.807003 -1 6391
6393 3 177.67019 67.0532652 101.957793 -1 6389
6394 3 177.69284 67.0223928 101.993744 -1 6393
6395 3 177.84146 66.7087158 102.110843 -1 6394
6396 3 177.771525 66.6050881 102.151252 -1 6395
6397 3 177.776565 66.5733044 102.184979 -1 6396
6398 3 177.794588 66.590056 102.2093 -1 6397
6399 3 177.824561 66.6743623 102.21975 -1 6398
6400 3 177.821576 66.5831781 102.085225 -1 6395
6401 3 177.810322 66.4858278 102.080106 -1 6400
6402 3 177.79837 66.3895139 102.074638 -1 6401
6403 3 177.788539 66.3150898 102.064443 -1 6402
6404 3 177.767978 66.2643073 102.047469 -1 6403
6405 3 177.750917 66.1937102 102.035443 -1 6404
6406 3 177.754869 66.1129219 102.028428 -1 6405
6407 3 177.746597 66.0028326 102.026467 -1 6406
6408 3 177.757587 65.9666093 102.010205 -1 6407
6409 3 177.772226 65.9162752 101.997602 -1 6408
6410 3 177.785242 65.8716143 101.983494 -1 6409
6411 3 177.825946 65.7649851 101.986956 -1 6410
6412 3 177.935712 65.5762086 102.017744 -1 6411
6413 3 177.964501 65.5308759 102.005754 -1 6412
6414 3 177.961514 65.455274 101.996498 -1 6413
6415 3 177.987253 65.4174849 101.982399 -1 6414
6416 3 178.002154 65.3880771 101.965023 -1 6415
6417 3 178.053491 65.2277847 101.929887 -1 6416
6418 3 178.071492 65.1759789 101.917905 -1 6417
6419 3 178.085516 65.1141813 101.985338 -1 6418
6420 3 178.082255 65.0949238 102.015117 -1 6419
6421 3 178.060498 65.0409207 102.050316 -1 6420
6422 3 178.110252 64.8875135 102.116766 -1 6421
6423 3 178.150416 64.8042398 102.166248 -1 6422
6424 3 178.046608 64.6575167 102.160073 -1 6423
6425 3 178.02318 64.6586925 102.182722 -1 6424
6426 3 178.095802 65.0949405 102.068575 -1 6421
6427 3 178.156111 65.1557354 102.088484 -1 6426
6428 3 178.21111 65.171574 102.11776 -1 6427
6429 3 178.250933 65.1863702 102.145326 -1 6428
6430 3 178.442594 65.0587222 102.14646 -1 6429
6431 3 178.660108 65.0996441 102.164948 -1 6430
6432 3 178.766806 65.2178867 102.178018 -1 6431
6433 3 178.665009 65.1258815 102.211248 -1 6432
6434 3 178.81809 65.3630198 102.178091 -1 6432
6435 3 178.879018 65.4877578 102.183917 -1 6434
6436 3 178.967614 65.6494664 102.185088 -1 6435
6437 3 179.018505 65.7274058 102.200019 -1 6436
6438 3 179.050389 65.7826862 102.217532 -1 6437
6439 3 179.04706 65.8236374 102.233698 -1 6438
6440 3 179.079948 65.925125 102.241076 -1 6439
6441 3 179.088827 65.9803542 102.255623 -1 6440
6442 3 179.103179 66.0365932 102.270641 -1 6441
6443 3 179.106932 66.0776996 102.287645 -1 6442
6444 3 178.039336 65.2432026 101.898704 -1 6417
6445 3 178.02222 65.222058 101.875335 -1 6444
6446 3 178.017711 65.177593 101.858809 -1 6445
6447 3 178.03028 65.1548047 101.839604 -1 6446
6448 3 177.983899 65.1625136 101.805966 -1 6447
6449 3 177.874965 65.160437 101.766445 -1 6448
6450 3 177.842134 65.1401658 101.740792 -1 6449
6451 3 178.12975 65.0699235 101.845477 -1 6447
6452 3 178.166441 64.9790648 101.844599 -1 6451
6453 3 178.189421 64.9302266 101.832546 -1 6452
6454 3 178.217886 64.8823836 101.820967 -1 6453
6455 3 178.247858 64.828039 101.811027 -1 6454
6456 3 178.262472 64.7269813 101.80953 -1 6455
6457 3 178.228623 64.547995 101.793243 -1 6456
6458 3 178.218927 64.4544799 101.786904 -1 6457
6459 3 178.392693 64.3427875 101.808048 -1 6458
6460 3 178.413852 64.3629809 101.78035 -1 6459
6461 3 178.418995 64.4025921 101.746281 -1 6460
6462 3 178.472902 64.4425431 101.718399 -1 6461
6463 3 178.542312 64.450049 101.699743 -1 6462
6464 3 178.61124 64.4696373 101.678363 -1 6463
6465 3 178.702661 64.4809945 101.661742 -1 6464
6466 3 178.829868 64.4339852 101.662716 -1 6465
6467 3 178.941678 64.469625 101.643428 -1 6466
6468 3 179.128043 64.4802016 101.613557 -1 6467
6469 3 179.22243 64.3967234 101.618396 -1 6468
6470 3 178.209467 64.1883156 101.819012 -1 6459
6471 3 178.114826 63.907027 101.817634 -1 6470
6472 3 178.129523 63.8762141 101.800389 -1 6471
6473 3 178.191732 64.48391 101.828748 -1 6457
6474 3 178.162366 64.4571159 101.856908 -1 6473
6475 3 178.090167 64.3881803 101.889021 -1 6474
6476 3 177.98702 64.3487932 101.910658 -1 6475
6477 3 177.970302 64.3332629 101.937945 -1 6476
6478 3 177.710869 64.1753889 101.940455 -1 6477
6479 3 177.519454 64.0469673 101.945108 -1 6478
6480 3 177.489722 64.0174613 101.973982 -1 6479
6481 3 177.373446 63.9858462 102.018521 -1 6480
6482 3 177.338733 63.9628 102.045355 -1 6481
6483 3 177.328887 63.985318 102.065083 -1 6482
6484 3 177.323184 64.0013882 102.086766 -1 6483
6485 3 177.324923 64.0295642 102.106656 -1 6484
6486 3 177.321434 64.0382486 102.130256 -1 6485
6487 3 177.314857 64.0543271 102.151811 -1 6486
6488 3 177.294607 64.077721 102.170029 -1 6487
6489 3 177.18675 64.068922 102.184633 -1 6488
6490 3 177.108047 64.0306882 102.209473 -1 6489
6491 3 177.007803 63.9700715 102.236719 -1 6490
6492 3 176.926922 63.9290746 102.261983 -1 6491
6493 3 176.929289 64.0100216 102.270084 -1 6492
6494 3 176.91622 64.0288164 102.290243 -1 6493
6495 3 176.896829 64.0466388 102.309844 -1 6494
6496 3 176.878931 64.0579891 102.331079 -1 6495
6497 3 176.844982 64.05809 102.352881 -1 6496
6498 3 176.860528 64.0993782 102.371462 -1 6497
6499 3 176.865087 64.103505 102.397046 -1 6498
6500 3 176.835948 64.1072037 102.4705 -1 6499
6501 3 176.833317 64.1103553 102.495402 -1 6500
6502 3 176.826621 64.1153295 102.519396 -1 6501
6503 3 176.778927 64.2359211 102.51243 -1 6502
6504 3 176.897163 64.2161237 102.505293 -1 6503
6505 3 177.03426 64.2492855 102.540367 -1 6504
6506 3 177.093078 64.3217348 102.557121 -1 6505
6507 3 177.104218 64.3631441 102.575045 -1 6506
6508 3 177.127468 64.3935266 102.596901 -1 6507
6509 3 177.155217 64.4444263 102.614689 -1 6508
6510 3 177.197754 64.5211137 102.602644 -1 6509
6511 3 177.187211 64.4795775 102.636513 -1 6510
6512 3 177.227553 64.5371658 102.654306 -1 6511
6513 3 177.264152 64.5984851 102.670798 -1 6512
6514 3 177.263414 64.6324719 102.688885 -1 6513
6515 3 177.26109 64.6524771 102.70991 -1 6514
6516 3 177.263441 64.6790589 102.730017 -1 6515
6517 3 177.263811 64.7093618 102.749043 -1 6516
6518 3 177.263835 64.7825893 102.758383 -1 6517
6519 3 177.270967 64.8363324 102.772945 -1 6518
6520 3 177.295311 64.8781319 102.79226 -1 6519
6521 3 177.320914 64.9470668 102.805621 -1 6520
6522 3 177.379881 65.0659601 102.811786 -1 6521
6523 3 177.391474 65.1152333 102.827844 -1 6522
6524 3 177.400375 65.1691906 102.842513 -1 6523
6525 3 177.399114 65.2202678 102.856585 -1 6524
6526 3 177.373464 65.2673798 102.868581 -1 6525
6527 3 177.355971 65.3441848 102.900569 -1 6526
6528 3 177.280123 65.3899104 102.906766 -1 6527
6529 3 177.262641 65.418406 102.923918 -1 6528
6530 3 177.247002 65.4722929 102.93555 -1 6529
6531 3 177.245287 65.5056764 102.953492 -1 6530
6532 3 177.260335 65.5646335 102.967671 -1 6531
6533 3 177.238227 65.6016055 102.982311 -1 6532
6534 3 177.206958 65.6262638 102.998622 -1 6533
6535 3 177.192153 65.6548659 103.016029 -1 6534
6536 3 177.212107 65.6819623 103.037975 -1 6535
6537 3 177.266243 64.6386015 102.610429 -1 6510
6538 3 177.345028 64.764724 102.617526 -1 6537
6539 3 177.381688 64.8364527 102.631692 -1 6538
6540 3 177.399868 64.8781719 102.650332 -1 6539
6541 3 177.453639 64.9473472 102.667139 -1 6540
6542 3 177.518602 65.0985572 102.692641 -1 6541
6543 3 177.555079 65.2328667 102.718411 -1 6542
6544 3 177.512028 65.3210801 102.719036 -1 6543
6545 3 177.522733 65.4352361 102.720373 -1 6544
6546 3 177.612216 65.6179789 102.715908 -1 6545
6547 3 177.633027 65.6990445 102.648743 -1 6546
6548 3 177.587925 65.6948199 102.592618 -1 6547
6549 3 177.545105 65.7283058 102.528189 -1 6548
6550 3 177.530048 65.6754372 102.486703 -1 6549
6551 3 177.521701 65.7163193 102.502201 -1 6550
6552 3 177.502014 65.7674821 102.513947 -1 6551
6553 3 177.526344 65.9237597 102.507339 -1 6552
6554 3 177.648442 66.2116401 102.483085 -1 6553
6555 3 177.705372 66.2769489 102.449677 -1 6554
6556 3 177.757724 66.5177043 102.427318 -1 6555
6557 3 177.74218 66.6182212 102.402428 -1 6556
6558 3 177.70887 66.779621 102.412825 -1 6557
6559 3 177.719206 66.8420742 102.42562 -1 6558
6560 3 177.740396 67.3128994 102.474774 -1 6559
6561 3 177.727851 67.4914724 102.509171 -1 6560
6562 3 177.71954 67.5493191 102.469061 -1 6561
6563 3 177.705457 67.6120681 102.478455 -1 6562
6564 3 177.718828 67.7067368 102.484041 -1 6563
6565 3 176.665645 64.225662 102.501024 -1 6503
6566 3 176.593674 64.2532782 102.512036 -1 6565
6567 3 176.490909 64.3047772 102.513938 -1 6566
6568 3 176.431543 64.3436623 102.523934 -1 6567
6569 3 177.984839 67.4204845 101.656366 -1 6381
6570 3 177.952031 67.4629449 101.61625 -1 6569
6571 3 177.875399 67.5492789 101.560037 -1 6570
6572 3 177.774314 67.498113 101.506181 -1 6571
6573 3 179.793664 67.8015765 101.327286 -1 5886
6574 3 179.826393 67.7915261 101.308323 -1 6573
6575 3 179.968372 67.88661 101.229662 -1 6574
6576 3 180.040809 67.9989691 101.189039 -1 6575
6577 3 180.090474 68.0663838 101.155261 -1 6576
6578 3 180.078392 68.1492258 101.109325 -1 6577
6579 3 180.212987 68.0494399 101.150565 -1 6577
6580 3 180.369649 67.9493028 101.220579 -1 6579
6581 3 180.435409 67.8799836 101.270849 -1 6580
6582 3 180.44835 67.8633054 101.302042 -1 6581
6583 3 180.487246 67.8490508 101.361984 -1 6582
6584 3 180.530851 67.8409483 101.395511 -1 6583
6585 3 180.558839 67.850053 101.423051 -1 6584
6586 3 180.578845 67.84867 101.451777 -1 6585
6587 3 180.579959 67.8454043 101.478284 -1 6586
6588 3 180.589892 67.8316322 101.508317 -1 6587
6589 3 180.605532 67.8149972 101.539758 -1 6588
6590 3 180.645991 67.7830816 101.577968 -1 6589
6591 3 180.703246 67.7670002 101.640558 -1 6590
6592 3 178.413233 68.1175869 99.9902705 -1 5846
6593 3 178.490067 68.2101609 100.006617 -1 6592
6594 3 178.463806 68.2525479 100.071763 -1 6593
6595 3 178.332368 67.4093184 99.9832519 -1 5843
6596 3 178.403435 67.2505222 100.003653 -1 6595
6597 3 176.247952 67.7982347 98.2421822 -1 5796
6598 3 176.287481 67.8874737 98.2000569 -1 6597
6599 3 176.369579 68.1520539 98.1769817 -1 6598
6600 3 176.538918 68.2439845 98.2088234 -1 6599
6601 3 175.612132 67.0329781 96.9306664 -1 5748
6602 3 175.642845 66.9450252 96.929024 -1 6601
6603 3 175.980052 67.4342978 96.2070218 -1 5721
6604 3 176.072878 67.427693 96.1966552 -1 6603
6605 3 176.129238 67.4271703 96.1787106 -1 6604
6606 3 176.218584 67.4110244 96.1700507 -1 6605
6607 3 176.282152 67.3788721 96.1608042 -1 6606
6608 3 176.369258 67.3828214 96.1470743 -1 6607
6609 3 176.501996 67.3958834 96.1389951 -1 6608
6610 3 176.749575 67.4355496 96.144311 -1 6609
6611 3 176.81891 67.5170444 96.1095908 -1 6610
6612 3 176.938746 67.5540726 96.0939433 -1 6611
6613 3 177.033604 67.5607335 96.0811536 -1 6612
6614 3 177.181859 67.5658987 96.0779042 -1 6613
6615 3 177.50051 67.7634052 96.059455 -1 6614
6616 3 177.683487 67.8994239 96.0869172 -1 6615
6617 3 177.862816 67.9337818 96.08261 -1 6616
6618 3 177.920767 67.9556083 96.169494 -1 6617
6619 3 177.984662 67.9686368 96.2320473 -1 6618
6620 3 178.123245 68.0745921 96.2587602 -1 6619
6621 3 178.184558 68.1191315 96.2862983 -1 6620
6622 3 178.287396 68.1450397 96.3252305 -1 6621
6623 3 178.437641 68.1991887 96.3658039 -1 6622
6624 3 178.662068 68.2688153 96.4155539 -1 6623
6625 3 178.794863 68.259912 96.467453 -1 6624
6626 3 179.081102 68.2895351 96.5367793 -1 6625
6627 3 179.324645 68.276522 96.6083426 -1 6626
6628 3 179.908581 68.4921718 96.6326004 -1 6627
6629 3 180.112344 68.5488482 96.7352338 -1 6628
6630 3 180.324226 68.6684795 96.7446239 -1 6629
6631 3 180.505355 68.7313697 96.7882451 -1 6630
6632 3 180.619861 68.8085362 96.817315 -1 6631
6633 3 180.704452 68.88708 96.840978 -1 6632
6634 3 180.955396 69.1720712 96.7405819 -1 6633
6635 3 181.102165 69.2889141 96.7132322 -1 6634
6636 3 181.272832 69.4808977 96.6735402 -1 6635
6637 3 181.571423 69.6807234 96.7606158 -1 6636
6638 3 181.728322 69.7322145 96.8292507 -1 6637
6639 3 182.138212 69.6844534 96.8036165 -1 6638
6640 3 182.191465 69.6832774 96.7599895 -1 6639
6641 3 182.358025 69.7414958 96.5638966 -1 6640
6642 3 182.421461 69.6874621 96.5335282 -1 6641
6643 3 182.436222 69.6322117 96.5215571 -1 6642
6644 3 182.447211 69.6213958 96.4727733 -1 6643
6645 3 182.464176 69.5980445 96.4277243 -1 6644
6646 3 182.516141 69.582481 96.3870104 -1 6645
6647 3 182.533111 69.5810555 96.3371889 -1 6646
6648 3 182.583635 69.6098639 96.3131439 -1 6647
6649 3 182.634698 69.6310128 96.2908643 -1 6648
6650 3 182.650955 69.6510619 96.2628073 -1 6649
6651 3 182.645755 69.6663193 96.2055297 -1 6650
6652 3 182.64601 69.6695903 96.1783213 -1 6651
6653 3 182.626185 69.6766177 96.1202449 -1 6652
6654 3 182.790541 69.7235128 96.1121552 -1 6653
6655 3 182.826482 69.7725462 96.0812786 -1 6654
6656 3 182.558234 69.6862887 96.0797434 -1 6653
6657 3 182.54548 69.6803414 96.0522269 -1 6656
6658 3 182.532451 69.678213 96.0238257 -1 6657
6659 3 182.519758 69.683701 95.9938232 -1 6658
6660 3 182.488286 69.7048907 95.9571193 -1 6659
6661 3 182.453403 69.7008451 95.8986477 -1 6660
6662 3 182.44139 69.693926 95.8714107 -1 6661
6663 3 182.42072 69.6662462 95.8471433 -1 6662
6664 3 182.439772 69.6609088 95.7983676 -1 6663
6665 3 182.446635 69.6278164 95.7801005 -1 6664
6666 3 182.458195 69.5908129 95.7635046 -1 6665
6667 3 182.459573 69.5788189 95.7396895 -1 6666
6668 3 182.463146 69.5363118 95.7228691 -1 6667
6669 3 182.488384 69.5180469 95.704615 -1 6668
6670 3 182.514695 69.5064185 95.6851125 -1 6669
6671 3 182.541652 69.5042856 95.6636682 -1 6670
6672 3 182.55512 69.4638953 95.6214487 -1 6671
6673 3 182.519587 69.4432887 95.5929387 -1 6672
6674 3 182.496409 69.4166835 95.5679024 -1 6673
6675 3 182.478419 69.3947109 95.5427711 -1 6674
6676 3 182.500567 69.3750607 95.4975419 -1 6675
6677 3 182.529445 69.3681381 95.4774592 -1 6676
6678 3 182.602079 69.3734617 95.4625067 -1 6677
6679 3 182.609735 69.3146812 95.3964457 -1 6678
6680 3 182.756019 69.2729129 95.32467 -1 6679
6681 3 182.792334 69.2676829 95.305561 -1 6680
6682 3 182.835568 69.2556437 95.2891603 -1 6681
6683 3 182.9558 69.2434123 95.2331348 -1 6682
6684 3 183.051178 69.3093586 95.1558592 -1 6683
6685 3 183.287081 69.3639221 95.1063041 -1 6684
6686 3 183.624679 69.3212068 95.149252 -1 6685
6687 3 183.929032 69.3952258 95.1611693 -1 6686
6688 3 184.231858 69.4684878 95.1198662 -1 6687
6689 3 184.403754 69.5119784 95.0881991 -1 6688
6690 3 184.490534 69.4939059 95.0544732 -1 6689
6691 3 184.662418 69.4720067 95.0633409 -1 6690
6692 3 184.764342 69.4935594 95.0504615 -1 6691
6693 3 184.883261 69.530043 94.9844533 -1 6692
6694 3 184.989091 69.533033 94.9232617 -1 6693
6695 3 185.178753 69.427797 94.9531144 -1 6694
6696 3 185.373787 69.2748324 94.9940339 -1 6695
6697 3 185.557824 69.1052407 95.0893738 -1 6696
6698 3 185.628729 68.9833255 95.1543266 -1 6697
6699 3 185.799622 68.8291992 95.1910873 -1 6698
6700 3 185.85253 68.80506 95.1264374 -1 6699
6701 3 185.825685 68.7409901 95.108841 -1 6700
6702 3 185.814603 68.7055461 95.061549 -1 6701
6703 3 185.610046 68.5646091 95.0549221 -1 6702
6704 3 185.538942 68.4348275 95.0433635 -1 6703
6705 3 185.418817 68.3393056 95.0687003 -1 6704
6706 3 185.375873 68.2143038 95.0611931 -1 6705
6707 3 185.273064 67.9887103 95.0644772 -1 6706
6708 3 185.257614 67.8417933 95.0666233 -1 6707
6709 3 185.208188 67.5873847 95.0061327 -1 6708
6710 3 185.2688 67.4529331 95.0193132 -1 6709
6711 3 185.282375 67.3826198 95.0103016 -1 6710
6712 3 185.317682 67.3137107 95.0048982 -1 6711
6713 3 185.408843 67.2115322 95.0697466 -1 6712
6714 3 185.400096 67.1375924 95.0310126 -1 6713
6715 3 185.394007 67.0636316 94.9927486 -1 6714
6716 3 185.395039 66.8794843 95.006039 -1 6715
6717 3 185.359221 66.8131395 95.0669914 -1 6716
6718 3 185.326342 66.6724096 94.98523 -1 6717
6719 3 185.298993 66.5738569 94.9750246 -1 6718
6720 3 185.388298 66.5397496 94.9453494 -1 6719
6721 3 185.564069 66.6681899 94.9227683 -1 6720
6722 3 185.551336 66.6789054 94.8916052 -1 6721
6723 3 185.542426 66.6693089 94.8655074 -1 6722
6724 3 185.58029 66.3914671 95.0385405 -1 6720
6725 3 185.657688 66.203393 95.1196642 -1 6724
6726 3 185.838042 66.0201064 95.1652529 -1 6725
6727 3 185.860932 65.980737 95.1514122 -1 6726
6728 3 185.904873 65.9648044 95.1362814 -1 6727
6729 3 185.952093 65.9469893 95.1221569 -1 6728
6730 3 185.964665 65.9370872 95.1000855 -1 6729
6731 3 185.978823 65.9152771 95.0808813 -1 6730
6732 3 186.015279 65.8976583 95.0647908 -1 6731
6733 3 186.074189 65.8435 95.0342045 -1 6732
6734 3 186.115074 65.814873 95.0213211 -1 6733
6735 3 186.186789 65.7930312 95.01255 -1 6734
6736 3 186.18578 65.7879368 94.9869941 -1 6735
6737 3 186.200968 65.7935077 94.9620525 -1 6736
6738 3 186.307658 65.8403359 94.9447497 -1 6737
6739 3 186.45503 65.8906858 94.8811742 -1 6738
6740 3 186.669081 65.9339065 94.7784711 -1 6739
6741 3 186.858531 66.0573254 94.8127669 -1 6740
6742 3 186.968706 66.2240495 94.823245 -1 6741
6743 3 187.068263 66.2862502 94.7751581 -1 6742
6744 3 187.179538 66.3705621 94.7508953 -1 6743
6745 3 187.202114 66.4222044 94.7174831 -1 6744
6746 3 187.19402 66.4862633 94.5965177 -1 6745
6747 3 187.258601 66.5608289 94.5394561 -1 6746
6748 3 187.296621 66.7269968 94.4578076 -1 6747
6749 3 187.37271 66.8639965 94.3894998 -1 6748
6750 3 187.392375 66.8874013 94.3616601 -1 6749
6751 3 187.332215 66.8190119 94.3387992 -1 6750
6752 3 187.282977 66.7642203 94.288556 -1 6751
6753 3 187.249008 66.7315862 94.2628164 -1 6752
6754 3 187.437354 66.9183474 94.3368805 -1 6750
6755 3 187.466274 66.9269249 94.3139442 -1 6754
6756 3 187.515746 66.9599474 94.2366749 -1 6755
6757 3 185.822015 65.9403834 95.2061361 -1 6726
6758 3 185.805353 65.9517939 95.2536278 -1 6757
6759 3 185.077411 66.5151759 95.0275951 -1 6719
6760 3 185.013381 66.475026 95.0779696 -1 6759
6761 3 185.013281 66.4550322 95.1886019 -1 6760
6762 3 185.013161 66.4214617 95.2224143 -1 6761
6763 3 184.998963 66.3250837 95.2938714 -1 6762
6764 3 184.927664 66.2637348 95.3475849 -1 6763
6765 3 184.857095 66.2184037 95.3714295 -1 6764
6766 3 185.27909 68.3707468 95.0634877 -1 6705
6767 3 181.74164 69.7142135 96.8619885 -1 6638
6768 3 181.746907 69.7802351 96.9014463 -1 6767
6769 3 181.728118 69.7715025 96.9266621 -1 6768
6770 3 181.695728 69.8181776 96.9639165 -1 6769
6771 3 181.655548 69.8300094 96.9809815 -1 6770
6772 3 181.6279 69.8156779 97.0059202 -1 6771
6773 3 181.568114 69.8178136 96.9952852 -1 6772
6774 3 181.460876 69.9605993 97.0251639 -1 6773
6775 3 181.43609 70.0476068 97.0547978 -1 6774
6776 3 181.449217 69.9992438 97.1206498 -1 6775
6777 3 181.427919 70.0804495 97.1521146 -1 6776
6778 3 181.2032 69.5056981 96.6294627 -1 6636
6779 3 181.202474 69.513904 96.6008808 -1 6778
6780 3 181.192351 69.5347453 96.5678866 -1 6779
6781 3 181.171408 69.614808 96.4932879 -1 6780
6782 3 181.118309 69.7122801 96.4359069 -1 6781
6783 3 181.084666 69.8632446 96.37006 -1 6782
6784 3 181.064562 69.9573651 96.3190878 -1 6783
6785 3 181.055413 70.0109285 96.2789675 -1 6784
6786 3 181.032601 69.9494055 96.2618424 -1 6785
6787 3 181.031572 69.9076475 96.2441631 -1 6786
6788 3 181.02717 69.9149696 96.2150536 -1 6787
6789 3 181.024529 69.9222558 96.1862547 -1 6788
6790 3 181.040871 69.8359831 96.1814268 -1 6789
6791 3 181.104166 69.7718742 96.1799337 -1 6790
6792 3 181.215841 69.6829271 96.1389126 -1 6791
6793 3 181.215838 69.6633024 96.1164969 -1 6792
6794 3 181.21968 69.6259042 96.0719161 -1 6793
6795 3 180.834957 70.2700704 96.15623 -1 6785
6796 3 180.506881 70.4886239 96.0764473 -1 6795
6797 3 180.15262 70.5968834 96.0160811 -1 6796
6798 3 179.604792 70.6708705 95.8476776 -1 6797
6799 3 179.70015 70.6249639 95.8482223 -1 6798
6800 3 179.628177 70.4715098 95.8159524 -1 6799
6801 3 179.96694 70.4954524 95.844443 -1 6800
6802 3 180.252959 70.4959945 95.8686847 -1 6801
6803 3 180.301262 70.5245062 95.8441393 -1 6802
6804 3 179.432996 70.7938352 95.869823 -1 6798
6805 3 179.317458 70.8775238 95.8839635 -1 6804
6806 3 179.252553 70.9521121 95.8823172 -1 6805
6807 3 179.229926 70.9844829 95.9247462 -1 6806
6808 3 179.225472 71.0024856 95.9467762 -1 6807
6809 3 179.455608 70.8218838 96.0827008 -1 6808
6810 3 179.438373 70.8239854 96.1328832 -1 6809
6811 3 179.468292 70.796613 96.1712662 -1 6810
6812 3 179.51676 70.7650166 96.2138837 -1 6811
6813 3 179.520365 70.7371795 96.2476554 -1 6812
6814 3 179.488795 70.802291 96.2541674 -1 6813
6815 3 179.497442 70.8725212 96.2666553 -1 6814
6816 3 179.457023 70.8532608 96.2906573 -1 6815
6817 3 179.420604 70.8630873 96.3087935 -1 6816
6818 3 179.355988 70.8714807 96.3222508 -1 6817
6819 3 179.389051 70.8420886 96.3616054 -1 6818
6820 3 179.437019 70.8313097 96.4261673 -1 6819
6821 3 179.216671 71.0205755 95.9679983 -1 6808
6822 3 179.192227 71.1958012 95.9507524 -1 6821
6823 3 179.11583 71.300094 95.9401814 -1 6822
6824 3 178.735214 71.2333349 95.886606 -1 6823
6825 3 178.666286 71.2145116 95.9054104 -1 6824
6826 3 179.197589 71.1476047 95.7473234 -1 6804
6827 3 179.197671 71.4633684 95.6758299 -1 6826
6828 3 179.06363 71.6618973 95.6332521 -1 6827
6829 3 178.882825 71.8839612 95.4957202 -1 6828
6830 3 178.807212 72.1613551 95.3916898 -1 6829
6831 3 178.749565 72.3367031 95.3680008 -1 6830
6832 3 178.591963 72.4241225 95.4534226 -1 6831
6833 3 178.429682 72.4074104 95.561797 -1 6832
6834 3 178.221928 72.4337764 95.6519508 -1 6833
6835 3 178.110875 72.5064975 95.6415705 -1 6834
6836 3 177.929462 72.5393769 95.6273455 -1 6835
6837 3 177.712876 72.4122192 95.6438117 -1 6836
6838 3 177.662153 72.3485689 95.6762613 -1 6837
6839 3 177.577421 72.2727649 95.7053329 -1 6838
6840 3 177.565481 72.2654691 95.731844 -1 6839
6841 3 177.554852 72.2965909 95.749626 -1 6840
6842 3 177.490498 72.2975683 95.7915768 -1 6841
6843 3 177.26418 72.1700882 95.8070122 -1 6842
6844 3 177.979502 72.6608598 95.5006875 -1 6836
6845 3 173.706148 69.0617843 93.9687668 -1 5666
6846 3 173.746548 69.1436391 93.9282473 -1 6845
6847 3 173.85588 69.5939305 93.8120562 -1 6846
6848 3 173.874959 69.7144733 93.7585807 -1 6847
6849 3 173.881884 69.8031519 93.7105394 -1 6848
6850 3 173.928456 69.932983 93.6599671 -1 6849
6851 3 174.034201 70.0615166 93.6767802 -1 6850
6852 3 174.095966 70.2087266 93.6810569 -1 6851
6853 3 174.095373 70.2351338 93.7026553 -1 6852
6854 3 174.105633 70.1322833 93.6450284 -1 6851
6855 3 174.136463 70.1521403 93.6179628 -1 6854
6856 3 174.188287 70.1920496 93.5900255 -1 6855
6857 3 173.557248 68.8982218 93.8965376 -1 5663
6858 3 173.719689 68.9925781 93.7339258 -1 6857
6859 3 173.777608 69.0063038 93.6282661 -1 6858
6860 3 173.861519 69.0804529 93.5412587 -1 6859
6861 3 173.791877 69.1072423 93.4938801 -1 6860
6862 3 173.759481 69.1118999 93.4585838 -1 6861
6863 3 173.770997 69.1156097 93.4315667 -1 6862
6864 3 173.717228 69.1304466 93.3899005 -1 6863
6865 3 173.627583 69.1452077 93.3133579 -1 6864
6866 3 173.630153 69.1384348 93.2871566 -1 6865
6867 3 173.816772 69.081702 93.4197913 -1 6863
6868 3 173.837483 69.038787 93.3490231 -1 6867
6869 3 173.801909 69.0291625 93.2316362 -1 6868
6870 3 173.89144 69.019606 93.1656252 -1 6869
6871 3 173.904258 69.052324 93.1319893 -1 6870
6872 3 173.969939 69.1168239 93.1007 -1 6871
6873 3 174.038767 69.0804352 93.0938398 -1 6872
6874 3 174.094267 69.0375794 93.0860245 -1 6873
6875 3 174.289191 68.9103768 93.2088218 -1 6874
6876 3 174.305922 68.6837929 93.2935301 -1 6875
6877 3 174.290461 68.5701372 93.3456976 -1 6876
6878 3 173.139348 66.4062535 91.7470277 -1 4851
6879 3 172.857146 66.4233954 91.6598844 -1 6878
6880 3 172.515165 66.4002883 91.6286724 -1 6879
6881 3 172.584309 66.3645159 91.6211629 -1 6880
6882 3 172.58856 66.344581 91.5975703 -1 6881
6883 3 172.460748 66.4093367 91.5871449 -1 6880
6884 3 172.341956 66.3878403 91.5112907 -1 6883
6885 3 172.292845 66.3635571 91.478432 -1 6884
6886 3 172.259137 66.343741 91.4183874 -1 6885
6887 3 177.177411 67.0951149 91.050819 -1 4839
6888 3 177.112212 67.0779199 91.0696058 -1 6887
6889 3 177.103251 67.1095711 91.0889614 -1 6888
6890 3 177.016122 67.1488601 91.1189495 -1 6889
6891 3 176.946566 67.2064141 91.1201965 -1 6890
6892 3 176.748617 67.341855 91.1062195 -1 6891
6893 3 176.539754 67.5489204 91.0740605 -1 6892
6894 3 176.435211 67.6978994 90.9629104 -1 6893
6895 3 176.42496 67.8175872 90.9058039 -1 6894
6896 3 176.386736 67.7136658 90.8928991 -1 6895
6897 3 176.341665 67.6859374 90.8615789 -1 6896
6898 3 176.298748 67.6743125 90.8270866 -1 6897
6899 3 176.270746 67.6575964 90.7967607 -1 6898
6900 3 176.216068 67.6491038 90.7591355 -1 6899
6901 3 176.057903 67.5509298 90.7203531 -1 6900
6902 3 176.02909 67.5902782 90.677282 -1 6901
6903 3 176.007036 67.6095329 90.6400753 -1 6902
6904 3 175.991466 67.625787 90.6048613 -1 6903
6905 3 175.792044 67.6894745 90.549795 -1 6904
6906 3 175.711644 67.754626 90.461923 -1 6905
6907 3 175.550817 67.7859566 90.5073152 -1 6906
6908 3 175.420562 67.821773 90.5011414 -1 6907
6909 3 175.228868 67.9764521 90.3419706 -1 6908
6910 3 175.051459 68.0845514 90.224542 -1 6909
6911 3 174.761435 68.2511008 90.0424488 -1 6910
6912 3 174.612201 68.3501305 89.9041987 -1 6911
6913 3 174.320857 68.3127909 89.909867 -1 6912
6914 3 174.277704 68.3231481 89.8415366 -1 6913
6915 3 176.461126 67.9077277 90.8647902 -1 6895
6916 3 176.657566 68.1110943 90.8314047 -1 6915
6917 3 176.691957 68.2486387 90.8361177 -1 6916
6918 3 176.70603 68.4296969 90.8270313 -1 6917
6919 3 176.61624 68.435392 90.7791928 -1 6918
6920 3 176.572396 68.4227923 90.7447929 -1 6919
6921 3 176.49981 68.4166358 90.7030589 -1 6920
6922 3 176.394075 68.4367471 90.6204274 -1 6921
6923 3 176.344461 68.4500727 90.5790312 -1 6922
6924 3 176.337582 68.4613649 90.5468538 -1 6923
6925 3 176.754925 68.5832567 90.7466504 -1 6918
6926 3 176.886155 68.744671 90.7097416 -1 6925
6927 3 176.914672 68.8304421 90.6685389 -1 6926
6928 3 176.883294 68.9778453 90.6577311 -1 6927
6929 3 176.843111 69.11663 90.6188995 -1 6928
6930 3 176.89657 69.343046 90.5801167 -1 6929
6931 3 176.905026 69.4294773 90.5909573 -1 6930
6932 3 176.970536 69.594558 90.512129 -1 6931
6933 3 176.975918 69.6792732 90.5227347 -1 6932
6934 3 176.966206 69.7870042 90.5532103 -1 6933
6935 3 177.129311 69.975876 90.5175773 -1 6934
6936 3 177.137987 70.0529622 90.4745569 -1 6935
6937 3 177.16036 70.1796487 90.4235969 -1 6936
6938 3 177.181854 70.2785822 90.4344703 -1 6937
6939 3 177.143792 70.3606253 90.4646218 -1 6938
6940 3 176.966612 70.4609069 90.4899483 -1 6939
6941 3 176.73671 70.5455 90.45191 -1 6940
6942 3 176.67635 70.6762312 90.438845 -1 6941
6943 3 176.742494 68.1515513 90.8115651 -1 6916
6944 3 176.828138 68.1624712 90.7984636 -1 6943
6945 3 176.963037 68.2123737 90.7304817 -1 6944
6946 3 177.349087 67.2040778 90.9205092 -1 4837
6947 3 177.285927 67.301821 90.8858287 -1 6946
6948 3 177.203036 67.3373637 90.8326975 -1 6947
6949 3 177.216118 67.3650982 90.8009922 -1 6948
6950 3 177.198331 67.4218962 90.756497 -1 6949
6951 3 177.219525 67.4320759 90.7021422 -1 6950
6952 3 177.244274 67.5059632 90.5215147 -1 6951
6953 3 177.291517 67.5767261 90.3745527 -1 6952
6954 3 177.299707 67.7381875 90.1996079 -1 6953
6955 3 177.260369 67.7605174 90.158264 -1 6954
6956 3 177.218366 67.8606659 90.0428253 -1 6955
6957 3 177.376985 67.3958519 90.8554169 -1 6947
6958 3 177.476866 67.4140494 90.8437003 -1 6957
6959 3 177.56018 67.4488761 90.7685864 -1 6958
6960 3 177.722811 67.5243137 90.7009571 -1 6959
6961 3 177.719509 67.6794076 90.6660495 -1 6960
6962 3 177.586433 67.7759621 90.5328048 -1 6961
6963 3 177.562599 67.7918085 90.4680582 -1 6962
6964 3 177.26326 66.437791 90.6778409 -1 4806
6965 3 177.142239 66.3965357 90.6053617 -1 6964
6966 3 183.011713 66.2700948 88.9135566 -1 4764
6967 3 183.070866 65.9096933 88.9490669 -1 6966
6968 3 183.199491 65.7241666 89.0445674 -1 6967
6969 3 183.401495 65.6872146 89.1233132 -1 6968
6970 3 183.380722 65.6259408 89.1874286 -1 6969
6971 3 183.413893 65.6096897 89.2531867 -1 6970
6972 3 183.674875 65.6659748 89.2962728 -1 6971
6973 3 183.782484 65.6942404 89.3404179 -1 6972
6974 3 183.852329 65.7525577 89.3974832 -1 6973
6975 3 183.140281 65.6692405 89.0991242 -1 6968
6976 3 183.114114 65.643489 89.1267758 -1 6975
6977 3 183.121047 65.6068902 89.1638672 -1 6976
6978 3 183.102913 65.5809196 89.1932943 -1 6977
6979 3 183.119115 65.95396 88.9221659 -1 6967
6980 3 183.220188 65.9374448 88.8645754 -1 6979
6981 3 183.382718 65.8072668 88.8172991 -1 6980
6982 3 183.52565 65.7286645 88.7547067 -1 6981
6983 3 183.675828 65.7407005 88.7015895 -1 6982
6984 3 183.808491 65.755023 88.6718201 -1 6983
6985 3 184.050264 65.7171117 88.6217632 -1 6984
6986 3 184.301283 65.7153645 88.6209157 -1 6985
6987 3 184.706774 65.6433193 88.6408997 -1 6986
6988 3 184.977132 65.5795595 88.6301886 -1 6987
6989 3 185.129031 65.6120865 88.6280899 -1 6988
6990 3 185.495821 65.6943869 88.6609054 -1 6989
6991 3 185.339586 65.6719899 88.6599207 -1 6990
6992 3 185.275538 65.6787892 88.6996078 -1 6991
6993 3 185.277042 65.6970033 88.7233651 -1 6992
6994 3 185.293209 65.6860721 88.7565784 -1 6993
6995 3 185.290415 65.7046789 88.8067242 -1 6994
6996 3 185.281188 65.7025029 88.8326309 -1 6995
6997 3 185.277046 65.7037827 88.8588647 -1 6996
6998 3 185.269797 65.7078382 88.8838345 -1 6997
6999 3 185.259088 65.7074848 88.9090304 -1 6998
7000 3 185.251793 65.706137 88.9351665 -1 6999
7001 3 185.259993 65.7061779 88.9642806 -1 7000
7002 3 185.260858 65.7208019 88.988664 -1 7001
7003 3 185.28665 65.7239794 89.0208078 -1 7002
7004 3 185.292247 65.7348809 89.0469944 -1 7003
7005 3 185.297878 65.7304837 89.0765152 -1 7004
7006 3 185.316889 65.6843527 89.1179487 -1 7005
7007 3 185.267219 65.7322264 89.1791511 -1 7006
7008 3 185.168786 65.753892 89.1810566 -1 7007
7009 3 185.009822 65.6973794 89.1324293 -1 7008
7010 3 184.718064 65.6830361 89.0464016 -1 7009
7011 3 184.697147 65.6463951 89.0225153 -1 7010
7012 3 184.738335 65.5455994 88.9709252 -1 7011
7013 3 184.787695 65.490106 88.9660922 -1 7012
7014 3 184.796314 65.4329745 88.9529767 -1 7013
7015 3 184.799956 65.3481027 88.9448926 -1 7014
7016 3 184.776836 65.3349997 88.9153975 -1 7015
7017 3 182.90506 66.8564036 88.7647251 -1 4764
7018 3 182.697162 66.7930748 88.7613246 -1 7017
7019 3 182.452205 66.723344 88.7513065 -1 7018
7020 3 182.202185 66.6406956 88.7429227 -1 7019
7021 3 181.982731 66.3206676 88.8477368 -1 7020
7022 3 181.781162 66.1761757 88.9188178 -1 7021
7023 3 181.533885 66.0141651 88.9840348 -1 7022
7024 3 181.237896 65.7992818 89.1061857 -1 7023
7025 3 180.919905 65.7061373 89.1415881 -1 7024
7026 3 180.422776 65.4069007 89.2676686 -1 7025
7027 3 180.300158 65.2487904 89.4160712 -1 7026
7028 3 180.214341 65.2367352 89.4842563 -1 7027
7029 3 180.107165 65.1978023 89.5258669 -1 7028
7030 3 179.748186 65.1529317 89.4586002 -1 7029
7031 3 179.438274 65.0234869 89.3924264 -1 7030
7032 3 179.376921 64.9671404 89.3635816 -1 7031
7033 3 179.301411 64.916633 89.3303517 -1 7032
7034 3 179.19016 64.8945219 89.28301 -1 7033
7035 3 179.169973 64.8788007 89.2539631 -1 7034
7036 3 179.129746 64.8390743 89.1977251 -1 7035
7037 3 179.147882 64.8400529 89.1732678 -1 7036
7038 3 179.141012 64.8327825 89.1170259 -1 7037
7039 3 179.110358 64.7915175 89.0913596 -1 7038
7040 3 179.060501 64.7216634 89.0396735 -1 7039
7041 3 179.010918 64.6578332 89.0148874 -1 7040
7042 3 178.956365 64.5739022 88.9935035 -1 7041
7043 3 178.95425 64.5321163 88.9741678 -1 7042
7044 3 178.962229 64.5048368 88.9537973 -1 7043
7045 3 178.921831 64.5052128 88.9166182 -1 7044
7046 3 178.916475 64.4965909 88.8891362 -1 7045
7047 3 178.933276 64.5132293 88.8608644 -1 7046
7048 3 178.961797 64.5121602 88.8391395 -1 7047
7049 3 178.969132 64.4995922 88.815335 -1 7048
7050 3 179.03766 64.5142017 88.7989175 -1 7049
7051 3 179.064435 64.5223356 88.774773 -1 7050
7052 3 179.076076 64.5491495 88.7431262 -1 7051
7053 3 179.105222 64.5287564 88.7258955 -1 7052
7054 3 179.137295 64.4826088 88.7150784 -1 7053
7055 3 179.193987 64.4157867 88.7143357 -1 7054
7056 3 179.228561 64.3329825 88.7123242 -1 7055
7057 3 179.371199 64.148251 88.757121 -1 7056
7058 3 179.43053 64.0277362 88.8255582 -1 7057
7059 3 179.524035 63.9203755 88.8985935 -1 7058
7060 3 179.639665 63.8419209 88.969954 -1 7059
7061 3 179.761378 63.5948377 89.0809891 -1 7060
7062 3 179.86407 63.4932714 89.09855 -1 7061
7063 3 179.917707 63.4208961 89.0987298 -1 7062
7064 3 179.940531 63.3000583 89.1032865 -1 7063
7065 3 179.99958 63.2104917 89.1086836 -1 7064
7066 3 180.063698 63.1454199 89.1096054 -1 7065
7067 3 180.159175 63.0399983 89.12674 -1 7066
7068 3 180.17285 62.9759075 89.1164314 -1 7067
7069 3 180.178758 62.9309942 89.1000052 -1 7068
7070 3 180.199244 62.847859 89.0956393 -1 7069
7071 3 180.237342 62.7970551 89.087691 -1 7070
7072 3 180.221671 62.7100898 89.0763202 -1 7071
7073 3 180.202673 62.6205241 89.0648525 -1 7072
7074 3 180.211986 62.5026024 89.0662742 -1 7073
7075 3 180.219538 62.453839 89.0231157 -1 7074
7076 3 180.218345 62.4146674 89.003899 -1 7075
7077 3 180.229917 62.4014534 88.9814412 -1 7076
7078 3 180.270336 62.3409485 88.9764322 -1 7077
7079 3 180.323886 62.2910949 88.9718585 -1 7078
7080 3 180.38078 62.2484268 88.9663612 -1 7079
7081 3 180.416942 62.2231835 88.952204 -1 7080
7082 3 180.494467 62.1541938 88.9574925 -1 7081
7083 3 180.550719 62.1170204 88.9506188 -1 7082
7084 3 180.601456 62.0584022 88.9475932 -1 7083
7085 3 180.647078 62.0097733 88.9411059 -1 7084
7086 3 180.746468 61.9245749 88.9551833 -1 7085
7087 3 180.780635 61.8985992 88.9408549 -1 7086
7088 3 180.863235 61.8827301 88.9348662 -1 7087
7089 3 180.921097 61.8698898 88.9226948 -1 7088
7090 3 180.988249 61.8202415 88.9213088 -1 7089
7091 3 181.043822 61.7842026 88.9141536 -1 7090
7092 3 181.100907 61.7432752 88.8805212 -1 7091
7093 3 181.169032 61.6981982 88.878333 -1 7092
7094 3 181.206435 61.6705087 88.8652241 -1 7093
7095 3 181.251345 61.6356007 88.8555075 -1 7094
7096 3 181.264041 61.6153856 88.8351666 -1 7095
7097 3 181.30203 61.5779209 88.8245502 -1 7096
7098 3 181.347903 61.5399563 88.7878584 -1 7097
7099 3 181.384577 61.525717 88.7714381 -1 7098
7100 3 181.444466 61.5138751 88.7596046 -1 7099
7101 3 181.48882 61.51825 88.7404581 -1 7100
7102 3 181.540342 61.5305451 88.721018 -1 7101
7103 3 181.579894 61.5420856 88.6991092 -1 7102
7104 3 181.615866 61.5162923 88.6853249 -1 7103
7105 3 181.646078 61.4932485 88.6696142 -1 7104
7106 3 181.665818 61.4596704 88.6541054 -1 7105
7107 3 181.686194 61.4332103 88.6370447 -1 7106
7108 3 181.743291 61.429433 88.6227229 -1 7107
7109 3 181.845638 61.4499997 88.6126338 -1 7108
7110 3 181.881051 61.4509062 88.592387 -1 7109
7111 3 181.905479 61.4430598 88.5717988 -1 7110
7112 3 181.953508 61.43938 88.5554635 -1 7111
7113 3 181.995253 61.3985208 88.5466405 -1 7112
7114 3 181.948093 61.2833378 88.5359066 -1 7113
7115 3 181.963277 61.2375353 88.5224123 -1 7114
7116 3 181.98706 61.1854707 88.5123576 -1 7115
7117 3 182.056755 60.9914865 88.5468535 -1 7116
7118 3 182.048365 60.7517468 88.6311035 -1 7117
7119 3 181.970481 60.5525325 88.6903329 -1 7118
7120 3 181.820247 60.3284097 88.7398568 -1 7119
7121 3 181.735908 60.1998686 88.780708 -1 7120
7122 3 181.692991 60.0044547 88.7917071 -1 7121
7123 3 181.729887 59.9505592 88.7296499 -1 7122
7124 3 181.720897 59.9298114 88.6770088 -1 7123
7125 3 181.720156 59.9040442 88.6553667 -1 7124
7126 3 181.650786 59.8848812 88.6167094 -1 7125
7127 3 181.637193 59.8627256 88.5912821 -1 7126
7128 3 181.623392 59.8397004 88.566025 -1 7127
7129 3 181.574609 59.7203671 88.5570433 -1 7128
7130 3 181.584242 59.682053 88.5129848 -1 7129
7131 3 181.592739 59.657184 88.4932257 -1 7130
7132 3 181.625838 59.6652159 88.4428182 -1 7131
7133 3 181.749231 59.894488 88.859523 -1 7122
7134 3 181.80831 59.7811084 88.9288694 -1 7133
7135 3 181.952891 59.5985213 88.9789003 -1 7134
7136 3 182.03835 59.5406066 89.0402648 -1 7135
7137 3 182.12966 59.4151969 89.0086264 -1 7136
7138 3 182.235089 59.3560481 89.0191262 -1 7137
7139 3 182.213738 59.2221967 89.0205086 -1 7138
7140 3 182.237813 59.1625478 89.0131988 -1 7139
7141 3 182.263389 59.0977096 89.0075758 -1 7140
7142 3 182.295484 59.1157363 88.9823039 -1 7141
7143 3 182.316736 59.1381359 88.9535182 -1 7142
7144 3 182.354193 59.1674741 88.9265699 -1 7143
7145 3 182.39201 59.1843518 88.8750885 -1 7144
7146 3 182.458315 59.2083824 88.8559178 -1 7145
7147 3 182.536457 59.2245429 88.8413834 -1 7146
7148 3 182.470695 59.1982723 88.8056691 -1 7147
7149 3 182.471059 59.1936653 88.7791358 -1 7148
7150 3 182.507171 59.2212151 88.7523783 -1 7149
7151 3 182.475942 59.2689352 88.7055108 -1 7150
7152 3 182.480178 59.2803379 88.6201786 -1 7151
7153 3 182.48356 59.313236 88.5013873 -1 7152
7154 3 182.484936 59.3208015 88.4719729 -1 7153
7155 3 182.507057 59.3509407 88.441474 -1 7154
7156 3 182.515468 59.3355734 88.391655 -1 7155
7157 3 182.534343 59.3361157 88.367947 -1 7156
7158 3 182.536517 59.3158268 88.3457867 -1 7157
7159 3 182.557106 59.312017 88.323574 -1 7158
7160 3 182.507874 59.2901518 88.2902771 -1 7159
7161 3 182.250747 59.0284139 89.0780402 -1 7141
7162 3 182.149941 58.9707679 89.1538393 -1 7161
7163 3 182.070035 58.9318327 89.1739135 -1 7162
7164 3 181.814096 58.8293106 89.1434337 -1 7163
7165 3 181.658605 58.7008048 89.1976332 -1 7164
7166 3 181.580982 58.6295607 89.2266111 -1 7165
7167 3 181.365753 58.5814352 89.2469356 -1 7166
7168 3 181.053236 58.5143034 89.2225606 -1 7167
7169 3 181.078252 58.5178431 89.255159 -1 7168
7170 3 181.084589 58.519694 89.2840221 -1 7169
7171 3 181.101422 58.550352 89.3077697 -1 7170
7172 3 180.914722 58.4831897 89.1717166 -1 7168
7173 3 180.857571 58.5062283 89.1809165 -1 7172
7174 3 180.822348 58.5484416 89.190073 -1 7173
7175 3 180.791141 58.5845445 89.2017286 -1 7174
7176 3 180.778918 58.5890883 89.2257978 -1 7175
7177 3 180.926985 58.6568851 89.2693367 -1 7176
7178 3 182.462769 59.4125496 89.0829961 -1 7138
7179 3 182.491614 59.40872 89.0625567 -1 7178
7180 3 182.520858 59.406637 89.041769 -1 7179
7181 3 182.200457 59.6246919 89.0272005 -1 7136
7182 3 182.337869 59.7044887 89.0931784 -1 7181
7183 3 182.35008 59.7126289 89.1216317 -1 7182
7184 3 182.445044 59.7240015 89.1674955 -1 7183
7185 3 182.596927 59.693216 89.2363558 -1 7184
7186 3 182.677533 59.7055782 89.2786956 -1 7185
7187 3 182.793844 59.7870266 89.3115545 -1 7186
7188 3 183.00416 59.9815951 89.3645055 -1 7187
7189 3 183.153949 60.0905833 89.4254995 -1 7188
7190 3 183.208076 60.0570408 89.5008977 -1 7189
7191 3 183.200828 59.9973529 89.5694301 -1 7190
7192 3 183.264136 59.957334 89.6207102 -1 7191
7193 3 183.287702 59.9580261 89.6809211 -1 7192
7194 3 183.28438 59.9294943 89.7149152 -1 7193
7195 3 183.286911 59.9027049 89.7497414 -1 7194
7196 3 183.325685 59.8872688 89.7895595 -1 7195
7197 3 183.351316 59.8578446 89.8300033 -1 7196
7198 3 183.389118 59.8258015 89.8737051 -1 7197
7199 3 183.212881 59.8291761 89.8902058 -1 7198
7200 3 182.113654 60.9312874 88.6019686 -1 7117
7201 3 182.160146 60.8897756 88.6502311 -1 7200
7202 3 182.09664 60.8748157 88.7233475 -1 7201
7203 3 182.112734 60.8273854 88.7663005 -1 7202
7204 3 182.193023 60.7988628 88.8188657 -1 7203
7205 3 182.320693 60.8189689 88.8978496 -1 7204
7206 3 182.399601 60.8170109 88.9435382 -1 7205
7207 3 182.445321 60.8047335 88.9843957 -1 7206
7208 3 182.501425 60.7818067 89.0301058 -1 7207
7209 3 182.605136 60.7726866 89.082876 -1 7208
7210 3 182.746814 60.750144 89.1471628 -1 7209
7211 3 182.899904 60.7610916 89.1502307 -1 7210
7212 3 183.076464 60.8520629 89.1943914 -1 7211
7213 3 183.09196 60.9207258 89.2365402 -1 7212
7214 3 183.081275 60.9247834 89.2609387 -1 7213
7215 3 183.079576 60.9367184 89.2853856 -1 7214
7216 3 183.132884 60.9831743 89.3411302 -1 7215
7217 3 183.165235 61.0054957 89.3704468 -1 7216
7218 3 183.189936 61.0261063 89.3985098 -1 7217
7219 3 183.235502 61.0465968 89.4311111 -1 7218
7220 3 183.268748 61.0521733 89.4646294 -1 7219
7221 3 183.386017 61.1313539 89.4985418 -1 7220
7222 3 183.440286 61.1661835 89.4465769 -1 7221
7223 3 183.458193 61.1576301 89.4248536 -1 7222
7224 3 183.50029 61.1559821 89.4066999 -1 7223
7225 3 183.53736 61.1605307 89.3859744 -1 7224
7226 3 182.753538 60.7258553 89.1823 -1 7210
7227 3 182.737986 60.7325469 89.205024 -1 7226
7228 3 181.965249 61.3896396 88.681512 -1 7109
7229 3 181.961167 61.3741702 88.7121944 -1 7228
7230 3 180.448893 61.7941779 88.9201086 -1 7086
7231 3 180.399195 61.7873027 88.8826153 -1 7230
7232 3 180.333097 61.7842487 88.8405442 -1 7231
7233 3 180.226402 61.7204386 88.7756999 -1 7232
7234 3 180.15957 61.6856818 88.7127879 -1 7233
7235 3 180.049343 61.6847202 88.6320655 -1 7234
7236 3 180.002575 61.7119196 88.5869618 -1 7235
7237 3 179.949412 61.6734224 88.527857 -1 7236
7238 3 179.865487 61.6635347 88.4831573 -1 7237
7239 3 179.78086 61.6545673 88.4380391 -1 7238
7240 3 180.176642 63.023386 89.1905925 -1 7067
7241 3 179.460549 63.8307252 88.8203726 -1 7057
7242 3 179.515966 63.7890276 88.8138744 -1 7241
7243 3 179.533637 63.8183173 88.7829595 -1 7242
7244 3 179.534518 63.8096142 88.7569517 -1 7243
7245 3 179.571836 63.7983727 88.7395754 -1 7244
7246 3 179.598908 63.7855078 88.7203093 -1 7245
7247 3 179.587611 63.7569867 88.6961087 -1 7246
7248 3 179.546232 63.7181251 88.667588 -1 7247
7249 3 179.54041 63.7031823 88.641511 -1 7248
7250 3 179.539677 63.6913094 88.5876848 -1 7249
7251 3 179.530106 63.6800881 88.5599254 -1 7250
7252 3 179.393899 63.6057821 88.5183179 -1 7251
7253 3 179.372561 63.5857007 88.489925 -1 7252
7254 3 179.360118 63.556345 88.4656183 -1 7253
7255 3 179.585473 63.7040185 88.5386216 -1 7251
7256 3 179.611993 63.7148463 88.5138903 -1 7255
7257 3 179.597393 63.7232646 88.4523937 -1 7256
7258 3 179.58938 63.7283973 88.4212746 -1 7257
7259 3 179.593363 63.7041491 88.3994864 -1 7258
7260 3 179.619861 63.6885571 88.3807605 -1 7259
7261 3 179.521413 63.7538142 88.8512436 -1 7242
7262 3 179.416918 63.6623382 88.8207729 -1 7261
7263 3 179.350831 63.6175634 88.7881469 -1 7262
7264 3 179.29268 63.5589794 88.7604013 -1 7263
7265 3 179.337125 63.5171608 88.7233448 -1 7264
7266 3 179.336727 63.4894023 88.7013709 -1 7265
7267 3 179.340049 63.4752371 88.6771233 -1 7266
7268 3 179.891778 65.1520198 89.601899 -1 7029
7269 3 179.548239 65.0201402 89.6698409 -1 7268
7270 3 179.289802 64.9018493 89.7533373 -1 7269
7271 3 178.970918 64.8097114 89.9029215 -1 7270
7272 3 178.577785 64.5982799 89.9794531 -1 7271
7273 3 177.98949 64.4756417 89.9665285 -1 7272
7274 3 177.973136 64.4744286 89.9916725 -1 7273
7275 3 177.787037 64.4536127 90.0986218 -1 7274
7276 3 177.634176 64.4422601 90.1255111 -1 7275
7277 3 176.515466 64.0523178 90.1477633 -1 7276
7278 3 176.350742 64.0164374 90.2356174 -1 7277
7279 3 175.671747 63.8336716 90.392749 -1 7278
7280 3 175.323626 63.7575123 90.452457 -1 7279
7281 3 175.025444 63.6824499 90.5806714 -1 7280
7282 3 174.754506 63.5438259 90.6719843 -1 7281
7283 3 174.611991 63.4728181 90.71676 -1 7282
7284 3 174.303522 63.3746485 90.7917298 -1 7283
7285 3 173.837618 63.1479395 91.0103743 -1 7284
7286 3 173.613106 63.045564 91.1633385 -1 7285
7287 3 173.033643 62.9438036 91.274431 -1 7286
7288 3 172.587243 62.8296677 91.2699415 -1 7287
7289 3 172.149184 62.7570764 91.2874495 -1 7288
7290 3 171.787823 62.6984586 91.4949165 -1 7289
7291 3 171.586716 62.6532587 91.5249408 -1 7290
7292 3 171.504713 62.6559854 91.537773 -1 7291
7293 3 171.447092 62.6489771 91.5576958 -1 7292
7294 3 171.351441 62.6235003 91.6041234 -1 7293
7295 3 171.209535 62.6028638 91.6108493 -1 7294
7296 3 171.097548 62.569627 91.6264231 -1 7295
7297 3 170.944364 62.5740561 91.6549772 -1 7296
7298 3 170.783921 62.5612651 91.6862994 -1 7297
7299 3 170.720142 62.5728463 91.7010122 -1 7298
7300 3 169.929461 62.6345092 91.5347463 -1 7299
7301 3 169.637122 62.7519348 91.4817809 -1 7300
7302 3 169.184737 62.7826296 91.3589998 -1 7301
7303 3 168.895539 62.7814019 91.274711 -1 7302
7304 3 168.853908 62.78648 91.2356133 -1 7303
7305 3 169.181724 63.0903156 91.2277224 -1 7304
7306 3 169.188185 63.2306512 91.2267851 -1 7305
7307 3 169.203891 63.2772847 91.2490506 -1 7306
7308 3 168.797827 62.7781867 91.1968487 -1 7304
7309 3 168.502045 62.7813537 91.110472 -1 7308
7310 3 168.266332 62.7598078 91.0411471 -1 7309
7311 3 168.085485 62.7596741 90.9772671 -1 7310
7312 3 167.933621 62.7374273 90.9238476 -1 7311
7313 3 167.715757 62.6678634 90.8689692 -1 7312
7314 3 167.582187 62.6341229 90.8215926 -1 7313
7315 3 167.532532 62.5898957 90.7920488 -1 7314
7316 3 167.385788 62.5189857 90.7201939 -1 7315
7317 3 167.160806 62.5084367 90.6507988 -1 7316
7318 3 167.073492 62.4898025 90.6085263 -1 7317
7319 3 167.01662 62.4635059 90.5735342 -1 7318
7320 3 166.914403 62.4298538 90.5318926 -1 7319
7321 3 166.868743 62.4178934 90.4957126 -1 7320
7322 3 166.775395 62.4143912 90.4489424 -1 7321
7323 3 166.709684 62.4171483 90.4058179 -1 7322
7324 3 166.68778 62.4282171 90.3688086 -1 7323
7325 3 166.660044 62.4330733 90.332121 -1 7324
7326 3 166.63362 62.4471139 90.2936265 -1 7325
7327 3 166.608869 62.4352168 90.2612006 -1 7326
7328 3 166.598797 62.4300766 90.2299356 -1 7327
7329 3 166.501322 62.4093187 90.1862401 -1 7328
7330 3 166.379687 62.3822867 90.1395716 -1 7329
7331 3 166.142074 62.3328904 90.0769866 -1 7330
7332 3 165.900823 62.2137956 90.0293153 -1 7331
7333 3 165.893837 62.2001844 90.0003495 -1 7332
7334 3 165.920908 62.1553229 89.9536326 -1 7333
7335 3 165.931847 62.1510174 89.9258275 -1 7334
7336 3 165.917159 62.1488309 89.8929544 -1 7335
7337 3 165.859866 62.1578811 89.8499651 -1 7336
7338 3 165.804364 62.1779558 89.8048963 -1 7337
7339 3 165.762789 62.1835259 89.7655083 -1 7338
7340 3 165.703817 62.196419 89.7214199 -1 7339
7341 3 165.688104 62.2126565 89.6535964 -1 7340
7342 3 165.672979 62.2123387 89.6202258 -1 7341
7343 3 165.569529 62.2681984 89.5589062 -1 7342
7344 3 165.346012 62.2774879 89.486585 -1 7343
7345 3 165.182999 62.3275712 89.4164055 -1 7344
7346 3 165.127009 62.3953973 89.3612702 -1 7345
7347 3 165.091757 62.4268798 89.3176012 -1 7346
7348 3 165.074408 62.4984956 89.2992387 -1 7347
7349 3 165.063482 62.4905712 89.2682718 -1 7348
7350 3 165.056872 62.5289424 89.2281527 -1 7349
7351 3 165.039155 62.5407852 89.1610303 -1 7350
7352 3 165.01304 62.5597608 89.1216984 -1 7351
7353 3 164.975693 62.5719113 89.0818864 -1 7352
7354 3 164.909996 62.5819226 89.0376454 -1 7353
7355 3 164.879026 62.5881525 89.0002214 -1 7354
7356 3 164.846722 62.5711428 88.9674967 -1 7355
7357 3 164.833575 62.6360971 88.9207296 -1 7356
7358 3 164.74199 62.8318725 88.8329984 -1 7357
7359 3 164.776857 62.8193997 88.8108573 -1 7358
7360 3 165.070359 62.61874 88.8732183 -1 7359
7361 3 165.12588 62.5903919 88.8582107 -1 7360
7362 3 165.201769 62.6346654 88.8314382 -1 7361
7363 3 165.276205 62.6156462 88.8178893 -1 7362
7364 3 165.319534 62.6307635 88.7609752 -1 7363
7365 3 165.310763 62.6637014 88.7217715 -1 7364
7366 3 165.321282 62.6863131 88.6881836 -1 7365
7367 3 165.297312 62.7070011 88.6489041 -1 7366
7368 3 165.306676 62.7212796 88.6168907 -1 7367
7369 3 165.323052 62.7464042 88.5838457 -1 7368
7370 3 165.311712 62.779532 88.544217 -1 7369
7371 3 165.323674 62.7936877 88.5127242 -1 7370
7372 3 165.327086 62.7727671 88.4870934 -1 7371
7373 3 165.339689 62.7644521 88.4604479 -1 7372
7374 3 165.347985 62.7563606 88.4329942 -1 7373
7375 3 165.395507 62.74512 88.3825847 -1 7374
7376 3 165.394918 62.755051 88.3191718 -1 7375
7377 3 165.39077 62.7317007 88.2927077 -1 7376
7378 3 165.362175 62.7049306 88.262576 -1 7377
7379 3 165.325038 62.668321 88.232963 -1 7378
7380 3 165.218261 62.625985 88.1921026 -1 7379
7381 3 165.177076 62.6372617 88.1517892 -1 7380
7382 3 165.764552 63.0063428 88.0889219 -1 7381
7383 3 165.812597 63.0712664 88.0536439 -1 7382
7384 3 165.844594 63.0592145 88.0315223 -1 7383
7385 3 165.788129 63.0260019 87.9671863 -1 7384
7386 3 165.772299 62.9937926 87.9405194 -1 7385
7387 3 165.759701 62.9604892 87.9146607 -1 7386
7388 3 165.75926 62.9303402 87.890362 -1 7387
7389 3 165.764365 62.8905629 87.8690736 -1 7388
7390 3 165.665949 62.8399203 87.8310803 -1 7389
7391 3 165.611661 62.8264553 87.7934619 -1 7390
7392 3 165.579331 62.8203379 87.758335 -1 7391
7393 3 165.567532 62.8300575 87.7236845 -1 7392
7394 3 165.548079 62.833602 87.6889215 -1 7393
7395 3 165.477888 62.8162633 87.649238 -1 7394
7396 3 165.427752 62.8307276 87.6066848 -1 7395
7397 3 165.379268 62.8376298 87.5660094 -1 7396
7398 3 165.348834 62.8108078 87.5355096 -1 7397
7399 3 165.340616 62.8137855 87.5029292 -1 7398
7400 3 165.320321 62.8033144 87.4709175 -1 7399
7401 3 165.255577 62.7941864 87.4306194 -1 7400
7402 3 165.147946 62.7891915 87.3818174 -1 7401
7403 3 165.096137 62.7935155 87.3411847 -1 7402
7404 3 165.030141 62.7901616 87.2996041 -1 7403
7405 3 164.972165 62.7873402 87.2593766 -1 7404
7406 3 164.905021 62.7972445 87.2149949 -1 7405
7407 3 164.829302 62.7973156 87.1711268 -1 7406
7408 3 164.765686 62.778893 87.1331422 -1 7407
7409 3 164.71874 62.7605005 87.098098 -1 7408
7410 3 164.692666 62.7484718 87.0654494 -1 7409
7411 3 164.645235 62.7282306 87.0307042 -1 7410
7412 3 164.603624 62.7067277 86.9972356 -1 7411
7413 3 164.602923 62.697974 86.9683775 -1 7412
7414 3 164.586853 62.6910175 86.9364813 -1 7413
7415 3 164.580924 62.6966537 86.9038627 -1 7414
7416 3 164.568925 62.7026294 86.8701273 -1 7415
7417 3 164.556544 62.7283838 86.8324257 -1 7416
7418 3 164.543679 62.766415 86.7922406 -1 7417
7419 3 164.518416 62.7863362 86.7534995 -1 7418
7420 3 164.460545 62.8166168 86.7071009 -1 7419
7421 3 164.416456 62.8706678 86.658491 -1 7420
7422 3 164.306274 62.8657904 86.6405231 -1 7421
7423 3 164.247398 62.8849669 86.596337 -1 7422
7424 3 164.211753 62.848967 86.5668915 -1 7423
7425 3 164.047359 62.8679641 86.5049998 -1 7424
7426 3 163.794781 62.9419948 86.418258 -1 7425
7427 3 163.514039 63.1316539 86.3058849 -1 7426
7428 3 163.090037 63.2295604 86.2809459 -1 7427
7429 3 162.696801 63.3088321 86.2363531 -1 7428
7430 3 162.433715 63.3853066 86.213393 -1 7429
7431 3 162.300603 63.4779065 86.2070603 -1 7430
7432 3 162.072687 63.5386453 86.1329915 -1 7431
7433 3 161.835143 63.5845715 86.0611675 -1 7432
7434 3 161.732561 63.6200679 86.0103577 -1 7433
7435 3 161.636129 63.708144 85.9509026 -1 7434
7436 3 161.120344 63.2296977 86.0011291 -1 7435
7437 3 160.897721 63.1919562 85.9192364 -1 7436
7438 3 160.830026 63.175745 85.8834832 -1 7437
7439 3 160.789591 63.17939 85.8173274 -1 7438
7440 3 160.599114 63.101787 85.8081016 -1 7439
7441 3 160.427434 63.0644056 85.8548196 -1 7440
7442 3 160.275746 62.9836843 85.9424525 -1 7441
7443 3 160.190871 62.9646624 86.0270089 -1 7442
7444 3 160.13166 62.909957 86.0604824 -1 7443
7445 3 160.039814 62.9000989 86.0821491 -1 7444
7446 3 159.978363 62.9554338 86.095488 -1 7445
7447 3 160.774237 63.1850708 85.784181 -1 7439
7448 3 160.722751 63.1817519 85.7482481 -1 7447
7449 3 160.581891 63.2026816 85.6972042 -1 7448
7450 3 160.508127 63.207455 85.6573542 -1 7449
7451 3 160.457819 63.2330666 85.6166436 -1 7450
7452 3 160.440294 63.2476798 85.5818253 -1 7451
7453 3 160.384417 63.2478407 85.5451229 -1 7452
7454 3 160.076305 63.3718961 85.4577147 -1 7453
7455 3 159.976894 63.448882 85.3729766 -1 7454
7456 3 159.874343 63.4941481 85.3237849 -1 7455
7457 3 159.387143 63.4117382 85.2573709 -1 7456
7458 3 159.170162 63.3067162 85.2243413 -1 7457
7459 3 159.148665 63.2943662 85.284292 -1 7458
7460 3 159.054005 63.2577409 85.3115297 -1 7459
7461 3 158.770381 63.2080015 85.3235983 -1 7460
7462 3 158.597263 63.1552524 85.3471734 -1 7461
7463 3 158.563346 63.1467524 85.3756222 -1 7462
7464 3 158.550012 63.1483479 85.4041395 -1 7463
7465 3 158.525611 63.1231473 85.4364181 -1 7464
7466 3 158.526885 63.1180749 85.4674347 -1 7465
7467 3 158.499349 63.0466821 85.5076502 -1 7466
7468 3 158.461196 63.0145201 85.5400327 -1 7467
7469 3 158.451535 62.993369 85.5729957 -1 7468
7470 3 158.435467 62.967211 85.6063064 -1 7469
7471 3 158.421809 62.9640372 85.6357661 -1 7470
7472 3 158.404002 62.9546028 85.6659905 -1 7471
7473 3 158.366267 62.9205499 85.6988836 -1 7472
7474 3 158.330434 62.8804748 85.7330548 -1 7473
7475 3 158.275854 62.8573592 85.7626277 -1 7474
7476 3 158.08398 62.8142479 85.814466 -1 7475
7477 3 157.919749 62.8057076 85.7724489 -1 7476
7478 3 157.814931 62.7759186 85.7393288 -1 7477
7479 3 157.697582 62.7236415 85.7094555 -1 7478
7480 3 157.66862 62.7448235 85.6433173 -1 7479
7481 3 157.661625 62.7447032 85.6127502 -1 7480
7482 3 157.692074 62.7181242 85.559676 -1 7481
7483 3 157.697839 62.6647835 85.5094909 -1 7482
7484 3 157.743226 62.646841 85.4260643 -1 7483
7485 3 157.742791 62.708476 85.2654121 -1 7484
7486 3 157.670368 62.7538459 85.2221647 -1 7485
7487 3 157.690849 62.7119388 85.1413766 -1 7486
7488 3 157.707743 62.674646 85.1192665 -1 7487
7489 3 157.724183 62.6354927 85.0974462 -1 7488
7490 3 157.708575 62.5556408 85.0206481 -1 7489
7491 3 157.717239 62.5444061 84.9338122 -1 7490
7492 3 157.6043 62.6035666 84.885669 -1 7491
7493 3 157.596639 62.6384051 84.8493832 -1 7492
7494 3 157.611848 62.6882755 84.7231322 -1 7493
7495 3 157.534303 62.6568836 84.6045924 -1 7494
7496 3 157.556 62.6519407 84.5773457 -1 7495
7497 3 158.00749 62.811659 85.8387904 -1 7476
7498 3 157.927097 62.7767216 85.8686857 -1 7497
7499 3 157.857033 62.7453521 85.8988708 -1 7498
7500 3 157.802501 62.7313588 85.9272427 -1 7499
7501 3 157.783877 62.7213081 85.9577761 -1 7500
7502 3 157.724537 62.6915658 85.9886824 -1 7501
7503 3 157.697597 62.6788003 86.0191017 -1 7502
7504 3 157.663971 62.6630852 86.049557 -1 7503
7505 3 157.578481 62.6070341 86.0833605 -1 7504
7506 3 157.45773 62.5056511 86.1228661 -1 7505
7507 3 157.355723 62.4309152 86.1591609 -1 7506
7508 3 157.207287 62.3532002 86.1928789 -1 7507
7509 3 157.153684 62.3348179 86.2227293 -1 7508
7510 3 157.079547 62.3087731 86.2526038 -1 7509
7511 3 156.96885 62.2783923 86.2808824 -1 7510
7512 3 156.882152 62.2456733 86.3113562 -1 7511
7513 3 156.761765 62.2063884 86.3409697 -1 7512
7514 3 156.581318 62.218718 86.3576232 -1 7513
7515 3 156.307149 62.3144951 86.3539991 -1 7514
7516 3 156.106191 62.4214607 86.3533576 -1 7515
7517 3 156.11603 62.4254412 86.3229836 -1 7516
7518 3 156.007802 62.4854413 86.2459122 -1 7517
7519 3 155.943533 62.6681522 86.149101 -1 7518
7520 3 155.834827 62.7836388 86.0925878 -1 7519
7521 3 155.822724 62.8106095 86.0570871 -1 7520
7522 3 155.766714 62.8257169 85.9916551 -1 7521
7523 3 155.882948 62.8627035 85.9007782 -1 7522
7524 3 155.992617 62.904252 85.8389203 -1 7523
7525 3 156.021201 62.8772422 85.7554724 -1 7524
7526 3 156.0233 62.897029 85.6325162 -1 7525
7527 3 156.000256 62.9178713 85.5977964 -1 7526
7528 3 156.015144 62.933057 85.5063797 -1 7527
7529 3 156.011873 62.9543631 85.4428642 -1 7528
7530 3 156.018864 62.9828851 85.3786403 -1 7529
7531 3 156.073552 62.8915351 85.8453763 -1 7524
7532 3 156.089101 62.7875693 85.8648969 -1 7531
7533 3 155.924629 62.5436716 86.3514752 -1 7516
7534 3 155.864672 62.5730347 86.3731477 -1 7533
7535 3 155.828151 62.5889672 86.3985072 -1 7534
7536 3 155.74957 62.6205032 86.4189069 -1 7535
7537 3 155.72315 62.6592423 86.440619 -1 7536
7538 3 155.756591 63.0903323 86.3632252 -1 7537
7539 3 155.545206 63.3154382 86.2817202 -1 7538
7540 3 155.495698 63.4011312 86.3236843 -1 7539
7541 3 155.422426 63.4663686 86.2784008 -1 7540
7542 3 155.417265 63.6685096 86.2710765 -1 7541
7543 3 155.426466 63.7116331 86.2935178 -1 7542
7544 3 155.389751 63.7623951 86.3723318 -1 7543
7545 3 155.385006 63.7803236 86.3987647 -1 7544
7546 3 155.294408 63.8016528 86.2710935 -1 7545
7547 3 155.255678 63.7526006 86.1588943 -1 7546
7548 3 155.248783 63.7210254 86.0748315 -1 7547
7549 3 155.719439 62.6787082 86.4669985 -1 7537
7550 3 155.717651 62.7056586 86.4920997 -1 7549
7551 3 155.67551 62.7090069 86.5195421 -1 7550
7552 3 155.655869 62.7086803 86.5487878 -1 7551
7553 3 155.630714 62.696599 86.5799407 -1 7552
7554 3 155.596503 62.6948045 86.6087685 -1 7553
7555 3 155.587387 62.7093379 86.6358123 -1 7554
7556 3 155.580199 62.7216024 86.6633728 -1 7555
7557 3 155.56556 62.7536408 86.6869138 -1 7556
7558 3 155.491317 62.7615406 86.7120531 -1 7557
7559 3 155.465532 62.7857483 86.7365181 -1 7558
7560 3 155.430173 62.8018359 86.762041 -1 7559
7561 3 155.392531 62.8251768 86.7861212 -1 7560
7562 3 155.239158 62.8097856 86.8121454 -1 7561
7563 3 155.196769 62.8272492 86.8371809 -1 7562
7564 3 155.12174 62.7888541 86.8712165 -1 7563
7565 3 155.075752 62.7782912 86.8712107 -1 7564
7566 3 153.776765 62.1737114 87.031302 -1 7565
7567 3 154.165528 62.370795 87.0349132 -1 7566
7568 3 154.061226 62.3589743 87.0942567 -1 7567
7569 3 154.320163 62.1738288 87.1672403 -1 7568
7570 3 154.582437 62.0754349 87.2553842 -1 7569
7571 3 154.664224 62.0682506 87.2900889 -1 7570
7572 3 154.694324 62.1483242 87.3366922 -1 7571
7573 3 154.677125 62.1984581 87.3568299 -1 7572
7574 3 154.622359 62.1572053 87.3928181 -1 7573
7575 3 154.61372 62.1631067 87.4216677 -1 7574
7576 3 154.613818 62.186869 87.4474694 -1 7575
7577 3 153.563193 62.3791618 87.0777821 -1 7568
7578 3 153.374721 62.4238657 87.0954337 -1 7577
7579 3 152.993587 62.4896784 87.0466857 -1 7578
7580 3 152.952002 62.5645252 87.0618846 -1 7579
7581 3 152.830744 62.697736 87.065065 -1 7580
7582 3 152.505927 62.8552314 87.0618251 -1 7581
7583 3 152.35683 62.9639073 87.0997045 -1 7582
7584 3 152.300285 63.0270541 87.1171559 -1 7583
7585 3 152.265972 63.0648561 87.1395314 -1 7584
7586 3 152.187814 63.1109508 87.1600978 -1 7585
7587 3 152.013228 63.1776913 87.1764368 -1 7586
7588 3 151.893802 63.2211234 87.2272203 -1 7587
7589 3 151.793112 63.2239947 87.2561508 -1 7588
7590 3 151.682406 63.2291769 87.2847374 -1 7589
7591 3 151.588552 63.2735657 87.3060033 -1 7590
7592 3 151.372928 63.3629409 87.319165 -1 7591
7593 3 151.351003 63.399778 87.3418229 -1 7592
7594 3 151.514441 63.3716039 87.3763258 -1 7593
7595 3 151.637291 63.4918167 87.3238939 -1 7594
7596 3 151.713849 63.5666002 87.2801791 -1 7595
7597 3 151.31805 63.4351149 87.3648023 -1 7593
7598 3 151.271233 63.4706021 87.3878093 -1 7597
7599 3 151.236599 63.5384337 87.4341753 -1 7598
7600 3 151.1308 63.6046029 87.5106923 -1 7599
7601 3 151.08051 63.5921824 87.5428261 -1 7600
7602 3 150.984358 63.6012658 87.5711608 -1 7601
7603 3 150.808118 63.5419405 87.6131725 -1 7602
7604 3 150.703156 63.6663755 87.6198895 -1 7603
7605 3 150.633324 63.8090083 87.6228811 -1 7604
7606 3 150.472942 63.9331106 87.630405 -1 7605
7607 3 150.371901 64.0240454 87.7024351 -1 7606
7608 3 150.23252 64.0907288 87.7208796 -1 7607
7609 3 150.080063 64.1447438 87.7420964 -1 7608
7610 3 149.807254 64.0204976 87.8580122 -1 7609
7611 3 149.686631 64.0506325 87.9129339 -1 7610
7612 3 149.673483 64.1802135 87.9177384 -1 7611
7613 3 149.535315 64.1369367 87.9578128 -1 7612
7614 3 149.417943 64.0104218 88.0426548 -1 7613
7615 3 149.399349 64.0396187 88.0666695 -1 7614
7616 3 149.364314 64.0315608 88.0981137 -1 7615
7617 3 149.367118 64.0645417 88.1209686 -1 7616
7618 3 149.311712 64.0565292 88.1528131 -1 7617
7619 3 149.238537 64.0685266 88.2104007 -1 7618
7620 3 149.16502 64.0903808 88.2369451 -1 7619
7621 3 149.10011 64.1566145 88.2548585 -1 7620
7622 3 149.059775 64.143962 88.2872991 -1 7621
7623 3 149.00517 64.1511074 88.3162782 -1 7622
7624 3 148.946736 64.1835297 88.3405262 -1 7623
7625 3 148.890692 64.2927581 88.3791686 -1 7624
7626 3 148.772216 64.3615261 88.3688236 -1 7625
7627 3 148.855462 64.3234553 88.4032127 -1 7626
7628 3 148.854807 64.3341828 88.4302758 -1 7627
7629 3 148.838145 64.3702859 88.4528513 -1 7628
7630 3 148.852819 64.3815334 88.5085729 -1 7629
7631 3 148.818643 64.4251996 88.5300741 -1 7630
7632 3 148.787265 64.454996 88.5541624 -1 7631
7633 3 148.754085 64.456874 88.5836317 -1 7632
7634 3 148.708934 64.4293977 88.6189888 -1 7633
7635 3 148.718937 64.4495249 88.6439901 -1 7634
7636 3 148.741152 64.4556831 88.7005008 -1 7635
7637 3 148.762724 64.4281151 88.7344308 -1 7636
7638 3 148.762736 64.4142538 88.7661978 -1 7637
7639 3 148.932411 64.3999844 88.5324438 -1 7630
7640 3 148.970069 64.4139859 88.5581159 -1 7639
7641 3 148.971605 64.3480745 88.599866 -1 7640
7642 3 149.079404 64.3214501 88.5153556 -1 7641
7643 3 148.964735 64.2296616 88.6518651 -1 7641
7644 3 148.954352 64.2086745 88.7144204 -1 7643
7645 3 148.856342 64.1646911 88.7830826 -1 7644
7646 3 148.69637 64.5275053 88.3099918 -1 7626
7647 3 148.635464 64.5730779 88.2738625 -1 7646
7648 3 148.597686 64.6380776 88.2334929 -1 7647
7649 3 148.556756 64.6867622 88.2543198 -1 7648
7650 3 148.492729 64.7404556 88.2748293 -1 7649
7651 3 148.374423 64.8347731 88.2891681 -1 7650
7652 3 148.292056 64.8182936 88.2369129 -1 7651
7653 3 148.137289 64.947463 88.2748913 -1 7652
7654 3 148.167489 65.0468738 88.2261878 -1 7653
7655 3 148.151043 65.0973437 88.1882735 -1 7654
7656 3 148.173896 65.1120683 88.1559006 -1 7655
7657 3 148.196667 65.297921 88.2063602 -1 7656
7658 3 148.172271 65.3591228 88.2243144 -1 7657
7659 3 148.097831 65.4649168 88.2641729 -1 7658
7660 3 148.030199 65.5872 88.3294356 -1 7659
7661 3 148.011473 65.6450727 88.3477838 -1 7660
7662 3 147.976076 65.7166342 88.3640434 -1 7661
7663 3 147.940569 65.7606261 88.3855637 -1 7662
7664 3 147.885931 65.8815173 88.3930087 -1 7663
7665 3 147.800156 65.9554219 88.5253763 -1 7664
7666 3 147.747868 65.9825736 88.5506199 -1 7665
7667 3 147.70127 66.0192207 88.6025608 -1 7666
7668 3 147.538469 66.0874798 88.6523274 -1 7667
7669 3 147.388573 66.265841 88.6520463 -1 7668
7670 3 147.25965 66.4054282 88.715715 -1 7669
7671 3 147.164653 66.4858671 88.7323463 -1 7670
7672 3 147.111437 66.5518285 88.75022 -1 7671
7673 3 147.077366 66.5981398 88.7711348 -1 7672
7674 3 147.074411 66.6895609 88.7822185 -1 7673
7675 3 147.128404 67.088561 88.7320129 -1 7674
7676 3 146.949353 66.8940667 88.8046949 -1 7675
7677 3 146.794898 66.8490161 88.7625619 -1 7676
7678 3 146.634495 66.8847932 88.7055776 -1 7677
7679 3 146.599217 66.8933782 88.6770891 -1 7678
7680 3 146.528709 66.9321624 88.6444179 -1 7679
7681 3 146.50519 66.9209407 88.6192672 -1 7680
7682 3 146.553815 66.9395806 88.5852703 -1 7681
7683 3 146.705368 67.0952465 88.5206823 -1 7682
7684 3 146.780626 67.1489308 88.4788292 -1 7683
7685 3 146.840043 67.1656659 88.4447011 -1 7684
7686 3 147.061804 67.3528046 88.3711004 -1 7685
7687 3 147.105106 67.3347407 88.3443198 -1 7686
7688 3 147.068858 67.4149507 88.3873193 -1 7686
7689 3 147.04854 67.4123165 88.4170826 -1 7688
7690 3 148.101934 64.9288647 88.308395 -1 7653
7691 3 147.846487 64.8031017 88.2542669 -1 7690
7692 3 147.79444 64.7640269 88.2347137 -1 7691
7693 3 147.76558 64.7473739 88.210131 -1 7692
7694 3 147.653766 64.7564124 88.1837785 -1 7693
7695 3 147.578699 64.698857 88.1687659 -1 7694
7696 3 147.496102 64.7994997 88.210334 -1 7695
7697 3 147.484805 64.8216495 88.2352695 -1 7696
7698 3 150.834115 63.5241303 87.6458439 -1 7603
7699 3 150.911238 63.4567517 87.7171661 -1 7698
7700 3 150.945198 63.4073673 87.8150262 -1 7699
7701 3 150.928105 63.4123895 87.8437142 -1 7700
7702 3 150.90784 63.413245 87.90278 -1 7701
7703 3 150.865671 63.4160887 87.9320089 -1 7702
7704 3 150.766176 63.3314596 87.9782874 -1 7703
7705 3 150.73388 63.3500405 88.0044812 -1 7704
7706 3 150.713342 63.3419482 88.035706 -1 7705
7707 3 150.812601 63.447697 88.0444942 -1 7706
7708 3 151.29065 63.3193503 87.2982081 -1 7592
7709 3 151.266669 63.2668087 87.2787337 -1 7708
7710 3 151.215981 63.1858809 87.1762925 -1 7709
7711 3 151.197568 63.1798233 87.1480783 -1 7710
7712 3 152.381336 62.8885096 87.1735745 -1 7585
7713 3 152.933255 62.3003741 87.1113955 -1 7579
7714 3 152.936266 62.2604428 87.148872 -1 7713
7715 3 152.882267 62.1480221 87.1095909 -1 7714
7716 3 152.769293 62.0657102 87.0939337 -1 7715
7717 3 152.735422 62.0389403 87.1583797 -1 7716
7718 3 152.713782 62.0088998 87.1937194 -1 7717
7719 3 152.702523 61.9807276 87.2288304 -1 7718
7720 3 152.569401 62.007027 87.2822742 -1 7719
7721 3 152.56366 62.0129761 87.3109743 -1 7720
7722 3 152.63311 61.9462194 87.3542681 -1 7721
7723 3 159.107549 63.2733446 85.1941901 -1 7458
7724 3 159.073043 63.2386444 85.1670282 -1 7723
7725 3 159.901331 63.5176687 85.2925964 -1 7456
7726 3 159.902517 63.555647 85.2560812 -1 7725
7727 3 159.9365 63.6104875 85.220189 -1 7726
7728 3 159.95151 63.6518704 85.184637 -1 7727
7729 3 159.94242 63.6939372 85.1463708 -1 7728
7730 3 159.905802 63.7195644 85.1080447 -1 7729
7731 3 159.818134 63.7109066 85.0703147 -1 7730
7732 3 159.763819 63.7005729 85.0365332 -1 7731
7733 3 159.705233 63.7043555 84.999902 -1 7732
7734 3 159.656835 63.7177427 84.9627332 -1 7733
7735 3 159.599415 63.7643222 84.9189271 -1 7734
7736 3 159.57328 63.8045173 84.8795225 -1 7735
7737 3 159.559467 63.8248123 84.8448733 -1 7736
7738 3 159.509585 63.8394341 84.8075777 -1 7737
7739 3 159.46898 63.8461905 84.7726418 -1 7738
7740 3 159.438703 63.8527553 84.738819 -1 7739
7741 3 159.393172 63.8915308 84.6683489 -1 7740
7742 3 159.299205 63.9553162 84.6185573 -1 7741
7743 3 159.16899 63.9951315 84.569627 -1 7742
7744 3 159.117907 64.0365528 84.5281542 -1 7743
7745 3 159.048662 64.0537212 84.4892278 -1 7744
7746 3 158.980261 64.0708365 84.4504982 -1 7745
7747 3 158.968482 64.0723669 84.4197021 -1 7746
7748 3 158.931479 64.0455371 84.3914673 -1 7747
7749 3 158.93389 64.0277069 84.3652997 -1 7748
7750 3 158.912004 63.9921955 84.3399454 -1 7749
7751 3 158.888903 63.9970199 84.3076366 -1 7750
7752 3 158.852995 64.02692 84.2699544 -1 7751
7753 3 158.798746 64.049243 84.2319882 -1 7752
7754 3 158.583091 64.0343921 84.186496 -1 7753
7755 3 158.268379 63.9017822 84.1537064 -1 7754
7756 3 158.207862 63.8642367 84.1259659 -1 7755
7757 3 158.16847 63.8318825 84.099066 -1 7756
7758 3 158.088613 63.7722701 84.073675 -1 7757
7759 3 157.968762 63.7079928 84.0461855 -1 7758
7760 3 157.714998 63.7250362 83.9957414 -1 7759
7761 3 157.438032 63.8319118 84.0172151 -1 7760
7762 3 157.361149 63.8454306 84.039055 -1 7761
7763 3 157.082343 64.076348 84.0116212 -1 7762
7764 3 156.938308 63.5916934 84.0558289 -1 7763
7765 3 156.806337 63.3981133 84.1101634 -1 7764
7766 3 156.627373 63.1743472 84.1674619 -1 7765
7767 3 156.688192 63.2710217 84.1835684 -1 7766
7768 3 156.729741 63.3999518 84.1932101 -1 7767
7769 3 156.601115 63.0235327 84.1331652 -1 7766
7770 3 156.575951 62.9767967 84.1105541 -1 7769
7771 3 156.636012 62.9373594 84.0619387 -1 7770
7772 3 156.429407 62.9418442 84.1967061 -1 7766
7773 3 157.039684 64.1398375 84.0273841 -1 7763
7774 3 157.023024 64.2226688 84.0705357 -1 7773
7775 3 157.026397 64.2372295 84.0973858 -1 7774
7776 3 157.001584 64.3351462 84.1374641 -1 7775
7777 3 156.982938 64.3984025 84.1546726 -1 7776
7778 3 156.976371 64.4312387 84.1778036 -1 7777
7779 3 157.006343 64.5251796 84.1926768 -1 7778
7780 3 157.004066 64.5752562 84.2130976 -1 7779
7781 3 156.96809 64.5729385 84.2696399 -1 7780
7782 3 156.968618 64.587124 84.325614 -1 7781
7783 3 156.97379 64.6053921 84.3519893 -1 7782
7784 3 156.953578 64.6174632 84.3778911 -1 7783
7785 3 156.930707 64.6358881 84.4025426 -1 7784
7786 3 156.924397 64.6866042 84.4226128 -1 7785
7787 3 157.030154 64.7227882 84.4521108 -1 7786
7788 3 157.042188 64.7310998 84.4806879 -1 7787
7789 3 157.054265 64.7532891 84.5068701 -1 7788
7790 3 157.140605 64.7526647 84.5417894 -1 7789
7791 3 157.181453 64.7607034 84.5723582 -1 7790
7792 3 157.263346 64.8004486 84.6001654 -1 7791
7793 3 157.38801 64.915308 84.5885465 -1 7792
7794 3 157.414634 64.9690922 84.6103109 -1 7793
7795 3 157.443797 65.0125844 84.6340605 -1 7794
7796 3 157.460957 65.0488769 84.6582444 -1 7795
7797 3 157.486497 65.0640892 84.6867286 -1 7796
7798 3 157.5135 65.0612087 84.7185215 -1 7797
7799 3 157.393317 63.7616674 83.9386743 -1 7760
7800 3 157.335904 63.7711923 83.9042637 -1 7799
7801 3 157.298675 63.7858784 83.8703466 -1 7800
7802 3 157.282339 63.7672222 83.8433743 -1 7801
7803 3 157.282514 63.7561743 83.8161804 -1 7802
7804 3 157.291488 63.7390194 83.7905699 -1 7803
7805 3 157.261924 63.7605187 83.7561088 -1 7804
7806 3 157.257801 63.7598844 83.7269538 -1 7805
7807 3 157.292911 63.7923709 83.694734 -1 7806
7808 3 157.304707 63.8211155 83.6617129 -1 7807
7809 3 157.304683 63.8751009 83.623778 -1 7808
7810 3 157.254286 63.9309564 83.5824404 -1 7809
7811 3 156.967559 64.2237433 83.4878074 -1 7810
7812 3 156.920325 64.3077659 83.4999025 -1 7811
7813 3 156.729862 64.5537601 83.3620357 -1 7812
7814 3 156.626566 64.5241567 83.3041965 -1 7813
7815 3 156.544372 64.496854 83.2759252 -1 7814
7816 3 156.518491 64.4892876 83.2472627 -1 7815
7817 3 156.481111 64.4873306 83.2171323 -1 7816
7818 3 156.712267 64.5265791 83.1936878 -1 7817
7819 3 156.801941 64.5275696 83.1696705 -1 7818
7820 3 156.823618 64.5420946 83.1398235 -1 7819
7821 3 156.870313 64.4867108 83.1229512 -1 7820
7822 3 156.869414 64.6515191 83.0955599 -1 7820
7823 3 156.852354 64.6625297 83.0642428 -1 7822
7824 3 156.896183 64.6621049 83.0381615 -1 7823
7825 3 156.986733 64.6870449 83.0105249 -1 7824
7826 3 157.254335 64.9820188 82.9487435 -1 7825
7827 3 157.282027 65.0247659 82.9148388 -1 7826
7828 3 157.303556 65.0385369 82.8853912 -1 7827
7829 3 157.319544 65.1007996 82.8475884 -1 7828
7830 3 157.342983 65.2765504 82.7914331 -1 7829
7831 3 157.356009 65.4314024 82.7948839 -1 7830
7832 3 157.283222 65.5924308 82.7067778 -1 7831
7833 3 157.26129 65.6670451 82.6646441 -1 7832
7834 3 157.289058 65.7626244 82.5937459 -1 7833
7835 3 157.260038 65.8152837 82.5549095 -1 7834
7836 3 157.231967 65.8648299 82.5166855 -1 7835
7837 3 157.242238 65.9051482 82.4823266 -1 7836
7838 3 157.258573 65.945649 82.4483204 -1 7837
7839 3 157.334477 65.9615904 82.3656989 -1 7838
7840 3 157.333317 65.9762448 82.306882 -1 7839
7841 3 157.337053 65.9492513 82.25536 -1 7840
7842 3 157.345564 65.9308685 82.2308304 -1 7841
7843 3 157.353827 65.9335086 82.202803 -1 7842
7844 3 157.408002 65.421579 82.8281983 -1 7831
7845 3 157.42441 65.4145762 82.8588438 -1 7844
7846 3 156.883191 64.5527648 83.0555662 -1 7824
7847 3 156.948117 64.4870102 83.0414602 -1 7846
7848 3 157.014689 64.42412 83.0270068 -1 7847
7849 3 157.058008 64.3892449 83.0066529 -1 7848
7850 3 157.085927 64.3225736 82.9621268 -1 7849
7851 3 157.098701 64.2790316 82.941475 -1 7850
7852 3 156.350944 64.5056716 83.1792641 -1 7817
7853 3 156.240806 64.5906015 83.1885937 -1 7852
7854 3 156.338822 64.6687526 83.1800368 -1 7853
7855 3 156.372471 64.8102525 83.1008742 -1 7854
7856 3 156.382113 64.8711498 83.0626397 -1 7855
7857 3 156.362903 64.9199183 82.9966241 -1 7856
7858 3 156.381904 64.9456439 82.9647683 -1 7857
7859 3 156.146142 64.5682493 83.1595747 -1 7853
7860 3 156.057381 64.583824 83.1246421 -1 7859
7861 3 156.055462 64.6253959 83.08911 -1 7860
7862 3 155.94355 64.665317 83.0493638 -1 7861
7863 3 155.944467 64.667181 82.9921965 -1 7862
7864 3 155.938856 64.6486158 82.9666456 -1 7863
7865 3 155.93594 64.5083792 82.9614715 -1 7864
7866 3 155.900028 64.4257368 82.9453997 -1 7865
7867 3 155.853164 64.3481882 82.8996997 -1 7866
7868 3 155.69084 64.3963866 82.857461 -1 7867
7869 3 155.64749 64.4022463 82.8266593 -1 7868
7870 3 155.615359 64.3875654 82.7996974 -1 7869
7871 3 155.607888 64.379156 82.7725465 -1 7870
7872 3 155.610216 64.3722737 82.7454823 -1 7871
7873 3 155.590234 64.3478314 82.720607 -1 7872
7874 3 155.570339 64.3412451 82.6928005 -1 7873
7875 3 155.5175 64.3087389 82.6682704 -1 7874
7876 3 155.491301 64.314984 82.6382108 -1 7875
7877 3 155.454606 64.1421703 82.637459 -1 7876
7878 3 155.483751 64.069853 82.6220579 -1 7877
7879 3 155.483469 64.0663109 82.5944404 -1 7878
7880 3 155.467547 64.0095694 82.5751365 -1 7879
7881 3 155.434511 63.7934054 82.5534011 -1 7880
7882 3 155.451847 63.7635645 82.5306318 -1 7881
7883 3 155.480341 63.7370706 82.5076374 -1 7882
7884 3 155.49182 63.6972443 82.4863523 -1 7883
7885 3 155.477918 63.6591144 82.4640781 -1 7884
7886 3 155.452403 63.6157472 82.4423571 -1 7885
7887 3 155.455235 63.5791737 82.4203174 -1 7886
7888 3 155.464429 63.5614434 82.3953806 -1 7887
7889 3 155.470771 63.546102 82.3699876 -1 7888
7890 3 155.503315 63.2096781 82.3976009 -1 7889
7891 3 155.612502 63.1317333 82.3851759 -1 7890
7892 3 155.705564 63.0051705 82.3802675 -1 7891
7893 3 155.738798 62.9018444 82.3698612 -1 7892
7894 3 155.779013 62.8477002 82.3517029 -1 7893
7895 3 155.949675 62.7288669 82.2918421 -1 7894
7896 3 156.100747 62.6484918 82.2816181 -1 7895
7897 3 156.242324 62.6248719 82.3466115 -1 7896
7898 3 156.391477 62.6115462 82.4389392 -1 7897
7899 3 156.457973 62.6183793 82.4969881 -1 7898
7900 3 156.527907 62.582342 82.5339261 -1 7899
7901 3 156.576644 62.5168664 82.5747809 -1 7900
7902 3 156.596864 62.3819779 82.62559 -1 7901
7903 3 156.620734 62.3286211 82.6635491 -1 7902
7904 3 156.814196 62.2332315 82.6306641 -1 7903
7905 3 156.822123 62.1725501 82.6123084 -1 7904
7906 3 156.852448 62.0896869 82.5985137 -1 7905
7907 3 156.888794 61.960565 82.5923448 -1 7906
7908 3 156.901074 61.8271926 82.6141226 -1 7907
7909 3 157.159244 61.7636117 82.6937124 -1 7908
7910 3 157.26009 61.7673384 82.726887 -1 7909
7911 3 157.406743 61.7961525 82.7017353 -1 7910
7912 3 157.475106 61.7521248 82.6839893 -1 7911
7913 3 157.485334 61.6675874 82.6693825 -1 7912
7914 3 157.526977 61.5930255 82.6549692 -1 7913
7915 3 157.592193 61.5284164 82.6403489 -1 7914
7916 3 157.6209 61.5249171 82.6140345 -1 7915
7917 3 157.816133 61.4436447 82.5528711 -1 7916
7918 3 157.884399 61.4010891 82.5067269 -1 7917
7919 3 157.962622 61.3443108 82.4919804 -1 7918
7920 3 158.134942 61.17212 82.5013671 -1 7919
7921 3 158.195526 61.0959639 82.5457782 -1 7920
7922 3 158.232765 61.0469084 82.5273429 -1 7921
7923 3 158.230299 61.0192329 82.502914 -1 7922
7924 3 158.178607 60.9750803 82.3922781 -1 7923
7925 3 158.118253 60.963742 82.3332272 -1 7924
7926 3 158.108029 60.9299875 82.2809793 -1 7925
7927 3 158.081931 60.9036153 82.2266709 -1 7926
7928 3 158.103167 60.9146466 82.1979888 -1 7927
7929 3 158.120151 60.9586729 82.1640173 -1 7928
7930 3 158.117043 60.9607363 82.1352289 -1 7929
7931 3 155.442869 64.3950328 82.5953064 -1 7876
7932 3 155.431556 64.4447726 82.5585719 -1 7931
7933 3 155.395439 64.4773264 82.5239783 -1 7932
7934 3 155.248961 64.5352878 82.4821656 -1 7933
7935 3 155.174148 64.6025241 82.4409735 -1 7934
7936 3 155.14242 64.5936514 82.4135856 -1 7935
7937 3 155.112645 64.6033852 82.3831982 -1 7936
7938 3 155.09943 64.5897269 82.3571226 -1 7937
7939 3 155.435787 64.4438809 82.5025673 -1 7933
7940 3 155.466116 64.4149337 82.4801315 -1 7939
7941 3 157.388104 63.8163006 83.5809384 -1 7809
7942 3 157.441292 63.7825012 83.5610153 -1 7941
7943 3 157.477801 63.7647277 83.5373934 -1 7942
7944 3 157.516052 63.7329853 83.5162144 -1 7943
7945 3 158.239312 63.9329679 84.1754128 -1 7755
7946 3 158.133615 64.0172811 84.2407089 -1 7945
7947 3 157.988234 64.1769963 84.2609507 -1 7946
7948 3 157.911707 64.244307 84.2729904 -1 7947
7949 3 157.934745 64.3251007 84.2902125 -1 7948
7950 3 157.858045 64.5003848 84.3716017 -1 7949
7951 3 157.850448 64.5459365 84.4218238 -1 7950
7952 3 161.632816 63.7407262 85.9142907 -1 7435
7953 3 161.621692 63.7489559 85.8811246 -1 7952
7954 3 161.554083 63.8028506 85.832087 -1 7953
7955 3 161.531182 63.8372765 85.792632 -1 7954
7956 3 161.521061 63.9091985 85.7480636 -1 7955
7957 3 161.287364 64.2397471 85.6274627 -1 7956
7958 3 161.137975 64.4054676 85.5484866 -1 7957
7959 3 161.061759 64.5479216 85.4832532 -1 7958
7960 3 161.01018 64.8215338 85.48701 -1 7959
7961 3 160.929872 64.9936819 85.4757316 -1 7960
7962 3 160.925641 65.0807734 85.4891715 -1 7961
7963 3 160.899842 65.1751164 85.4986394 -1 7962
7964 3 160.888199 65.2140915 85.5199153 -1 7963
7965 3 160.87823 65.2244573 85.5466277 -1 7964
7966 3 160.863477 65.264765 85.5672796 -1 7965
7967 3 160.866489 65.2894331 85.5929338 -1 7966
7968 3 160.889947 65.3982696 85.6055562 -1 7967
7969 3 160.930647 65.5180723 85.618175 -1 7968
7970 3 160.979394 65.5859479 85.641323 -1 7969
7971 3 161.072658 65.7208149 85.657462 -1 7970
7972 3 161.106157 65.818935 85.6730828 -1 7971
7973 3 161.10237 65.8443484 85.6976509 -1 7972
7974 3 161.120117 65.9560501 85.7087218 -1 7973
7975 3 161.097195 66.0417171 85.7196227 -1 7974
7976 3 161.119029 66.2685723 85.7093881 -1 7975
7977 3 161.070065 66.5356179 85.6233904 -1 7976
7978 3 160.930375 66.6917687 85.5475145 -1 7977
7979 3 160.799329 66.8007964 85.4818786 -1 7978
7980 3 160.749929 66.9661042 85.4153692 -1 7979
7981 3 160.692444 67.135443 85.4061872 -1 7980
7982 3 160.65123 67.299895 85.3113807 -1 7981
7983 3 160.644203 67.4099633 85.2603111 -1 7982
7984 3 160.589028 67.5379567 85.2003984 -1 7983
7985 3 160.553861 67.7018877 85.2240093 -1 7984
7986 3 160.479937 68.0445617 85.1796841 -1 7985
7987 3 160.488578 68.2718394 85.1371368 -1 7986
7988 3 160.499328 68.3045499 85.1320621 -1 7987
7989 3 160.487724 68.4347839 85.1349904 -1 7988
7990 3 160.472217 68.5324925 85.1436778 -1 7989
7991 3 160.451168 68.6741476 85.1432238 -1 7990
7992 3 160.442655 68.8765897 85.1323039 -1 7991
7993 3 160.4362 69.0004946 85.1367148 -1 7992
7994 3 160.348017 69.1636081 85.0662906 -1 7993
7995 3 160.257507 69.2470072 85.0984819 -1 7994
7996 3 160.212357 69.2676096 85.1187214 -1 7995
7997 3 160.207453 69.301945 85.1406019 -1 7996
7998 3 160.18207 69.3199136 85.1634844 -1 7997
7999 3 160.084726 69.5375673 85.2269421 -1 7998
8000 3 159.855669 69.6406095 85.2120012 -1 7999
8001 3 159.810463 69.6939103 85.2259781 -1 8000
8002 3 159.764712 69.7483527 85.2396853 -1 8001
8003 3 159.715013 69.788259 85.2558703 -1 8002
8004 3 159.491571 69.973866 85.2261752 -1 8003
8005 3 159.313252 69.7609724 85.2218593 -1 8004
8006 3 159.099099 69.5810081 85.2079555 -1 8005
8007 3 158.906557 69.4943803 85.2363441 -1 8006
8008 3 158.893107 69.4729973 85.1811542 -1 8007
8009 3 158.885729 69.4526884 85.1263214 -1 8008
8010 3 158.840269 69.4013283 85.1031835 -1 8009
8011 3 158.694642 69.2196224 85.0965116 -1 8010
8012 3 158.62133 69.1715537 85.0703544 -1 8011
8013 3 158.579043 69.1500796 85.0417816 -1 8012
8014 3 158.546602 69.1240515 85.0149575 -1 8013
8015 3 158.467748 69.0889983 84.9859445 -1 8014
8016 3 158.403859 69.0647986 84.9561748 -1 8015
8017 3 158.296689 69.0119459 84.9283934 -1 8016
8018 3 158.21922 69.0131784 84.8927892 -1 8017
8019 3 158.136145 69.0416328 84.8516218 -1 8018
8020 3 157.989005 69.0752303 84.8045799 -1 8019
8021 3 157.77631 69.0658725 84.7611472 -1 8020
8022 3 157.597133 69.0787795 84.7165416 -1 8021
8023 3 157.478265 69.0739404 84.6800337 -1 8022
8024 3 157.25467 69.1442781 84.6223219 -1 8023
8025 3 156.893658 69.2240614 84.5549288 -1 8024
8026 3 156.711566 69.3138127 84.4980249 -1 8025
8027 3 156.476991 69.3869379 84.4994034 -1 8026
8028 3 156.192354 69.3903715 84.5121242 -1 8027
8029 3 156.047724 69.4099786 84.4148224 -1 8028
8030 3 155.998116 69.4092924 84.3837895 -1 8029
8031 3 155.9056 69.4385693 84.3451091 -1 8030
8032 3 155.862408 69.459068 84.3105347 -1 8031
8033 3 155.794174 69.4677683 84.2770809 -1 8032
8034 3 155.760751 69.4621221 84.247978 -1 8033
8035 3 155.754855 69.4647564 84.218584 -1 8034
8036 3 155.6988 69.4763184 84.1852975 -1 8035
8037 3 155.646646 69.5308412 84.1442022 -1 8036
8038 3 155.618165 69.5470961 84.0827845 -1 8037
8039 3 155.55865 69.5693646 84.0475596 -1 8038
8040 3 155.506512 69.5730415 84.0161851 -1 8039
8041 3 155.39769 69.5604405 83.9856621 -1 8040
8042 3 155.247149 69.5208418 83.9588045 -1 8041
8043 3 155.102475 69.4234088 83.9432307 -1 8042
8044 3 154.841769 69.3933791 83.9687005 -1 8043
8045 3 154.71511 69.3948786 84.0215577 -1 8044
8046 3 154.54633 69.3159633 84.1169398 -1 8045
8047 3 154.53761 69.32046 84.1443837 -1 8046
8048 3 154.505234 69.2796285 84.1796372 -1 8047
8049 3 154.500021 69.2743318 84.2090244 -1 8048
8050 3 154.488497 69.2417776 84.243336 -1 8049
8051 3 154.476616 69.2042103 84.2785916 -1 8050
8052 3 154.467991 69.1914272 84.309326 -1 8051
8053 3 154.472102 69.1802883 84.3401093 -1 8052
8054 3 154.415709 69.2583282 84.0956997 -1 8046
8055 3 154.122703 69.071011 84.0666229 -1 8054
8056 3 153.992364 69.0084084 84.047098 -1 8055
8057 3 153.963328 69.0017275 84.0193222 -1 8056
8058 3 153.899819 68.8970012 84.0090207 -1 8057
8059 3 153.808051 68.8270846 83.9918831 -1 8058
8060 3 153.686396 68.8024557 83.9661079 -1 8059
8061 3 153.627567 68.7993453 83.9374418 -1 8060
8062 3 153.538563 68.7979148 83.9081686 -1 8061
8063 3 153.37446 68.7966465 83.8782487 -1 8062
8064 3 153.205496 68.7852181 83.8505867 -1 8063
8065 3 152.995243 68.7351877 83.8302501 -1 8064
8066 3 152.811596 68.7377805 83.8575956 -1 8065
8067 3 152.751854 68.6644923 83.7577826 -1 8066
8068 3 152.736259 68.6356314 83.7347732 -1 8067
8069 3 152.684021 68.6158793 83.7101477 -1 8068
8070 3 152.657676 68.5870456 83.6871797 -1 8069
8071 3 152.606029 68.5316811 83.6690919 -1 8070
8072 3 152.547376 68.4574017 83.6544918 -1 8071
8073 3 152.482339 68.3357367 83.6485319 -1 8072
8074 3 152.370537 68.2089753 83.6437932 -1 8073
8075 3 152.256064 68.1404904 83.6287313 -1 8074
8076 3 152.17248 68.104483 83.607736 -1 8075
8077 3 152.114232 68.0777075 83.5849425 -1 8076
8078 3 151.95365 67.9727069 83.5774602 -1 8077
8079 3 151.830954 67.9291679 83.5587726 -1 8078
8080 3 151.72199 67.8981262 83.5378649 -1 8079
8081 3 151.628498 67.811491 83.5268504 -1 8080
8082 3 151.574557 67.7757411 83.5061278 -1 8081
8083 3 151.464167 67.7459909 83.4854797 -1 8082
8084 3 151.251964 67.7362576 83.4637096 -1 8083
8085 3 151.058148 67.6422345 83.4572139 -1 8084
8086 3 150.813047 67.6505301 83.4904159 -1 8085
8087 3 150.701725 67.7394454 83.5058004 -1 8086
8088 3 150.642312 67.8039541 83.5240544 -1 8087
8089 3 150.655028 67.7783671 83.5561975 -1 8088
8090 3 150.736513 67.6072233 83.7525195 -1 8089
8091 3 150.782779 67.5110966 83.8246301 -1 8090
8092 3 150.791199 67.4600086 83.9179345 -1 8091
8093 3 150.773207 67.4445355 83.9493548 -1 8092
8094 3 150.785267 67.4714371 84.0004827 -1 8093
8095 3 150.801249 67.4408817 84.0619225 -1 8094
8096 3 150.825009 67.3945063 84.0978745 -1 8095
8097 3 150.869104 67.4237917 84.1196598 -1 8096
8098 3 150.901536 67.3603378 84.186808 -1 8097
8099 3 150.879974 67.3374606 84.2197435 -1 8098
8100 3 150.843221 67.2843303 84.286839 -1 8099
8101 3 150.773437 67.2078191 84.3590797 -1 8100
8102 3 150.73562 67.0618857 84.4431992 -1 8101
8103 3 150.685861 66.9215504 84.5267036 -1 8102
8104 3 150.691404 66.8251013 84.6008713 -1 8103
8105 3 150.747849 66.7025227 84.6786103 -1 8104
8106 3 150.816189 66.660273 84.7415877 -1 8105
8107 3 150.943427 66.5336575 84.790325 -1 8106
8108 3 151.0099 66.498962 84.8237942 -1 8107
8109 3 150.901852 66.6463914 84.8276834 -1 8108
8110 3 151.115203 66.2947044 84.8304024 -1 8108
8111 3 151.109681 66.0832933 84.897619 -1 8110
8112 3 151.106751 65.9337244 84.9821819 -1 8111
8113 3 151.107034 65.8757423 85.0214007 -1 8112
8114 3 151.105187 65.7384621 85.0751409 -1 8113
8115 3 151.084067 65.6840703 85.1141485 -1 8114
8116 3 151.082251 65.6428295 85.0643133 -1 8115
8117 3 150.991925 65.6819945 85.0876219 -1 8115
8118 3 150.926113 65.6228168 85.1571234 -1 8117
8119 3 150.831277 65.5925348 85.1933488 -1 8118
8120 3 150.655354 65.6567327 85.2143035 -1 8119
8121 3 150.447103 65.7546358 85.2302799 -1 8120
8122 3 150.38972 65.7670941 85.2581578 -1 8121
8123 3 150.3207 65.7191512 85.1830128 -1 8122
8124 3 150.287231 65.7276563 85.1538387 -1 8123
8125 3 150.273933 65.6640802 85.1372596 -1 8124
8126 3 150.174898 65.5881583 85.096983 -1 8125
8127 3 150.052937 65.6310512 85.121558 -1 8126
8128 3 150.048354 65.6107572 85.1824736 -1 8127
8129 3 150.051367 65.6180982 85.2095849 -1 8128
8130 3 150.789096 67.2138522 84.1596912 -1 8096
8131 3 150.770613 67.0851826 84.2399486 -1 8130
8132 3 150.770753 67.0537661 84.2739042 -1 8131
8133 3 150.914785 67.6029309 83.440088 -1 8085
8134 3 150.810505 67.5952472 83.416487 -1 8133
8135 3 150.815623 67.6092598 83.3859002 -1 8134
8136 3 150.423201 67.9249043 83.3423069 -1 8135
8137 3 150.044978 67.8895004 83.3628434 -1 8136
8138 3 149.900511 67.9284388 83.4174611 -1 8137
8139 3 149.726101 67.8212564 83.4718637 -1 8138
8140 3 149.627862 67.796455 83.5084799 -1 8139
8141 3 149.431615 67.711335 83.5605856 -1 8140
8142 3 149.387574 67.6857751 83.5950514 -1 8141
8143 3 149.267295 67.7252143 83.6217075 -1 8142
8144 3 149.10483 67.6313554 83.6189281 -1 8143
8145 3 148.981753 67.5678692 83.5812577 -1 8144
8146 3 149.38415 67.5830804 83.5301527 -1 8142
8147 3 149.390945 67.5509271 83.507772 -1 8146
8148 3 149.73211 67.8880184 83.5431403 -1 8140
8149 3 149.662606 67.959627 83.5890806 -1 8148
8150 3 149.648532 67.9918007 83.6396325 -1 8149
8151 3 149.63108 68.0039954 83.6660751 -1 8150
8152 3 150.823058 67.5784432 83.3632434 -1 8135
8153 3 150.849061 67.5389396 83.3415916 -1 8152
8154 3 150.843656 67.5368852 83.3141994 -1 8153
8155 3 150.952246 67.448976 83.2988023 -1 8154
8156 3 150.908302 67.2579357 83.3060871 -1 8155
8157 3 150.706069 67.009443 83.328416 -1 8156
8158 3 150.693174 66.7571683 83.3456779 -1 8157
8159 3 150.626561 66.5982876 83.4039528 -1 8158
8160 3 150.577064 66.512582 83.4487456 -1 8159
8161 3 150.584009 66.4911466 83.4802767 -1 8160
8162 3 150.57933 66.3441362 83.4785609 -1 8161
8163 3 150.626841 66.3327185 83.5069916 -1 8162
8164 3 150.545223 66.7120117 83.3864899 -1 8159
8165 3 150.525606 66.7731397 83.3484061 -1 8164
8166 3 150.484134 66.7046076 83.3062251 -1 8165
8167 3 150.444233 66.6328891 83.2924779 -1 8166
8168 3 150.43328 66.6047388 83.2699961 -1 8167
8169 3 150.382028 66.5644214 83.2511587 -1 8168
8170 3 150.360002 66.5211919 83.2039647 -1 8169
8171 3 150.35139 66.4554073 83.1880992 -1 8170
8172 3 150.376335 66.386772 83.1158698 -1 8171
8173 3 150.360049 66.2964374 83.104638 -1 8172
8174 3 150.321282 66.2024927 83.0949207 -1 8173
8175 3 150.299479 66.1403798 83.078953 -1 8174
8176 3 150.294424 66.0377727 83.0417096 -1 8175
8177 3 150.313867 66.0047804 83.0189964 -1 8176
8178 3 150.31168 66.0020503 82.9918291 -1 8177
8179 3 154.852723 69.3875647 83.9416433 -1 8044
8180 3 154.833221 69.4258891 83.9054732 -1 8179
8181 3 154.864186 69.4753078 83.8688299 -1 8180
8182 3 154.924102 69.5765885 83.7951129 -1 8181
8183 3 154.817007 69.6195415 83.7554695 -1 8182
8184 3 154.805364 69.6786799 83.7158214 -1 8183
8185 3 154.74789 69.6852017 83.6845816 -1 8184
8186 3 154.638183 69.7510081 83.6127412 -1 8185
8187 3 154.616256 69.8017513 83.5745153 -1 8186
8188 3 154.597025 69.8205395 83.5422714 -1 8187
8189 3 154.600781 69.9285463 83.466004 -1 8188
8190 3 154.611707 69.9530244 83.4335575 -1 8189
8191 3 154.522455 70.1533884 83.5073876 -1 8190
8192 3 154.399622 70.2425709 83.5444875 -1 8191
8193 3 154.37254 70.3113745 83.5594095 -1 8192
8194 3 154.394716 70.4015747 83.5714911 -1 8193
8195 3 154.402532 70.5105967 83.6079701 -1 8194
8196 3 154.401887 70.5390825 83.6309117 -1 8195
8197 3 155.963409 69.4334442 84.4349597 -1 8029
8198 3 155.864979 69.507304 84.4449895 -1 8197
8199 3 155.842536 69.5348354 84.5248703 -1 8198
8200 3 155.838873 69.5423359 84.5807485 -1 8199
8201 3 155.56226 69.4524611 84.642781 -1 8200
8202 3 155.354607 69.3332704 84.7717815 -1 8201
8203 3 155.266113 69.2466734 84.8134902 -1 8202
8204 3 155.395653 69.1028053 84.8750258 -1 8203
8205 3 155.359012 68.9670413 84.8127471 -1 8204
8206 3 155.322335 68.8023095 84.7270489 -1 8205
8207 3 155.325028 68.7952346 84.6996599 -1 8206
8208 3 155.28533 68.7101857 84.5988155 -1 8207
8209 3 155.217275 68.6191141 84.5556445 -1 8208
8210 3 155.211462 68.5566194 84.4807692 -1 8209
8211 3 155.170135 68.4056178 84.3922957 -1 8210
8212 3 155.174799 68.3498389 84.3453363 -1 8211
8213 3 155.253788 68.2745617 84.3047854 -1 8212
8214 3 155.285783 68.1729254 84.2960612 -1 8213
8215 3 155.364317 68.0690735 84.2320597 -1 8214
8216 3 155.567134 68.0616419 84.1842599 -1 8215
8217 3 155.738503 68.0657415 84.1622285 -1 8216
8218 3 155.794296 67.9689866 84.1825156 -1 8217
8219 3 155.799613 67.9190425 84.1631616 -1 8218
8220 3 155.812832 67.739225 84.1679136 -1 8219
8221 3 156.03518 67.6372466 84.1682724 -1 8220
8222 3 156.108813 67.5513597 84.1299593 -1 8221
8223 3 156.128472 67.5012392 84.1112574 -1 8222
8224 3 156.214464 67.3630115 84.1695427 -1 8223
8225 3 156.290886 67.3334812 84.2077314 -1 8224
8226 3 156.359343 67.295197 84.2472023 -1 8225
8227 3 156.435993 67.1622631 84.3623015 -1 8226
8228 3 156.567762 67.1398587 84.4027453 -1 8227
8229 3 156.623984 66.997852 84.4608258 -1 8228
8230 3 156.702048 66.8001072 84.5303888 -1 8229
8231 3 156.803216 66.6010943 84.6308018 -1 8230
8232 3 156.826675 66.4646146 84.6278025 -1 8231
8233 3 156.951595 66.3124621 84.692256 -1 8232
8234 3 157.099984 66.2332002 84.7746028 -1 8233
8235 3 156.089994 67.6923901 84.218526 -1 8221
8236 3 156.072385 67.6502052 84.3407533 -1 8235
8237 3 156.091472 67.5758078 84.4131451 -1 8236
8238 3 156.222648 67.5007983 84.5205112 -1 8237
8239 3 156.45162 67.3927479 84.5818497 -1 8238
8240 3 156.475496 67.3358211 84.6807982 -1 8239
8241 3 155.473695 69.1028403 84.9072093 -1 8204
8242 3 155.533444 69.1093455 84.9374572 -1 8241
8243 3 155.619461 69.0977317 84.9724257 -1 8242
8244 3 155.705017 69.0770711 85.0092398 -1 8243
8245 3 155.756692 69.1023475 85.0357654 -1 8244
8246 3 155.851894 69.0946686 85.1287034 -1 8245
8247 3 155.926393 69.0231813 85.1751513 -1 8246
8248 3 155.973565 69.011633 85.208776 -1 8247
8249 3 155.994295 68.992762 85.2424986 -1 8248
8250 3 156.003751 68.7910458 85.310931 -1 8249
8251 3 156.168688 68.7306701 85.4186689 -1 8250
8252 3 156.339267 68.6925587 85.4938633 -1 8251
8253 3 156.716614 68.6601299 85.5519194 -1 8252
8254 3 157.030851 68.6208544 85.6091258 -1 8253
8255 3 156.98962 68.6603874 85.6279179 -1 8254
8256 3 156.96318 68.7418601 85.6687457 -1 8255
8257 3 156.945034 68.8058018 85.6842786 -1 8256
8258 3 157.059377 68.583311 85.6476115 -1 8254
8259 3 157.118946 68.5797202 85.7109067 -1 8258
8260 3 157.124444 68.5614579 85.8907276 -1 8259
8261 3 155.104496 69.3051958 84.7673107 -1 8203
8262 3 155.110904 69.4651991 84.7658776 -1 8261
8263 3 155.114188 69.476303 84.7926497 -1 8262
8264 3 158.25672 68.9822742 84.8727378 -1 8018
8265 3 158.302124 68.960291 84.8516413 -1 8264
8266 3 158.329785 68.918845 84.8328229 -1 8265
8267 3 158.343866 68.9138904 84.8059117 -1 8266
8268 3 158.403088 68.8969549 84.7850494 -1 8267
8269 3 158.468348 68.8842149 84.7639412 -1 8268
8270 3 158.52015 68.8904893 84.7671305 -1 8269
8271 3 159.474664 70.0365326 85.2411734 -1 8004
8272 3 159.470324 70.1418884 85.2489283 -1 8271
8273 3 159.492835 70.2737184 85.1381229 -1 8272
8274 3 159.534569 70.4558351 85.1640557 -1 8273
8275 3 159.54324 70.5370604 85.1777288 -1 8274
8276 3 159.538695 70.6506385 85.1836507 -1 8275
8277 3 159.508159 70.755959 85.1886385 -1 8276
8278 3 159.555994 70.972221 85.1790951 -1 8277
8279 3 159.547749 71.1208894 85.1774751 -1 8278
8280 3 159.477149 71.2303213 85.177606 -1 8279
8281 3 159.469725 71.3312939 85.1855105 -1 8280
8282 3 159.456807 71.5182982 85.1756106 -1 8281
8283 3 159.444685 71.6291495 85.1809912 -1 8282
8284 3 159.430679 71.6906034 85.1960761 -1 8283
8285 3 159.44177 71.7127233 85.221446 -1 8284
8286 3 159.484443 71.7634848 85.2440763 -1 8285
8287 3 159.415996 71.858635 85.2471208 -1 8286
8288 3 159.351871 72.0394398 85.2333392 -1 8287
8289 3 159.298402 72.1709893 85.2304943 -1 8288
8290 3 159.311197 72.3937028 85.1581099 -1 8289
8291 3 159.347792 72.5639918 85.0985972 -1 8290
8292 3 159.438223 72.8101185 85.1431988 -1 8291
8293 3 159.437854 72.945525 85.1443606 -1 8292
8294 3 159.527118 73.1851507 85.1613941 -1 8293
8295 3 159.657399 73.4610988 85.1180095 -1 8294
8296 3 158.876589 72.8691296 85.2802826 -1 8295
8297 3 158.911876 72.9917606 85.2870686 -1 8296
8298 3 158.949723 73.0906382 85.298875 -1 8297
8299 3 158.935127 73.1062348 85.3515283 -1 8298
8300 3 158.912432 73.0942178 85.380545 -1 8299
8301 3 158.907308 73.1047029 85.4065255 -1 8300
8302 3 158.863938 73.1285162 85.4264541 -1 8301
8303 3 158.516142 73.3713965 85.3476175 -1 8302
8304 3 158.42357 73.3550695 85.3719118 -1 8303
8305 3 158.41692 73.3405878 85.402837 -1 8304
8306 3 158.415376 73.3272678 85.4339488 -1 8305
8307 3 158.852172 73.1096664 85.4578486 -1 8302
8308 3 158.875159 72.835565 85.5444733 -1 8307
8309 3 159.023193 72.805857 85.5922985 -1 8308
8310 3 158.781534 72.8169426 85.5687859 -1 8308
8311 3 158.781948 72.8386926 85.5930113 -1 8310
8312 3 159.287202 73.0758893 85.3037413 -1 8297
8313 3 159.41192 73.2712762 85.275618 -1 8312
8314 3 159.55153 73.3631292 85.2701397 -1 8313
8315 3 159.769924 73.3012716 85.3038803 -1 8314
8316 3 159.811756 73.2243669 85.3522119 -1 8315
8317 3 159.9261 73.4395971 85.3481886 -1 8316
8318 3 160.016255 73.4842028 85.376656 -1 8317
8319 3 160.145696 73.4591682 85.4234964 -1 8318
8320 3 160.313423 73.4107161 85.5079184 -1 8319
8321 3 160.513727 73.3610474 85.6250746 -1 8320
8322 3 160.461988 73.2373155 85.7022223 -1 8321
8323 3 160.415892 73.221465 85.9008654 -1 8322
8324 3 160.654277 73.2365688 85.9520895 -1 8323
8325 3 160.761541 73.2288424 85.9082501 -1 8324
8326 3 160.36293 73.1879268 85.9308549 -1 8323
8327 3 160.33785 73.1705679 85.960462 -1 8326
8328 3 159.792804 74.3071615 84.9601315 -1 8294
8329 3 159.500053 74.7511608 84.8147026 -1 8328
8330 3 159.452286 74.8093623 84.770425 -1 8329
8331 3 159.305185 74.8837425 84.7139608 -1 8330
8332 3 159.246339 74.9510472 84.6389641 -1 8331
8333 3 159.191387 75.0062309 84.5949761 -1 8332
8334 3 159.136088 75.0775627 84.5478373 -1 8333
8335 3 158.999359 75.1083954 84.5579797 -1 8334
8336 3 158.884949 75.1218383 84.5737 -1 8335
8337 3 158.883621 75.1173908 84.6306689 -1 8336
8338 3 159.04657 75.0957046 84.5083686 -1 8334
8339 3 158.964653 75.1106792 84.4703043 -1 8338
8340 3 158.944938 75.0818037 84.4462568 -1 8339
8341 3 158.758759 74.9952311 84.4197054 -1 8340
8342 3 158.745634 74.9804182 84.3934629 -1 8341
8343 3 158.728891 74.9681762 84.3664202 -1 8342
8344 3 159.131344 75.2296831 84.405023 -1 8340
8345 3 159.304377 75.4081452 84.3570652 -1 8344
8346 3 159.407404 75.6405644 84.292594 -1 8345
8347 3 159.451791 75.7328628 84.2505332 -1 8346
8348 3 159.444087 75.757456 84.2170655 -1 8347
8349 3 159.45126 75.7969301 84.182051 -1 8348
8350 3 159.477467 75.8657529 84.1430541 -1 8349
8351 3 159.482008 75.9327136 84.1024912 -1 8350
8352 3 159.484359 76.0250686 84.0568247 -1 8351
8353 3 159.447979 76.0126036 84.0280806 -1 8352
8354 3 159.428558 75.9564979 84.0093603 -1 8353
8355 3 159.408479 75.9155389 83.9876333 -1 8354
8356 3 159.381924 75.8986141 83.9606597 -1 8355
8357 3 159.332415 75.8770104 83.9325617 -1 8356
8358 3 159.271815 75.8951812 83.8958193 -1 8357
8359 3 159.522647 76.1336221 84.0670517 -1 8353
8360 3 159.593059 76.3057267 84.0678713 -1 8359
8361 3 159.654891 76.3583442 84.1190184 -1 8360
8362 3 159.667236 76.3742775 84.1448979 -1 8361
8363 3 159.720653 76.391323 84.1744008 -1 8362
8364 3 159.771279 76.4208149 84.2012467 -1 8363
8365 3 159.809794 76.4369952 84.2295727 -1 8364
8366 3 159.824058 76.4405872 84.2580691 -1 8365
8367 3 159.913151 76.4896847 84.2848323 -1 8366
8368 3 160.015249 76.480776 84.3243341 -1 8367
8369 3 160.098855 76.5574194 84.3731978 -1 8368
8370 3 160.22468 76.7204229 84.3537311 -1 8369
8371 3 160.268103 76.8627766 84.2746294 -1 8370
8372 3 160.323296 76.9775066 84.2577997 -1 8371
8373 3 160.409067 76.969179 84.2404112 -1 8372
8374 3 160.445687 76.9606078 84.218089 -1 8373
8375 3 160.508772 76.933388 84.2021649 -1 8374
8376 3 160.55667 76.908259 84.184295 -1 8375
8377 3 160.612778 76.8679754 84.1702706 -1 8376
8378 3 160.70591 76.866947 84.2081065 -1 8377
8379 3 160.761579 76.8730114 84.2406475 -1 8378
8380 3 160.861837 76.8323872 84.2038603 -1 8379
8381 3 160.91873 76.7081541 84.1787561 -1 8380
8382 3 161.026163 76.5233067 84.1989243 -1 8381
8383 3 159.577792 71.7285467 85.2313712 -1 8286
8384 3 159.684796 71.6947327 85.2198896 -1 8383
8385 3 159.781085 71.6525382 85.2091615 -1 8384
8386 3 159.889788 71.5920073 85.1747112 -1 8385
8387 3 159.93908 71.5590095 85.1575666 -1 8386
8388 3 160.110434 71.4982443 85.158611 -1 8387
8389 3 160.19408 71.4321464 85.1518191 -1 8388
8390 3 160.306949 71.4296354 85.193053 -1 8389
8391 3 160.370037 71.4010964 85.1767246 -1 8390
8392 3 160.238049 71.462105 85.2080231 -1 8389
8393 3 160.261792 71.5337915 85.2825082 -1 8392
8394 3 160.267993 71.565688 85.3055361 -1 8393
8395 3 160.284337 68.0835002 85.150686 -1 7987
8396 3 160.180367 68.0383464 85.1187747 -1 8395
8397 3 159.991058 67.9221715 85.2086275 -1 8396
8398 3 159.796557 67.8101536 85.2390203 -1 8397
8399 3 159.665386 67.7260487 85.2709572 -1 8398
8400 3 159.5462 67.6670861 85.3289006 -1 8399
8401 3 159.386027 67.5743491 85.3600595 -1 8400
8402 3 159.341614 67.4988541 85.3994813 -1 8401
8403 3 159.230368 67.3295351 85.4502931 -1 8402
8404 3 159.19241 67.2893265 85.483741 -1 8403
8405 3 159.031583 67.0798997 85.4196447 -1 8404
8406 3 159.042285 67.0617858 85.3945862 -1 8405
8407 3 160.589652 67.4845684 85.1812119 -1 7984
8408 3 160.594108 67.4367097 85.1613971 -1 8407
8409 3 160.638333 67.3013248 85.1625883 -1 8408
8410 3 161.113265 66.2676016 85.7385847 -1 7976
8411 3 161.104763 66.2659453 85.7675863 -1 8410
8412 3 161.118363 66.2272827 85.8062902 -1 8411
8413 3 161.125649 66.2090665 85.8403816 -1 8412
8414 3 161.144332 66.332711 85.8490118 -1 8413
8415 3 161.1527 66.3966576 85.8973883 -1 8414
8416 3 161.200599 66.4558645 85.9217446 -1 8415
8417 3 161.247399 66.5142171 85.946124 -1 8416
8418 3 161.280906 66.5345199 85.9761376 -1 8417
8419 3 161.376731 66.6121729 86.0029299 -1 8418
8420 3 161.459276 66.6992549 86.0262825 -1 8419
8421 3 161.50639 66.7487346 86.0524234 -1 8420
8422 3 161.5683 66.784738 86.0830537 -1 8421
8423 3 161.613364 66.7781006 86.1198257 -1 8422
8424 3 161.652502 66.7681663 86.1565151 -1 8423
8425 3 161.708319 66.7930057 86.1886279 -1 8424
8426 3 161.827379 66.8936587 86.1547209 -1 8425
8427 3 161.83501 66.9434821 86.1757404 -1 8426
8428 3 161.859376 67.0765977 86.1826408 -1 8427
8429 3 161.888024 67.1509214 86.2015309 -1 8428
8430 3 162.033846 67.1770973 86.2452362 -1 8429
8431 3 162.155688 67.246702 86.3071131 -1 8430
8432 3 162.178487 67.3186881 86.3256397 -1 8431
8433 3 162.21318 67.3856258 86.3764161 -1 8432
[truncated: 431,720 more chars]
