# Supplementary material for: Communication from Learned to Innate Olfactory Processing Centers Is Required for Memory Retrieval in Drosophila
Source: Neuron. 2018 Nov 7;100(3):651–668.e8. doi: 10.1016/j.neuron.2018.08.037 (PMC6226615; doi:10.1016/j.neuron.2018.08.037)
Supplement: Data S1. SWC Files Containing the EM and Light Microscopy Reconstructions of the Different Neurons Used in This Study [file mmc5.zip › EM_PD2b1#1.swc]

# SWC format file
# based on specifications at http://research.mssm.edu/cnic/swc.html
# Created by nat::write.neuron.swc
# PointNo Label X Y Z Radius Parent 
1 7 165.643054 43.9085965 93.2024184 2322 -1
2 7 165.043937 43.7795431 94.0183958 -1 1
3 7 165.731375 43.5524228 94.7998621 -1 2
4 7 165.729628 43.1077881 95.267183 -1 3
5 7 165.920831 43.398576 95.4042417 -1 4
6 7 165.907837 43.4241287 95.6128418 -1 5
7 7 165.930044 43.4816205 95.8455062 -1 6
8 7 166.06239 43.6807173 96.0559109 -1 7
9 7 166.262239 43.9492312 96.1765216 -1 8
10 7 166.536092 44.1334974 96.3362248 -1 9
11 7 166.851025 44.3431953 96.5784117 -1 10
12 7 167.138304 44.4509819 96.7087769 -1 11
13 7 167.984266 44.521254 97.1153952 -1 12
14 7 168.316068 44.6059621 97.3957247 -1 13
15 7 168.835965 44.8205562 97.5376412 -1 14
16 7 169.015724 44.9738987 97.6081313 -1 15
17 7 169.33982 45.0770514 97.8807451 -1 16
18 7 169.507508 44.9833995 98.152039 -1 17
19 7 170.178212 45.0673573 98.6494109 -1 18
20 7 170.715853 45.2011958 98.9203243 -1 19
21 7 171.949386 45.127147 99.6540407 -1 20
22 7 172.306972 45.2043715 99.8512015 -1 21
23 7 172.791563 45.385592 100.04136 -1 22
24 7 173.428275 45.6143017 100.320871 -1 23
25 7 173.778598 45.6005459 100.614355 -1 24
26 7 174.246821 45.5996124 100.895782 -1 25
27 7 175.600431 45.3295703 101.862366 -1 26
28 7 176.365223 45.6303443 102.25342 -1 27
29 7 177.257558 45.834658 102.756256 -1 28
30 7 177.557991 45.8342092 103.096101 -1 29
31 7 178.467899 46.039555 103.589174 -1 30
32 7 179.061555 46.111962 103.699726 -1 31
33 7 179.938646 46.1886564 103.941723 -1 32
34 7 180.710505 46.2908574 104.160378 -1 33
35 7 181.418075 46.3977447 104.510729 -1 34
36 7 181.807817 46.8417556 104.715335 -1 35
37 7 182.041984 47.2716501 104.832844 -1 36
38 7 182.513882 47.6007154 104.953857 -1 37
39 7 183.043331 47.7463671 105.099548 -1 38
40 7 183.737383 47.5194035 105.537471 -1 39
41 7 184.860283 47.2930989 105.99327 -1 40
42 7 185.63683 47.3187514 106.302952 -1 41
43 7 186.32461 47.5343734 106.535049 -1 42
44 7 187.906554 48.3341763 106.891163 -1 43
45 7 188.493702 48.5968964 107.009775 -1 44
46 7 189.231889 48.9597841 107.100474 -1 45
47 7 189.825414 49.4274612 107.17732 -1 46
48 7 190.61053 50.1433989 107.359909 -1 47
49 7 191.301998 50.3927482 107.563273 -1 48
50 7 192.018087 50.6412824 107.791869 -1 49
51 7 193.421146 51.816635 107.998629 -1 50
52 7 193.700642 51.9870978 108.04011 -1 51
53 7 194.152541 52.1407781 108.082087 -1 52
54 7 194.735128 52.5505741 108.13268 -1 53
55 7 195.416624 52.9688644 108.324592 -1 54
56 7 195.74721 52.9939959 108.334295 -1 55
57 7 196.032363 53.0250017 108.316061 -1 56
58 7 196.604983 53.1344489 108.292711 -1 57
59 7 196.771434 53.2313065 108.314081 -1 58
60 7 196.910676 53.3775041 108.322948 -1 59
61 7 197.44161 53.8180163 108.361443 -1 60
62 7 197.872233 53.9830794 108.354787 -1 61
63 7 198.427299 54.3467712 108.409442 -1 62
64 7 198.883039 54.6125967 108.449801 -1 63
65 7 199.094214 54.684807 108.415239 -1 64
66 7 199.375515 54.9893101 108.365817 -1 65
67 7 199.752529 55.2996631 108.28245 -1 66
68 7 200.280572 55.5196829 108.145912 -1 67
69 7 200.874238 55.3881825 107.84825 -1 68
70 7 201.40126 55.3328631 107.552339 -1 69
71 7 201.610859 55.147362 107.355238 -1 70
72 7 201.828896 54.9609762 107.180843 -1 71
73 7 202.063874 55.0167824 106.983829 -1 72
74 7 202.278896 55.272453 106.831297 -1 73
75 7 202.641937 55.6318798 106.590471 -1 74
76 7 203.063923 56.264733 106.283861 -1 75
77 7 203.373726 56.6173396 106.039552 -1 76
78 7 203.546302 56.9129281 105.812904 -1 77
79 7 203.658662 57.080641 105.645825 -1 78
80 7 203.806443 57.1709895 105.517766 -1 79
81 7 203.978275 57.1645121 105.346736 -1 80
82 7 204.203423 57.2627252 105.182867 -1 81
83 7 204.31935 57.3157091 105.037031 -1 82
84 7 204.229146 57.3970775 104.948758 -1 83
85 7 204.3098 57.5702796 104.797668 -1 84
86 7 204.516427 57.8628223 104.595103 -1 85
87 7 204.757377 58.0793046 104.410102 -1 86
88 7 205.117024 58.6241213 104.026626 -1 87
89 7 205.353761 58.8138128 103.845125 -1 88
90 7 205.599352 59.0466043 103.634588 -1 89
91 7 205.99836 59.3463719 103.362472 -1 90
92 7 206.22003 59.4274611 103.198032 -1 91
93 7 206.55191 59.5645011 103.01249 -1 92
94 7 206.787842 59.7058093 102.837118 -1 93
95 7 207.104204 60.0337934 102.546987 -1 94
96 7 207.286911 60.2069421 102.292951 -1 95
97 7 207.368819 60.3209435 102.192098 -1 96
98 7 207.411551 60.3971183 102.094246 -1 97
99 7 207.502266 60.5745356 101.937725 -1 98
100 7 207.558924 60.5713935 101.790018 -1 99
101 7 207.675893 60.5639721 101.649137 -1 100
102 7 207.807796 60.6376172 101.427054 -1 101
103 7 207.911324 60.6860985 101.317371 -1 102
104 7 208.074766 60.7025082 101.197833 -1 103
105 7 208.139728 60.7407776 101.174868 -1 104
106 7 208.163894 60.7346312 101.156328 -1 105
107 7 208.503929 61.1721751 100.702101 -1 106
108 7 208.537262 61.5117459 100.138877 -1 107
109 7 208.451366 61.7363375 99.6706263 -1 108
110 7 208.422911 61.8540472 99.5276999 -1 109
111 7 208.414163 61.8436151 99.3432299 -1 110
112 7 208.575815 61.7740666 99.0267178 -1 111
113 7 208.521536 61.7212098 98.8438253 -1 112
114 7 208.497044 61.8081656 98.6814598 -1 113
115 7 208.451518 62.070804 98.3839944 -1 114
116 7 208.519687 62.2009705 98.1982804 -1 115
117 7 208.519395 62.4164761 97.9133094 -1 116
118 7 208.531591 62.4681442 97.8798014 -1 117
119 7 208.542478 62.5294739 97.8440417 -1 118
120 7 208.373422 63.0557931 97.3958033 -1 119
121 7 208.394387 63.5015058 97.083038 -1 120
122 7 208.483504 64.0815605 96.6249514 -1 121
123 7 208.46839 64.824089 96.0633405 -1 122
124 7 208.454468 64.901144 96.0444399 -1 123
125 7 208.56211 65.1842035 95.8966759 -1 124
126 7 208.681798 65.4881372 95.7456012 -1 125
127 7 208.716703 66.1416783 95.3539395 -1 126
128 7 208.537258 66.785218 94.9319387 -1 127
129 7 208.253168 67.139085 94.7353121 -1 128
130 7 207.932056 67.4785475 94.6883036 -1 129
131 7 207.733344 67.7350913 94.6264174 -1 130
132 7 207.631027 68.0020251 94.5763865 -1 131
133 7 207.347895 68.4038007 94.4681846 -1 132
134 7 207.250907 68.5795133 94.4391838 -1 133
135 7 207.168747 69.2447038 94.199491 -1 134
136 7 207.049936 69.4735842 94.1035541 -1 135
137 7 206.857023 69.7672059 94.0325152 -1 136
138 7 206.374043 70.3465486 93.9528204 -1 137
139 7 206.067301 70.8741751 93.7838706 -1 138
140 7 205.427801 70.9745444 93.937507 -1 139
141 7 205.152533 70.9526304 93.9472958 -1 140
142 7 203.769297 70.726954 94.3763453 -1 141
143 7 203.232437 70.8057114 94.6225412 -1 142
144 7 202.879451 70.8901309 94.8982527 -1 143
145 7 202.533767 71.2638806 94.9305328 -1 144
146 7 202.099832 71.6838829 94.9872356 -1 145
147 7 201.347484 72.2280662 94.7552943 -1 146
148 7 201.166149 72.4612283 94.6449239 -1 147
149 7 201.125169 72.8390854 94.6296855 -1 148
150 7 201.043305 73.5485042 94.7372135 -1 149
151 7 200.873629 73.8777729 94.862284 -1 150
152 7 200.806001 74.1164602 94.9242372 -1 151
153 7 200.806001 74.1164602 94.9242372 -1 152
154 7 200.680156 74.3314104 95.0062525 -1 153
155 7 200.650707 74.5713402 95.2257464 -1 154
156 7 200.455831 75.0402051 95.3656673 -1 155
157 7 200.286907 75.3648786 95.4662092 -1 156
158 7 200.143509 75.861966 95.6341584 -1 157
159 7 200.174038 76.0829712 95.6919403 -1 158
160 7 200.08958 76.2863997 95.7584019 -1 159
161 7 199.93517 76.5122133 96.229671 -1 160
162 7 199.701686 76.657727 96.1587701 -1 161
163 4 199.716986 76.6753382 96.1081275 -1 162
164 4 199.738748 76.690467 96.0591013 -1 163
165 4 199.864167 76.713505 95.9021859 -1 164
166 4 199.908372 76.6318955 95.8028964 -1 165
167 4 199.935106 76.6006948 95.739539 -1 166
168 4 199.968902 76.5961966 95.6717041 -1 167
169 4 200.016609 76.5097428 95.5986909 -1 168
170 4 200.046259 76.4089158 95.5504615 -1 169
171 4 200.089198 76.3650814 95.5173655 -1 170
172 4 200.182515 76.273718 95.5031498 -1 171
173 4 200.20779 76.202747 95.4477763 -1 172
174 4 200.241896 76.1421236 95.416691 -1 173
175 4 200.284383 76.0076229 95.3278086 -1 174
176 4 200.341014 75.9060614 95.3093896 -1 175
177 4 200.351626 75.832806 95.2768515 -1 176
178 4 200.350617 75.7913813 95.2354401 -1 177
179 4 200.35357 75.7160685 95.2019642 -1 178
180 4 200.33656 75.682545 95.1559927 -1 179
181 4 200.388133 75.6228878 95.1276869 -1 180
182 4 200.394589 75.5604801 95.0920086 -1 181
183 4 200.393349 75.5266612 95.0488079 -1 182
184 4 200.406558 75.4656426 95.0139832 -1 183
185 4 200.492515 75.2864569 95.0174792 -1 184
186 4 200.524455 75.1762244 94.9714267 -1 185
187 4 200.549643 75.0589798 94.9508693 -1 186
188 4 200.573537 74.9975311 94.9180124 -1 187
189 4 200.564799 74.973824 94.8711661 -1 188
190 4 200.594693 74.9147757 94.8388189 -1 189
191 4 200.45413 74.8937379 94.7678547 -1 190
192 4 200.463399 74.8464405 94.7292251 -1 191
193 4 200.448199 74.7843838 94.6894057 -1 192
194 4 200.448089 74.7443115 94.6474856 -1 193
195 4 200.444157 74.7183886 94.601784 -1 194
196 4 200.503061 74.666564 94.4969064 -1 195
197 4 200.51591 74.5822834 94.4668034 -1 196
198 4 200.528337 74.5635429 94.4223617 -1 197
199 4 200.556888 74.5390553 94.3820419 -1 198
200 4 200.603595 74.5335783 94.3408313 -1 199
201 4 200.586846 74.5436788 94.2848018 -1 200
202 4 200.629941 74.5449536 94.241432 -1 201
203 4 200.657054 74.5335607 94.1979186 -1 202
204 4 200.681989 74.5158965 94.1553539 -1 203
205 4 200.708122 74.492651 94.1141964 -1 204
206 4 200.726527 74.4764054 94.070101 -1 205
207 4 200.753324 74.4715738 94.0250144 -1 206
208 4 200.779211 74.476029 93.9777225 -1 207
209 4 200.824361 74.472775 93.9355641 -1 208
210 4 200.8098 74.5103381 93.8737259 -1 209
211 4 200.848251 74.5167755 93.8282092 -1 210
212 4 200.873116 74.5296583 93.7788158 -1 211
213 4 200.825382 74.5329097 93.6927768 -1 212
214 4 200.817908 74.5384486 93.587862 -1 213
215 4 200.928272 74.6154432 93.3092225 -1 214
216 4 200.984106 74.6340944 93.1869186 -1 215
217 4 201.10127 74.5947646 93.0367002 -1 216
218 4 201.233884 74.5384933 92.9442445 -1 217
219 4 201.350452 74.4431121 92.9087915 -1 218
220 4 201.505488 74.3931879 92.8446682 -1 219
221 4 201.593961 74.4007654 92.8333379 -1 220
222 4 202.139313 74.4321848 92.7191573 -1 221
223 4 202.664626 74.2590373 92.7486004 -1 222
224 4 202.861931 74.0843883 92.7187887 -1 223
225 4 202.948631 74.0189234 92.6969437 -1 224
226 4 202.991661 73.961923 92.6394351 -1 225
227 4 202.990733 73.9582267 92.6141592 -1 226
228 4 203.016963 73.6646002 92.3193601 -1 227
229 4 203.042431 73.4377122 92.1390837 -1 228
230 4 203.086684 73.3911663 92.0006401 -1 229
231 4 203.173148 73.4815872 91.682541 -1 230
232 4 203.207324 73.4802265 91.5841683 -1 231
233 4 203.221724 73.4876727 91.4539091 -1 232
234 4 203.238906 73.5104637 91.3206565 -1 233
235 4 203.285979 73.551521 91.2413802 -1 234
236 4 203.367767 73.5082271 91.1340294 -1 235
237 4 203.455538 73.4487243 91.0575043 -1 236
238 4 203.471232 73.4157353 91.014772 -1 237
239 4 203.510424 73.3152539 90.9909831 -1 238
240 4 203.603007 73.2578699 90.9675107 -1 239
241 4 203.643581 73.2497536 90.9238122 -1 240
242 4 203.690934 73.2234657 90.885278 -1 241
243 4 203.749554 73.1419462 90.8608039 -1 242
244 4 203.948849 73.0234313 90.8434369 -1 243
245 4 204.251029 72.8396619 90.8588136 -1 244
246 4 204.264569 72.8434383 90.8074324 -1 245
247 4 204.355451 72.8098706 90.778147 -1 246
248 4 204.43728 72.7451761 90.7540006 -1 247
249 4 204.510905 72.6807767 90.7282794 -1 248
250 4 204.601064 72.5777299 90.7139697 -1 249
251 4 204.636241 72.5249843 90.6787288 -1 250
252 4 204.67432 72.4677967 90.6449595 -1 251
253 4 204.751132 72.4343097 90.6129046 -1 252
254 4 204.845971 72.3810337 90.5883843 -1 253
255 4 204.93865 72.3216907 90.5647655 -1 254
256 4 205.044341 72.2516526 90.5457752 -1 255
257 4 205.138549 72.1516195 90.5312906 -1 256
258 4 205.180733 72.0763812 90.5020596 -1 257
259 4 205.370568 71.9865621 90.5022367 -1 258
260 4 205.452379 71.9664689 90.467809 -1 259
261 4 205.539441 71.9508821 90.433277 -1 260
262 4 205.662408 71.9247579 90.4340617 -1 261
263 4 205.830196 71.8674983 90.3694137 -1 262
264 4 205.975103 71.8613693 90.2893343 -1 263
265 4 205.996566 71.8546601 90.2410885 -1 264
266 4 206.064743 71.8398008 90.2028122 -1 265
267 4 206.193316 71.7847668 90.1571321 -1 266
268 4 206.344487 71.7370245 90.1137022 -1 267
269 4 206.507047 71.6390963 90.0831521 -1 268
270 4 206.610705 71.6309025 90.0225405 -1 269
271 4 206.961264 71.5177812 90.0007952 -1 270
272 4 207.060427 71.4253962 89.9576095 -1 271
273 4 207.16707 71.3263498 89.8902174 -1 272
274 4 207.279133 71.2530423 89.8448923 -1 273
275 4 207.374781 71.1876469 89.8218424 -1 274
276 4 207.46024 71.1276323 89.7958182 -1 275
277 4 207.507248 71.0752642 89.7884305 -1 276
278 4 207.725621 70.8488834 89.7676622 -1 277
279 4 207.762153 70.8198246 89.7263609 -1 278
280 4 207.965291 70.6575131 89.6886405 -1 279
281 4 208.560742 70.1726748 89.5984595 -1 280
282 4 208.762457 70.0233779 89.5838448 -1 281
283 4 208.924418 69.9159271 89.5532404 -1 282
284 4 209.12648 69.8378812 89.5225628 -1 283
285 4 209.262751 69.7550788 89.4820156 -1 284
286 4 209.406618 69.6943146 89.4377254 -1 285
287 4 209.486404 69.6853419 89.3985468 -1 286
288 4 209.583883 69.6610567 89.3926639 -1 287
289 4 209.763132 69.586223 89.3298801 -1 288
290 4 209.894545 69.5137492 89.2857998 -1 289
291 4 209.994289 69.4897045 89.2529543 -1 290
292 4 210.078518 69.4368863 89.22392 -1 291
293 4 210.201514 69.3907483 89.17246 -1 292
294 4 210.305053 69.3730632 89.1386664 -1 293
295 4 210.412996 69.3494218 89.1068406 -1 294
296 4 210.60812 69.3280973 89.0340396 -1 295
297 4 210.677739 69.3457854 88.9869267 -1 296
298 4 210.816419 69.4055564 88.8872335 -1 297
299 4 210.894742 69.4512288 88.8353583 -1 298
300 4 210.947453 69.47404 88.7844064 -1 299
301 4 211.045743 69.5194195 88.708586 -1 300
302 4 211.165598 69.5079591 88.6485142 -1 301
303 4 211.240423 69.5167506 88.576859 -1 302
304 4 211.340246 69.4338417 88.5562237 -1 303
305 4 211.448481 69.3953186 88.5272389 -1 304
306 4 211.543901 69.349739 88.4977185 -1 305
307 4 211.606643 69.3253806 88.4584219 -1 306
308 4 211.683977 69.3099428 88.4194595 -1 307
309 4 211.701561 69.2624762 88.3780399 -1 308
310 4 211.76521 69.1975862 88.3476162 -1 309
311 4 211.778431 69.1834755 88.3255032 -1 310
312 4 211.909587 69.1504037 88.2169177 -1 311
313 4 212.001401 69.1225166 88.0736545 -1 312
314 4 212.122494 69.1406177 88.0067821 -1 313
315 4 212.221852 69.126927 87.9160504 -1 314
316 4 212.351449 69.1683063 87.8180899 -1 315
317 4 212.443772 69.1916808 87.7728242 -1 316
318 4 212.498326 69.2088891 87.6956474 -1 317
319 4 212.662745 69.2249892 87.6631829 -1 318
320 4 212.785847 69.1790813 87.6375198 -1 319
321 4 212.863886 69.1540004 87.6003473 -1 320
322 4 212.917736 69.1262028 87.5873206 -1 321
323 4 213.129825 69.0972696 87.5443371 -1 322
324 4 213.309201 69.1292905 87.5105365 -1 323
325 4 213.447136 69.1657795 87.4693852 -1 324
326 4 213.635532 69.1884689 87.4389198 -1 325
327 4 213.858039 69.1581187 87.3974919 -1 326
328 4 214.07674 69.110598 87.3862725 -1 327
329 4 214.246349 69.069076 87.3115616 -1 328
330 4 214.338846 69.029094 87.2793746 -1 329
331 4 214.455749 69.0093387 87.2192974 -1 330
332 4 214.565388 68.9197419 87.2000454 -1 331
333 4 214.696464 68.832248 87.1835447 -1 332
334 4 214.819744 68.7377689 87.1672882 -1 333
335 4 214.859548 68.6308117 87.1411523 -1 334
336 4 214.900137 68.521395 87.0883927 -1 335
337 4 214.998699 68.4361318 87.0664949 -1 336
338 4 215.086937 68.3309137 87.0472829 -1 337
339 4 215.191634 68.3000873 87.0147054 -1 338
340 4 215.288971 68.2571073 86.9835896 -1 339
341 4 215.352965 68.2284458 86.9171921 -1 340
342 4 215.419884 68.2446674 86.8416892 -1 341
343 4 215.511085 68.2714639 86.7948459 -1 342
344 4 215.620161 68.3097536 86.7482273 -1 343
345 4 215.70465 68.334943 86.6734404 -1 344
346 4 215.801194 68.4102637 86.5899232 -1 345
347 4 215.898513 68.514631 86.5278618 -1 346
348 4 215.987106 68.5723914 86.4743173 -1 347
349 4 216.034017 68.6182863 86.4170892 -1 348
350 4 216.116861 68.6647718 86.3651059 -1 349
351 4 216.199978 68.674952 86.3480234 -1 350
352 4 216.387036 68.6898691 86.2907317 -1 351
353 4 216.528607 68.7255491 86.2224276 -1 352
354 4 216.660518 68.7788568 86.1764472 -1 353
355 4 216.748141 68.7994106 86.1579335 -1 354
356 4 216.835927 68.8233939 86.1387541 -1 355
357 4 217.196503 69.0345792 86.0950377 -1 356
358 4 217.642584 69.4622896 85.9677408 -1 357
359 4 217.885702 69.679465 85.9074489 -1 358
360 4 218.017951 69.8367641 85.8425759 -1 359
361 4 218.059297 69.935475 85.7754081 -1 360
362 4 218.048373 69.8978323 85.698978 -1 361
363 4 217.936425 69.7518739 85.6280292 -1 362
364 4 217.872116 69.6087589 85.5912826 -1 363
365 4 217.814841 69.3921304 85.5701742 -1 364
366 4 217.715848 69.1584805 85.5466613 -1 365
367 4 217.645541 68.9933131 85.541653 -1 366
368 4 217.661006 68.6168663 85.5375803 -1 367
369 4 217.684898 68.4380045 85.5227584 -1 368
370 4 217.741383 68.4136121 85.5087008 -1 369
371 4 217.895143 68.3003299 85.4996729 -1 370
372 4 217.967576 68.2723385 85.4613487 -1 371
373 4 218.036425 68.2220058 85.4270552 -1 372
374 4 218.123552 68.1616931 85.3974585 -1 373
375 4 218.322633 68.0868797 85.3870356 -1 374
376 4 218.57154 68.0434775 85.2954963 -1 375
377 4 218.677368 67.9752541 85.2973745 -1 376
378 4 218.695813 67.9906504 85.2696393 -1 377
379 4 218.883773 67.949311 85.1960685 -1 378
380 4 219.013322 67.8756805 85.1478982 -1 379
381 4 219.1937 67.7996666 85.1346768 -1 380
382 4 219.294551 67.6631696 85.1224001 -1 381
383 4 219.504154 67.533922 85.0968526 -1 382
384 4 219.543016 67.4506079 85.065003 -1 383
385 4 219.620711 67.3583554 85.0404875 -1 384
386 4 219.813142 67.2357594 85.0382748 -1 385
387 4 219.979487 67.1307745 85.0287231 -1 386
388 4 220.022537 67.083638 84.9901292 -1 387
389 4 220.110113 67.0077478 84.9636448 -1 388
390 4 220.205218 66.8982634 84.9451507 -1 389
391 4 220.470765 66.7621451 84.9284695 -1 390
392 4 220.665893 66.6899081 84.9158897 -1 391
393 4 220.831585 66.6362879 84.8953761 -1 392
394 4 220.920101 66.5965241 84.8614955 -1 393
395 4 221.180455 66.5221277 84.8309426 -1 394
396 4 221.487961 66.4870775 84.7715034 -1 395
397 4 221.537836 66.4217549 84.7376298 -1 396
398 4 221.736048 66.3151754 84.7320977 -1 397
399 4 221.878142 66.2480305 84.6839468 -1 398
400 4 221.971061 66.190128 84.6004036 -1 399
401 4 222.007036 66.1654364 84.5563695 -1 400
402 4 222.099232 66.1092643 84.4724114 -1 401
403 4 222.169204 66.0283135 84.4445363 -1 402
404 4 222.180624 66.0260368 84.3926381 -1 403
405 4 222.24255 66.0380857 84.3444876 -1 404
406 4 222.271291 66.0394218 84.2941476 -1 405
407 4 222.327377 66.0496783 84.2456083 -1 406
408 4 222.334526 66.0899285 84.184366 -1 407
409 4 222.405413 66.0682531 84.1174614 -1 408
410 4 222.44429 66.0800832 84.0663248 -1 409
411 4 222.492912 66.065936 84.0218518 -1 410
412 4 222.525647 66.066414 83.9722427 -1 411
413 4 222.551594 66.0729889 83.8935211 -1 412
414 4 222.596982 66.0605487 83.8482771 -1 413
415 4 222.659735 66.0534795 83.8042611 -1 414
416 4 222.733974 66.0473843 83.7615923 -1 415
417 4 222.79644 66.031628 83.7193392 -1 416
418 4 222.860572 66.0167539 83.6771332 -1 417
419 4 223.145159 65.9031684 83.6309029 -1 418
420 4 223.258409 65.8860568 83.5957193 -1 419
421 4 223.360637 65.8715788 83.5316312 -1 420
422 4 223.455403 65.8664788 83.4915278 -1 421
423 4 223.511706 65.8628183 83.4460088 -1 422
424 4 223.595502 65.7871247 83.4189332 -1 423
425 4 223.671718 65.7618371 83.3805104 -1 424
426 4 223.740267 65.7251597 83.3434107 -1 425
427 4 223.829806 65.7420456 83.2443817 -1 426
428 4 223.923379 65.7212156 83.2073768 -1 427
429 4 224.053255 65.7093256 83.17337 -1 428
430 4 224.170988 65.8171943 83.0058942 -1 429
431 4 224.269405 65.7937775 82.9701069 -1 430
432 4 224.426086 65.7367529 82.9489336 -1 431
433 4 224.536045 65.7499244 82.9072363 -1 432
434 4 224.867871 65.6317115 82.9216589 -1 433
435 4 224.968543 65.588894 82.8900605 -1 434
436 4 225.224856 65.486247 82.8910702 -1 435
437 4 225.230939 65.469226 82.8417879 -1 436
438 4 225.272535 65.4199359 82.8037193 -1 437
439 4 225.465221 65.3029105 82.7724725 -1 438
440 4 225.631997 65.2873181 82.7172445 -1 439
441 4 225.694741 65.1686019 82.6960533 -1 440
442 4 225.709208 65.1076771 82.656878 -1 441
443 4 225.752774 65.0151011 82.6279683 -1 442
444 4 225.808673 64.9673163 82.5915555 -1 443
445 4 225.894056 64.9080651 82.5613193 -1 444
446 4 226.009007 64.8399298 82.5367279 -1 445
447 4 226.102958 64.792869 82.5051097 -1 446
448 4 226.156085 64.7669674 82.4638979 -1 447
449 4 226.26039 64.7174678 82.4074438 -1 448
450 4 226.29091 64.6918531 82.3365919 -1 449
451 4 226.463612 64.6601216 82.2586991 -1 450
452 4 226.50239 64.6615322 82.2100876 -1 451
453 4 226.55283 64.6717418 82.1611943 -1 452
454 4 226.591621 64.6740162 82.1124177 -1 453
455 4 226.635376 64.6771551 82.0641122 -1 454
456 4 226.727648 64.6660667 82.0250051 -1 455
457 4 226.772193 64.6647712 81.97772 -1 456
458 4 226.824021 64.6493237 81.9342655 -1 457
459 4 226.865887 64.6268219 81.8909585 -1 458
460 4 226.911919 64.606064 81.8478418 -1 459
461 4 226.949088 64.6056339 81.7994379 -1 460
462 4 227.072954 64.6023147 81.7628976 -1 461
463 4 227.129999 64.6053422 81.7163925 -1 462
464 4 227.250089 64.5374293 81.6924934 -1 463
465 4 227.353164 64.4995521 81.6602765 -1 464
466 4 227.500405 64.4351237 81.6125341 -1 465
467 4 227.633841 64.3874728 81.5595985 -1 466
468 4 227.737176 64.3484703 81.5276318 -1 467
469 4 227.846571 64.3439834 81.4894585 -1 468
470 4 227.902203 64.3495697 81.4423127 -1 469
471 4 227.955497 64.3853239 81.3887802 -1 470
472 4 227.978002 64.3937507 81.3367854 -1 471
473 4 227.997655 64.4024577 81.2577527 -1 472
474 4 228.041391 64.4260589 81.1788392 -1 473
475 4 228.079679 64.4476276 81.1262461 -1 474
476 4 228.161043 64.4627385 81.080586 -1 475
477 4 228.195981 64.4736696 81.0297175 -1 476
478 4 228.220929 64.4651611 80.98146 -1 477
479 4 228.293981 64.4554857 80.9397333 -1 478
480 4 228.360393 64.4201352 80.9023114 -1 479
481 4 228.344122 63.8308976 80.9929832 -1 480
482 4 228.406129 63.811924 80.9782347 -1 481
483 4 228.462564 63.7792959 80.912406 -1 482
484 4 228.524329 63.7516519 80.872824 -1 483
485 4 228.598076 63.7450212 80.8570711 -1 484
486 4 228.676549 63.7073386 80.8216774 -1 485
487 4 228.790889 63.622704 80.8004237 -1 486
488 4 228.839505 63.6013342 80.7578873 -1 487
489 4 229.044838 63.560305 80.7393744 -1 488
490 4 229.170315 63.5083699 80.7128455 -1 489
491 4 229.375188 63.4508313 80.6975317 -1 490
492 4 229.461595 63.428837 80.6599428 -1 491
493 4 229.525445 63.4242042 80.6159867 -1 492
494 4 229.621698 63.4686022 80.5662904 -1 493
495 4 229.706519 63.4510796 80.5276232 -1 494
496 4 229.83402 63.4302502 80.4950622 -1 495
497 4 229.910612 63.4073789 80.4564274 -1 496
498 4 229.968728 63.4063611 80.411061 -1 497
499 4 230.019236 63.4216508 80.361465 -1 498
500 4 230.096498 63.4392602 80.3148337 -1 499
501 4 230.154644 63.4400165 80.2691443 -1 500
502 4 230.220274 63.4496648 80.2226449 -1 501
503 4 230.379744 63.4489755 80.1902378 -1 502
504 4 228.245807 63.3380196 79.8845853 -1 503
505 4 230.708139 63.3561585 80.1448106 -1 504
506 4 230.80966 63.3101025 80.1139965 -1 505
507 4 230.893405 63.288686 80.0760317 -1 506
508 4 230.972126 63.2709441 80.0367034 -1 507
509 4 231.068792 63.2266347 80.0049196 -1 508
510 4 231.166512 63.1695569 79.9757865 -1 509
511 4 231.277086 63.0976515 79.9512045 -1 510
512 4 231.357845 63.0688368 79.9143217 -1 511
513 4 231.470064 63.0148909 79.8863873 -1 512
514 4 231.552807 62.9714015 79.8526443 -1 513
515 4 231.632959 62.9379217 79.8166017 -1 514
516 4 231.690915 62.9321374 79.7723008 -1 515
517 4 231.792008 62.9127914 79.7361476 -1 516
518 4 231.824854 62.9001632 79.6900171 -1 517
519 4 231.981686 62.871887 79.6363254 -1 518
520 4 232.078176 62.8333834 79.6033601 -1 519
521 4 232.144249 62.8036369 79.5648196 -1 520
522 4 232.246428 62.7320261 79.539044 -1 521
523 4 232.328403 62.6634455 79.5101028 -1 522
524 4 232.385877 62.6007645 79.4769026 -1 523
525 4 232.410254 62.5515323 79.4368908 -1 524
526 4 232.541617 62.5196684 79.3806702 -1 525
527 4 232.592374 62.5138489 79.3355327 -1 526
528 4 232.646081 62.4850115 79.2952599 -1 527
529 4 232.731987 62.4536311 79.2595625 -1 528
530 4 232.847205 62.4412547 79.197552 -1 529
531 4 232.929973 62.4484887 79.1539768 -1 530
532 4 233.055211 62.4483789 79.1172404 -1 531
533 4 233.162786 62.4891024 79.0703946 -1 532
534 4 233.324695 62.4799335 79.0401463 -1 533
535 4 233.461764 62.4887618 79.0032998 -1 534
536 4 233.571771 62.4994316 78.9363828 -1 535
537 4 233.619184 62.5046307 78.8888449 -1 536
538 4 233.77403 62.5656152 78.7655244 -1 537
539 4 233.85339 62.5848493 78.7194633 -1 538
540 4 233.921882 62.5613468 78.6538912 -1 539
541 4 233.989252 62.5537779 78.5588568 -1 540
542 4 234.006672 62.5751603 78.5044432 -1 541
543 4 234.036337 62.5806295 78.4546525 -1 542
544 4 234.091872 62.6416798 78.3976316 -1 543
545 4 234.131055 62.6395745 78.3505383 -1 544
546 4 234.24469 62.7205823 78.2973513 -1 545
547 4 234.317414 62.7371149 78.2511339 -1 546
548 4 234.360207 62.7275627 78.2059696 -1 547
549 4 234.47517 62.6871752 78.1761004 -1 548
550 4 234.558912 62.674034 78.1369975 -1 549
551 4 234.599262 62.6966958 78.0854563 -1 550
552 4 234.701162 62.7071186 78.0443252 -1 551
553 4 234.844399 62.6670096 78.0181808 -1 552
554 4 234.870179 62.6300572 77.9760162 -1 553
555 4 234.896318 62.6124321 77.9302634 -1 554
556 4 234.90044 62.6228785 77.87633 -1 555
557 4 234.931606 62.6088145 77.8305754 -1 556
558 4 234.944556 62.5757271 77.7860072 -1 557
559 4 234.996092 62.5021694 77.7541503 -1 558
560 4 235.017981 62.4549831 77.7134248 -1 559
561 4 234.978647 62.4034585 77.6654622 -1 560
562 4 234.980702 62.3344197 77.6262606 -1 561
563 4 234.96671 62.291561 77.5800147 -1 562
564 4 234.949744 62.2330083 77.5363493 -1 563
565 4 234.93398 62.1929101 77.4893597 -1 564
566 4 234.935874 62.1005348 77.4545901 -1 565
567 4 234.931298 62.0267498 77.4154643 -1 566
568 4 234.933949 62.0000668 77.3683692 -1 567
569 4 234.910095 61.9451814 77.3231474 -1 568
570 4 234.903643 61.8480779 77.288227 -1 569
571 4 234.865876 61.8027174 77.2393987 -1 570
572 4 234.853614 61.7911437 77.1874879 -1 571
573 4 234.868791 61.7752143 77.1399968 -1 572
574 4 234.907763 61.7931149 77.0891995 -1 573
575 4 234.936563 61.8084384 77.0375685 -1 574
576 4 234.960016 61.8312902 76.9838135 -1 575
577 4 234.984917 61.8336596 76.9341455 -1 576
578 4 235.055623 61.8470757 76.8884364 -1 577
579 4 235.08304 61.8512165 76.8387867 -1 578
580 4 235.168684 61.8800658 76.7921789 -1 579
581 4 235.226658 61.9197123 76.7398982 -1 580
582 4 235.228815 61.9113563 76.6892944 -1 581
583 4 235.257865 61.9181795 76.6394006 -1 582
584 4 235.298637 61.9330852 76.5895521 -1 583
585 4 235.371739 61.9259491 76.5481981 -1 584
586 4 235.390703 61.8726089 76.5083458 -1 585
587 4 235.440313 61.8519991 76.466415 -1 586
588 4 235.510494 61.830916 76.4273337 -1 587
589 4 235.535776 61.849819 76.3747298 -1 588
590 4 235.547353 61.8420543 76.3253182 -1 589
591 4 235.600991 61.8575193 76.2771846 -1 590
592 4 235.648125 61.8359445 76.235162 -1 591
593 4 235.684124 61.7885516 76.1965029 -1 592
594 4 235.713535 61.7598635 76.153448 -1 593
595 4 235.781943 61.7963452 76.1034178 -1 594
596 4 235.822 61.7832035 76.0589019 -1 595
597 4 236.00051 61.7891326 75.9771861 -1 596
598 4 236.070907 61.7929512 75.9336644 -1 597
599 4 236.090901 61.7913428 75.884339 -1 598
600 4 236.109306 61.7860273 75.8354966 -1 599
601 4 236.214682 61.7461813 75.8049288 -1 600
602 4 236.201174 61.7461952 75.7507736 -1 601
603 4 236.301925 61.7175606 75.7175217 -1 602
604 4 236.365207 61.6813224 75.6805941 -1 603
605 4 236.419889 61.6461644 75.6423024 -1 604
606 4 236.500083 61.6187793 75.6060613 -1 605
607 4 236.527942 61.6149843 75.558314 -1 606
608 4 236.546479 61.6076487 75.5099571 -1 607
609 4 236.586878 61.5616688 75.497879 -1 608
610 4 236.799768 61.5298772 75.4545823 -1 609
611 4 236.974129 61.5412347 75.4242496 -1 610
612 4 237.206535 61.4704958 75.4170567 -1 611
613 4 237.307394 61.4488079 75.3827964 -1 612
614 4 237.348359 61.4426557 75.3374599 -1 613
615 4 237.504201 61.4486559 75.3058234 -1 614
616 4 237.616326 61.478969 75.2377566 -1 615
617 4 237.600317 61.4544163 75.1879321 -1 616
618 4 237.619468 61.4101578 75.1465809 -1 617
619 4 237.634384 61.3876023 75.1007022 -1 618
620 4 237.639433 61.3991345 75.0472628 -1 619
621 4 237.678817 61.483074 74.9854741 -1 620
622 4 237.80751 61.4585672 74.95591 -1 621
623 4 237.857813 61.5036547 74.9027952 -1 622
624 4 237.89244 61.5528394 74.8467669 -1 623
625 4 237.934425 61.5772276 74.7183154 -1 624
626 4 237.963481 61.5874101 74.5127208 -1 625
627 4 237.981864 61.6086087 74.4595493 -1 626
628 4 238.031322 61.6290187 74.4109668 -1 627
629 4 238.030069 61.6225261 74.3600242 -1 628
630 4 238.076327 61.6364029 74.312204 -1 629
631 4 238.096773 61.6457387 74.287487 -1 630
632 4 238.102207 61.6661854 74.2326626 -1 631
633 4 238.101675 61.7947036 74.1315262 -1 632
634 4 238.11899 61.8636843 74.0437215 -1 633
635 4 238.098008 61.894792 73.9831703 -1 634
636 4 238.057353 61.858613 73.9059762 -1 635
637 4 238.091192 61.8576234 73.8591775 -1 636
638 4 238.199137 61.7979584 73.8337551 -1 637
639 4 238.229423 61.7997985 73.7859754 -1 638
640 4 238.277283 61.7959185 73.7158887 -1 639
641 4 238.317988 61.796514 73.6698986 -1 640
642 4 238.364343 61.7651924 73.6304948 -1 641
643 4 238.419293 61.7560442 73.5883822 -1 642
644 4 238.496188 61.6976986 73.5583349 -1 643
645 4 238.547358 61.593056 73.5328157 -1 644
646 4 238.594478 61.5652223 73.4929529 -1 645
647 4 238.613104 61.5556361 73.4715299 -1 646
648 4 238.65111 61.5598617 73.4246268 -1 647
649 4 238.769786 61.4950679 73.4277735 -1 648
650 4 238.841672 61.5171199 73.3827371 -1 649
651 4 238.87813 61.496895 73.3400391 -1 650
652 4 238.932348 61.507151 73.294564 -1 651
653 4 239.074466 61.5076701 73.2380653 -1 652
654 4 239.159968 61.4539941 73.2086531 -1 653
655 4 239.206833 61.4135323 73.1711819 -1 654
656 4 239.233596 61.3161134 73.140792 -1 655
657 4 239.271186 61.2701094 73.1029324 -1 656
658 4 239.378228 61.2200903 73.0761182 -1 657
659 4 239.406731 61.184599 73.0350808 -1 658
660 4 239.425113 61.1427545 72.9936624 -1 659
661 4 239.531523 60.964596 72.9892711 -1 660
662 4 239.593696 60.9116643 72.9563174 -1 661
663 4 239.63848 60.8581261 72.9466166 -1 662
664 4 239.746416 60.7493952 72.9045086 -1 663
665 4 239.817234 60.6767607 72.876295 -1 664
666 4 239.877383 60.590035 72.8489386 -1 665
667 4 239.979463 60.5159851 72.8256354 -1 666
668 4 240.061437 60.467349 72.794942 -1 667
669 4 240.188118 60.4485788 72.765811 -1 668
670 4 240.252419 60.3668458 72.7382262 -1 669
671 4 240.34116 60.2600236 72.7186142 -1 670
672 4 240.397897 60.2147373 72.6836287 -1 671
673 4 240.423087 60.2167014 72.6614449 -1 672
674 4 240.594202 60.1082038 72.5008795 -1 673
675 4 240.731178 60.0168968 72.4347963 -1 674
676 4 240.826608 59.9386277 72.4114045 -1 675
677 4 240.854945 59.8918973 72.3469411 -1 676
678 4 240.839419 59.8537481 72.2999402 -1 677
679 4 240.864157 59.8699711 72.2498424 -1 678
680 4 240.908454 59.8747122 72.2046889 -1 679
681 4 240.943855 59.8846227 72.1573344 -1 680
682 4 240.981677 59.8779685 72.1131769 -1 681
683 4 241.01749 59.8152773 72.0781977 -1 682
684 4 241.08073 59.7609971 72.0459982 -1 683
685 4 241.102907 59.754898 71.9994116 -1 684
686 4 241.173883 59.6817222 71.9716084 -1 685
687 4 241.251245 59.6430553 71.9389998 -1 686
688 4 241.291313 59.6244079 71.8973301 -1 687
689 4 241.339599 59.6170033 71.8550647 -1 688
690 4 241.409384 59.5913352 71.8446533 -1 689
691 4 241.45826 59.5933122 71.7755184 -1 690
692 4 241.474104 59.5094975 71.7410744 -1 691
693 4 241.523839 59.5300578 71.6944723 -1 692
694 4 241.546548 59.4272957 71.6642497 -1 693
695 4 241.599937 59.2965778 71.6434015 -1 694
696 4 241.679148 59.1711502 71.6256359 -1 695
697 4 241.752302 59.1057113 71.6223876 -1 696
698 4 241.828475 59.0328554 71.5954325 -1 697
699 4 241.873988 58.9446837 71.5662476 -1 698
700 4 241.907977 58.8834558 71.5308353 -1 699
701 4 241.951983 58.7891817 71.5024062 -1 700
702 4 241.975162 58.5916274 71.4369081 -1 701
703 4 241.944145 58.44215 71.3804409 -1 702
704 4 241.950343 58.3580653 71.344406 -1 703
705 4 241.953907 58.208609 71.3185956 -1 704
706 4 241.965108 58.107078 71.2861334 -1 705
707 4 241.968124 58.0621069 71.2178551 -1 706
708 4 241.979081 58.0136456 71.151391 -1 707
709 4 242.0409 57.9935014 71.1135986 -1 708
710 4 242.107718 58.0008716 71.072171 -1 709
711 4 242.147461 57.9679467 71.0330693 -1 710
712 4 242.166106 57.9192392 70.9932332 -1 711
713 4 242.175255 57.8909309 70.9486308 -1 712
714 4 242.213339 57.8997815 70.9025857 -1 713
715 4 242.228256 57.8571376 70.861221 -1 714
716 4 242.322788 57.7340437 70.8452639 -1 715
717 4 242.424246 57.6332224 70.8268085 -1 716
718 4 242.477579 57.6105317 70.7630685 -1 717
719 4 242.508695 57.5951619 70.7451805 -1 718
720 4 242.538746 57.5848439 70.7263267 -1 719
721 4 242.628579 57.5398149 70.672003 -1 720
722 4 242.724129 57.5019215 70.6427224 -1 721
723 4 242.76217 57.3770725 70.6181337 -1 722
724 4 242.734719 57.0524704 70.6146626 -1 723
725 4 242.758937 56.90174 70.5666026 -1 724
726 4 242.740769 56.7650645 70.5347902 -1 725
727 4 242.745305 56.6479966 70.5034496 -1 726
728 4 242.72514 56.632434 70.4775028 -1 727
729 4 242.743274 56.4955199 70.275095 -1 728
730 4 242.591531 56.4695252 70.2047791 -1 729
731 4 242.523018 56.3537063 70.1616435 -1 730
732 4 242.408795 56.2530155 70.1089335 -1 731
733 4 242.337955 56.1792856 70.0336887 -1 732
734 4 242.323222 56.1829913 69.9804332 -1 733
735 4 242.341182 56.1491091 69.9130159 -1 734
736 4 242.3915 56.1065399 69.8772441 -1 735
737 4 242.395236 56.0793212 69.8317459 -1 736
738 4 242.406694 56.0780955 69.7834615 -1 737
739 4 242.448327 56.0114517 69.7500843 -1 738
740 4 242.492377 55.9496522 69.716348 -1 739
741 4 242.534497 55.8448666 69.6889191 -1 740
742 4 242.560431 55.7789647 69.6529329 -1 741
743 4 242.616843 55.6615306 69.629681 -1 742
744 4 242.68726 55.5891636 69.6017575 -1 743
745 4 242.768696 55.4994031 69.5782535 -1 744
746 4 242.867044 55.4474634 69.5517208 -1 745
747 2 243.089277 55.1462523 69.6328829 -1 746
748 2 243.15607 55.0946248 69.6764328 -1 747
749 4 242.87425 55.4667259 69.5248865 -1 746
750 4 242.888538 55.5083106 69.4707527 -1 749
751 4 242.840415 55.5461813 69.3821439 -1 750
752 4 242.897637 55.5516582 69.3404417 -1 751
753 4 242.960786 55.537116 69.3027733 -1 752
754 4 242.988011 55.4818286 69.26551 -1 753
755 4 243.004657 55.5282232 69.211179 -1 754
756 4 243.029919 55.5759946 69.1580619 -1 755
757 4 243.018124 55.6140079 69.1004431 -1 756
758 4 242.986368 55.6503163 69.0398584 -1 757
759 4 242.935978 55.648887 68.9819702 -1 758
760 4 242.938368 55.6539306 68.9316781 -1 759
761 4 242.918207 55.58659 68.8886776 -1 760
762 4 242.921533 55.5421698 68.8460299 -1 761
763 4 242.966618 55.4967258 68.8103338 -1 762
764 4 242.991536 55.4794653 68.7671331 -1 763
765 4 243.001043 55.5497531 68.7082735 -1 764
766 4 242.938157 55.5079904 68.6544804 -1 765
767 4 242.917095 55.5104917 68.6008595 -1 766
768 4 242.915031 55.5393523 68.5463902 -1 767
769 4 242.871966 55.5249162 68.4917485 -1 768
770 4 242.830463 55.4918419 68.4401722 -1 769
771 4 242.729696 55.3931193 68.388787 -1 770
772 4 242.783773 55.2888819 68.3385981 -1 771
773 4 242.908021 55.1905143 68.2990224 -1 772
774 4 242.959206 55.1203841 68.2930042 -1 773
775 4 242.985405 55.0892029 68.2522559 -1 774
776 4 243.092207 55.041533 68.2272191 -1 775
777 4 243.125961 54.945374 68.1973829 -1 776
778 4 243.183991 54.971786 68.1534266 -1 777
779 4 243.142726 55.0276243 68.1135636 -1 778
780 4 243.209189 55.0367404 68.0736154 -1 779
781 4 243.259305 54.9693211 68.0423159 -1 780
782 4 243.392581 54.8370541 68.009606 -1 781
783 4 243.524001 54.7589363 67.9934274 -1 782
784 4 243.632098 54.7741163 67.9597656 -1 783
785 4 243.688486 54.8472946 67.909052 -1 784
786 4 243.910549 54.7681204 67.883794 -1 785
787 4 244.14007 54.7937922 67.7954682 -1 786
788 4 244.30855 54.7834119 67.7762646 -1 787
789 4 244.445469 54.7546035 67.7545014 -1 788
790 4 244.504987 54.7465955 67.7412047 -1 789
791 4 244.539723 54.7237918 67.7258455 -1 790
792 4 244.563786 54.7309517 67.7043358 -1 791
793 4 244.832537 54.6960866 67.6326061 -1 792
794 4 244.95425 54.6782955 67.5825286 -1 793
795 4 245.193293 54.6339852 67.5566621 -1 794
796 4 245.277415 54.6225608 67.5239138 -1 795
797 4 245.317261 54.6258729 67.4814216 -1 796
798 4 245.354473 54.5803253 67.4455102 -1 797
799 4 245.412587 54.5624106 67.4092983 -1 798
800 4 245.479093 54.4811807 67.3836383 -1 799
801 4 245.546082 54.4604604 67.3494447 -1 800
802 4 245.594372 54.3741536 67.321375 -1 801
803 4 245.604453 54.3523449 67.2774529 -1 802
804 4 245.637447 54.3267187 67.238101 -1 803
805 4 245.67491 54.3034398 67.2235938 -1 804
806 4 245.705603 54.2733166 67.2088817 -1 805
807 4 245.855648 54.2155194 67.2190515 -1 806
808 4 246.014595 54.1260309 67.2109933 -1 807
809 4 246.18275 53.9748483 67.213347 -1 808
810 4 246.261951 53.7527967 67.2099681 -1 809
811 4 246.349725 53.6669816 67.188932 -1 810
812 4 246.508982 53.6796423 67.1668175 -1 811
813 4 246.611761 53.7005569 67.1336087 -1 812
814 4 246.814905 53.5984682 67.0386364 -1 813
815 4 247.048967 53.4645229 67.0508058 -1 814
816 4 247.264986 53.2947685 67.0648423 -1 815
817 4 247.364541 53.1272213 67.0576503 -1 816
818 4 247.417475 52.9250574 67.046815 -1 817
819 4 247.461786 52.7988034 67.0238994 -1 818
820 4 247.498029 52.7616361 66.9872503 -1 819
821 4 247.55039 52.685101 66.9348173 -1 820
822 4 247.565868 52.6909199 66.8885497 -1 821
823 4 247.598951 52.6987961 66.8452163 -1 822
824 4 247.636027 52.6636135 66.8085545 -1 823
825 4 247.696485 52.6162136 66.7778459 -1 824
826 4 247.72887 52.5330754 66.7469579 -1 825
827 4 247.687792 52.4791741 66.6986968 -1 826
828 4 247.672867 52.4375137 66.6535285 -1 827
829 4 247.684997 52.4411706 66.6311666 -1 828
830 4 247.76175 52.4107913 66.6011907 -1 829
831 4 247.822764 52.3749736 66.5691255 -1 830
832 4 247.926524 52.0998749 66.5775349 -1 831
833 4 247.971455 52.0703693 66.5417202 -1 832
834 4 248.089729 52.0159791 66.4987652 -1 833
835 4 248.203572 51.9391829 66.4821193 -1 834
836 4 248.237255 51.8131635 66.4574338 -1 835
837 4 248.342013 51.7120374 66.4185102 -1 836
838 4 248.353658 51.6400349 66.382474 -1 837
839 4 248.391754 51.57509 66.35038 -1 838
840 4 248.413407 51.4991065 66.3406887 -1 839
841 2 248.372089 51.7493498 66.2753222 -1 840
842 2 248.330902 51.8425007 66.2311719 -1 841
843 2 248.346604 51.8761083 66.2055912 -1 842
844 2 248.400732 51.8739966 66.1919606 -1 843
845 2 248.492575 51.8556744 66.1636142 -1 844
846 2 248.705478 51.8587101 66.2504836 -1 845
847 4 248.439319 51.4293252 66.3309451 -1 840
848 4 248.424297 51.2934263 66.2985879 -1 847
849 4 248.375933 51.1069502 66.2668157 -1 848
850 4 248.366955 51.0050512 66.2309658 -1 849
851 4 248.386605 50.7932398 66.1911796 -1 850
852 4 248.374056 50.7217817 66.1505916 -1 851
853 4 248.380897 50.6907365 66.108228 -1 852
854 4 248.442402 50.7506516 66.0877863 -1 853
855 4 248.516096 50.7879911 66.0726276 -1 854
856 2 248.031194 50.3942446 65.9634722 -1 855
857 2 247.964566 50.2387206 65.9239926 -1 856
858 2 247.915411 50.1292758 65.8816355 -1 857
859 2 247.886219 50.0008063 65.8454603 -1 858
860 2 247.787899 49.7014141 65.8188805 -1 859
861 2 247.714726 49.586079 65.796603 -1 860
862 2 247.627032 49.3536106 65.7868615 -1 861
863 2 247.527 48.8621577 65.8081438 -1 862
864 2 247.521725 48.5444371 65.8241214 -1 863
865 2 247.788285 47.2093733 65.9231294 -1 864
866 2 247.83703 46.5229787 66.0408714 -1 865
867 2 247.885024 45.8394635 66.1568727 -1 866
868 2 247.968339 45.526137 66.1627227 -1 867
869 2 247.953885 44.8225273 66.1963056 -1 868
870 2 247.967664 44.7744697 66.1333981 -1 869
871 2 247.925864 44.7501589 66.0572584 -1 870
872 2 247.911631 44.7435816 66.0316526 -1 871
873 2 248.095123 45.0494068 65.8880276 -1 872
874 2 248.056515 44.9790268 65.70003 -1 873
875 2 247.974885 44.7127334 65.6217189 -1 874
876 2 247.760468 44.5240463 66.2662152 -1 869
877 2 247.695407 44.2067423 66.362241 -1 876
878 2 247.71989 43.2826859 66.4490162 -1 877
879 2 247.538591 43.3737854 66.4519782 -1 878
880 2 247.505639 43.2101834 66.5118454 -1 879
881 2 247.586399 43.1862208 66.7681375 -1 880
882 2 247.656368 43.1505081 66.9047797 -1 881
883 2 247.963869 43.200138 67.1007384 -1 882
884 2 247.858507 43.2627952 67.1934509 -1 883
885 2 247.841952 43.2511167 67.215622 -1 884
886 2 247.754303 43.1656197 67.3287541 -1 885
887 2 247.601802 42.9933592 67.5118805 -1 886
888 2 247.508712 42.8732085 67.6525346 -1 887
889 2 247.555111 42.8324533 67.6899274 -1 888
890 2 247.631846 42.7039977 67.766986 -1 889
891 2 247.805092 42.670229 67.9241109 -1 890
892 2 248.014267 42.7331426 68.0047671 -1 891
893 2 247.900691 42.7631929 68.0767785 -1 892
894 2 247.741738 42.7668811 68.0949799 -1 893
895 2 247.86305 42.882696 68.1531273 -1 894
896 2 247.550233 42.7916283 68.1776691 -1 895
897 2 247.290592 42.8337889 68.1732194 -1 896
898 2 247.190754 42.8043034 68.1823274 -1 897
899 2 246.851638 42.7419072 68.1509982 -1 898
900 2 246.52442 42.4939452 68.0696131 -1 899
901 2 246.45216 42.3140293 68.0030608 -1 900
902 2 246.269759 42.1025022 67.9195996 -1 901
903 2 246.104849 41.8515581 67.7704727 -1 902
904 2 246.013632 41.8110677 67.7337519 -1 903
905 2 245.718829 41.677374 67.5967555 -1 904
906 2 245.537006 41.1783769 67.4943713 -1 905
907 2 245.509586 41.105989 67.4725717 -1 906
908 2 245.152852 40.8533379 67.4574361 -1 907
909 2 245.034231 40.6146517 67.4842926 -1 908
910 2 244.714589 40.5234072 67.4595113 -1 909
911 2 244.527925 40.5906301 67.4432924 -1 910
912 2 244.217211 40.4745401 67.4231544 -1 911
913 2 243.918163 40.2943554 67.4115956 -1 912
914 2 243.75929 40.0401924 67.4077805 -1 913
915 2 243.523361 39.8552642 67.4322916 -1 914
916 2 243.466929 39.8227418 67.4498426 -1 915
917 2 243.297643 39.72298 67.5028277 -1 916
918 2 242.741594 39.420131 67.5806755 -1 917
919 2 242.094503 39.0260267 67.8012284 -1 918
920 2 241.77913 38.8155489 67.8653605 -1 919
921 2 241.629817 38.6881473 67.8759493 -1 920
922 2 240.783215 37.9231255 67.9729153 -1 921
923 2 240.614076 37.7607106 68.0082657 -1 922
924 2 240.517061 37.7647401 68.1941256 -1 923
925 2 240.267372 37.6454984 68.3403071 -1 924
926 2 240.290962 37.6053374 68.4238386 -1 925
927 2 240.20935 37.4958763 68.5213624 -1 926
928 2 240.204964 37.2109815 68.6459789 -1 927
929 2 240.279787 36.9302779 68.7578326 -1 928
930 2 240.238058 36.7119703 68.794133 -1 929
931 2 240.029761 36.5930292 68.8721018 -1 930
932 2 239.907243 36.3938549 68.9709474 -1 931
933 2 239.791263 36.1303046 69.0502997 -1 932
934 2 239.774283 35.7803089 69.0230107 -1 933
935 2 239.666658 35.5785996 69.0987328 -1 934
936 2 239.63095 35.51585 69.1236901 -1 935
937 2 239.532511 35.2599582 69.0489596 -1 936
938 2 239.489326 34.8498777 69.0207727 -1 937
939 2 239.384955 34.5024556 68.8727781 -1 938
940 2 239.322457 34.4686082 68.8386172 -1 939
941 2 239.234625 34.3729442 68.7785993 -1 940
942 2 239.211236 34.0827586 68.6393296 -1 941
943 2 239.100546 33.9359491 68.5005744 -1 942
944 2 238.978579 33.8639392 68.4064918 -1 943
945 2 238.978204 33.675034 68.3155687 -1 944
946 2 238.876244 33.6570326 68.2210304 -1 945
947 2 238.684488 33.4145391 68.0740184 -1 946
948 2 238.66924 33.3882153 68.0471177 -1 947
949 2 238.574844 33.1688883 67.9411458 -1 948
950 2 238.610502 32.9847015 67.8817359 -1 949
951 2 238.699621 32.7417013 67.7840827 -1 950
952 2 238.697025 32.6898965 67.7351937 -1 951
953 2 238.697116 32.4690822 67.5943764 -1 952
954 2 238.731685 32.1477337 67.4666887 -1 953
955 2 238.817387 31.6959363 67.2544731 -1 954
956 2 238.938986 31.3960709 67.1689373 -1 955
957 2 239.133906 30.9346461 67.0839027 -1 956
958 2 239.063584 30.5991895 66.9899567 -1 957
959 2 239.137037 30.4671775 66.9880598 -1 958
960 2 239.108063 30.3889418 66.9619164 -1 959
961 2 239.100011 30.1719854 66.8726084 -1 960
962 2 239.09236 30.0226492 66.778873 -1 961
963 2 238.817379 29.8303849 66.632961 -1 962
964 2 238.40527 29.5103244 66.4408641 -1 963
965 2 237.876347 28.9895987 66.0819059 -1 964
966 2 237.648876 28.9015967 65.9626621 -1 965
967 2 237.601307 28.9135283 65.926297 -1 966
968 2 237.462862 28.6750509 65.8861304 -1 967
969 2 237.061805 28.6661774 65.622674 -1 968
970 2 236.831376 28.4333853 65.5619677 -1 969
971 2 236.628519 28.1997263 65.5068938 -1 970
972 2 236.558665 28.2732995 65.5136844 -1 971
973 2 236.431487 28.1852861 65.5950111 -1 972
974 2 236.255513 28.5479006 65.5643698 -1 973
975 2 236.292079 28.5759859 65.5961824 -1 974
976 2 236.295107 28.6981273 65.6677423 -1 975
977 2 236.407099 28.8289161 65.7869534 -1 976
978 2 236.50498 29.0006986 65.9010181 -1 977
979 2 236.546718 29.1464412 65.9533107 -1 978
980 2 236.654471 29.3757181 66.0142584 -1 979
981 2 236.725949 29.6383019 66.0660415 -1 980
982 2 236.857349 29.8155756 66.1341743 -1 981
983 2 236.865424 29.8518296 66.1596555 -1 982
984 2 236.928024 30.0068904 66.1893961 -1 983
985 2 236.969663 30.1463418 66.241665 -1 984
986 2 236.978946 30.2368963 66.2644026 -1 985
987 2 236.996231 30.3125228 66.2895083 -1 986
988 2 236.972056 30.4250875 66.3045872 -1 987
989 2 236.952458 30.5565279 66.3196046 -1 988
990 2 236.975864 30.6423104 66.3453523 -1 989
991 2 236.997131 30.705114 66.3719071 -1 990
992 2 236.643606 28.1544866 65.4613263 -1 971
993 2 236.644166 28.1349934 65.4112673 -1 992
994 2 236.644098 28.1321218 65.3857928 -1 993
995 2 236.634636 28.0247039 65.3643315 -1 994
996 2 236.625402 27.9343739 65.3419719 -1 995
997 2 236.653996 27.7715273 65.3064574 -1 996
998 2 236.676153 27.6949618 65.2902082 -1 997
999 2 236.198207 27.4733619 65.1743075 -1 998
1000 2 236.259691 27.3623141 65.1427591 -1 999
1001 2 236.354032 27.3981787 65.058834 -1 1000
1002 2 236.46936 27.5419172 64.9736494 -1 1001
1003 2 236.624193 28.6375211 64.8708922 -1 1002
1004 2 236.647491 28.7003346 64.8473261 -1 1003
1005 2 236.668339 28.7663209 64.8231182 -1 1004
1006 2 236.65207 28.662045 64.7495253 -1 1005
1007 2 236.554087 28.2251518 64.6759489 -1 1006
1008 2 236.605622 27.9808522 64.5996176 -1 1007
1009 2 236.571009 28.2251688 64.5289337 -1 1008
1010 2 236.523552 28.3366492 64.4879168 -1 1009
1011 2 236.480609 28.4791828 64.4214986 -1 1010
1012 2 236.502639 28.5055583 64.374935 -1 1011
1013 2 236.557518 28.5476539 64.2103366 -1 1012
1014 2 236.556699 28.5093456 64.1376374 -1 1013
1015 2 236.548218 28.5978174 64.1067142 -1 1014
1016 2 236.504735 28.6273438 64.0712468 -1 1015
1017 2 236.704589 27.421771 64.6026507 -1 1008
1018 2 236.843927 27.1606025 64.5992372 -1 1017
1019 2 236.890604 26.8647663 64.5781129 -1 1018
1020 2 236.689491 26.5539451 64.5773508 -1 1019
1021 2 236.668877 26.5429375 64.6237193 -1 1020
1022 2 236.675982 26.6080489 64.646319 -1 1021
1023 2 236.930603 26.687716 64.5485204 -1 1019
1024 2 237.198884 26.4147743 64.6038639 -1 1023
1025 2 237.179947 26.2904488 64.5830923 -1 1024
1026 2 236.747706 28.9690643 64.728916 -1 1006
1027 2 236.735774 28.9465554 64.6773765 -1 1026
1028 2 236.670895 28.9362089 64.865375 -1 1004
1029 2 236.669579 29.1565519 64.8792186 -1 1028
1030 2 236.737476 29.4239168 64.9051971 -1 1029
1031 2 236.631291 28.5863377 64.9508759 -1 1030
1032 2 237.150057 28.2889023 65.3572433 -1 998
1033 2 237.390352 28.4779597 65.3215632 -1 1032
1034 2 235.957268 27.5776166 65.2970187 -1 993
1035 2 235.877886 27.2811012 65.4004941 -1 1034
1036 2 235.702449 27.3722048 65.3840618 -1 1035
1037 2 237.351678 29.14832 65.86008 -1 967
1038 2 237.01996 29.2862553 65.7582063 -1 1037
1039 2 236.843653 29.315105 65.6437144 -1 1038
1040 2 238.937547 30.6162477 66.9635773 -1 958
1041 2 238.964818 30.6097788 66.9438022 -1 1040
1042 2 238.800222 33.7243681 68.0992827 -1 947
1043 2 238.862945 33.9611613 68.1459151 -1 1042
1044 2 239.50508 34.3673165 68.8511791 -1 940
1045 2 239.543674 34.1928967 68.7406362 -1 1044
1046 2 239.67918 33.8338964 68.712825 -1 1045
1047 2 239.822016 33.6392578 68.6486083 -1 1046
1048 2 239.427597 34.4643304 68.908918 -1 939
1049 2 239.513057 34.3926291 68.9809747 -1 1048
1050 2 239.600482 34.3487566 69.0252776 -1 1049
1051 2 239.676088 34.3058185 69.0936507 -1 1050
1052 2 239.71022 34.3083289 69.1254043 -1 1051
1053 2 239.668853 35.5782307 69.2292142 -1 936
1054 2 239.732371 35.6767415 69.3882699 -1 1053
1055 2 239.776916 35.6693901 69.5266316 -1 1054
1056 2 239.888877 35.4644057 69.6136333 -1 1055
1057 2 239.948732 35.3835508 69.6561313 -1 1056
1058 2 240.041421 35.1173649 69.6667424 -1 1057
1059 2 240.149702 34.9581703 69.6453471 -1 1058
1060 2 240.289225 34.8677835 69.6500127 -1 1059
1061 2 240.343385 34.7799627 69.6401726 -1 1060
1062 2 240.426416 34.6709758 69.6109198 -1 1061
1063 2 240.440919 34.5569405 69.5965336 -1 1062
1064 2 240.467178 34.4386266 69.5845183 -1 1063
1065 2 240.608538 34.4874897 69.5788668 -1 1064
1066 2 240.679944 34.2723779 69.5827049 -1 1065
1067 2 240.703113 34.106488 69.5741966 -1 1066
1068 2 240.735007 33.904721 69.6223687 -1 1067
1069 2 240.685634 33.7752208 69.6504048 -1 1068
1070 2 240.663019 33.6890908 69.7057988 -1 1069
1071 2 240.76215 33.5679825 69.5763802 -1 1070
1072 2 240.778486 33.4067365 69.4880485 -1 1071
1073 2 240.65951 33.2651924 69.3738274 -1 1072
1074 2 240.616641 33.1456909 69.2974797 -1 1073
1075 2 240.571541 33.1648129 69.2617329 -1 1074
1076 2 239.950436 35.4595312 69.7026088 -1 1057
1077 2 239.891787 35.5256524 69.7138257 -1 1076
1078 2 239.230232 35.3875829 69.6176153 -1 1077
1079 2 239.187759 35.617255 69.6454173 -1 1078
1080 2 239.168936 35.7394121 69.659112 -1 1079
1081 2 239.635633 35.4676806 69.7554275 -1 1077
1082 2 239.692683 35.7212797 69.7967079 -1 1081
1083 2 239.975397 35.7878134 69.8632 -1 1082
1084 2 239.975255 35.8760494 69.9607133 -1 1083
1085 2 240.098695 35.8357698 70.0102223 -1 1084
1086 2 240.176321 35.785843 70.0531856 -1 1085
1087 2 240.26055 35.8440564 70.114422 -1 1086
1088 2 240.730356 37.8525121 67.9446135 -1 922
1089 2 240.70192 37.5685059 67.9124843 -1 1088
1090 2 240.648099 37.3079919 67.8485891 -1 1089
1091 2 240.747436 37.1540238 67.7518673 -1 1090
1092 2 240.828801 36.9799942 67.7041896 -1 1091
1093 2 240.995128 37.1115196 67.7226283 -1 1092
1094 2 241.218705 37.1295405 67.6849107 -1 1093
1095 2 241.304438 37.1349439 67.6744525 -1 1094
1096 2 241.322944 37.1140042 67.6543574 -1 1095
1097 2 240.858835 36.9238572 67.6886822 -1 1092
1098 2 240.547526 36.6886435 67.5523135 -1 1097
1099 2 240.348308 36.6679845 67.469079 -1 1098
1100 2 240.228941 36.5361417 67.3074986 -1 1099
1101 2 240.154377 36.4568195 67.3004308 -1 1100
1102 2 240.250825 36.2257292 67.1335068 -1 1101
1103 2 240.508951 36.0149879 66.9447217 -1 1102
1104 2 240.534315 35.6691249 66.824778 -1 1103
1105 2 240.311679 34.851022 66.592531 -1 1104
1106 2 240.162727 34.3817868 66.6467576 -1 1105
1107 2 240.086426 34.0690524 66.5536982 -1 1106
1108 2 239.893147 33.9730129 66.4488139 -1 1107
1109 2 239.866712 34.2997152 66.3227509 -1 1108
1110 2 239.727064 33.8325614 66.2022666 -1 1109
1111 2 239.742121 33.7449841 66.1360988 -1 1110
1112 2 239.765033 33.666271 66.0709471 -1 1111
1113 2 239.546402 33.5668868 65.93612 -1 1112
1114 2 239.491185 33.5427922 65.9022421 -1 1113
1115 2 239.509663 33.4396984 65.8625272 -1 1114
1116 2 239.427151 33.5421003 65.8156348 -1 1115
1117 2 239.390324 33.4195642 65.7664799 -1 1116
1118 2 239.327191 33.3073176 65.6868122 -1 1117
1119 2 239.323329 33.00445 65.6299733 -1 1118
1120 2 239.321687 32.9095509 65.6105854 -1 1119
1121 2 239.327343 32.7963725 65.5689761 -1 1120
1122 2 239.484909 32.7811598 65.502066 -1 1121
1123 2 239.606298 32.8292782 65.4491945 -1 1122
1124 2 239.689088 34.0003744 65.936139 -1 1113
1125 2 240.138794 34.1656074 65.9862717 -1 1124
1126 2 240.305681 34.2813296 65.9858243 -1 1125
1127 2 240.573121 34.5931083 65.9913397 -1 1126
1128 2 240.182105 33.5902932 66.2304193 -1 1111
1129 2 240.261825 33.6077428 66.2694626 -1 1128
1130 2 240.372663 33.5945887 66.3165735 -1 1129
1131 2 240.519249 33.5620178 66.3719841 -1 1130
1132 2 240.62866 33.5303884 66.420212 -1 1131
1133 2 240.725795 33.6128965 66.4830335 -1 1132
1134 2 240.951601 33.4491934 66.5633136 -1 1133
1135 2 241.029801 33.3752151 66.6086952 -1 1134
1136 2 241.032762 33.2191574 66.6452112 -1 1135
1137 2 241.061711 33.3554941 66.7406242 -1 1136
1138 2 240.903293 32.9975616 66.5856536 -1 1136
1139 2 240.819422 32.7192727 66.5388475 -1 1138
1140 2 240.647013 32.5383553 66.4424421 -1 1139
1141 2 240.574108 32.479546 66.3821742 -1 1140
1142 2 240.538941 32.4501209 66.3522865 -1 1141
1143 2 241.969369 38.7361777 67.9050299 -1 920
1144 2 242.200781 38.7075343 67.9974566 -1 1143
1145 2 242.247941 38.6786886 68.0331489 -1 1144
1146 2 242.3807 38.5815795 68.1147934 -1 1145
1147 2 242.555959 38.4234755 68.1096266 -1 1146
1148 2 242.70157 38.2499846 68.1257833 -1 1147
1149 2 242.777334 38.1136881 68.1263843 -1 1148
1150 2 242.841944 38.0472258 68.1188562 -1 1149
1151 2 242.906934 38.0911506 68.2012861 -1 1150
1152 2 243.039864 38.0207025 68.2811468 -1 1151
1153 2 243.123293 38.0486184 68.3184942 -1 1152
1154 2 243.440541 37.978686 68.4066801 -1 1153
1155 2 243.543284 37.9019713 68.4570979 -1 1154
1156 2 243.725091 37.7996645 68.4744383 -1 1155
1157 2 243.703307 37.8346181 68.3926319 -1 1156
1158 2 243.670891 37.7822081 68.366609 -1 1157
1159 2 245.461649 40.9575482 67.4305549 -1 907
1160 2 245.490385 40.8107218 67.4266682 -1 1159
1161 2 245.569407 40.4388447 67.3095629 -1 1160
1162 2 245.640381 40.1625538 67.2538693 -1 1161
1163 2 245.506892 39.9526289 67.1531792 -1 1162
1164 2 245.284408 39.7884015 67.0552832 -1 1163
1165 2 245.155241 39.7262992 67.0130552 -1 1164
1166 2 244.586726 39.642266 66.9396237 -1 1165
1167 2 244.596718 39.7347712 66.956794 -1 1166
1168 2 244.627057 39.8378019 67.0008782 -1 1167
1169 2 245.023307 39.6585811 66.970845 -1 1165
1170 2 244.895057 39.5930001 66.9291004 -1 1169
1171 2 244.646915 39.4737905 66.8701464 -1 1170
1172 2 244.202868 38.7280578 66.5428645 -1 1171
1173 2 243.895327 38.2853907 66.4525459 -1 1172
1174 2 243.810244 38.0033696 66.413092 -1 1173
1175 2 243.773307 37.7477991 66.3800836 -1 1174
1176 2 243.716356 37.588651 66.3588721 -1 1175
1177 2 243.736636 37.5569978 66.2931066 -1 1176
1178 2 243.734379 37.786619 66.1766329 -1 1177
1179 2 243.866174 37.9106192 66.070824 -1 1178
1180 2 243.713019 37.6970471 65.9640782 -1 1179
1181 2 243.759501 37.634282 65.8345732 -1 1180
1182 2 243.711743 37.9434953 65.6794558 -1 1181
1183 2 243.618372 37.708407 65.5145984 -1 1182
1184 2 243.507626 37.4580268 65.3475837 -1 1183
1185 2 243.515256 37.3117254 65.2660583 -1 1184
1186 2 243.435142 37.1132552 65.1005926 -1 1185
1187 2 243.336896 36.8574626 64.9362265 -1 1186
1188 2 243.024594 36.575727 64.7317018 -1 1187
1189 2 242.996595 36.5418589 64.5398319 -1 1188
1190 2 242.366923 36.1311725 64.3290862 -1 1189
1191 2 242.105318 36.2044163 64.1307646 -1 1190
1192 2 242.070731 36.066054 64.1104572 -1 1191
1193 2 241.988478 36.5747777 64.0573187 -1 1192
1194 2 242.03126 35.9003191 64.0439397 -1 1192
1195 2 242.043343 35.8877385 64.0001354 -1 1194
1196 2 241.982192 35.7215967 63.858764 -1 1195
1197 2 242.003633 35.6562963 63.82067 -1 1196
1198 2 242.039775 35.5325335 63.7427552 -1 1197
1199 2 242.232411 35.2077804 63.6872585 -1 1198
1200 2 242.329522 35.1191309 63.7600462 -1 1199
1201 2 242.506308 35.156991 63.793223 -1 1200
1202 2 242.335371 35.8285988 63.8743687 -1 1197
1203 2 242.614467 35.9284874 63.9696091 -1 1202
1204 2 242.674802 36.0174373 64.021946 -1 1203
1205 2 242.856941 35.9973034 64.0363532 -1 1204
1206 2 242.967786 35.9840707 64.0126682 -1 1205
1207 2 243.024077 35.9763462 64.0011218 -1 1206
1208 2 243.116111 35.9518743 63.9512688 -1 1207
1209 2 243.212165 35.8193247 63.9573493 -1 1208
1210 2 243.285218 35.7948325 63.9272537 -1 1209
1211 2 243.343989 35.7804555 63.9169043 -1 1210
1212 2 242.708597 36.0538892 64.0494204 -1 1204
1213 2 242.67333 36.098045 64.1095431 -1 1212
1214 2 242.71213 36.1900425 64.1808394 -1 1213
1215 2 243.643432 36.912431 66.329935 -1 1177
1216 2 243.570166 36.51983 66.324389 -1 1215
1217 2 243.594485 36.4830841 66.1633117 -1 1216
1218 2 243.710495 36.73891 66.1164745 -1 1217
1219 2 243.77073 37.2715266 66.4688119 -1 1175
1220 2 243.426726 37.0802981 66.443591 -1 1219
1221 2 243.314241 36.9404711 66.4823055 -1 1220
1222 2 246.602385 42.6703473 68.1618716 -1 899
1223 2 246.483323 42.7735677 68.2994538 -1 1222
1224 2 246.448474 42.8071318 68.3626944 -1 1223
1225 2 246.441043 42.7886172 68.4367976 -1 1224
1226 2 246.165671 42.892714 68.4978265 -1 1225
1227 2 246.087242 43.0276733 68.4931629 -1 1226
1228 2 246.020023 43.1955474 68.5604804 -1 1227
1229 2 245.821616 42.9170214 68.5069346 -1 1228
1230 2 246.036798 43.2085623 68.5865909 -1 1228
1231 2 245.981333 43.1565891 68.7054545 -1 1230
1232 2 245.970821 43.1616981 68.7768674 -1 1231
1233 2 245.884212 43.0552028 68.8226642 -1 1232
1234 2 246.006816 43.0956305 68.8646473 -1 1233
1235 2 246.174219 43.0006535 68.9792258 -1 1234
1236 2 246.057437 43.0574611 69.0260135 -1 1235
1237 2 245.91413 43.0791451 69.0227661 -1 1236
1238 2 245.780935 43.069917 69.0991019 -1 1237
1239 2 245.714437 42.9116395 69.2289641 -1 1238
1240 2 245.757318 42.8090146 69.3969183 -1 1239
1241 2 245.74848 43.0230768 69.495556 -1 1240
1242 2 245.699226 43.1546754 69.6462514 -1 1241
1243 2 245.657809 43.2485941 69.7529885 -1 1242
1244 2 245.532439 43.3107817 69.8739282 -1 1243
1245 2 245.400569 43.38246 69.9680189 -1 1244
1246 2 245.259632 43.505269 70.0800714 -1 1245
1247 2 245.039942 43.6166086 70.1302088 -1 1246
1248 2 244.992009 43.6651326 70.1416054 -1 1247
1249 2 244.928566 43.6815691 70.1541012 -1 1248
1250 2 245.001603 43.4997326 70.2125486 -1 1249
1251 2 245.00998 43.3993754 70.2506447 -1 1250
1252 2 245.035047 43.2719946 70.3198207 -1 1251
1253 2 245.133971 43.1507075 70.4764224 -1 1252
1254 2 245.164193 43.1115018 70.5364568 -1 1253
1255 2 245.350633 43.0453906 70.7018365 -1 1254
1256 2 245.329911 42.9194578 70.8643131 -1 1255
1257 2 245.261346 42.5933751 71.0418662 -1 1256
1258 2 245.286683 42.463787 71.1116246 -1 1257
1259 2 245.147383 42.225317 71.1913034 -1 1258
1260 2 245.067727 42.1714431 71.2856827 -1 1259
1261 2 244.962573 41.8743823 71.32697 -1 1260
1262 2 244.98326 41.6789008 71.3778388 -1 1261
1263 2 244.845276 41.4424257 71.4831438 -1 1262
1264 2 244.61332 41.2244909 71.5709144 -1 1263
1265 2 244.45789 41.0391415 71.5655298 -1 1264
1266 2 244.345654 40.8703752 71.6937893 -1 1265
1267 2 244.221 40.7307338 71.7142089 -1 1266
1268 2 243.974262 40.4539673 71.755251 -1 1267
1269 2 243.803094 40.2577785 71.8000318 -1 1268
1270 2 243.621361 40.1971748 71.8545269 -1 1269
1271 2 243.583783 40.2516121 71.8943379 -1 1270
1272 2 243.564949 40.2777272 71.9143654 -1 1271
1273 2 243.510229 40.2453902 71.9608173 -1 1272
1274 2 243.468316 40.2148824 71.9832727 -1 1273
1275 2 243.597421 40.1463572 72.0632701 -1 1274
1276 2 243.6615 40.1105482 72.1033917 -1 1275
1277 2 243.726034 40.0152284 72.1500268 -1 1276
1278 2 243.893924 40.2711946 72.175412 -1 1277
1279 2 244.058099 40.4767336 72.2054876 -1 1278
1280 2 243.394302 40.6178197 71.8501822 -1 1272
1281 2 243.284769 40.7905387 71.8398011 -1 1280
1282 2 243.240474 40.870345 71.849936 -1 1281
1283 2 245.361932 42.0275501 71.3770488 -1 1260
1284 2 245.379125 42.0358541 71.4807854 -1 1283
1285 2 245.191204 41.8314977 71.625185 -1 1284
1286 2 244.761332 44.0745499 70.1054973 -1 1249
1287 2 244.732536 44.0631806 70.2025925 -1 1286
1288 2 244.724506 44.0435143 70.2538841 -1 1287
1289 2 247.389402 43.6144852 68.1030256 -1 897
1290 2 247.665939 44.0243014 68.0827198 -1 1289
1291 2 247.810329 43.122319 68.2131147 -1 896
1292 2 247.87638 43.3897768 68.2434725 -1 1291
1293 2 247.761446 43.5035155 68.3061706 -1 1292
1294 2 247.734847 43.5622816 68.3430957 -1 1293
1295 2 247.737742 43.4707458 68.3784574 -1 1294
1296 2 247.584336 43.1322299 68.024336 -1 894
1297 2 247.727268 43.4473087 68.0393525 -1 1296
1298 2 247.645684 43.5568344 68.0843432 -1 1297
1299 2 248.864973 42.386399 68.2294905 -1 892
1300 2 249.283684 42.0231936 68.3990305 -1 1299
1301 2 249.680634 41.6382837 68.5914009 -1 1300
1302 2 249.941063 41.5615672 68.6988933 -1 1301
1303 2 250.220595 41.3087331 68.878388 -1 1302
1304 2 250.747657 41.1248451 68.9781066 -1 1303
1305 2 251.021858 41.1271169 69.0076862 -1 1304
1306 2 251.715887 41.4743429 69.0812853 -1 1305
1307 2 252.188394 41.7059408 69.1242863 -1 1306
1308 2 252.416433 41.6895579 69.123382 -1 1307
1309 2 252.776286 41.7925816 69.1350563 -1 1308
1310 2 252.817947 41.7914829 69.1194863 -1 1309
1311 2 252.985602 41.7882534 69.0573832 -1 1310
1312 2 253.09065 41.7232078 68.9901082 -1 1311
1313 2 253.441193 41.6039709 68.9545798 -1 1312
1314 2 253.667851 41.5529356 68.9343698 -1 1313
1315 2 253.741203 41.5326137 68.9276097 -1 1314
1316 2 254.005028 41.6132504 68.8997594 -1 1315
1317 2 254.186149 41.4271522 68.8626275 -1 1316
1318 2 254.147875 41.3028084 68.8455305 -1 1317
1319 2 254.089225 41.1187435 68.8073732 -1 1318
1320 2 253.173128 41.7798668 68.7847863 -1 1314
1321 2 252.950245 41.9380071 68.6978726 -1 1320
1322 2 252.877274 42.0086019 68.6511703 -1 1321
1323 2 252.755614 42.0709222 68.5957099 -1 1322
1324 2 252.711062 42.1020336 68.559301 -1 1323
1325 2 252.578476 42.2357038 68.5889593 -1 1324
1326 2 252.560121 42.3912033 68.6149667 -1 1325
1327 2 252.512347 42.4079509 68.6274211 -1 1326
1328 2 252.776586 42.0921107 68.5019208 -1 1324
1329 2 250.222572 41.0453718 68.8840288 -1 1303
1330 2 250.171106 40.7150014 68.8864453 -1 1329
1331 2 250.170986 40.3879897 68.9224504 -1 1330
1332 2 250.187674 40.2076365 68.9213162 -1 1331
1333 2 250.115016 40.0669468 68.8498532 -1 1332
1334 2 250.144038 39.8760562 68.7797189 -1 1333
1335 2 250.177663 39.5816101 68.6734787 -1 1334
1336 2 250.114164 39.3826038 68.5377439 -1 1335
1337 2 250.208862 39.0571019 68.3990725 -1 1336
1338 2 250.316728 38.7234792 68.3601159 -1 1337
1339 2 250.282678 38.2929168 68.3027791 -1 1338
1340 2 250.407228 38.2010944 68.3136194 -1 1339
1341 2 250.353215 37.9823484 68.2298754 -1 1340
1342 2 250.342814 37.7737494 68.2017088 -1 1341
1343 2 250.342926 37.5924025 68.1250082 -1 1342
1344 2 250.095381 37.3226361 67.9831033 -1 1343
1345 2 250.103474 37.4526192 67.9474826 -1 1344
1346 2 250.077008 37.4864736 67.7955827 -1 1345
1347 2 250.112802 37.5385934 67.7498945 -1 1346
1348 2 250.137211 37.5755842 67.7272601 -1 1347
1349 2 250.167124 37.613716 67.7056357 -1 1348
1350 2 250.125773 37.2144256 67.9765968 -1 1344
1351 2 250.174083 37.1345378 67.9708481 -1 1350
1352 2 250.082264 36.9657539 67.8978715 -1 1351
1353 2 250.062543 36.9448622 67.87214 -1 1352
1354 2 250.016587 36.9148978 67.8181407 -1 1353
1355 2 250.248647 36.9678337 67.907948 -1 1353
1356 2 250.432942 37.0898051 68.0046358 -1 1355
1357 2 250.678041 37.1496304 68.1201889 -1 1356
1358 2 250.219562 40.2652436 69.0664532 -1 1331
1359 2 250.287732 40.0417431 69.2740006 -1 1358
1360 2 250.050091 40.6848302 68.8418911 -1 1330
1361 2 249.928414 40.6602736 68.7966012 -1 1360
1362 2 249.661658 40.5539344 68.7077598 -1 1361
1363 2 249.561112 40.5882064 68.6602053 -1 1362
1364 2 247.876398 45.6648733 66.2000877 -1 867
1365 2 247.860002 45.9493724 66.2578047 -1 1364
1366 2 247.817311 45.723223 66.3485654 -1 1365
1367 2 247.811003 45.6793018 66.3764931 -1 1366
1368 2 247.758285 46.542526 66.0000199 -1 866
1369 2 247.965708 46.8093676 65.8633838 -1 1368
1370 2 248.047162 46.9071643 65.8427823 -1 1369
1371 2 248.093362 46.9487584 65.7988397 -1 1370
1372 2 248.375641 47.1219482 65.6880979 -1 1371
1373 2 248.624647 50.8822845 66.032516 -1 855
1374 2 248.761656 50.9521081 66.0248557 -1 1373
1375 2 248.873546 51.0896748 66.0034721 -1 1374
1376 2 248.906464 51.3034422 65.8380162 -1 1375
1377 2 248.92674 51.4114414 65.7558839 -1 1376
1378 2 249.063284 52.0644345 65.4792141 -1 1377
1379 2 249.100901 52.397227 65.2985778 -1 1378
1380 2 249.271035 52.7730084 65.0658863 -1 1379
1381 2 249.513398 52.9847299 64.6569943 -1 1380
1382 2 249.573906 53.0085563 64.6415465 -1 1381
1383 2 249.863652 53.1324592 64.4906747 -1 1382
1384 2 250.393091 53.1299898 64.3325354 -1 1383
1385 2 250.531436 52.9221736 64.0819738 -1 1384
1386 2 250.478548 52.574938 63.884936 -1 1385
1387 2 250.418192 52.4243555 63.6832216 -1 1386
1388 2 250.481437 52.3176009 63.5460948 -1 1387
1389 2 250.680598 51.9380019 63.448974 -1 1388
1390 2 250.826124 51.5925234 63.4538127 -1 1389
1391 2 250.812967 51.1512338 63.5579308 -1 1390
1392 2 250.672488 50.9632439 63.6032014 -1 1391
1393 2 250.453832 50.9894916 63.6279264 -1 1392
1394 2 250.552822 51.1367488 63.7437632 -1 1393
1395 2 250.66472 51.1643251 63.8081829 -1 1394
1396 2 250.120773 50.9853916 63.5649453 -1 1393
1397 2 249.872656 50.874854 63.4625687 -1 1396
1398 2 249.760541 50.6077418 63.453872 -1 1397
1399 2 249.80035 50.3799767 63.4686975 -1 1398
1400 2 249.772208 50.1772739 63.537151 -1 1399
1401 2 249.770339 50.0860476 63.5723207 -1 1400
1402 2 249.780422 50.1842748 63.6311351 -1 1401
1403 2 249.830128 50.1932437 63.6627461 -1 1402
1404 2 249.883499 50.2009694 63.6952282 -1 1403
1405 2 249.916092 50.1473269 63.7786819 -1 1404
1406 2 249.912203 50.0483383 63.8612563 -1 1405
1407 2 249.9223 50.0061107 63.9155612 -1 1406
1408 2 249.96194 49.9379498 63.9555742 -1 1407
1409 2 250.05232 49.8400953 64.0092113 -1 1408
1410 2 250.135394 49.7985266 64.0539783 -1 1409
1411 2 250.222745 49.5045625 64.0862719 -1 1410
1412 2 250.227424 49.347252 64.0612254 -1 1411
1413 2 250.164412 49.0936564 64.0592537 -1 1412
1414 2 250.014631 48.9332685 64.1217798 -1 1413
1415 2 249.920736 48.9325852 64.150672 -1 1414
1416 2 249.789044 49.1209835 64.1709649 -1 1415
1417 2 249.745374 49.3665393 64.1069352 -1 1416
1418 2 249.797041 49.5311944 64.0716492 -1 1417
1419 2 249.902186 49.5959251 64.0363527 -1 1418
1420 2 250.006168 49.2759891 64.0750896 -1 1419
1421 2 249.940292 49.1736101 64.052631 -1 1420
1422 2 249.53217 50.2136827 63.6033519 -1 1402
1423 2 249.523022 50.1227524 63.6371095 -1 1422
1424 2 249.475422 50.0549552 63.6838228 -1 1423
1425 2 249.389869 49.9879519 63.7232295 -1 1424
1426 2 249.265663 49.9448904 63.7521337 -1 1425
1427 2 248.987559 49.8545294 63.7114601 -1 1426
1428 2 248.773606 49.4878727 63.6961577 -1 1427
1429 2 248.536228 49.1630839 63.7407954 -1 1428
1430 2 248.350194 48.9509757 63.7802225 -1 1429
1431 2 248.205368 48.910987 63.8750893 -1 1430
1432 2 248.22705 48.969637 64.0119615 -1 1431
1433 2 248.227952 48.9902678 64.0562908 -1 1432
1434 2 248.246752 49.0120658 64.1038504 -1 1433
1435 2 248.104705 48.9236361 64.0183882 -1 1434
1436 2 248.054683 49.0108484 64.0444994 -1 1435
1437 2 248.11923 49.2182881 64.0998644 -1 1436
1438 2 249.754118 49.9299638 63.5200833 -1 1401
1439 2 249.877247 49.8687333 63.5283773 -1 1438
1440 2 250.081892 49.7974129 63.5069745 -1 1439
1441 2 250.211865 49.6398517 63.4828844 -1 1440
1442 2 250.271446 49.5390719 63.48439 -1 1441
1443 2 250.843431 51.582609 63.4351281 -1 1390
1444 2 250.897962 51.5559563 63.3791729 -1 1443
1445 2 251.139003 51.3699122 63.054409 -1 1444
1446 2 251.935834 51.028973 63.2304567 -1 1445
1447 2 252.0247 50.9975897 63.2285414 -1 1446
1448 2 252.30221 51.1021372 63.1745982 -1 1447
1449 2 252.584635 51.164007 63.127465 -1 1448
1450 2 253.182737 51.2442848 63.0689877 -1 1449
1451 2 253.930246 51.4530092 62.9521055 -1 1450
1452 2 254.606531 51.3597871 62.7933235 -1 1451
1453 2 254.844525 51.0594694 62.9041889 -1 1452
1454 2 254.877138 51.0199078 62.93926 -1 1453
1455 2 254.9856 51.0000078 62.9397878 -1 1454
1456 2 255.087346 50.9685325 62.9406118 -1 1455
1457 2 255.099807 50.9397103 62.923717 -1 1456
1458 2 254.967793 50.8959032 63.0438301 -1 1454
1459 2 255.009617 50.5916279 63.1171 -1 1458
1460 2 255.144548 50.3470962 63.2002395 -1 1459
1461 2 255.264642 50.0817505 63.3299109 -1 1460
1462 2 255.380009 49.6939889 63.4986286 -1 1461
1463 2 255.401951 49.4800741 63.5786571 -1 1462
1464 2 255.290573 49.2165684 63.6625052 -1 1463
1465 2 255.225755 49.0946483 63.7362073 -1 1464
1466 2 255.209353 48.9578394 63.9379482 -1 1465
1467 2 255.047535 48.9142187 64.0519439 -1 1466
1468 2 254.915922 48.7718642 64.1151737 -1 1467
1469 2 254.912079 48.702945 64.1469861 -1 1468
1470 2 254.909203 48.631793 64.179279 -1 1469
1471 2 254.670651 48.6161364 64.274416 -1 1470
1472 2 254.530788 48.3489557 64.3991853 -1 1471
1473 2 254.496286 47.9655701 64.4665816 -1 1472
1474 2 254.655593 47.6932231 64.5106455 -1 1473
1475 2 254.860214 47.3172342 64.5772368 -1 1474
1476 2 254.972123 47.1602333 64.5966655 -1 1475
1477 2 255.028747 46.7444095 64.5923483 -1 1476
1478 2 255.146487 46.4269092 64.5871527 -1 1477
1479 2 255.115518 46.2353303 64.6524492 -1 1478
1480 2 255.164771 46.1005121 64.7728519 -1 1479
1481 2 255.245176 45.9242219 64.858194 -1 1480
1482 2 255.769232 45.2391273 64.93424 -1 1481
1483 2 256.070852 44.8534032 65.0205631 -1 1482
1484 2 256.200339 44.6664829 65.0470279 -1 1483
1485 2 256.168774 44.7444872 65.1239169 -1 1484
1486 2 256.14263 44.8016607 65.1579831 -1 1485
1487 2 256.212827 44.8828973 65.2316089 -1 1486
1488 2 256.379275 44.9237268 65.3530381 -1 1487
1489 2 256.490947 45.112705 65.4446089 -1 1488
1490 2 256.402269 45.274161 65.4294788 -1 1489
1491 2 256.213547 45.3267622 65.4082357 -1 1490
1492 2 256.079943 45.3194685 65.4057283 -1 1491
1493 2 256.078926 45.2881119 65.4328712 -1 1492
1494 2 256.091399 45.2726002 65.460692 -1 1493
1495 2 256.268676 44.5653709 65.050306 -1 1484
1496 2 256.317022 44.511828 65.0435277 -1 1495
1497 2 255.537138 44.3008235 64.9139369 -1 1496
1498 2 255.430216 44.45567 64.8730055 -1 1497
1499 2 255.296132 44.4300485 64.8726697 -1 1498
1500 2 255.186312 44.3325508 64.8397493 -1 1499
1501 2 255.135549 44.2246621 64.8199274 -1 1500
1502 2 255.105239 44.1631125 64.7751388 -1 1501
1503 2 255.047085 44.0641228 64.8688188 -1 1502
1504 2 255.696831 44.2079776 64.8646394 -1 1497
1505 2 255.718583 44.0297322 64.8449663 -1 1504
1506 2 255.738112 43.9777947 64.8089479 -1 1505
1507 2 255.712738 43.784057 64.7817404 -1 1506
1508 2 255.670467 43.7265248 64.7340486 -1 1507
1509 2 256.446267 44.4882522 64.9793469 -1 1496
1510 2 256.594634 44.3534596 64.9564341 -1 1509
1511 2 256.688931 44.286595 64.9373176 -1 1510
1512 2 256.949852 44.0976937 64.9671578 -1 1511
1513 2 257.028926 43.8999024 64.9848592 -1 1512
1514 2 256.998647 43.6891653 64.9821604 -1 1513
1515 2 257.052708 43.8939531 64.9206139 -1 1514
1516 2 256.960561 44.0089722 64.8410115 -1 1515
1517 2 256.919834 44.0337035 64.8064453 -1 1516
1518 2 256.919837 44.0281733 64.783897 -1 1517
1519 2 256.945405 43.4173465 64.982441 -1 1514
1520 2 257.128272 43.3640631 65.0026952 -1 1519
1521 2 257.435276 43.327894 65.1155601 -1 1520
1522 2 256.979495 43.6774505 65.003041 -1 1514
1523 2 256.886489 43.6144531 65.1085448 -1 1522
1524 2 256.866871 43.6708868 65.1207516 -1 1523
1525 2 256.908248 43.662948 65.1533401 -1 1524
1526 2 256.92382 43.6766412 65.2012803 -1 1525
1527 2 256.945087 43.6669627 65.2765894 -1 1526
1528 2 256.94804 43.6401668 65.3038269 -1 1527
1529 2 256.945425 43.6232776 65.3286967 -1 1528
1530 2 256.985201 43.5738859 65.4127488 -1 1529
1531 2 257.072473 43.5337118 65.4819551 -1 1530
1532 2 257.158844 43.4568694 65.4857343 -1 1531
1533 2 255.150046 46.1567813 64.7859497 -1 1480
1534 2 255.115139 46.2658911 64.8115016 -1 1533
1535 2 255.060758 46.3054653 64.8888144 -1 1534
1536 2 255.08522 46.4334053 64.9703936 -1 1535
1537 2 255.136937 46.6091621 65.051211 -1 1536
1538 2 255.09148 46.8479826 65.1979501 -1 1537
1539 2 255.019193 46.895135 65.2475531 -1 1538
1540 2 255.006252 46.8864028 65.3162437 -1 1539
1541 2 254.962291 46.9257342 65.3959276 -1 1540
1542 2 254.89715 46.801322 65.4693094 -1 1541
1543 2 254.9689 46.7254729 65.5870065 -1 1542
1544 2 254.9797 46.7164102 65.6137348 -1 1543
1545 2 254.993301 46.7051636 65.6413059 -1 1544
1546 2 254.982567 46.6955417 65.6872379 -1 1545
1547 2 254.936539 46.704352 65.7237693 -1 1546
1548 2 255.070585 46.662039 65.8027801 -1 1547
1549 2 255.148568 46.7432096 65.8546699 -1 1548
1550 2 255.064631 46.8455612 65.8715624 -1 1549
1551 2 254.811309 46.9022107 65.9075884 -1 1550
1552 2 254.76272 46.9633349 65.9134603 -1 1551
1553 2 254.821021 46.9672488 65.9949182 -1 1552
1554 2 254.689865 47.0208266 66.0557735 -1 1553
1555 2 254.749217 51.3496798 62.6827152 -1 1452
1556 2 255.373888 52.1436344 62.2513447 -1 1555
1557 2 256.128039 52.7714333 61.9602374 -1 1556
1558 2 257.244477 53.6095811 61.5454443 -1 1557
1559 2 258.516073 54.06813 61.1423119 -1 1558
1560 2 259.269387 54.3930536 60.7975099 -1 1559
1561 2 259.56451 54.689775 60.4387483 -1 1560
1562 2 260.024171 55.0865751 60.1205061 -1 1561
1563 2 260.472857 55.3215065 59.7293262 -1 1562
1564 2 260.594782 55.2795789 59.4314083 -1 1563
1565 2 260.940615 55.2099458 59.1094238 -1 1564
1566 2 261.525226 55.1685083 58.828343 -1 1565
1567 2 261.689077 54.6635185 58.6485336 -1 1566
1568 2 261.581814 53.9761926 58.7938909 -1 1567
1569 2 261.513606 53.8469093 58.892686 -1 1568
1570 2 261.414823 53.7228906 59.0083959 -1 1569
1571 2 261.25947 53.5817495 59.0688693 -1 1570
1572 2 261.216473 53.3338732 59.2359453 -1 1571
1573 2 261.205588 52.9581865 59.5678172 -1 1572
1574 2 261.136308 53.0263215 59.7091564 -1 1573
1575 2 261.086592 53.0219631 59.8643555 -1 1574
1576 2 261.051112 53.0212967 59.8811043 -1 1575
1577 2 260.98741 52.9279544 59.9054766 -1 1576
1578 2 260.880963 52.7078042 59.986366 -1 1577
1579 2 260.899903 52.6981328 60.0616663 -1 1578
1580 2 261.100058 53.1285153 59.8988336 -1 1576
1581 2 261.118131 53.2502544 59.9554788 -1 1580
1582 2 261.015883 53.3061335 60.0920624 -1 1581
1583 2 260.852723 53.4796985 60.2940079 -1 1582
1584 2 260.63239 53.4926014 60.3670591 -1 1583
1585 2 260.457811 53.3560811 60.4698842 -1 1584
1586 2 260.250909 53.3002733 60.6486866 -1 1585
1587 2 260.230781 53.3948507 60.678277 -1 1586
1588 2 260.079187 53.3450066 60.819959 -1 1587
1589 2 261.569431 54.4057773 58.310203 -1 1567
1590 2 261.496872 54.3903943 58.0174662 -1 1589
1591 2 261.562769 54.1900096 57.8699433 -1 1590
1592 2 262.225919 53.8755553 57.7804158 -1 1591
1593 2 262.430646 53.5939924 57.6935241 -1 1592
1594 2 262.501572 53.5002982 57.6728649 -1 1593
1595 2 262.810089 53.4344305 57.6464756 -1 1594
1596 2 263.370212 53.3820011 57.4779703 -1 1595
1597 2 265.390894 53.0616379 57.9321951 -1 1596
1598 2 265.537369 53.0113789 58.0143547 -1 1597
1599 2 265.749489 52.9843279 58.2000922 -1 1598
1600 2 266.686914 52.3349424 58.0930514 -1 1599
1601 2 266.919572 51.9896799 58.0441652 -1 1600
1602 2 267.476108 51.3958352 58.0681835 -1 1601
1603 2 267.551298 51.2446411 58.0091289 -1 1602
1604 2 267.517473 50.8951165 57.9566356 -1 1603
1605 2 268.259918 50.6967085 57.7954511 -1 1604
1606 2 268.910388 50.9427576 57.7911467 -1 1605
1607 2 268.958771 50.5766635 57.7565019 -1 1606
1608 2 269.546842 50.5227663 57.6160405 -1 1607
1609 2 269.699295 50.5167903 57.5749774 -1 1608
1610 2 269.75018 50.5441809 57.5572522 -1 1609
1611 2 270.166102 50.8324474 57.5963437 -1 1610
1612 2 270.199749 51.028092 57.6228785 -1 1611
1613 2 270.203285 51.2229584 57.6202041 -1 1612
1614 2 270.175977 51.4063433 57.5661266 -1 1613
1615 2 270.158102 51.4234344 57.5368183 -1 1614
1616 2 270.301403 51.2941518 57.5346036 -1 1615
1617 2 270.379794 51.262403 57.5066421 -1 1616
1618 2 270.534649 51.1112619 57.4859889 -1 1617
1619 2 270.608731 51.0693891 57.4585809 -1 1618
1620 2 270.548472 51.2303591 57.4486023 -1 1619
1621 2 270.293186 51.3791295 57.4034732 -1 1620
1622 2 270.209422 51.3791251 57.4112129 -1 1621
1623 2 270.104839 51.5448702 57.5571011 -1 1615
1624 2 270.087066 51.6704135 57.5599401 -1 1623
1625 2 270.038051 51.8208148 57.5534233 -1 1624
1626 2 270.30402 50.6101775 57.4170713 -1 1610
1627 2 270.357298 50.6256042 57.4014295 -1 1626
1628 2 270.455606 50.6268377 57.301862 -1 1627
1629 2 270.475548 50.6272875 57.2819742 -1 1628
1630 2 270.715564 50.6411317 57.0659131 -1 1629
1631 2 270.901038 50.6260078 57.0322429 -1 1630
1632 2 271.146406 50.4701231 56.6280768 -1 1631
1633 2 271.158587 50.4620444 56.6078882 -1 1632
1634 2 271.160475 50.6179414 56.44556 -1 1633
1635 2 271.197668 50.4997656 56.2563552 -1 1634
1636 2 271.832336 50.5834864 56.0820443 -1 1635
1637 2 272.465914 50.6718087 55.9301183 -1 1636
1638 2 272.621246 50.6694873 55.8183224 -1 1637
1639 2 272.958839 50.6724387 55.5752565 -1 1638
1640 2 273.342658 51.4015853 55.0326711 -1 1639
1641 2 273.418217 51.5414867 55.004622 -1 1640
1642 2 273.569053 51.8185366 54.9488182 -1 1641
1643 2 273.929217 52.6007367 54.8876868 -1 1642
1644 2 275.210573 53.2749606 54.4253266 -1 1643
1645 2 275.59638 53.2013411 54.295159 -1 1644
1646 2 276.467312 53.25389 53.6999331 -1 1645
1647 2 276.606936 53.2726597 53.6526269 -1 1646
1648 2 276.796479 53.5649869 53.5550653 -1 1647
1649 2 277.106782 53.6342597 53.4616102 -1 1648
1650 2 277.200726 53.8402325 53.3120636 -1 1649
1651 2 277.206548 53.9662156 53.2502773 -1 1650
1652 2 277.205081 54.0305141 53.1952794 -1 1651
1653 2 277.276093 54.0307598 53.1613908 -1 1652
1654 2 277.506471 54.0435925 53.0379715 -1 1653
1655 2 277.80309 54.2041982 53.0457107 -1 1654
1656 2 278.116673 54.3260685 52.9685513 -1 1655
1657 2 278.520883 54.4975234 52.877118 -1 1656
1658 2 279.174401 54.6616303 52.7591434 -1 1657
1659 2 279.467049 54.8521104 52.7606047 -1 1658
1660 2 280.089927 55.3640779 52.7285033 -1 1659
1661 2 280.152564 55.5545114 52.7601158 -1 1660
1662 2 279.615849 55.4554767 52.6839805 -1 1661
1663 2 279.392594 55.4192939 52.7204931 -1 1662
1664 2 279.364254 55.4333396 52.7600307 -1 1663
1665 2 279.354715 55.4094875 52.8076537 -1 1664
1666 2 280.215339 55.7446883 52.7917257 -1 1661
1667 2 280.424309 55.8679679 52.9020168 -1 1666
1668 2 279.970734 55.6883936 52.8508985 -1 1667
1669 2 279.761537 55.5433999 52.8581738 -1 1668
1670 2 279.656126 55.4837538 52.8714582 -1 1669
1671 2 279.63484 55.4307654 52.8978776 -1 1670
1672 2 279.626897 55.4338136 52.9192151 -1 1671
1673 2 279.614455 55.3851674 52.9696138 -1 1672
1674 2 279.602915 55.3625133 52.9937115 -1 1673
1675 2 280.511174 56.1226887 52.9749492 -1 1667
1676 2 280.524279 56.1841494 52.9460139 -1 1675
1677 2 280.474669 56.5291914 52.9157772 -1 1676
1678 2 280.337465 56.5108588 52.964823 -1 1677
1679 2 280.259449 56.4976242 52.9998185 -1 1678
1680 2 280.373503 56.6887197 53.2233742 -1 1679
1681 2 280.537332 56.2464805 52.9169623 -1 1676
1682 2 280.64246 56.7375271 52.6858722 -1 1681
1683 2 280.879971 56.8362416 52.5964284 -1 1682
1684 2 280.955186 57.0192793 52.4698223 -1 1683
1685 2 280.964039 57.2409544 52.373551 -1 1684
1686 2 280.971903 57.8047259 52.1182864 -1 1685
1687 2 281.262011 58.1410005 52.0521264 -1 1686
1688 2 281.479615 58.7084258 51.8985933 -1 1687
1689 2 281.566504 58.9360914 51.8370452 -1 1688
1690 2 282.007758 59.3000063 51.675551 -1 1689
1691 2 282.729005 60.2637097 51.5687586 -1 1690
1692 2 282.972505 60.5841936 51.5177427 -1 1691
1693 2 283.052069 60.7541501 51.4846253 -1 1692
1694 2 283.372955 61.5847313 51.3324244 -1 1693
1695 2 283.639763 62.079088 51.2381428 -1 1694
1696 2 284.264611 63.0229194 50.5452016 -1 1695
1697 2 284.441755 63.3918385 50.4987315 -1 1696
1698 2 284.483208 63.4078996 50.4570057 -1 1697
1699 2 285.275401 64.2809056 50.5160077 -1 1698
1700 2 285.421497 64.3708625 50.6136555 -1 1699
1701 2 285.826585 64.5721947 50.7750033 -1 1700
1702 2 286.18569 65.1449002 50.8341345 -1 1701
1703 2 286.281506 65.2521976 50.8768717 -1 1702
1704 2 286.377432 65.357584 50.9197886 -1 1703
1705 2 286.900423 65.4617484 51.0835895 -1 1704
1706 2 287.168721 65.5759687 51.2814738 -1 1705
1707 2 287.783335 66.2408921 51.6916873 -1 1706
1708 2 287.93715 66.4933636 51.76449 -1 1707
1709 2 287.989024 67.0435682 51.9401062 -1 1708
1710 2 288.024809 67.4624331 51.9069454 -1 1709
1711 2 288.010975 67.6258711 51.9044049 -1 1710
1712 2 288.016232 67.8076292 51.9014255 -1 1711
1713 2 287.999406 67.9815511 51.9194149 -1 1712
1714 2 288.129491 68.4832455 51.9071033 -1 1713
1715 2 288.122457 68.4576213 51.9772673 -1 1714
1716 2 288.024336 67.6163438 51.9297937 -1 1711
1717 2 288.189806 67.5072291 52.21184 -1 1716
1718 2 288.198604 67.630539 52.2624795 -1 1717
1719 2 288.151195 67.6925923 52.2704934 -1 1718
1720 2 287.849149 68.4882591 51.6946243 -1 1710
1721 2 287.633355 68.7239953 51.5685176 -1 1720
1722 2 287.565644 68.7301556 51.5373295 -1 1721
1723 2 287.956829 68.7553705 51.6462888 -1 1720
1724 2 288.17082 69.2877539 51.549324 -1 1723
1725 2 288.200539 69.6921398 51.3153169 -1 1724
1726 2 288.336467 69.8952824 51.3013437 -1 1725
1727 2 288.444004 69.9560001 51.438861 -1 1726
1728 2 288.452401 69.9485252 51.5303641 -1 1727
1729 2 288.508817 69.9424378 51.649371 -1 1728
1730 2 288.459042 69.9940948 51.6587074 -1 1729
1731 2 288.410107 70.0457066 51.6681369 -1 1730
1732 2 288.339333 70.0307717 51.5729451 -1 1731
1733 2 288.412446 70.0723334 51.7092577 -1 1731
1734 2 288.423177 70.1445207 51.8341059 -1 1733
1735 2 288.412708 70.1575726 51.9427871 -1 1734
1736 2 288.41168 70.1685578 51.9857661 -1 1735
1737 2 288.419493 70.2073377 52.0703598 -1 1736
1738 2 288.415796 70.1988746 52.160538 -1 1737
1739 2 288.355093 70.0751655 52.2611763 -1 1738
1740 2 288.312449 70.0278635 52.3526781 -1 1739
1741 2 288.34317 70.0053877 52.4710909 -1 1740
1742 2 288.339611 69.9572773 52.5224088 -1 1741
1743 2 288.434601 69.9257066 52.6493225 -1 1742
1744 2 288.381934 69.8471052 52.766669 -1 1743
1745 2 288.391114 69.7579328 52.8924902 -1 1744
1746 2 288.413947 69.690704 52.9942931 -1 1745
1747 2 288.384288 69.6709162 53.0609092 -1 1746
1748 2 288.354177 69.6871601 53.1221564 -1 1747
1749 2 288.385367 69.6724165 53.1501578 -1 1748
1750 2 288.504458 69.6218504 53.2155927 -1 1749
1751 2 288.542451 69.5637612 53.2730919 -1 1750
1752 2 288.661169 69.5230897 53.40399 -1 1751
1753 2 288.858105 69.4683491 53.54555 -1 1752
1754 2 288.960395 69.4338713 53.628923 -1 1753
1755 2 288.919748 69.4401982 53.7351774 -1 1754
1756 2 288.876837 69.4545309 53.7506549 -1 1755
1757 2 288.838414 69.4784825 53.7651821 -1 1756
1758 2 288.801773 69.5007179 53.7801566 -1 1757
1759 2 288.786009 69.5400556 53.7948698 -1 1758
1760 2 288.472795 70.0028795 51.726052 -1 1733
1761 2 288.487151 69.9347907 51.7598907 -1 1760
1762 2 288.51883 69.9192924 51.8103919 -1 1761
1763 2 288.536319 69.8878332 51.8616318 -1 1762
1764 2 288.44689 69.8259534 51.9501062 -1 1763
1765 2 288.344216 69.7269476 52.0200946 -1 1764
1766 2 288.328147 69.669106 52.1832452 -1 1765
1767 2 288.21525 69.7188392 52.2527394 -1 1766
1768 2 287.669103 66.3623067 51.7285748 -1 1707
1769 2 287.641244 66.3634973 51.7701393 -1 1768
1770 2 286.283384 65.2932619 50.848957 -1 1703
1771 2 286.289865 65.5044072 50.7082498 -1 1770
1772 2 286.047226 65.7112909 50.4917295 -1 1771
1773 2 285.965367 65.7498075 50.4310742 -1 1772
1774 2 285.881659 65.791703 50.3697225 -1 1773
1775 2 285.882206 65.8712456 50.2914109 -1 1774
1776 2 285.923626 65.9789658 50.2821003 -1 1775
1777 2 286.002136 65.8011765 50.3160045 -1 1775
1778 2 286.307341 65.2604793 50.8564238 -1 1703
1779 2 286.768905 65.4206829 50.4857195 -1 1778
1780 2 286.933674 65.2816012 50.3892726 -1 1779
1781 2 286.91647 65.2051706 50.1940059 -1 1780
1782 2 286.91003 65.2006031 50.1259909 -1 1781
1783 2 286.975362 65.2735176 50.1015643 -1 1782
1784 2 287.020083 65.3042355 50.0802792 -1 1783
1785 2 287.114962 65.3500617 50.0630526 -1 1784
1786 2 286.86974 65.2391713 50.0706262 -1 1783
1787 2 286.862579 65.2564782 50.0448069 -1 1786
1788 2 286.884801 65.2741485 49.9999347 -1 1787
1789 2 286.919808 65.3222163 49.9525371 -1 1788
1790 2 286.969242 65.3640022 49.9077373 -1 1789
1791 2 287.025264 65.4073305 49.8635157 -1 1790
1792 2 287.060967 65.4339342 49.8416676 -1 1791
1793 2 287.085031 65.4599187 49.8184819 -1 1792
1794 2 287.161201 65.4762953 49.8028978 -1 1793
1795 2 287.215999 65.4675671 49.7880848 -1 1794
1796 2 287.164185 65.4570765 49.6701471 -1 1795
1797 2 287.15066 65.4702332 49.6215093 -1 1796
1798 2 287.208195 65.4640461 49.5614258 -1 1797
1799 2 287.211177 65.4879286 49.4680946 -1 1798
1800 2 287.343385 65.3683452 49.3642119 -1 1799
1801 2 287.358142 65.3586263 49.3446434 -1 1800
1802 2 287.375886 65.3411187 49.3038315 -1 1801
1803 2 287.354181 65.5563209 49.8380013 -1 1795
1804 2 287.357185 65.5160581 49.889032 -1 1803
1805 2 285.877957 64.6211075 50.7524508 -1 1701
1806 2 285.950791 64.6423451 50.6233066 -1 1805
1807 2 285.981598 64.6575421 50.5799968 -1 1806
1808 2 285.718464 64.3803809 50.8093245 -1 1701
1809 2 285.758575 64.3234439 50.9804589 -1 1808
1810 2 285.911416 64.440017 51.2559101 -1 1809
1811 2 286.006648 64.2676161 51.4498314 -1 1810
1812 2 286.087402 64.2346111 51.6230736 -1 1811
1813 2 286.188211 64.1342128 51.8080986 -1 1812
1814 2 286.20795 64.0926632 52.1783514 -1 1813
1815 2 286.366896 63.9868933 52.3264956 -1 1814
1816 2 286.475033 64.0595105 52.4887727 -1 1815
1817 2 286.458295 64.1762753 52.6288451 -1 1816
1818 2 286.450313 64.2624986 52.6837176 -1 1817
1819 2 286.444588 64.3804975 52.7796429 -1 1818
1820 2 286.44105 64.4329218 52.8171037 -1 1819
1821 2 286.483846 64.5816499 52.9148181 -1 1820
1822 2 286.49616 64.6770969 52.993407 -1 1821
1823 2 286.541501 64.840306 53.0892044 -1 1822
1824 2 286.581099 64.8963612 53.1540817 -1 1823
1825 2 286.645905 65.1505771 53.2843929 -1 1824
1826 2 286.451532 65.1886932 53.2995331 -1 1825
1827 2 286.325261 65.2519512 53.2970976 -1 1826
1828 2 286.211842 65.2320946 53.3305359 -1 1827
1829 2 286.158046 65.2410821 53.3449358 -1 1828
1830 2 286.048685 65.2607611 53.3732291 -1 1829
1831 2 285.99221 65.291743 53.3841418 -1 1830
1832 2 285.333084 64.4533247 50.5007102 -1 1699
1833 2 285.32376 64.5845571 50.4820671 -1 1832
1834 2 284.606753 63.4533651 50.3320083 -1 1698
1835 2 284.573865 63.4744328 50.2569012 -1 1834
1836 2 284.498972 63.5270051 50.1720178 -1 1835
1837 2 284.347363 63.631106 50.0021766 -1 1836
1838 2 284.166957 63.3324282 50.0161704 -1 1837
1839 2 284.237986 63.1445025 50.0275175 -1 1838
1840 2 284.318822 63.0821272 50.0239829 -1 1839
1841 2 284.407505 63.0716009 49.9921432 -1 1840
1842 2 284.451677 63.0770544 49.9521455 -1 1841
1843 2 284.490542 63.1814254 49.8986549 -1 1842
1844 2 284.508765 63.2236223 49.8730316 -1 1843
1845 2 284.536113 63.283053 49.8464175 -1 1844
1846 2 284.552742 63.3121057 49.799625 -1 1845
1847 2 284.196305 63.7349404 49.8324936 -1 1837
1848 2 281.272684 58.8570531 51.8469964 -1 1688
1849 2 281.012959 59.0746608 51.9151573 -1 1848
1850 2 280.755353 59.0709898 51.9662043 -1 1849
1851 2 280.485106 59.0864779 51.8754479 -1 1850
1852 2 280.353788 59.1810719 51.8422895 -1 1851
1853 2 280.219135 59.2975846 51.851411 -1 1852
1854 2 279.948089 59.4769535 51.8532516 -1 1853
1855 2 279.787648 59.5296656 51.8433689 -1 1854
1856 2 279.64324 59.5690098 51.8605304 -1 1855
1857 2 279.289757 59.6483406 51.8611596 -1 1856
1858 2 279.231972 59.7097668 51.9579103 -1 1857
1859 2 279.077735 59.7259025 52.0217652 -1 1858
1860 2 278.955615 59.7518581 52.0439627 -1 1859
1861 2 278.838 59.8329278 52.0826335 -1 1860
1862 2 278.648212 60.0071339 52.0974235 -1 1861
1863 2 278.549477 60.0972706 52.1379552 -1 1862
1864 2 278.456105 60.2055763 52.2226118 -1 1863
1865 2 278.386834 60.2568756 52.2729294 -1 1864
1866 2 278.364778 60.2837809 52.2886167 -1 1865
1867 2 278.282418 60.3843667 52.2848526 -1 1866
1868 2 278.114735 60.3494208 52.3069325 -1 1867
1869 2 278.037148 60.3841394 52.3123226 -1 1868
1870 2 277.892097 60.5860636 52.3306403 -1 1869
1871 2 277.758459 60.8428845 52.2982969 -1 1870
1872 2 277.722037 60.9242712 52.2590728 -1 1871
1873 2 277.651676 61.0860837 52.1812128 -1 1872
1874 2 277.608876 61.2133633 52.1351529 -1 1873
1875 2 277.61101 61.3248448 52.07592 -1 1874
1876 2 277.588705 61.3796728 52.0425187 -1 1875
1877 2 277.466863 61.5312256 51.9575187 -1 1876
1878 2 277.401605 61.6019993 51.9149396 -1 1877
1879 2 277.368859 61.7131682 51.8727468 -1 1878
1880 2 277.340794 61.8869992 51.755418 -1 1879
1881 2 277.327556 61.9738382 51.6969413 -1 1880
1882 2 277.31429 62.0606165 51.6384975 -1 1881
1883 2 277.030495 61.6795867 51.6156632 -1 1882
1884 2 277.024966 61.6163212 51.5545091 -1 1883
1885 2 276.997718 61.5277005 51.3792948 -1 1884
1886 2 276.947535 61.4668024 51.3102285 -1 1885
1887 2 276.890612 61.3241108 51.2273824 -1 1886
1888 2 276.885245 61.0792727 51.143109 -1 1887
1889 2 276.696148 60.9916919 51.0079729 -1 1888
1890 2 276.603483 61.0885487 50.8893485 -1 1889
1891 2 276.547975 61.0936173 50.7883529 -1 1890
1892 2 277.332057 62.192663 51.6022882 -1 1882
1893 2 277.296256 62.5407884 51.4848866 -1 1892
1894 2 277.291103 62.6191814 51.3610706 -1 1893
1895 2 277.256652 62.6117448 51.3336126 -1 1894
1896 2 277.064695 62.5710463 51.2386501 -1 1895
1897 2 276.900445 62.3812924 51.21187 -1 1896
1898 2 276.826267 62.2565956 51.1694457 -1 1897
1899 2 276.792135 62.0732944 51.1409464 -1 1898
1900 2 276.670645 62.0303591 51.0803079 -1 1899
1901 2 277.417892 63.1681381 51.4268878 -1 1894
1902 2 277.440017 63.2985226 51.4594841 -1 1901
1903 2 277.658928 63.7397573 51.3275029 -1 1902
1904 2 277.714451 64.275113 51.1119896 -1 1903
1905 2 277.69509 64.5005974 51.0132247 -1 1904
1906 2 277.740122 64.6489691 51.1371525 -1 1905
1907 2 277.750208 64.8120104 51.1184533 -1 1906
1908 2 277.688825 65.0723003 50.9636443 -1 1907
1909 2 277.622824 65.2662471 50.8389875 -1 1908
1910 2 277.753354 65.4253826 50.7503759 -1 1909
1911 2 277.78971 65.4356981 50.5977154 -1 1910
1912 2 277.988668 65.5549091 50.5698513 -1 1911
1913 2 278.084184 65.6731012 50.5254906 -1 1912
1914 2 278.075306 65.7106037 50.4521029 -1 1913
1915 2 278.105525 65.8231845 50.3756314 -1 1914
1916 2 278.612659 66.4763797 50.3738591 -1 1915
1917 2 278.84948 66.6483623 50.3217683 -1 1916
1918 2 279.021542 66.6788696 50.2996314 -1 1917
1919 2 279.375358 66.7328868 50.1453817 -1 1918
1920 2 280.014019 66.9049912 49.906419 -1 1919
1921 2 280.254095 67.1870778 49.6824162 -1 1920
1922 2 280.454503 67.5701862 49.6406068 -1 1921
1923 2 280.849976 67.9103393 49.60957 -1 1922
1924 2 280.947693 68.4184965 49.5356208 -1 1923
1925 2 280.972914 68.5563839 49.499037 -1 1924
1926 2 281.005362 68.6126278 49.4740313 -1 1925
1927 2 281.095424 68.790525 49.3967365 -1 1926
1928 2 281.096796 68.8841377 49.3401453 -1 1927
1929 2 281.03557 69.0022728 49.2269445 -1 1928
1930 2 280.884131 69.0989634 49.1484785 -1 1929
1931 2 280.784178 69.1313584 49.0855692 -1 1930
1932 2 280.489167 69.213316 49.1669906 -1 1931
1933 2 280.355402 69.2805013 49.2507752 -1 1932
1934 2 280.546983 69.2088841 49.3095949 -1 1933
1935 2 280.595428 69.1810907 49.364674 -1 1934
1936 2 280.015721 69.4197657 49.2288361 -1 1933
1937 2 279.710137 69.4841473 49.1988125 -1 1936
1938 2 279.504152 69.5669698 49.1806838 -1 1937
1939 2 279.394054 69.6028454 49.1823858 -1 1938
1940 2 279.346986 69.6231262 49.1952276 -1 1939
1941 2 279.327427 69.6322803 49.2134861 -1 1940
1942 2 279.246754 69.6663632 49.2864695 -1 1941
1943 2 279.296424 69.7123743 49.1097648 -1 1939
1944 2 279.202383 69.9049977 49.0272166 -1 1943
1945 2 279.197514 69.998446 48.9924643 -1 1944
1946 2 279.200219 70.0624347 48.9625333 -1 1945
1947 2 280.90625 68.5987506 49.5064086 -1 1925
1948 2 280.702219 68.7216295 49.5284243 -1 1947
1949 2 280.684347 68.7316144 49.5469041 -1 1948
1950 2 280.686711 68.7397385 49.5685146 -1 1949
1951 2 278.115834 65.8612604 50.3501143 -1 1915
1952 2 278.164614 66.4998281 50.2785201 -1 1951
1953 2 278.352463 66.6495433 50.2668844 -1 1952
1954 2 278.452237 66.66753 50.2130192 -1 1953
1955 2 278.4257 66.5452516 50.1121718 -1 1954
1956 2 278.467154 66.5258916 50.0986519 -1 1955
1957 2 278.476011 66.5312187 50.0769766 -1 1956
1958 2 278.095608 65.8621564 50.3243702 -1 1951
1959 2 278.010219 65.8009603 50.2511078 -1 1958
1960 2 277.855837 65.7262838 50.1460218 -1 1959
1961 2 277.795136 65.6872398 50.0962705 -1 1960
1962 2 277.742166 65.7106532 49.9503721 -1 1961
1963 2 277.514974 65.9270444 49.7979 -1 1962
1964 2 277.168702 66.1317761 49.582985 -1 1963
1965 2 277.140532 66.0790228 49.5176379 -1 1964
1966 2 277.213664 65.9703218 49.3857773 -1 1965
1967 2 277.246573 65.9160861 49.1960567 -1 1966
1968 2 277.239033 65.9495731 49.1460382 -1 1967
1969 2 277.336314 62.2520062 51.6635778 -1 1881
1970 2 277.202704 62.4576288 51.7741268 -1 1969
1971 2 277.336149 61.92643 51.7723828 -1 1880
1972 2 277.316153 62.0795716 51.8405498 -1 1971
1973 2 277.26959 62.0728876 51.8789585 -1 1972
1974 2 277.203386 62.0908337 51.8882889 -1 1973
1975 2 277.137043 62.1420226 51.9160917 -1 1974
1976 2 277.124088 62.1662085 51.9335603 -1 1975
1977 2 277.756074 61.0362929 52.1595214 -1 1874
1978 2 277.955378 60.9816905 52.1770069 -1 1977
1979 2 278.152497 60.9722006 52.1882751 -1 1978
1980 2 278.16836 61.0056038 52.1639072 -1 1979
1981 2 277.557631 60.9477504 52.2284904 -1 1872
1982 2 277.267096 60.9086827 52.2072148 -1 1981
1983 2 277.115127 60.8039465 52.2630426 -1 1982
1984 2 277.00621 60.8484604 52.2616772 -1 1983
1985 2 276.941682 60.8663126 52.2712145 -1 1984
1986 2 276.906376 60.8723269 52.2872164 -1 1985
1987 2 276.883059 60.818226 52.3584277 -1 1986
1988 2 276.873561 60.8007328 52.3818078 -1 1987
1989 2 276.86143 60.7849556 52.4045238 -1 1988
1990 2 276.742423 60.7478256 52.4800713 -1 1989
1991 2 276.55033 60.7004415 52.5671799 -1 1990
1992 2 276.384062 60.6618672 52.6347374 -1 1991
1993 2 276.256391 60.5064673 52.655315 -1 1992
1994 2 278.77054 60.2868075 52.3326263 -1 1865
1995 2 278.823747 60.4246658 52.3237076 -1 1994
1996 2 278.81923 60.4646055 52.2495068 -1 1995
1997 2 279.279587 59.6898772 52.0823169 -1 1859
1998 2 279.352484 59.7619598 52.1306404 -1 1997
1999 2 279.347924 59.8498854 52.1414353 -1 1998
2000 2 279.347936 59.8728061 52.1613052 -1 1999
2001 2 279.385803 59.9020328 52.2321539 -1 2000
2002 2 279.407848 59.901219 52.2586609 -1 2001
2003 2 280.882635 57.4231821 52.359795 -1 1685
2004 2 280.86873 57.4439134 52.4236966 -1 2003
2005 2 280.865105 57.4283206 52.4480837 -1 2004
2006 2 280.85835 57.4099687 52.47233 -1 2005
2007 2 280.100184 55.4515959 52.6035523 -1 1660
2008 2 280.110234 55.538865 52.4786575 -1 2007
2009 2 280.076794 55.7379303 52.4012577 -1 2008
2010 2 279.968478 55.6746051 52.3685285 -1 2009
2011 2 279.951837 55.6195697 52.3728976 -1 2010
2012 2 279.914347 55.6127338 52.3215018 -1 2011
2013 2 276.905314 54.5469651 53.0520677 -1 1652
2014 2 276.706407 54.7218309 52.9478924 -1 2013
2015 2 276.854933 54.6605106 52.958981 -1 2014
2016 2 277.06205 54.6273835 52.9303954 -1 2015
2017 2 277.263029 54.6797427 52.9358121 -1 2016
2018 2 276.278023 54.7463212 52.8453547 -1 2014
2019 2 276.110007 54.9188334 52.7699066 -1 2018
2020 2 276.102608 55.0194325 52.709342 -1 2019
2021 2 276.134609 55.1690625 52.6726887 -1 2020
2022 2 276.13435 55.2600217 52.6378273 -1 2021
2023 2 276.115434 55.3058913 52.6054332 -1 2022
2024 2 276.039588 55.3596005 52.5156164 -1 2023
2025 2 276.009473 55.379542 52.4614363 -1 2024
2026 2 275.989399 55.4068332 52.4312343 -1 2025
2027 2 275.938319 55.271318 52.6706589 -1 2020
2028 2 275.834192 55.2570239 52.6075394 -1 2027
2029 2 273.313449 51.4791046 54.9230728 -1 1641
2030 2 273.076989 51.3765646 54.7517748 -1 2029
2031 2 273.028327 51.4651908 54.6370392 -1 2030
2032 2 273.004005 51.2826482 54.6332184 -1 2031
2033 2 272.965305 51.2711344 54.6040087 -1 2032
2034 2 272.972312 51.2545437 54.584052 -1 2033
2035 2 272.974811 51.2599103 54.5603397 -1 2034
2036 2 273.027272 51.5402596 54.5095999 -1 2031
2037 2 272.943578 51.5290337 54.3311686 -1 2036
2038 2 272.951813 51.4407767 54.2740002 -1 2037
2039 2 272.9873 51.309023 54.2042213 -1 2038
2040 2 272.924349 51.2140745 54.0875435 -1 2039
2041 2 272.807912 51.126628 54.0301055 -1 2040
2042 2 272.747142 51.0846291 54.000649 -1 2041
2043 2 272.649695 51.1099264 53.9553828 -1 2042
2044 2 272.62283 51.0479191 53.9114671 -1 2043
2045 2 272.663645 51.0220367 53.8521768 -1 2044
2046 2 272.721457 50.9530984 53.754805 -1 2045
2047 2 272.716671 50.9240213 53.7342259 -1 2046
2048 2 272.79499 50.9040111 53.7047681 -1 2047
2049 2 272.859404 50.8717153 53.6508036 -1 2048
2050 2 272.917092 50.8958657 53.5881961 -1 2049
2051 2 272.985889 50.8415861 53.5379399 -1 2050
2052 2 273.018611 50.8179357 53.453389 -1 2051
2053 2 273.106855 50.7667039 53.4064242 -1 2052
2054 2 273.116881 50.755823 53.3862862 -1 2053
2055 2 273.116406 50.7462731 53.34053 -1 2054
2056 2 273.245088 50.6416988 53.2612593 -1 2055
2057 2 273.19912 50.583087 53.189799 -1 2056
2058 2 273.292995 50.6023217 53.1113218 -1 2057
2059 2 273.750293 50.4147641 52.9877559 -1 2058
2060 2 273.961944 50.4583823 52.9985645 -1 2059
2061 2 274.134095 50.4609388 52.9603376 -1 2060
2062 2 274.317266 50.4353279 52.9277675 -1 2061
2063 2 274.390301 50.3426475 52.7194376 -1 2062
2064 2 274.44965 50.2834605 52.5510616 -1 2063
2065 2 274.505318 50.2626988 52.4472477 -1 2064
2066 2 274.697267 50.2214366 52.3716066 -1 2065
2067 2 274.878089 50.0682565 52.4250319 -1 2066
2068 2 274.882633 49.8439972 52.5481661 -1 2067
2069 2 274.873071 50.0683466 52.3773452 -1 2067
2070 2 275.131529 49.8511988 52.4533174 -1 2069
2071 2 275.186337 49.8170581 52.4445085 -1 2070
2072 2 275.18521 49.8148158 52.4212215 -1 2071
2073 2 274.870892 50.0688768 52.3535023 -1 2069
2074 2 274.839948 50.0495081 52.3268399 -1 2073
2075 2 274.752218 50.0435086 52.2644698 -1 2074
2076 2 274.768194 50.0276115 52.2227564 -1 2075
2077 2 274.7786 50.155017 52.138307 -1 2076
2078 2 274.809758 50.1776871 52.071164 -1 2077
2079 2 274.549889 50.4895703 51.9825721 -1 2078
2080 2 274.520759 50.4645243 51.9569423 -1 2079
2081 2 274.845948 50.1210963 51.9917498 -1 2078
2082 2 274.891274 50.0569162 51.8916705 -1 2081
2083 2 274.926576 50.0043645 51.7882447 -1 2082
2084 2 274.995292 49.927598 51.7175137 -1 2083
2085 2 275.111085 49.8607515 51.6309925 -1 2084
2086 2 275.225818 49.7526436 51.5028562 -1 2085
2087 2 275.347907 49.6605981 51.397392 -1 2086
2088 2 275.583186 49.4747679 51.324893 -1 2087
2089 2 275.744865 49.4341633 51.0338575 -1 2088
2090 2 276.138973 49.3141211 50.6099931 -1 2089
2091 2 276.230676 49.2966075 50.3035931 -1 2090
2092 2 276.260372 49.3701828 50.1371619 -1 2091
2093 2 276.321731 49.2516571 50.0704342 -1 2092
2094 2 276.304543 49.1404763 49.9882266 -1 2093
2095 2 276.305328 48.9201627 49.8532813 -1 2094
2096 2 276.190407 48.8716942 49.6985648 -1 2095
2097 2 276.150755 48.8471874 49.6013107 -1 2096
2098 2 276.150625 48.7986503 49.5144278 -1 2097
2099 2 276.173968 48.7788462 49.4283615 -1 2098
2100 2 276.150234 48.7596812 49.3334361 -1 2099
2101 2 276.131273 48.7439664 49.2621959 -1 2100
2102 2 276.348232 48.4259872 49.3422224 -1 2101
2103 2 276.710753 48.3926175 49.4136725 -1 2102
2104 2 276.766143 48.2836861 49.3678373 -1 2103
2105 2 276.779297 48.2237824 49.3545072 -1 2104
2106 2 276.081973 48.7554328 49.2283282 -1 2101
2107 2 276.046398 48.7696464 49.1502554 -1 2106
2108 2 276.034757 48.7891457 49.1224394 -1 2107
2109 2 275.926942 48.920552 48.9930489 -1 2108
2110 2 275.927161 48.9181399 48.9701826 -1 2109
2111 2 276.269229 49.0762943 49.0146342 -1 2110
2112 2 276.412006 49.3534083 49.0299858 -1 2111
2113 2 276.529712 49.4436556 49.0637967 -1 2112
2114 2 276.545677 49.4648622 49.0873 -1 2113
2115 2 276.58059 49.5083576 49.1347179 -1 2114
2116 2 276.569018 49.5434222 49.1745793 -1 2115
2117 2 275.930602 48.922336 48.9006958 -1 2110
2118 2 275.928041 48.8799241 48.8358643 -1 2117
2119 2 275.926999 48.7769284 48.8020244 -1 2118
2120 2 276.054794 48.5490882 48.8310795 -1 2119
2121 2 276.037588 48.4021785 48.8228317 -1 2120
2122 2 276.160454 48.1831044 48.8034203 -1 2121
2123 2 276.178044 48.1459365 48.788119 -1 2122
2124 2 275.541799 49.2053326 48.7226177 -1 2118
2125 2 275.559408 49.2491602 48.6973318 -1 2124
2126 2 275.587184 49.1271824 48.6016812 -1 2125
2127 2 275.571578 49.0612927 48.5140747 -1 2126
2128 2 275.573012 49.0528882 48.4226095 -1 2127
2129 2 275.633104 48.9853064 48.3264115 -1 2128
2130 2 275.671706 48.9453294 48.2227478 -1 2129
2131 2 275.645496 48.9186915 48.128333 -1 2130
2132 2 275.52739 48.9282547 47.9887905 -1 2131
2133 2 275.477704 49.1066858 47.8646819 -1 2132
2134 2 275.421054 49.474136 47.7160996 -1 2133
2135 2 275.376055 49.7506209 47.5578656 -1 2134
2136 2 275.389865 49.7739195 47.5345063 -1 2135
2137 2 275.394722 49.7008651 47.4980753 -1 2136
2138 2 275.440406 49.2704274 47.4205923 -1 2137
2139 2 275.436179 48.7915312 47.2932042 -1 2138
2140 2 275.446026 48.8962417 47.1433922 -1 2139
2141 2 275.477686 48.8992565 47.0565298 -1 2140
2142 2 275.604213 48.8712667 46.9453812 -1 2141
2143 2 275.790075 48.8967228 46.9083909 -1 2142
2144 2 275.537864 48.8658657 46.863935 -1 2143
2145 2 275.373286 48.911961 46.7572917 -1 2144
2146 2 275.211957 49.038738 46.6875934 -1 2145
2147 2 275.079858 49.0731328 46.6115774 -1 2146
2148 2 274.966129 49.1044181 46.5625647 -1 2147
2149 2 274.779458 49.1910938 46.5619567 -1 2148
2150 2 274.49277 49.2031667 46.5043748 -1 2149
2151 2 274.433367 49.0948975 46.5289798 -1 2150
2152 2 274.448634 49.0257326 46.5635271 -1 2151
2153 2 274.387643 49.0904377 46.4510692 -1 2151
2154 2 274.258983 49.0790434 46.3576127 -1 2153
2155 2 274.253675 48.9651652 46.3009019 -1 2154
2156 2 274.204404 48.9054591 46.1826244 -1 2155
2157 2 274.101237 48.9511927 46.1334674 -1 2156
2158 2 274.070836 49.023612 46.2575864 -1 2154
2159 2 273.987447 49.0108818 46.1499225 -1 2158
2160 2 273.975146 49.1097053 46.0429264 -1 2159
2161 2 273.951927 49.1691224 45.9848328 -1 2160
2162 2 273.852794 49.2795304 45.9054455 -1 2161
2163 2 273.852752 49.3666396 45.8023825 -1 2162
2164 2 273.952864 49.6251664 45.7219218 -1 2163
2165 2 274.063809 49.9697048 45.610276 -1 2164
2166 2 275.848529 48.9330576 46.8919623 -1 2143
2167 2 276.087456 49.0764312 46.8273288 -1 2166
2168 2 276.497152 48.7586856 46.9203396 -1 2167
2169 2 276.497474 48.581576 47.0576812 -1 2168
2170 2 276.513846 48.4733321 47.0971529 -1 2169
2171 2 276.087251 49.0779156 46.803998 -1 2167
2172 2 276.091403 49.0820894 46.7580559 -1 2171
2173 2 276.240282 48.9397184 46.7342878 -1 2172
2174 2 276.165005 48.9869706 46.6449727 -1 2173
2175 2 276.115211 49.0184465 46.5854976 -1 2174
2176 2 276.054337 49.1694085 46.4862417 -1 2175
2177 2 276.018322 49.1736025 46.4327024 -1 2176
2178 2 276.01902 49.0986113 46.3495891 -1 2177
2179 2 276.164396 49.1802013 46.2979416 -1 2178
2180 2 276.226371 49.224705 46.2811543 -1 2179
2181 2 276.288342 49.4422968 46.2201936 -1 2180
2182 2 276.397488 49.9082804 46.0918126 -1 2181
2183 2 276.529199 50.2456469 46.0064135 -1 2182
2184 2 276.537443 50.4181003 45.9179476 -1 2183
2185 2 276.465585 50.4037972 45.8140635 -1 2184
2186 2 276.496436 49.8922345 45.7433954 -1 2185
2187 2 276.495757 49.5713349 45.7130017 -1 2186
2188 2 276.532231 49.4260284 45.6452607 -1 2187
2189 2 276.671944 49.3778209 45.4928911 -1 2188
2190 2 276.758751 49.4903856 45.4493675 -1 2189
2191 2 276.826501 49.5859564 45.358246 -1 2190
2192 2 276.82295 49.6183734 45.3306167 -1 2191
2193 2 276.672492 49.6904821 45.2477249 -1 2192
2194 2 276.450514 49.8289532 45.1663348 -1 2193
2195 2 276.302594 49.9317918 45.1030453 -1 2194
2196 2 276.271236 50.0546985 44.9902249 -1 2195
2197 2 276.233373 50.32885 44.8811434 -1 2196
2198 2 276.089523 50.4261558 44.7502319 -1 2197
2199 2 275.988996 50.4373729 44.6147297 -1 2198
2200 2 275.799702 50.3677864 44.3797697 -1 2199
2201 2 275.548406 50.4925416 44.1556753 -1 2200
2202 2 275.450557 50.5475109 44.0842979 -1 2201
2203 2 275.312229 50.6014912 43.9821518 -1 2202
2204 2 275.135477 50.606878 43.8551305 -1 2203
2205 2 275.051348 50.6516328 43.6724232 -1 2204
2206 2 274.963598 50.6851676 43.4673123 -1 2205
2207 2 274.908242 50.4945729 43.3636812 -1 2206
2208 2 274.833112 50.2518286 43.2162265 -1 2207
2209 2 274.774163 50.2132277 43.1630827 -1 2208
2210 2 274.656731 50.0482808 43.0440636 -1 2209
2211 2 274.646827 49.7630135 42.9604771 -1 2210
2212 2 274.662558 49.6689265 42.951648 -1 2211
2213 2 274.647711 49.619524 42.9314852 -1 2212
2214 2 274.636841 49.5968146 42.83993 -1 2213
2215 2 274.600898 49.6193438 42.7840863 -1 2214
2216 2 274.597445 49.6850731 42.7526702 -1 2215
2217 2 274.516496 49.7484272 42.6830502 -1 2216
2218 2 274.376811 49.7862805 42.5815936 -1 2217
2219 2 274.226338 49.7928243 42.4354825 -1 2218
2220 2 274.297487 49.7230433 42.3659352 -1 2219
2221 2 274.391032 49.6235967 42.3273629 -1 2220
2222 2 274.4236 49.5895993 42.3148802 -1 2221
2223 2 274.136614 49.5929775 42.2565631 -1 2222
2224 2 273.986328 49.5077804 42.2129676 -1 2223
2225 2 273.940757 49.4787608 42.3221717 -1 2224
2226 2 273.818963 49.506827 42.4091626 -1 2225
2227 2 273.794732 49.5997619 42.485467 -1 2226
2228 2 273.873983 49.6439449 42.5195048 -1 2227
2229 2 274.503118 49.549616 42.3125202 -1 2222
2230 2 274.584405 49.5069305 42.3108042 -1 2229
2231 2 274.741919 49.5165727 42.3181326 -1 2230
2232 2 274.848899 49.5768699 42.3093498 -1 2231
2233 2 275.063554 49.5445653 42.3096606 -1 2232
2234 2 274.976667 49.45512 42.1880148 -1 2233
2235 2 274.912397 49.4649722 42.128129 -1 2234
2236 2 274.886798 49.4936088 42.0507138 -1 2235
2237 2 274.972085 49.2814097 42.0695521 -1 2236
2238 2 274.90108 49.4864623 42.0084074 -1 2237
2239 2 275.059519 49.548911 41.8945783 -1 2238
2240 2 275.225794 49.5150242 41.8164439 -1 2239
2241 2 275.146158 49.5292334 41.7761074 -1 2240
2242 2 275.090854 49.5527175 41.6935033 -1 2241
2243 2 275.095784 49.643029 41.6609558 -1 2242
2244 2 275.097016 49.5663517 41.6471736 -1 2243
2245 2 275.137461 49.6010827 41.605156 -1 2244
2246 2 275.133653 49.606485 41.5578257 -1 2245
2247 2 275.177332 49.6750928 41.5124991 -1 2246
2248 2 275.153556 49.6837409 41.4149234 -1 2247
2249 2 274.714686 49.2980864 42.7985659 -1 2216
2250 2 274.634465 49.0846402 42.7617294 -1 2249
2251 2 274.545133 48.8727241 42.6768199 -1 2250
2252 2 274.513638 48.7960794 42.6104981 -1 2251
2253 2 274.64015 50.1404875 42.7769304 -1 2214
2254 2 274.637568 50.3114296 42.7105178 -1 2253
2255 2 274.71768 49.6930318 42.9827912 -1 2212
2256 2 274.887567 49.7673373 43.0767549 -1 2255
2257 2 275.194973 49.8384839 43.1978743 -1 2256
2258 2 275.281642 49.8186086 43.2401733 -1 2257
2259 2 275.376024 49.8548261 43.3003146 -1 2258
2260 2 275.457902 49.9578287 43.3730838 -1 2259
2261 2 275.567207 50.1225834 43.4668199 -1 2260
2262 2 275.675273 50.1657773 43.5285754 -1 2261
2263 2 275.726331 50.2985071 43.5687334 -1 2262
2264 2 275.723743 50.405017 43.5786783 -1 2263
2265 2 275.662817 50.3780427 43.5241503 -1 2264
2266 2 275.719249 50.4424038 43.5964061 -1 2264
2267 2 275.596864 50.7321034 44.1137386 -1 2202
2268 2 275.74895 50.7513347 44.2096338 -1 2267
2269 2 275.812421 50.81642 44.3060898 -1 2268
2270 2 275.875112 50.8308905 44.3853382 -1 2269
2271 2 275.884497 50.8623064 44.4064176 -1 2270
2272 2 275.888045 50.9063908 44.4248905 -1 2271
2273 2 276.955457 49.8520842 45.3499705 -1 2192
2274 2 277.177452 49.9501522 45.4021488 -1 2273
2275 2 277.240567 50.0445968 45.4253418 -1 2274
2276 2 277.369476 50.1767023 45.5020478 -1 2275
2277 2 277.370592 50.1989283 45.5225832 -1 2276
2278 2 277.29797 49.3857317 45.4468642 -1 2191
2279 2 277.403846 49.3573017 45.5158742 -1 2278
2280 2 277.463675 49.3439192 45.5515228 -1 2279
2281 2 277.589485 49.2323565 45.5190505 -1 2280
2282 2 277.63837 49.2092656 45.4616846 -1 2281
2283 2 277.784788 49.101492 45.4554656 -1 2282
2284 2 277.874022 49.0498761 45.4549588 -1 2283
2285 2 278.167505 49.0605218 45.4836729 -1 2284
2286 2 278.6476 48.9942723 45.6007068 -1 2285
2287 2 279.008628 48.9663776 45.6909913 -1 2286
2288 2 279.355232 48.8863377 45.7384895 -1 2287
2289 2 279.460351 48.9015606 45.7087883 -1 2288
2290 2 279.43033 49.1254966 45.6297661 -1 2289
2291 2 279.684729 49.0920209 45.6548357 -1 2290
2292 2 279.615874 49.0970173 45.5501824 -1 2291
2293 2 279.446678 48.9846882 45.4887462 -1 2292
2294 2 279.367175 48.8947539 45.4169448 -1 2293
2295 2 279.270771 48.889586 45.7694523 -1 2287
2296 2 279.302967 48.8754017 45.7998715 -1 2295
2297 2 279.226875 48.9325042 45.871705 -1 2296
2298 2 279.083285 48.97021 45.9801777 -1 2297
2299 2 278.85205 49.0469377 46.0221773 -1 2298
2300 2 278.820942 49.0411978 46.0865386 -1 2299
2301 2 278.176926 49.0795765 45.3908899 -1 2285
2302 2 278.183943 49.1059242 45.3889233 -1 2301
2303 2 278.150554 49.1189537 45.3813174 -1 2302
2304 2 278.103675 49.1312251 45.3483344 -1 2303
2305 2 278.038889 49.0849447 45.2962423 -1 2304
2306 2 278.25304 49.0399394 45.2942656 -1 2305
2307 2 278.280073 48.995907 45.2814852 -1 2306
2308 2 277.646186 48.9745534 45.1923049 -1 2305
2309 2 277.5467 48.93807 45.155511 -1 2308
2310 2 277.531555 48.9241096 45.1314026 -1 2309
2311 2 277.462481 48.867838 45.0795125 -1 2310
2312 2 277.440495 48.8431147 45.0324161 -1 2311
2313 2 277.404224 48.7577261 44.9440127 -1 2312
2314 2 277.33288 48.73366 44.88772 -1 2313
2315 2 277.264293 48.7644792 44.8022005 -1 2314
2316 2 276.591538 50.2080306 46.0456619 -1 2183
2317 2 276.649499 50.1645655 46.0847921 -1 2316
2318 2 276.701857 50.1002986 46.1253969 -1 2317
2319 2 276.726679 50.0241936 46.1623188 -1 2318
2320 2 276.758637 49.7839745 46.2666825 -1 2319
2321 2 276.731737 49.6851796 46.2967817 -1 2320
2322 2 275.921021 48.8675222 46.3591019 -1 2178
2323 2 275.980177 48.78471 46.3573635 -1 2322
2324 2 275.993197 48.7381983 46.342413 -1 2323
2325 2 275.242331 50.2627849 52.3977102 -1 2073
2326 2 275.43921 50.3574405 52.4453227 -1 2325
2327 2 275.733087 50.5345547 52.4533431 -1 2326
2328 2 275.764154 50.5966813 52.4277352 -1 2327
2329 2 275.796174 50.6569069 52.4025483 -1 2328
2330 2 275.82068 50.7049188 52.3542416 -1 2329
2331 2 275.745164 50.6066865 52.2830502 -1 2330
2332 2 272.657995 50.8085815 53.7146923 -1 2047
2333 2 272.69457 50.6044883 53.6778705 -1 2332
2334 2 272.736356 50.5840479 53.665003 -1 2333
2335 2 272.742486 50.6281074 53.6369315 -1 2334
2336 2 272.550792 51.1651158 53.9998016 -1 2043
2337 2 272.415389 51.1954192 53.993579 -1 2336
2338 2 272.273191 51.1793895 54.0390932 -1 2337
2339 2 272.137681 51.1216278 54.0443608 -1 2338
2340 2 272.038466 51.1347325 54.0472081 -1 2339
2341 2 271.906837 51.1536301 54.0430819 -1 2340
2342 2 271.8792 51.1642806 54.0599058 -1 2341
2343 2 271.812016 51.1337712 54.0745789 -1 2342
2344 2 271.620482 51.0937385 54.0666756 -1 2343
2345 2 271.559983 51.120826 54.0750335 -1 2344
2346 2 271.24489 51.0430656 54.0482433 -1 2345
2347 2 271.180168 51.0028182 54.0646164 -1 2346
2348 2 271.102117 50.9938332 54.0743082 -1 2347
2349 2 271.568822 51.1395034 54.0977956 -1 2345
2350 2 271.577557 51.1591382 54.1204094 -1 2349
2351 2 271.574789 51.164485 54.1426977 -1 2350
2352 2 271.388357 51.1041766 53.9972063 -1 2344
2353 2 271.338449 51.1116476 53.9160328 -1 2352
2354 2 271.27656 51.1217185 53.8792624 -1 2353
2355 2 271.211427 51.1092541 53.84481 -1 2354
2356 2 271.196389 51.1017751 53.8193553 -1 2355
2357 2 271.226704 51.1780143 53.744624 -1 2356
2358 2 271.285931 51.2898953 53.647321 -1 2357
2359 2 271.408475 51.3081069 53.6450513 -1 2358
2360 2 271.420365 51.3053864 53.5771628 -1 2359
2361 2 271.574213 51.4809815 53.5603651 -1 2360
2362 2 271.727646 51.5675106 53.5315897 -1 2361
2363 2 271.802681 51.6520229 53.5114907 -1 2362
2364 2 271.832787 51.6058493 53.4528585 -1 2363
2365 2 271.893724 51.596089 53.4188775 -1 2364
2366 2 271.968147 51.6188672 53.3832487 -1 2365
2367 2 271.238173 51.1279057 53.5416443 -1 2360
2368 2 271.225178 50.9578509 53.4907281 -1 2367
2369 2 271.228003 50.8216154 53.4384291 -1 2368
2370 2 271.268081 50.7392062 53.3627776 -1 2369
2371 2 271.112522 50.7337904 53.2156175 -1 2370
2372 2 271.068008 50.6603194 53.14588 -1 2371
2373 2 271.159076 50.5806401 53.1739218 -1 2372
2374 2 271.200866 50.4927727 53.2405354 -1 2373
2375 2 271.270042 50.4354594 53.3555954 -1 2374
2376 2 271.030256 50.3700068 53.3882369 -1 2375
2377 2 271.012931 50.5918745 53.0969515 -1 2372
2378 2 270.958863 50.4952506 53.0518449 -1 2377
2379 2 270.853353 50.3650239 53.0245806 -1 2378
2380 2 270.686109 50.3445651 52.9709984 -1 2379
2381 2 270.580034 50.40302 52.8955524 -1 2380
2382 2 270.550857 50.3826728 52.845333 -1 2381
2383 2 270.548937 50.4447736 52.766239 -1 2382
2384 2 270.514524 50.4707315 52.7325806 -1 2383
2385 2 270.597162 50.491534 52.7225337 -1 2384
2386 2 270.75624 50.4568952 52.6874961 -1 2385
2387 2 270.864205 50.4684802 52.6364967 -1 2386
2388 2 270.935 50.5224167 52.6198632 -1 2387
2389 2 270.924487 50.5331684 52.5693456 -1 2388
2390 2 270.914593 50.6244749 52.5321278 -1 2389
2391 2 271.051225 50.6929444 52.5030039 -1 2390
2392 2 271.162474 50.7345334 52.4723701 -1 2391
2393 2 270.128323 50.839771 52.609218 -1 2384
2394 2 270.156254 50.9283694 52.5090751 -1 2393
2395 2 270.324096 50.3680168 52.9206716 -1 2380
2396 2 270.287107 50.3412335 52.940469 -1 2395
2397 2 270.267136 50.3096678 52.9642253 -1 2396
2398 2 270.206025 50.2382649 53.0086721 -1 2397
2399 2 270.17032 50.2329551 53.0259549 -1 2398
2400 2 270.080479 50.2583551 53.0286437 -1 2399
2401 2 269.949338 50.2772329 53.0240697 -1 2400
2402 2 269.97682 50.2836773 53.0758343 -1 2401
2403 2 270.144471 50.4582998 53.1096428 -1 2402
2404 2 270.177698 50.4993297 53.1344145 -1 2403
2405 2 270.200509 50.4966545 53.186402 -1 2404
2406 2 270.160498 50.5666671 53.2874237 -1 2405
2407 2 269.953007 50.602034 53.3130268 -1 2406
2408 2 269.880235 50.6557833 53.3389919 -1 2407
2409 2 270.724992 50.3829319 53.0443281 -1 2379
2410 2 270.640836 50.4465972 53.0432079 -1 2409
2411 2 270.609439 50.4737357 53.0571248 -1 2410
2412 2 270.582778 50.5021509 53.0718014 -1 2411
2413 2 270.557915 50.5423625 53.0852997 -1 2412
2414 2 270.557091 50.5539209 53.1072083 -1 2413
2415 2 270.524146 50.5759246 53.1686282 -1 2414
2416 2 263.418587 53.4025829 57.4608239 -1 1596
2417 2 263.542787 53.4772301 57.4271678 -1 2416
2418 2 263.550597 53.4351867 57.4108961 -1 2417
2419 2 263.828307 53.2204573 57.3756516 -1 2418
2420 2 263.482978 53.415334 57.2124323 -1 2419
2421 2 263.524129 53.1032246 56.9803809 -1 2420
2422 2 263.58012 53.0496151 56.974815 -1 2421
2423 2 263.511443 52.8720509 56.9388726 -1 2422
2424 2 262.570796 53.6946352 57.0011318 -1 2420
2425 2 262.568959 53.8504135 56.9795624 -1 2424
2426 2 262.695119 53.636186 56.962074 -1 2425
2427 2 262.726654 53.6296994 56.8983704 -1 2426
2428 2 262.69798 53.6956342 56.8134202 -1 2427
2429 2 262.812362 53.4706755 56.8421492 -1 2428
2430 2 262.931818 53.2220332 56.8280444 -1 2429
2431 2 262.940465 52.9566431 56.8187728 -1 2430
2432 2 262.969431 52.8267759 56.7713037 -1 2431
2433 2 263.162082 52.5477441 56.6809273 -1 2432
2434 2 263.238481 52.3764868 56.5772687 -1 2433
2435 2 263.208207 52.2891864 56.5126284 -1 2434
2436 2 263.282838 52.0419507 56.4660809 -1 2435
2437 2 263.378874 51.8043447 56.3750067 -1 2436
2438 2 263.454458 51.5626613 56.2805102 -1 2437
2439 2 263.510374 51.5769335 56.2419291 -1 2438
2440 2 263.6829 51.6444933 56.19467 -1 2439
2441 2 263.746113 51.6168099 56.1631948 -1 2440
2442 2 262.627725 53.8369183 56.7574345 -1 2428
2443 2 262.564008 54.0429701 56.6939572 -1 2442
2444 2 262.569567 54.1218501 56.63733 -1 2443
2445 2 262.51637 54.054118 56.5894689 -1 2444
2446 2 262.488248 54.1411389 56.4784235 -1 2445
2447 2 262.460456 54.5103025 56.3295252 -1 2446
2448 2 262.295344 54.8038226 56.3060609 -1 2447
2449 2 262.167884 55.1135984 56.0531733 -1 2448
2450 2 262.207961 55.2467117 55.9726216 -1 2449
2451 2 262.249949 55.2888822 55.9279875 -1 2450
2452 2 262.324705 55.1700466 55.8639792 -1 2451
2453 2 262.303078 55.2648962 55.777019 -1 2452
2454 2 262.244138 55.2344922 55.7231544 -1 2453
2455 2 262.041358 55.2272391 55.5925494 -1 2454
2456 2 262.028153 55.3048463 55.5329714 -1 2455
2457 2 261.9653 55.0953969 55.4551574 -1 2456
2458 2 261.837952 54.7293797 55.3860288 -1 2457
2459 2 261.667214 54.4676626 55.1777716 -1 2458
2460 2 261.4955 54.3571809 55.0432989 -1 2459
2461 2 261.462588 54.2634052 54.9557026 -1 2460
2462 2 261.534734 54.3109303 54.8453248 -1 2461
2463 2 262.29632 55.3061314 55.7468527 -1 2453
2464 2 262.280083 55.4601219 55.7234432 -1 2463
2465 2 262.12128 55.7671841 55.6767181 -1 2464
2466 2 262.026058 55.982621 55.6540352 -1 2465
2467 2 261.862039 56.1939437 55.6425808 -1 2466
2468 2 263.22242 53.0763202 57.2092812 -1 2420
2469 2 263.219663 52.9243039 57.2060464 -1 2468
2470 2 263.092582 52.5084367 57.1446468 -1 2469
2471 2 263.117502 52.4270313 57.0898282 -1 2470
2472 2 262.906668 52.2526748 56.9793312 -1 2471
2473 2 262.888038 52.2203389 56.9566416 -1 2472
2474 2 263.810412 53.2243561 57.3245974 -1 2419
2475 2 264.666775 52.5484623 57.4164196 -1 2474
2476 2 264.365782 51.9354463 57.4195824 -1 2475
2477 2 264.463277 51.73471 57.3478563 -1 2476
2478 2 264.51866 51.7090337 57.3383977 -1 2477
2479 2 264.497929 51.3800871 57.3324649 -1 2478
2480 2 264.613094 51.2989414 57.2948346 -1 2479
2481 2 264.639405 51.1791362 57.2217878 -1 2480
2482 2 264.69659 50.9660358 57.1201372 -1 2481
2483 2 264.700163 50.7361598 57.0103844 -1 2482
2484 2 264.720914 50.4886171 56.9536188 -1 2483
2485 2 264.907434 50.0579222 56.8589645 -1 2484
2486 2 264.905114 49.6598446 56.7707168 -1 2485
2487 2 264.910057 49.2733818 56.6821065 -1 2486
2488 2 264.89032 49.2072292 56.6636028 -1 2487
2489 2 265.008166 48.9049335 56.6087978 -1 2488
2490 2 265.049455 48.8518904 56.6002247 -1 2489
2491 2 265.105768 48.6837189 56.5389464 -1 2490
2492 2 265.170143 48.631267 56.5109591 -1 2491
2493 2 265.205756 48.6241278 56.4474948 -1 2492
2494 2 265.208799 48.6257508 56.4240936 -1 2493
2495 2 265.185979 48.6201461 56.3253871 -1 2494
2496 2 265.181604 48.6182854 56.3010278 -1 2495
2497 2 265.213308 48.5471192 56.2454812 -1 2496
2498 2 265.060712 48.3687349 56.121415 -1 2497
2499 2 265.030179 48.1046963 56.0323828 -1 2498
2500 2 265.038412 47.9107241 56.036423 -1 2499
2501 2 265.00772 47.7222196 56.0084203 -1 2500
2502 2 264.988418 47.6287268 55.9935461 -1 2501
2503 2 264.954249 47.5075379 55.9795522 -1 2502
2504 2 264.874776 47.1167235 55.8503441 -1 2503
2505 2 264.945371 46.8976551 55.7980921 -1 2504
2506 2 265.033787 46.6544908 55.8477648 -1 2505
2507 2 265.026813 46.4580358 55.9443531 -1 2506
2508 2 265.018529 46.424708 55.9710834 -1 2507
2509 2 265.021796 46.3473156 56.0774703 -1 2508
2510 2 264.974922 46.2292647 56.2512238 -1 2509
2511 2 265.06198 46.0283881 56.3903075 -1 2510
2512 2 265.115928 45.9583036 56.5292835 -1 2511
2513 2 265.130921 45.9262418 56.6079882 -1 2512
2514 2 265.087028 45.7399522 56.7438163 -1 2513
2515 2 264.86914 45.5866954 56.6988106 -1 2514
2516 2 264.76534 45.4945664 56.6674841 -1 2515
2517 2 264.841944 45.3398881 56.6552571 -1 2516
2518 2 264.857928 45.3259933 56.6363401 -1 2517
2519 2 264.728109 45.4927441 56.7321097 -1 2516
2520 2 264.692391 45.4656343 56.7765878 -1 2519
2521 2 264.850495 45.5567828 56.8661005 -1 2520
2522 2 264.93723 45.5766617 56.9753783 -1 2521
2523 2 265.000124 45.5572334 57.085378 -1 2522
2524 2 265.0103 45.6433148 57.2186678 -1 2523
2525 2 265.017148 45.6795684 57.2389114 -1 2524
2526 2 265.218943 45.5848026 57.2666546 -1 2524
2527 2 265.328194 45.2368218 57.3106762 -1 2526
2528 2 265.314344 45.2727795 57.3746651 -1 2527
2529 2 265.442731 44.9691844 57.344801 -1 2527
2530 2 265.491025 44.9322968 57.2875145 -1 2529
2531 2 265.49657 44.8947874 57.2459233 -1 2530
2532 2 265.367001 44.6438321 57.2069361 -1 2531
2533 2 265.348365 44.5690713 57.3087421 -1 2532
2534 2 265.394442 44.6247759 57.4770248 -1 2533
2535 2 265.405825 44.7542682 57.5333702 -1 2534
2536 2 265.25458 44.5092861 57.1317999 -1 2532
2537 2 265.245765 44.4568859 56.946264 -1 2536
2538 2 265.217292 44.4217573 56.850049 -1 2537
2539 2 265.203534 44.3544729 56.8325204 -1 2538
2540 2 265.094042 44.2509255 56.7537559 -1 2539
2541 2 264.998177 44.2823076 56.683504 -1 2540
2542 2 265.10511 44.0923026 56.7292461 -1 2541
2543 2 265.069297 43.9961856 56.7113042 -1 2542
2544 2 265.071195 43.9795399 56.6900053 -1 2543
2545 2 265.072136 43.9638931 56.668389 -1 2544
2546 2 264.999842 43.9333503 56.6108815 -1 2545
2547 2 264.926655 43.8763672 56.5567215 -1 2546
2548 2 264.892465 43.8175396 56.5102493 -1 2547
2549 2 264.886188 43.7223787 56.4739108 -1 2548
2550 2 264.853906 43.6170414 56.4578331 -1 2549
2551 2 264.755939 43.5746757 56.3731376 -1 2550
2552 2 264.693433 43.4929291 56.3481849 -1 2551
2553 2 264.709372 43.4575942 56.2603387 -1 2552
2554 2 264.639469 43.0978917 56.3423519 -1 2552
2555 2 264.600751 42.9324017 56.2851409 -1 2554
2556 2 264.544676 42.8267726 56.1689372 -1 2555
2557 2 264.484773 42.7444732 56.0250244 -1 2556
2558 2 264.455958 42.6859352 55.9077511 -1 2557
2559 2 264.484748 42.6765052 55.8666105 -1 2558
2560 2 264.534933 42.6185736 55.8597751 -1 2559
2561 2 264.571322 42.5621975 55.8262122 -1 2560
2562 2 264.595879 42.4811476 55.7697167 -1 2561
2563 2 264.772232 42.4562174 55.6866898 -1 2562
2564 2 264.896292 42.5430012 55.6748939 -1 2563
2565 2 264.928561 42.5210331 55.6599475 -1 2564
2566 2 264.887688 42.6291802 55.7337669 -1 2563
2567 2 264.916084 42.6011051 55.7906625 -1 2566
2568 2 264.897185 42.6540352 55.8519161 -1 2567
2569 2 264.891967 42.6762292 55.9197749 -1 2568
2570 2 264.886546 44.5385507 56.6041249 -1 2541
2571 2 264.84194 44.4937811 56.5777143 -1 2570
2572 2 264.750946 44.5527519 56.600183 -1 2571
2573 2 264.737722 44.6299934 56.6350506 -1 2572
2574 2 264.769521 44.6908826 56.6568395 -1 2573
2575 2 264.826944 44.8798007 56.66639 -1 2574
2576 2 264.819085 44.8940642 56.5675651 -1 2575
2577 2 265.700771 44.9889557 57.2487268 -1 2531
2578 2 265.771772 44.969317 57.2173255 -1 2577
2579 2 265.140279 45.637138 57.3397558 -1 2526
2580 2 264.993891 45.6149049 57.3860692 -1 2579
2581 2 264.996161 45.6371589 57.4311266 -1 2580
2582 2 264.929399 46.3448965 55.7263148 -1 2506
2583 2 264.804991 46.2472991 55.6917641 -1 2582
2584 2 264.88168 46.2263276 55.5900092 -1 2583
2585 2 264.914381 46.1733287 55.46026 -1 2584
2586 2 264.849834 46.0972818 55.3149733 -1 2585
2587 2 264.785136 46.0278955 55.1926137 -1 2586
2588 2 264.696754 45.9509707 55.0667456 -1 2587
2589 2 264.660332 46.0296249 54.9538766 -1 2588
2590 2 264.680417 46.1248482 54.8257041 -1 2589
2591 2 264.568832 45.9362771 54.8057718 -1 2590
2592 2 264.567279 45.9065959 54.7855723 -1 2591
2593 2 264.591693 45.86785 54.6521926 -1 2592
2594 2 264.597441 45.8488861 54.6319439 -1 2593
2595 2 264.629431 45.8916125 54.5846038 -1 2594
2596 2 264.668628 45.8468472 54.4786724 -1 2595
2597 2 264.651513 45.8654499 54.4013503 -1 2596
2598 2 264.611469 45.9209037 54.3147866 -1 2597
2599 2 264.598044 45.9786525 54.2329772 -1 2598
2600 2 264.503179 46.038219 54.1355021 -1 2599
2601 2 264.476686 46.0859279 54.0287107 -1 2600
2602 2 264.432211 46.1697196 53.8660275 -1 2601
2603 2 264.425867 46.2065241 53.8122325 -1 2602
2604 2 264.561147 46.3169992 53.8231857 -1 2603
2605 2 264.666675 46.5068905 53.7941796 -1 2604
2606 2 264.697775 46.568888 53.7680194 -1 2605
2607 2 264.708675 46.5950127 53.7427777 -1 2606
2608 2 264.674697 46.649451 53.681407 -1 2607
2609 2 264.318861 46.2362039 53.7403817 -1 2603
2610 2 264.09439 46.2757244 53.5974906 -1 2609
2611 2 263.982065 46.3226647 53.450965 -1 2610
2612 2 263.957749 46.2996491 53.306392 -1 2611
2613 2 263.955637 46.23661 53.1951185 -1 2612
2614 2 263.953632 46.189082 53.1294958 -1 2613
2615 2 263.954211 46.040973 53.0061074 -1 2614
2616 2 263.963744 46.1502047 52.9218958 -1 2615
2617 2 263.973903 46.198762 52.8219841 -1 2616
2618 2 264.071932 46.1474981 52.7755143 -1 2617
2619 2 264.075229 46.1280109 52.7548529 -1 2618
2620 2 264.07852 46.1085202 52.73419 -1 2619
2621 2 264.145972 46.1842072 52.6652736 -1 2620
2622 2 264.089444 46.3349209 52.6109775 -1 2621
2623 2 264.071222 46.326218 52.5610287 -1 2622
2624 2 264.081673 46.3818768 52.5079563 -1 2623
2625 2 264.141976 46.5515118 52.4492023 -1 2624
2626 2 263.99419 46.8253737 52.3616263 -1 2625
2627 2 263.958804 46.9520407 52.3144867 -1 2626
2628 2 263.911421 46.9427846 52.2592046 -1 2627
2629 2 263.844964 46.8749277 52.2081102 -1 2628
2630 2 263.806893 46.5674566 52.2177435 -1 2629
2631 2 263.731602 46.4154311 52.1523293 -1 2630
2632 2 263.717163 46.3868719 52.1295884 -1 2631
2633 2 263.653731 46.4013404 52.0682878 -1 2632
2634 2 263.915827 47.1878532 52.1800777 -1 2629
2635 2 263.956844 47.3265239 52.1456553 -1 2634
2636 2 263.960618 47.484621 52.101731 -1 2635
2637 2 263.924778 47.5792957 52.0587527 -1 2636
2638 2 263.926232 47.8266541 52.002679 -1 2637
2639 2 263.779032 47.871674 51.8978333 -1 2638
2640 2 263.807681 47.912704 51.8263649 -1 2639
2641 2 263.824801 47.9620288 51.7754707 -1 2640
2642 2 263.756304 47.9865703 51.7356652 -1 2641
2643 2 263.901297 48.0456262 51.5169568 -1 2642
2644 2 263.920601 48.0625357 51.4707483 -1 2643
2645 2 264.235295 48.654032 51.4289118 -1 2644
2646 2 264.243414 48.86898 51.4262494 -1 2645
2647 2 264.299192 48.9054191 51.4796378 -1 2646
2648 2 264.330867 48.8620794 51.5626352 -1 2647
2649 2 264.310088 48.8542479 51.5835013 -1 2648
2650 2 264.265923 48.7091539 51.4037376 -1 2645
2651 2 264.430187 49.062008 51.2463601 -1 2650
2652 2 264.523785 49.2256229 51.1954437 -1 2651
2653 2 264.614875 49.4468674 51.1842393 -1 2652
2654 2 264.535827 49.5531468 51.1316547 -1 2653
2655 2 264.503228 49.6623473 51.087586 -1 2654
2656 2 264.509074 49.8142675 51.0928847 -1 2655
2657 2 264.587845 50.0496448 51.0064261 -1 2656
2658 2 264.627997 50.0549151 50.9896927 -1 2657
2659 2 264.667417 50.0808634 50.9701747 -1 2658
2660 2 263.949173 48.0907869 51.3771911 -1 2644
2661 2 264.084723 48.2414847 51.3115409 -1 2660
2662 2 264.198334 48.3450218 51.2480452 -1 2661
2663 2 264.233913 48.3999353 51.152428 -1 2662
2664 2 264.211072 48.4820087 51.0422663 -1 2663
2665 2 264.28657 48.5328896 51.0261336 -1 2664
2666 2 264.73276 48.2919041 51.1184339 -1 2665
2667 2 265.031056 48.2303677 51.1359602 -1 2666
2668 2 265.174965 48.3226037 51.0803538 -1 2667
2669 2 265.361197 48.3965933 51.0829817 -1 2668
2670 2 265.345086 48.2662689 51.0729003 -1 2669
2671 2 265.375448 48.1574788 50.9976637 -1 2670
2672 2 265.381346 48.0889113 50.983864 -1 2671
2673 2 265.378323 48.0417404 50.9655767 -1 2672
2674 2 265.571272 48.4983162 51.1343721 -1 2669
2675 2 265.699746 48.6463745 51.1640596 -1 2674
2676 2 265.739486 48.6934013 51.1895162 -1 2675
2677 2 264.130364 48.5100361 50.9758147 -1 2665
2678 2 263.974251 48.4843831 50.9259992 -1 2677
2679 2 263.849399 48.4832952 50.8075809 -1 2678
2680 2 263.846821 48.2848798 50.9519131 -1 2678
2681 2 263.802307 48.160405 50.9836378 -1 2680
2682 2 263.758547 48.1069918 51.0300553 -1 2681
2683 2 263.676209 47.9822314 50.9596436 -1 2682
2684 2 263.662873 47.9361737 50.8917819 -1 2683
2685 2 263.66501 48.087048 50.8486663 -1 2684
2686 2 263.619525 48.3107852 50.7872221 -1 2685
2687 2 263.61453 48.3831695 50.7530606 -1 2686
2688 2 263.577221 48.4183854 50.7177526 -1 2687
2689 2 263.505174 48.4888817 50.647629 -1 2688
2690 2 263.510391 48.5066809 50.6224851 -1 2689
2691 2 263.52556 48.9331571 50.569813 -1 2690
2692 2 263.395554 49.0084886 50.5597103 -1 2691
2693 2 263.294003 49.0678289 50.604566 -1 2692
2694 2 263.084394 49.3493607 50.6006942 -1 2693
2695 2 262.948001 49.3794075 50.5955683 -1 2694
2696 2 262.725194 49.3649205 50.6044097 -1 2695
2697 2 263.521497 48.5432493 50.5721991 -1 2690
2698 2 263.504292 48.5719539 50.4701187 -1 2697
2699 2 263.498762 48.5156096 50.4526378 -1 2698
2700 2 263.540554 48.1997442 51.2154143 -1 2661
2701 2 263.434513 48.2708604 51.1626869 -1 2700
2702 2 263.343831 48.2665103 51.1227356 -1 2701
2703 2 263.072122 48.2095632 50.9614259 -1 2702
2704 2 262.916089 48.1929085 50.8400616 -1 2703
2705 2 263.909134 47.9938707 52.0013055 -1 2638
2706 2 263.80082 48.0637088 51.9956723 -1 2705
2707 2 263.659848 48.1774558 52.0020166 -1 2706
2708 2 263.621133 48.1878041 52.0172456 -1 2707
2709 2 263.906267 46.4322093 52.3255575 -1 2628
2710 2 263.497783 46.2949439 52.2919287 -1 2709
2711 2 263.30989 46.5236919 52.2986552 -1 2710
2712 2 263.308323 46.6293136 52.3320294 -1 2711
2713 2 263.284646 46.6836237 52.3919602 -1 2712
2714 2 263.200436 46.620509 52.4563664 -1 2713
2715 2 263.967174 47.0629724 52.4443956 -1 2627
2716 2 263.910743 47.2465143 52.4334548 -1 2715
2717 2 263.850863 47.372168 52.4771468 -1 2716
2718 2 263.728548 47.2610953 52.4928393 -1 2717
2719 2 263.611972 47.1847341 52.5050954 -1 2718
2720 2 263.686705 47.2293278 52.5607171 -1 2719
2721 2 263.766385 47.3528351 52.5830379 -1 2720
2722 2 263.767899 47.4400493 52.6194237 -1 2721
2723 2 264.020946 46.0978647 52.5817541 -1 2623
2724 2 264.026101 46.0774037 52.5615651 -1 2723
2725 2 263.976984 46.0880017 52.5271663 -1 2724
2726 2 263.748887 46.368591 53.1629216 -1 2613
2727 2 263.686137 46.4069037 53.1700097 -1 2726
2728 2 263.610831 46.3844441 53.2066826 -1 2727
2729 2 263.581558 46.3505204 53.2295951 -1 2728
2730 2 263.548317 46.3420229 53.2483992 -1 2729
2731 2 263.565259 46.2987523 53.2811237 -1 2730
2732 2 263.578265 46.166084 53.3488375 -1 2731
2733 2 263.586463 46.0473606 53.4376546 -1 2732
2734 2 263.589754 46.0094631 53.4671432 -1 2733
2735 2 264.052483 46.3311759 53.6061133 -1 2610
2736 2 263.965998 46.4420212 53.6228637 -1 2735
2737 2 263.946282 46.5334161 53.6308638 -1 2736
2738 2 263.870517 46.5771657 53.6346967 -1 2737
2739 2 264.005492 46.734986 53.6628505 -1 2738
2740 2 263.870367 46.8375397 53.6476973 -1 2739
2741 2 263.64594 46.9086647 53.5486248 -1 2740
2742 2 263.576479 46.9282214 53.5092556 -1 2741
2743 2 263.489652 46.8786599 53.2853115 -1 2742
2744 2 263.421457 46.7819047 53.1426124 -1 2743
2745 2 263.407939 46.691692 53.0568112 -1 2744
2746 2 263.433057 46.5038386 52.9910994 -1 2745
2747 2 263.451187 46.402366 52.8887633 -1 2746
2748 2 263.456544 46.3428751 52.8499793 -1 2747
2749 2 264.014679 46.7414811 53.6160373 -1 2739
2750 2 264.655347 46.2696216 54.7777642 -1 2590
2751 2 264.641095 46.3074391 54.7461525 -1 2750
2752 2 264.529576 46.4803667 54.7734061 -1 2751
2753 2 264.52101 46.4720304 54.8205855 -1 2752
2754 2 264.455776 46.5035136 54.8278252 -1 2753
2755 2 264.330526 51.9860216 57.4294605 -1 2476
2756 2 264.219941 52.150548 57.4563961 -1 2755
2757 2 263.937752 52.2573449 57.4820115 -1 2756
2758 2 264.021729 52.3181185 57.5132993 -1 2757
2759 2 264.012353 52.2996448 57.5848229 -1 2758
2760 2 263.977272 52.2709333 57.6056583 -1 2759
2761 2 264.708296 52.2593798 57.2990098 -1 2475
2762 2 264.628127 52.0194713 57.2694233 -1 2761
2763 2 264.627657 52.0177446 57.2459546 -1 2762
2764 2 263.927931 53.2102117 57.8905759 -1 1595
2765 2 263.984276 53.2233 57.9466206 -1 2764
2766 2 263.909453 53.1780782 58.0562787 -1 2765
2767 2 263.700725 52.9078903 57.8889684 -1 1595
2768 2 263.755254 52.7690436 57.9657325 -1 2767
2769 2 263.81986 52.7143585 58.0327921 -1 2768
2770 2 250.985668 51.3904525 62.9989946 -1 1445
2771 2 250.906701 52.0165618 62.8984184 -1 2770
2772 2 250.768106 52.3029003 62.8094697 -1 2771
2773 2 250.736574 52.4188286 62.7642815 -1 2772
2774 2 250.922167 52.6221732 62.8649354 -1 2773
2775 2 251.005107 52.7483502 62.9100358 -1 2774
2776 2 250.891632 51.330203 62.9194081 -1 2770
2777 2 250.777989 51.2805078 62.8346833 -1 2776
2778 2 251.540102 51.521297 63.6003512 -1 1443
2779 2 251.686325 51.543353 63.6721555 -1 2778
2780 2 251.686614 51.5846025 63.6899471 -1 2779
2781 2 245.169815 54.3455668 67.1294485 -1 805
2782 2 244.904403 54.2763432 67.0688479 -1 2781
2783 2 244.695933 54.1839891 67.0215433 -1 2782
2784 2 244.404692 54.027756 66.9203301 -1 2783
2785 2 244.253195 53.8844961 66.890259 -1 2784
2786 2 244.065334 53.9359249 66.8263405 -1 2785
2787 2 243.773431 53.9715915 66.7470078 -1 2786
2788 2 243.645903 54.0415171 66.9602806 -1 2787
2789 2 243.676424 54.0330701 67.0402321 -1 2788
2790 2 243.660249 54.0526953 67.0592204 -1 2789
2791 2 243.647914 54.1119348 67.0731784 -1 2790
2792 2 244.187693 54.2830407 67.1403104 -1 2791
2793 2 244.290327 54.4199025 67.1627026 -1 2792
2794 2 244.373826 54.4577615 67.1960494 -1 2793
2795 2 244.388085 54.479073 67.2199236 -1 2794
2796 2 244.462617 54.4851508 67.3053199 -1 2795
2797 2 243.525003 54.1442769 67.0723372 -1 2791
2798 2 243.340236 54.2138486 67.1049395 -1 2797
2799 2 243.41616 54.3175655 67.1518844 -1 2798
2800 2 243.511144 54.2207133 66.617851 -1 2787
2801 2 243.483462 54.3250167 66.5737118 -1 2800
2802 2 243.506927 54.3967551 66.4940457 -1 2801
2803 2 243.6002 54.4127042 66.4832167 -1 2802
2804 2 243.995554 53.8914788 66.7474009 -1 2787
2805 2 244.029584 53.8597213 66.7332965 -1 2804
2806 2 244.143585 53.7544123 66.7189066 -1 2805
2807 2 244.235005 53.6454486 66.7011859 -1 2806
2808 2 244.32331 53.6217472 66.6465273 -1 2807
2809 2 244.019302 53.8417307 66.5143789 -1 2808
2810 2 244.00577 53.8959912 66.47997 -1 2809
2811 2 243.630356 54.4620957 67.8814674 -1 786
2812 2 243.404449 54.065631 67.9261784 -1 2811
2813 2 243.219001 53.8855402 67.9463435 -1 2812
2814 2 243.026457 53.763719 67.9570728 -1 2813
2815 2 242.897434 53.5265022 68.0198053 -1 2814
2816 2 242.869045 53.4896643 68.0453021 -1 2815
2817 2 242.818093 53.2985729 67.990032 -1 2816
2818 2 242.796843 53.187758 67.9280253 -1 2817
2819 2 242.768084 53.1254125 67.8578591 -1 2818
2820 2 242.689881 52.9650931 67.7688454 -1 2819
2821 2 242.606735 52.7584968 67.6855708 -1 2820
2822 2 242.019839 52.3387708 67.7497915 -1 2821
2823 2 241.954343 52.1433807 67.8664379 -1 2822
2824 2 241.475656 51.8439644 68.0327661 -1 2823
2825 2 241.397849 52.075868 68.0128525 -1 2824
2826 2 241.383761 52.3113691 68.002165 -1 2825
2827 2 241.380973 52.3918404 68.0402076 -1 2826
2828 2 241.334365 52.5619584 68.0335799 -1 2827
2829 2 241.32501 52.6243551 68.0981415 -1 2828
2830 2 241.30491 52.631441 68.1189992 -1 2829
2831 2 241.308167 52.209589 68.0798656 -1 2827
2832 2 241.003946 51.3432001 68.1302636 -1 2824
2833 2 240.741799 51.1915248 68.1366201 -1 2832
2834 2 240.472231 51.1194538 68.1311248 -1 2833
2835 2 240.424323 51.0320675 68.1612629 -1 2834
2836 2 240.319051 50.812932 68.1006907 -1 2835
2837 2 240.17283 50.65112 68.076245 -1 2836
2838 2 240.031129 50.5918186 68.0383396 -1 2837
2839 2 239.771074 50.3322893 68.0359493 -1 2838
2840 2 239.862057 50.318932 68.0259467 -1 2839
2841 2 239.949857 50.2220059 68.0018534 -1 2840
2842 2 240.003095 50.1925648 67.9634643 -1 2841
2843 2 239.978742 50.2791752 67.9228961 -1 2842
2844 2 239.96415 50.3425903 67.8869312 -1 2843
2845 2 239.956736 50.3841975 67.8550151 -1 2844
2846 2 239.500857 50.1072826 68.0276027 -1 2839
2847 2 239.279122 49.944452 67.9927989 -1 2846
2848 2 239.068904 49.9188748 67.9158594 -1 2847
2849 2 238.850387 49.8930179 67.9894401 -1 2848
2850 2 238.719647 49.7780997 67.9615671 -1 2849
2851 2 238.4859 49.7438623 67.9842829 -1 2850
2852 2 238.178214 49.6098365 67.9856506 -1 2851
2853 2 237.839885 49.4296558 67.9898227 -1 2852
2854 2 237.772425 49.402202 68.0606993 -1 2853
2855 2 237.752489 49.3962065 68.0842597 -1 2854
2856 2 237.67272 49.3699351 68.1789282 -1 2855
2857 2 237.646295 49.4149386 68.194695 -1 2856
2858 2 237.649233 49.4342339 68.2433333 -1 2857
2859 2 237.681601 49.156117 67.8789593 -1 2853
2860 2 237.716842 49.0295929 67.7739667 -1 2859
2861 2 237.832618 48.9703275 67.6455606 -1 2860
2862 2 237.919077 48.9515963 67.6344735 -1 2861
2863 2 237.962312 49.9007502 67.5113828 -1 2862
2864 2 237.912173 50.158061 67.5698899 -1 2863
2865 2 237.886292 50.146512 67.6438083 -1 2864
2866 2 237.969813 48.994129 67.5851132 -1 2862
2867 2 237.968998 49.0091349 67.5324618 -1 2866
2868 2 237.991604 49.0041275 67.4857101 -1 2867
2869 2 237.964401 48.8901227 67.3458118 -1 2868
2870 2 237.979098 48.6796143 67.2496944 -1 2869
2871 2 238.108965 48.4686365 67.2448765 -1 2870
2872 2 238.487015 48.4043534 67.2554439 -1 2871
2873 2 238.778208 48.4428829 67.3416638 -1 2872
2874 2 238.989929 48.3874466 67.3287452 -1 2873
2875 2 239.00662 48.3608689 67.234269 -1 2874
2876 2 237.674265 48.3517082 67.8585063 -1 2860
2877 2 237.658123 47.8451317 67.9731873 -1 2876
2878 2 237.723129 47.6694433 68.0806541 -1 2877
2879 2 237.709817 47.3886658 68.2420394 -1 2878
2880 2 237.613938 47.3319206 68.2621787 -1 2879
2881 2 237.152649 47.0686801 68.4916404 -1 2880
2882 2 237.02447 46.726507 68.6210846 -1 2881
2883 2 236.919586 46.3668132 68.7554884 -1 2882
2884 2 236.845587 46.0962864 68.8825647 -1 2883
2885 2 237.075794 45.8277036 69.1757609 -1 2884
2886 2 237.082611 45.6572077 69.4298076 -1 2885
2887 2 236.986217 45.4996956 69.5665416 -1 2886
2888 2 236.753166 45.2617241 69.6708421 -1 2887
2889 2 236.672131 44.9971436 69.8488537 -1 2888
2890 2 236.510579 45.0525389 69.9534439 -1 2889
2891 2 236.411476 45.1684619 70.0322532 -1 2890
2892 2 236.471755 45.2644349 70.1842493 -1 2891
2893 2 236.487972 45.3243744 70.3878733 -1 2892
2894 2 236.358636 45.1964838 70.5195592 -1 2893
2895 2 236.389417 45.2107624 70.7310612 -1 2894
2896 2 236.350747 45.3945615 70.8613687 -1 2895
2897 2 236.342482 45.5909357 71.0196579 -1 2896
2898 2 236.270083 45.6746543 71.1323491 -1 2897
2899 2 236.268451 45.6898794 71.2880816 -1 2898
2900 2 236.308592 45.7967219 71.4105081 -1 2899
2901 2 236.501382 45.6509363 71.5560989 -1 2900
2902 2 236.493316 45.8767035 71.6842288 -1 2901
2903 2 236.483477 45.9581126 71.7252733 -1 2902
2904 2 236.453143 46.0432397 71.8162384 -1 2903
2905 2 236.354942 46.1743588 71.8672556 -1 2904
2906 2 236.338961 46.3522883 72.0002226 -1 2905
2907 2 236.503399 46.4853453 72.1853289 -1 2906
2908 2 236.422088 46.4586385 72.2855544 -1 2907
2909 2 236.373624 46.5692532 72.3445782 -1 2908
2910 2 236.440551 46.6450387 72.3680796 -1 2909
2911 2 236.440533 46.897308 72.412941 -1 2910
2912 2 236.440766 46.9812322 72.4278621 -1 2911
2913 2 236.356105 47.3469662 72.499934 -1 2912
2914 2 236.333307 47.623362 72.5642446 -1 2913
2915 2 236.250927 47.7522793 72.6425521 -1 2914
2916 2 235.941967 48.621206 72.5890583 -1 2915
2917 2 235.66126 48.7005452 72.5206135 -1 2916
2918 2 235.336959 48.9565459 72.4214836 -1 2917
2919 2 235.08367 49.1817481 72.3871112 -1 2918
2920 2 235.08984 49.3097411 72.473935 -1 2919
2921 2 236.006364 48.6358692 72.620296 -1 2916
2922 2 236.131732 48.6732098 72.681266 -1 2921
2923 2 236.231976 48.7137909 72.7390467 -1 2922
2924 2 236.140082 48.7900397 72.796798 -1 2923
2925 2 236.010991 48.9814621 72.7806899 -1 2924
2926 2 235.791216 49.3000988 72.7617777 -1 2925
2927 2 235.586738 49.3282241 72.8936264 -1 2926
2928 2 235.378254 49.3731819 73.102122 -1 2927
2929 2 235.109181 49.298673 73.1644762 -1 2928
2930 2 235.261964 49.3943627 73.2451557 -1 2929
2931 2 235.19091 49.2518683 73.418323 -1 2930
2932 2 235.182761 49.2176548 73.5815963 -1 2931
2933 2 235.320249 48.9966555 73.7622387 -1 2932
2934 2 235.441593 48.9060361 73.8416721 -1 2933
2935 2 235.40268 48.801836 73.8800418 -1 2934
2936 2 235.374581 48.7427561 73.9391929 -1 2935
2937 2 235.371002 48.7188816 73.9689927 -1 2936
2938 2 235.287434 48.6932098 74.0174228 -1 2937
2939 2 235.33485 48.7130536 74.0988803 -1 2938
2940 2 235.345408 48.7164535 74.1259883 -1 2939
2941 2 235.38407 48.7392444 74.1795555 -1 2940
2942 2 235.37156 48.8792793 74.2364378 -1 2941
2943 2 235.388812 48.9465128 74.2809398 -1 2942
2944 2 235.433421 48.6487192 74.3577785 -1 2943
2945 2 235.467036 48.6983011 74.380183 -1 2944
2946 2 235.541022 48.5717459 74.4867877 -1 2945
2947 2 235.617899 48.578923 74.5466847 -1 2946
2948 2 235.652793 48.5756782 74.5773197 -1 2947
2949 2 235.810661 48.5610054 74.7020275 -1 2948
2950 2 235.839942 48.4285989 74.75179 -1 2949
2951 2 235.832247 48.4335057 74.7768319 -1 2950
2952 2 235.856011 48.4387087 74.8316353 -1 2951
2953 2 237.858026 47.5274487 68.2438728 -1 2879
2954 2 237.942171 47.5241682 68.2808928 -1 2953
2955 2 237.286377 47.6885908 67.9446898 -1 2877
2956 2 237.233439 47.6655777 67.889899 -1 2955
2957 2 237.193395 47.6927604 68.0339667 -1 2956
2958 2 239.464218 50.0048844 67.9859494 -1 2847
2959 2 239.545697 50.0627047 67.9646431 -1 2958
2960 2 239.705106 50.0506904 67.8888423 -1 2959
2961 2 239.789312 50.0959283 67.8698549 -1 2960
2962 2 241.618952 52.5622636 67.6792606 -1 2822
2963 2 241.54203 52.5915892 67.7127076 -1 2962
2964 2 241.513567 52.5899551 67.7582628 -1 2963
2965 2 241.495885 52.6401819 67.798126 -1 2964
2966 2 241.449855 52.7464044 67.8255111 -1 2965
2967 2 241.447474 52.9323178 67.8233156 -1 2966
2968 2 241.408715 53.0500582 67.8251505 -1 2967
2969 2 241.543144 52.8559484 67.8493719 -1 2968
2970 2 241.603875 52.8197468 67.8392296 -1 2969
2971 2 241.707888 52.8163219 67.8063481 -1 2970
2972 2 241.726142 52.8089706 67.7356247 -1 2971
2973 2 241.353012 53.1518299 67.826595 -1 2968
2974 2 241.305548 53.2367592 67.831753 -1 2973
2975 2 241.639615 52.5634063 67.6326155 -1 2962
2976 2 241.643721 52.5622199 67.5339983 -1 2975
2977 2 241.647459 52.5821657 67.5069064 -1 2976
2978 2 243.303285 53.8287882 67.9189375 -1 2812
2979 2 243.287529 53.8023375 67.8954034 -1 2978
2980 2 243.195307 53.7249392 67.6687511 -1 2979
2981 2 243.146942 53.6565746 67.6458705 -1 2980
2982 2 243.353221 53.5021188 67.8999312 -1 2979
2983 2 243.363629 53.3901481 67.9671802 -1 2982
2984 2 243.366782 53.2849215 68.0322674 -1 2983
2985 3 225.091493 65.4238978 82.7523055 -1 438
2986 3 224.910328 65.4189317 82.7025965 -1 2985
2987 3 224.859419 65.3485786 82.6030549 -1 2986
2988 3 224.716713 65.3585681 82.5284238 -1 2987
2989 3 200.628958 75.9257748 95.0299533 -1 182
2990 3 200.617254 75.9746695 94.992349 -1 2989
2991 3 200.662147 76.0323448 94.9377413 -1 2990
2992 3 200.679012 76.0683491 94.8576758 -1 2991
2993 3 200.748394 76.1540815 94.8014094 -1 2992
2994 3 200.837894 76.2982263 94.7363268 -1 2993
2995 3 200.853836 76.2171038 94.7060582 -1 2994
2996 3 200.884732 76.1988284 94.6399042 -1 2995
2997 3 200.930062 76.2290461 94.5659653 -1 2996
2998 3 201.058688 76.3192767 94.4940479 -1 2997
2999 3 201.126326 76.419675 94.4343984 -1 2998
3000 3 201.102237 76.6487679 94.3061889 -1 2999
3001 3 201.189562 76.7611323 94.2476544 -1 3000
3002 3 201.216006 76.8125259 94.1911153 -1 3001
3003 3 201.241848 76.9025752 94.1263844 -1 3002
3004 3 201.189097 77.0415194 94.0122235 -1 3003
3005 3 201.292684 77.2243113 93.9168808 -1 3004
3006 3 201.315189 77.3202338 93.8757479 -1 3005
3007 3 201.260539 77.5507788 93.7931298 -1 3006
3008 3 201.259979 77.6515922 93.7470184 -1 3007
3009 3 201.200335 77.8238155 93.6504788 -1 3008
3010 3 201.213158 78.0067178 93.6407353 -1 3009
3011 3 201.297519 78.0673159 93.668768 -1 3010
3012 3 201.38906 78.1873133 93.6860334 -1 3011
3013 3 201.194153 77.8920631 93.6101279 -1 3009
3014 3 201.181793 77.9792468 93.5395208 -1 3013
3015 3 201.188964 78.0488319 93.4760086 -1 3014
3016 3 201.201429 78.0718162 93.397574 -1 3015
3017 3 201.212271 78.0590072 93.376775 -1 3016
3018 3 201.242762 78.183047 93.3063953 -1 3017
3019 3 201.272139 78.395404 93.1927281 -1 3018
3020 3 201.267618 78.5472851 93.1106631 -1 3019
3021 3 201.293965 78.5970707 93.0292893 -1 3020
3022 3 201.340384 78.6909253 92.9681195 -1 3021
3023 3 201.307528 78.7907239 92.8914887 -1 3022
3024 3 201.31163 78.927522 92.7888083 -1 3023
3025 3 201.290538 79.0471304 92.6850236 -1 3024
3026 3 201.153586 79.2835223 92.5627536 -1 3025
3027 3 201.096716 79.3902907 92.4805848 -1 3026
3028 3 201.065835 79.6186423 92.3794699 -1 3027
3029 3 201.0068 79.8224385 92.2782332 -1 3028
3030 3 200.99777 80.0045309 92.1904636 -1 3029
3031 3 200.951111 80.0658369 92.0936713 -1 3030
3032 3 200.877082 80.1882049 91.9801324 -1 3031
3033 3 200.694395 80.494035 91.837307 -1 3032
3034 3 200.368073 80.7884009 91.6962791 -1 3033
3035 3 200.373075 80.8388513 91.6621023 -1 3034
3036 3 200.388069 80.82715 91.6415023 -1 3035
3037 3 200.896256 80.3415313 91.8010861 -1 3036
3038 3 201.231405 80.0780638 91.7081889 -1 3037
3039 3 201.322061 79.9127043 91.6540606 -1 3038
3040 3 201.537158 79.9266483 91.5370674 -1 3039
3041 3 201.566042 79.8354086 91.4058201 -1 3040
3042 3 201.526656 79.8937113 91.3360028 -1 3041
3043 3 201.47183 79.9521622 91.1861248 -1 3042
3044 3 201.271406 80.0308143 91.1084309 -1 3043
3045 3 201.124477 80.1233638 91.1409369 -1 3044
3046 3 200.120807 81.198095 91.4971963 -1 3036
3047 3 199.924776 81.4854721 91.3308213 -1 3046
3048 3 199.639873 81.7539551 91.1262664 -1 3047
3049 3 199.484431 81.9032658 90.9932259 -1 3048
3050 3 199.438709 81.9642621 90.9222873 -1 3049
3051 3 199.412808 82.0965254 90.8161755 -1 3050
3052 3 199.244893 82.3000008 90.6965359 -1 3051
3053 3 199.196462 82.3544449 90.6519627 -1 3052
3054 3 199.176405 82.5509495 90.5865917 -1 3053
3055 3 199.177442 82.6738679 90.5129897 -1 3054
3056 3 199.252225 82.8451244 90.4442709 -1 3055
3057 3 199.311497 82.8922337 90.4209996 -1 3056
3058 3 199.4675 83.0067055 90.3778015 -1 3057
3059 3 199.638849 83.1975909 90.3495334 -1 3058
3060 3 199.748785 83.2917509 90.3017335 -1 3059
3061 3 199.957017 83.6082555 90.2584604 -1 3060
3062 3 200.066276 83.655126 90.2192471 -1 3061
3063 3 200.138492 83.7482348 90.1649422 -1 3062
3064 3 200.129435 83.8259992 90.0467097 -1 3063
3065 3 200.14254 83.9281256 89.9540308 -1 3064
3066 3 200.149219 84.0088225 89.8381689 -1 3065
3067 3 200.103651 84.1189883 89.7845025 -1 3066
3068 3 200.075259 84.1871665 89.6899342 -1 3067
3069 3 200.023701 84.2190863 89.5972941 -1 3068
3070 3 199.952589 84.3008759 89.4921943 -1 3069
3071 3 199.946499 84.4102311 89.3945493 -1 3070
3072 3 199.980544 84.4673591 89.3135933 -1 3071
3073 3 199.967386 84.5365537 89.2474111 -1 3072
3074 3 199.845304 84.6581928 89.125619 -1 3073
3075 3 199.824272 84.7269921 89.0838502 -1 3074
3076 3 199.98025 84.9439207 89.0501767 -1 3075
3077 3 200.189534 85.097323 89.1670951 -1 3076
3078 3 200.386368 85.2122226 89.2109252 -1 3077
3079 3 200.450169 85.3904818 89.2444121 -1 3078
3080 3 200.449971 85.4883235 89.3051178 -1 3079
3081 3 200.301613 85.6055691 89.2051384 -1 3080
3082 3 200.31429 85.9401358 89.2025724 -1 3081
3083 3 200.319334 86.2786922 89.0177494 -1 3082
3084 3 200.249689 86.3648177 88.7316248 -1 3083
3085 3 199.798407 84.8000772 89.04043 -1 3075
3086 3 199.775822 84.8658418 88.9730401 -1 3085
3087 3 199.543655 84.8905688 88.7175462 -1 3086
3088 3 199.442615 85.0042622 88.5750186 -1 3087
3089 3 199.370445 85.2027046 88.527087 -1 3088
3090 3 199.41893 85.4039671 88.6053956 -1 3089
3091 3 199.520989 85.5116003 88.632314 -1 3090
3092 3 199.55757 85.5928787 88.5995084 -1 3091
3093 3 199.562819 85.616264 88.5706171 -1 3092
3094 3 199.575598 85.6579176 88.5141368 -1 3093
3095 3 199.430151 85.7936383 88.5927102 -1 3094
3096 3 199.396377 85.8289012 88.6061337 -1 3095
3097 3 199.506907 85.5238859 88.6793106 -1 3091
3098 3 199.352804 85.4201972 88.6159239 -1 3090
3099 3 199.335045 85.4352727 88.7135244 -1 3098
3100 3 199.317963 85.4296118 88.7371263 -1 3099
3101 3 199.36222 85.0258088 88.4262966 -1 3088
3102 3 199.642346 83.0604194 90.2977986 -1 3060
3103 3 199.659624 82.9155336 90.2500143 -1 3102
3104 3 199.551547 82.7532072 90.1306377 -1 3103
3105 3 199.533872 82.7196855 90.1076789 -1 3104
3106 3 199.017368 82.8616207 90.5262615 -1 3054
3107 3 198.949316 82.8775338 90.5364768 -1 3106
3108 3 198.796779 83.0148046 90.5603386 -1 3107
3109 3 198.504576 82.82392 90.6952429 -1 3108
3110 3 198.076571 82.8375264 90.768034 -1 3109
3111 3 197.791591 82.7509553 90.8599122 -1 3110
3112 3 197.814319 82.7151371 90.8962621 -1 3111
3113 3 197.838652 82.6782071 90.9331076 -1 3112
3114 3 199.121518 82.0602122 90.6923942 -1 3052
3115 3 199.082095 82.0316659 90.7161137 -1 3114
3116 3 198.928996 82.0184317 90.7675047 -1 3115
3117 3 198.648443 81.9907679 90.79828 -1 3116
3118 3 198.566406 81.9474065 90.7143338 -1 3117
3119 3 198.184611 82.0507433 90.5482587 -1 3118
3120 3 197.916806 82.114768 90.4359843 -1 3119
3121 3 197.899813 82.1657383 90.3976869 -1 3120
3122 3 198.127082 82.1362553 90.4447241 -1 3121
3123 3 198.197148 82.2741053 90.3548496 -1 3122
3124 3 198.245815 82.3214675 90.25207 -1 3123
3125 3 197.891626 82.2092097 90.362395 -1 3121
3126 3 197.869942 82.2906189 90.2918705 -1 3125
3127 3 197.718189 82.3133586 90.1826258 -1 3126
3128 3 197.435703 82.1377435 90.0861723 -1 3127
3129 3 197.063939 81.9719002 89.971646 -1 3128
3130 3 196.929181 81.9773889 89.8426429 -1 3129
3131 3 196.885424 82.2196894 89.7119761 -1 3130
3132 3 196.907797 82.2215138 89.6898835 -1 3131
3133 3 196.753589 82.2355947 89.6590014 -1 3132
3134 3 196.62526 82.4736213 89.6171654 -1 3133
3135 3 196.53957 82.8256679 89.4846848 -1 3134
3136 3 196.63991 83.036029 89.2575426 -1 3135
3137 3 196.482123 83.3001171 89.0506562 -1 3136
3138 3 196.201411 83.632329 88.9641182 -1 3137
3139 3 195.994223 83.7289064 89.0893953 -1 3138
3140 3 195.914911 83.734506 89.1771565 -1 3139
3141 3 195.963736 83.6351249 89.3335256 -1 3140
3142 3 195.794524 83.8180172 89.1396767 -1 3140
3143 3 195.276637 83.9529069 89.0967885 -1 3142
3144 3 195.046086 84.0609231 89.1119078 -1 3143
3145 3 194.842019 84.0888232 89.0948182 -1 3144
3146 3 201.52157 77.1493318 93.9227217 -1 3006
3147 3 201.590177 77.0494916 93.9304314 -1 3146
3148 3 201.715118 76.9936475 93.888484 -1 3147
3149 3 201.86924 76.9193933 93.8808745 -1 3148
3150 3 200.817264 76.3913928 94.7380809 -1 2994
3151 3 200.796889 76.4883919 94.7390959 -1 3150
3152 3 200.576392 76.6545364 94.6902487 -1 3151
3153 3 200.529979 76.7267485 94.6919842 -1 3152
3154 3 200.353598 77.0918825 94.709881 -1 3153
3155 3 200.233933 77.6208006 94.7292701 -1 3154
3156 3 200.27283 77.7053745 94.7686869 -1 3155
3157 3 200.314455 77.7081892 94.8004308 -1 3156
3158 4 199.706969 76.647594 96.2113351 -1 162
3159 4 199.676763 76.6842243 96.2478915 -1 3158
3160 4 199.667536 76.6698324 96.2988258 -1 3159
3161 4 199.690799 76.644776 96.3575466 -1 3160
3162 4 199.696279 76.6478251 96.4072423 -1 3161
3163 4 199.691358 76.6773438 96.4495253 -1 3162
3164 4 199.776618 76.6877128 96.5111851 -1 3163
3165 4 199.766363 76.7234078 96.5511853 -1 3164
3166 4 199.771827 76.7612565 96.6180059 -1 3165
3167 4 199.77864 76.8123118 96.6575887 -1 3166
3168 4 199.749032 76.8982033 96.6836215 -1 3167
3169 4 199.74845 76.982246 96.7149553 -1 3168
3170 4 199.743838 77.0364753 96.7518894 -1 3169
3171 4 199.739749 77.0973218 96.7874995 -1 3170
3172 4 199.7213 77.1558805 96.8211595 -1 3171
3173 4 199.729999 77.1813096 96.8908694 -1 3172
3174 4 199.936538 77.5834068 97.1834865 -1 3173
3175 4 199.941317 77.5942377 97.2064137 -1 3174
3176 4 199.934058 77.574751 97.2824386 -1 3175
3177 4 199.897773 77.5546359 97.3293721 -1 3176
3178 4 199.887308 77.6172699 97.4362778 -1 3177
3179 4 199.884193 77.6926797 97.4929649 -1 3178
3180 4 199.885571 77.7267279 97.5346901 -1 3179
3181 4 199.864799 77.681183 97.5893732 -1 3180
3182 4 199.823455 77.6817482 97.631027 -1 3181
3183 4 199.823631 77.7531633 97.6646795 -1 3182
3184 4 199.819203 77.8537525 97.7157333 -1 3183
3185 4 199.780105 77.9248714 97.7430023 -1 3184
3186 4 199.778373 77.9269455 97.766519 -1 3185
3187 4 199.774456 77.9359292 97.8124531 -1 3186
3188 4 199.769268 77.8657322 97.8746493 -1 3187
3189 4 199.750069 77.8926702 97.9143052 -1 3188
3190 4 199.742917 77.9240257 97.9549826 -1 3189
3191 4 199.737564 77.9045243 98.006523 -1 3190
3192 4 199.643926 78.0911792 98.1215801 -1 3191
3193 4 199.512529 78.2233671 98.241795 -1 3192
3194 4 199.460678 78.2677698 98.2483658 -1 3193
3195 4 199.597731 78.1887517 98.3349031 -1 3194
3196 4 199.61995 78.3614561 98.5910438 -1 3195
3197 4 199.636452 78.3403531 98.6220158 -1 3196
3198 4 199.61667 78.3697017 98.6607594 -1 3197
3199 4 199.650771 78.3619498 98.7156901 -1 3198
3200 4 199.652325 78.3964899 98.7566897 -1 3199
3201 4 199.714658 78.3757506 98.8186827 -1 3200
3202 4 199.790521 78.3235463 98.8653595 -1 3201
3203 4 199.813911 78.2459556 98.9329084 -1 3202
3204 4 199.789317 78.267218 98.9724047 -1 3203
3205 4 199.750015 78.2518572 99.0171697 -1 3204
3206 4 199.751716 78.1961065 99.0767296 -1 3205
3207 4 199.751561 78.1789806 99.1279654 -1 3206
3208 4 199.740968 78.2178108 99.1659352 -1 3207
3209 4 199.749615 78.1756488 99.2236892 -1 3208
3210 4 199.769095 78.1532998 99.2789902 -1 3209
3211 4 199.791865 78.0902868 99.3432193 -1 3210
3212 4 199.846063 78.0033995 99.4172661 -1 3211
3213 4 199.878567 77.9574775 99.4793889 -1 3212
3214 4 199.90144 77.9462268 99.5327607 -1 3213
3215 4 199.929523 77.9372111 99.5864325 -1 3214
3216 4 199.914545 77.8674958 99.669803 -1 3215
3217 4 199.944289 77.7999742 99.7358596 -1 3216
3218 4 199.989917 77.7811828 99.7941363 -1 3217
3219 4 200.0345 77.7309942 99.8587652 -1 3218
3220 4 200.069579 77.7354395 99.9104746 -1 3219
3221 4 200.103339 77.6027056 100.014251 -1 3220
3222 4 200.13673 77.5376882 100.056554 -1 3221
3223 4 200.171442 77.4907119 100.118848 -1 3222
3224 4 200.197912 77.417165 100.185432 -1 3223
3225 4 200.210587 77.3396594 100.250739 -1 3224
3226 4 200.265043 77.3084124 100.312593 -1 3225
3227 4 200.340298 77.2850605 100.375855 -1 3226
3228 4 200.493148 77.1506679 100.497511 -1 3227
3229 4 200.678559 77.3055504 100.609782 -1 3228
3230 4 200.730698 77.2081616 100.731531 -1 3229
3231 4 200.771264 77.158764 100.841323 -1 3230
3232 4 200.779619 77.1844481 100.907134 -1 3231
3233 4 200.78441 77.1831693 101.001316 -1 3232
3234 4 200.92696 77.0794574 101.160251 -1 3233
3235 4 201.263256 77.09082 101.415219 -1 3234
3236 4 201.430351 77.0140431 101.478459 -1 3235
3237 4 201.512716 76.9754258 101.544532 -1 3236
3238 4 201.633685 76.8668495 101.630692 -1 3237
3239 4 201.84741 76.6846927 101.745333 -1 3238
3240 4 201.916315 76.6206281 101.814484 -1 3239
3241 4 202.039852 76.5141227 101.900154 -1 3240
3242 4 202.146025 76.4361891 101.977245 -1 3241
3243 4 202.259752 76.3414723 102.058785 -1 3242
3244 4 202.39344 76.2219529 102.17098 -1 3243
3245 4 202.592971 76.0609329 102.277916 -1 3244
3246 4 202.754559 75.9347383 102.394772 -1 3245
3247 3 202.926251 76.2814794 102.368436 -1 3246
3248 3 203.256717 76.414777 102.408476 -1 3247
3249 3 203.436389 76.4600236 102.446169 -1 3248
3250 3 203.766379 76.5721149 102.490346 -1 3249
3251 3 203.903351 76.8839367 102.512504 -1 3250
3252 3 203.971802 77.04821 102.510736 -1 3251
3253 3 203.846724 77.3927972 102.378386 -1 3252
3254 3 203.794304 77.5582286 102.314986 -1 3253
3255 3 203.564904 78.0012409 102.102903 -1 3254
3256 3 203.478421 78.161986 102.01297 -1 3255
3257 3 203.009318 78.531059 101.917933 -1 3256
3258 3 202.745405 78.8431092 101.840632 -1 3257
3259 3 202.54114 79.0696645 101.789057 -1 3258
3260 3 202.085485 79.2975029 101.815882 -1 3259
3261 3 201.788891 79.62635 101.754052 -1 3260
3262 3 201.46636 79.7858958 101.699467 -1 3261
3263 3 201.271927 79.934152 101.688346 -1 3262
3264 3 200.841822 80.2136108 101.594929 -1 3263
3265 3 200.594331 80.3427784 101.557258 -1 3264
3266 3 200.335966 80.6650984 101.433962 -1 3265
3267 3 200.034833 81.4409126 101.193449 -1 3266
3268 3 199.884966 81.599715 101.094816 -1 3267
3269 3 199.4434 82.019256 101.019798 -1 3268
3270 3 199.207223 82.0284472 101.007067 -1 3269
3271 3 199.026529 82.025123 101.028092 -1 3270
3272 3 198.903992 82.0789518 101.023308 -1 3271
3273 3 198.629013 82.2244275 100.978903 -1 3272
3274 3 198.36166 82.8453333 100.774681 -1 3273
3275 3 198.147805 83.049853 100.6812 -1 3274
3276 3 197.781843 83.4086603 100.653164 -1 3275
3277 3 197.597319 83.6515475 100.627016 -1 3276
3278 3 197.539757 83.7994985 100.614088 -1 3277
3279 3 197.424892 84.2972371 100.597509 -1 3278
3280 3 197.49194 84.6759043 100.513641 -1 3279
3281 3 197.293975 84.7719671 100.442967 -1 3280
3282 3 197.0994 84.9295156 100.337822 -1 3281
3283 3 196.992638 85.1226809 100.215645 -1 3282
3284 3 196.806744 85.4093909 100.111208 -1 3283
3285 3 196.512954 85.5360724 100.019685 -1 3284
3286 3 196.396937 85.640355 99.9592073 -1 3285
3287 3 196.294152 85.8064861 99.7949367 -1 3286
3288 3 196.130539 85.92503 99.7242905 -1 3287
3289 3 196.03894 86.0730681 99.5646902 -1 3288
3290 3 195.961447 86.198277 99.1504176 -1 3289
3291 3 195.944484 86.1995998 99.1237524 -1 3290
3292 3 195.828394 86.2319953 99.075696 -1 3291
3293 3 195.669704 86.2426658 98.9534232 -1 3292
3294 3 195.54547 86.1788843 98.8024201 -1 3293
3295 3 195.533672 86.1542718 98.733518 -1 3294
3296 3 195.482625 85.9803732 98.709696 -1 3295
3297 3 195.170072 86.0359014 98.57764 -1 3296
3298 3 194.897042 85.8955493 98.440053 -1 3297
3299 3 194.700294 85.9104997 98.3094902 -1 3298
3300 3 194.465073 85.9701462 98.1158643 -1 3299
3301 3 193.873283 86.1066729 97.8967233 -1 3300
3302 3 193.514679 86.2663423 97.75887 -1 3301
3303 3 193.332253 86.4155083 97.6760668 -1 3302
3304 3 193.223692 86.4658593 97.7209481 -1 3303
3305 3 193.482309 86.2827455 97.67783 -1 3302
3306 3 193.285191 86.2245583 97.5348309 -1 3305
3307 3 192.957164 86.3675739 97.3312041 -1 3306
3308 3 193.13264 86.286923 97.3275853 -1 3307
3309 3 192.61335 86.4784349 97.2517798 -1 3307
3310 3 192.563849 86.5290654 97.2093832 -1 3309
3311 3 192.554896 86.5732029 97.1751291 -1 3310
3312 3 192.367856 86.687241 96.9265825 -1 3311
3313 3 192.223438 86.7085744 96.8732301 -1 3312
3314 3 191.999916 86.7352266 96.8050591 -1 3313
3315 3 191.786465 86.7262965 96.7452835 -1 3314
3316 3 191.625949 86.7755197 96.7078601 -1 3315
3317 3 191.464287 86.857807 96.7126504 -1 3316
3318 3 191.114571 87.0221414 96.668438 -1 3317
3319 3 190.982463 87.1135823 96.5785281 -1 3318
3320 3 190.903116 87.1926387 96.6225769 -1 3319
3321 3 190.888168 87.1959756 96.49695 -1 3320
3322 3 190.633891 87.3883084 96.3164887 -1 3321
3323 3 190.458721 87.5299069 96.1596161 -1 3322
3324 3 190.403318 87.5429978 96.1225733 -1 3323
3325 3 190.301975 87.5324356 96.0817913 -1 3324
3326 3 190.253173 87.5382589 96.0227445 -1 3325
3327 3 190.172926 87.5658118 95.978324 -1 3326
3328 3 189.861282 87.6835481 95.9234422 -1 3327
3329 3 189.647797 87.748316 95.9456273 -1 3328
3330 3 189.560989 87.7363255 95.8337587 -1 3328
3331 3 189.462942 87.8850762 95.7622061 -1 3330
3332 3 189.4575 87.8850099 95.7366195 -1 3331
3333 3 189.459655 87.8862248 95.7121757 -1 3332
3334 3 189.651491 87.7829241 95.669039 -1 3333
3335 3 189.670786 87.7327533 95.5099134 -1 3334
3336 3 189.417482 87.848705 95.3668087 -1 3335
3337 3 189.176567 87.9788336 95.2475949 -1 3336
3338 3 189.024842 88.0213155 95.1370712 -1 3337
3339 3 188.952795 88.0344291 95.0963988 -1 3338
3340 3 188.96674 88.344641 95.0388683 -1 3339
3341 3 189.021818 88.558241 94.9586506 -1 3340
3342 3 189.068741 88.721989 94.9113728 -1 3341
3343 3 189.259512 88.9825291 94.8236103 -1 3342
3344 3 189.340348 89.05439 94.7512353 -1 3343
3345 3 189.560706 89.2178158 94.539964 -1 3344
3346 3 189.428023 89.4883212 94.4394719 -1 3345
3347 3 189.373553 89.5638739 94.3903196 -1 3346
3348 3 189.386661 90.0261979 94.1342164 -1 3347
3349 3 189.551578 90.1418042 94.0457859 -1 3348
3350 3 189.702198 90.1621373 93.9227231 -1 3349
3351 3 189.696603 90.1843227 93.8681677 -1 3350
3352 3 189.66595 90.3467258 93.8079576 -1 3351
3353 3 189.682377 90.5429072 93.7507909 -1 3352
3354 3 189.719957 90.6543238 93.6884704 -1 3353
3355 3 189.771703 90.8131228 93.5710128 -1 3354
3356 3 189.824771 90.8553597 93.4995263 -1 3355
3357 3 189.860408 90.8748255 93.4534717 -1 3356
3358 3 189.981327 90.9201395 93.4687562 -1 3357
3359 3 190.163905 90.9576158 93.5220797 -1 3358
3360 3 190.225165 90.8787165 93.5726741 -1 3359
3361 3 190.230225 90.8048211 93.6115486 -1 3360
3362 3 190.238639 90.7342789 93.6752016 -1 3361
3363 3 189.757815 90.892228 93.4057692 -1 3357
3364 3 189.693202 90.9980115 93.3743338 -1 3363
3365 3 189.583167 91.1094736 93.3578137 -1 3364
3366 3 189.535019 91.1884483 93.3591023 -1 3365
3367 3 189.486644 91.3222374 93.2764316 -1 3366
3368 3 189.543715 91.3780415 93.2034523 -1 3367
3369 3 189.536489 91.504695 93.0806869 -1 3368
3370 3 189.576815 91.5624157 93.053635 -1 3369
3371 3 189.572168 91.6025967 92.9714065 -1 3370
3372 3 189.526431 91.664034 92.9021603 -1 3371
3373 3 189.646533 91.8774653 92.7892751 -1 3372
3374 3 189.590344 91.9709509 92.6876925 -1 3373
3375 3 189.601909 92.0865362 92.5955807 -1 3374
3376 3 189.618854 92.1305246 92.5417321 -1 3375
3377 3 188.935946 88.0152555 95.072279 -1 3339
3378 3 188.872115 87.9301753 94.9780453 -1 3377
3379 3 188.768316 87.9605704 94.9032607 -1 3378
3380 3 188.747354 87.8973347 94.6144065 -1 3379
3381 3 188.838567 87.9314989 94.6000768 -1 3380
3382 3 188.922506 87.9469319 94.5384334 -1 3381
3383 3 188.978892 87.8842222 94.5115317 -1 3382
3384 3 189.308779 87.632001 94.5475078 -1 3383
3385 3 189.543239 87.515001 94.5392516 -1 3384
3386 3 189.616524 87.4814625 94.5344995 -1 3385
3387 3 189.828739 87.3897354 94.5666509 -1 3386
3388 3 189.924499 87.2074116 94.5946593 -1 3387
3389 3 189.968075 87.2268505 94.5741117 -1 3388
3390 3 189.931021 87.2167014 94.5444115 -1 3389
3391 3 189.92398 87.1685815 94.5275615 -1 3390
3392 3 190.086047 87.3382959 94.5743985 -1 3389
3393 3 190.378064 87.3724305 94.5967909 -1 3392
3394 3 190.471742 87.3047885 94.6517227 -1 3393
3395 3 190.597527 87.216941 94.7163463 -1 3394
3396 3 190.768399 87.1879791 94.6787437 -1 3395
3397 3 190.861346 87.1564497 94.6273488 -1 3396
3398 3 190.934708 87.1700313 94.5637591 -1 3397
3399 3 190.981479 87.1238543 94.5562719 -1 3398
3400 3 191.078926 87.1984693 94.4854711 -1 3399
3401 3 191.17861 87.2819718 94.363817 -1 3400
3402 3 191.238513 87.4059286 94.3017733 -1 3401
3403 3 191.282739 87.4821471 94.2459079 -1 3402
3404 3 191.303209 87.5601365 94.160552 -1 3403
3405 3 191.005465 87.2627837 94.3109095 -1 3401
3406 3 190.891155 87.3635158 94.2460231 -1 3405
3407 3 190.909907 87.3556908 94.201257 -1 3406
3408 3 189.796351 87.0894513 94.6186992 -1 3388
3409 3 189.62876 87.1025406 94.5604277 -1 3408
3410 3 189.716909 87.1913739 94.460097 -1 3409
3411 3 189.707522 87.2067191 94.4305392 -1 3410
3412 3 189.675927 87.2883808 94.3840573 -1 3411
3413 3 189.717377 87.3381516 94.3572778 -1 3412
3414 3 188.606995 87.7776135 94.6114097 -1 3380
3415 3 188.540976 87.6959446 94.5653486 -1 3414
3416 3 189.342357 88.1771358 95.6340436 -1 3332
3417 3 189.313241 88.3195626 95.6748307 -1 3416
3418 3 189.099634 88.42197 95.63994 -1 3417
3419 3 190.717801 87.0693994 96.6625932 -1 3320
3420 3 190.609063 87.0007933 96.7056506 -1 3419
3421 3 190.550793 86.9370986 96.7567264 -1 3420
3422 3 190.540548 86.9360343 96.8040504 -1 3421
3423 3 190.565214 86.8981102 96.8647351 -1 3422
3424 3 190.555138 86.8833517 96.939187 -1 3423
3425 3 191.601218 86.7709538 96.6310881 -1 3316
3426 3 192.408143 86.6694656 96.9125378 -1 3312
3427 3 192.447675 86.6527835 96.8981492 -1 3426
3428 3 192.479046 86.6801026 96.8496133 -1 3427
3429 3 192.512804 86.6493564 96.78813 -1 3428
3430 3 192.515384 86.6427388 96.7654429 -1 3429
3431 3 192.437712 86.6219816 96.682776 -1 3430
3432 3 192.29614 86.5037937 96.5830904 -1 3431
3433 3 192.276854 86.4833576 96.5592045 -1 3432
3434 3 192.250982 86.4767274 96.5315353 -1 3433
3435 3 192.310247 86.4576151 96.5698974 -1 3432
3436 3 192.304683 86.2303372 96.6123915 -1 3435
3437 3 192.204406 86.1929428 96.6267351 -1 3436
3438 3 192.363812 86.1851366 96.5823206 -1 3436
3439 3 192.394296 86.1453075 96.570734 -1 3438
3440 3 196.035251 86.2214858 99.1103599 -1 3291
3441 3 196.095414 86.4135231 98.966182 -1 3440
3442 3 196.162716 86.6392884 98.8172152 -1 3441
3443 3 196.236437 86.5369766 98.7524225 -1 3442
3444 3 196.202767 86.5760001 98.7161826 -1 3443
3445 3 196.175316 86.6551588 98.6260817 -1 3444
3446 3 196.20581 86.7834169 98.4411713 -1 3445
3447 3 196.237184 86.8182909 98.2492036 -1 3446
3448 3 196.18163 86.7777181 98.0562895 -1 3447
3449 3 196.112598 86.5841675 97.9362518 -1 3448
3450 3 196.134083 86.6192428 97.7417053 -1 3449
3451 3 196.176037 86.7935754 97.5732944 -1 3450
3452 3 196.160902 86.9483105 97.4229348 -1 3451
3453 3 196.076623 87.1127887 97.3554075 -1 3452
3454 3 195.993297 87.2193588 97.2743035 -1 3453
3455 3 195.886406 87.2821365 97.1488015 -1 3454
3456 3 195.884757 87.2672946 97.1029772 -1 3455
3457 3 195.889174 87.2557962 97.0575615 -1 3456
3458 3 195.86901 87.2310489 96.9862082 -1 3457
3459 3 195.84805 87.20123 96.9397154 -1 3458
3460 3 195.825703 87.1492668 96.896924 -1 3459
3461 3 195.81593 87.1110425 96.8537892 -1 3460
3462 3 195.764984 87.0878042 96.7767831 -1 3461
3463 3 195.751252 87.0874407 96.7503285 -1 3462
3464 3 195.732983 87.094688 96.7217308 -1 3463
3465 3 195.640008 87.2413051 96.6070152 -1 3464
3466 3 195.609139 87.3260066 96.5139171 -1 3465
3467 3 195.603392 87.4006446 96.4753737 -1 3466
3468 3 195.620585 87.4200445 96.4263821 -1 3467
3469 3 195.603699 87.4635211 96.3914838 -1 3468
3470 3 195.576481 87.5020758 96.3556775 -1 3469
3471 3 195.556204 87.5448985 96.3202994 -1 3470
3472 3 195.547955 87.5661046 96.290836 -1 3471
3473 3 195.541238 87.5851089 96.2620237 -1 3472
3474 3 195.54712 87.6189018 96.2327573 -1 3473
3475 3 195.548541 87.6542241 96.1781626 -1 3474
3476 3 195.551153 87.6893917 96.1480851 -1 3475
3477 3 195.555326 87.7365354 96.1161578 -1 3476
3478 3 195.558791 87.7311028 96.0934223 -1 3477
3479 3 195.562809 87.7347225 96.0691749 -1 3478
3480 3 195.5659 87.7505953 96.042593 -1 3479
3481 3 195.568257 87.7543994 96.0180163 -1 3480
3482 3 195.572442 87.7671278 95.9678524 -1 3481
3483 3 195.587573 87.7462719 95.9011843 -1 3482
3484 3 195.699779 87.5577473 95.9541023 -1 3483
3485 3 195.892821 87.4350697 96.0093482 -1 3484
3486 3 195.527144 87.7751909 95.8611824 -1 3483
3487 3 195.501716 87.7891146 95.8299265 -1 3486
3488 3 195.433833 87.8329592 95.78594 -1 3487
3489 3 195.393928 87.8838392 95.7455827 -1 3488
3490 3 195.361016 87.9400074 95.7055046 -1 3489
3491 3 195.322083 87.9714174 95.5955524 -1 3490
3492 3 195.301309 87.9796874 95.5660309 -1 3491
3493 3 195.300552 87.973664 95.5425517 -1 3492
3494 3 195.299631 87.7492176 95.5821383 -1 3493
3495 3 195.321055 87.6761525 95.6476926 -1 3494
3496 3 195.268185 87.5089994 95.7658136 -1 3495
3497 3 195.253958 87.4336957 95.8011751 -1 3496
3498 3 195.27353 87.3395569 95.8945729 -1 3497
3499 3 195.383017 87.361941 95.933948 -1 3498
3500 3 195.409932 87.3943801 95.981532 -1 3499
3501 3 195.206387 87.1759724 95.8878878 -1 3498
3502 3 195.292484 87.0724942 95.8970322 -1 3501
3503 3 195.407608 86.9567427 95.8890091 -1 3502
3504 3 195.453477 86.9193718 95.8792776 -1 3503
3505 3 195.280524 86.8706119 95.8337452 -1 3504
3506 3 195.218595 86.7409382 95.8709016 -1 3505
3507 3 195.256451 86.4953387 95.8731635 -1 3506
3508 3 195.232732 86.4454467 95.8292892 -1 3507
3509 3 195.251814 86.2020544 95.8525207 -1 3508
3510 3 195.266859 86.0157357 95.8647546 -1 3509
3511 3 195.103036 85.9145601 95.9041764 -1 3510
3512 3 195.024233 85.8404577 95.9288045 -1 3511
3513 3 195.010214 85.853074 95.9485401 -1 3512
3514 3 195.300565 87.9665465 95.5193965 -1 3493
3515 3 195.277082 87.9780859 95.464371 -1 3514
3516 3 195.216029 88.0250019 95.4208708 -1 3515
3517 3 195.10592 88.1033652 95.36311 -1 3516
3518 3 194.94694 88.2160913 95.290548 -1 3517
3519 3 194.872357 88.2602011 95.2450292 -1 3518
3520 3 194.849494 88.2897697 95.211258 -1 3519
3521 3 194.825677 88.3174048 95.17765 -1 3520
3522 3 194.811049 88.3592286 95.1431673 -1 3521
3523 3 194.721727 88.5427303 94.9968321 -1 3522
3524 3 194.632248 88.7250102 94.8506 -1 3523
3525 3 194.54363 88.7298204 94.8092421 -1 3524
3526 3 194.515913 88.7627449 94.7739036 -1 3525
3527 3 194.462837 88.8341817 94.6780745 -1 3526
3528 3 194.444288 88.8608996 94.6208726 -1 3527
3529 3 194.465556 88.8632459 94.5505501 -1 3528
3530 3 194.485858 88.8902937 94.5248953 -1 3529
3531 3 194.493596 88.9165793 94.4970962 -1 3530
3532 3 194.468453 88.9370553 94.4643398 -1 3531
3533 3 194.371512 89.01407 94.4086125 -1 3532
3534 3 194.231369 89.1799754 94.3294068 -1 3533
3535 3 194.219569 89.0657113 94.2979764 -1 3534
3536 3 194.185645 89.0788898 94.264827 -1 3535
3537 3 194.173268 89.0836617 94.2124248 -1 3536
3538 3 194.173217 89.10561 94.1839131 -1 3537
3539 3 194.177775 89.1351729 94.1549109 -1 3538
3540 3 194.209587 89.1600686 94.1317194 -1 3539
3541 3 194.245265 89.1883938 94.0839712 -1 3540
3542 3 194.274551 89.2072696 94.0366954 -1 3541
3543 3 194.299478 89.2288219 94.0128314 -1 3542
3544 3 194.339909 89.267809 93.9640952 -1 3543
3545 3 194.336167 89.2140677 93.8986692 -1 3544
3546 3 194.346097 89.2156875 93.8507944 -1 3545
3547 3 194.301631 89.2232879 93.7671226 -1 3546
3548 3 194.194474 89.3581893 93.6991581 -1 3547
3549 3 194.198157 89.6431632 93.5762066 -1 3548
3550 3 194.236929 89.7535596 93.4900932 -1 3549
3551 3 194.259318 89.8305033 93.4314875 -1 3550
3552 3 194.399385 89.8501676 93.4046446 -1 3551
3553 3 194.543498 89.8878474 93.4002407 -1 3552
3554 3 194.725509 89.9878783 93.4417801 -1 3553
3555 3 194.784467 90.003702 93.4747949 -1 3554
3556 3 194.919835 89.9996728 93.4511796 -1 3555
3557 3 195.002446 90.0520199 93.4081826 -1 3556
3558 3 195.060079 90.0796973 93.3894796 -1 3557
3559 3 195.165438 90.0099023 93.3466609 -1 3558
3560 3 195.267637 89.89133 93.360995 -1 3559
3561 3 195.343602 89.8777757 93.3031343 -1 3560
3562 3 195.385381 89.9826006 93.2684267 -1 3561
3563 3 195.447468 90.139951 93.2287279 -1 3562
3564 3 195.477583 90.2053252 93.1490547 -1 3563
3565 3 195.515554 90.2046027 93.1067108 -1 3564
3566 3 195.596218 90.2121395 93.0957479 -1 3565
3567 3 195.709406 90.2358177 93.0881757 -1 3566
3568 3 195.819296 90.2557094 93.0558499 -1 3567
3569 3 196.005473 90.2322362 93.0202578 -1 3568
3570 3 196.279968 90.2197902 92.9745898 -1 3569
3571 3 196.37208 90.1114184 92.9850419 -1 3570
3572 3 196.479668 90.0873379 92.9595971 -1 3571
3573 3 196.70184 90.0779606 92.9035921 -1 3572
3574 3 196.958922 90.072445 92.8783508 -1 3573
3575 3 197.042767 90.0567826 92.8470669 -1 3574
3576 3 197.177838 90.0891136 92.7678867 -1 3575
3577 3 197.331114 90.1987111 92.654669 -1 3576
3578 3 197.447429 90.0232124 92.6059704 -1 3577
3579 3 197.525858 89.8983187 92.5915349 -1 3578
3580 3 197.615555 89.8206306 92.5963535 -1 3579
3581 3 194.559684 89.8740267 93.3808538 -1 3553
3582 3 194.573278 89.9037593 93.3535307 -1 3581
3583 3 194.590796 90.0650504 93.3044957 -1 3582
3584 3 194.581006 90.0896718 93.2489228 -1 3583
3585 3 194.1518 89.9598652 93.4387439 -1 3550
3586 3 194.021321 90.0512223 93.3739324 -1 3585
3587 3 193.885259 90.1912771 93.2996521 -1 3586
3588 3 193.761514 90.3129625 93.2307799 -1 3587
3589 3 193.643487 90.3586048 93.1759713 -1 3588
3590 3 193.602185 90.4159528 93.1087606 -1 3589
3591 3 193.607285 90.443283 93.0802327 -1 3590
3592 3 193.592346 90.4660394 93.0238925 -1 3591
3593 3 193.578407 90.5067837 92.9646447 -1 3592
3594 3 193.594929 90.4556932 92.9516787 -1 3593
3595 3 193.587984 90.4726894 92.8977877 -1 3594
3596 3 193.607609 90.5291489 92.8173097 -1 3595
3597 3 193.586063 90.6288148 92.7465137 -1 3596
3598 3 193.590387 90.6129994 92.725168 -1 3597
3599 3 193.640578 90.5903909 92.6639236 -1 3598
3600 3 193.678686 90.5977127 92.6450209 -1 3599
3601 3 193.745271 90.6728166 92.5453345 -1 3600
3602 3 193.610971 90.7437714 92.7068068 -1 3597
3603 3 193.66786 90.8347932 92.67729 -1 3602
3604 3 194.482297 88.7432888 94.8203636 -1 3525
3605 3 194.370178 88.7368676 94.85037 -1 3604
3606 3 194.196377 88.6133834 94.8654042 -1 3605
3607 3 194.076024 88.6737745 94.8084304 -1 3606
3608 3 194.06884 88.7287572 94.772825 -1 3607
3609 3 194.65893 88.6725626 94.987243 -1 3523
3610 3 194.598144 88.6316493 95.0325528 -1 3609
3611 3 194.574522 88.5911241 95.1089693 -1 3610
3612 3 194.506312 88.6210489 95.1894374 -1 3611
3613 3 194.497914 88.5560671 95.3217747 -1 3612
3614 3 194.515272 88.5653158 95.4699125 -1 3613
3615 3 194.571796 88.5748308 95.527138 -1 3614
3616 3 196.458758 86.5999827 98.752934 -1 3443
3617 3 196.494788 86.6729659 98.698074 -1 3616
3618 3 199.764272 81.5096185 101.094755 -1 3268
3619 3 199.711315 81.4056385 101.084036 -1 3618
3620 3 199.676494 81.3728814 101.015704 -1 3619
3621 3 201.66776 79.8452652 101.62466 -1 3262
3622 3 203.515835 78.1459048 101.998781 -1 3256
3623 3 203.595963 78.1159863 101.970705 -1 3622
3624 3 203.684116 77.9290695 101.998177 -1 3623
3625 3 203.708319 77.916871 101.958681 -1 3624
3626 4 202.880235 75.720184 102.479584 -1 3246
3627 4 203.143916 75.2688804 102.790655 -1 3626
3628 4 203.176714 75.223293 102.827124 -1 3627
3629 4 203.329956 74.9435777 102.995968 -1 3628
3630 4 203.492758 74.6295784 103.217434 -1 3629
3631 4 203.724478 74.4587103 103.5507 -1 3630
3632 4 204.02877 74.4218194 103.66311 -1 3631
3633 3 204.123877 74.4380309 103.715956 -1 3632
3634 3 204.263094 74.4371565 103.777624 -1 3633
3635 3 204.467062 74.4625992 103.841594 -1 3634
3636 3 205.070092 74.3567091 104.023756 -1 3635
3637 3 205.42339 74.1665982 104.125516 -1 3636
3638 3 205.864395 73.9099883 104.271186 -1 3637
3639 3 206.164185 73.6692101 104.39607 -1 3638
3640 3 206.281467 73.5805293 104.469943 -1 3639
3641 3 206.391701 73.5930011 104.544622 -1 3640
3642 3 206.671885 73.515408 104.633273 -1 3641
3643 3 206.918991 73.4316066 104.718919 -1 3642
3644 3 207.028544 73.2734565 104.803986 -1 3643
3645 3 207.084853 73.1709543 104.87256 -1 3644
3646 3 207.380579 73.1043028 104.979785 -1 3645
3647 3 207.777603 73.0341904 105.075355 -1 3646
3648 3 208.608091 72.7542671 105.249392 -1 3647
3649 3 208.80819 72.7419975 105.333816 -1 3648
3650 3 209.00793 72.6947046 105.381798 -1 3649
3651 3 209.107768 72.7350473 105.425908 -1 3650
3652 3 209.189325 72.7719526 105.468943 -1 3651
3653 3 209.255593 72.8150082 105.509473 -1 3652
3654 3 209.470716 72.7859988 105.57602 -1 3653
3655 3 209.703399 72.8018091 105.63588 -1 3654
3656 3 209.966632 72.8382087 105.73657 -1 3655
3657 3 210.194792 72.7903276 105.806383 -1 3656
3658 3 210.36211 72.7823699 105.863838 -1 3657
3659 3 210.421115 72.77793 105.890496 -1 3658
3660 3 210.642888 72.7866038 105.970296 -1 3659
3661 3 210.712788 72.8135745 106.013344 -1 3660
3662 3 210.726044 72.85134 106.049878 -1 3661
3663 3 210.732228 72.8628702 106.090209 -1 3662
3664 3 210.758557 72.8586391 106.134821 -1 3663
3665 3 210.801326 72.8453537 106.182258 -1 3664
3666 3 210.817007 72.8296952 106.227836 -1 3665
3667 3 210.819353 72.8110383 106.272804 -1 3666
3668 3 210.827985 72.7907834 106.318528 -1 3667
3669 3 210.870743 72.7405395 106.371931 -1 3668
3670 3 210.90077 72.6989446 106.422819 -1 3669
3671 3 210.912615 72.6531126 106.472917 -1 3670
3672 3 210.915558 72.6173168 106.520629 -1 3671
3673 3 210.964182 72.5889228 106.570665 -1 3672
3674 3 211.003814 72.4426756 106.639241 -1 3673
3675 3 211.037338 72.3556862 106.697523 -1 3674
3676 3 211.057971 72.3259917 106.745411 -1 3675
3677 3 211.082123 72.3363957 106.787005 -1 3676
3678 3 211.122091 72.3386693 106.83109 -1 3677
3679 3 211.345975 72.2403395 106.904974 -1 3678
3680 3 211.783111 72.0359278 107.010267 -1 3679
3681 3 212.032343 71.9026976 107.089731 -1 3680
3682 3 212.547848 71.676635 107.22086 -1 3681
3683 3 212.789245 71.6156148 107.266325 -1 3682
3684 3 213.042139 71.5693498 107.330446 -1 3683
3685 3 213.495535 71.4987129 107.410167 -1 3684
3686 3 213.862355 71.4443912 107.481303 -1 3685
3687 3 215.052532 71.2170249 107.643418 -1 3686
3688 3 215.602117 71.1275713 107.726467 -1 3687
3689 3 216.322391 71.2017866 107.796871 -1 3688
3690 3 216.558352 71.3005115 107.878663 -1 3689
3691 3 216.481197 71.327764 107.911695 -1 3690
3692 3 216.343843 71.4261694 107.932559 -1 3691
3693 3 216.15864 71.4834911 107.955722 -1 3692
3694 3 216.126102 71.5143411 107.990679 -1 3693
3695 3 216.040977 71.5781754 108.018506 -1 3694
3696 3 215.926625 71.6530038 108.04321 -1 3695
3697 3 215.702464 71.714549 108.063162 -1 3696
3698 3 215.68776 71.7587528 108.097353 -1 3697
3699 3 215.615717 71.7884854 108.130066 -1 3698
3700 3 215.64414 71.8100681 108.169684 -1 3699
3701 3 215.499335 71.7956207 108.20386 -1 3700
3702 3 215.840657 71.807978 108.323967 -1 3701
3703 3 216.787983 70.5346692 108.106178 -1 3693
3704 3 216.809753 70.4760685 108.134688 -1 3703
3705 3 216.724712 70.4939482 108.148676 -1 3704
3706 3 216.765089 70.4931579 108.211614 -1 3705
3707 3 216.727188 70.4407243 108.277126 -1 3706
3708 3 216.645277 70.3477247 108.345604 -1 3707
3709 3 216.747191 70.214983 108.387031 -1 3708
3710 3 216.767625 70.0961478 108.443202 -1 3709
3711 3 216.792608 69.9978921 108.537683 -1 3710
3712 3 216.598352 69.8610919 108.586628 -1 3711
3713 3 216.452981 69.8389627 108.623666 -1 3712
3714 3 216.486042 69.7592078 108.696121 -1 3713
3715 3 216.471804 69.709445 108.762786 -1 3714
3716 3 216.406902 69.4299241 108.856224 -1 3715
3717 3 216.378407 69.3159337 108.910161 -1 3716
3718 3 216.373776 69.0791975 109.001028 -1 3717
3719 3 216.429968 68.8630815 109.010199 -1 3718
3720 3 216.504852 68.7167752 108.970445 -1 3719
3721 3 216.457273 68.6564557 108.935604 -1 3720
3722 3 216.509809 68.5531297 108.909944 -1 3721
3723 3 216.54744 68.4309084 108.886124 -1 3722
3724 3 216.55602 68.2741109 108.886003 -1 3723
3725 3 216.516749 68.1549527 108.940475 -1 3724
3726 3 216.44468 67.9592971 109.003719 -1 3725
3727 3 216.449948 67.6970482 109.078261 -1 3726
3728 3 216.502494 67.4536992 109.131616 -1 3727
3729 3 216.614448 67.2021074 109.147131 -1 3728
3730 3 216.709315 67.0481719 109.129113 -1 3729
3731 3 216.824006 66.8427049 109.118252 -1 3730
3732 3 216.948177 66.6557708 109.105184 -1 3731
3733 3 217.1312 66.4575891 109.074736 -1 3732
3734 3 217.265312 66.2843334 109.059971 -1 3733
3735 3 217.230574 66.2096763 109.028205 -1 3734
3736 3 217.621533 66.3662909 108.997603 -1 3735
3737 3 217.701435 66.3660754 108.979369 -1 3736
3738 3 217.994294 66.1396409 108.85336 -1 3737
3739 3 218.083782 66.0617187 108.784533 -1 3738
3740 3 218.375036 65.8356764 108.618212 -1 3739
3741 3 218.625893 65.8029256 108.547374 -1 3740
3742 3 219.258504 65.6822859 108.495678 -1 3741
3743 3 219.661662 65.582173 108.375968 -1 3742
3744 3 219.987493 65.381548 108.227126 -1 3743
3745 3 220.184081 65.4335813 108.084745 -1 3744
3746 3 220.607799 65.4424181 108.052244 -1 3745
3747 3 221.001993 65.4856467 107.955407 -1 3746
3748 3 221.089561 65.5066956 107.855185 -1 3747
3749 3 221.511673 65.4043017 107.876068 -1 3748
3750 3 222.043359 65.3625564 107.832482 -1 3749
3751 3 222.358209 65.4431354 107.790429 -1 3750
3752 3 222.87295 65.4882062 107.599045 -1 3751
3753 3 222.934299 65.4277871 107.547854 -1 3752
3754 3 222.806083 65.3923675 107.529041 -1 3753
3755 3 222.798492 65.3497246 107.513892 -1 3754
3756 3 217.188469 65.9858814 109.036001 -1 3735
3757 3 217.47849 65.6065656 109.072088 -1 3756
3758 3 217.716249 65.1209552 109.100599 -1 3757
3759 3 217.898139 64.830378 109.102324 -1 3758
3760 3 218.000609 64.3248687 109.131595 -1 3759
3761 3 217.930701 64.5178836 109.063922 -1 3760
3762 3 217.915148 64.5950502 109.033088 -1 3761
3763 3 217.913633 64.5395105 109.020343 -1 3762
3764 3 218.371049 63.5527573 109.203033 -1 3760
3765 3 218.641199 63.2091658 109.21459 -1 3764
3766 3 219.385088 62.3482416 109.286041 -1 3765
3767 3 219.737004 62.0484124 109.313186 -1 3766
3768 3 219.810099 61.6165618 109.337408 -1 3767
3769 3 220.211006 61.1543675 109.370242 -1 3768
3770 3 220.558577 60.6692917 109.427301 -1 3769
3771 3 220.598209 60.6548273 109.409728 -1 3770
3772 3 220.631178 60.6962265 109.363364 -1 3771
3773 3 220.65748 60.6428794 109.311821 -1 3772
3774 3 220.874864 60.1369051 109.553371 -1 3770
3775 3 221.069708 59.7593631 109.655638 -1 3774
3776 3 221.455333 59.3180966 109.749978 -1 3775
3777 3 221.469359 59.1800187 109.793533 -1 3776
3778 3 221.501936 59.1703387 109.835513 -1 3777
3779 3 221.504699 59.1914942 109.892494 -1 3778
3780 3 221.557847 59.1527373 109.939594 -1 3779
3781 3 221.604027 59.1623387 109.998804 -1 3780
3782 3 221.611443 59.0455736 110.100074 -1 3781
3783 3 221.829503 58.8792031 110.189983 -1 3782
3784 3 221.760557 58.8731927 110.231891 -1 3783
3785 3 221.676459 58.8429794 110.298507 -1 3784
3786 3 221.646336 58.8032099 110.387496 -1 3785
3787 3 221.529143 58.7385474 110.480971 -1 3786
3788 3 221.47173 58.6488757 110.558547 -1 3787
3789 3 221.421761 58.5805083 110.632575 -1 3788
3790 3 221.453326 58.5527608 110.679025 -1 3789
3791 3 221.556231 58.5163499 110.727281 -1 3790
3792 3 221.693876 58.3112595 110.826863 -1 3791
3793 3 221.825286 58.085959 110.972704 -1 3792
3794 3 222.072156 57.9766321 111.056202 -1 3793
3795 3 222.288648 57.929201 111.170667 -1 3794
3796 3 222.695608 57.8547291 111.248177 -1 3795
3797 3 222.843528 57.6770248 111.34535 -1 3796
3798 3 223.058144 57.4913295 111.4446 -1 3797
3799 3 223.250415 57.3604651 111.533922 -1 3798
3800 3 223.403234 57.2284044 111.645665 -1 3799
3801 3 223.549168 57.1264506 111.7087 -1 3800
3802 3 223.577307 57.1088347 111.755596 -1 3801
3803 3 223.60086 57.1459765 111.79181 -1 3802
3804 3 223.636637 57.2198327 111.842778 -1 3803
3805 3 223.631352 57.2201691 111.908407 -1 3804
3806 3 223.788462 57.1538459 111.987216 -1 3805
3807 3 223.999538 57.1027172 112.041207 -1 3806
3808 3 224.115925 57.1268196 112.102756 -1 3807
3809 3 224.338983 57.1217729 112.14798 -1 3808
3810 3 224.443367 57.1159699 112.193616 -1 3809
3811 3 224.635097 57.1616218 112.251619 -1 3810
3812 3 224.782066 57.1845293 112.314485 -1 3811
3813 3 224.899923 57.1642044 112.386159 -1 3812
3814 3 224.925401 57.153784 112.456142 -1 3813
3815 3 225.100354 57.1729126 112.520747 -1 3814
3816 3 225.261003 57.2190054 112.580454 -1 3815
3817 3 225.297701 57.1609735 112.683533 -1 3816
3818 3 225.320313 57.0720814 112.793082 -1 3817
3819 3 225.276616 57.0309116 112.870179 -1 3818
3820 3 225.231932 57.0586495 112.933634 -1 3819
3821 3 225.233434 57.0391988 113.006841 -1 3820
3822 3 225.264665 57.0447577 113.075432 -1 3821
3823 3 225.331105 57.054105 113.14375 -1 3822
3824 3 225.29186 57.1179328 113.223724 -1 3823
3825 3 225.309957 57.187647 113.303309 -1 3824
3826 3 225.361157 57.2439931 113.386223 -1 3825
3827 3 225.395164 57.3153168 113.466287 -1 3826
3828 3 225.474675 57.3791031 113.52533 -1 3827
3829 3 225.649345 57.3967145 113.618764 -1 3828
3830 3 225.697405 57.4083121 113.688115 -1 3829
3831 3 225.760147 57.432677 113.755419 -1 3830
3832 3 225.820014 57.4427978 113.825645 -1 3831
3833 3 225.883906 57.4756774 113.891711 -1 3832
3834 3 225.879913 57.4353486 113.970785 -1 3833
3835 3 225.882727 57.3876698 114.051552 -1 3834
3836 3 225.96188 57.3427504 114.133658 -1 3835
3837 3 226.069285 57.255145 114.22514 -1 3836
3838 3 226.094799 57.204743 114.307543 -1 3837
3839 3 226.177714 57.1608112 114.366311 -1 3838
3840 3 226.260557 57.1346014 114.421692 -1 3839
3841 3 226.283083 57.1399234 114.445246 -1 3840
3842 3 226.600688 57.0672792 114.516636 -1 3841
3843 3 226.712956 57.0754847 114.566497 -1 3842
3844 3 226.908856 57.0606613 114.623662 -1 3843
3845 3 227.104691 57.0179058 114.686788 -1 3844
3846 3 226.840524 57.0600146 114.694436 -1 3845
3847 3 226.596195 56.9778067 114.727727 -1 3846
3848 3 226.518566 56.9301072 114.759187 -1 3847
3849 3 226.367108 57.0475151 114.779069 -1 3848
3850 3 226.249553 57.1766506 114.773584 -1 3849
3851 3 226.170039 57.0614612 114.770236 -1 3850
3852 3 225.988321 56.9933117 114.75455 -1 3851
3853 3 225.961824 56.9866801 114.731129 -1 3852
3854 3 227.452353 57.0666586 114.736957 -1 3845
3855 3 227.587611 57.085518 114.786665 -1 3854
3856 3 227.736087 57.1969974 114.818783 -1 3855
3857 3 227.799949 57.2120149 114.891726 -1 3856
3858 3 227.940783 57.293149 114.979375 -1 3857
3859 3 228.102156 57.3200778 115.054357 -1 3858
3860 3 228.224498 57.3695572 115.123718 -1 3859
3861 3 228.37875 57.4646078 115.186003 -1 3860
3862 3 228.479371 57.5274324 115.252524 -1 3861
3863 3 228.592662 57.6674959 115.32988 -1 3862
3864 3 228.596107 57.7619692 115.386204 -1 3863
3865 3 228.647918 57.8540019 115.445478 -1 3864
3866 3 228.937442 58.0075876 115.555431 -1 3865
3867 3 229.561725 58.0152253 115.4897 -1 3866
3868 3 229.974802 58.0609675 115.431026 -1 3867
3869 3 230.208439 58.1415778 115.405923 -1 3868
3870 3 230.506504 58.2286065 115.309283 -1 3869
3871 3 230.595897 58.1877154 115.196726 -1 3870
3872 3 230.711666 58.2748656 115.113589 -1 3871
3873 3 230.78546 58.3221069 115.03476 -1 3872
3874 3 230.846738 58.34338 114.984788 -1 3873
3875 3 231.047798 58.4683508 114.901528 -1 3874
3876 3 231.146124 58.6030376 114.835433 -1 3875
3877 3 231.262015 58.8196805 114.732651 -1 3876
3878 3 231.516823 58.9604243 114.754252 -1 3877
3879 3 231.847673 59.020669 114.795912 -1 3878
3880 3 232.075044 59.1467938 114.744639 -1 3879
3881 3 232.199541 59.1963279 114.722414 -1 3880
3882 3 232.214605 59.105255 114.712249 -1 3881
3883 3 232.378681 59.0860304 114.678737 -1 3882
3884 3 232.639471 59.1277799 114.619755 -1 3883
3885 3 232.697681 59.1326747 114.573656 -1 3884
3886 3 232.739901 59.1366867 114.526233 -1 3885
3887 3 232.8728 59.10835 114.492013 -1 3886
3888 3 233.140106 59.1832081 114.430735 -1 3887
3889 3 233.375438 59.3180551 114.384594 -1 3888
3890 3 233.565573 59.447533 114.335925 -1 3889
3891 3 233.850265 59.5123827 114.307462 -1 3890
3892 3 234.228296 59.6392158 114.308683 -1 3891
3893 3 234.506066 59.6857402 114.285547 -1 3892
3894 3 234.670134 59.6834776 114.255732 -1 3893
3895 3 234.828638 59.7226324 114.220499 -1 3894
3896 3 235.091711 59.7998391 114.169826 -1 3895
3897 3 235.151967 59.8183767 114.125413 -1 3896
3898 3 235.230801 59.8224791 114.085382 -1 3897
3899 3 235.291202 59.762425 114.025592 -1 3898
3900 3 235.413579 59.7386901 113.970098 -1 3899
3901 3 235.505011 59.6929171 113.913155 -1 3900
3902 3 235.660208 59.6003741 113.846001 -1 3901
3903 3 235.758111 59.5970326 113.785503 -1 3902
3904 3 235.835024 59.4519595 113.688567 -1 3903
3905 3 235.866934 59.1696447 113.676601 -1 3904
3906 3 235.916342 59.1054001 113.641468 -1 3905
3907 3 236.019528 59.0546911 113.587871 -1 3906
3908 3 236.054784 59.0616607 113.542203 -1 3907
3909 3 236.039821 59.1208757 113.457516 -1 3908
3910 3 236.028562 59.1851135 113.373085 -1 3909
3911 3 236.070796 59.2329877 113.274223 -1 3910
3912 3 236.056913 59.2521082 113.19497 -1 3911
3913 3 236.100488 59.2317152 113.179215 -1 3912
3914 3 228.04244 58.0231304 115.506554 -1 3866
3915 3 227.921804 58.1186457 115.531681 -1 3914
3916 3 227.963391 58.2023151 115.615938 -1 3915
3917 3 227.993034 58.2210067 115.638408 -1 3916
3918 3 227.879021 58.0574025 115.467714 -1 3914
3919 3 227.614186 58.202104 115.379219 -1 3918
3920 3 227.104819 58.5730061 115.069088 -1 3919
3921 3 226.875218 58.6166732 114.978906 -1 3920
3922 3 226.707483 58.6576515 114.844043 -1 3921
3923 3 227.060018 58.2597249 114.931182 -1 3922
3924 3 226.554535 58.8372495 114.709363 -1 3923
3925 3 226.541193 58.9006813 114.673453 -1 3924
3926 3 226.04075 57.3134082 114.428218 -1 3841
3927 3 225.958419 57.394884 114.433829 -1 3926
3928 3 220.171116 62.091122 109.311192 -1 3767
3929 3 220.721836 61.8691159 109.348149 -1 3928
3930 3 220.966881 61.5312233 109.379235 -1 3929
3931 3 221.168862 61.3467473 109.387676 -1 3930
3932 3 221.161413 61.1112632 109.322409 -1 3931
3933 3 221.327966 60.8683649 109.31997 -1 3932
3934 3 221.330375 60.8486326 109.262934 -1 3933
3935 3 221.54954 60.9010804 109.376048 -1 3933
3936 3 221.950894 60.9478804 109.3905 -1 3935
3937 3 222.368244 60.7377644 109.383031 -1 3936
3938 3 222.902114 60.5536386 109.371266 -1 3937
3939 3 223.164563 60.4742716 109.383245 -1 3938
3940 3 223.658628 60.4726767 109.524174 -1 3939
3941 3 223.789418 60.6513243 109.538235 -1 3940
3942 3 224.158465 60.3720931 109.558623 -1 3941
3943 3 224.059769 60.3101872 109.608485 -1 3942
3944 3 224.01287 60.2367915 109.53861 -1 3943
3945 3 224.253736 60.1118512 109.475983 -1 3944
3946 3 224.195067 60.0962178 109.43831 -1 3945
3947 3 222.106152 61.0638211 109.43412 -1 3936
3948 3 217.463251 71.2409935 107.833344 -1 3690
3949 3 219.310569 71.0895826 107.907998 -1 3948
3950 3 219.728515 71.0715165 107.89182 -1 3949
3951 3 220.088804 71.0985388 107.888442 -1 3950
3952 3 221.549043 71.0450433 107.893968 -1 3951
3953 3 221.954196 71.1050488 107.8721 -1 3952
3954 3 222.340959 71.1258462 107.853165 -1 3953
3955 3 222.531084 71.1128015 107.825525 -1 3954
3956 3 222.879962 71.1636528 107.802881 -1 3955
3957 3 222.999726 71.165471 107.79017 -1 3956
3958 3 223.306557 71.1575637 107.730026 -1 3957
3959 3 223.480888 71.119028 107.703913 -1 3958
3960 3 223.681856 71.0712686 107.680209 -1 3959
3961 3 224.070764 70.9990545 107.670502 -1 3960
3962 3 224.723097 70.9536567 107.677217 -1 3961
3963 3 225.276036 70.987183 107.693909 -1 3962
3964 3 225.85716 70.9518317 107.678451 -1 3963
3965 3 226.065041 70.9134029 107.656214 -1 3964
3966 3 226.140182 70.9226132 107.621589 -1 3965
3967 3 226.244964 70.9463247 107.588562 -1 3966
3968 3 226.584362 71.0229047 107.571497 -1 3967
3969 3 226.758505 71.1198995 107.541165 -1 3968
3970 3 226.931481 71.1897587 107.512452 -1 3969
3971 3 227.326285 71.2874762 107.501891 -1 3970
3972 3 227.668248 71.3407882 107.489963 -1 3971
3973 3 228.061048 71.4233272 107.462878 -1 3972
3974 3 228.146301 71.4102669 107.431559 -1 3973
3975 3 228.244049 71.3313145 107.364106 -1 3974
3976 3 228.344066 71.2149677 107.278365 -1 3975
3977 3 228.466488 71.1470748 107.252418 -1 3976
3978 3 228.481467 71.0466206 107.158297 -1 3977
3979 3 228.787523 71.0163321 107.108703 -1 3978
3980 3 229.250721 71.0576312 107.092422 -1 3979
3981 3 229.960987 71.1323084 107.141353 -1 3980
3982 3 230.553266 71.2266396 107.161211 -1 3981
3983 3 230.756344 71.2173809 107.143497 -1 3982
3984 3 232.037001 72.2714418 107.666549 -1 3983
3985 3 232.079935 72.0981207 107.535309 -1 3984
3986 3 232.189103 71.9360232 107.490757 -1 3985
3987 3 232.27558 71.8328193 107.442816 -1 3986
3988 3 232.803914 71.616173 107.408824 -1 3987
3989 3 233.180826 71.590067 107.394831 -1 3988
3990 3 233.521096 71.7420028 107.395054 -1 3989
3991 3 233.654345 71.9161499 107.429768 -1 3990
3992 3 233.790201 72.0875561 107.465086 -1 3991
3993 3 233.862657 72.3111702 107.512231 -1 3992
3994 3 233.892152 72.4464639 107.534905 -1 3993
3995 3 233.922505 72.5826117 107.557746 -1 3994
3996 3 234.258374 73.5259127 107.715174 -1 3995
3997 3 234.425874 73.9583884 107.775165 -1 3996
3998 3 234.469933 74.4199813 107.819755 -1 3997
3999 3 234.726433 74.5968079 107.754712 -1 3998
4000 3 234.934651 75.1282686 107.665104 -1 3999
4001 3 235.063485 75.4085269 107.60456 -1 4000
4002 3 235.172492 76.0449644 107.64092 -1 4001
4003 3 235.233649 76.7110583 107.72961 -1 4002
4004 3 235.415858 78.0520343 108.02709 -1 4003
4005 3 235.552777 79.3118593 108.236256 -1 4004
4006 3 234.90663 80.6319282 108.561718 -1 4005
4007 3 234.846092 82.1655008 108.997791 -1 4006
4008 3 234.807711 83.3958423 109.368237 -1 4007
4009 3 234.859481 84.871956 109.673982 -1 4008
4010 3 234.490504 84.8906131 109.7663 -1 4009
4011 3 234.207534 84.8940262 109.834451 -1 4010
4012 3 233.809297 84.8746612 109.851277 -1 4011
4013 3 233.5583 84.9179137 109.903513 -1 4012
4014 3 233.331872 84.9701843 109.958486 -1 4013
4015 3 232.984661 85.0022668 109.996591 -1 4014
4016 3 232.548919 84.9961413 110.022879 -1 4015
4017 3 231.756743 84.8398725 109.984708 -1 4016
4018 3 231.565116 84.8300121 110.028322 -1 4017
4019 3 231.305883 84.8368576 110.078987 -1 4018
4020 3 230.988542 84.8298658 110.013767 -1 4019
4021 3 230.743921 84.8616314 110.029208 -1 4020
4022 3 230.424029 84.9072848 110.086369 -1 4021
4023 3 229.936819 85.0003681 110.16949 -1 4022
4024 3 229.59826 85.0915976 110.239084 -1 4023
4025 3 229.247478 85.0417665 110.242813 -1 4024
4026 3 228.638677 84.9658807 110.22726 -1 4025
4027 3 228.346839 85.0573138 110.322744 -1 4026
4028 3 228.150004 85.030742 110.477497 -1 4027
4029 3 228.075011 84.9517704 110.563297 -1 4028
4030 3 227.904668 84.9069155 110.688024 -1 4029
4031 3 227.731697 84.9052079 110.773012 -1 4030
4032 3 227.754996 84.9226036 110.886116 -1 4031
4033 3 227.745156 84.8958143 110.979201 -1 4032
4034 3 227.669809 84.9230611 111.058732 -1 4033
4035 3 227.223145 84.9919996 111.080548 -1 4034
4036 3 226.56432 84.7473597 111.022494 -1 4035
4037 3 226.439012 84.7026977 111.026694 -1 4036
4038 3 226.119036 84.5105161 111.015073 -1 4037
4039 3 225.861774 84.3785606 111.008065 -1 4038
4040 3 225.66301 84.1487452 110.904419 -1 4039
4041 3 225.446132 84.1662115 110.967012 -1 4040
4042 3 225.419469 84.3762273 111.040254 -1 4041
4043 3 224.965389 84.4143766 111.011257 -1 4042
4044 3 224.82859 84.4283697 111.028909 -1 4043
4045 3 224.502838 84.5684285 111.028137 -1 4044
4046 3 224.362918 84.5669966 111.027867 -1 4045
4047 3 224.185801 84.6536467 111.052549 -1 4046
4048 3 223.790471 84.4996082 111.031496 -1 4047
4049 3 223.680762 84.4943241 111.036112 -1 4048
4050 3 223.274159 84.5363825 111.015006 -1 4049
4051 3 222.883953 84.4869624 110.98613 -1 4050
4052 3 221.925347 84.2925123 110.896496 -1 4051
4053 3 221.75716 84.2754232 110.895356 -1 4052
4054 3 221.440571 84.1682295 110.884148 -1 4053
4055 3 220.962915 84.0061208 110.858329 -1 4054
4056 3 220.541795 84.0013861 110.823887 -1 4055
4057 3 220.121029 83.9957978 110.78992 -1 4056
4058 3 219.770678 83.9189534 110.8324 -1 4057
4059 3 219.654822 84.2251133 110.78313 -1 4058
4060 3 219.627244 84.3780797 110.722918 -1 4059
4061 3 219.64252 84.4626312 110.676016 -1 4060
4062 3 219.677612 84.5393057 110.632653 -1 4061
4063 3 219.804708 84.700372 110.572428 -1 4062
4064 3 219.986465 84.7889706 110.54747 -1 4063
4065 3 220.140781 85.0098473 110.465593 -1 4064
4066 3 220.124879 85.0933137 110.512789 -1 4065
4067 3 220.173221 85.1201297 110.418879 -1 4066
4068 3 220.159239 85.1483694 110.394413 -1 4067
4069 3 220.414718 85.2020255 110.44267 -1 4067
4070 3 220.523873 85.3836663 110.457243 -1 4069
4071 3 220.57915 85.4948028 110.472148 -1 4070
4072 3 220.683095 85.5703126 110.4976 -1 4071
4073 3 220.770398 85.5288129 110.475335 -1 4072
4074 3 220.873913 85.5072831 110.47253 -1 4073
4075 3 220.94904 85.5425997 110.459771 -1 4074
4076 3 220.993803 85.5765835 110.443013 -1 4075
4077 3 221.066092 85.6142543 110.429716 -1 4076
4078 3 221.198229 85.7628397 110.451616 -1 4077
4079 3 221.164353 85.8801004 110.472978 -1 4078
4080 3 221.174561 85.9304378 110.526832 -1 4079
4081 3 221.341763 85.9280386 110.569631 -1 4080
4082 3 221.407365 85.9324587 110.597544 -1 4081
4083 3 218.948599 83.727763 110.770092 -1 4058
4084 3 218.652061 83.7384247 110.751551 -1 4083
4085 3 218.524195 83.8814068 110.738562 -1 4084
4086 3 218.481455 84.0265988 110.755757 -1 4085
4087 3 218.680945 84.1007243 110.772176 -1 4086
4088 3 218.674481 84.2212627 110.757164 -1 4087
4089 3 218.617138 84.3184924 110.75824 -1 4088
4090 3 218.561114 84.3769641 110.764027 -1 4089
4091 3 218.501686 84.4618623 110.766216 -1 4090
4092 3 218.455665 84.488316 110.737354 -1 4091
4093 3 218.438271 84.4849141 110.715694 -1 4092
4094 3 218.47705 84.643023 110.820849 -1 4091
4095 3 218.296008 84.8660146 110.830465 -1 4094
4096 3 218.226253 84.9338981 110.833181 -1 4095
4097 3 217.933174 84.9098155 110.778663 -1 4096
4098 3 218.209017 84.9758144 110.845758 -1 4096
4099 3 218.21971 85.00165 110.863861 -1 4098
4100 3 218.72546 83.5865762 110.778507 -1 4083
4101 3 218.428261 83.3007965 110.695628 -1 4100
4102 3 218.043695 83.0824067 110.634439 -1 4101
4103 3 217.476492 83.117588 110.701346 -1 4102
4104 3 217.244066 83.2072308 110.722338 -1 4103
4105 3 216.644235 83.2420486 110.70581 -1 4104
4106 3 216.231033 83.2351325 110.73771 -1 4105
4107 3 215.902861 83.0763292 110.739397 -1 4106
4108 3 215.786056 83.1171239 110.740382 -1 4107
4109 3 215.517055 83.1023225 110.811837 -1 4108
4110 3 215.075699 82.9214265 110.947059 -1 4109
4111 3 214.9059 82.9208521 110.988532 -1 4110
4112 3 214.653892 82.9248761 111.101738 -1 4111
4113 3 214.371193 82.8395866 111.162894 -1 4112
4114 3 213.914429 82.8438372 111.212594 -1 4113
4115 3 213.722604 82.9190602 111.282777 -1 4114
4116 3 213.505018 82.9816399 111.331368 -1 4115
4117 3 213.152077 82.8599072 111.494704 -1 4116
4118 3 213.007272 82.5629612 111.625337 -1 4117
4119 3 213.138637 82.5444863 111.683868 -1 4118
4120 3 213.301684 82.3046209 111.75753 -1 4119
4121 3 213.350198 82.2697743 111.788584 -1 4120
4122 3 213.594082 82.1747069 111.911627 -1 4121
4123 3 213.732137 82.2866628 112.034304 -1 4122
4124 3 214.09974 82.6999838 112.138717 -1 4123
4125 3 214.34643 82.8050048 112.253916 -1 4124
4126 3 214.316025 82.6820631 112.391857 -1 4125
4127 3 214.105519 82.5148137 112.496256 -1 4126
4128 3 213.99047 82.3697346 112.546198 -1 4127
4129 3 213.998382 82.3635203 112.589318 -1 4128
4130 3 214.059839 82.3957662 112.653291 -1 4129
4131 3 214.049931 82.4375578 112.687545 -1 4130
4132 3 214.005978 82.5760698 112.683409 -1 4131
4133 3 213.998857 82.6540068 112.692014 -1 4132
4134 3 214.008287 82.6897693 112.708527 -1 4133
4135 3 213.996726 82.6916964 112.748382 -1 4134
4136 3 214.03183 82.7052227 112.770892 -1 4135
4137 3 214.084209 82.3932688 112.718334 -1 4131
4138 3 214.108191 82.3947087 112.741383 -1 4137
4139 3 214.177127 82.3426082 112.797687 -1 4138
4140 3 214.139862 82.2518633 112.786177 -1 4139
4141 3 214.105284 82.2156676 112.829169 -1 4140
4142 3 214.121962 82.2323815 112.932073 -1 4141
4143 3 214.129139 82.3050073 113.005144 -1 4142
4144 3 214.124233 82.3694782 113.057409 -1 4143
4145 3 214.118212 82.3922804 113.157107 -1 4144
4146 3 214.153136 82.3763218 113.246086 -1 4145
4147 3 214.172461 82.3240486 113.359513 -1 4146
4148 3 214.193895 82.3181075 113.445674 -1 4147
4149 3 214.125769 82.1922833 113.54012 -1 4148
4150 3 214.076508 82.0698516 113.636201 -1 4149
4151 3 213.954783 81.9320998 113.664811 -1 4150
4152 3 213.915341 81.953461 113.720062 -1 4151
4153 3 213.960786 81.9240517 113.791557 -1 4152
4154 3 213.933167 81.7806117 113.830842 -1 4153
4155 3 213.831351 81.8695707 113.869784 -1 4154
4156 3 213.688915 82.0531101 113.932151 -1 4155
4157 3 213.572482 82.1051031 113.933338 -1 4156
4158 3 213.656275 82.1172585 113.960947 -1 4157
4159 3 213.694767 82.1502488 113.980814 -1 4158
4160 3 213.358208 82.1474225 113.905086 -1 4157
4161 3 213.188649 82.2480892 113.893455 -1 4160
4162 3 213.082017 82.3631162 113.865157 -1 4161
4163 3 213.036763 82.3881548 113.87761 -1 4162
4164 3 212.858182 82.3780689 113.88172 -1 4163
4165 3 212.685655 82.4638027 113.871907 -1 4164
4166 3 212.556411 82.5314808 113.848338 -1 4165
4167 3 213.877757 81.9449719 113.634176 -1 4151
4168 3 214.06219 82.0886685 112.739519 -1 4140
4169 3 214.1072 81.9608008 112.680034 -1 4168
4170 3 214.108429 81.8637382 112.632141 -1 4169
4171 3 213.10746 82.6145697 111.690825 -1 4119
4172 3 213.076932 82.6817622 111.698269 -1 4171
4173 3 212.602701 82.6252478 111.571529 -1 4118
4174 3 212.364085 82.5379032 111.558304 -1 4173
4175 3 212.095764 82.4961637 111.618197 -1 4174
4176 3 211.828147 82.5224053 111.688994 -1 4175
4177 3 211.585274 82.7517234 111.731736 -1 4176
4178 3 211.680093 83.1536051 111.784981 -1 4177
4179 3 211.657375 83.289504 111.824271 -1 4178
4180 3 211.511132 83.287241 111.93341 -1 4179
4181 3 211.166462 83.0889099 112.051383 -1 4180
4182 3 210.773202 83.0011133 112.127224 -1 4181
4183 3 210.579211 83.0432196 112.204577 -1 4182
4184 3 210.536379 83.1150609 112.314332 -1 4183
4185 3 209.951204 83.2544296 112.482377 -1 4184
4186 3 209.847096 83.2777486 112.593747 -1 4185
4187 3 209.587011 83.2143052 112.723965 -1 4186
4188 3 209.438567 83.1645608 112.863888 -1 4187
4189 3 209.258376 83.1474392 112.974597 -1 4188
4190 3 209.142774 83.1522502 113.067458 -1 4189
4191 3 209.057094 83.1253542 113.063169 -1 4190
4192 3 208.897698 83.0146459 113.149417 -1 4191
4193 3 208.773588 82.7171061 113.290925 -1 4192
4194 3 208.562484 82.0291825 113.679001 -1 4193
4195 3 208.551473 81.8580996 113.76965 -1 4194
4196 3 208.523312 81.7762693 113.886272 -1 4195
4197 3 208.615371 81.6145834 113.985176 -1 4196
4198 3 208.74996 81.3049243 114.154866 -1 4197
4199 3 208.965262 80.6324064 114.392259 -1 4198
4200 3 209.204527 79.9953479 114.435426 -1 4199
4201 3 209.408408 79.2977215 114.485262 -1 4200
4202 3 209.921228 78.8702003 114.706748 -1 4201
4203 3 210.12806 78.7618367 114.827104 -1 4202
4204 3 210.52894 78.1489675 114.835452 -1 4203
4205 3 210.589756 77.9622792 114.828903 -1 4204
4206 3 210.655254 77.68202 114.837953 -1 4205
4207 3 210.61647 77.5368122 114.795092 -1 4206
4208 3 210.608451 77.4892238 114.781089 -1 4207
4209 3 210.616672 77.4340152 114.748566 -1 4208
4210 3 210.60483 77.3875198 114.712964 -1 4209
4211 3 210.533988 77.2999961 114.679221 -1 4210
4212 3 210.530816 77.2002103 114.653075 -1 4211
4213 3 210.536156 77.1061055 114.647802 -1 4212
4214 3 210.537466 76.9732707 114.627429 -1 4213
4215 3 210.531543 76.934799 114.612139 -1 4214
4216 3 210.527445 76.880292 114.599621 -1 4215
4217 3 210.498396 76.8491028 114.581279 -1 4216
4218 3 210.519692 76.645224 114.59525 -1 4217
4219 3 210.667919 76.283178 114.687215 -1 4218
4220 3 210.858893 76.1018424 114.75275 -1 4219
4221 3 211.009442 75.9406603 114.81165 -1 4220
4222 3 211.242973 75.7884298 114.938658 -1 4221
4223 3 211.288826 75.7716888 114.965991 -1 4222
4224 3 211.336734 75.7712618 114.990862 -1 4223
4225 3 211.45938 75.7991754 115.016948 -1 4224
4226 3 211.56377 75.8025733 115.066695 -1 4225
4227 3 211.814856 75.7093575 115.121978 -1 4226
4228 3 211.907931 75.6420528 115.160915 -1 4227
4229 3 211.98673 75.5852397 115.197063 -1 4228
4230 3 212.091891 75.5419642 115.23306 -1 4229
4231 3 212.221797 75.4653955 115.276147 -1 4230
4232 3 212.394319 75.3297608 115.331645 -1 4231
4233 3 212.697306 75.018188 115.360641 -1 4232
4234 3 212.782838 74.8536028 115.37134 -1 4233
4235 3 212.962674 74.7429677 115.380524 -1 4234
4236 3 213.124179 74.581686 115.395981 -1 4235
4237 3 213.259237 74.4465727 115.405315 -1 4236
4238 3 213.394445 74.300406 115.416196 -1 4237
4239 3 213.53142 74.2009844 115.419951 -1 4238
4240 3 213.822697 73.9270454 115.460866 -1 4239
4241 3 214.098224 73.6708948 115.476196 -1 4240
4242 3 214.400946 73.3435816 115.524626 -1 4241
4243 3 214.504947 73.2370059 115.505028 -1 4242
4244 3 214.604325 73.1470267 115.503821 -1 4243
4245 3 214.768341 73.0444359 115.508753 -1 4244
4246 3 214.85297 73.0037118 115.499164 -1 4245
4247 3 214.977687 72.9558066 115.472011 -1 4246
4248 3 215.065864 72.9164131 115.462391 -1 4247
4249 3 215.159384 72.8872784 115.451605 -1 4248
4250 3 215.237474 72.8327178 115.42217 -1 4249
4251 3 215.274153 72.8021221 115.407759 -1 4250
4252 3 215.336783 72.7316242 115.400819 -1 4251
4253 3 215.509085 72.6812294 115.376881 -1 4252
4254 3 215.582563 72.6524442 115.364561 -1 4253
4255 3 215.668832 72.6051203 115.355712 -1 4254
4256 3 215.753743 72.5635454 115.345918 -1 4255
4257 3 216.208589 72.3438385 115.342743 -1 4256
4258 3 216.585561 72.1193855 115.377207 -1 4257
4259 3 216.647638 72.0268414 115.351379 -1 4258
4260 3 216.667978 71.9674264 115.339599 -1 4259
4261 3 216.690088 71.949414 115.279397 -1 4260
4262 3 216.766854 71.8981484 115.248635 -1 4261
4263 3 216.829008 71.9682277 115.221462 -1 4262
4264 3 216.742071 71.9335601 115.178051 -1 4263
4265 3 216.866539 71.7873931 115.505675 -1 4258
4266 3 216.95881 71.6152226 115.556965 -1 4265
4267 3 216.996746 71.5335967 115.592188 -1 4266
4268 3 217.153307 71.4829255 115.694908 -1 4267
4269 3 217.363999 71.4934239 115.728198 -1 4268
4270 3 217.411935 71.4787932 115.776225 -1 4269
4271 3 217.446088 71.4967906 115.797372 -1 4270
4272 3 217.458465 71.5413202 115.834937 -1 4271
4273 3 217.467397 71.5770707 115.852019 -1 4272
4274 3 217.458877 71.6146407 115.889215 -1 4273
4275 3 217.456876 71.6724491 115.902519 -1 4274
4276 3 217.462953 71.7373725 115.915352 -1 4275
4277 3 217.49175 71.8062669 115.929107 -1 4276
4278 3 217.534346 71.9499366 115.933389 -1 4277
4279 3 217.556709 72.0189059 115.94675 -1 4278
4280 3 217.597592 72.0870922 115.982919 -1 4279
4281 3 217.629883 72.1231162 116.001528 -1 4280
4282 3 217.64769 72.1641152 116.018494 -1 4281
4283 3 217.723667 72.2965464 116.048161 -1 4282
4284 3 217.728365 72.3790702 116.122901 -1 4283
4285 3 217.754067 72.3951062 116.165347 -1 4284
4286 3 217.778155 72.423209 116.184552 -1 4285
4287 3 217.84013 72.5316227 116.259623 -1 4286
4288 3 218.066357 72.5458732 116.273199 -1 4287
4289 3 218.296903 72.6244445 116.278345 -1 4288
4290 3 218.401374 72.5669154 116.271987 -1 4289
4291 3 218.539876 72.5747686 116.259046 -1 4290
4292 3 218.635364 72.5899821 116.242134 -1 4291
4293 3 218.682382 72.5760276 116.204313 -1 4292
4294 3 218.668668 72.4453185 116.199581 -1 4293
4295 3 218.688878 72.2750498 116.181049 -1 4294
4296 3 218.703482 72.2122266 116.147529 -1 4295
4297 3 217.843362 72.5517916 116.278516 -1 4287
4298 3 217.872326 72.6134868 116.293425 -1 4297
4299 3 217.912339 72.7074952 116.347562 -1 4298
4300 3 217.9432 72.7868721 116.381641 -1 4299
4301 3 217.955237 72.8113386 116.400554 -1 4300
4302 3 217.944734 72.8843537 116.45408 -1 4301
4303 3 217.959333 72.9269908 116.470653 -1 4302
4304 3 218.016295 73.0086812 116.484813 -1 4303
4305 3 218.058206 73.0750397 116.500057 -1 4304
4306 3 218.117791 73.1637753 116.513492 -1 4305
4307 3 218.163381 73.2370179 116.528096 -1 4306
4308 3 218.268682 73.4864767 116.565661 -1 4307
4309 3 218.327341 73.6119543 116.595557 -1 4308
4310 3 218.376101 73.7074661 116.628879 -1 4309
4311 3 218.460793 73.746309 116.651242 -1 4310
4312 3 218.527925 73.7716151 116.695618 -1 4311
4313 3 218.543106 73.722787 116.76776 -1 4312
4314 3 218.547733 73.5870773 116.829666 -1 4313
4315 3 218.564173 73.5370346 116.859235 -1 4314
4316 3 218.54532 73.5070262 116.883441 -1 4315
4317 3 218.633935 73.4750324 116.915875 -1 4316
4318 3 218.573631 73.2421106 117.115553 -1 4317
4319 3 218.85346 73.1457979 117.235609 -1 4318
4320 3 219.011845 73.1118439 117.359721 -1 4319
4321 3 219.217255 73.0355391 117.450249 -1 4320
4322 3 219.496618 72.8188959 117.544261 -1 4321
4323 3 219.610491 72.788696 117.621759 -1 4322
4324 3 219.870895 72.5616425 117.564533 -1 4323
4325 3 219.982387 72.496526 117.560198 -1 4324
4326 3 220.326636 72.3350231 117.564841 -1 4325
4327 3 220.440095 72.2753327 117.559849 -1 4326
4328 3 220.485191 72.2496264 117.545064 -1 4327
4329 3 220.638195 72.204764 117.475911 -1 4328
4330 3 220.734398 72.1609976 117.445686 -1 4329
4331 3 220.84675 72.1304732 117.436575 -1 4330
4332 3 220.986307 72.0877725 117.431164 -1 4331
4333 3 221.182984 72.1915309 117.41045 -1 4332
4334 3 221.417928 72.3452933 117.364553 -1 4333
4335 3 221.577709 72.4194078 117.388845 -1 4334
4336 3 221.561179 72.4229362 117.495671 -1 4335
4337 3 221.663674 72.5059455 117.601273 -1 4336
4338 3 221.652706 72.587645 117.654671 -1 4337
4339 3 221.574146 72.6350678 117.707244 -1 4338
4340 3 221.542764 72.6392196 117.725907 -1 4339
4341 3 221.531566 72.6229204 117.748909 -1 4340
4342 3 221.524896 72.6524831 117.766123 -1 4341
4343 3 221.657117 72.7336968 117.895994 -1 4342
4344 3 221.670878 72.7484121 117.916827 -1 4343
4345 3 221.68291 72.7708114 117.93649 -1 4344
4346 3 221.696323 72.8199844 117.952668 -1 4345
4347 3 221.70218 72.8664843 117.968595 -1 4346
4348 3 221.74023 72.9568107 118.002935 -1 4347
4349 3 221.754398 73.0003281 118.019934 -1 4348
4350 3 221.766058 73.05158 118.057373 -1 4349
4351 3 221.77409 73.0940702 118.095684 -1 4350
4352 3 221.749858 73.1456529 118.130122 -1 4351
4353 3 221.72786 73.1839538 118.14484 -1 4352
4354 3 221.744344 73.2309194 118.161539 -1 4353
4355 3 221.74211 73.3027364 118.173355 -1 4354
4356 3 221.759554 73.3626051 118.210052 -1 4355
4357 3 221.782974 73.381724 118.231069 -1 4356
4358 3 221.746169 73.4174319 118.24487 -1 4357
4359 3 221.769138 73.4477655 118.264335 -1 4358
4360 3 221.767563 73.4916676 118.279936 -1 4359
4361 3 221.766894 73.5326662 118.295999 -1 4360
4362 3 221.772008 73.5830879 118.311269 -1 4361
4363 3 221.763968 73.6427285 118.324195 -1 4362
4364 3 221.75621 73.6689337 118.341645 -1 4363
4365 3 221.751055 73.7040674 118.358103 -1 4364
4366 3 221.706251 73.725135 118.373139 -1 4365
4367 3 221.669343 73.7508306 118.409825 -1 4366
4368 3 221.645925 73.8611218 118.457781 -1 4367
4369 3 221.619459 73.9075538 118.470877 -1 4368
4370 3 221.595085 73.9351611 118.486692 -1 4369
4371 3 221.591243 73.9729491 118.502844 -1 4370
4372 3 221.596239 74.0002639 118.521156 -1 4371
4373 3 221.614286 74.04918 118.55923 -1 4372
4374 3 221.628648 74.0708208 118.600694 -1 4373
4375 3 221.622429 74.1034096 118.61733 -1 4374
4376 3 221.603001 74.1248289 118.634363 -1 4375
4377 3 221.607472 74.1429963 118.653859 -1 4376
4378 3 221.608221 74.1690932 118.671957 -1 4377
4379 3 221.584836 74.1894809 118.710368 -1 4378
4380 3 221.547309 74.2050637 118.726642 -1 4379
4381 3 221.501431 74.2032623 118.744581 -1 4380
4382 3 221.48364 74.2161703 118.76289 -1 4381
4383 3 221.389376 74.1579873 118.784474 -1 4382
4384 3 221.297576 74.1588255 118.798201 -1 4383
4385 3 221.267714 74.1403517 118.841397 -1 4384
4386 3 221.258439 74.0986727 118.889539 -1 4385
4387 3 221.254038 74.0903268 118.911911 -1 4386
4388 3 221.248844 74.0514917 118.938435 -1 4387
4389 3 221.267387 73.9889875 118.970242 -1 4388
4390 3 221.259856 73.9582414 119.017075 -1 4389
4391 3 221.229144 73.9127145 119.042421 -1 4390
4392 3 221.225086 73.8746578 119.06898 -1 4391
4393 3 221.125714 73.920627 119.097465 -1 4392
4394 3 220.98921 74.0495734 119.154416 -1 4393
4395 3 220.965204 74.0574172 119.194486 -1 4394
4396 3 221.480114 74.240111 118.780895 -1 4382
4397 3 221.480325 74.2913488 118.795475 -1 4396
4398 3 221.406612 74.3814171 118.798439 -1 4397
4399 3 221.513985 74.3726188 118.830358 -1 4398
4400 3 221.533846 74.4459436 118.886716 -1 4399
4401 3 221.563005 74.4704657 118.928987 -1 4400
4402 3 221.553415 74.4928801 118.968221 -1 4401
4403 3 221.508851 74.5061864 119.005697 -1 4402
4404 3 221.225315 74.5897928 118.991459 -1 4403
4405 3 221.09294 74.6361688 118.995307 -1 4404
4406 3 221.003628 74.685922 119.002352 -1 4405
4407 3 220.823599 74.7658691 118.997488 -1 4406
4408 3 220.678294 74.8781181 118.991062 -1 4407
4409 3 220.630973 74.9878505 118.993265 -1 4408
4410 3 220.620652 75.0294946 119.008083 -1 4409
4411 3 220.635661 75.0611354 119.026446 -1 4410
4412 3 220.660374 75.2282924 119.112696 -1 4411
4413 3 220.641927 75.2776075 119.168683 -1 4412
4414 3 220.652504 75.3052975 119.187203 -1 4413
4415 3 220.586468 75.3214555 119.200753 -1 4414
4416 3 220.572503 75.3396246 119.21849 -1 4415
4417 3 220.556105 75.420612 119.248678 -1 4416
4418 3 220.554316 75.5792426 119.312136 -1 4417
4419 3 220.466998 75.7675434 119.299569 -1 4418
4420 3 220.303189 75.9816429 119.255235 -1 4419
4421 3 220.333374 76.0529933 119.312098 -1 4420
4422 3 220.192791 76.159409 119.34911 -1 4421
4423 3 220.058837 76.3274583 119.335074 -1 4422
4424 3 220.022404 76.3322796 119.352621 -1 4423
4425 3 219.857791 76.3620704 119.269868 -1 4424
4426 3 219.754941 76.3696296 119.238476 -1 4425
4427 3 219.504683 76.4148992 119.189001 -1 4426
4428 3 219.449116 76.4324487 119.16032 -1 4427
4429 3 219.152506 76.4394662 119.112428 -1 4428
4430 3 219.051482 76.419363 119.085275 -1 4429
4431 3 218.968225 76.4022648 119.059235 -1 4430
4432 3 218.721034 76.4232938 118.992411 -1 4431
4433 3 218.652496 76.4938026 118.997798 -1 4432
4434 3 218.546141 76.5171388 118.964027 -1 4433
4435 3 218.34949 76.5648356 118.919083 -1 4434
4436 3 218.27384 76.5625341 118.891649 -1 4435
4437 3 218.193402 76.541565 118.866524 -1 4436
4438 3 218.143723 76.5197828 118.844131 -1 4437
4439 3 221.396689 72.65021 117.712892 -1 4340
4440 3 221.335553 72.7239801 117.676491 -1 4439
4441 3 221.196731 72.8641376 117.646768 -1 4440
4442 3 221.134693 72.8317474 117.667902 -1 4441
4443 3 220.943729 72.7747576 117.682302 -1 4442
4444 3 220.950313 72.8041209 117.722174 -1 4443
4445 3 219.804262 72.4835368 117.527064 -1 4325
4446 3 219.782431 72.4655982 117.506282 -1 4445
4447 3 219.773228 72.3965929 117.493481 -1 4446
4448 3 219.786178 72.3135093 117.462612 -1 4447
4449 3 219.860186 72.1825398 117.442804 -1 4448
4450 3 219.843024 72.1546727 117.423725 -1 4449
4451 3 219.844916 72.0571093 117.415646 -1 4450
4452 3 219.699745 71.9629686 117.418095 -1 4451
4453 3 219.349941 71.8760484 117.383331 -1 4452
4454 3 219.382231 71.9381549 117.441958 -1 4453
4455 3 219.519811 71.9598024 117.51384 -1 4454
4456 3 219.309996 71.8302222 117.365212 -1 4453
4457 3 220.091658 71.985343 117.486962 -1 4449
4458 3 220.34524 71.9890771 117.483455 -1 4457
4459 3 220.483991 71.9694726 117.474717 -1 4458
4460 3 220.657879 71.9136119 117.451827 -1 4459
4461 3 220.956086 71.8915453 117.368428 -1 4460
4462 3 221.014617 71.9752023 117.318086 -1 4461
4463 3 221.103402 71.6770346 117.408415 -1 4461
4464 3 221.104332 71.5981181 117.397376 -1 4463
4465 3 221.199023 71.6553605 117.353175 -1 4464
4466 3 218.120882 73.7879012 116.598962 -1 4310
4467 3 217.89128 73.7443666 116.588104 -1 4466
4468 3 217.750285 73.6543717 116.547502 -1 4467
4469 3 217.367421 71.2941067 115.885158 -1 4272
4470 3 217.367402 71.1931576 115.899289 -1 4469
4471 3 217.195425 71.2131989 115.950223 -1 4470
4472 3 217.087221 71.1289435 115.976848 -1 4471
4473 3 216.966087 71.1097843 116.015019 -1 4472
4474 3 216.978086 71.2017916 116.067227 -1 4473
4475 3 214.260909 73.1974659 115.558029 -1 4242
4476 3 214.14719 73.1699147 115.575659 -1 4475
4477 3 214.079383 73.0444468 115.632341 -1 4476
4478 3 214.175416 72.9379035 115.676011 -1 4477
4479 3 214.222011 72.8066684 115.72002 -1 4478
4480 3 214.251752 72.6218188 115.770906 -1 4479
4481 3 214.325788 72.3992765 115.787727 -1 4480
4482 3 214.288121 72.2731558 115.782808 -1 4481
4483 3 214.296841 72.1661316 115.820673 -1 4482
4484 3 214.33273 72.0972936 115.939867 -1 4483
4485 3 214.003681 73.2729749 115.635429 -1 4476
4486 3 213.72419 73.394473 115.704149 -1 4485
4487 3 213.531284 73.524715 115.755997 -1 4486
4488 3 213.272137 73.5079255 115.783061 -1 4487
4489 3 213.199511 73.5159186 115.861728 -1 4488
4490 3 213.012622 73.5742536 115.903457 -1 4489
4491 3 212.941796 73.5735392 115.91987 -1 4490
4492 3 212.782586 73.5480863 115.997667 -1 4491
4493 3 212.630611 73.4917598 116.017116 -1 4492
4494 3 212.599067 73.4823246 116.037635 -1 4493
4495 3 212.709442 73.7181053 116.072272 -1 4494
4496 3 212.83075 73.8966841 116.095512 -1 4495
4497 3 213.557148 74.1338361 115.389592 -1 4240
4498 3 213.544009 74.0965736 115.351927 -1 4497
4499 3 213.413784 74.1172763 115.191283 -1 4498
4500 3 213.281193 74.1919506 115.022386 -1 4499
4501 3 213.31524 74.2725522 114.927983 -1 4500
4502 3 213.167184 74.2955599 114.765971 -1 4501
4503 3 213.155595 74.273871 114.705065 -1 4502
4504 3 213.241655 74.1970451 114.659471 -1 4503
4505 3 213.117096 74.2221356 114.625711 -1 4504
4506 3 213.006878 74.2980987 114.521879 -1 4505
4507 3 212.924181 74.1768512 114.450079 -1 4506
4508 3 212.704 74.094681 114.320565 -1 4507
4509 3 212.530513 74.1371688 114.259684 -1 4508
4510 3 212.474631 74.0434281 114.143726 -1 4509
4511 3 212.363098 74.0169674 114.055744 -1 4510
4512 3 212.194298 73.9504952 113.970031 -1 4511
4513 3 212.113838 73.799427 113.882602 -1 4512
4514 3 212.062598 73.7272696 113.658811 -1 4513
4515 3 212.359515 74.05216 113.419035 -1 4514
4516 3 212.281066 73.9711174 113.321021 -1 4515
4517 3 213.545722 74.1696422 114.685152 -1 4504
4518 3 213.590501 74.1683219 114.667395 -1 4517
4519 3 213.022437 74.1885109 115.067962 -1 4500
4520 3 212.424102 74.1057768 115.080607 -1 4519
4521 3 212.380723 74.1228869 115.032583 -1 4520
4522 3 213.261865 74.5091759 115.417116 -1 4237
4523 3 213.258132 74.5773688 115.427595 -1 4522
4524 3 213.266992 74.6818222 115.454622 -1 4523
4525 3 213.257761 74.7370641 115.466667 -1 4524
4526 3 213.284273 74.8439116 115.515803 -1 4525
4527 3 213.355912 74.9573168 115.588497 -1 4526
4528 3 213.395863 75.0660756 115.596044 -1 4527
4529 3 213.390851 75.2665356 115.670902 -1 4528
4530 3 213.40696 75.3564082 115.700732 -1 4529
4531 3 213.406294 75.4253094 115.711314 -1 4530
4532 3 213.407513 75.4814973 115.74516 -1 4531
4533 3 213.295626 74.8912419 115.615295 -1 4527
4534 3 213.282898 74.9249629 115.630363 -1 4533
4535 3 213.302485 74.975437 115.666456 -1 4534
4536 3 213.340497 75.0858985 115.779496 -1 4535
4537 3 213.523363 75.2797472 115.848433 -1 4536
4538 3 213.595092 75.4536238 115.869749 -1 4537
4539 3 213.83084 75.8703357 115.930543 -1 4538
4540 3 214.010232 76.0193716 115.985637 -1 4539
4541 3 214.034333 76.0575227 116.024141 -1 4540
4542 3 214.065496 75.9932816 116.05752 -1 4541
4543 3 214.05764 75.8788784 116.137799 -1 4542
4544 3 213.786637 75.7325453 116.266005 -1 4543
4545 3 213.572852 75.6183806 116.394097 -1 4544
4546 3 213.59074 75.6632224 116.431039 -1 4545
4547 3 213.538131 75.7352675 116.479512 -1 4546
4548 3 213.561502 75.8390427 116.550254 -1 4547
4549 3 213.608817 75.9161554 116.627003 -1 4548
4550 3 213.647169 75.9600745 116.644502 -1 4549
4551 3 213.750225 76.0190962 116.664827 -1 4550
4552 3 213.897835 76.178205 116.737103 -1 4551
4553 3 214.040818 76.2725641 116.797828 -1 4552
4554 3 214.25895 76.2302514 116.779366 -1 4553
4555 3 214.290829 76.1774152 116.768723 -1 4554
4556 3 214.400846 75.9142889 116.732449 -1 4555
4557 3 214.488893 75.8522082 116.706333 -1 4556
4558 3 214.591149 75.7674711 116.705947 -1 4557
4559 3 214.547793 75.7661352 116.660249 -1 4558
4560 3 214.497502 75.6521375 116.546042 -1 4559
4561 3 214.448105 75.5848551 116.467377 -1 4560
4562 3 214.67575 75.702558 116.340165 -1 4561
4563 3 214.817232 75.8726435 116.241069 -1 4562
4564 3 214.951864 75.9668088 116.174127 -1 4563
4565 3 215.077035 75.9737632 116.119428 -1 4564
4566 3 215.088959 75.833549 116.077449 -1 4565
4567 3 214.897095 75.6069076 115.989863 -1 4566
4568 3 214.591884 75.4683339 115.901946 -1 4567
4569 3 214.423369 75.3497975 115.864253 -1 4568
4570 3 214.388822 75.3240935 115.844248 -1 4569
4571 3 213.545846 75.9439367 116.660197 -1 4550
4572 3 213.531528 76.0270734 116.709913 -1 4571
4573 3 213.527983 76.0450527 116.728082 -1 4572
4574 3 214.065851 76.102297 116.041054 -1 4541
4575 3 214.062571 76.0463548 116.112827 -1 4574
4576 3 212.230547 75.5821409 115.300755 -1 4232
4577 3 212.171252 75.738864 115.313829 -1 4576
4578 3 212.362373 75.8496768 115.416924 -1 4577
4579 3 210.521761 76.6472914 114.573975 -1 4218
4580 3 210.526877 76.6438795 114.532741 -1 4579
4581 3 210.530867 76.6619686 114.487907 -1 4580
4582 3 210.537324 76.66061 114.46755 -1 4581
4583 3 210.585617 76.7253401 114.397572 -1 4582
4584 3 210.629651 76.8155655 114.365309 -1 4583
4585 3 210.701126 76.9248004 114.332216 -1 4584
4586 3 210.72709 76.9557211 114.308214 -1 4585
4587 3 210.812771 76.9947979 114.266693 -1 4586
4588 3 210.960023 76.9639085 114.2205 -1 4587
4589 3 211.101395 76.9228907 114.17546 -1 4588
4590 3 211.154042 77.0193045 114.143191 -1 4589
4591 3 211.247715 77.0649768 114.122495 -1 4590
4592 3 211.330244 77.0453563 114.090325 -1 4591
4593 3 211.429507 77.014169 113.998248 -1 4592
4594 3 211.411193 77.0396709 113.950592 -1 4593
4595 3 211.39095 77.0034031 113.912639 -1 4594
4596 3 211.375087 76.9704017 113.895568 -1 4595
4597 3 211.517181 77.219308 113.951778 -1 4594
4598 3 211.676828 77.3096831 113.929719 -1 4597
4599 3 211.801474 77.4056217 113.925005 -1 4598
4600 3 211.703698 77.4331297 113.870376 -1 4599
4601 3 210.08849 78.8108022 114.836729 -1 4203
4602 3 210.036787 78.8617255 114.844969 -1 4601
4603 3 210.030923 78.9421346 114.894588 -1 4602
4604 3 210.186482 79.2876406 114.956997 -1 4603
4605 3 210.243369 79.4119785 114.983882 -1 4604
4606 3 210.30507 79.5440317 115.009988 -1 4605
4607 3 210.411698 79.6528978 115.043969 -1 4606
4608 3 210.583049 79.6671079 115.078141 -1 4607
4609 3 210.725426 79.7817484 115.156819 -1 4608
4610 3 210.593775 79.7769214 115.209139 -1 4609
4611 3 210.547025 79.7776659 115.225951 -1 4610
4612 3 210.431149 79.6217786 115.325588 -1 4611
4613 3 210.379171 79.509151 115.423996 -1 4612
4614 3 210.382583 79.4896209 115.44865 -1 4613
4615 3 210.334186 79.4529181 115.492699 -1 4614
4616 3 210.360909 79.5046823 115.507733 -1 4615
4617 3 210.382153 79.5432666 115.524451 -1 4616
4618 3 210.416329 79.5703852 115.544198 -1 4617
4619 3 210.619164 79.5517039 115.565259 -1 4618
4620 3 210.785519 79.544367 115.602403 -1 4619
4621 3 210.882194 79.5932432 115.624233 -1 4620
4622 3 210.959606 79.6746328 115.596816 -1 4621
4623 3 211.168151 79.9340302 115.404662 -1 4622
4624 3 211.229039 80.1299511 115.336466 -1 4623
4625 3 211.212934 80.2716884 115.291111 -1 4624
4626 3 211.010044 80.3948709 115.273739 -1 4625
4627 3 210.943328 80.4366117 115.281987 -1 4626
4628 3 210.849714 80.4931648 115.285357 -1 4627
4629 3 210.89049 80.6440285 115.222542 -1 4628
4630 3 210.866169 79.6063719 115.70528 -1 4621
4631 3 210.833021 79.6246779 115.720506 -1 4630
4632 3 210.807515 79.5733482 115.747733 -1 4631
4633 3 210.786281 79.7097197 115.744828 -1 4632
4634 3 210.803512 79.972744 115.788277 -1 4633
4635 3 210.798225 80.0673338 115.793603 -1 4634
4636 3 210.711957 80.324254 115.828716 -1 4635
4637 3 210.685837 80.53427 115.834561 -1 4636
4638 3 210.817803 80.6690707 115.930599 -1 4637
4639 3 210.914415 80.6793349 115.95897 -1 4638
4640 3 210.858871 79.474995 115.789441 -1 4632
4641 3 211.049353 79.3915446 115.88335 -1 4640
4642 3 211.109355 79.3592115 115.936223 -1 4641
4643 3 211.240033 79.1970039 115.995162 -1 4642
4644 3 211.497544 79.031642 116.065648 -1 4643
4645 3 211.566258 79.013146 116.095823 -1 4644
4646 3 211.503547 78.8886316 116.131511 -1 4645
4647 3 211.478187 78.8543024 116.15599 -1 4646
4648 3 211.584671 78.7681609 116.242642 -1 4647
4649 3 211.672766 78.7382345 116.297462 -1 4648
4650 3 211.835702 78.8018367 116.343819 -1 4649
4651 3 211.996392 78.8592203 116.412225 -1 4650
4652 3 212.158014 78.9462929 116.476062 -1 4651
4653 3 212.18716 79.0068745 116.490166 -1 4652
4654 3 212.252451 79.0356458 116.512529 -1 4653
4655 3 210.39789 82.9157223 112.184441 -1 4183
4656 3 210.327666 82.8009279 112.174151 -1 4655
4657 3 210.123205 82.666659 112.132038 -1 4656
4658 3 209.988051 82.5429866 112.09565 -1 4657
4659 3 220.778771 84.0167856 110.892029 -1 4056
4660 3 220.800626 84.0384994 110.931683 -1 4659
4661 3 220.836198 84.0790543 110.951501 -1 4660
4662 3 220.858145 84.0981586 110.971862 -1 4661
4663 3 223.878012 84.4539733 111.028622 -1 4048
4664 3 223.919475 84.423905 110.998866 -1 4663
4665 3 223.995431 84.2298595 110.950626 -1 4664
4666 3 224.157565 84.694804 111.063901 -1 4047
4667 3 224.15723 84.7125175 111.081273 -1 4666
4668 3 224.179757 84.7734097 111.135916 -1 4667
4669 3 229.362968 85.0842635 110.276008 -1 4025
4670 3 229.584378 85.1641201 110.341218 -1 4669
4671 3 229.705625 85.2449728 110.409136 -1 4670
4672 3 229.706944 85.2629012 110.44445 -1 4671
4673 3 234.891025 85.1554789 109.615375 -1 4009
4674 3 234.826794 85.7614021 109.62079 -1 4673
4675 3 234.775841 86.4096214 109.623961 -1 4674
4676 3 234.831095 86.7893542 109.702976 -1 4675
4677 3 234.635574 87.0489276 109.839535 -1 4676
4678 3 234.314165 87.579069 110.013043 -1 4677
4679 3 233.723551 88.0983353 110.195627 -1 4678
4680 3 233.033997 88.59969 110.392456 -1 4679
4681 3 232.497301 88.7034346 110.46 -1 4680
4682 3 231.842295 88.9525948 110.566697 -1 4681
4683 3 231.376388 89.1428835 110.670661 -1 4682
4684 3 231.153587 89.2413873 110.732375 -1 4683
4685 3 230.729731 89.3350121 110.920037 -1 4684
4686 3 230.55299 89.8080264 111.062844 -1 4685
4687 3 230.437222 90.3272542 111.156613 -1 4686
4688 3 229.802996 90.6332099 111.306743 -1 4687
4689 3 229.615665 90.6127349 111.331118 -1 4688
4690 3 228.549211 90.8563641 111.542824 -1 4689
4691 3 228.425425 91.184235 111.919581 -1 4690
4692 3 228.414653 91.4279966 112.126164 -1 4691
4693 3 228.406167 91.6473654 112.317829 -1 4692
4694 3 227.820847 91.7215506 112.489847 -1 4693
4695 3 227.411025 91.448525 112.695428 -1 4694
4696 3 227.368625 90.8627876 112.700031 -1 4695
4697 3 227.548042 90.437059 112.738065 -1 4696
4698 3 227.782174 89.2333994 112.886473 -1 4697
4699 3 228.393732 88.5346729 113.071535 -1 4698
4700 3 228.525973 88.0665285 113.139794 -1 4699
4701 3 228.512471 87.5512279 113.19005 -1 4700
4702 3 228.59516 87.2011209 113.162134 -1 4701
4703 3 228.89914 86.4711712 113.259327 -1 4702
4704 3 229.046004 86.3470399 113.27393 -1 4703
4705 3 229.370582 86.249201 113.350042 -1 4704
4706 3 229.312557 86.2238261 113.324921 -1 4705
4707 3 229.259636 86.1955777 113.300829 -1 4706
4708 3 229.290153 85.9822751 113.287303 -1 4707
4709 3 229.312023 85.9098924 113.27826 -1 4708
4710 3 229.410496 85.7690426 113.343554 -1 4709
4711 3 229.505503 85.6447013 113.406813 -1 4710
4712 3 229.61746 85.5130626 113.454189 -1 4711
4713 3 229.667825 85.3915318 113.491578 -1 4712
4714 3 229.946251 85.1718429 113.60915 -1 4713
4715 3 230.555876 84.8062702 113.80677 -1 4714
4716 3 230.378217 84.8341471 113.740175 -1 4715
4717 3 230.460515 84.645756 113.749379 -1 4716
4718 3 230.491993 84.455526 113.712786 -1 4717
4719 3 230.541376 84.3905487 113.687106 -1 4718
4720 3 230.698804 84.2545971 113.625428 -1 4719
4721 3 230.871129 84.1045346 113.547704 -1 4720
4722 3 231.044906 83.9225519 113.434206 -1 4721
4723 3 231.097837 83.8412449 113.390818 -1 4722
4724 3 231.115752 83.8132401 113.376449 -1 4723
4725 3 231.142881 83.7967346 113.362511 -1 4724
4726 3 231.27078 83.7454104 113.365775 -1 4725
4727 3 231.291224 83.6888068 113.31567 -1 4726
4728 3 231.387165 83.6309303 113.27651 -1 4727
4729 3 231.401951 83.5771942 113.206228 -1 4728
4730 3 231.325637 83.5274707 113.160734 -1 4729
4731 3 230.699226 85.4406285 113.867262 -1 4715
4732 3 230.84875 85.6214635 113.930303 -1 4731
4733 3 230.902785 85.6482673 114.031263 -1 4732
4734 3 230.533922 85.3781062 114.116437 -1 4733
4735 3 230.148915 85.0583287 114.166702 -1 4734
4736 3 230.198282 84.8610282 114.307979 -1 4735
4737 3 230.332064 84.9104227 114.419415 -1 4736
4738 3 230.349215 85.0139469 114.547659 -1 4737
4739 3 229.980745 84.997601 114.651226 -1 4738
4740 3 229.803178 84.9991234 114.703344 -1 4739
4741 3 229.869464 84.8281997 114.710115 -1 4740
4742 3 229.988729 84.7312922 114.697649 -1 4741
4743 3 229.969425 84.6466289 114.683573 -1 4742
4744 3 231.0951 85.7803498 114.047771 -1 4733
4745 3 231.153813 85.7016988 114.101784 -1 4744
4746 3 231.097893 85.7189869 114.168325 -1 4745
4747 3 231.303681 85.8892083 114.14516 -1 4746
4748 3 231.287665 86.0047674 114.170328 -1 4747
4749 3 231.467273 86.0309993 114.194733 -1 4748
4750 3 231.746644 86.0947151 114.173581 -1 4749
4751 3 232.146497 86.2345579 114.125981 -1 4750
4752 3 232.480331 86.3981108 114.180579 -1 4751
4753 3 232.370251 86.5823632 114.22325 -1 4752
4754 3 232.350971 86.588787 114.276634 -1 4753
4755 3 232.21322 86.5830882 114.332276 -1 4754
4756 3 232.128196 86.9033061 114.422566 -1 4755
4757 3 232.224546 87.0921308 114.36254 -1 4756
4758 3 229.43114 86.2316382 113.341743 -1 4705
4759 3 229.559688 86.1900716 113.326859 -1 4758
4760 3 229.727803 86.0780885 113.343189 -1 4759
4761 3 229.786828 86.0813293 113.370547 -1 4760
4762 3 228.61646 87.1452378 113.114412 -1 4702
4763 3 228.485451 87.2119706 112.938203 -1 4762
4764 3 228.477812 87.1341006 112.925896 -1 4763
4765 3 228.756848 87.466494 112.935393 -1 4763
4766 3 228.860743 87.4759239 112.931465 -1 4765
4767 3 229.085887 87.5683766 112.900657 -1 4766
4768 3 229.326636 87.6486605 112.855184 -1 4767
4769 3 229.590632 87.7339255 112.868866 -1 4768
4770 3 229.651195 87.7369354 112.859319 -1 4769
4771 3 229.682247 87.7447628 112.844809 -1 4770
4772 3 229.877225 87.7242159 112.765639 -1 4771
4773 3 230.045742 87.7404952 112.734661 -1 4772
4774 3 230.293068 87.719842 112.719349 -1 4773
4775 3 230.349717 87.663138 112.714788 -1 4774
4776 3 230.434446 87.7219059 112.685724 -1 4775
4777 3 230.531016 87.6112665 112.6369 -1 4776
4778 3 230.686901 87.6017253 112.625022 -1 4777
4779 3 230.866301 87.6467083 112.612047 -1 4778
4780 3 230.959108 87.6054932 112.593261 -1 4779
4781 3 231.179895 87.5539292 112.558423 -1 4780
4782 3 231.415214 87.6422325 112.532334 -1 4781
4783 3 231.638548 87.693467 112.507695 -1 4782
4784 3 231.728384 87.6793164 112.46798 -1 4783
4785 3 231.801793 87.5876927 112.432117 -1 4784
4786 3 231.783363 87.5417821 112.396546 -1 4785
4787 3 231.892125 87.5166737 112.3242 -1 4786
4788 3 231.898391 87.5646027 112.303111 -1 4787
4789 3 231.901038 87.5805343 112.284048 -1 4788
4790 3 231.886288 87.5050086 112.269628 -1 4789
4791 3 231.912263 87.5373734 112.252856 -1 4790
4792 3 232.08655 87.4652109 112.230816 -1 4791
4793 3 232.108165 87.4853094 112.196223 -1 4792
4794 3 232.122245 87.5205861 112.177472 -1 4793
4795 3 232.141181 87.5503936 112.159909 -1 4794
4796 3 232.184599 87.5848646 112.145757 -1 4795
4797 3 232.206315 87.5973116 112.130002 -1 4796
4798 3 232.257093 87.5704135 112.121767 -1 4797
4799 3 232.273968 87.561774 112.10691 -1 4798
4800 3 227.646172 90.478198 112.730064 -1 4697
4801 3 227.865036 90.5084 112.760336 -1 4800
4802 3 227.98289 90.3542955 112.795466 -1 4801
4803 3 228.11173 90.3224169 112.837267 -1 4802
4804 3 228.221032 90.3076899 112.874198 -1 4803
4805 3 228.373955 90.2732564 112.920066 -1 4804
4806 3 228.613616 90.2225593 112.98122 -1 4805
4807 3 228.813278 90.363974 113.033746 -1 4806
4808 3 229.125845 90.6627686 113.160353 -1 4807
4809 3 229.2263 90.7138396 113.225719 -1 4808
4810 3 229.361618 90.729349 113.300552 -1 4809
4811 3 229.498444 90.7730022 113.280505 -1 4810
4812 3 229.55923 90.7934716 113.269476 -1 4811
4813 3 229.663147 90.87528 113.240208 -1 4812
4814 3 229.862659 90.9483065 113.245592 -1 4813
4815 3 229.778305 90.5118218 113.169639 -1 4814
4816 3 229.577929 90.2687398 113.090602 -1 4815
4817 3 228.412681 90.3207215 112.939305 -1 4805
4818 3 228.482279 90.3808734 112.961938 -1 4817
4819 3 226.219864 91.6812433 113.008534 -1 4695
4820 3 225.933352 91.7984384 113.102446 -1 4819
4821 3 225.773099 91.8306178 113.300781 -1 4820
4822 3 225.403009 91.9022171 113.409423 -1 4821
4823 3 225.351345 91.9149066 113.438449 -1 4822
4824 3 224.729307 92.0842376 113.445192 -1 4823
4825 3 224.515872 92.1359326 113.44765 -1 4824
4826 3 224.35288 92.0980702 113.487307 -1 4825
4827 3 223.692423 92.4775297 113.927869 -1 4826
4828 3 223.538999 92.7199408 114.109544 -1 4827
4829 3 223.975614 93.1878118 114.513772 -1 4828
4830 3 223.889682 93.1207825 114.589196 -1 4829
4831 3 224.018707 92.9029698 114.652996 -1 4830
4832 3 224.242868 92.8351626 114.768365 -1 4831
4833 3 224.315264 92.7731712 114.805135 -1 4832
4834 3 224.347652 92.7500466 114.831781 -1 4833
4835 3 224.357517 92.608878 114.890296 -1 4834
4836 3 224.371247 92.4178294 114.955834 -1 4835
4837 3 224.367363 92.2962149 114.990637 -1 4836
4838 3 224.432847 92.0408893 115.090916 -1 4837
4839 3 224.677807 91.8279232 115.110992 -1 4838
4840 3 224.757788 91.7937195 115.086658 -1 4839
4841 3 224.830008 91.6397528 115.076891 -1 4840
4842 3 224.878348 91.4720634 115.085359 -1 4841
4843 3 224.923263 91.4086594 115.079881 -1 4842
4844 3 224.917822 91.4278433 115.057129 -1 4843
4845 3 224.918562 91.3725866 115.044816 -1 4844
4846 3 224.911212 91.3030674 115.033281 -1 4845
4847 3 225.00497 91.3010268 115.026322 -1 4846
4848 3 224.968534 91.1418834 114.983432 -1 4847
4849 3 224.892401 90.9917938 114.953653 -1 4848
4850 3 224.792348 90.8857028 114.934606 -1 4849
4851 3 224.454288 90.5715679 114.852509 -1 4850
4852 3 224.408499 90.5368868 114.792285 -1 4851
4853 3 224.372649 90.5507729 114.766281 -1 4852
4854 3 224.87869 91.3119402 115.125714 -1 4842
4855 3 224.799134 91.1644549 115.134427 -1 4854
4856 3 223.630627 93.688761 114.679067 -1 4830
4857 3 222.600358 93.4236446 114.821397 -1 4856
4858 3 222.334013 93.4867369 114.761407 -1 4857
4859 3 221.957994 93.3898243 114.787787 -1 4858
4860 3 221.689781 93.2036034 114.838903 -1 4859
4861 3 221.281206 92.8201512 114.918977 -1 4860
4862 3 221.309973 92.8364124 114.940196 -1 4861
4863 3 221.409964 92.9009956 115.023358 -1 4862
4864 3 221.415984 92.9407281 115.038889 -1 4863
4865 3 220.500091 92.5267811 114.944951 -1 4861
4866 3 220.085928 92.501318 115.141117 -1 4865
4867 3 219.989258 92.7359782 115.381757 -1 4866
4868 3 219.917914 92.84453 115.480803 -1 4867
4869 3 219.569719 92.729807 115.638752 -1 4868
4870 3 219.247179 92.6993696 115.708361 -1 4869
4871 3 219.274576 92.6026857 115.947721 -1 4870
4872 3 219.37875 92.4657359 116.160523 -1 4871
4873 3 219.47658 92.4067491 116.321875 -1 4872
4874 3 219.555743 92.4008238 116.576648 -1 4873
4875 3 219.681074 92.438715 116.646653 -1 4874
4876 3 220.270492 92.6284872 116.972232 -1 4875
4877 3 220.815656 92.3576656 117.334318 -1 4876
4878 3 221.131426 92.16638 117.558908 -1 4877
4879 3 221.135923 91.4311726 117.125939 -1 4878
4880 3 221.248981 90.8771397 117.050395 -1 4879
4881 3 221.712531 89.9306453 117.048526 -1 4880
4882 3 221.811288 89.7506236 117.064086 -1 4881
4883 3 221.944661 89.5240834 117.110473 -1 4882
4884 3 221.941901 89.4883502 117.094648 -1 4883
4885 3 221.969724 89.4222211 117.066076 -1 4884
4886 3 222.465487 89.2934238 117.140768 -1 4885
4887 3 222.839949 88.8960755 117.238838 -1 4886
4888 3 223.340485 88.3012608 117.379082 -1 4887
4889 3 223.352179 88.0902577 117.348125 -1 4888
4890 3 223.441584 87.9230018 117.361115 -1 4889
4891 3 223.554949 87.7609537 117.335364 -1 4890
4892 3 223.631236 87.5630366 117.330527 -1 4891
4893 3 223.703899 87.4718221 117.290297 -1 4892
4894 3 223.74402 87.4189654 117.281823 -1 4893
4895 3 223.890123 87.3545173 117.287506 -1 4894
4896 3 223.959638 87.3249211 117.259005 -1 4895
4897 3 223.963475 87.2925151 117.223073 -1 4896
4898 3 223.959639 87.2063573 117.213867 -1 4897
4899 3 224.233591 86.766523 117.040897 -1 4898
4900 3 224.212801 86.6732664 117.010129 -1 4899
4901 3 224.199589 86.5951708 116.978239 -1 4900
4902 3 224.206849 86.4694398 116.975465 -1 4901
4903 3 224.560348 86.2876105 117.021689 -1 4902
4904 3 224.850454 86.1165462 117.03865 -1 4903
4905 3 225.212411 85.8912136 117.030926 -1 4904
4906 3 225.451244 85.6912765 117.00488 -1 4905
4907 3 225.555085 85.5662535 117.013463 -1 4906
4908 3 224.067357 86.8663812 116.926271 -1 4901
4909 3 223.972291 86.9484371 116.924269 -1 4908
4910 3 223.938938 86.9829882 116.935998 -1 4909
4911 3 223.328318 88.3515487 117.391173 -1 4888
4912 3 223.311472 88.4493012 117.416617 -1 4911
4913 3 223.344564 88.4804568 117.457076 -1 4912
4914 3 223.538081 88.6065577 117.482979 -1 4913
4915 3 223.782263 88.5695724 117.537428 -1 4914
4916 3 223.936751 88.561886 117.577315 -1 4915
4917 3 224.006241 88.5947624 117.601533 -1 4916
4918 3 224.163275 88.6468147 117.674479 -1 4917
4919 3 224.227996 88.6824039 117.697806 -1 4918
4920 3 221.73683 89.399445 117.083556 -1 4884
4921 3 221.649801 89.1807571 117.083416 -1 4920
4922 3 221.602991 89.0555415 117.054495 -1 4921
4923 3 221.64061 88.9262975 117.015238 -1 4922
4924 3 221.598213 88.7368436 117.077549 -1 4923
4925 3 221.581163 88.5248867 117.084482 -1 4924
4926 3 221.553056 88.4282672 117.074207 -1 4925
4927 3 221.394814 88.3590417 117.045494 -1 4926
4928 3 221.214351 88.2980578 116.972208 -1 4927
4929 3 221.060057 88.2395055 116.942559 -1 4928
4930 3 220.888209 88.2164314 116.988148 -1 4929
4931 3 220.820558 88.2142323 117.001465 -1 4930
4932 3 220.840448 88.0292663 117.008892 -1 4931
4933 3 220.85595 87.849755 117.015076 -1 4932
4934 3 220.861428 87.7193011 117.013313 -1 4933
4935 3 220.923118 87.6727916 117.006086 -1 4934
4936 3 220.974351 87.6219958 117.03939 -1 4935
4937 3 221.085572 87.5354668 117.104888 -1 4936
4938 3 221.318423 87.4537939 117.162697 -1 4937
4939 3 221.379234 87.4579722 117.189439 -1 4938
4940 3 220.983273 87.622073 116.999282 -1 4935
4941 3 221.023037 87.5480282 116.972924 -1 4940
4942 3 221.132814 87.4872851 116.973049 -1 4941
4943 3 220.847674 87.8714095 117.052236 -1 4933
4944 3 220.785279 87.936653 117.097896 -1 4943
4945 3 220.796715 88.0298717 117.168399 -1 4944
4946 3 220.841148 88.1605129 117.216758 -1 4945
4947 3 220.876082 88.2590477 117.289133 -1 4946
4948 3 221.037205 88.3533239 117.376066 -1 4947
4949 3 221.378773 88.5768761 117.588467 -1 4948
4950 3 221.577304 88.5709281 117.673143 -1 4949
4951 3 221.742762 88.4875053 117.682702 -1 4950
4952 3 221.897495 88.4470435 117.746845 -1 4951
4953 3 221.943437 88.3871107 117.7398 -1 4952
4954 3 221.925014 88.3692213 117.719656 -1 4953
4955 3 221.649669 88.2907416 117.617503 -1 4954
4956 3 221.607898 88.2532323 117.597509 -1 4955
4957 3 219.722091 92.2615795 116.674599 -1 4875
4958 3 219.804213 92.0312602 116.673273 -1 4957
4959 3 219.835825 91.9467276 116.667548 -1 4958
4960 3 220.106556 91.8766466 116.747491 -1 4959
4961 3 220.243546 91.7250239 116.741978 -1 4960
4962 3 220.265761 91.6763067 116.730524 -1 4961
4963 3 220.453592 91.4875541 116.674513 -1 4962
4964 3 220.545022 91.3243079 116.645436 -1 4963
4965 3 220.715129 91.1752361 116.602945 -1 4964
4966 3 221.135308 91.0511786 116.585477 -1 4965
4967 3 221.319423 90.9312897 116.561531 -1 4966
4968 3 221.426424 90.8938215 116.53812 -1 4967
4969 3 221.494821 90.9247581 116.521421 -1 4968
4970 3 221.518485 90.956617 116.499507 -1 4969
4971 3 221.706045 91.0250543 116.511756 -1 4970
4972 3 221.989329 90.966191 116.572626 -1 4971
4973 3 222.122093 90.8864438 116.619054 -1 4972
4974 3 222.188394 90.8882118 116.646782 -1 4973
4975 3 222.358775 90.9012504 116.68509 -1 4974
4976 3 221.479038 90.8944882 116.483086 -1 4970
4977 3 221.511375 90.7705117 116.483249 -1 4976
4978 3 221.642246 90.5878915 116.441788 -1 4977
4979 3 221.793574 90.4846039 116.392098 -1 4978
4980 3 221.864603 90.3524058 116.256182 -1 4979
4981 3 221.91046 90.2605381 116.193011 -1 4980
4982 3 221.978223 90.0619062 116.086257 -1 4981
4983 3 221.897687 89.9862724 115.986057 -1 4982
4984 3 221.99199 89.9680447 115.939079 -1 4983
4985 3 222.000544 89.9022969 115.908594 -1 4984
4986 3 222.13435 89.7963842 115.878159 -1 4985
4987 3 222.259083 89.7086653 115.824192 -1 4986
4988 3 222.298235 89.6699765 115.813908 -1 4987
4989 3 222.423815 89.4429244 115.798885 -1 4988
4990 3 222.616591 89.0721286 115.7709 -1 4989
4991 3 222.658966 88.8992769 115.738706 -1 4990
4992 3 222.837194 88.564699 115.663986 -1 4991
4993 3 222.939058 88.3220322 115.608016 -1 4992
4994 3 223.140771 88.0943824 115.602254 -1 4993
4995 3 223.217806 88.0655536 115.595371 -1 4994
4996 3 223.051796 88.1684644 115.541651 -1 4995
4997 3 223.081299 88.2496087 115.494578 -1 4996
4998 3 223.29223 88.418634 115.378478 -1 4997
4999 3 223.597495 88.4396929 115.333801 -1 4998
5000 3 223.632826 88.3843342 115.305543 -1 4999
5001 3 223.646515 88.3959643 115.285849 -1 5000
5002 3 223.691866 88.4058029 115.250467 -1 5001
5003 3 223.73463 88.3987888 115.236842 -1 5002
5004 3 223.753232 88.3045006 115.231421 -1 5003
5005 3 223.695382 88.232246 115.213591 -1 5004
5006 3 223.990487 88.3623968 115.293495 -1 5003
5007 3 224.080065 88.3360196 115.328025 -1 5006
5008 3 224.124754 88.2631227 115.362881 -1 5007
5009 3 224.1297 88.2793554 115.381295 -1 5008
5010 3 224.164729 88.2249615 115.412574 -1 5009
5011 3 224.243488 88.107976 115.477301 -1 5010
5012 3 223.388439 88.129825 115.587803 -1 4995
5013 3 223.818882 88.1871039 115.573468 -1 5012
5014 3 222.281887 89.8245677 115.771215 -1 4988
5015 3 222.263558 89.8739125 115.722268 -1 5014
5016 3 224.262407 93.3107345 114.554296 -1 4829
5017 3 224.325335 93.4182012 114.568082 -1 5016
5018 3 224.456668 93.6222977 114.597725 -1 5017
5019 3 224.605247 93.5940484 114.62051 -1 5018
5020 3 224.714912 93.7762323 114.650151 -1 5019
5021 3 224.461252 93.7147137 114.605908 -1 5018
5022 3 224.515524 93.8156028 114.619398 -1 5021
5023 3 224.660294 94.0436334 114.667051 -1 5022
5024 3 224.789184 94.1259783 114.731275 -1 5023
5025 3 224.801743 94.1290437 114.751896 -1 5024
5026 3 224.773091 94.0999373 114.810184 -1 5025
5027 3 224.765406 94.0737122 114.890333 -1 5026
5028 3 224.746119 94.0394036 114.911738 -1 5027
5029 3 224.720766 94.0135372 114.931296 -1 5028
5030 3 224.630526 93.9764607 114.983036 -1 5029
5031 3 224.684766 93.9737966 115.0098 -1 5030
5032 3 224.728107 94.0147086 115.029563 -1 5031
5033 3 224.771931 94.0896922 115.064508 -1 5032
5034 3 224.848235 94.1168529 115.109781 -1 5033
5035 3 224.922041 94.1501376 115.153962 -1 5034
5036 3 224.921924 94.1814258 115.188982 -1 5035
5037 3 224.930027 94.2393686 115.202063 -1 5036
5038 3 225.007043 94.2863606 115.22535 -1 5037
5039 3 225.064584 94.305934 115.249716 -1 5038
5040 3 225.208886 94.3898626 115.335532 -1 5039
5041 3 225.383898 94.4122414 115.394236 -1 5040
5042 3 225.527321 94.5463648 115.434384 -1 5041
5043 3 225.548994 94.6237685 115.446658 -1 5042
5044 3 225.734393 94.8144441 115.504466 -1 5043
5045 3 225.822302 95.1377111 115.532373 -1 5044
5046 3 225.851962 95.4158245 115.499944 -1 5045
5047 3 225.997937 95.5685378 115.518472 -1 5046
5048 3 226.214965 95.6262739 115.500006 -1 5047
5049 3 226.287646 95.6158909 115.491321 -1 5048
5050 3 226.181522 95.5174601 115.490307 -1 5049
5051 3 226.203812 95.4296706 115.485153 -1 5050
5052 3 226.328896 95.6118539 115.477727 -1 5049
5053 3 226.400204 95.6650274 115.460627 -1 5052
5054 3 226.623884 95.6726897 115.450214 -1 5053
5055 3 226.78432 95.6914798 115.430225 -1 5054
5056 3 227.001235 95.6021244 115.354691 -1 5055
5057 3 227.021928 95.6292429 115.315166 -1 5056
5058 3 227.043283 95.656297 115.295144 -1 5057
5059 3 227.085164 95.6458594 115.263523 -1 5058
5060 3 227.118559 95.6623092 115.246586 -1 5059
5061 3 227.175143 95.654945 115.216669 -1 5060
5062 3 227.237516 95.6551942 115.20591 -1 5061
5063 3 225.819592 95.3395367 115.486128 -1 5046
5064 3 224.522944 92.0972586 113.396284 -1 4824
5065 3 224.302842 92.0250662 113.29895 -1 5064
5066 3 224.27596 91.9998331 113.260318 -1 5065
5067 3 224.264702 91.9896596 113.221993 -1 5066
5068 3 224.181466 91.9663474 113.137417 -1 5067
5069 3 224.036993 91.8443256 113.056451 -1 5068
5070 3 223.969849 91.661875 112.993364 -1 5069
5071 3 223.820563 91.5670639 112.908309 -1 5070
5072 3 223.600142 91.2551848 112.74449 -1 5071
5073 3 223.6862 91.1719993 112.557661 -1 5072
5074 3 224.031845 91.2869959 112.403732 -1 5073
5075 3 224.035375 91.2559254 112.389061 -1 5074
5076 3 224.010088 91.1611812 112.358965 -1 5075
5077 3 223.924534 90.9747656 112.331046 -1 5076
5078 3 223.758436 90.6036216 112.294389 -1 5077
5079 3 223.400225 90.3466901 112.255069 -1 5078
5080 3 223.202739 90.2013215 112.263415 -1 5079
5081 3 222.862111 89.8708991 112.216663 -1 5080
5082 3 222.785964 89.7276128 112.203822 -1 5081
5083 3 222.3556 89.5574447 112.106957 -1 5082
5084 3 222.156876 89.5489337 112.00397 -1 5083
5085 3 222.077874 89.4975701 111.979939 -1 5084
5086 3 221.947197 89.406635 111.93425 -1 5085
5087 3 221.945569 89.2530128 111.913677 -1 5086
5088 3 221.834321 89.0943555 111.89773 -1 5087
5089 3 221.88986 88.95962 111.959549 -1 5088
5090 3 221.804326 88.950313 111.987379 -1 5089
5091 3 225.807285 91.9003168 113.46672 -1 4822
5092 3 226.199834 91.6869409 113.548674 -1 5091
5093 3 226.30333 91.593522 113.537194 -1 5092
5094 3 226.500707 91.3383829 113.50239 -1 5093
5095 3 226.624421 91.0240869 113.558029 -1 5094
5096 3 226.613309 91.066181 113.589048 -1 5095
5097 3 226.213269 91.6790165 113.589269 -1 5092
5098 3 226.501653 91.8531591 113.816951 -1 5097
5099 3 226.869252 91.7448903 114.072396 -1 5098
5100 3 227.274366 91.5322016 114.176453 -1 5099
5101 3 227.501226 91.5164147 114.26852 -1 5100
5102 3 227.587802 91.5298547 114.393428 -1 5101
5103 3 227.781367 91.7205443 114.512261 -1 5102
5104 3 227.865447 91.9400462 114.535271 -1 5103
5105 3 235.092232 75.4205733 107.45237 -1 4001
5106 3 235.149993 75.3764058 107.30345 -1 5105
5107 3 235.319488 75.222714 107.284809 -1 5106
5108 3 235.407184 74.9461273 107.235441 -1 5107
5109 3 235.506394 74.8193552 107.20798 -1 5108
5110 3 235.554961 74.7414488 107.174385 -1 5109
5111 3 235.658763 74.6573531 107.147665 -1 5110
5112 3 235.726676 74.5847677 107.116451 -1 5111
5113 3 236.219518 74.7145594 107.139707 -1 5112
5114 3 236.540345 74.8704263 107.141339 -1 5113
5115 3 236.80588 75.0963547 107.136364 -1 5114
5116 3 237.188412 75.3875173 107.146028 -1 5115
5117 3 237.491956 75.4726381 107.144201 -1 5116
5118 3 237.633982 75.5430833 107.12242 -1 5117
5119 3 237.733693 75.5935086 107.095305 -1 5118
5120 3 237.844139 75.5952679 107.069077 -1 5119
5121 3 238.014021 75.6249691 107.050052 -1 5120
5122 3 238.223387 75.5989228 107.015385 -1 5121
5123 3 238.347261 75.5952077 106.990369 -1 5122
5124 3 238.589655 75.510296 106.97873 -1 5123
5125 3 238.781735 75.521036 106.961534 -1 5124
5126 3 238.929948 75.5475937 106.93912 -1 5125
5127 3 239.181995 75.5486273 106.92846 -1 5126
5128 3 239.613448 75.4498681 106.937847 -1 5127
5129 3 239.715557 75.416988 106.929441 -1 5128
5130 3 240.130072 75.1984329 107.077576 -1 5129
5131 3 240.33064 75.1263697 107.14122 -1 5130
5132 3 240.863077 75.1316101 107.243165 -1 5131
5133 3 241.168353 75.0946235 107.3191 -1 5132
5134 3 241.235852 75.0623635 107.367685 -1 5133
5135 3 241.273658 75.0553223 107.412678 -1 5134
5136 3 241.349816 75.0555955 107.482358 -1 5135
5137 3 241.39647 75.0602181 107.548588 -1 5136
5138 3 241.429951 75.1505431 107.592155 -1 5137
5139 3 241.500787 75.2270168 107.640139 -1 5138
5140 3 241.571282 75.2607576 107.688481 -1 5139
5141 3 241.607471 75.3113598 107.73263 -1 5140
5142 3 241.732239 75.4342369 107.786131 -1 5141
5143 3 241.887713 75.5705948 107.842807 -1 5142
5144 3 242.040255 75.6486979 107.899712 -1 5143
5145 3 242.179503 75.8141712 107.95368 -1 5144
5146 3 242.451396 75.9159749 108.023312 -1 5145
5147 3 242.526734 75.9966707 108.070939 -1 5146
5148 3 243.123101 76.0829386 108.054559 -1 5147
5149 3 243.213559 76.0565963 108.02437 -1 5148
5150 3 243.39351 76.0951766 107.982211 -1 5149
5151 3 243.52723 76.0262252 107.937036 -1 5150
5152 3 243.619303 75.9345359 107.908153 -1 5151
5153 3 243.80052 75.8974454 107.887751 -1 5152
5154 3 244.005902 75.832404 107.849993 -1 5153
5155 3 244.249971 75.7621658 107.836955 -1 5154
5156 3 244.397621 75.7412084 107.812224 -1 5155
5157 3 244.701314 75.7081927 107.804428 -1 5156
5158 3 245.199051 75.7393924 107.753019 -1 5157
5159 3 245.488642 75.7606098 107.741315 -1 5158
5160 3 245.608823 75.6412623 107.98613 -1 5159
5161 3 245.692224 75.7251668 108.033715 -1 5160
5162 3 245.745587 75.7459019 108.080171 -1 5161
5163 3 245.74126 75.8125329 108.139641 -1 5162
5164 3 245.789548 75.8943364 108.183364 -1 5163
5165 3 245.984732 76.0544242 108.301754 -1 5164
5166 3 245.934522 76.3197177 108.410786 -1 5165
5167 3 245.965604 76.462958 108.470584 -1 5166
5168 3 245.980145 76.6258336 108.507181 -1 5167
5169 3 246.015825 76.7425434 108.547584 -1 5168
5170 3 246.042337 76.8919925 108.647326 -1 5169
5171 3 246.212669 77.0631179 108.739966 -1 5170
5172 3 246.388418 77.2324976 108.812236 -1 5171
5173 3 246.536752 77.4521577 108.858678 -1 5172
5174 3 246.853763 77.5760739 108.94584 -1 5173
5175 3 247.166116 77.7501689 109.009086 -1 5174
5176 3 247.277388 77.9145045 109.073402 -1 5175
5177 3 247.310303 77.9844499 109.114121 -1 5176
5178 3 247.322809 78.0233184 109.154368 -1 5177
5179 3 247.334282 78.0528891 109.194947 -1 5178
5180 3 247.331928 78.1111583 109.232756 -1 5179
5181 3 247.439527 79.2901859 109.183558 -1 5180
5182 3 247.441785 79.4847484 109.194211 -1 5181
5183 3 247.443388 79.6423189 109.226868 -1 5182
5184 3 247.439586 79.7023531 109.263956 -1 5183
5185 3 247.440779 79.8518216 109.296823 -1 5184
5186 3 247.393031 79.9360103 109.328793 -1 5185
5187 3 247.420828 80.0223863 109.387234 -1 5186
5188 3 247.408246 80.0790235 109.403372 -1 5187
5189 3 247.254931 80.2843067 109.460173 -1 5188
5190 3 247.232141 80.3853552 109.513261 -1 5189
5191 3 247.221856 80.4654201 109.548347 -1 5190
5192 3 247.08834 80.6770471 109.606144 -1 5191
5193 3 247.041462 81.0098688 109.624704 -1 5192
5194 3 246.910463 81.3554021 109.635646 -1 5193
5195 3 247.047197 81.8655626 109.659222 -1 5194
5196 3 247.076291 82.1428162 109.686162 -1 5195
5197 3 247.065685 82.1350517 109.705576 -1 5196
5198 3 247.571785 82.1700608 109.742714 -1 5197
5199 3 247.890838 82.0526494 109.773988 -1 5198
5200 3 247.94941 82.042342 109.799025 -1 5199
5201 3 248.165082 82.0822965 109.853085 -1 5200
5202 3 248.346674 82.1026375 109.965562 -1 5201
5203 3 248.413915 82.131741 110.008851 -1 5202
5204 3 248.523228 82.2196165 110.091577 -1 5203
5205 3 248.562461 82.3757039 110.104631 -1 5204
5206 3 248.683796 82.4927103 110.086401 -1 5205
5207 3 248.792918 82.6656436 110.103384 -1 5206
5208 3 248.951463 82.803695 110.165956 -1 5207
5209 3 248.956723 82.8351898 110.204135 -1 5208
5210 3 248.850612 83.0657866 110.161275 -1 5209
5211 3 248.837868 83.0729201 110.120095 -1 5210
5212 3 248.865897 83.0704129 110.102402 -1 5211
5213 3 248.960033 82.8524348 110.223169 -1 5209
5214 3 248.965403 82.8516719 110.243543 -1 5213
5215 3 248.884827 82.8503227 110.257566 -1 5214
5216 3 248.897449 82.825242 110.28008 -1 5215
5217 3 249.101564 82.8184829 110.275792 -1 5214
5218 3 249.168172 82.8270799 110.399828 -1 5217
5219 3 249.3321 82.7054948 110.520256 -1 5218
5220 3 249.463432 82.6398521 110.514763 -1 5219
5221 3 249.53493 82.5975443 110.50312 -1 5220
5222 3 249.540032 82.5648568 110.465771 -1 5221
5223 3 249.672521 82.3684405 110.509587 -1 5221
5224 3 249.728107 82.2927026 110.499105 -1 5223
5225 3 249.793936 82.2884693 110.464293 -1 5224
5226 3 248.552612 82.4338545 110.120124 -1 5205
5227 3 247.075156 82.1141477 109.747084 -1 5197
5228 3 247.098537 82.099031 109.789376 -1 5227
5229 3 246.998449 82.0616614 109.823176 -1 5228
5230 3 247.020769 81.963686 109.869958 -1 5229
5231 3 247.109505 82.3650235 109.577608 -1 5197
5232 3 247.137348 82.508553 109.492759 -1 5231
5233 3 247.227529 82.9210713 109.45724 -1 5232
5234 3 247.289251 83.1563103 109.429036 -1 5233
5235 3 247.271995 83.3059215 109.380155 -1 5234
5236 3 247.315615 83.4732025 109.354293 -1 5235
5237 3 247.359872 83.6136468 109.467784 -1 5236
5238 3 247.384383 83.7550058 109.500902 -1 5237
5239 3 247.399951 83.9525731 109.530111 -1 5238
5240 3 247.391849 84.1573427 109.557166 -1 5239
5241 3 247.413087 84.2018029 109.595295 -1 5240
5242 3 247.412215 84.2649033 109.630829 -1 5241
5243 3 247.456151 84.325574 109.66949 -1 5242
5244 3 247.555657 84.4646253 109.707239 -1 5243
5245 3 247.686214 84.5491635 109.750161 -1 5244
5246 3 247.813417 84.5698052 109.796639 -1 5245
5247 3 247.835125 84.6609206 109.831785 -1 5246
5248 3 247.932489 84.7645512 109.851531 -1 5247
5249 3 248.031856 84.8711847 109.890739 -1 5248
5250 3 248.062249 84.9631704 109.926228 -1 5249
5251 3 248.147029 85.0843923 109.963397 -1 5250
5252 3 248.234587 85.2446823 109.998166 -1 5251
5253 3 248.462748 85.4009135 110.022551 -1 5252
5254 3 248.638844 85.5941551 110.060516 -1 5253
5255 3 248.739662 85.7879662 110.073824 -1 5254
5256 3 249.005524 85.9433234 110.119501 -1 5255
5257 3 249.110652 86.0403956 110.158811 -1 5256
5258 3 249.27256 86.0997377 110.204183 -1 5257
5259 3 249.424512 86.2849807 110.24027 -1 5258
5260 3 249.522159 86.3904306 110.278332 -1 5259
5261 3 249.567495 86.4434419 110.316722 -1 5260
5262 3 249.670466 86.6235843 110.369435 -1 5261
5263 3 249.694578 86.7220755 110.40326 -1 5262
5264 3 249.772154 86.7472258 110.445518 -1 5263
5265 3 249.867803 86.902665 110.479704 -1 5264
5266 3 249.969767 87.0880172 110.512079 -1 5265
5267 3 250.092308 87.2241383 110.56873 -1 5266
5268 3 250.183428 87.4119529 110.600091 -1 5267
5269 3 250.283637 87.5673406 110.653845 -1 5268
5270 3 250.408727 87.7194993 110.689711 -1 5269
5271 3 250.437975 87.7974196 110.725032 -1 5270
5272 3 250.494259 87.8811612 110.761569 -1 5271
5273 3 250.543014 87.971315 110.797162 -1 5272
5274 3 250.562562 88.1943258 110.821299 -1 5273
5275 3 250.70075 88.2302244 110.827119 -1 5274
5276 3 250.911019 88.1379161 110.8271 -1 5275
5277 3 251.07139 88.0580382 110.823148 -1 5276
5278 3 251.143936 87.9986975 110.792693 -1 5277
5279 3 251.216914 87.9767585 110.759479 -1 5278
5280 3 251.21116 87.8730009 110.727478 -1 5279
5281 3 251.212081 87.7284614 110.679202 -1 5280
5282 3 251.25126 87.6142163 110.650657 -1 5281
5283 3 251.289339 87.4971635 110.64193 -1 5282
5284 3 251.411636 87.4073468 110.61663 -1 5283
5285 3 251.558214 87.3134036 110.593095 -1 5284
5286 3 251.708058 87.1787168 110.553016 -1 5285
5287 3 251.733378 87.0094702 110.507866 -1 5286
5288 3 251.662561 86.9529096 110.468181 -1 5287
5289 3 251.694567 86.8799717 110.435976 -1 5288
5290 3 251.72728 86.8305315 110.421851 -1 5289
5291 3 251.735935 86.7434419 110.389239 -1 5290
5292 3 251.818032 86.6780024 110.359472 -1 5291
5293 3 251.79603 86.4760634 110.353354 -1 5292
5294 3 251.75953 86.257866 110.327683 -1 5293
5295 3 251.771349 86.2277977 110.271034 -1 5294
5296 3 251.745686 86.1930861 110.252161 -1 5295
5297 3 251.672956 85.986376 110.223265 -1 5296
5298 3 251.661489 85.8607161 110.19208 -1 5297
5299 3 251.697136 85.843928 110.175624 -1 5298
5300 3 251.702271 85.7417275 110.163607 -1 5299
5301 3 251.760018 85.6472821 110.134342 -1 5300
5302 3 251.858674 85.5549909 110.087473 -1 5301
5303 3 251.61927 85.8990691 110.266207 -1 5297
5304 3 251.634055 85.947449 110.303306 -1 5303
5305 3 251.331325 87.8512434 110.677396 -1 5281
5306 3 251.540783 87.9448425 110.702842 -1 5305
5307 3 251.601149 88.0049282 110.721724 -1 5306
5308 3 251.59664 88.053844 110.737503 -1 5307
5309 3 250.584597 88.254089 110.837861 -1 5274
5310 3 250.580432 88.3166959 110.911251 -1 5309
5311 3 250.564498 88.3150977 110.949474 -1 5310
5312 3 250.561335 88.358708 110.985176 -1 5311
5313 3 250.574425 88.3857076 111.023084 -1 5312
5314 3 250.528514 88.4590382 111.053943 -1 5313
5315 3 250.553831 88.4839607 111.092735 -1 5314
5316 3 250.579672 88.5286595 111.130109 -1 5315
5317 3 250.621175 88.605312 111.185623 -1 5316
5318 3 250.654738 88.6574999 111.222912 -1 5317
5319 3 250.642866 88.7590193 111.253723 -1 5318
5320 3 250.667132 88.7816941 111.273077 -1 5319
5321 3 250.690763 88.8013689 111.292614 -1 5320
5322 3 250.743612 88.8727066 111.329675 -1 5321
5323 3 250.825869 88.9707099 111.366602 -1 5322
5324 3 250.997646 89.0479022 111.410679 -1 5323
5325 3 251.252628 89.1561341 111.45767 -1 5324
5326 3 251.356855 89.168547 111.50237 -1 5325
5327 3 251.413629 89.1719729 111.544784 -1 5326
5328 3 251.451313 89.1840695 111.585357 -1 5327
5329 3 251.513436 89.1526868 111.650332 -1 5328
5330 3 251.543579 89.1524789 111.691389 -1 5329
5331 3 251.601336 89.2410275 111.727481 -1 5330
5332 3 251.670903 89.3412402 111.763441 -1 5331
5333 3 251.659515 89.396798 111.797618 -1 5332
5334 3 251.758783 89.4198092 111.841341 -1 5333
5335 3 251.524389 89.6767642 111.826468 -1 5334
5336 3 251.483587 89.7599022 111.83714 -1 5335
5337 3 251.406667 89.8477581 111.845161 -1 5336
5338 3 251.371261 89.9372945 111.855713 -1 5337
5339 3 251.387608 90.085249 111.884713 -1 5338
5340 3 251.341079 90.1975923 111.912359 -1 5339
5341 3 251.384253 90.278851 111.948037 -1 5340
5342 3 251.30207 90.3915881 111.953907 -1 5341
5343 3 251.293754 90.4548211 111.98762 -1 5342
5344 3 251.233695 90.5228405 112.017653 -1 5343
5345 3 251.13132 90.5862851 112.045283 -1 5344
5346 3 251.082351 90.6630714 112.075343 -1 5345
5347 3 251.094612 90.7058606 112.111836 -1 5346
5348 3 251.049085 90.6324932 112.153131 -1 5347
5349 3 250.998884 90.6708185 112.166469 -1 5348
5350 3 250.977249 90.7099434 112.181598 -1 5349
5351 3 250.914744 90.7315816 112.195349 -1 5350
5352 3 250.886396 90.7510119 112.230878 -1 5351
5353 3 250.847487 90.8057027 112.263111 -1 5352
5354 3 250.825321 90.8209273 112.279934 -1 5353
5355 3 250.828158 90.8373878 112.317694 -1 5354
5356 3 250.734758 90.8349013 112.350504 -1 5355
5357 3 250.71248 90.8658054 112.385524 -1 5356
5358 3 250.714241 90.8344007 112.426719 -1 5357
5359 3 250.695961 90.7778425 112.468455 -1 5358
5360 3 250.668544 90.7257369 112.509263 -1 5359
5361 3 250.667342 90.6882612 112.550749 -1 5360
5362 3 250.640658 90.6741392 112.58879 -1 5361
5363 3 250.580607 90.6609484 112.624502 -1 5362
5364 3 250.35566 90.5656799 112.655131 -1 5363
5365 3 250.356145 90.246181 112.776162 -1 5364
5366 3 250.262695 90.0767064 112.840797 -1 5365
5367 3 250.270051 89.9952443 112.905762 -1 5366
5368 3 250.191604 89.8875973 112.966777 -1 5367
5369 3 250.147392 89.8547043 113.024434 -1 5368
5370 3 250.022868 89.8079311 113.05804 -1 5369
5371 3 249.953986 89.8083953 113.091904 -1 5370
5372 3 249.911279 89.7698383 113.130641 -1 5371
5373 3 249.830358 89.720922 113.186828 -1 5372
5374 3 249.792031 89.6311252 113.229862 -1 5373
5375 3 249.798982 89.6117226 113.270697 -1 5374
5376 3 249.811134 89.6154932 113.310107 -1 5375
5377 3 249.819585 89.5565302 113.334769 -1 5376
5378 3 249.852486 89.4594757 113.364246 -1 5377
5379 3 249.876989 89.4154569 113.388955 -1 5378
5380 3 249.896138 89.3156718 113.437166 -1 5379
5381 3 249.923892 89.0283715 113.48164 -1 5380
5382 3 249.965011 88.9371104 113.531 -1 5381
5383 3 249.969875 88.8257595 113.559857 -1 5382
5384 3 249.932813 88.7958266 113.579004 -1 5383
5385 3 249.919188 88.7762755 113.599064 -1 5384
5386 3 249.918362 88.7417284 113.621307 -1 5385
5387 3 249.820245 88.658933 113.698646 -1 5386
5388 3 249.675907 88.5348637 113.7758 -1 5387
5389 3 249.605816 88.4231801 113.818589 -1 5388
5390 3 249.498598 88.261096 113.882168 -1 5389
5391 3 249.393047 88.0574426 113.910273 -1 5390
5392 3 249.253392 87.8320813 113.937468 -1 5391
5393 3 249.171682 87.5987737 113.969905 -1 5392
5394 3 249.117729 87.4618238 113.996551 -1 5393
5395 3 248.905444 87.1178438 114.125494 -1 5394
5396 3 248.714545 86.8834872 114.168574 -1 5395
5397 3 248.703121 86.7565415 114.197914 -1 5396
5398 3 248.661264 86.7130275 114.217671 -1 5397
5399 3 248.533128 86.6308326 114.292178 -1 5398
5400 3 248.572346 86.5151079 114.324938 -1 5399
5401 3 248.616202 86.4696853 114.371782 -1 5400
5402 3 248.662151 86.3529305 114.424976 -1 5401
5403 3 248.647011 86.4620852 114.433945 -1 5402
5404 3 248.631236 86.569298 114.443031 -1 5403
5405 3 248.559415 86.6269506 114.451575 -1 5404
5406 3 248.483953 86.74959 114.473858 -1 5405
5407 3 248.301424 86.7993729 114.512723 -1 5406
5408 3 248.156742 86.7167305 114.546404 -1 5407
5409 3 248.114934 86.7107009 114.562864 -1 5408
5410 3 247.928214 86.5714312 114.519201 -1 5409
5411 3 247.86719 86.5582545 114.495388 -1 5410
5412 3 247.800901 86.5535703 114.470396 -1 5411
5413 3 247.725547 86.5179211 114.447202 -1 5412
5414 3 247.640395 86.4076463 114.409811 -1 5413
5415 3 247.597051 86.3279855 114.393073 -1 5414
5416 3 247.519033 86.2672505 114.313012 -1 5415
5417 3 247.495301 86.1653916 114.299805 -1 5416
5418 3 247.465261 86.1185191 114.261917 -1 5417
5419 3 247.378636 86.3852328 114.271287 -1 5416
5420 3 247.345853 86.4718702 114.241751 -1 5419
5421 3 247.331643 86.5082845 114.19851 -1 5420
5422 3 248.70946 86.2392788 114.478127 -1 5402
5423 3 248.732331 86.1697123 114.505779 -1 5422
5424 3 248.758643 86.0954994 114.534165 -1 5423
5425 3 248.766821 86.0200818 114.6005 -1 5424
5426 3 248.608201 85.9144252 114.832274 -1 5425
5427 3 248.498521 85.7913823 114.872803 -1 5426
5428 3 248.482968 85.6217764 114.965343 -1 5427
5429 3 248.405295 85.3275993 115.004234 -1 5428
5430 3 248.280651 85.0617126 114.996729 -1 5429
5431 3 247.983218 84.8471243 115.047502 -1 5430
5432 3 247.843036 84.6393457 115.013136 -1 5431
5433 3 247.770342 84.4359336 114.984617 -1 5432
5434 3 247.767934 84.0903205 114.975299 -1 5433
5435 3 247.637403 83.6976632 114.937795 -1 5434
5436 3 247.413117 83.3982651 114.942048 -1 5435
5437 3 247.356949 83.338702 114.98144 -1 5436
5438 3 247.324635 83.3072192 115.000859 -1 5437
5439 3 247.379335 83.3966034 115.018339 -1 5438
5440 3 247.476778 83.4308083 115.084676 -1 5439
5441 3 247.398748 83.3447719 115.124307 -1 5440
5442 3 247.374309 83.375309 115.178838 -1 5441
5443 3 247.363174 83.4809533 115.267792 -1 5442
5444 3 247.446201 83.496826 115.35432 -1 5443
5445 3 247.388737 83.5668439 115.461696 -1 5444
5446 3 247.503582 83.4946901 115.55953 -1 5445
5447 3 247.587729 83.4091314 115.655677 -1 5446
5448 3 247.667853 83.3602261 115.768179 -1 5447
5449 3 247.826355 83.5025848 115.850852 -1 5448
5450 3 247.863923 83.5012281 115.794806 -1 5449
5451 3 247.849024 83.5417617 115.869447 -1 5449
5452 3 247.994077 83.5128545 115.886741 -1 5451
5453 3 247.8346 83.5457278 115.867623 -1 5452
5454 3 247.781084 83.5948086 115.877617 -1 5453
5455 3 247.712354 83.6119346 115.889061 -1 5454
5456 3 247.651133 83.6965317 115.934883 -1 5455
5457 3 247.592936 83.8203496 115.99728 -1 5456
5458 3 247.582013 83.9771764 116.001469 -1 5457
5459 3 247.613552 84.1452919 115.96901 -1 5458
5460 3 247.593904 84.2803611 115.974395 -1 5459
5461 3 247.283137 83.1750895 114.988412 -1 5438
5462 3 247.193329 82.9076906 114.962963 -1 5461
5463 3 247.270236 82.6168913 114.976391 -1 5462
5464 3 247.300636 82.5969937 114.961301 -1 5463
5465 3 247.47866 82.5928012 114.939911 -1 5464
5466 3 247.237096 82.6555893 115.009487 -1 5463
5467 3 247.224131 82.7010611 115.063989 -1 5466
5468 3 247.217596 82.6425416 115.128356 -1 5467
5469 3 247.237798 82.5732116 115.196508 -1 5468
5470 3 247.239375 82.4551264 115.287183 -1 5469
5471 3 247.23952 82.3878866 115.333252 -1 5470
5472 3 247.1631 82.2968093 115.353462 -1 5471
5473 3 247.106614 82.2261011 115.393926 -1 5472
5474 3 247.075602 82.141362 115.458396 -1 5473
5475 3 247.01551 82.0877508 115.516991 -1 5474
5476 3 247.036711 81.9204965 115.594668 -1 5475
5477 3 247.063913 81.8822831 115.641254 -1 5476
5478 3 247.084097 81.7856214 115.71261 -1 5477
5479 3 247.08914 81.6901563 115.762205 -1 5478
5480 3 247.027419 81.5422807 115.829591 -1 5479
5481 3 247.079862 81.3775221 115.91118 -1 5480
5482 3 247.16545 81.2699074 115.991277 -1 5481
5483 3 247.171652 81.3501758 116.024765 -1 5482
5484 3 247.191298 81.3599795 116.106783 -1 5483
5485 3 247.256464 81.3746415 116.173174 -1 5484
5486 3 247.343096 81.2268698 116.237355 -1 5485
5487 3 247.382463 81.1734459 116.206378 -1 5486
5488 3 247.494199 81.0158937 116.274481 -1 5487
5489 3 247.573473 80.9632074 116.308661 -1 5488
5490 3 247.723073 80.8842998 116.353232 -1 5489
5491 3 247.785286 80.928695 116.37602 -1 5490
5492 3 248.090944 81.0976792 116.514508 -1 5491
5493 3 248.42865 81.100783 116.652416 -1 5492
5494 3 248.483914 81.0939217 116.679415 -1 5493
5495 3 248.674193 80.8042642 116.770489 -1 5494
5496 3 248.917692 80.3537238 116.966545 -1 5495
5497 3 248.997072 80.1417422 117.100047 -1 5496
5498 3 249.097761 80.2241595 117.204644 -1 5497
5499 3 249.180103 80.2423833 117.314094 -1 5498
5500 3 249.187401 80.3291974 117.325979 -1 5499
5501 3 249.215809 80.462469 117.335126 -1 5500
5502 3 249.235467 80.4911254 117.375092 -1 5501
5503 3 249.275476 80.4058424 117.38869 -1 5502
5504 3 249.260476 80.2821319 117.380019 -1 5503
5505 3 249.264009 80.1616802 117.373011 -1 5504
5506 3 249.397491 80.201103 117.424274 -1 5505
5507 3 249.526659 80.2944707 117.448559 -1 5506
5508 3 249.657096 80.273326 117.485467 -1 5507
5509 3 249.733617 80.3019058 117.511054 -1 5508
5510 3 249.779346 80.3493268 117.531224 -1 5509
5511 3 249.867533 80.3415207 117.562037 -1 5510
5512 3 249.998753 80.2952592 117.560673 -1 5511
5513 3 250.09512 80.2769556 117.614018 -1 5512
5514 3 250.100467 80.3243447 117.629807 -1 5513
5515 3 250.124088 80.3514122 117.670327 -1 5514
5516 3 250.192972 80.3963723 117.734149 -1 5515
5517 3 250.276956 80.3887433 117.784944 -1 5516
5518 3 250.454637 80.3911406 117.864994 -1 5517
5519 3 250.607704 80.3890371 117.942913 -1 5518
5520 3 250.811146 80.4094197 118.002886 -1 5519
5521 3 250.993087 80.4620187 118.077326 -1 5520
5522 3 251.18073 80.4817408 118.197164 -1 5521
5523 3 251.08744 80.465744 118.210004 -1 5522
5524 3 251.308022 80.5596446 118.2011 -1 5522
5525 3 251.412304 80.6620475 118.179191 -1 5524
5526 3 251.64666 80.8359617 118.161942 -1 5525
5527 3 251.704645 80.9813346 118.171302 -1 5526
5528 3 251.776258 81.0239376 118.132376 -1 5527
5529 3 249.597658 88.521565 113.829386 -1 5389
5530 3 249.590848 88.6250221 113.839879 -1 5529
5531 3 249.631692 88.6742135 113.858488 -1 5530
5532 3 249.645617 88.7079903 113.973794 -1 5531
5533 3 249.635982 88.7664239 114.026747 -1 5532
5534 3 249.705605 88.9247633 114.077607 -1 5533
5535 3 249.791466 89.0730522 114.111042 -1 5534
5536 3 249.831136 89.279254 114.155648 -1 5535
5537 3 249.876094 89.4979676 114.141192 -1 5536
5538 3 249.789293 89.5781918 114.147455 -1 5537
5539 3 250.124946 90.499685 112.702406 -1 5364
5540 3 249.896064 90.3512865 112.73648 -1 5539
5541 3 249.822834 90.3243843 112.772113 -1 5540
5542 3 249.734573 90.3094789 112.805767 -1 5541
5543 3 249.605867 90.2541593 112.839593 -1 5542
5544 3 249.410047 90.1666363 112.871046 -1 5543
5545 3 249.246292 90.0912177 112.884438 -1 5544
5546 3 249.062398 90.0651114 112.911883 -1 5545
5547 3 248.921487 90.0149544 112.963391 -1 5546
5548 3 248.725686 89.9980061 112.98903 -1 5547
5549 3 248.61911 89.9581478 113.022784 -1 5548
5550 3 248.408544 89.8726406 113.052258 -1 5549
5551 3 248.283321 89.8733127 113.081403 -1 5550
5552 3 248.15503 89.9165105 113.107035 -1 5551
5553 3 248.015451 89.964924 113.131348 -1 5552
5554 3 247.970002 90.0346096 113.161083 -1 5553
5555 3 247.81461 90.171453 113.177429 -1 5554
5556 3 247.737062 90.1933122 113.208234 -1 5555
5557 3 247.649492 90.254283 113.235298 -1 5556
5558 3 247.572789 90.3619526 113.278797 -1 5557
5559 3 247.519759 90.4601771 113.305638 -1 5558
5560 3 247.404683 90.5241239 113.311081 -1 5559
5561 3 247.341822 90.6149974 113.356754 -1 5560
5562 3 247.342286 90.6324288 113.393714 -1 5561
5563 3 247.328425 90.6966724 113.42605 -1 5562
5564 3 247.286247 90.7440705 113.457412 -1 5563
5565 3 247.254464 90.7610708 113.472742 -1 5564
5566 3 247.227681 90.7883761 113.487688 -1 5565
5567 3 247.179493 90.7100136 113.527953 -1 5566
5568 3 247.194181 90.7424993 113.564897 -1 5567
5569 3 247.185438 90.7704138 113.600322 -1 5568
5570 3 247.18745 90.8040714 113.636172 -1 5569
5571 3 247.167478 90.8511762 113.669247 -1 5570
5572 3 247.146533 90.8713699 113.704264 -1 5571
5573 3 247.105001 90.9399452 113.733957 -1 5572
5574 3 247.07857 90.8821864 113.774403 -1 5573
5575 3 247.070575 90.9272403 113.808569 -1 5574
5576 3 247.076704 90.9131523 113.829251 -1 5575
5577 3 247.084737 90.9081579 113.849403 -1 5576
5578 3 247.044135 90.945615 113.862363 -1 5577
5579 3 247.020397 91.0225038 113.892811 -1 5578
5580 3 246.800811 91.1008858 113.868796 -1 5579
5581 3 246.530919 91.2526764 113.815873 -1 5580
5582 3 246.477947 91.3260889 113.7869 -1 5581
5583 3 246.384896 91.4806435 113.805558 -1 5582
5584 3 246.386608 91.5429702 113.82004 -1 5583
5585 3 246.284021 91.8911651 113.937279 -1 5584
5586 3 246.183846 91.9939833 113.939993 -1 5585
5587 3 246.062902 91.9337826 113.915137 -1 5586
5588 3 245.948085 91.861079 113.891717 -1 5587
5589 3 245.85651 91.846809 113.865904 -1 5588
5590 3 245.72199 91.695918 113.732989 -1 5589
5591 3 245.598797 91.5223043 113.602886 -1 5590
5592 3 245.423444 91.4628935 113.4411 -1 5591
5593 3 245.320465 91.5436866 113.388564 -1 5592
5594 3 245.292076 91.4027415 113.453068 -1 5593
5595 3 245.204572 91.3408811 113.506613 -1 5594
5596 3 245.047717 91.2287891 113.538867 -1 5595
5597 3 244.908537 91.1226242 113.515573 -1 5596
5598 3 244.798697 90.9246575 113.501644 -1 5597
5599 3 244.746777 90.8692884 113.463436 -1 5598
5600 3 244.650525 90.8615436 113.436571 -1 5599
5601 3 244.605724 90.8359707 113.378001 -1 5600
5602 3 244.559601 90.8062941 113.357252 -1 5601
5603 3 244.486148 90.794329 113.332747 -1 5602
5604 3 244.298963 90.7336906 113.282768 -1 5603
5605 3 244.240872 90.6448216 113.265253 -1 5604
5606 3 244.644815 90.8320959 113.344157 -1 5602
5607 3 244.726111 90.8581744 113.311833 -1 5606
5608 3 244.747138 90.8719901 113.237443 -1 5607
5609 3 244.732308 90.8380181 113.182226 -1 5608
5610 3 244.756724 90.7499431 113.096794 -1 5609
5611 3 244.782825 90.7255024 113.063244 -1 5610
5612 3 244.795731 90.7162512 113.046236 -1 5611
5613 3 245.332423 91.5523544 113.332426 -1 5593
5614 3 245.331883 91.5083852 113.222598 -1 5613
5615 3 245.334483 91.5613009 113.106046 -1 5614
5616 3 245.402558 91.6642979 112.991456 -1 5615
5617 3 245.401691 91.5899472 112.865175 -1 5616
5618 3 245.361832 91.4921683 112.85012 -1 5617
5619 3 245.318613 91.3967447 112.797043 -1 5618
5620 3 245.304695 91.2992645 112.802877 -1 5619
5621 3 245.206164 91.223352 112.818964 -1 5620
5622 3 245.225985 91.2362414 112.857254 -1 5621
5623 3 245.258067 91.2381726 112.897367 -1 5622
5624 3 246.213654 92.1337582 113.970043 -1 5586
5625 3 246.195236 92.1787988 113.984067 -1 5624
5626 3 246.226603 92.2297704 114.077881 -1 5625
5627 3 247.00192 91.0595121 113.907597 -1 5579
5628 3 247.000601 91.0663225 113.945196 -1 5627
5629 3 247.010269 91.0898394 113.982437 -1 5628
5630 3 246.955861 91.1214315 113.994651 -1 5629
5631 3 246.939948 91.2139441 114.062737 -1 5630
5632 3 246.961754 91.2473542 114.100237 -1 5631
5633 3 246.945438 91.2736507 114.115988 -1 5632
5634 3 247.001204 91.3503674 114.191278 -1 5633
5635 3 246.986647 91.389771 114.206172 -1 5634
5636 3 246.956275 91.4794735 114.235011 -1 5635
5637 3 246.919242 91.5123767 114.248498 -1 5636
5638 3 246.944788 91.5149273 114.307831 -1 5637
5639 3 246.892266 91.5258821 114.321671 -1 5638
5640 3 246.928501 91.601601 114.395455 -1 5639
5641 3 246.961832 91.7476503 114.425346 -1 5640
5642 3 246.95367 91.7696673 114.442095 -1 5641
5643 3 246.974612 91.8073056 114.479264 -1 5642
5644 3 247.036061 91.9218718 114.552286 -1 5643
5645 3 247.088885 92.0356723 114.643827 -1 5644
5646 3 247.27642 92.1337766 114.748215 -1 5645
5647 3 247.421861 92.3763608 114.876366 -1 5646
5648 3 247.448127 92.3878702 114.896939 -1 5647
5649 3 247.62502 92.2505566 114.941897 -1 5648
5650 3 247.816119 92.1924426 115.020427 -1 5649
5651 3 248.120965 92.0449402 115.173529 -1 5650
5652 3 248.356254 91.9449249 115.297963 -1 5651
5653 3 248.558962 91.8067579 115.442287 -1 5652
5654 3 248.611531 91.8626747 115.461663 -1 5653
5655 3 248.923948 92.3703736 115.680684 -1 5654
5656 3 248.886554 92.4639836 115.708977 -1 5655
5657 3 248.814194 92.2897117 115.813739 -1 5656
5658 3 248.993345 92.6149652 115.803286 -1 5657
5659 3 249.127685 92.8519416 115.776736 -1 5658
5660 3 249.195906 92.9851371 115.752764 -1 5659
5661 3 249.355771 93.206821 115.749199 -1 5660
5662 3 249.446022 93.2983641 115.730371 -1 5661
5663 3 249.467975 93.3258259 115.710704 -1 5662
5664 3 249.482757 93.3498786 115.690699 -1 5663
5665 3 249.517744 93.3751093 115.672294 -1 5664
5666 3 249.365991 93.2634525 115.765158 -1 5661
5667 3 249.419761 93.3506869 115.782459 -1 5666
5668 3 249.377254 93.3351096 115.799492 -1 5667
5669 3 249.407061 93.2795965 115.825656 -1 5668
5670 3 249.430207 93.2307309 115.850773 -1 5669
5671 3 249.407116 93.7001611 115.755062 -1 5667
5672 3 249.43366 94.005361 115.695867 -1 5671
5673 3 249.445836 94.1590626 115.666242 -1 5672
5674 3 249.472715 94.2503374 115.642478 -1 5673
5675 3 249.49747 94.3314707 115.619305 -1 5674
5676 3 249.535779 94.3922964 115.598759 -1 5675
5677 3 249.5398 94.3967561 115.579411 -1 5676
5678 3 249.539274 94.4200903 115.558328 -1 5677
5679 3 249.538046 94.441599 115.51797 -1 5678
5680 3 249.546465 94.561208 115.490778 -1 5679
5681 3 249.673802 94.552323 115.443946 -1 5680
5682 3 249.639089 94.4480229 115.409799 -1 5681
5683 3 248.742453 92.1138301 115.879974 -1 5657
5684 3 248.823679 91.968059 115.97654 -1 5683
5685 3 248.874539 92.0220334 116.03497 -1 5684
5686 3 248.912097 92.1154768 116.147555 -1 5685
5687 3 248.965082 92.2885691 116.216112 -1 5686
5688 3 249.037165 92.6412508 116.350013 -1 5687
5689 3 248.9107 92.8494511 116.478344 -1 5688
5690 3 248.806286 92.8610414 116.585242 -1 5689
5691 3 248.768438 92.8976491 116.75462 -1 5690
5692 3 248.782993 92.8935347 116.81486 -1 5691
5693 3 248.893355 92.8315041 116.868843 -1 5692
5694 3 248.99868 92.553301 116.920475 -1 5693
5695 3 249.131303 92.3375759 117.067697 -1 5694
5696 3 249.30884 92.0946503 117.044837 -1 5695
5697 3 249.530544 91.9485063 117.057017 -1 5696
5698 3 249.589706 91.8947005 117.007772 -1 5697
5699 3 249.866457 91.7181593 117.165029 -1 5698
5700 3 249.985072 91.4947037 117.253724 -1 5699
5701 3 250.066979 91.454528 117.284091 -1 5700
5702 3 250.15111 91.4702649 117.270331 -1 5701
5703 3 250.22436 91.4477004 117.258919 -1 5702
5704 3 250.349253 91.4223866 117.23246 -1 5703
5705 3 250.433937 91.3049819 117.170973 -1 5704
5706 3 250.581857 91.1843074 117.134948 -1 5705
5707 3 250.044599 91.4091171 117.305811 -1 5701
5708 3 250.004338 91.3304998 117.348614 -1 5707
5709 3 249.909297 90.9376229 117.453872 -1 5708
5710 3 250.009017 90.4460104 117.64552 -1 5709
5711 3 250.188339 90.3072429 117.594736 -1 5710
5712 3 250.377317 90.2072875 117.561022 -1 5711
5713 3 250.526059 90.1292171 117.521694 -1 5712
5714 3 250.600267 90.0780997 117.513034 -1 5713
5715 3 250.710943 89.9465162 117.455388 -1 5714
5716 3 251.00508 89.8027661 117.414763 -1 5715
5717 3 251.124391 89.763056 117.408885 -1 5716
5718 3 251.208895 89.5998027 117.491147 -1 5717
5719 3 251.291153 89.4904374 117.548403 -1 5718
5720 3 251.335793 89.4517357 117.575859 -1 5719
5721 3 251.398891 89.3563056 117.630271 -1 5720
5722 3 251.538342 89.2928579 117.708284 -1 5721
5723 3 251.829474 89.0322069 117.698665 -1 5722
5724 3 251.934268 88.9115242 117.699436 -1 5723
5725 3 251.944148 88.7133537 117.69964 -1 5724
5726 3 251.980887 88.5903204 117.694882 -1 5725
5727 3 251.959958 88.5250801 117.67948 -1 5726
5728 3 251.931784 88.4216227 117.687251 -1 5727
5729 3 251.995054 88.3295734 117.681819 -1 5728
5730 3 252.053921 88.2726156 117.672536 -1 5729
5731 3 252.036523 88.0489789 117.613157 -1 5730
5732 3 252.056144 87.7592398 117.503556 -1 5731
5733 3 252.051069 87.7107601 117.487937 -1 5732
5734 3 251.951146 87.753779 117.454927 -1 5733
5735 3 252.056149 87.6482042 117.474615 -1 5733
5736 3 252.094905 87.4786018 117.434901 -1 5735
5737 3 252.1914 87.3052226 117.440751 -1 5736
5738 3 252.196145 87.1548002 117.416315 -1 5737
5739 3 252.242404 86.9399821 117.341844 -1 5738
5740 3 252.269759 86.7633839 117.261852 -1 5739
5741 3 252.33464 86.3560921 117.208911 -1 5740
5742 3 252.35024 86.1338877 117.112573 -1 5741
5743 3 252.322003 86.1174845 117.091701 -1 5742
5744 3 252.184949 86.024517 117.069282 -1 5743
5745 3 252.152114 85.9098271 117.058186 -1 5744
5746 3 252.160852 85.8199654 117.028033 -1 5745
5747 3 252.289275 85.7785118 117.043568 -1 5746
5748 3 252.375476 85.7559791 117.093723 -1 5747
5749 3 252.522461 85.7461396 117.168024 -1 5748
5750 3 252.49899 85.7327314 117.268196 -1 5749
5751 3 252.431219 85.6497649 117.351701 -1 5750
5752 3 252.34995 85.5763457 117.392676 -1 5751
5753 3 252.445628 85.3562148 117.343767 -1 5752
5754 3 252.586899 85.3147899 117.340433 -1 5753
5755 3 252.620961 85.1730658 117.358596 -1 5754
5756 3 252.722159 85.1225109 117.352713 -1 5755
5757 3 252.779414 85.0446718 117.285217 -1 5756
5758 3 252.84319 84.9133936 117.20379 -1 5757
5759 3 252.878939 84.8259503 117.155635 -1 5758
5760 3 252.793322 84.6342399 117.128301 -1 5759
5761 3 252.75418 84.4803654 117.080723 -1 5760
5762 3 252.823443 84.2398142 117.011565 -1 5761
5763 3 253.009191 84.5626276 116.790625 -1 5762
5764 3 253.119071 84.470406 116.769554 -1 5763
5765 3 253.113168 84.3951451 116.756876 -1 5764
5766 3 253.11472 84.3042273 116.726282 -1 5765
5767 3 253.065416 83.9501902 116.658811 -1 5766
5768 3 252.971506 83.526722 116.574654 -1 5767
5769 3 253.128632 83.4230123 116.538786 -1 5768
5770 3 253.350229 83.242329 116.516863 -1 5769
5771 3 253.622462 83.0581017 116.540377 -1 5770
5772 3 253.661374 82.8061873 116.551149 -1 5771
5773 3 253.676391 82.7562511 116.537601 -1 5772
5774 3 252.135382 85.7726381 116.99047 -1 5746
5775 3 252.073443 85.7588845 116.926114 -1 5774
5776 3 252.153672 85.7889661 116.869659 -1 5775
5777 3 252.207047 85.7932461 116.853747 -1 5776
5778 3 252.256964 85.7788956 116.819336 -1 5777
5779 3 252.399409 85.936239 116.755089 -1 5778
5780 3 252.42999 86.1176759 116.71899 -1 5779
5781 3 252.570097 86.3604053 116.706153 -1 5780
5782 3 252.596146 86.3532436 116.729183 -1 5781
5783 3 252.642021 86.3696585 116.751497 -1 5782
5784 3 252.78356 86.536873 116.706273 -1 5783
5785 3 252.992699 86.7677636 116.640196 -1 5784
5786 3 253.154008 86.9472673 116.575326 -1 5785
5787 3 253.233845 87.0662769 116.52987 -1 5786
5788 3 253.301763 87.2292306 116.499131 -1 5787
5789 3 253.386064 87.2482388 116.484111 -1 5788
5790 3 253.395638 87.2520935 116.444418 -1 5789
5791 3 253.378938 87.1202697 116.39604 -1 5790
5792 3 253.377128 87.0050522 116.347236 -1 5791
5793 3 253.3175 86.7934762 116.263228 -1 5792
5794 3 253.465102 86.8730858 116.106914 -1 5793
5795 3 253.520825 86.8746899 116.051132 -1 5794
5796 3 253.562492 86.8323711 116.078762 -1 5795
5797 3 253.581617 86.7116138 116.072295 -1 5796
5798 3 253.574574 86.6658772 116.056231 -1 5797
5799 3 253.554751 86.5685955 116.004157 -1 5798
5800 3 253.388423 86.4654548 115.900664 -1 5799
5801 3 253.331499 86.3651207 115.885991 -1 5800
5802 3 253.305052 86.358922 115.864402 -1 5801
5803 3 253.520495 86.9284334 116.025732 -1 5795
5804 3 252.200973 87.8351497 117.46836 -1 5733
5805 3 252.232179 87.7317384 117.36114 -1 5804
5806 3 252.231995 87.7101033 117.263098 -1 5805
5807 3 252.191109 87.7562652 117.214937 -1 5806
5808 3 252.253767 87.891627 117.186823 -1 5807
5809 3 252.282187 87.9114812 117.147247 -1 5808
5810 3 252.307123 87.9701275 117.203611 -1 5809
5811 3 252.31563 87.9923088 117.222156 -1 5810
5812 3 252.377655 88.0566352 117.241086 -1 5811
5813 3 252.35381 88.1598258 117.208863 -1 5812
5814 3 252.356884 88.2293335 117.182284 -1 5813
5815 3 252.353569 88.2710916 117.157908 -1 5814
5816 3 251.375431 89.4200595 117.522501 -1 5719
5817 3 251.486351 89.5150297 117.503158 -1 5816
5818 3 251.657607 89.5605416 117.41394 -1 5817
5819 3 251.712241 89.5949601 117.355611 -1 5818
5820 3 251.76979 89.6007691 117.280307 -1 5819
5821 3 251.824904 89.7557077 117.210804 -1 5820
5822 3 251.761948 89.7734619 117.144159 -1 5821
5823 3 251.865417 89.7552026 117.055134 -1 5822
5824 3 251.952429 89.7880436 117.019629 -1 5823
5825 3 252.121959 89.851907 116.988133 -1 5824
5826 3 252.201173 89.8002981 116.900056 -1 5825
5827 3 249.998828 90.4480572 117.664257 -1 5710
5828 3 249.964753 90.461995 117.719451 -1 5827
5829 3 249.842324 90.3681447 117.756754 -1 5828
5830 3 249.800108 90.2453934 117.764225 -1 5829
5831 3 249.805248 90.1582838 117.792556 -1 5830
5832 3 249.707605 90.1297673 117.845957 -1 5831
5833 3 249.594317 90.0623418 117.881666 -1 5832
5834 3 249.434833 90.0060638 117.951829 -1 5833
5835 3 249.386716 90.1006259 118.018098 -1 5834
5836 3 249.891261 90.3925852 117.798585 -1 5829
5837 3 249.949582 90.3904469 117.863559 -1 5836
5838 3 250.057284 90.3574831 117.975581 -1 5837
5839 3 250.095205 90.3265142 118.061382 -1 5838
5840 3 250.106226 90.32084 118.08279 -1 5839
5841 3 250.210404 90.3613552 118.167989 -1 5840
5842 3 250.367156 90.4597466 118.252564 -1 5841
5843 3 250.482433 90.4251803 118.305965 -1 5842
5844 3 250.583514 90.2604752 118.290553 -1 5843
5845 3 250.647876 90.165013 118.285336 -1 5844
5846 3 250.753014 90.0335421 118.327101 -1 5845
5847 3 250.793836 90.0211904 118.37185 -1 5846
5848 3 250.829212 90.0379836 118.433334 -1 5847
5849 3 251.004685 90.1837143 118.495092 -1 5848
5850 3 251.101723 90.1919929 118.522934 -1 5849
5851 3 251.189804 90.2862714 118.581798 -1 5850
5852 3 251.133708 90.4129176 118.684785 -1 5851
5853 3 251.075503 90.2591346 118.714196 -1 5852
5854 3 250.959445 90.0967588 118.759341 -1 5853
5855 3 250.954188 89.9012773 118.797723 -1 5854
5856 3 250.908912 89.7266814 118.850663 -1 5855
5857 3 250.851988 89.472968 118.930523 -1 5856
5858 3 250.803659 89.1787473 119.055677 -1 5857
5859 3 250.820492 89.0647513 119.149027 -1 5858
5860 3 250.845801 89.0649882 119.171431 -1 5859
5861 3 250.866355 88.9884394 119.20114 -1 5860
5862 3 250.935609 88.9457248 119.272184 -1 5861
5863 3 250.980761 88.8655791 119.324736 -1 5862
5864 3 250.971343 88.7887621 119.351844 -1 5863
5865 3 249.848291 90.7045859 117.647436 -1 5827
5866 3 249.869878 90.7904487 117.661439 -1 5865
5867 3 249.741306 90.8134356 117.667703 -1 5866
5868 3 249.529821 90.7765878 117.632264 -1 5867
5869 3 249.36577 90.8724671 117.608917 -1 5868
5870 3 249.349249 91.0230919 117.55449 -1 5869
5871 3 249.196549 90.8798063 117.652274 -1 5869
5872 3 249.171313 90.878217 117.669897 -1 5871
5873 3 249.042475 92.2616835 117.046468 -1 5695
5874 3 248.948879 92.1895146 117.024507 -1 5873
5875 3 248.798888 92.1237048 117.016558 -1 5874
5876 3 248.784507 92.0807881 116.960053 -1 5875
5877 3 248.811048 91.9406086 116.915379 -1 5876
5878 3 248.822259 91.8992062 116.861063 -1 5877
5879 3 248.83309 91.9145855 116.801967 -1 5878
5880 3 248.797491 91.8352334 116.707535 -1 5879
5881 3 248.787164 91.7083611 116.599807 -1 5880
5882 3 248.728833 91.57065 116.527933 -1 5881
5883 3 248.834202 91.3559219 116.418302 -1 5882
5884 3 248.921951 91.1054276 116.368831 -1 5883
5885 3 248.920908 91.0197064 116.356429 -1 5884
5886 3 248.89592 90.822876 116.292674 -1 5885
5887 3 248.908506 90.7057687 116.225441 -1 5886
5888 3 248.910304 90.6599223 116.190358 -1 5887
5889 3 248.940207 90.5399247 116.105319 -1 5888
5890 3 248.933969 90.4154262 116.095841 -1 5889
5891 3 248.899328 90.4133841 116.073449 -1 5890
5892 3 248.853748 90.4870608 116.024103 -1 5891
5893 3 248.793302 90.4200397 116.005031 -1 5892
5894 3 248.72945 90.1318392 116.043715 -1 5893
5895 3 248.687781 90.1193834 116.002028 -1 5894
5896 3 248.85281 89.9790282 116.00884 -1 5895
5897 3 248.885392 89.9877518 115.991322 -1 5896
5898 3 248.958344 89.9996952 115.937837 -1 5897
5899 3 248.979769 89.9394435 115.925285 -1 5898
5900 3 249.008807 89.9737819 115.90524 -1 5899
5901 3 249.02908 89.8352133 115.899336 -1 5900
5902 3 249.147066 89.650803 115.866614 -1 5901
5903 3 249.147358 89.5845139 115.85279 -1 5902
5904 3 248.691555 92.9063608 116.903324 -1 5693
5905 3 248.644689 93.3471547 116.707672 -1 5691
5906 3 248.577855 93.5525902 116.704961 -1 5905
5907 3 248.519293 93.6828781 116.669996 -1 5906
5908 3 248.479711 93.705251 116.645199 -1 5907
5909 3 248.441207 93.6963622 116.603484 -1 5908
5910 3 248.462368 93.7337442 116.544141 -1 5909
5911 3 248.455156 93.7778036 116.501194 -1 5910
5912 3 248.492564 93.7327215 116.488614 -1 5911
5913 3 248.524071 93.6625577 116.419121 -1 5912
5914 3 248.56493 93.630096 116.347552 -1 5913
5915 3 248.557802 93.5630448 116.293818 -1 5914
5916 3 248.432088 93.8392287 116.474936 -1 5911
5917 3 248.421681 93.912199 116.429534 -1 5916
5918 3 248.407749 93.9021153 116.409633 -1 5917
5919 3 248.411581 93.677306 116.58283 -1 5909
5920 3 248.173081 93.5245305 116.534206 -1 5919
5921 3 247.813359 93.3366385 116.496607 -1 5920
5922 3 247.481783 93.2476025 116.434125 -1 5921
5923 3 247.245508 93.0649493 116.407222 -1 5922
5924 3 247.134209 92.9894225 116.364066 -1 5923
5925 3 246.890306 92.7831434 116.22217 -1 5924
5926 3 246.884421 92.5314039 116.145232 -1 5925
5927 3 246.886465 92.2589505 116.032115 -1 5926
5928 3 246.893395 92.1551881 115.983169 -1 5927
5929 3 246.902403 92.09561 115.950171 -1 5928
5930 3 246.912964 92.0513075 115.935412 -1 5929
5931 3 246.958402 91.9992956 115.924501 -1 5930
5932 3 247.045696 91.8823322 115.922712 -1 5931
5933 3 247.098433 91.7472712 115.91921 -1 5932
5934 3 247.131111 91.5598892 115.879434 -1 5933
5935 3 247.176231 91.5406511 115.865756 -1 5934
5936 3 247.341921 91.6241652 115.835219 -1 5935
5937 3 247.498378 91.7528235 115.780719 -1 5936
5938 3 247.741537 91.9198464 115.711398 -1 5937
5939 3 246.988765 91.4315902 115.857564 -1 5934
5940 3 247.031719 91.4899869 115.759954 -1 5939
5941 3 247.085942 91.4972219 115.744955 -1 5940
5942 3 247.146773 91.6626774 115.679006 -1 5941
5943 3 247.215633 91.6707122 115.626577 -1 5942
5944 3 247.114951 91.3669143 115.758237 -1 5941
5945 3 247.249794 91.3799014 115.7113 -1 5944
5946 3 247.40057 91.3483198 115.688686 -1 5945
5947 3 247.461705 91.3320582 115.656735 -1 5946
5948 3 247.469677 91.3732431 115.634724 -1 5947
5949 3 248.744793 91.5766662 115.456968 -1 5653
5950 3 248.748242 91.4844399 115.425842 -1 5949
5951 3 248.868114 91.2852828 115.335381 -1 5950
5952 3 248.908117 91.0356315 115.184045 -1 5951
5953 3 248.946791 90.9583366 115.115782 -1 5952
5954 3 248.938931 90.8536242 115.104195 -1 5953
5955 3 248.8471 90.7391414 115.144803 -1 5954
5956 3 247.232363 92.4572658 114.872988 -1 5648
5957 3 247.054327 92.5681616 114.925639 -1 5956
5958 3 246.907424 92.7327929 115.014989 -1 5957
5959 3 246.872465 92.8240532 115.024019 -1 5958
5960 3 246.835033 92.9201359 115.032453 -1 5959
5961 3 246.870521 92.7867606 115.065029 -1 5960
5962 3 246.880872 92.7175308 115.090457 -1 5961
5963 3 246.816674 92.9686439 115.046236 -1 5960
5964 3 246.807376 91.6457265 114.458235 -1 5642
5965 3 246.724178 91.6370931 114.509118 -1 5964
5966 3 246.596439 91.6378866 114.593595 -1 5965
5967 3 246.424504 91.4353013 114.575108 -1 5966
5968 3 246.328896 91.2860595 114.540048 -1 5967
5969 3 246.353674 91.1338086 114.477591 -1 5968
5970 3 246.296149 90.9713545 114.389586 -1 5969
5971 3 246.112884 90.5983576 114.28781 -1 5970
5972 3 246.064252 90.5761413 114.22797 -1 5971
5973 3 245.973325 90.3997274 114.157266 -1 5972
5974 3 245.760849 90.2173907 114.05725 -1 5973
5975 3 245.584087 90.005297 113.905491 -1 5974
5976 3 245.557066 89.9874274 113.866401 -1 5975
5977 3 245.527348 89.9590633 113.84691 -1 5976
5978 3 245.512265 89.8605285 113.834031 -1 5977
5979 3 245.489625 89.8020337 113.817443 -1 5978
5980 3 245.465589 90.0352761 113.816669 -1 5977
5981 3 245.383592 90.0042045 113.792777 -1 5980
5982 3 251.783947 89.3951501 111.864397 -1 5334
5983 3 251.807564 89.3684241 111.887523 -1 5982
5984 3 252.223882 89.0440558 111.939357 -1 5983
5985 3 252.309024 89.0242461 111.966045 -1 5984
5986 3 252.368534 89.0136722 111.99037 -1 5985
5987 3 252.368107 89.0141111 112.009954 -1 5986
5988 3 252.340393 89.0142972 112.047426 -1 5987
5989 3 252.302998 89.062726 112.06084 -1 5988
5990 3 252.173666 89.1177348 112.087367 -1 5989
5991 3 252.166308 89.1286328 112.105657 -1 5990
5992 3 252.640074 88.9612876 112.031763 -1 5987
5993 3 252.905913 88.9598717 112.029441 -1 5992
5994 3 252.945324 89.0120486 112.047568 -1 5993
5995 3 252.989443 89.0241484 112.06917 -1 5994
5996 3 253.058114 88.7751136 112.073712 -1 5993
5997 3 253.21301 88.5168395 112.065038 -1 5996
5998 3 253.31238 88.4344573 112.058412 -1 5997
5999 3 253.408983 88.4148817 112.006979 -1 5998
6000 3 253.45311 88.3445401 111.936402 -1 5999
6001 3 253.41917 88.2304507 111.884044 -1 6000
6002 3 253.383887 88.2144372 111.981995 -1 6000
6003 3 253.409937 88.1795813 112.065692 -1 6002
6004 3 253.333286 88.1190938 112.12496 -1 6003
6005 3 253.246928 88.1231962 112.158496 -1 6004
6006 3 252.291214 88.8822089 111.93669 -1 5984
6007 3 252.302189 88.823335 111.922353 -1 6006
6008 3 252.270913 88.7637666 111.905333 -1 6007
6009 3 251.773237 88.8652647 111.590741 -1 5327
6010 3 251.803764 88.8014031 111.55833 -1 6009
6011 3 251.822358 88.8121 111.539077 -1 6010
6012 3 251.885899 88.8263304 111.50277 -1 6011
6013 3 251.912687 88.827375 111.465132 -1 6012
6014 3 251.985728 88.9139185 111.404261 -1 6013
6015 3 252.039434 88.9426898 111.385803 -1 6014
6016 3 252.179126 88.9631592 111.373311 -1 6015
6017 3 252.244449 88.9430805 111.339601 -1 6016
6018 3 252.300444 88.8755701 111.269566 -1 6017
6019 3 252.299969 88.8782296 111.249674 -1 6018
6020 3 252.332647 88.8682407 111.232781 -1 6019
6021 3 252.33405 88.8651198 111.213438 -1 6020
6022 3 252.376602 88.9720505 111.188304 -1 6021
6023 3 252.367484 89.1260334 111.156502 -1 6022
6024 3 252.294765 89.0964909 111.134635 -1 6023
6025 3 252.228834 89.0624459 111.113522 -1 6024
6026 3 252.13356 88.9188066 111.236348 -1 6019
6027 3 252.004418 88.8999345 111.249444 -1 6026
6028 3 251.991672 88.8581527 111.212535 -1 6027
6029 3 250.303639 88.59887 111.283203 -1 5320
6030 3 250.269511 88.5933411 111.320417 -1 6029
6031 3 250.130365 88.5734934 111.332532 -1 6030
6032 3 249.968069 88.7465724 111.329061 -1 6031
6033 3 249.915914 89.1671071 111.334111 -1 6032
6034 3 249.87491 89.3162728 111.340174 -1 6033
6035 3 249.903275 89.5137265 111.385873 -1 6034
6036 3 249.69574 89.6686315 111.458499 -1 6035
6037 3 249.549489 89.708871 111.427085 -1 6036
6038 3 249.290353 89.9891666 111.468028 -1 6037
6039 3 249.13587 90.191952 111.501715 -1 6038
6040 3 248.984655 90.4145645 111.514948 -1 6039
6041 3 248.879218 90.6837415 111.431935 -1 6040
6042 3 248.707247 91.0560859 111.433739 -1 6041
6043 3 248.652649 91.1117322 111.445617 -1 6042
6044 3 247.483472 82.0325377 109.624394 -1 5231
6045 3 247.821881 81.8268889 109.642134 -1 6044
6046 3 248.024205 81.7615511 109.641527 -1 6045
6047 3 248.348156 81.7314032 109.628141 -1 6046
6048 3 248.480061 81.7359669 109.617893 -1 6047
6049 3 248.73723 81.6617605 109.66207 -1 6048
6050 3 248.965698 81.5959295 109.703694 -1 6049
6051 3 249.161359 81.528649 109.662414 -1 6050
6052 3 249.004028 81.653708 109.622506 -1 6051
6053 3 249.289435 81.4365243 109.698195 -1 6051
6054 3 249.385013 81.2995004 109.734496 -1 6053
6055 3 249.487128 81.268482 109.703928 -1 6054
6056 3 249.585538 81.1650707 109.657455 -1 6055
6057 3 249.688043 81.1070282 109.588012 -1 6056
6058 3 249.739688 81.086964 109.572982 -1 6057
6059 3 249.897783 81.1032195 109.563709 -1 6058
6060 3 249.954811 81.1803478 109.623893 -1 6059
6061 3 249.622204 80.9668891 109.571674 -1 6057
6062 3 249.569231 80.7424553 109.520959 -1 6061
6063 3 249.570173 80.4831086 109.476434 -1 6062
6064 3 249.689136 80.2848963 109.437265 -1 6063
6065 3 249.846124 80.0481918 109.424018 -1 6064
6066 3 249.927718 79.8435928 109.300252 -1 6065
6067 3 249.928223 79.8369153 109.28021 -1 6066
6068 3 249.953118 79.6562847 109.211517 -1 6067
6069 3 250.121802 79.4920224 109.194457 -1 6068
6070 3 250.221873 79.4381025 109.16483 -1 6069
6071 3 250.268478 79.428573 109.148611 -1 6070
6072 3 250.31361 79.3096634 109.221777 -1 6071
6073 3 250.409653 79.2130646 109.235909 -1 6072
6074 3 250.499022 79.2498093 109.261492 -1 6073
6075 3 250.6651 79.3146965 109.270775 -1 6074
6076 3 250.799618 79.3300401 109.321996 -1 6075
6077 3 250.840682 79.3538045 109.344385 -1 6076
6078 3 250.863889 79.3910569 109.3644 -1 6077
6079 3 250.820409 79.4530519 109.397962 -1 6078
6080 3 251.01334 79.3689628 109.336662 -1 6077
6081 3 251.125263 79.3254409 109.307297 -1 6080
6082 3 251.178455 79.237651 109.296906 -1 6081
6083 3 251.247901 79.1484492 109.287938 -1 6082
6084 3 251.282928 79.1196016 109.272029 -1 6083
6085 3 251.361667 79.1573813 109.29652 -1 6084
6086 3 251.46429 79.1544593 109.325744 -1 6085
6087 3 251.693741 79.2003369 109.340949 -1 6086
6088 3 251.776621 79.2511893 109.323196 -1 6087
6089 3 251.865351 79.2525152 109.309395 -1 6088
6090 3 251.925948 79.2331202 109.294821 -1 6089
6091 3 251.981518 79.2068713 109.280329 -1 6090
6092 3 252.046584 79.3119387 109.277913 -1 6091
6093 3 252.113316 79.335092 109.32304 -1 6092
6094 3 252.12674 79.3381596 109.344646 -1 6093
6095 3 252.144346 79.3583926 109.386094 -1 6094
6096 3 251.526215 79.0722154 109.315758 -1 6086
6097 3 247.436223 79.3344461 109.140436 -1 5181
6098 3 247.441999 79.1187216 109.00938 -1 6097
6099 3 247.449337 79.033408 108.953127 -1 6098
6100 3 247.454455 78.647187 108.788507 -1 6099
6101 3 247.443039 78.6039688 108.687243 -1 6100
6102 3 247.498199 78.5074005 108.614729 -1 6101
6103 3 247.557001 78.4065789 108.563116 -1 6102
6104 3 247.332863 78.2903932 109.264781 -1 5180
6105 3 247.36366 78.1920395 109.436106 -1 6104
6106 3 247.378873 77.9829708 109.571037 -1 6105
6107 3 247.423077 77.813805 109.625192 -1 6106
6108 3 247.427506 77.7419664 109.670396 -1 6107
6109 3 247.45813 77.7194047 109.715605 -1 6108
6110 3 247.449436 77.7143628 109.755972 -1 6109
6111 3 247.47954 77.6630307 109.802727 -1 6110
6112 3 247.497043 77.5977886 109.84903 -1 6111
6113 3 247.4898 77.5464971 109.89211 -1 6112
6114 3 247.511673 77.4669207 109.960246 -1 6113
6115 3 247.52084 77.4196724 110.00484 -1 6114
6116 3 247.561969 77.3210122 110.055661 -1 6115
6117 3 247.570959 77.2403844 110.102234 -1 6116
6118 3 247.603727 77.1958834 110.149266 -1 6117
6119 3 247.637882 77.1301723 110.197721 -1 6118
6120 3 247.606741 77.0929574 110.237724 -1 6119
6121 3 247.643122 77.0413619 110.285682 -1 6120
6122 3 247.709325 76.9577263 110.338757 -1 6121
6123 3 247.728316 76.9169226 110.384366 -1 6122
6124 3 247.782747 76.9020256 110.432226 -1 6123
6125 3 247.808858 76.8961352 110.476543 -1 6124
6126 3 247.847786 76.8754774 110.523145 -1 6125
6127 3 247.904918 76.865523 110.57106 -1 6126
6128 3 247.9755 76.8306579 110.621995 -1 6127
6129 3 248.068888 76.7041785 110.701886 -1 6128
6130 3 248.097126 76.6290207 110.75102 -1 6129
6131 3 248.086416 76.5681842 110.774411 -1 6130
6132 3 248.1472 76.5265139 110.845698 -1 6131
6133 3 248.198307 76.4383842 110.898388 -1 6132
6134 3 248.251785 76.3495586 110.951498 -1 6133
6135 3 248.346278 76.23437 111.011033 -1 6134
6136 3 248.441826 76.1601449 111.068092 -1 6135
6137 3 248.564582 76.0641079 111.129808 -1 6136
6138 3 248.61178 75.9602113 111.183809 -1 6137
6139 3 248.723028 75.8106709 111.248358 -1 6138
6140 3 248.777278 75.739896 111.301106 -1 6139
6141 3 248.884691 75.620821 111.363447 -1 6140
6142 3 249.04097 75.4449411 111.435717 -1 6141
6143 3 249.225774 75.0229324 111.509146 -1 6142
6144 3 249.643409 74.0916302 111.713651 -1 6143
6145 3 249.829714 73.8725796 111.795417 -1 6144
6146 3 249.982322 73.7492958 111.865835 -1 6145
6147 3 250.124568 73.6271551 111.935115 -1 6146
6148 3 250.187561 73.5151699 111.994258 -1 6147
6149 3 250.254332 73.4014789 112.03292 -1 6148
6150 3 250.410798 73.0584843 112.144365 -1 6149
6151 3 250.423847 72.935892 112.220186 -1 6150
6152 3 250.404638 72.8474415 112.267963 -1 6151
6153 3 250.419175 72.7816403 112.317963 -1 6152
6154 3 250.514719 72.4513588 112.400973 -1 6153
6155 3 250.588043 72.3521943 112.461409 -1 6154
6156 3 250.602858 72.2351834 112.51625 -1 6155
6157 3 250.773463 71.7801457 112.599465 -1 6156
6158 3 251.269419 71.1403734 112.741681 -1 6157
6159 3 251.468031 71.1239348 112.940209 -1 6158
6160 3 251.500032 71.0485612 112.886797 -1 6159
6161 3 251.495372 71.0137999 112.867967 -1 6160
6162 3 251.477219 70.9277712 112.83072 -1 6161
6163 3 251.520599 70.6286499 112.821227 -1 6162
6164 3 251.565328 70.4573888 112.778321 -1 6163
6165 3 251.623402 70.4017042 112.769378 -1 6164
6166 3 251.619015 70.2626944 112.738735 -1 6165
6167 3 251.731318 69.69512 112.958622 -1 6166
6168 3 251.718316 69.4940171 112.997924 -1 6167
6169 3 251.873643 68.3645409 113.3023 -1 6168
6170 3 251.905148 67.6062675 113.381581 -1 6169
6171 3 251.974016 67.4218097 113.365669 -1 6170
6172 3 252.027447 67.2446388 113.303223 -1 6171
6173 3 252.055916 67.1104839 113.21115 -1 6172
6174 3 252.063188 67.0884974 113.148709 -1 6173
6175 3 252.10621 66.9952668 113.142012 -1 6174
6176 3 252.14106 66.8708295 113.137309 -1 6175
6177 3 252.114614 66.7801788 113.120788 -1 6176
6178 3 252.09578 66.7240357 113.079961 -1 6177
6179 3 252.119232 66.6873025 113.043049 -1 6178
6180 3 252.143221 66.5278752 113.06224 -1 6179
6181 3 252.148791 66.4753272 113.046329 -1 6180
6182 3 251.99561 67.1428274 113.090274 -1 6174
6183 3 251.988359 67.1580067 113.065901 -1 6182
6184 3 251.973518 67.2017779 112.993922 -1 6183
6185 3 251.97197 67.1830323 112.973681 -1 6184
6186 3 251.972663 67.1257131 112.913781 -1 6185
6187 3 251.950556 67.1747064 112.79653 -1 6186
6188 3 251.92503 67.1196368 112.73274 -1 6187
6189 3 251.892925 68.2241291 113.340524 -1 6169
6190 3 251.912968 68.082926 113.378985 -1 6189
6191 3 251.939914 67.98053 113.436381 -1 6190
6192 3 251.800151 68.0261706 113.609041 -1 6191
6193 3 251.802223 67.879015 113.64579 -1 6192
6194 3 251.803639 67.7290346 113.682774 -1 6193
6195 3 251.760373 67.60742 113.798092 -1 6194
6196 3 251.861515 67.3530282 113.990471 -1 6195
6197 3 251.898642 67.4079834 114.09916 -1 6196
6198 3 251.820354 67.2794483 114.123277 -1 6197
6199 3 251.781516 67.241858 114.1654 -1 6198
6200 3 251.770173 67.2145681 114.188445 -1 6199
6201 3 251.747658 67.2095308 114.207672 -1 6200
6202 3 251.959152 67.4113639 114.128951 -1 6197
6203 3 252.114975 67.3501854 114.30933 -1 6202
6204 3 252.314323 67.2021855 114.439104 -1 6203
6205 3 252.339071 67.2991867 114.563304 -1 6204
6206 3 252.401666 67.3069744 114.658219 -1 6205
6207 3 252.544914 67.3746261 114.801175 -1 6206
6208 3 252.613609 67.3918333 114.873926 -1 6207
6209 3 252.524405 67.108216 114.913983 -1 6208
6210 3 252.473413 66.990212 114.963319 -1 6209
6211 3 252.431749 66.9352882 114.98536 -1 6210
6212 3 252.388927 66.9129745 115.003767 -1 6211
6213 3 252.331319 66.91043 115.018053 -1 6212
6214 3 252.260836 66.9035208 115.052871 -1 6213
6215 3 252.115763 66.8220391 115.150879 -1 6214
6216 3 252.020703 66.8478266 115.222463 -1 6215
6217 3 251.945247 66.8889437 115.338777 -1 6216
6218 3 251.966831 66.8980312 115.384476 -1 6217
6219 3 252.714889 67.4810492 114.943233 -1 6208
6220 3 252.847405 67.5664282 114.995092 -1 6219
6221 3 252.991112 67.6429503 115.092709 -1 6220
6222 3 252.984044 67.6961653 115.151341 -1 6221
6223 3 252.934913 67.704684 115.231109 -1 6222
6224 3 252.921392 67.8037545 115.370895 -1 6223
6225 3 252.955686 67.9350583 115.491446 -1 6224
6226 3 252.963721 68.0365907 115.61172 -1 6225
6227 3 252.990955 68.1656357 115.687847 -1 6226
6228 3 253.04872 68.245964 115.708025 -1 6227
6229 3 253.252279 68.0146202 115.759571 -1 6228
6230 3 253.400341 67.9815355 115.781967 -1 6229
6231 3 253.590272 67.8333212 115.778993 -1 6230
6232 3 253.795268 67.848847 115.846269 -1 6231
6233 3 253.901004 67.88707 115.898464 -1 6232
6234 3 254.018256 68.03728 115.939208 -1 6233
6235 3 253.920479 68.061099 115.967906 -1 6234
6236 3 253.827124 68.0907255 116.018141 -1 6235
6237 3 253.812391 68.1867674 116.092141 -1 6236
6238 3 253.851422 68.2283775 116.178886 -1 6237
6239 3 253.857803 68.273339 116.196191 -1 6238
6240 3 253.873305 68.3310061 116.169809 -1 6239
6241 3 253.910185 68.3785045 116.125531 -1 6240
6242 3 253.973545 68.42686 116.106022 -1 6241
6243 3 254.00771 68.5098679 116.143939 -1 6242
6244 3 254.007047 68.5357037 116.162539 -1 6243
6245 3 253.851802 68.2658791 116.217983 -1 6239
6246 3 253.880266 68.348848 116.276929 -1 6245
6247 3 253.910388 68.4015971 116.317836 -1 6246
6248 3 253.968236 68.3280091 116.311677 -1 6247
6249 3 254.065152 68.2538818 116.310307 -1 6248
6250 3 254.073198 68.229999 116.292372 -1 6249
6251 3 253.90711 68.3982 116.339484 -1 6247
6252 3 253.901624 68.3709913 116.363608 -1 6251
6253 3 253.959114 68.337437 116.417766 -1 6252
6254 3 254.080164 68.342172 116.475147 -1 6253
6255 3 254.173236 68.3609525 116.52744 -1 6254
6256 3 254.291095 68.4132159 116.578698 -1 6255
6257 3 254.395911 68.4429685 116.609289 -1 6256
6258 3 254.444821 68.4022072 116.663119 -1 6257
6259 3 254.39888 68.2612751 116.630949 -1 6258
6260 3 254.38718 68.2073546 116.614231 -1 6259
6261 3 254.453369 68.4124002 116.684556 -1 6258
6262 3 254.475854 68.4110141 116.752245 -1 6261
6263 3 254.543734 68.41196 116.803363 -1 6262
6264 3 254.56322 68.4040045 116.82821 -1 6263
6265 3 254.57409 68.4127985 116.850061 -1 6264
6266 3 254.5731 68.4306509 116.869443 -1 6265
6267 3 254.597492 68.4306559 116.915522 -1 6266
6268 3 254.732795 68.4327803 116.974267 -1 6267
6269 3 254.858605 68.3831777 117.016388 -1 6268
6270 3 254.969202 68.3817678 117.050925 -1 6269
6271 3 255.022336 68.4203374 117.073999 -1 6270
6272 3 255.062499 68.453437 117.1178 -1 6271
6273 3 255.339847 68.5133197 117.228384 -1 6272
6274 3 255.486216 68.6367933 117.251355 -1 6273
6275 3 255.581806 68.6682831 117.279718 -1 6274
6276 3 255.792987 68.6239318 117.330082 -1 6275
6277 3 256.015862 68.6103233 117.399298 -1 6276
6278 3 256.165046 68.5855683 117.440139 -1 6277
6279 3 256.364627 68.4755449 117.496931 -1 6278
6280 3 256.565747 68.4128013 117.483306 -1 6279
6281 3 256.697449 68.396774 117.456324 -1 6280
6282 3 256.714765 68.3724697 117.439673 -1 6281
6283 3 256.75276 68.3325725 117.427175 -1 6282
6284 3 256.743865 68.1775202 117.42404 -1 6283
6285 3 256.73004 68.0922378 117.411637 -1 6284
6286 3 256.70829 68.0986022 117.38695 -1 6285
6287 3 256.793082 68.0835429 117.333265 -1 6286
6288 3 256.826351 68.0358586 117.321215 -1 6287
6289 3 256.82161 67.946559 117.288688 -1 6288
6290 3 256.777543 67.9112827 117.460856 -1 6285
6291 3 256.777262 67.7495084 117.459402 -1 6290
6292 3 256.773701 67.557754 117.461272 -1 6291
6293 3 254.164489 68.0984886 115.95004 -1 6234
6294 3 254.182936 68.1214251 115.927967 -1 6293
6295 3 254.205486 68.150386 115.905701 -1 6294
6296 3 254.258054 68.2864549 115.93982 -1 6295
6297 3 254.358401 68.3856256 115.962127 -1 6296
6298 3 254.521551 68.4591298 115.97306 -1 6297
6299 3 254.740646 68.6138057 115.980907 -1 6298
6300 3 254.901967 68.7271703 116.008085 -1 6299
6301 3 254.903338 68.7558646 116.026513 -1 6300
6302 3 254.921406 68.7924107 116.045945 -1 6301
6303 3 254.982845 68.7909267 116.096431 -1 6302
6304 3 254.998992 68.7720498 116.143736 -1 6303
6305 3 255.080127 68.7692536 116.261427 -1 6304
6306 3 255.176433 68.8680185 116.347117 -1 6305
6307 3 255.287548 68.9099092 116.419486 -1 6306
6308 3 255.394358 68.9299896 116.450696 -1 6307
6309 3 255.420847 68.9487353 116.516158 -1 6308
6310 3 255.419617 68.9382065 116.603579 -1 6309
6311 3 255.463359 68.9668472 116.669731 -1 6310
6312 3 255.498784 68.9996586 116.755968 -1 6311
6313 3 255.582706 69.0675786 116.843263 -1 6312
6314 3 255.765933 69.1547888 116.960488 -1 6313
6315 3 255.841123 69.2574422 117.020693 -1 6314
6316 3 255.968143 69.3659044 117.064131 -1 6315
6317 3 256.032357 69.3942511 117.089047 -1 6316
6318 3 256.133238 69.3965307 117.078067 -1 6317
6319 3 256.239291 69.4802646 117.100493 -1 6318
6320 3 256.013726 69.4274038 117.104457 -1 6317
6321 3 255.93639 69.4635767 117.113185 -1 6320
6322 3 255.838794 69.4152474 117.130119 -1 6321
6323 3 255.807835 69.4000248 117.150148 -1 6322
6324 3 255.803595 69.3779839 117.173908 -1 6323
6325 3 255.822803 69.4275298 117.191384 -1 6324
6326 3 255.801029 69.4414705 117.208811 -1 6325
6327 3 255.741235 69.4310027 117.225126 -1 6326
6328 3 255.720151 69.4165026 117.267626 -1 6327
6329 3 255.702883 69.4302443 117.285556 -1 6328
6330 3 255.676287 69.53387 117.377339 -1 6329
6331 3 255.63419 69.6973411 117.45995 -1 6330
6332 3 255.60691 69.7916124 117.488256 -1 6331
6333 3 255.562279 69.8849867 117.493327 -1 6332
6334 3 255.532828 70.0075484 117.496407 -1 6333
6335 3 255.47338 70.0028047 117.512043 -1 6334
6336 3 255.404987 70.027082 117.501651 -1 6335
6337 3 255.382169 70.055495 117.517113 -1 6336
6338 3 255.308529 70.0435197 117.467719 -1 6337
6339 3 255.26984 70.0161522 117.445439 -1 6338
6340 3 255.259824 69.9965063 117.425314 -1 6339
6341 3 255.23379 69.9572698 117.384385 -1 6340
6342 3 255.101269 69.909038 117.332846 -1 6341
6343 3 255.060494 69.8531566 117.270764 -1 6342
6344 3 255.032372 69.7766587 117.212538 -1 6343
6345 3 254.978945 69.7190683 117.149136 -1 6344
6346 3 254.944427 69.6743725 117.129217 -1 6345
6347 3 254.902444 69.6807164 117.080752 -1 6346
6348 3 254.873973 69.6891311 117.055043 -1 6347
6349 3 254.790068 69.6436539 117.029607 -1 6348
6350 3 254.759372 69.6625893 117.002356 -1 6349
6351 3 254.728369 69.7184448 116.970625 -1 6350
6352 3 254.632675 69.7650472 116.9112 -1 6351
6353 3 254.503846 69.7493226 116.855436 -1 6352
6354 3 254.485627 69.7936266 116.826556 -1 6353
6355 3 254.46067 69.8920467 116.790462 -1 6354
6356 3 254.449539 69.9635785 116.759164 -1 6355
6357 3 254.442781 70.0826868 116.7442 -1 6356
6358 3 253.085951 68.3406239 115.723948 -1 6228
6359 3 253.09692 68.4333875 115.736721 -1 6358
6360 3 253.077693 68.6409834 115.819574 -1 6359
6361 3 253.098969 68.7403045 115.85448 -1 6360
6362 3 253.368584 69.3239737 115.822286 -1 6361
6363 3 253.438534 69.5567084 115.804523 -1 6362
6364 3 253.563822 69.8172467 115.768536 -1 6363
6365 3 253.609118 69.9398288 115.738486 -1 6364
6366 3 253.703384 70.0698239 115.670266 -1 6365
6367 3 253.732226 70.1140087 115.647113 -1 6366
6368 3 253.877627 70.248292 115.627355 -1 6367
6369 3 254.028694 70.2732138 115.555943 -1 6368
6370 3 254.223951 70.3820357 115.4799 -1 6369
6371 3 254.403896 70.3758901 115.415018 -1 6370
6372 3 254.785564 70.5670144 115.199297 -1 6371
6373 3 254.964925 70.6628203 115.1651 -1 6372
6374 3 255.143857 70.9052513 115.006259 -1 6373
6375 3 255.169537 70.9380923 114.983773 -1 6374
6376 3 255.355014 71.2622271 114.880461 -1 6375
6377 3 255.469848 71.3863363 114.813932 -1 6376
6378 3 255.715259 71.5295788 114.694344 -1 6377
6379 3 256.010886 71.6734884 114.536539 -1 6378
6380 3 256.21989 71.9096888 114.508898 -1 6379
6381 3 256.415182 72.0298234 114.47157 -1 6380
6382 3 256.583576 72.1456648 114.453256 -1 6381
6383 3 256.821572 72.2562299 114.442098 -1 6382
6384 3 256.949028 72.339685 114.423177 -1 6383
6385 3 257.302993 72.3214195 114.544696 -1 6384
6386 3 257.365176 72.3094532 114.573402 -1 6385
6387 3 257.670978 72.3387005 114.619996 -1 6386
6388 3 257.680717 72.3759889 114.637804 -1 6387
6389 3 257.691329 72.4116181 114.655884 -1 6388
6390 3 257.724449 72.5660352 114.661713 -1 6389
6391 3 257.771525 72.7286328 114.625075 -1 6390
6392 3 257.818926 72.9139055 114.607073 -1 6391
6393 3 257.867762 73.0107558 114.578491 -1 6392
6394 3 257.909283 73.0679448 114.532678 -1 6393
6395 3 258.066613 73.1055945 114.456929 -1 6394
6396 3 258.113501 73.1130981 114.438878 -1 6395
6397 3 258.159906 73.1169806 114.421212 -1 6396
6398 3 258.218492 73.2562772 114.409608 -1 6397
6399 3 258.284586 73.4244843 114.416446 -1 6398
6400 3 258.279635 73.5123377 114.426712 -1 6399
6401 3 258.320265 73.8860369 114.427722 -1 6400
6402 3 258.350928 73.9883293 114.43929 -1 6401
6403 3 258.327205 74.4562586 114.44462 -1 6402
6404 3 258.308711 74.6184956 114.444771 -1 6403
6405 3 258.266016 74.8371735 114.414957 -1 6404
6406 3 258.248366 74.8845311 114.386624 -1 6405
6407 3 258.225727 75.1971306 114.389764 -1 6406
6408 3 258.26156 75.386747 114.454706 -1 6407
6409 3 258.339985 75.571805 114.481315 -1 6408
6410 3 258.361278 75.6536661 114.494393 -1 6409
6411 3 258.312114 75.7305267 114.502315 -1 6410
6412 3 258.277804 75.8053074 114.5328 -1 6411
6413 3 258.288771 76.0469774 114.547055 -1 6412
6414 3 258.188566 76.1806289 114.607302 -1 6413
6415 3 258.022397 76.3087667 114.704878 -1 6414
6416 3 257.940982 76.2837729 114.764341 -1 6415
6417 3 257.990373 76.216002 114.776455 -1 6416
6418 3 257.995325 76.186668 114.801411 -1 6417
6419 3 258.001929 76.1817947 114.823585 -1 6418
6420 3 257.895347 76.3436704 114.774521 -1 6416
6421 3 257.846755 76.3483931 114.791017 -1 6420
6422 3 257.80086 76.3504814 114.829069 -1 6421
6423 3 257.737039 76.3570238 114.844073 -1 6422
6424 3 257.698332 76.3267055 114.886548 -1 6423
6425 3 257.612085 76.3423202 114.898583 -1 6424
6426 3 257.489232 76.3457911 114.887962 -1 6425
6427 3 257.490646 76.3164859 114.870528 -1 6426
6428 3 258.203106 73.1017658 114.405555 -1 6397
6429 3 257.837499 72.3371233 114.657052 -1 6387
6430 3 258.005068 72.3339783 114.694291 -1 6429
6431 3 258.137415 72.3920154 114.720742 -1 6430
6432 3 258.200671 72.3502349 114.71023 -1 6431
6433 3 258.325279 72.30955 114.705163 -1 6432
6434 3 258.472481 72.4019731 114.749915 -1 6433
6435 3 258.552322 72.4681093 114.770326 -1 6434
6436 3 258.60907 72.5045441 114.835018 -1 6435
6437 3 258.625644 72.3975557 114.721456 -1 6436
6438 3 258.714535 72.3442349 114.671831 -1 6437
6439 3 258.7651 72.3461239 114.654726 -1 6438
6440 3 258.801246 72.3119738 114.619384 -1 6439
6441 3 258.860992 72.2330126 114.634475 -1 6440
6442 3 258.926269 72.1549045 114.607164 -1 6441
6443 3 259.108199 72.0229233 114.575531 -1 6442
6444 3 259.236564 71.9846998 114.613134 -1 6443
6445 3 259.296761 71.9914088 114.639055 -1 6444
6446 3 258.185108 72.4281178 114.742065 -1 6431
6447 3 258.194504 72.4280099 114.764312 -1 6446
6448 3 256.622864 72.3058541 114.459786 -1 6382
6449 3 256.588635 72.429009 114.484843 -1 6448
6450 3 256.55018 72.4583023 114.499065 -1 6449
6451 3 256.692881 72.4354769 114.430033 -1 6448
6452 3 256.77316 72.4948414 114.409446 -1 6451
6453 3 256.812062 72.6620298 114.414973 -1 6452
6454 3 256.772286 72.6825103 114.451508 -1 6453
6455 3 256.68135 72.7748325 114.453356 -1 6454
6456 3 256.594143 72.7829782 114.422679 -1 6455
6457 3 256.514813 72.8178369 114.432342 -1 6456
6458 3 256.463287 72.7930013 114.472971 -1 6457
6459 3 256.430133 72.7791867 114.492727 -1 6458
6460 3 256.389722 72.8370304 114.503434 -1 6459
6461 3 256.360049 73.1548495 114.506287 -1 6460
6462 3 256.349428 73.194198 114.522012 -1 6461
6463 3 256.206468 71.8610758 114.491755 -1 6380
6464 3 256.180847 71.7676144 114.457117 -1 6463
6465 3 256.228866 71.7027441 114.426577 -1 6464
6466 3 256.31626 71.6852291 114.394511 -1 6465
6467 3 256.408723 71.6440543 114.344203 -1 6466
6468 3 256.401852 71.580638 114.26498 -1 6467
6469 3 256.434518 71.5306285 114.188135 -1 6468
6470 3 256.520414 71.519218 114.133637 -1 6469
6471 3 256.539076 71.4938368 114.116954 -1 6470
6472 3 256.539249 71.4749511 114.09766 -1 6471
6473 3 256.57248 71.403251 114.087784 -1 6472
6474 3 256.580992 71.3095156 114.077964 -1 6473
6475 3 256.698181 71.167789 114.08467 -1 6474
6476 3 256.761901 71.0537393 114.061274 -1 6475
6477 3 256.854049 70.8406496 113.987605 -1 6476
6478 3 256.928057 70.7698753 113.873943 -1 6477
6479 3 257.030231 70.643322 113.769502 -1 6478
6480 3 255.112213 70.7125247 115.003454 -1 6374
6481 3 255.252022 70.5378782 115.017271 -1 6480
6482 3 255.365217 70.4335517 115.020106 -1 6481
6483 3 255.383955 70.3108964 115.014776 -1 6482
6484 3 255.345662 70.2397184 115.061903 -1 6483
6485 3 255.302438 70.1369531 115.090579 -1 6484
6486 3 255.173624 70.0590897 115.106887 -1 6485
6487 3 255.131913 70.0302173 115.127142 -1 6486
6488 3 254.997703 69.9457201 115.229708 -1 6487
6489 3 254.954083 69.8796609 115.253981 -1 6488
6490 3 254.915266 69.8196617 115.278082 -1 6489
6491 3 254.868394 69.7740884 115.364327 -1 6490
6492 3 254.861475 69.7500969 115.387882 -1 6491
6493 3 254.874716 69.7765362 115.192139 -1 6489
6494 3 254.815797 69.7721363 115.142797 -1 6493
6495 3 254.708791 69.6958971 115.139304 -1 6494
6496 3 254.685206 69.5477603 115.110259 -1 6495
6497 3 254.764877 69.8479263 115.128365 -1 6494
6498 3 254.744699 69.8643623 115.145777 -1 6497
6499 3 254.66679 69.8343411 115.18349 -1 6498
6500 3 254.947893 70.6504436 115.207664 -1 6372
6501 3 254.983451 70.7083264 115.247906 -1 6500
6502 3 254.978067 70.7318286 115.287598 -1 6501
6503 3 254.982356 70.7557803 115.328286 -1 6502
6504 3 255.048646 70.7958858 115.352375 -1 6503
6505 3 255.117499 70.8102402 115.379691 -1 6504
6506 3 255.276947 70.8433198 115.414578 -1 6505
6507 3 255.384939 70.843319 115.447672 -1 6506
6508 3 255.424638 70.8366733 115.474185 -1 6507
6509 3 255.456889 70.8505924 115.497477 -1 6508
6510 3 255.747452 70.9118042 115.542562 -1 6509
6511 3 255.85203 70.9913779 115.565558 -1 6510
6512 3 255.873373 71.0217751 115.585629 -1 6511
6513 3 253.742585 70.0284566 115.658032 -1 6366
6514 3 253.110564 68.8373919 115.888374 -1 6361
6515 3 253.085944 68.8870434 115.966321 -1 6514
6516 3 253.057 69.1396705 116.085708 -1 6515
6517 3 253.054732 69.2766103 116.134796 -1 6516
6518 3 253.174417 69.4011481 116.22178 -1 6517
6519 3 253.189837 69.480938 116.257748 -1 6518
6520 3 253.049835 69.5571246 116.339824 -1 6519
6521 3 252.941532 69.6372224 116.40368 -1 6520
6522 3 252.902118 69.8660475 116.458937 -1 6521
6523 3 252.887221 69.9112529 116.473488 -1 6522
6524 3 253.044073 69.8614332 116.519859 -1 6523
6525 3 253.112139 69.8732305 116.591372 -1 6524
6526 3 253.217121 69.9827938 116.655947 -1 6525
6527 3 253.375783 70.0761371 116.750111 -1 6526
6528 3 253.458867 70.0040485 116.789915 -1 6527
6529 3 253.503329 69.8615173 116.854925 -1 6528
6530 3 253.532067 69.8511016 116.9026 -1 6529
6531 3 253.532095 69.7396093 116.915703 -1 6530
6532 3 253.625923 69.6856821 116.954711 -1 6531
6533 3 253.64302 69.6153998 116.900404 -1 6532
6534 3 253.634113 69.5561349 116.884769 -1 6533
6535 3 253.57566 69.5415719 116.857973 -1 6534
6536 3 252.856518 69.9789223 116.483531 -1 6523
6537 3 252.825481 70.040217 116.494257 -1 6536
6538 3 252.693092 70.1717351 116.549108 -1 6537
6539 3 252.650313 70.276263 116.596441 -1 6538
6540 3 252.57557 70.6259141 116.719087 -1 6539
6541 3 252.482275 70.8754264 116.807751 -1 6540
6542 3 252.474733 71.1884383 116.877797 -1 6541
6543 3 252.428065 71.3757567 116.893283 -1 6542
6544 3 252.347482 71.5642917 116.968672 -1 6543
6545 3 252.303404 71.6899709 116.970157 -1 6544
6546 3 252.213348 71.7614426 117.036507 -1 6545
6547 3 252.035106 71.9259707 117.188081 -1 6546
6548 3 251.98181 72.0284255 117.255054 -1 6547
6549 3 251.952309 72.1252748 117.304159 -1 6548
6550 3 251.886039 72.0990386 117.299243 -1 6549
6551 3 251.793452 72.1656617 117.344235 -1 6550
6552 3 251.773642 72.1522994 117.428688 -1 6551
6553 3 251.687261 72.1040911 117.48783 -1 6552
6554 3 251.617859 72.0828058 117.545853 -1 6553
6555 3 251.529572 72.1247788 117.594112 -1 6554
6556 3 251.486124 72.1580604 117.606206 -1 6555
6557 3 251.957877 72.1855627 117.340403 -1 6549
6558 3 251.934678 72.2443314 117.415973 -1 6557
6559 3 252.342904 71.8264433 116.937657 -1 6545
6560 3 252.375582 71.9755971 116.966885 -1 6559
6561 3 252.44364 72.134085 116.95645 -1 6560
6562 3 252.521658 72.2559619 116.930063 -1 6561
6563 3 252.549638 72.2746902 116.909834 -1 6562
6564 3 252.649064 72.2696611 116.858078 -1 6563
6565 3 252.695058 72.1996881 116.807647 -1 6564
6566 3 252.758534 72.2255887 116.790677 -1 6565
6567 3 252.782699 72.2439307 116.770019 -1 6566
6568 3 252.393686 67.0799906 114.571815 -1 6205
6569 3 252.350402 66.7323616 114.536746 -1 6568
6570 3 252.262225 66.3872626 114.538762 -1 6569
6571 3 252.314582 66.1649555 114.591127 -1 6570
6572 3 252.310256 66.089573 114.620317 -1 6571
6573 3 252.278112 65.9363712 114.675702 -1 6572
6574 3 252.217072 65.8172606 114.63577 -1 6573
6575 3 252.193314 65.5749006 114.657747 -1 6574
6576 3 252.24902 65.2300774 114.679762 -1 6575
6577 3 252.355436 65.1708834 114.67907 -1 6576
6578 3 252.432355 65.1083512 114.674539 -1 6577
6579 3 252.488642 64.9991613 114.715955 -1 6578
6580 3 252.542968 64.7913517 114.745595 -1 6579
6581 3 252.593564 64.6241497 114.792462 -1 6580
6582 3 252.616754 64.5804831 114.844355 -1 6581
6583 3 252.609388 64.5842842 114.908871 -1 6582
6584 3 252.774107 64.5348514 114.981293 -1 6583
6585 3 252.412577 65.172863 114.599071 -1 6578
6586 3 252.384594 65.1870283 114.549707 -1 6585
6587 3 252.406786 65.2159917 114.461948 -1 6586
6588 3 252.538575 65.1945684 114.394879 -1 6587
6589 3 252.599274 65.2548194 114.331183 -1 6588
6590 3 252.603279 65.3531977 114.277525 -1 6589
6591 3 252.549406 65.4532343 114.215641 -1 6590
6592 3 252.608085 65.5771724 114.145053 -1 6591
6593 3 252.65795 65.6643206 114.077063 -1 6592
6594 3 252.693288 65.7391622 114.030281 -1 6593
6595 3 252.64958 65.8856214 113.965157 -1 6594
6596 3 251.672461 68.1066418 113.627226 -1 6193
6597 3 251.584325 68.1234443 113.678858 -1 6596
6598 3 251.551334 68.1333712 113.760462 -1 6597
6599 3 251.494143 68.1522079 113.83784 -1 6598
6600 3 251.371032 68.2784187 113.938954 -1 6599
6601 3 251.335899 68.2682079 113.95689 -1 6600
6602 3 251.244168 68.3244999 114.003903 -1 6601
6603 3 251.174366 68.4300096 114.092507 -1 6602
6604 3 251.145789 68.4223911 114.132796 -1 6603
6605 3 250.998016 68.3331363 114.142861 -1 6604
6606 3 250.913738 68.3358704 114.196048 -1 6605
6607 3 250.794919 68.3864652 114.283081 -1 6606
6608 3 250.765514 68.4118812 114.34165 -1 6607
6609 3 250.767093 68.3669162 114.411575 -1 6608
6610 3 250.69795 68.2123019 114.504223 -1 6609
6611 3 250.686266 68.1722843 114.550085 -1 6610
6612 3 250.745326 68.1466684 114.626329 -1 6611
6613 3 250.756676 68.1216723 114.717519 -1 6612
6614 3 250.723303 68.1057854 114.779692 -1 6613
6615 3 250.504581 68.0238023 114.843824 -1 6614
6616 3 250.446228 67.9812902 114.926842 -1 6615
6617 3 250.432276 67.8932272 115.042676 -1 6616
6618 3 250.428599 67.9636794 115.143934 -1 6617
6619 3 250.506937 67.9672947 115.176616 -1 6618
6620 3 250.541966 67.8875361 115.211589 -1 6619
6621 3 250.557908 67.8702313 115.281025 -1 6620
6622 3 250.581761 67.8989734 115.346857 -1 6621
6623 3 250.586058 67.9464296 115.407934 -1 6622
6624 3 250.538828 68.0856536 115.452129 -1 6623
6625 3 250.505155 68.2138833 115.499354 -1 6624
6626 3 250.463945 68.258252 115.532403 -1 6625
6627 3 250.470663 68.2530986 115.555651 -1 6626
6628 3 250.474275 68.2484878 115.578402 -1 6627
6629 3 250.549952 68.2974017 115.627575 -1 6628
6630 3 250.647516 68.374818 115.676764 -1 6629
6631 3 250.672779 68.4483207 115.737816 -1 6630
6632 3 250.686328 68.4907229 115.822173 -1 6631
6633 3 250.668844 68.6033871 115.916428 -1 6632
6634 3 250.519064 68.7426989 115.945856 -1 6633
6635 3 250.278283 68.8834207 115.962245 -1 6634
6636 3 250.140916 68.8590536 115.988753 -1 6635
6637 3 250.014162 68.6826682 116.010876 -1 6636
6638 3 249.974599 68.6133105 116.034188 -1 6637
6639 3 249.892142 68.640622 116.084646 -1 6638
6640 3 249.958835 68.6393971 116.203029 -1 6639
6641 3 249.978585 68.5569643 116.236306 -1 6640
6642 3 251.079249 68.4657021 114.075792 -1 6603
6643 3 251.03549 68.4597313 114.026829 -1 6642
6644 3 251.617113 68.9248527 113.256592 -1 6189
6645 3 251.476966 69.0423372 113.248171 -1 6644
6646 3 251.464433 69.0750552 113.265033 -1 6645
6647 3 251.351655 69.1636919 113.371514 -1 6646
6648 3 251.318895 69.2269668 113.382684 -1 6647
6649 3 251.311274 69.2340651 113.489375 -1 6648
6650 3 251.247809 69.3758723 113.553772 -1 6649
6651 3 251.288313 69.720523 113.568984 -1 6650
6652 3 251.334987 69.7633178 113.592625 -1 6651
6653 3 251.609039 70.6093405 112.70485 -1 6166
6654 3 251.698245 70.9897927 112.658783 -1 6653
6655 3 252.012509 71.1193595 112.663766 -1 6654
6656 3 252.21468 71.2412033 112.633664 -1 6655
6657 3 252.45785 71.5191086 112.614599 -1 6656
6658 3 252.632036 71.8091257 112.65007 -1 6657
6659 3 252.990969 72.3141496 112.706369 -1 6658
6660 3 253.137739 72.4358793 112.732282 -1 6659
6661 3 253.228514 72.5141715 112.798879 -1 6660
6662 3 253.24391 72.5636882 112.817078 -1 6661
6663 3 253.413769 72.9886518 112.793411 -1 6662
6664 3 253.383352 73.1164706 112.798762 -1 6663
6665 3 253.323557 73.2120145 112.804166 -1 6664
6666 3 253.253654 73.290169 112.810214 -1 6665
6667 3 253.262399 73.3708134 112.824487 -1 6666
6668 3 253.294561 73.4692774 112.860782 -1 6667
6669 3 253.339838 73.537515 112.816243 -1 6668
6670 3 253.41629 73.5795006 112.756305 -1 6669
6671 3 253.430044 73.5667749 112.737724 -1 6670
6672 3 253.399985 73.1634174 112.753198 -1 6664
6673 3 253.416023 73.1836809 112.731566 -1 6672
6674 3 253.435765 73.091873 112.721446 -1 6673
6675 3 253.450987 73.0244159 112.687055 -1 6674
6676 3 253.443064 72.9901067 112.625489 -1 6675
6677 3 253.446159 72.962823 112.500244 -1 6676
6678 3 253.371048 72.710829 112.752255 -1 6661
6679 3 253.601377 72.8608279 112.740924 -1 6678
6680 3 253.649204 72.9218975 112.718576 -1 6679
6681 3 253.86813 73.0387501 112.708806 -1 6680
6682 3 254.087081 73.1341528 112.679462 -1 6681
6683 3 254.232401 73.1954507 112.667002 -1 6682
6684 3 254.533233 73.3399301 112.512221 -1 6683
6685 3 254.732073 73.4082272 112.439871 -1 6684
6686 3 254.793835 73.5055142 112.372021 -1 6685
6687 3 254.908965 73.7265341 112.318213 -1 6686
6688 3 255.156857 73.7593102 112.275087 -1 6687
6689 3 255.492813 73.7240688 112.247142 -1 6688
6690 3 255.682551 73.8413645 112.231773 -1 6689
6691 3 255.954466 73.9880367 112.199422 -1 6690
6692 3 255.964576 73.9574838 112.160825 -1 6691
6693 3 255.989712 74.0109579 112.008008 -1 6692
6694 3 256.154819 74.1833675 111.984039 -1 6693
6695 3 256.50678 74.5130102 111.960283 -1 6694
6696 3 256.69091 74.7287045 111.911418 -1 6695
6697 3 256.782388 74.8368754 111.886806 -1 6696
6698 3 256.884277 74.9631903 111.861132 -1 6697
6699 3 256.943535 75.044397 111.836441 -1 6698
6700 3 256.98377 75.1279315 111.80985 -1 6699
6701 3 257.159481 75.3723414 111.884259 -1 6700
6702 3 257.204024 75.4335491 111.902826 -1 6701
6703 3 257.312026 75.6027458 111.957737 -1 6702
6704 3 257.326759 75.7077254 112.032751 -1 6703
6705 3 257.427529 75.8333669 112.09137 -1 6704
6706 3 257.438209 75.8909279 112.107314 -1 6705
6707 3 257.528438 76.058579 112.160368 -1 6706
6708 3 257.514325 76.2264168 112.183614 -1 6707
6709 3 257.516088 76.1700225 112.210955 -1 6708
6710 3 257.490744 76.2236225 112.245478 -1 6709
6711 3 257.452406 76.2129293 112.306973 -1 6710
6712 3 257.451646 76.2801134 112.363141 -1 6711
6713 3 257.593358 76.3599458 112.196878 -1 6708
6714 3 257.691318 76.4848529 112.212503 -1 6713
6715 3 257.738114 76.6436179 112.220344 -1 6714
6716 3 257.730794 76.7892731 112.225283 -1 6715
6717 3 257.761038 77.0697327 112.303091 -1 6716
6718 3 257.846596 77.290137 112.391418 -1 6717
6719 3 257.801173 77.5514483 112.444001 -1 6718
6720 3 257.749489 77.8100545 112.517328 -1 6719
6721 3 257.692563 77.9528606 112.602543 -1 6720
6722 3 257.557749 77.992605 112.587952 -1 6721
6723 3 257.512126 78.1282956 112.590934 -1 6722
6724 3 257.505932 78.1858134 112.605274 -1 6723
6725 3 257.726766 77.9612452 112.625225 -1 6721
6726 3 257.758129 77.9648087 112.648202 -1 6725
6727 3 257.832688 77.9785228 112.673377 -1 6726
6728 3 257.963206 78.1274401 112.751029 -1 6727
6729 3 258.004039 78.1990985 112.767305 -1 6728
6730 3 258.044661 78.2589881 112.784819 -1 6729
6731 3 258.047767 78.2613561 112.80573 -1 6730
6732 3 258.036692 77.9796162 112.835488 -1 6731
6733 3 258.181957 77.8560875 112.901921 -1 6732
6734 3 258.192683 77.8421599 112.925234 -1 6733
6735 3 258.308873 77.8983109 112.990751 -1 6734
6736 3 258.432473 77.8570195 113.067529 -1 6735
6737 3 258.47365 77.8712497 113.110986 -1 6736
6738 3 258.466271 77.8589671 113.195667 -1 6737
6739 3 258.4278 77.8589099 113.297591 -1 6738
6740 3 258.356612 77.9029063 113.266346 -1 6739
6741 3 258.433692 77.8328326 113.321915 -1 6739
6742 3 258.496109 77.8180428 113.370211 -1 6741
6743 3 258.564139 77.7985373 113.419461 -1 6742
6744 3 258.625164 77.8351069 113.461854 -1 6743
6745 3 258.691189 77.8100653 113.511567 -1 6744
6746 3 258.759807 77.7971046 113.560109 -1 6745
6747 3 258.850966 77.7876425 113.651864 -1 6746
6748 3 258.948823 77.800289 113.72061 -1 6747
6749 3 259.020884 77.8708895 113.84361 -1 6748
6750 3 258.997331 77.8731937 113.904448 -1 6749
6751 3 258.951246 77.8694229 114.006191 -1 6750
6752 3 258.936848 77.9208618 114.103872 -1 6751
6753 3 258.845389 78.0284653 114.189213 -1 6752
6754 3 258.791773 78.1612041 114.295297 -1 6753
6755 3 258.754698 78.2259471 114.389517 -1 6754
6756 3 258.863333 78.2915631 114.410909 -1 6755
6757 3 258.866227 78.3568612 114.487088 -1 6756
6758 3 258.809359 78.3615595 114.524068 -1 6757
6759 3 258.789929 78.3509343 114.54474 -1 6758
6760 3 258.794854 78.3684584 114.563948 -1 6759
6761 3 258.884868 78.3605377 114.592489 -1 6760
6762 3 258.744716 78.3101972 114.566994 -1 6759
6763 3 258.688967 78.3001557 114.647522 -1 6762
6764 3 258.64553 78.3329569 114.66129 -1 6763
6765 3 258.601589 78.2937994 114.725202 -1 6764
6766 3 258.49281 78.212649 114.810001 -1 6765
6767 3 258.520034 78.2458941 114.891697 -1 6766
6768 3 258.677435 78.2469635 114.443958 -1 6755
6769 3 258.474881 78.2310717 114.493167 -1 6768
6770 3 258.428282 78.2671403 114.50632 -1 6769
6771 3 258.245914 78.3896246 114.478222 -1 6770
6772 3 258.222236 78.4328338 114.429688 -1 6771
6773 3 258.106411 78.4654692 114.396212 -1 6772
6774 3 258.073543 78.4714338 114.351286 -1 6773
6775 3 258.172811 78.5285226 114.310603 -1 6774
6776 3 258.096802 78.3489366 112.862697 -1 6731
6777 3 258.18721 78.4590177 112.899329 -1 6776
6778 3 258.27931 78.5810879 112.997413 -1 6777
6779 3 258.313527 78.6368338 113.014761 -1 6778
6780 3 258.348229 78.7504383 113.067587 -1 6779
6781 3 258.288556 78.9778834 113.184435 -1 6780
6782 3 258.238134 78.514288 113.022551 -1 6778
6783 3 258.191467 78.4752921 113.065147 -1 6782
6784 3 258.087489 78.4149031 113.12669 -1 6783
6785 3 257.942754 78.4111339 113.137102 -1 6784
6786 3 257.829709 78.3975921 113.109122 -1 6785
6787 3 257.705227 78.4076736 113.09856 -1 6786
6788 3 257.476147 78.2939288 113.093359 -1 6787
6789 3 257.356056 78.1668425 113.118753 -1 6788
6790 3 257.259888 78.1567659 113.133258 -1 6789
6791 3 257.14452 78.1355747 113.147425 -1 6790
6792 3 257.064729 78.0150087 113.133282 -1 6791
6793 3 258.118465 78.4422488 113.209625 -1 6785
6794 3 258.196314 78.3932836 113.304477 -1 6793
6795 3 258.285618 78.4785948 113.364419 -1 6794
6796 3 258.298704 78.589099 113.415812 -1 6795
6797 3 258.287218 78.635797 113.451536 -1 6796
6798 3 258.378861 78.5982915 113.483411 -1 6797
6799 3 258.427441 78.6870745 113.51889 -1 6798
6800 3 258.489516 78.7515403 113.578913 -1 6799
6801 3 258.648044 78.8835847 113.617565 -1 6800
6802 3 258.723383 78.9737452 113.654708 -1 6801
6803 3 258.87391 78.9797088 113.623289 -1 6802
6804 3 258.975154 78.9861154 113.609045 -1 6803
6805 3 259.027428 78.9734173 113.59338 -1 6804
6806 3 258.703399 78.9974134 113.671451 -1 6802
6807 3 258.68122 79.040838 113.68582 -1 6806
6808 3 258.050453 78.2829564 112.761727 -1 6730
6809 3 258.064093 78.3345598 112.694382 -1 6808
6810 3 258.070047 78.4319689 112.663416 -1 6809
6811 3 258.053104 78.4879579 112.635222 -1 6810
6812 3 258.039939 78.5462017 112.607088 -1 6811
6813 3 258.02117 78.6710402 112.571456 -1 6812
6814 3 257.996807 78.7018377 112.54547 -1 6813
6815 3 257.940946 78.7491036 112.494519 -1 6814
6816 3 257.903327 78.7211483 112.452896 -1 6815
6817 3 257.956726 78.9384772 112.413004 -1 6816
6818 3 258.034894 79.0348663 112.387702 -1 6817
6819 3 258.096363 79.0840076 112.366137 -1 6818
6820 3 258.129606 79.1256075 112.343306 -1 6819
6821 3 258.197022 79.2582473 112.313397 -1 6820
6822 3 258.240052 79.3903574 112.302661 -1 6821
6823 3 258.375067 79.4582986 112.284352 -1 6822
6824 3 258.440347 79.4787551 112.266002 -1 6823
6825 3 258.520232 79.4524988 112.253561 -1 6824
6826 3 258.665328 79.4587879 112.242294 -1 6825
6827 3 258.756486 79.4529723 112.228454 -1 6826
6828 3 258.88824 79.4758491 112.172671 -1 6827
6829 3 259.027696 79.4234095 112.146142 -1 6828
6830 3 259.206009 79.3873559 112.141426 -1 6829
6831 3 259.236582 79.415997 112.119629 -1 6830
6832 3 259.269698 79.3759054 112.105245 -1 6831
6833 3 259.444504 79.1608511 112.077306 -1 6832
6834 3 259.506109 79.0578824 112.050618 -1 6833
6835 3 259.583648 78.9776437 112.022606 -1 6834
6836 3 259.621702 78.9646121 112.005663 -1 6835
6837 3 259.660523 78.9245606 111.991643 -1 6836
6838 3 259.663167 78.8876877 111.97479 -1 6837
6839 3 259.699539 78.82993 111.899567 -1 6838
6840 3 259.74673 78.8577336 111.878881 -1 6839
6841 3 259.866549 78.8635181 111.760598 -1 6840
6842 3 259.758464 78.7872961 111.782264 -1 6841
6843 3 259.713983 78.7471562 111.804451 -1 6842
6844 3 259.53951 78.7827198 111.809625 -1 6843
6845 3 259.398875 78.7707144 111.822117 -1 6844
6846 3 259.369137 78.7736104 111.777788 -1 6845
6847 3 259.884196 78.854604 111.741762 -1 6841
6848 3 259.999414 78.8077617 111.649604 -1 6847
6849 3 259.554322 78.8342993 111.868115 -1 6839
6850 3 259.27164 79.5166358 112.174106 -1 6830
6851 3 259.25066 79.6407089 112.263943 -1 6850
6852 3 259.338843 79.6562693 112.310094 -1 6851
6853 3 259.433925 79.6854767 112.271797 -1 6852
6854 3 259.456313 79.6684671 112.23339 -1 6853
6855 3 258.169795 79.4171465 112.357361 -1 6822
6856 3 258.127422 79.4943944 112.408748 -1 6855
6857 3 258.142277 79.5711923 112.443434 -1 6856
6858 3 258.303473 79.6231192 112.470358 -1 6857
6859 3 258.328531 79.6168603 112.49363 -1 6858
6860 3 258.262754 79.7889293 112.554113 -1 6859
6861 3 258.235189 79.835639 112.568044 -1 6860
6862 3 258.22098 79.8794576 112.604019 -1 6861
6863 3 258.490331 79.5992081 112.486179 -1 6859
6864 3 257.87777 78.6828464 112.434147 -1 6816
6865 3 257.853606 78.6064353 112.398605 -1 6864
6866 3 257.89884 78.4505424 112.39754 -1 6865
6867 3 257.955949 78.3783619 112.346634 -1 6866
6868 3 257.934095 78.278593 112.250803 -1 6867
6869 3 257.921132 78.2335816 112.212661 -1 6868
6870 3 257.867642 78.3582791 112.19554 -1 6869
6871 3 257.802704 78.4094375 112.206267 -1 6870
6872 3 257.784806 78.5165453 112.23557 -1 6871
6873 3 257.821108 78.5950145 112.27189 -1 6872
6874 3 257.773554 78.7001905 112.320056 -1 6873
6875 3 257.796209 78.7193198 112.382439 -1 6874
6876 3 257.848166 78.785725 112.504661 -1 6815
6877 3 257.737734 78.8671219 112.529625 -1 6876
6878 3 257.65466 78.9379117 112.557718 -1 6877
6879 3 257.725674 76.4662749 112.196099 -1 6714
6880 3 257.86222 76.3964672 112.129876 -1 6879
6881 3 257.932472 76.3327195 112.099988 -1 6880
6882 3 257.973898 76.2658003 112.068133 -1 6881
6883 3 258.047593 76.2428111 112.055285 -1 6882
6884 3 258.138311 76.2172988 112.044045 -1 6883
6885 3 258.159317 76.2080992 112.025512 -1 6884
6886 3 258.198867 76.1669987 112.011885 -1 6885
6887 3 258.199505 76.1089878 111.996999 -1 6886
6888 3 258.21484 76.0143819 111.944798 -1 6887
6889 3 258.145326 75.8922639 111.909969 -1 6888
6890 3 258.060859 75.7489897 111.854873 -1 6889
6891 3 258.017214 75.7191635 111.833297 -1 6890
6892 3 258.017793 75.7193732 111.812069 -1 6891
6893 3 258.006766 75.7050279 111.7702 -1 6892
6894 3 257.478095 75.5012109 111.897354 -1 6701
6895 3 257.644885 75.5194536 111.866722 -1 6894
6896 3 257.781343 75.6212916 111.909588 -1 6895
6897 3 257.809605 75.6377616 111.931388 -1 6896
6898 3 256.789192 74.8316345 111.866635 -1 6697
6899 3 256.819153 74.8155044 111.785657 -1 6898
6900 3 256.887975 74.8741915 111.657565 -1 6899
6901 3 256.956765 74.898295 111.639693 -1 6900
6902 3 256.948075 74.8884165 111.575962 -1 6901
6903 3 256.989302 74.9148873 111.491418 -1 6902
6904 3 256.970294 74.9279285 111.381693 -1 6903
6905 3 257.014163 74.8307313 111.352778 -1 6904
6906 3 257.0995 74.7116986 111.265542 -1 6905
6907 3 257.160183 74.6531752 111.234041 -1 6906
6908 3 257.151161 74.5512439 111.200958 -1 6907
6909 3 257.270015 74.5170944 111.129118 -1 6908
6910 3 257.431184 74.4895583 111.103038 -1 6909
6911 3 257.545774 74.6167559 111.035411 -1 6910
6912 3 257.650637 74.5140343 111.076471 -1 6911
6913 3 257.714023 74.4160058 111.049225 -1 6912
6914 3 257.790063 74.4671856 111.007481 -1 6913
6915 3 257.623981 74.6338963 111.018877 -1 6911
6916 3 257.698041 74.6362632 110.960629 -1 6915
6917 3 257.740351 74.6373602 110.921227 -1 6916
6918 3 257.789681 74.6632787 110.879834 -1 6917
6919 3 257.818813 74.681615 110.837508 -1 6918
6920 3 257.801424 74.6338433 110.819528 -1 6919
6921 3 256.696879 74.7604587 111.929937 -1 6696
6922 3 256.743841 74.9844966 112.059616 -1 6921
6923 3 256.758826 75.1030051 112.112252 -1 6922
6924 3 256.858493 75.2607507 112.16797 -1 6923
6925 3 256.959932 75.3294176 112.190641 -1 6924
6926 3 257.029764 75.3828831 112.212157 -1 6925
6927 3 257.121551 75.4245077 112.236756 -1 6926
6928 3 257.007973 75.4922566 112.24111 -1 6927
6929 3 256.95284 75.6284879 112.264358 -1 6928
6930 3 256.890368 75.6446227 112.299747 -1 6929
6931 3 257.30167 75.4484148 112.270652 -1 6927
6932 3 257.43802 75.5016273 112.255132 -1 6931
6933 3 257.461395 75.5267592 112.233145 -1 6932
6934 3 257.550674 75.6185558 112.188224 -1 6933
6935 3 256.048116 74.0496444 112.223076 -1 6691
6936 3 256.141671 74.1130488 112.246453 -1 6935
6937 3 256.224178 74.2083634 112.265371 -1 6936
6938 3 256.329153 74.2471107 112.292239 -1 6937
6939 3 256.422426 74.3699843 112.373009 -1 6938
6940 3 256.475095 74.4135235 112.39446 -1 6939
6941 3 256.555577 74.4959047 112.328992 -1 6940
6942 3 256.65306 74.5368616 112.312045 -1 6941
6943 3 256.86484 74.5399711 112.309235 -1 6942
6944 3 257.061951 74.552216 112.30399 -1 6943
6945 3 257.131584 74.5941267 112.326889 -1 6944
6946 3 257.133128 74.6573993 112.384106 -1 6945
6947 3 257.115162 74.700694 112.420448 -1 6946
6948 3 254.834452 73.3582485 112.369716 -1 6686
6949 3 254.917875 73.1911874 112.352359 -1 6948
6950 3 254.9307 73.1588289 112.335545 -1 6949
6951 3 254.965439 73.0700128 112.305283 -1 6950
6952 3 254.989991 72.9989666 112.272157 -1 6951
6953 3 255.037948 72.9262049 112.24155 -1 6952
6954 3 255.188143 72.7877224 112.206517 -1 6953
6955 3 255.313045 72.6743093 112.123347 -1 6954
6956 3 255.413939 72.6789783 112.090011 -1 6955
6957 3 255.496274 72.7263095 112.050367 -1 6956
6958 3 255.544725 72.794305 112.02668 -1 6957
6959 3 255.67162 72.7576694 112.021543 -1 6958
6960 3 255.721134 72.7097186 111.988397 -1 6959
6961 3 255.804505 72.6662479 111.936596 -1 6960
6962 3 255.84495 72.6222515 111.880573 -1 6961
6963 3 255.880137 72.4971632 111.832395 -1 6962
6964 3 255.887643 72.4430622 111.817193 -1 6963
6965 3 256.037426 72.4245692 111.85549 -1 6964
6966 3 256.104584 72.433886 111.882692 -1 6965
6967 3 256.202809 72.5644714 111.921725 -1 6966
6968 3 256.309686 72.5669576 111.953415 -1 6967
6969 3 256.381617 72.5724647 111.981355 -1 6968
6970 3 256.492699 72.5851525 111.926139 -1 6969
6971 3 256.597307 72.6059917 111.869369 -1 6970
6972 3 256.653119 72.5340191 111.796149 -1 6971
6973 3 256.76151 72.4626098 111.706284 -1 6972
6974 3 256.804161 72.3834606 111.697199 -1 6973
6975 3 256.861144 72.3835879 111.637887 -1 6974
6976 3 255.827693 72.4158879 111.792493 -1 6964
6977 3 255.796658 72.4082525 111.768633 -1 6976
6978 3 255.535948 72.8277819 112.000866 -1 6958
6979 3 255.466726 72.7833601 111.97706 -1 6978
6980 3 255.405687 72.6941661 111.95861 -1 6979
6981 3 255.348432 72.6852503 111.932275 -1 6980
6982 3 255.292429 72.6800935 111.905666 -1 6981
6983 3 255.42878 72.5580099 111.888797 -1 6982
6984 3 255.441598 72.4909808 111.875413 -1 6983
6985 3 255.420767 72.479691 111.831393 -1 6984
6986 3 255.474694 72.480407 111.77212 -1 6985
6987 3 255.541446 72.4235279 111.719975 -1 6986
6988 3 255.538899 72.3625169 111.682815 -1 6987
6989 3 255.54902 72.1874977 111.658524 -1 6988
6990 3 255.383079 72.0948063 111.607868 -1 6989
6991 3 255.328127 72.0701467 111.583135 -1 6990
6992 3 255.319791 72.0614533 111.539949 -1 6991
6993 3 255.246786 71.9509753 111.565174 -1 6992
6994 3 255.165652 71.8865032 111.541638 -1 6993
6995 3 255.118815 71.8520714 111.518597 -1 6994
6996 3 255.071036 71.8202327 111.495172 -1 6995
6997 3 255.052779 71.7990413 111.473749 -1 6996
6998 3 255.027062 71.7292444 111.434737 -1 6997
6999 3 255.008079 71.7070972 111.413303 -1 6998
7000 3 255.728206 71.9745047 111.720121 -1 6989
7001 3 255.800583 71.9172776 111.754983 -1 7000
7002 3 256.012851 71.822784 111.829534 -1 7001
7003 3 256.135114 71.8236517 111.863388 -1 7002
7004 3 256.267738 71.8794913 111.849188 -1 7003
7005 3 256.372144 71.9304864 111.89742 -1 7004
7006 3 255.184336 72.6607138 111.918247 -1 6982
7007 3 255.112976 72.6096983 111.937703 -1 7006
7008 3 255.066902 72.5984359 111.955669 -1 7007
7009 3 254.996633 72.6005225 111.969802 -1 7008
7010 3 254.951357 72.5543081 111.991354 -1 7009
7011 3 255.544249 72.9807195 111.964472 -1 6978
7012 3 255.555617 73.0291068 111.939146 -1 7011
7013 3 255.551115 73.101657 111.909794 -1 7012
7014 3 255.496449 73.2298964 111.934244 -1 7013
7015 3 255.455263 73.2431322 111.971762 -1 7014
7016 3 255.546565 73.2652441 111.892614 -1 7013
7017 3 255.665928 73.3690751 111.872119 -1 7016
7018 3 255.758224 73.4966244 111.846484 -1 7017
7019 3 255.783721 73.5026555 111.826866 -1 7018
7020 3 252.958293 72.5578629 112.657468 -1 6659
7021 3 252.934204 72.660927 112.623348 -1 7020
7022 3 252.870182 72.6265629 112.662323 -1 7020
7023 3 252.774965 72.6545565 112.670322 -1 7022
7024 3 252.698355 72.742008 112.674639 -1 7023
7025 3 252.591627 72.8517184 112.673439 -1 7024
7026 3 252.531737 72.9269377 112.616793 -1 7025
7027 3 252.487311 72.9497914 112.588275 -1 7026
7028 3 252.421702 72.9621654 112.558376 -1 7027
7029 3 252.37124 72.9388713 112.533552 -1 7028
7030 3 252.407291 72.918636 112.518187 -1 7029
7031 3 252.240835 73.0172315 112.490096 -1 7029
7032 3 252.20794 73.0697557 112.460125 -1 7031
7033 3 252.184561 73.069524 112.436178 -1 7032
7034 3 252.481435 71.5614513 112.591817 -1 6657
7035 3 252.63492 71.8618282 112.430543 -1 7034
7036 3 252.62752 71.8933372 112.405197 -1 7035
7037 3 252.665677 71.9277549 112.298915 -1 7036
7038 3 252.664005 71.9290598 112.277114 -1 7037
7039 3 252.659927 71.9400938 112.189653 -1 7038
7040 3 252.654238 71.7876367 112.117377 -1 7039
7041 3 252.594711 71.7695338 112.069167 -1 7040
7042 3 252.481037 71.7197752 111.996059 -1 7041
7043 3 252.533285 71.5659862 111.930333 -1 7042
7044 3 252.608395 71.464473 111.927014 -1 7043
7045 3 252.675801 71.382473 111.964122 -1 7044
7046 3 252.768553 71.3533477 111.999259 -1 7045
7047 3 252.903765 71.3092634 112.040748 -1 7046
7048 3 252.966505 71.2327455 112.012155 -1 7047
7049 3 247.59532 77.3546541 109.131784 -1 5176
7050 3 247.834295 77.1361476 109.063112 -1 7049
7051 3 247.812663 77.13284 109.040476 -1 7050
7052 3 247.820965 77.1273623 109.000202 -1 7051
7053 3 247.949838 77.1484019 109.094505 -1 7050
7054 3 248.074226 77.2062821 109.165701 -1 7053
7055 3 248.126845 77.3068118 109.227494 -1 7054
7056 3 248.17463 77.3583549 109.250025 -1 7055
7057 3 248.203722 77.3789548 109.272393 -1 7056
7058 3 248.216333 77.3844586 109.293978 -1 7057
7059 3 248.412772 77.6127119 109.403492 -1 7058
7060 3 248.476411 77.7063939 109.486778 -1 7059
7061 3 248.614933 77.8329139 109.575113 -1 7060
7062 3 248.948396 77.5812425 109.621872 -1 7061
7063 3 249.17643 77.3248357 109.700927 -1 7062
7064 3 249.275011 77.0641497 109.747579 -1 7063
7065 3 249.318434 76.8833055 109.70086 -1 7064
7066 3 249.480621 76.5742808 109.694826 -1 7065
7067 3 249.678965 76.2820303 109.649796 -1 7066
7068 3 249.927931 75.8371224 109.641028 -1 7067
7069 3 250.175324 75.6236353 109.659408 -1 7068
7070 3 250.301325 75.3923927 109.645762 -1 7069
7071 3 250.684011 75.0095748 109.584526 -1 7070
7072 3 250.810903 74.5716667 109.500826 -1 7071
7073 3 250.871703 74.4298094 109.453253 -1 7072
7074 3 251.121685 73.612376 109.345385 -1 7073
7075 3 251.188367 73.2867188 109.33312 -1 7074
7076 3 251.216478 73.5580406 109.295104 -1 7075
7077 3 251.332611 73.4656342 109.185292 -1 7076
7078 3 251.282808 73.577715 109.10744 -1 7077
7079 3 251.390499 73.4873369 109.039313 -1 7078
7080 3 251.520603 73.6119947 108.979602 -1 7079
7081 3 251.618725 73.6430887 108.966152 -1 7080
7082 3 251.63698 73.6066389 108.906059 -1 7081
7083 3 251.663376 73.6002194 108.866178 -1 7082
7084 3 251.678572 73.6078518 108.80254 -1 7083
7085 3 251.653046 73.706412 108.771317 -1 7084
7086 3 251.685927 73.800838 108.724934 -1 7085
7087 3 251.697178 73.7374186 108.709019 -1 7086
7088 3 251.666679 73.7091737 108.621572 -1 7087
7089 3 251.651324 73.7445476 108.595933 -1 7088
7090 3 251.583672 73.8056459 108.455252 -1 7089
7091 3 251.812491 73.8177816 108.628936 -1 7089
7092 3 251.838861 73.8998409 108.647398 -1 7091
7093 3 251.865943 73.9290603 108.691204 -1 7092
7094 3 251.872776 73.923681 108.713837 -1 7093
7095 3 251.870239 73.9737887 108.753097 -1 7094
7096 3 251.64208 73.7061254 108.985593 -1 7081
7097 3 251.69879 73.7716707 109.029816 -1 7096
7098 3 251.790692 73.7799828 109.038766 -1 7097
7099 3 251.884016 73.7894525 109.004694 -1 7098
7100 3 251.855447 73.7693086 108.981677 -1 7099
7101 3 251.283633 73.0096931 109.342204 -1 7075
7102 3 251.354905 72.7986366 109.451853 -1 7101
7103 3 251.323218 72.6351675 109.503635 -1 7102
7104 3 251.214939 72.3146326 109.601736 -1 7103
7105 3 251.197221 71.7957536 109.487475 -1 7104
7106 3 251.209482 71.5074329 109.402326 -1 7105
7107 3 251.242057 71.0589872 109.505636 -1 7106
7108 3 251.232241 71.0845459 109.524221 -1 7107
7109 3 251.213468 71.294366 109.614368 -1 7108
7110 3 251.261716 70.8430834 109.502971 -1 7107
7111 3 251.38509 70.2377975 109.456506 -1 7110
7112 3 251.615327 69.6568427 109.48799 -1 7111
7113 3 251.865331 69.3560988 109.500117 -1 7112
7114 3 251.922239 69.0567891 109.466443 -1 7113
7115 3 252.136167 68.5434457 109.427141 -1 7114
7116 3 252.322747 68.2689679 109.364361 -1 7115
7117 3 252.793337 67.978003 109.317103 -1 7116
7118 3 253.065816 67.7874013 109.280108 -1 7117
7119 3 253.305472 67.3820567 109.347639 -1 7118
7120 3 253.408992 67.0515486 109.347308 -1 7119
7121 3 253.499231 66.7973725 109.316202 -1 7120
7122 3 253.760219 66.3643127 109.235407 -1 7121
7123 3 253.819164 66.3344084 109.067599 -1 7122
7124 3 253.959962 66.4384645 108.919385 -1 7123
7125 3 254.110584 66.5033356 108.932218 -1 7124
7126 3 253.927821 66.4163804 108.89511 -1 7124
7127 3 253.900851 66.4121544 108.84744 -1 7126
7128 3 253.877773 66.4248495 108.798624 -1 7127
7129 3 252.088909 69.5230877 109.513861 -1 7113
7130 3 252.234614 69.6676063 109.563436 -1 7129
7131 3 252.328741 69.7586642 109.611047 -1 7130
7132 3 252.54943 69.9133562 109.690263 -1 7131
7133 3 252.654767 69.9864552 109.718509 -1 7132
7134 3 252.673541 70.1523748 109.728399 -1 7133
7135 3 252.695909 70.1921466 109.749524 -1 7134
7136 3 252.711809 70.2231011 109.770629 -1 7135
7137 3 252.822208 69.9322327 109.743143 -1 7133
7138 3 252.884876 69.9944676 109.767089 -1 7137
7139 3 249.272281 77.2281294 109.612458 -1 7063
7140 3 249.272307 77.0216576 109.604494 -1 7139
7141 3 249.273701 76.9242949 109.548245 -1 7140
7142 3 249.231208 76.8602207 109.52721 -1 7141
7143 3 249.450134 77.3824655 109.5991 -1 7139
7144 3 249.585743 77.3398033 109.552343 -1 7143
7145 3 249.643438 77.3757653 109.534737 -1 7144
7146 3 249.810563 77.3855401 109.466617 -1 7145
7147 3 250.075576 77.3739985 109.346159 -1 7146
7148 3 250.208054 77.2988625 109.217064 -1 7147
7149 3 250.363032 77.1912495 109.070803 -1 7148
7150 3 250.382469 77.1746357 109.052694 -1 7149
7151 3 250.374203 76.9925594 108.958668 -1 7150
7152 3 250.502844 76.6500009 108.82399 -1 7151
7153 3 250.560697 76.5846536 108.749172 -1 7152
7154 3 250.546251 76.4384551 108.693705 -1 7153
7155 3 250.613691 76.2683712 108.583807 -1 7154
7156 3 250.637459 76.1262071 108.467784 -1 7155
7157 3 250.66863 76.1069152 108.344615 -1 7156
7158 3 250.758241 76.1764973 108.284992 -1 7157
7159 3 250.830262 76.1702049 108.185804 -1 7158
7160 3 250.906155 76.2473637 108.103008 -1 7159
7161 3 251.04768 76.3473112 108.088475 -1 7160
7162 3 251.069385 76.3985169 108.108546 -1 7161
7163 3 251.099971 76.4268331 108.130808 -1 7162
7164 3 250.613191 76.6567819 108.72839 -1 7153
7165 3 250.716661 76.6754971 108.715623 -1 7164
7166 3 250.400636 77.3088056 109.087647 -1 7149
7167 3 250.420825 77.4753164 109.141511 -1 7166
7168 3 250.38878 77.7941106 109.26407 -1 7167
7169 3 250.369512 77.9675294 109.396713 -1 7168
7170 3 250.39849 78.0548094 109.476652 -1 7169
7171 3 250.546239 78.1219565 109.485227 -1 7170
7172 3 250.771219 78.1757479 109.438932 -1 7171
7173 3 250.828777 78.0779484 109.429781 -1 7172
7174 3 251.044279 77.9708153 109.393392 -1 7173
7175 3 251.116858 77.929714 109.381682 -1 7174
7176 3 251.154383 77.8950234 109.345592 -1 7175
7177 3 251.200365 77.8334821 109.312058 -1 7176
7178 3 251.254777 77.8121724 109.297362 -1 7177
7179 3 251.337632 77.7519354 109.245974 -1 7178
7180 3 251.504652 77.3567589 109.057073 -1 7179
7181 3 251.614622 77.3301987 109.047507 -1 7180
7182 3 250.362759 78.1084332 109.532213 -1 7170
7183 3 250.361516 78.2946241 109.644072 -1 7182
7184 3 250.42876 78.3472622 109.667166 -1 7183
7185 3 250.388065 78.35354 109.704575 -1 7184
7186 3 250.209456 78.5558375 109.861154 -1 7185
7187 3 250.095385 78.5051935 109.957644 -1 7186
7188 3 249.967385 78.368839 110.037913 -1 7187
7189 3 249.943586 78.3518983 110.098783 -1 7188
7190 3 249.920506 78.310814 110.223211 -1 7189
7191 3 249.929258 78.2830151 110.246554 -1 7190
7192 3 249.954791 78.2107387 110.315798 -1 7191
7193 3 249.957006 78.2000778 110.337373 -1 7192
7194 3 249.962504 78.1365214 110.466106 -1 7193
7195 3 250.016351 78.091531 110.577497 -1 7194
7196 3 250.03398 78.1148886 110.659976 -1 7195
7197 3 250.052056 77.8887325 110.905152 -1 7196
7198 3 250.037398 77.9404812 111.023674 -1 7197
7199 3 250.2173 78.0697802 111.154941 -1 7198
7200 3 250.266094 77.8915909 111.173253 -1 7199
7201 3 250.417522 77.621593 111.270802 -1 7200
7202 3 250.536825 77.5431887 111.350692 -1 7201
7203 3 250.55737 77.5540798 111.517419 -1 7202
7204 3 250.530312 77.5331947 111.640573 -1 7203
7205 3 250.578116 77.5980548 111.743462 -1 7204
7206 3 250.612168 77.5549128 111.874465 -1 7205
7207 3 250.488577 77.4541857 111.973839 -1 7206
7208 3 250.461082 77.4985329 112.050112 -1 7207
7209 3 250.467962 77.5073219 112.070749 -1 7208
7210 3 250.217307 78.2402212 111.183138 -1 7199
7211 3 250.202681 78.328643 111.216148 -1 7210
7212 3 250.125399 78.4096298 111.223185 -1 7211
7213 3 249.93529 78.4490708 111.161037 -1 7212
7214 3 249.817105 78.5474876 111.162958 -1 7213
7215 3 249.721446 78.6198281 111.168984 -1 7214
7216 3 249.554672 78.5303169 111.139165 -1 7215
7217 3 249.328526 78.5202364 111.097659 -1 7216
7218 3 249.295353 78.6403482 111.249447 -1 7217
7219 3 249.014937 78.7186027 111.35951 -1 7218
7220 3 248.879541 78.8362017 111.460098 -1 7219
7221 3 248.793726 78.8085795 111.616637 -1 7220
7222 3 248.748743 78.8045244 111.714299 -1 7221
7223 3 248.765308 78.9448503 111.705612 -1 7222
7224 3 248.760614 79.0412392 111.718387 -1 7223
7225 3 248.74402 78.7918538 111.735126 -1 7222
7226 3 248.618548 78.7255746 111.788512 -1 7225
7227 3 248.438306 78.6964232 111.874168 -1 7226
7228 3 248.276694 78.6379463 111.922939 -1 7227
7229 3 248.201015 78.6603841 111.954181 -1 7228
7230 3 248.095046 78.5452209 111.910885 -1 7229
7231 3 248.091131 78.338213 111.92542 -1 7230
7232 3 248.306922 78.5922481 111.990452 -1 7229
7233 3 248.287648 78.6538261 112.065306 -1 7232
7234 3 248.22802 78.6465897 112.120684 -1 7233
7235 3 249.273797 78.4910522 111.073995 -1 7217
7236 3 249.954493 78.0588371 110.347009 -1 7193
7237 3 250.025679 78.0127152 110.294923 -1 7236
7238 3 250.064416 78.0248311 110.277022 -1 7237
7239 3 250.072185 78.4247369 110.208568 -1 7190
7240 3 250.095218 78.5377315 110.182191 -1 7239
7241 3 250.302864 78.6217544 110.174329 -1 7240
7242 3 250.500753 78.6694062 110.20916 -1 7241
7243 3 250.564718 78.6943349 110.233658 -1 7242
7244 3 250.694611 78.6793321 110.225568 -1 7243
7245 3 250.742653 78.677297 110.209301 -1 7244
7246 3 250.779926 78.6623429 110.19301 -1 7245
7247 3 250.874306 78.6705422 110.180028 -1 7246
7248 3 250.968695 78.6778281 110.167072 -1 7247
7249 3 251.087964 78.6926956 110.155675 -1 7248
7250 3 251.263392 78.6166853 110.155795 -1 7249
7251 3 251.250516 78.570846 110.199492 -1 7250
7252 3 251.264968 78.5454632 110.223348 -1 7251
7253 3 251.405396 78.6075488 110.148034 -1 7250
7254 3 251.482991 78.6373534 110.111036 -1 7253
7255 3 251.614882 78.6413306 110.101293 -1 7254
7256 3 251.682115 78.609538 110.088685 -1 7255
7257 3 251.754793 78.6281481 110.072717 -1 7256
7258 3 251.881785 78.717498 110.03518 -1 7257
7259 3 252.079588 78.7082929 109.86548 -1 7258
7260 3 252.184439 78.614815 109.735594 -1 7259
7261 3 252.166521 78.5318615 109.698683 -1 7260
7262 3 252.179317 78.3582301 109.62934 -1 7261
7263 3 252.129741 78.1716679 109.576431 -1 7262
7264 3 252.106393 78.0713107 109.561001 -1 7263
7265 3 252.224387 78.0598404 109.550918 -1 7264
7266 3 252.047188 77.9680591 109.542691 -1 7264
7267 3 252.028783 77.9159716 109.524036 -1 7266
7268 3 251.991736 77.8155229 109.486369 -1 7267
7269 3 251.933727 77.7326968 109.44553 -1 7268
7270 3 251.858056 77.6750806 109.422218 -1 7269
7271 3 251.802955 77.6769718 109.35443 -1 7270
7272 3 251.692558 77.6615061 109.325013 -1 7271
7273 3 251.694103 77.6213185 109.307039 -1 7272
7274 3 251.696351 77.5408865 109.29197 -1 7273
7275 3 251.642756 77.4284336 109.274261 -1 7274
7276 3 251.552951 77.4392496 109.307583 -1 7275
7277 3 251.486851 77.4795953 109.3199 -1 7276
7278 3 251.441687 77.5299473 109.333354 -1 7277
7279 3 251.425566 77.5561065 109.351053 -1 7278
7280 3 251.414731 77.5973952 109.368148 -1 7279
7281 3 251.403553 77.6175664 109.386686 -1 7280
7282 3 250.649616 78.3278561 109.687884 -1 7184
7283 3 250.703939 78.1826042 109.72343 -1 7282
7284 3 250.699018 78.1967573 109.82576 -1 7283
7285 3 233.552754 71.7617018 107.51773 -1 3994
7286 3 233.503227 71.6640664 107.552258 -1 7285
7287 3 233.434463 71.6289904 107.564041 -1 7286
7288 3 233.445763 71.3665329 107.607949 -1 7287
7289 3 233.385167 71.2499059 107.641696 -1 7288
7290 3 233.34342 71.0676278 107.658819 -1 7289
7291 3 233.509715 70.8950147 107.64146 -1 7290
7292 3 233.494527 70.6995306 107.682176 -1 7291
7293 3 233.420319 70.6161565 107.674444 -1 7292
7294 3 233.423495 70.4950626 107.616915 -1 7293
7295 3 233.545851 70.488172 107.591912 -1 7294
7296 3 233.766808 70.2176183 107.602941 -1 7295
7297 3 233.803479 70.1361677 107.568832 -1 7296
7298 3 233.618428 70.6874268 107.57787 -1 7291
7299 3 233.536276 71.4603405 107.558372 -1 7288
7300 3 233.912818 72.1427387 107.460115 -1 3992
7301 3 233.969079 71.9865223 107.388863 -1 7300
7302 3 234.292374 71.5886095 107.312874 -1 7301
7303 3 234.342519 71.2554148 107.222546 -1 7302
7304 3 234.372939 71.0569547 107.168541 -1 7303
7305 3 234.39401 70.9974732 107.151852 -1 7304
7306 3 233.417714 72.0174971 107.419737 -1 3991
7307 3 233.270886 72.125377 107.381171 -1 7306
7308 3 233.111613 72.173733 107.341648 -1 7307
7309 3 233.031331 72.3223183 107.37031 -1 7308
7310 3 232.923624 72.497689 107.395458 -1 7309
7311 3 232.850099 72.7027495 107.404861 -1 7310
7312 3 232.837403 72.8121715 107.422338 -1 7311
7313 3 233.065895 73.0193014 107.370431 -1 7312
7314 3 233.093829 72.9993074 107.354262 -1 7313
7315 3 205.744059 73.6911533 103.995007 -1 3632
7316 3 205.698794 73.8062495 103.944765 -1 7315
7317 3 205.882997 73.4190111 104.021572 -1 7316
7318 3 205.941833 73.349805 103.998305 -1 7317
7319 3 205.920875 73.2422577 103.973669 -1 7318
7320 3 206.072705 73.128068 103.904183 -1 7319
7321 3 206.140276 73.1203865 103.825755 -1 7320
7322 3 206.139806 72.9928665 103.697762 -1 7321
7323 3 206.086123 72.9333403 103.659699 -1 7322
7324 3 206.060015 73.0540926 103.588548 -1 7323
7325 3 205.921308 72.955739 103.48235 -1 7324
7326 3 205.970422 72.9878419 103.415465 -1 7325
7327 3 205.842402 72.9480776 103.342401 -1 7326
7328 3 205.893222 72.9607285 103.301627 -1 7327
7329 3 205.917665 72.8827164 103.254021 -1 7328
7330 3 205.849142 72.8927353 103.177596 -1 7329
7331 3 205.820034 72.8212731 103.166547 -1 7330
7332 3 205.807576 72.7877934 103.149744 -1 7331
7333 3 205.823446 72.6761879 103.130029 -1 7332
7334 3 205.847702 72.6259449 103.098814 -1 7333
7335 3 205.838098 72.5004334 103.056751 -1 7334
7336 3 205.797322 72.5148519 103.026827 -1 7335
7337 3 205.804928 72.3482083 102.995151 -1 7336
7338 3 205.690045 71.9765955 103.013038 -1 7337
7339 3 205.537717 71.7928569 102.943785 -1 7338
7340 3 205.491728 71.7740888 102.897696 -1 7339
7341 3 205.468822 71.6332325 102.879359 -1 7340
7342 3 205.476393 71.5819813 102.868517 -1 7341
7343 3 204.718632 71.3490937 102.82495 -1 7342
7344 3 204.653226 71.3517597 102.838713 -1 7343
7345 3 204.487466 71.317012 102.735813 -1 7344
7346 3 204.26784 71.257942 102.720574 -1 7345
7347 3 203.831011 71.1816609 102.7934 -1 7346
7348 3 203.380215 71.0007578 102.908296 -1 7347
7349 3 203.154474 71.0578307 102.934622 -1 7348
7350 3 202.782171 70.8425116 103.13385 -1 7349
7351 3 202.18345 71.6561161 103.087033 -1 7350
7352 3 202.023616 70.7897838 103.405711 -1 7351
7353 3 201.820655 70.812246 103.464377 -1 7352
7354 3 201.702903 70.768578 103.548056 -1 7353
7355 3 201.504921 70.6644883 103.656237 -1 7354
7356 3 201.245667 70.6615855 103.712707 -1 7355
7357 3 200.9819 70.6596401 103.790864 -1 7356
7358 3 200.581712 70.6506472 103.85231 -1 7357
7359 3 200.453453 70.576143 103.895834 -1 7358
7360 3 200.236812 70.6166779 103.903609 -1 7359
7361 3 200.001881 70.6762714 103.904892 -1 7360
7362 3 199.671561 70.7648193 103.864451 -1 7361
7363 3 199.603762 70.7888587 103.82751 -1 7362
7364 3 199.549062 70.8813005 103.823511 -1 7363
7365 3 199.647403 70.7893729 103.878759 -1 7361
7366 3 199.62279 70.8484532 103.908517 -1 7365
7367 3 199.589665 70.9390121 103.930565 -1 7366
7368 3 205.491979 71.4830807 102.846139 -1 7342
7369 3 205.457848 71.540429 102.808035 -1 7368
7370 3 205.446712 71.4758778 102.797684 -1 7369
7371 3 205.471018 71.3820287 102.753002 -1 7370
7372 3 205.461474 71.2291715 102.716373 -1 7371
7373 3 205.50521 71.1172658 102.655344 -1 7372
7374 3 205.611443 71.0484515 102.637498 -1 7373
7375 3 205.419393 70.9533609 102.611791 -1 7374
7376 3 205.399658 70.8465034 102.519629 -1 7375
7377 3 205.370411 70.7348489 102.449565 -1 7376
7378 3 205.408289 70.7501971 102.361319 -1 7377
7379 3 205.411071 70.7298294 102.276083 -1 7378
7380 3 205.399879 70.8892232 102.196738 -1 7379
7381 3 205.290011 70.830272 102.150402 -1 7380
7382 3 205.238606 70.9180839 102.035528 -1 7381
7383 3 205.105 70.8795883 101.958975 -1 7382
7384 3 205.171456 70.9132132 101.824521 -1 7383
7385 3 205.220833 71.0379694 101.759317 -1 7384
7386 3 205.218028 71.0886441 101.657519 -1 7385
7387 3 205.196264 71.0286157 101.553631 -1 7386
7388 3 205.194005 70.9701344 101.49733 -1 7387
7389 3 205.216759 71.0074821 101.355537 -1 7388
7390 3 205.250699 71.0204395 101.265815 -1 7389
7391 3 205.196692 70.9800192 101.19862 -1 7390
7392 3 205.206827 70.8950592 101.172126 -1 7391
7393 3 205.25418 70.9296443 101.125194 -1 7392
7394 3 205.282812 70.9799613 101.049488 -1 7393
7395 3 205.266501 70.834773 100.986259 -1 7394
7396 3 205.390273 70.7959873 100.918909 -1 7395
7397 3 205.402319 70.7310959 100.796162 -1 7396
7398 3 205.410366 70.656473 100.766989 -1 7397
7399 3 205.452183 70.6146927 100.758362 -1 7398
7400 3 205.52935 70.5670997 100.686443 -1 7399
7401 3 205.697686 70.6302891 100.626066 -1 7400
7402 3 205.724661 70.4735847 100.570519 -1 7401
7403 3 205.773491 70.4429935 100.490996 -1 7402
7404 3 205.799735 70.5065176 100.434687 -1 7403
7405 3 205.865346 70.482751 100.355783 -1 7404
7406 3 205.866261 70.4181168 100.276872 -1 7405
7407 3 205.850621 70.3486565 100.196658 -1 7406
7408 3 205.902211 70.4699042 100.084627 -1 7407
7409 3 205.828862 70.4990387 99.9518794 -1 7408
7410 3 205.712665 70.49153 99.8206874 -1 7409
7411 3 205.631572 70.5645979 99.6999773 -1 7410
7412 3 205.667538 70.5215547 99.5967621 -1 7411
7413 3 205.662181 70.4807309 99.5106763 -1 7412
7414 3 205.59131 70.4706574 99.3849836 -1 7413
7415 3 205.412481 70.4584375 99.3150276 -1 7414
7416 3 205.314028 70.456608 99.1591369 -1 7415
7417 3 205.19401 70.468415 99.0679278 -1 7416
7418 3 204.824671 70.7377638 98.7636091 -1 7417
7419 3 204.816555 70.8897267 98.6571203 -1 7418
7420 3 204.870143 70.9846491 98.6203233 -1 7419
7421 3 204.735562 71.0838894 98.4820804 -1 7420
7422 3 204.583255 71.0970973 98.3596049 -1 7421
7423 3 204.538965 71.2833881 98.2150775 -1 7422
7424 3 204.454937 71.257619 98.1110172 -1 7423
7425 3 204.590724 71.378162 98.0812449 -1 7424
7426 3 204.433465 71.38433 98.0069196 -1 7425
7427 3 204.306285 71.4662297 97.8230618 -1 7426
7428 3 204.283789 71.5225374 97.733987 -1 7427
7429 3 204.306484 71.606056 97.6459445 -1 7428
7430 3 204.307578 71.579336 97.5788813 -1 7429
7431 3 204.373361 71.6151839 97.5081593 -1 7430
7432 3 204.330038 71.6005815 97.4311503 -1 7431
7433 3 204.274657 71.5975339 97.3495079 -1 7432
7434 3 204.270938 71.5918721 97.2521169 -1 7433
7435 3 204.175233 71.615703 97.1576626 -1 7434
7436 3 204.134164 71.6186739 97.1011584 -1 7435
7437 3 204.110524 71.5175786 97.0706696 -1 7436
7438 3 204.092119 71.5825546 96.9792622 -1 7437
7439 3 204.154999 71.6161493 96.9080703 -1 7438
7440 3 204.155645 71.6333945 96.8302805 -1 7439
7441 3 204.143764 71.6255365 96.7559582 -1 7440
7442 3 204.197028 71.5740723 96.7020117 -1 7441
7443 3 204.151434 71.6293754 96.5830728 -1 7442
7444 3 204.109018 71.614563 96.5049652 -1 7443
7445 3 204.047235 71.7110261 96.3986071 -1 7444
7446 3 203.977428 71.6423059 96.3526339 -1 7445
7447 3 203.976989 71.6247356 96.2818192 -1 7446
7448 3 203.950234 71.6587371 96.2448097 -1 7447
7449 3 203.933252 71.5957861 96.156331 -1 7448
7450 3 203.917239 71.604934 96.1266285 -1 7449
7451 3 203.89411 71.6091545 96.0968206 -1 7450
7452 3 203.925856 71.4878075 96.029436 -1 7451
7453 3 203.895367 71.4763743 96.0018534 -1 7452
7454 3 203.874844 71.5063239 95.9666351 -1 7453
7455 3 203.806984 71.537647 95.8478984 -1 7454
7456 3 203.805542 71.527101 95.8249452 -1 7455
7457 3 203.798681 71.5946625 95.7835048 -1 7456
7458 3 203.705771 71.5039409 95.7127566 -1 7457
7459 3 203.673267 71.4962796 95.6335005 -1 7458
7460 3 203.750118 71.5492126 95.5592224 -1 7459
7461 3 203.661177 71.361631 95.5358607 -1 7460
7462 3 203.683033 71.3349283 95.4195196 -1 7461
7463 3 203.5701 71.2710376 95.3639881 -1 7462
7464 3 203.478026 71.2255518 95.3077921 -1 7463
7465 3 203.248435 71.1789288 95.1518121 -1 7464
7466 3 203.221766 71.1510305 95.1027307 -1 7465
7467 3 203.131334 71.1097263 95.0708678 -1 7466
7468 3 203.16469 71.0945212 94.9785247 -1 7467
7469 3 203.278369 71.1311939 94.8884103 -1 7468
7470 3 203.260833 71.0530424 94.7501791 -1 7469
7471 3 203.352919 71.1231291 94.699476 -1 7470
7472 3 203.443825 71.1239153 94.6642129 -1 7471
7473 3 203.34051 71.1133789 94.5462875 -1 7472
7474 3 203.20217 71.2746392 94.3830458 -1 7473
7475 3 203.17637 71.3482309 94.2593439 -1 7474
7476 3 203.188075 71.3414371 94.2116598 -1 7475
7477 3 203.101807 71.5072462 94.1075407 -1 7476
7478 3 203.156445 71.6135941 93.9905098 -1 7477
7479 3 203.13602 71.6029586 93.9635579 -1 7478
7480 3 203.156897 71.6457664 93.8804496 -1 7479
7481 3 202.986866 71.6322948 93.7758244 -1 7480
7482 3 202.910105 71.6196655 93.687539 -1 7481
7483 3 203.015237 71.8356912 93.6061661 -1 7482
7484 3 203.025892 71.8109013 93.5103572 -1 7483
7485 3 203.013428 71.9358789 93.4283401 -1 7484
7486 3 203.077308 71.9598417 93.3827201 -1 7485
7487 3 203.011105 72.0451414 93.2740439 -1 7486
7488 3 202.980594 71.9763678 93.1803386 -1 7487
7489 3 203.006849 72.1006245 93.0794243 -1 7488
7490 3 203.019726 72.0937563 93.0573389 -1 7489
7491 3 203.061469 72.0712725 92.9920249 -1 7490
7492 3 203.05782 71.9592388 92.8865169 -1 7491
7493 3 203.033413 71.9798028 92.799429 -1 7492
7494 3 203.027868 71.9880413 92.7705426 -1 7493
7495 3 203.046783 71.9961449 92.6939982 -1 7494
7496 3 203.040343 71.7966868 92.659333 -1 7495
7497 3 202.957291 71.697712 92.5881902 -1 7496
7498 3 202.981488 71.8271869 92.4851464 -1 7497
7499 3 202.99912 71.8551249 92.4559488 -1 7498
7500 3 202.912478 71.7854898 92.3511815 -1 7499
7501 3 202.990087 71.7296847 92.1944627 -1 7500
7502 3 202.923708 71.7359533 92.0497566 -1 7501
7503 3 202.977625 71.7197049 91.9581589 -1 7502
7504 3 203.041967 71.6122843 91.9151175 -1 7503
7505 3 203.11648 71.4308172 91.8378757 -1 7504
7506 3 203.105341 71.3722774 91.769959 -1 7505
7507 3 203.150305 71.2357809 91.6506039 -1 7506
7508 3 203.164495 71.2443018 91.6248673 -1 7507
7509 3 203.194121 71.0907824 91.5591911 -1 7508
7510 3 203.310753 70.9108457 91.5153162 -1 7509
7511 3 203.427983 70.7979351 91.4298173 -1 7510
7512 3 203.422189 70.836228 91.3670812 -1 7511
7513 3 203.463766 70.8629908 91.3155647 -1 7512
7514 3 203.625832 70.8496349 91.2684683 -1 7513
7515 3 203.683736 70.7852861 91.2138888 -1 7514
7516 3 203.689646 70.7272247 91.148391 -1 7515
7517 3 203.738292 70.6413269 91.0703003 -1 7516
7518 3 203.740839 70.539344 91.0140273 -1 7517
7519 3 203.801105 70.55399 90.9417291 -1 7518
7520 3 203.744735 70.4240922 90.8276336 -1 7519
7521 3 203.657004 70.4905719 90.7431972 -1 7520
7522 3 204.086442 70.546713 90.8083605 -1 7521
7523 3 204.182091 70.5591842 90.7961023 -1 7522
7524 3 204.312276 70.5766745 90.7087733 -1 7523
7525 3 204.479987 70.5682736 90.6606292 -1 7524
7526 3 204.751446 70.6277226 90.5887802 -1 7525
7527 3 205.231634 70.6444457 90.5632355 -1 7526
7528 3 205.506402 70.666042 90.5264943 -1 7527
7529 3 206.086094 70.7203623 90.2941236 -1 7528
7530 3 206.269062 70.6336038 90.1843081 -1 7529
7531 3 206.541851 70.8104768 90.0308278 -1 7530
7532 3 206.845207 70.8555087 89.8848934 -1 7531
7533 3 207.082652 70.9021642 89.8884796 -1 7532
7534 3 207.311748 70.9866553 89.8821693 -1 7533
7535 3 207.482681 70.9791209 89.9399279 -1 7534
7536 3 207.997852 70.886622 89.9131555 -1 7535
7537 3 208.166723 70.7612259 89.8883806 -1 7536
7538 3 208.553006 70.5605475 89.7546372 -1 7537
7539 3 208.934771 70.3500656 89.8371412 -1 7538
7540 3 209.163584 70.3520567 89.8473972 -1 7539
7541 3 209.310885 70.3762963 89.8393105 -1 7540
7542 3 209.665506 70.4224185 89.8063695 -1 7541
7543 3 209.753936 70.4673563 89.7840975 -1 7542
7544 3 210.050893 70.4827472 89.7212326 -1 7543
7545 3 210.392109 70.4359109 89.6247039 -1 7544
7546 3 210.753231 70.4106923 89.5532611 -1 7545
7547 3 211.017288 70.3955469 89.4907801 -1 7546
7548 3 211.151076 70.3898267 89.4593446 -1 7547
7549 3 211.440762 70.453212 89.2220458 -1 7548
7550 3 211.748647 70.4216274 89.1964468 -1 7549
7551 3 212.206972 70.3563763 89.1471456 -1 7550
7552 3 212.343317 70.304699 89.0981797 -1 7551
7553 3 212.446024 70.3575796 89.0492148 -1 7552
7554 3 212.537121 70.3821578 88.9772749 -1 7553
7555 3 212.575141 70.3902844 88.9274552 -1 7554
7556 3 212.82067 70.4145019 88.8796818 -1 7555
7557 3 212.862145 70.4223659 88.8033711 -1 7556
7558 3 212.88101 70.4269736 88.7512328 -1 7557
7559 3 212.956 70.4784493 88.7253387 -1 7558
7560 3 213.046978 70.5847287 88.6908268 -1 7559
7561 3 213.146296 70.683257 88.6593278 -1 7560
7562 3 213.254674 70.6872624 88.6484249 -1 7561
7563 3 213.404883 70.6690397 88.6485114 -1 7562
7564 3 213.451607 70.6959461 88.54208 -1 7563
7565 3 213.504631 70.6888561 88.4976081 -1 7564
7566 3 213.565054 70.6977441 88.4781733 -1 7565
7567 3 213.631667 70.6864832 88.4366342 -1 7566
7568 3 213.661841 70.6830054 88.4149364 -1 7567
7569 3 213.693909 70.7061503 88.3610877 -1 7568
7570 3 213.738351 70.6789185 88.292104 -1 7569
7571 3 213.759478 70.5822441 88.2333515 -1 7570
7572 3 213.799253 70.4609616 88.2096256 -1 7571
7573 3 213.846348 70.2431243 88.2337657 -1 7572
7574 3 213.840791 70.1693188 88.2207276 -1 7573
7575 3 213.89868 70.2334599 88.2709442 -1 7573
7576 3 214.102446 70.3079048 88.2602065 -1 7575
7577 3 214.234238 70.311839 88.3068073 -1 7576
7578 3 214.330801 70.3665719 88.3648937 -1 7577
7579 3 214.421538 70.3237885 88.3331343 -1 7578
7580 3 214.576427 70.2385022 88.3737645 -1 7579
7581 3 214.704001 70.1997285 88.4279201 -1 7580
7582 3 214.791141 70.1934646 88.4694029 -1 7581
7583 3 215.011065 70.210399 88.4721847 -1 7582
7584 3 215.058975 70.1639829 88.4615129 -1 7583
7585 3 215.12831 70.106474 88.4562355 -1 7584
7586 3 215.260721 70.0994973 88.4504024 -1 7585
7587 3 215.384098 70.0519337 88.3971004 -1 7586
7588 3 215.509221 69.9391164 88.2486571 -1 7587
7589 3 215.536818 69.9212408 88.2292316 -1 7588
7590 3 215.625549 69.8581059 88.2007489 -1 7589
7591 3 215.678643 69.7770435 88.2787023 -1 7590
7592 3 215.671101 69.7887445 88.356371 -1 7591
7593 3 215.633505 69.6889224 88.4246086 -1 7592
7594 3 215.68627 69.5015117 88.4965504 -1 7593
7595 3 215.704342 69.4642841 88.5335808 -1 7594
7596 3 213.465417 70.6116861 88.6965559 -1 7563
7597 3 213.469728 70.5004083 88.7737657 -1 7596
7598 3 213.440043 70.3723929 88.8491645 -1 7597
7599 3 213.301336 70.1366161 88.9029362 -1 7598
7600 3 213.210284 70.0272318 88.9655042 -1 7599
7601 3 213.186083 70.0021934 88.9939793 -1 7600
7602 3 203.609098 70.5203083 90.7010209 -1 7521
7603 3 203.653369 70.5627226 90.5658808 -1 7602
7604 3 203.580719 70.5593692 90.4463902 -1 7603
7605 3 203.61748 70.5275203 90.4067775 -1 7604
7606 3 203.494499 70.5657659 90.2684951 -1 7605
7607 3 203.420671 70.5576392 90.1227333 -1 7606
7608 3 203.385941 70.5887107 90.0825079 -1 7607
7609 3 203.309416 70.6517257 89.946841 -1 7608
7610 3 203.364109 70.6312785 89.8002358 -1 7609
7611 3 203.414934 70.6427397 89.6724378 -1 7610
7612 3 203.381173 70.5476148 89.6068997 -1 7611
7613 3 203.337342 70.5335065 89.5750884 -1 7612
7614 3 203.34448 70.5106141 89.5276584 -1 7613
7615 3 203.315525 70.4418927 89.4569436 -1 7614
7616 3 203.414212 70.343689 89.4163043 -1 7615
7617 3 203.550047 70.3398118 89.4150957 -1 7616
7618 3 203.422754 70.2990094 89.3199434 -1 7617
7619 3 203.345361 70.3382006 89.2428157 -1 7618
7620 3 203.292687 70.3334855 89.1530809 -1 7619
7621 3 203.279228 70.3632134 89.0627348 -1 7620
7622 3 203.29497 70.2727708 88.9777604 -1 7621
7623 3 203.239167 70.2150384 88.8179286 -1 7622
7624 3 203.275107 70.1311059 88.7078622 -1 7623
7625 3 203.283854 70.0304432 88.7050945 -1 7624
7626 3 203.392137 69.9338082 88.6925935 -1 7625
7627 3 203.443835 69.8716897 88.6074814 -1 7626
7628 3 203.496562 69.8386049 88.5158845 -1 7627
7629 3 203.566241 69.7858853 88.4317633 -1 7628
7630 3 203.580964 69.7592556 88.3860421 -1 7629
7631 3 203.583603 69.7436861 88.3628206 -1 7630
7632 3 203.686863 69.7096605 88.2259084 -1 7631
7633 3 203.724531 69.5284873 88.0829472 -1 7632
7634 3 203.742366 69.3995625 87.9242741 -1 7633
7635 3 203.856639 69.4053587 87.8891306 -1 7634
7636 3 203.93873 69.2468667 87.8308062 -1 7635
7637 3 204.014284 69.3199027 87.7457442 -1 7636
7638 3 204.045652 69.1969686 87.6699238 -1 7637
7639 3 204.236025 69.1964146 87.6223867 -1 7638
7640 3 204.437262 69.2696906 87.5323502 -1 7639
7641 3 204.509938 69.2761701 87.3792704 -1 7640
7642 3 204.585749 69.1894006 87.3578078 -1 7641
7643 3 204.595376 69.0103315 87.3180528 -1 7642
7644 3 204.654631 68.7956779 87.3229973 -1 7643
7645 3 204.635999 68.8340313 87.2558037 -1 7644
7646 3 204.642097 68.6986687 87.2054667 -1 7645
7647 3 204.647916 68.5617952 87.1554486 -1 7646
7648 3 204.84976 68.5139465 87.1201587 -1 7647
7649 3 204.925384 68.4807024 87.058721 -1 7648
7650 3 205.082541 68.3636898 87.0036194 -1 7649
7651 3 205.116432 68.3309911 86.9344733 -1 7650
7652 3 205.157338 68.2454533 86.8787915 -1 7651
7653 3 205.168648 68.2102325 86.7785064 -1 7652
7654 3 205.254012 68.0503932 86.6926927 -1 7653
7655 3 205.279832 67.9631036 86.6346586 -1 7654
7656 3 205.378363 67.8003893 86.6348501 -1 7655
7657 3 205.300322 67.7876509 86.5408963 -1 7656
7658 3 205.114561 67.5090735 86.4898435 -1 7657
7659 3 205.135504 67.439189 86.4546097 -1 7658
7660 3 205.145131 66.5427747 86.6684856 -1 7659
7661 3 204.415532 65.5261834 86.7800974 -1 7660
7662 3 204.268655 65.366574 86.8193936 -1 7661
7663 3 204.076095 65.3860687 86.8622159 -1 7662
7664 3 203.817959 65.2752159 86.8688127 -1 7663
7665 3 203.487422 65.0369798 86.892374 -1 7664
7666 3 203.40935 64.9831769 86.9184092 -1 7665
7667 3 203.269549 65.0113494 86.9129297 -1 7666
7668 3 203.271472 65.0497928 86.9593044 -1 7667
7669 3 203.25603 65.0633378 87.0084164 -1 7668
7670 3 203.122416 65.0881992 87.0324694 -1 7669
7671 3 203.037668 65.0652839 87.0496011 -1 7670
7672 3 203.028842 65.0854722 87.0706878 -1 7671
7673 3 202.917668 65.074968 87.0797678 -1 7672
7674 3 202.876715 65.0772456 87.0990626 -1 7673
7675 3 202.763005 65.0419558 87.1687731 -1 7674
7676 3 202.614838 64.9968549 87.1789738 -1 7675
7677 3 202.56369 65.0095315 87.2213323 -1 7676
7678 3 202.336739 64.8790928 87.2368028 -1 7677
7679 3 202.314002 64.8522683 87.26647 -1 7678
7680 3 202.001133 64.7498011 87.2858854 -1 7679
7681 3 201.902063 64.7045462 87.3051305 -1 7680
7682 3 201.737328 64.6229029 87.320304 -1 7681
7683 3 201.423052 64.6033926 87.3186898 -1 7682
7684 3 201.303853 64.5761734 87.3569107 -1 7683
7685 3 200.848758 64.2776254 87.3663678 -1 7684
7686 3 200.265358 64.0580491 87.4128037 -1 7685
7687 3 200.103522 64.0510536 87.4369504 -1 7686
7688 3 199.777865 63.9489434 87.4507441 -1 7687
7689 3 199.174445 63.6338205 87.4037894 -1 7688
7690 3 198.952789 63.6454753 87.43797 -1 7689
7691 3 198.891621 63.624673 87.4578373 -1 7690
7692 3 198.241419 63.3671347 87.4404623 -1 7691
7693 3 198.018806 63.3890574 87.4712798 -1 7692
7694 3 197.877449 63.274462 87.5514011 -1 7693
7695 3 197.671606 63.1606664 87.6724673 -1 7694
7696 3 197.572395 63.2185934 87.6925998 -1 7695
7697 3 197.43917 63.1126722 87.7993074 -1 7696
7698 3 197.121082 63.0261891 87.8352441 -1 7697
7699 3 197.042538 63.0335323 87.871573 -1 7698
7700 3 196.727025 63.0540215 87.85496 -1 7699
7701 3 196.643123 63.0594019 87.863293 -1 7700
7702 3 196.542489 63.0759881 87.8654285 -1 7701
7703 3 196.475199 63.0372994 87.9149392 -1 7702
7704 3 196.39658 63.0559096 87.9484321 -1 7703
7705 3 196.11563 63.1013831 87.9328578 -1 7704
7706 3 195.962723 63.0648348 87.9636514 -1 7705
7707 3 195.905077 63.0834462 88.0014932 -1 7706
7708 3 195.789704 63.0765889 88.0059251 -1 7707
7709 3 195.71457 63.1222529 88.0336559 -1 7708
7710 3 195.616063 63.1446403 88.0347322 -1 7709
7711 3 195.189869 63.1379092 88.0004187 -1 7710
7712 3 195.055591 63.0315798 88.024124 -1 7711
7713 3 194.73655 62.8726621 87.9937614 -1 7712
7714 3 194.167468 62.5140411 87.9028597 -1 7713
7715 3 193.895797 62.4819265 87.8252525 -1 7714
7716 3 193.588211 62.2823386 87.7524188 -1 7715
7717 3 193.375002 62.290247 87.6504783 -1 7716
7718 3 193.048938 62.185134 87.551156 -1 7717
7719 3 192.799307 62.0970005 87.5186074 -1 7718
7720 3 192.774847 62.0586978 87.495238 -1 7719
7721 3 192.626496 61.9245989 87.4681389 -1 7720
7722 3 192.322694 61.8670414 87.389383 -1 7721
7723 3 192.021656 61.8582351 87.2994999 -1 7722
7724 3 191.714308 61.7296389 87.2640883 -1 7723
7725 3 191.33983 61.6798762 87.30445 -1 7724
7726 3 190.672523 61.7985287 87.268618 -1 7725
7727 3 190.55448 61.867388 87.2540395 -1 7726
7728 3 190.259462 61.9578598 87.1961237 -1 7727
7729 3 190.041313 62.0229856 87.2154759 -1 7728
7730 3 189.991069 62.0545856 87.2517689 -1 7729
7731 3 189.965746 62.0716617 87.2695718 -1 7730
7732 3 189.506934 62.1841684 87.4169711 -1 7731
7733 3 189.038542 62.0207639 87.5180796 -1 7732
7734 3 188.409899 61.8937563 87.5758811 -1 7733
7735 3 188.123837 61.6823205 87.5913067 -1 7734
7736 3 187.694559 61.6916395 87.577778 -1 7735
7737 3 187.27264 61.8438428 87.476947 -1 7736
7738 3 187.028913 61.9148913 87.544003 -1 7737
7739 3 186.603979 61.9913521 87.5427371 -1 7738
7740 3 185.979495 61.9982778 87.5964781 -1 7739
7741 3 185.763922 62.0128756 87.6557144 -1 7740
7742 3 185.24168 61.8403043 87.8294784 -1 7741
7743 3 184.849112 61.7869573 88.0038783 -1 7742
7744 3 184.274957 62.0303347 88.0684188 -1 7743
7745 3 183.952588 62.1532122 88.1067 -1 7744
7746 3 183.820097 62.2013316 88.1215242 -1 7745
7747 3 183.319781 62.2929858 88.128045 -1 7746
7748 3 183.084308 62.3697228 88.085706 -1 7747
7749 3 182.930927 62.400858 88.0999573 -1 7748
7750 3 182.814659 62.326514 88.063735 -1 7749
7751 3 182.718285 62.1622853 88.0529921 -1 7750
7752 3 182.483139 61.8688561 88.1254156 -1 7751
7753 3 182.3712 61.8194953 88.1399772 -1 7752
7754 3 182.361442 61.7900322 88.1726288 -1 7753
7755 3 182.844216 62.4088137 88.1344245 -1 7749
7756 3 182.808004 62.4340035 88.1483012 -1 7755
7757 3 182.591779 62.4698781 88.230984 -1 7756
7758 3 182.310479 62.433908 88.2882902 -1 7757
7759 3 181.954645 62.5814428 88.3421368 -1 7758
7760 3 181.82799 62.7045631 88.4248981 -1 7759
7761 3 181.575717 62.8291251 88.4796985 -1 7760
7762 3 180.847074 63.2326667 88.8129912 -1 7761
7763 3 180.597883 63.4382085 88.9072312 -1 7762
7764 3 180.286805 63.5894012 88.9165648 -1 7763
7765 3 179.944714 63.7727083 89.0244878 -1 7764
7766 3 179.672503 63.9048227 89.1036488 -1 7765
7767 3 179.662125 63.8315277 89.1461441 -1 7766
7768 3 179.572679 63.9542584 89.1269106 -1 7767
7769 3 179.527612 63.6150345 89.1659416 -1 7768
7770 3 179.40696 63.7126188 89.0890923 -1 7769
7771 3 179.413788 63.483076 89.1711215 -1 7770
7772 3 179.433596 63.9701827 89.1210423 -1 7768
7773 3 179.358511 63.9674322 89.3025408 -1 7772
7774 3 179.284252 63.8808697 89.4187805 -1 7773
7775 3 178.843079 63.7622526 89.5193239 -1 7774
7776 3 178.797896 63.7563209 89.6239583 -1 7775
7777 3 178.528052 63.518012 89.7332287 -1 7776
7778 3 178.507175 63.5245957 89.8688115 -1 7777
7779 3 178.165652 63.5695707 89.9267507 -1 7778
7780 3 178.185987 63.6976159 89.9018114 -1 7779
7781 3 178.032835 63.492971 90.0009448 -1 7779
7782 3 177.958612 63.468489 90.0758543 -1 7781
7783 3 177.817497 63.4893755 90.1545328 -1 7782
7784 3 177.613341 63.4195151 90.2408113 -1 7783
7785 3 177.473239 63.325328 90.3181004 -1 7784
7786 3 177.366178 63.3105648 90.4127304 -1 7785
7787 3 176.743833 62.9995784 90.4383996 -1 7786
7788 3 176.670617 62.9461559 90.4925416 -1 7787
7789 3 176.482501 62.9094221 90.5472268 -1 7788
7790 3 176.331866 62.8718953 90.5814966 -1 7789
7791 3 176.264045 62.8649145 90.5975085 -1 7790
7792 3 175.924613 62.8408618 90.6465409 -1 7791
7793 3 175.611327 62.770543 90.7122948 -1 7792
7794 3 175.551677 62.7469186 90.7341285 -1 7793
7795 3 175.240526 62.6308508 90.8404764 -1 7794
7796 3 174.513216 62.4214345 90.8827526 -1 7795
7797 3 174.002906 62.186862 91.0648201 -1 7796
7798 3 173.446636 62.1270152 91.1395926 -1 7797
7799 3 173.114495 62.1325044 91.0994917 -1 7798
7800 3 172.954108 62.0634667 91.0534825 -1 7799
7801 3 172.901125 61.9549987 91.1268833 -1 7800
7802 3 172.727653 61.7888523 91.1599233 -1 7801
7803 3 172.528862 61.7099673 91.1967941 -1 7802
7804 3 172.372207 61.6312534 91.3013885 -1 7803
7805 3 172.063909 61.5339418 91.4390897 -1 7804
7806 3 171.749962 61.542405 91.4626455 -1 7805
7807 3 171.572211 61.5462365 91.5150168 -1 7806
7808 3 171.269181 61.31584 91.6276924 -1 7807
7809 3 170.846973 61.3553699 91.6834487 -1 7808
7810 3 170.655132 61.3443922 91.767532 -1 7809
7811 3 170.21586 61.2597143 91.8510248 -1 7810
7812 3 170.122438 61.2302956 91.8697216 -1 7811
7813 3 170.044192 61.2168364 91.8876529 -1 7812
7814 3 169.96232 61.1989588 91.9059642 -1 7813
7815 3 169.667394 61.2064482 92.0573649 -1 7814
7816 3 169.518119 61.0629099 92.0024824 -1 7815
7817 3 169.445778 61.1543745 92.0873688 -1 7816
7818 3 169.183976 61.1642843 92.0653915 -1 7817
7819 3 169.063089 61.1786007 91.978882 -1 7818
7820 3 168.786006 61.2165453 91.8873985 -1 7819
7821 3 168.569053 61.3309983 91.7895896 -1 7820
7822 3 168.325794 61.2568659 91.6095824 -1 7821
7823 3 168.066198 61.1417688 91.5266534 -1 7822
7824 3 167.933684 61.0971214 91.4816575 -1 7823
7825 3 167.520617 61.052207 91.3841697 -1 7824
7826 3 167.162278 61.0632246 91.2844733 -1 7825
7827 3 166.963302 61.106916 91.2071147 -1 7826
7828 3 166.431012 61.1484911 90.9467935 -1 7827
7829 3 166.120236 61.1572705 90.9192737 -1 7828
7830 3 165.97318 61.116578 90.9328467 -1 7829
7831 3 165.788178 61.1146432 90.8386094 -1 7830
7832 3 165.622467 61.1731789 90.7651754 -1 7831
7833 3 165.583058 61.130245 90.7369674 -1 7832
7834 3 165.262208 61.0927662 90.657962 -1 7833
7835 3 165.192396 61.1151942 90.6098236 -1 7834
7836 3 165.108721 61.1593529 90.5544663 -1 7835
7837 3 165.08204 61.1785715 90.4836662 -1 7836
7838 3 165.077898 61.1776696 90.4521995 -1 7837
7839 3 165.075255 61.1757748 90.4212123 -1 7838
7840 3 165.075211 61.1936273 90.3553501 -1 7839
7841 3 165.094438 61.3141271 90.177358 -1 7840
7842 3 164.989477 61.5641537 90.0731421 -1 7841
7843 3 165.09437 61.4749893 90.0800673 -1 7842
7844 3 165.248609 61.4108666 90.0594443 -1 7843
7845 3 165.452224 61.5279297 90.0079687 -1 7844
7846 3 165.620462 61.670993 89.9448065 -1 7845
7847 3 165.833501 61.7061678 89.8214228 -1 7846
7848 3 165.984469 61.6868959 89.7608213 -1 7847
7849 3 166.105425 61.7754156 89.6097957 -1 7848
7850 3 164.805224 61.6298624 89.9960083 -1 7842
7851 3 164.661572 61.679888 89.9295508 -1 7850
7852 3 164.46662 61.8074035 89.7759314 -1 7851
7853 3 164.460217 62.0121997 89.6069506 -1 7852
7854 3 164.385626 62.0423114 89.5570036 -1 7853
7855 3 164.233661 62.0289375 89.503494 -1 7854
7856 3 164.132535 61.8840729 89.6415434 -1 7855
7857 3 164.042611 61.8259936 89.670105 -1 7856
7858 3 163.856634 61.7773037 89.7430378 -1 7857
7859 3 163.794751 61.7694673 89.7656618 -1 7858
7860 3 163.693801 61.7091769 89.7311601 -1 7859
7861 3 163.658622 61.686905 89.6681251 -1 7860
7862 3 163.539549 61.576789 89.6102798 -1 7861
7863 3 163.522725 61.5551082 89.6432838 -1 7862
7864 3 163.52621 61.4171635 89.6422521 -1 7863
7865 3 163.68364 61.7697283 89.8096792 -1 7859
7866 3 163.473119 61.7670925 89.9007357 -1 7865
7867 3 163.382136 61.7309968 89.9251161 -1 7866
7868 3 163.379107 61.6104921 89.9815804 -1 7867
7869 3 163.317191 61.5599017 90.0448695 -1 7868
7870 3 163.160023 61.4794313 90.1308662 -1 7869
7871 3 163.043169 61.4571948 90.2108923 -1 7870
7872 3 162.899106 61.340201 90.2761847 -1 7871
7873 3 162.80212 61.3374533 90.2930998 -1 7872
7874 3 162.738066 61.3461624 90.3126539 -1 7873
7875 3 162.703149 61.315953 90.3450477 -1 7874
7876 3 162.572802 61.1937275 90.3828944 -1 7875
7877 3 161.897027 61.1667506 90.4768681 -1 7876
7878 3 161.676878 61.1346449 90.5150142 -1 7877
7879 3 161.445471 61.0114383 90.5090389 -1 7878
7880 3 161.2118 60.8390631 90.545066 -1 7879
7881 3 161.000158 60.8167079 90.6778751 -1 7880
7882 3 160.656767 60.6757936 90.8193459 -1 7881
7883 3 160.096484 60.5760869 90.8633968 -1 7882
7884 3 159.68129 60.6448174 90.8295957 -1 7883
7885 3 159.624131 60.6360752 90.8560107 -1 7884
7886 3 159.513142 60.8692664 90.7935569 -1 7885
7887 3 159.533105 60.9201984 90.8790741 -1 7886
7888 3 159.582239 60.9806485 90.9659523 -1 7887
7889 3 159.772297 61.0421947 91.100574 -1 7888
7890 3 159.365351 60.9785124 90.7533978 -1 7886
7891 3 159.283645 61.0883325 90.6896602 -1 7890
7892 3 159.149972 61.1602407 90.6282302 -1 7891
7893 3 159.052008 61.1761916 90.5827297 -1 7892
7894 3 158.769094 61.2925561 90.496457 -1 7893
7895 3 158.64136 61.3844903 90.3701105 -1 7894
7896 3 158.455378 61.4498872 90.2436503 -1 7895
7897 3 158.302084 61.5867729 90.1687347 -1 7896
7898 3 158.268598 61.5822284 90.1351449 -1 7897
7899 3 158.18805 61.4845372 90.0224887 -1 7898
7900 3 158.107481 61.4685293 89.9867011 -1 7899
7901 3 158.055188 61.5226116 89.9705609 -1 7900
7902 3 158.07923 61.5995578 90.0194729 -1 7901
7903 3 158.085374 61.7081349 90.0601443 -1 7902
7904 3 158.026414 61.7712516 90.0103915 -1 7903
7905 3 157.997387 61.7608339 89.947467 -1 7904
7906 3 157.936796 61.5977754 89.8815573 -1 7905
7907 3 157.923634 61.5847977 89.8518068 -1 7906
7908 3 157.849141 61.6293547 89.8045909 -1 7907
7909 3 157.815977 61.6163498 89.7730121 -1 7908
7910 3 157.814847 61.6016546 89.744758 -1 7909
7911 3 157.83966 61.6040397 89.7154409 -1 7910
7912 3 157.854845 61.5976271 89.6558817 -1 7911
7913 3 157.890311 61.5693376 89.6337884 -1 7912
7914 3 157.900359 61.5493076 89.607647 -1 7913
7915 3 157.699123 61.7793904 89.5736665 -1 7912
7916 3 157.609312 61.8917208 89.5429082 -1 7915
7917 3 157.59915 62.0722442 89.5366485 -1 7916
7918 3 157.583515 62.1255909 89.5555405 -1 7917
7919 3 157.496176 62.1941325 89.596066 -1 7918
7920 3 157.465162 62.2946605 89.6040829 -1 7919
7921 3 157.427651 62.2971901 89.6313118 -1 7920
7922 3 157.426728 62.3132445 89.6589912 -1 7921
7923 3 157.504969 62.3995164 89.555417 -1 7920
7924 3 157.521595 62.4192455 89.5219097 -1 7923
7925 3 159.260971 60.650198 90.8421001 -1 7885
7926 3 159.079609 60.6340037 90.8876805 -1 7925
7927 3 158.894446 60.5693744 90.9121076 -1 7926
7928 3 158.887323 60.6383208 90.9907375 -1 7927
7929 3 158.753619 60.6807753 91.0298056 -1 7928
7930 3 158.688654 60.7352513 90.9799934 -1 7929
7931 3 158.612195 60.7916015 90.9912397 -1 7930
7932 3 158.520093 60.8076164 91.0094042 -1 7931
7933 3 158.313502 60.883389 91.0657737 -1 7932
7934 3 158.30501 60.9310362 91.1173901 -1 7933
7935 3 158.210099 60.924466 91.1715614 -1 7934
7936 3 158.201731 60.9280188 91.2012042 -1 7935
7937 3 158.206152 60.9261515 91.2332873 -1 7936
7938 3 159.628219 60.6334326 90.888409 -1 7885
7939 3 159.670967 60.6323666 91.0504564 -1 7938
7940 3 159.486656 60.7965419 90.743178 -1 7884
7941 3 159.653311 60.601426 90.8041182 -1 7884
7942 3 159.60182 60.4985745 90.7570997 -1 7941
7943 3 159.52655 60.4374926 90.7297911 -1 7942
7944 3 159.449019 60.3305169 90.6492162 -1 7943
7945 3 159.456174 60.348299 90.6148897 -1 7944
7946 3 159.305895 60.1695854 90.6981249 -1 7944
7947 3 159.101581 60.0310369 90.6727512 -1 7946
7948 3 158.85612 59.9325319 90.6033657 -1 7947
7949 3 158.735857 59.8162645 90.5205633 -1 7948
7950 3 158.563156 59.7153517 90.397611 -1 7949
7951 3 161.681218 61.1749015 90.6008036 -1 7878
7952 3 161.701049 61.2192841 90.687844 -1 7951
7953 3 161.717907 61.1970243 90.7262501 -1 7952
7954 3 161.808787 61.1795157 90.8678394 -1 7953
7955 3 162.580261 61.1680454 90.3583351 -1 7876
7956 3 162.593763 61.1213786 90.3079832 -1 7955
7957 3 165.090042 61.2061249 90.5717568 -1 7836
7958 3 165.085764 61.2585706 90.5902908 -1 7957
7959 3 164.980434 61.3958661 90.5725749 -1 7958
7960 3 164.894411 61.4436268 90.5781841 -1 7959
7961 3 164.873654 61.4578788 90.6333539 -1 7960
7962 3 164.865106 61.5227494 90.6793935 -1 7961
7963 3 164.849607 61.609103 90.7194857 -1 7962
7964 3 164.80012 61.5967359 90.8375294 -1 7963
7965 3 164.812041 61.6191038 90.865489 -1 7964
7966 3 164.859034 61.6754796 90.9535817 -1 7965
7967 3 164.884567 61.6934129 90.9847761 -1 7966
7968 3 164.987325 61.6888634 91.0648316 -1 7967
7969 3 165.63082 61.1132635 90.7183842 -1 7833
7970 3 165.679261 61.0990036 90.699343 -1 7969
7971 3 165.417328 61.1467174 90.7658063 -1 7832
7972 3 165.372225 61.2685221 90.7615423 -1 7971
7973 3 165.364363 61.2991722 90.7841987 -1 7972
7974 3 168.210795 61.0478628 91.2720375 -1 7824
7975 3 167.625123 61.1031181 91.4833742 -1 7823
7976 3 167.582971 61.1046775 91.5361115 -1 7975
7977 3 167.529184 61.0422785 91.571014 -1 7976
7978 3 167.385561 60.7520181 91.7641056 -1 7977
7979 3 167.545731 60.7143809 92.0766581 -1 7978
7980 3 167.918265 60.7468419 92.3198473 -1 7979
7981 3 168.272593 60.6101541 92.3263311 -1 7980
7982 3 168.308544 60.418261 92.1963446 -1 7981
7983 3 168.501852 60.3073237 92.2588057 -1 7982
7984 3 168.725356 60.1983728 92.2663005 -1 7983
7985 3 168.966634 60.291909 92.35029 -1 7984
7986 3 169.24961 60.2200698 92.2103342 -1 7985
7987 3 169.559275 60.0592913 92.1879842 -1 7986
7988 3 169.661491 60.1056684 92.0765371 -1 7987
7989 3 169.812969 60.1034216 92.0165401 -1 7988
7990 3 169.879829 60.1365792 91.9616809 -1 7989
7991 3 168.388453 60.2460226 92.1610296 -1 7982
7992 3 169.458419 61.1748289 92.1150154 -1 7817
7993 3 169.488011 61.2192425 92.1702729 -1 7992
7994 3 169.515099 61.2410384 92.2603371 -1 7993
7995 3 169.46461 61.1581379 92.3303171 -1 7994
7996 3 169.506095 61.0881597 92.4446214 -1 7995
7997 3 169.552395 61.0894857 92.5429625 -1 7996
7998 3 169.613675 60.9784627 92.6405684 -1 7997
7999 3 169.744736 60.8863942 92.8065789 -1 7998
8000 3 169.810258 60.816038 92.9251451 -1 7999
8001 3 169.829266 60.7002782 92.986006 -1 8000
8002 3 169.79764 60.6021641 93.0332751 -1 8001
8003 3 169.79313 60.5618143 93.0718922 -1 8002
8004 3 169.821517 60.4543223 93.0429869 -1 8003
8005 3 169.890971 60.3834809 93.0429576 -1 8004
8006 3 169.90683 60.259343 93.1650679 -1 8005
8007 3 169.892285 60.2212046 93.2012973 -1 8006
8008 3 169.945957 60.1366691 93.1419764 -1 8007
8009 3 170.097093 60.0898785 93.1814821 -1 8008
8010 3 170.224977 60.0160169 93.2827004 -1 8009
8011 3 170.243075 59.9173235 93.3692597 -1 8010
8012 3 170.263859 59.8659262 93.4449529 -1 8011
8013 3 169.95764 61.1357037 91.8600132 -1 7813
8014 3 170.024261 61.1213595 91.8163986 -1 8013
8015 3 170.141343 61.0867554 91.6976224 -1 8014
8016 3 170.168232 61.0878972 91.6726747 -1 8015
8017 3 170.375784 61.2078333 91.5954455 -1 8016
8018 3 170.582285 61.2935591 91.6159687 -1 8017
8019 3 179.632937 63.9908226 88.8784668 -1 7765
8020 3 179.584355 64.115991 88.7832192 -1 8019
8021 3 179.565478 64.2457287 88.7217137 -1 8020
8022 3 179.480919 64.290904 88.6647471 -1 8021
8023 3 179.401292 64.4139725 88.6477464 -1 8022
8024 3 179.281831 64.442084 88.5586861 -1 8023
8025 3 179.33562 64.5090286 88.4710911 -1 8024
8026 3 179.167787 64.5515085 88.3397914 -1 8025
8027 3 179.068931 64.6374737 88.2140367 -1 8026
8028 3 179.065022 64.7306541 88.1642652 -1 8027
8029 3 178.965287 64.824965 88.1775463 -1 8028
8030 3 178.970406 64.9045901 88.2456955 -1 8029
8031 3 178.964294 65.0139887 88.3047717 -1 8030
8032 3 178.950636 65.1135885 88.2233447 -1 8031
8033 3 178.901185 65.1637832 88.116674 -1 8032
8034 3 178.880308 65.1489967 88.0870696 -1 8033
8035 3 184.269287 62.2010675 88.1651853 -1 7745
8036 3 184.405638 62.3146153 88.1409182 -1 8035
8037 3 184.404782 62.429941 88.0861796 -1 8036
8038 3 184.438094 62.5140202 88.0462969 -1 8037
8039 3 184.577709 62.5129686 88.0495986 -1 8038
8040 3 184.757987 62.5720214 87.9926625 -1 8039
8041 3 184.904239 62.5541323 88.0288899 -1 8040
8042 3 185.098388 62.4935979 88.0579286 -1 8041
8043 3 185.215748 62.5279405 88.1031342 -1 8042
8044 3 185.293742 62.5216844 88.2041915 -1 8043
8045 3 185.416927 62.6094819 88.2931314 -1 8044
8046 3 185.648609 62.6758523 88.4379385 -1 8045
8047 3 185.698548 62.7688701 88.3997388 -1 8046
8048 3 185.71073 62.6550253 88.5111376 -1 8046
8049 3 185.770131 62.6386299 88.5826819 -1 8048
8050 3 185.79549 62.6515014 88.6126137 -1 8049
8051 3 185.871901 62.7654089 88.6575647 -1 8050
8052 3 185.855409 62.7876838 88.7311531 -1 8051
8053 3 185.845383 62.7904868 88.7557767 -1 8052
8054 3 195.10677 63.1173447 88.0691696 -1 7712
8055 3 195.050205 63.1656772 88.1273298 -1 8054
8056 3 195.139242 63.4048191 88.1173587 -1 8055
8057 3 195.050109 63.5506675 88.1187915 -1 8056
8058 3 194.972609 63.5859277 88.1484923 -1 8057
8059 3 194.959636 63.6592375 88.182998 -1 8058
8060 3 194.824225 63.7185802 88.2220021 -1 8059
8061 3 194.820651 63.8280012 88.2501654 -1 8060
8062 3 194.742032 63.9545599 88.2585694 -1 8061
8063 3 194.543523 64.0357074 88.2521912 -1 8062
8064 3 194.364608 64.0873233 88.2567675 -1 8063
8065 3 194.290927 64.1797929 88.2742138 -1 8064
8066 3 194.231795 64.2315231 88.3040836 -1 8065
8067 3 194.129954 64.4120233 88.3226609 -1 8066
8068 3 193.973424 64.4212193 88.3417323 -1 8067
8069 3 193.783557 64.5031541 88.3101748 -1 8068
8070 3 193.751688 64.5895394 88.3109425 -1 8069
8071 3 193.732709 64.5610024 88.3946075 -1 8070
8072 3 193.629965 64.6701771 88.4023759 -1 8071
8073 3 193.564562 64.8995521 88.3909711 -1 8072
8074 3 193.496513 65.062408 88.448234 -1 8073
8075 3 193.456478 65.2183117 88.4589556 -1 8074
8076 3 193.425008 65.2132416 88.4805195 -1 8075
8077 3 193.4214 65.2317905 88.5026332 -1 8076
8078 3 193.278006 65.3158273 88.4808425 -1 8077
8079 3 193.216997 65.32633 88.4927437 -1 8078
8080 3 192.874884 65.5718549 88.4206151 -1 8079
8081 3 192.598842 65.6908366 88.3366155 -1 8080
8082 3 192.566668 65.7553992 88.3426588 -1 8081
8083 3 192.558203 65.7975027 88.385626 -1 8082
8084 3 192.426416 65.9260638 88.3568372 -1 8083
8085 3 192.372522 65.9860657 88.3594223 -1 8084
8086 3 192.396003 66.1139592 88.3902483 -1 8085
8087 3 192.383625 66.1795993 88.4002822 -1 8086
8088 3 192.352185 66.2748795 88.3998832 -1 8087
8089 3 192.374628 66.4419453 88.3950464 -1 8088
8090 3 192.376832 66.4489008 88.420964 -1 8089
8091 3 192.368225 66.4413423 88.4478006 -1 8090
8092 3 192.367723 66.4535093 88.4720143 -1 8091
8093 3 192.358499 66.447673 88.4983429 -1 8092
8094 3 192.394484 66.5015809 88.5210154 -1 8093
8095 3 192.48564 66.6350731 88.5647302 -1 8094
8096 3 192.541777 66.6714269 88.6223294 -1 8095
8097 3 192.516929 66.7013159 88.6376224 -1 8096
8098 3 192.501592 66.7492531 88.6509582 -1 8097
8099 3 192.457815 66.762191 88.6660295 -1 8098
8100 3 192.37709 66.8522338 88.7105801 -1 8099
8101 3 192.259274 66.9857306 88.6842393 -1 8100
8102 3 192.090616 67.0805883 88.6558545 -1 8101
8103 3 192.213102 67.0232829 88.7204329 -1 8102
8104 3 192.199522 67.0479726 88.7392109 -1 8103
8105 3 192.186125 67.0247744 88.7683858 -1 8104
8106 3 192.190837 67.0560528 88.7895053 -1 8105
8107 3 192.184958 67.0840914 88.8360508 -1 8106
8108 3 192.275978 67.0996219 88.8783416 -1 8107
8109 3 192.293729 67.1436935 88.8993603 -1 8108
8110 3 192.353699 67.2671203 88.9119081 -1 8109
8111 3 192.381224 67.3450719 88.9276179 -1 8110
8112 3 192.395839 67.3840314 88.9759698 -1 8111
8113 3 192.388116 67.3824371 89.0016036 -1 8112
8114 3 192.4023 67.4205428 89.0231629 -1 8113
8115 3 192.402525 67.4580985 89.0419759 -1 8114
8116 3 192.445929 67.494677 89.0698485 -1 8115
8117 3 192.440034 67.5192646 89.0901981 -1 8116
8118 3 191.866339 67.1734311 88.5895675 -1 8102
8119 3 191.759208 67.230703 88.5282073 -1 8118
8120 3 191.597201 67.4409925 88.4766156 -1 8119
8121 3 191.514047 67.4488355 88.4039129 -1 8120
8122 3 191.37088 67.405759 88.3566362 -1 8121
8123 3 191.351515 67.4568796 88.314756 -1 8122
8124 3 191.337987 67.4684207 88.2825407 -1 8123
8125 3 191.258709 67.5219529 88.2277849 -1 8124
8126 3 191.237516 67.5308262 88.1675858 -1 8125
8127 3 191.1963 67.62266 88.0855803 -1 8126
8128 3 191.174864 67.710776 88.0354552 -1 8127
8129 3 191.143191 67.7561624 87.9923083 -1 8128
8130 3 191.253974 67.7798339 87.9562335 -1 8129
8131 3 191.326484 67.7813614 87.8899759 -1 8130
8132 3 191.500821 67.7549867 87.7967225 -1 8131
8133 3 191.642476 67.7971829 87.7630795 -1 8132
8134 3 191.73172 67.8559639 87.7420581 -1 8133
8135 3 191.749544 68.0121487 87.631743 -1 8134
8136 3 191.711439 68.1132064 87.6025295 -1 8135
8137 3 191.864137 68.1251927 87.6314515 -1 8136
8138 3 191.979165 68.0671288 87.6134926 -1 8137
8139 3 192.031143 68.1163318 87.5868206 -1 8138
8140 3 192.113399 68.1305759 87.5198477 -1 8139
8141 3 192.119409 68.1194395 87.4964749 -1 8140
8142 3 192.12379 68.1293729 87.4683096 -1 8141
8143 3 192.114459 68.0719946 87.3976076 -1 8142
8144 3 192.156812 68.1173063 87.3428019 -1 8143
8145 3 192.206996 68.2529441 87.3244904 -1 8144
8146 3 192.248366 68.3387462 87.3957852 -1 8145
8147 3 192.179262 68.1399255 87.3156701 -1 8144
8148 3 192.178788 68.2480858 87.2657719 -1 8147
8149 3 192.179065 68.1870287 87.1707948 -1 8148
8150 3 192.058101 68.0437412 87.1491051 -1 8149
8151 3 192.025474 67.988751 87.1269862 -1 8150
8152 3 192.014842 67.9298115 87.110241 -1 8151
8153 3 192.048765 67.8935326 87.0979162 -1 8152
8154 3 192.091366 67.86409 87.0859422 -1 8153
8155 3 192.15595 67.8438297 87.0765694 -1 8154
8156 3 192.064739 67.735084 86.9726733 -1 8155
8157 3 191.933694 67.7310414 86.9193646 -1 8156
8158 3 190.967436 67.7973593 87.9742242 -1 8129
8159 3 190.791459 67.8511216 87.9534355 -1 8158
8160 3 190.605548 67.8974923 87.9321563 -1 8159
8161 3 190.436879 67.8572592 87.9597037 -1 8160
8162 3 190.379569 67.8655636 87.8920827 -1 8161
8163 3 190.218225 67.8358896 87.8378599 -1 8162
8164 3 190.12821 67.9218837 87.8010565 -1 8163
8165 3 190.094799 67.9687094 87.7572555 -1 8164
8166 3 190.146294 67.9817745 87.7381914 -1 8165
8167 3 190.259052 68.0264622 87.7251996 -1 8166
8168 3 190.409972 68.0542227 87.6696646 -1 8167
8169 3 190.510433 68.0635821 87.6345295 -1 8168
8170 3 190.617411 68.1331915 87.6150844 -1 8169
8171 3 190.74265 68.2765175 87.5839507 -1 8170
8172 3 190.757407 68.3251914 87.5498191 -1 8171
8173 3 190.712082 68.4298286 87.4915662 -1 8172
8174 3 190.709607 68.6192583 87.4784856 -1 8173
8175 3 190.677292 68.8243624 87.456084 -1 8174
8176 3 190.674364 68.9847907 87.4760828 -1 8175
8177 3 193.592415 64.9841887 88.3507334 -1 8073
8178 3 193.553435 65.0876603 88.2922678 -1 8177
8179 3 193.539387 65.0937591 88.2609018 -1 8178
8180 3 193.537194 65.1311095 88.2250158 -1 8179
8181 3 193.673588 65.2443592 88.1470897 -1 8180
8182 3 193.739497 65.3161779 88.1177789 -1 8181
8183 3 193.802282 65.3685553 88.0921626 -1 8182
8184 3 193.780213 65.3145958 88.0454718 -1 8183
8185 3 193.779054 65.2572533 88.0039118 -1 8184
8186 3 193.915722 65.4047767 88.0807571 -1 8183
8187 3 193.981989 65.4529543 88.0567981 -1 8186
8188 3 194.136622 65.5975107 88.0297965 -1 8187
8189 3 194.17771 65.6990665 88.0157404 -1 8188
8190 3 198.205506 63.2143325 87.414871 -1 7692
8191 3 198.243535 63.0885181 87.3981889 -1 8190
8192 3 198.423236 62.8276533 87.4161706 -1 8191
8193 3 198.536486 62.7708678 87.3711496 -1 8192
8194 3 198.778683 62.4980613 87.2133401 -1 8193
8195 3 198.77583 62.3093861 87.1491547 -1 8194
8196 3 198.827129 61.9585748 87.2462448 -1 8195
8197 3 199.171715 61.8460145 87.4003622 -1 8196
8198 3 199.341553 61.8245477 87.5230751 -1 8197
8199 3 199.607291 61.7280162 87.6841073 -1 8198
8200 3 199.869257 61.6181158 87.655639 -1 8199
8201 3 200.122762 61.470039 87.6074662 -1 8200
8202 3 200.103113 61.4109339 87.7280575 -1 8201
8203 3 200.294551 61.3834767 87.774071 -1 8202
8204 3 200.459658 61.3397541 87.7912984 -1 8203
8205 3 200.520199 61.3455209 87.774727 -1 8204
8206 3 200.571566 61.3853663 87.7476789 -1 8205
8207 3 200.733341 61.463236 87.7608569 -1 8206
8208 3 200.731478 61.4622389 87.7881745 -1 8207
8209 3 200.055049 61.2051115 87.8796721 -1 8202
8210 3 200.212925 61.0915815 87.9680311 -1 8209
8211 3 200.434101 60.9892278 88.0117057 -1 8210
8212 3 200.787045 61.0109171 88.0231904 -1 8211
8213 3 201.079009 60.900874 88.0827939 -1 8212
8214 3 201.201956 60.8891855 88.083154 -1 8213
8215 3 201.224674 60.8703752 88.0651195 -1 8214
8216 3 201.248521 60.853241 88.0468829 -1 8215
8217 3 201.231829 60.7438234 87.9618153 -1 8216
8218 3 201.350397 61.0582885 88.0425804 -1 8215
8219 3 201.496059 61.086548 88.0371704 -1 8218
8220 3 201.687418 61.0055784 88.0411563 -1 8219
8221 3 201.799508 61.0239907 88.0862106 -1 8220
8222 3 201.85789 61.0469367 88.1193899 -1 8221
8223 3 202.098358 61.0522542 88.1108601 -1 8222
8224 3 202.256185 61.054492 88.1140169 -1 8223
8225 3 202.37645 61.0674732 88.1069441 -1 8224
8226 3 202.555932 61.1190791 88.1564093 -1 8225
8227 3 202.680436 61.167861 88.1957287 -1 8226
8228 3 198.770335 62.3287815 86.9509095 -1 8195
8229 3 198.48049 62.4141874 86.8424727 -1 8228
8230 3 198.335932 62.2781117 86.7633309 -1 8229
8231 3 198.198712 62.0671652 86.7316207 -1 8230
8232 3 198.032111 61.7716155 86.7148105 -1 8231
8233 3 197.943494 61.6178386 86.7068884 -1 8232
8234 3 197.912379 61.5260804 86.6681765 -1 8233
8235 3 197.657744 61.4089566 86.8087376 -1 8234
8236 3 197.559638 61.3449433 86.8589451 -1 8235
8237 3 197.418358 61.1952997 86.8664545 -1 8236
8238 3 197.406073 61.1523674 86.8471297 -1 8237
8239 3 197.117427 61.0235777 86.9005846 -1 8238
8240 3 196.932634 60.8246139 86.9386622 -1 8239
8241 3 196.705847 60.6053128 86.9729784 -1 8240
8242 3 196.538865 60.5126328 86.988135 -1 8241
8243 3 196.409178 60.4203445 87.0111349 -1 8242
8244 3 196.279041 60.3224893 87.0354386 -1 8243
8245 3 196.107904 60.1786518 87.0078379 -1 8244
8246 3 195.924849 59.9734115 87.048144 -1 8245
8247 3 195.719855 59.907456 87.0482463 -1 8246
8248 3 195.43834 59.7295912 86.9782984 -1 8247
8249 3 195.198707 59.6202889 87.0366904 -1 8248
8250 3 194.870353 59.4269113 87.070093 -1 8249
8251 3 194.662964 59.3541083 87.0986265 -1 8250
8252 3 194.736995 59.2595455 87.1117359 -1 8251
8253 3 194.808558 59.1617712 87.1252092 -1 8252
8254 3 194.870814 59.0855097 87.131147 -1 8253
8255 3 194.953255 58.9773576 87.2317903 -1 8254
8256 3 194.869955 58.9451854 87.3040672 -1 8255
8257 3 194.724417 58.9091946 87.336512 -1 8256
8258 3 194.681141 58.8758568 87.3631139 -1 8257
8259 3 194.646593 58.9079384 87.3745657 -1 8258
8260 3 194.647868 58.9657896 87.4416657 -1 8259
8261 3 194.593663 58.7659374 87.3455304 -1 8258
8262 3 194.587297 58.6112773 87.3846299 -1 8261
8263 3 194.610465 58.4692594 87.454231 -1 8262
8264 3 194.63669 58.3388794 87.4669994 -1 8263
8265 3 194.574066 58.2940505 87.4379827 -1 8264
8266 3 194.459157 58.2559558 87.3958429 -1 8265
8267 3 194.234373 58.1917356 87.3367501 -1 8266
8268 3 194.095432 58.2692023 87.340621 -1 8267
8269 3 193.929758 58.3526775 87.3098584 -1 8268
8270 3 193.855658 58.366854 87.317301 -1 8269
8271 3 193.773414 58.4984046 87.3193845 -1 8270
8272 3 193.741092 58.5379092 87.2746974 -1 8271
8273 3 194.537196 59.3468957 87.073228 -1 8251
8274 3 194.280797 59.3240769 86.914078 -1 8273
8275 3 193.823811 59.4096545 86.7927861 -1 8274
8276 3 193.592963 59.4008595 86.7722505 -1 8275
8277 3 193.446423 59.3936303 86.7969996 -1 8276
8278 3 193.328238 59.3895911 86.8270819 -1 8277
8279 3 193.156138 59.3705639 86.7397999 -1 8278
8280 3 193.086378 59.3903942 86.6921471 -1 8279
8281 3 193.048652 59.4777159 86.7163048 -1 8280
8282 3 192.997043 59.5575998 86.7394009 -1 8281
8283 3 192.902195 59.7208302 86.7593038 -1 8282
8284 3 192.812412 59.8192221 86.7969338 -1 8283
8285 3 192.581392 59.9809436 86.8153505 -1 8284
8286 3 192.434385 60.0507052 86.847956 -1 8285
8287 3 192.125756 60.1242628 86.6803384 -1 8286
8288 3 192.018713 60.2399266 86.7102542 -1 8287
8289 3 191.82727 60.3874172 86.6592647 -1 8288
8290 3 191.6509 60.363327 86.6543092 -1 8289
8291 3 191.319005 60.3485687 86.5857796 -1 8290
8292 3 191.080995 60.3795693 86.4988287 -1 8291
8293 3 190.993043 60.4263654 86.4954466 -1 8292
8294 3 190.694515 60.5476868 86.372877 -1 8293
8295 3 190.388236 60.651682 86.2528862 -1 8294
8296 3 190.104113 60.7631463 86.1633277 -1 8295
8297 3 190.109741 60.803311 86.0723636 -1 8296
8298 3 196.694204 60.6066614 86.9427372 -1 8241
8299 3 196.592318 60.5905824 86.7055692 -1 8298
8300 3 196.517673 60.5009938 86.6573588 -1 8299
8301 3 196.485153 60.405741 86.5921513 -1 8300
8302 3 196.480493 60.4043826 86.5090881 -1 8301
8303 3 196.507046 60.3890562 86.4087197 -1 8302
8304 3 196.375209 60.3192007 86.2332641 -1 8303
8305 3 196.357414 60.324337 86.2006337 -1 8304
8306 3 197.638945 61.3853153 86.8930608 -1 8236
8307 3 197.673499 61.4032436 86.9233312 -1 8306
8308 3 197.684043 61.4284478 86.9467344 -1 8307
8309 3 197.627936 61.422321 86.9913429 -1 8308
8310 3 197.371048 61.3592163 86.952857 -1 8309
8311 3 197.178763 61.2861547 86.9578126 -1 8310
8312 3 198.236915 63.5584743 87.3664534 -1 7692
8313 3 198.259694 63.5532262 87.3450144 -1 8312
8314 3 198.296514 63.5457795 87.2995919 -1 8313
8315 3 198.298541 63.4818717 87.1782218 -1 8314
8316 3 198.329824 63.6716375 86.8924759 -1 8315
8317 3 198.331845 63.7590258 86.9544397 -1 8316
8318 3 198.377489 63.8781856 86.9903864 -1 8317
8319 3 198.432795 63.9820906 86.9222028 -1 8318
8320 3 198.433413 64.1334597 86.8590705 -1 8319
8321 3 198.531317 64.1965121 86.8092627 -1 8320
8322 3 198.537837 64.3592883 86.8545633 -1 8321
8323 3 198.649877 64.5654303 86.9386458 -1 8322
8324 3 198.79865 64.6526326 86.8660208 -1 8323
8325 3 199.064704 64.846185 86.7644992 -1 8324
8326 3 199.080681 64.8746967 86.7335566 -1 8325
8327 3 198.376683 63.895857 87.0408946 -1 8318
8328 3 198.333695 63.9134508 87.1375873 -1 8327
8329 3 198.233075 63.6461336 86.796288 -1 8316
8330 3 198.185876 63.6275456 86.7360773 -1 8329
8331 3 198.257279 63.5664684 86.7378529 -1 8330
8332 3 198.341539 63.4540408 86.6446351 -1 8331
8333 3 198.358664 63.536492 86.5459561 -1 8332
8334 3 198.290075 63.7859428 86.5549502 -1 8333
8335 3 198.186664 63.9924098 86.5123302 -1 8334
8336 3 198.051898 64.0508736 86.4983964 -1 8335
8337 3 198.000215 64.1140102 86.4179861 -1 8336
8338 3 197.889491 64.3041276 86.3781664 -1 8337
8339 3 197.69845 64.4283613 86.200183 -1 8338
8340 3 197.101967 64.3081599 86.0233573 -1 8339
8341 3 196.941031 64.3947458 85.9701819 -1 8340
8342 3 196.910688 64.4719981 86.0558678 -1 8341
8343 3 196.800353 64.4590806 86.1458398 -1 8342
8344 3 198.057565 63.6467979 86.6776187 -1 8330
8345 3 197.918453 63.7014764 86.5535777 -1 8344
8346 3 197.931208 63.68583 86.5049655 -1 8345
8347 3 198.062975 63.7383797 86.519613 -1 8346
8348 3 198.054484 63.8093808 86.4735529 -1 8347
8349 3 197.987898 63.9614464 86.3689598 -1 8348
8350 3 197.799914 64.0974682 86.3807995 -1 8349
8351 3 197.66103 64.1855142 86.4140199 -1 8350
8352 3 197.34516 64.2107311 86.2333594 -1 8351
8353 3 197.154454 64.1988197 86.1694078 -1 8352
8354 3 196.898983 64.0704892 86.0092731 -1 8353
8355 3 196.478116 64.0178947 85.8519925 -1 8354
8356 3 196.304727 63.981226 85.8794077 -1 8355
8357 3 196.250239 63.9946308 85.8924225 -1 8356
8358 3 196.221364 63.9451885 85.8155332 -1 8357
8359 3 196.178582 63.8946349 85.7634439 -1 8358
8360 3 195.978079 63.8441438 85.7608349 -1 8359
8361 3 195.691292 63.8132288 85.7904289 -1 8360
8362 3 195.383532 63.8112384 85.7813083 -1 8361
8363 3 195.318871 63.8216054 85.7927787 -1 8362
8364 3 195.178382 63.8087371 85.8484914 -1 8363
8365 3 195.131244 63.802897 85.8673379 -1 8364
8366 3 197.739586 63.5923307 86.5151002 -1 8346
8367 3 197.30404 63.4129928 86.6046924 -1 8366
8368 3 196.920719 63.5307497 86.6067888 -1 8367
8369 3 196.791127 63.6104727 86.6432376 -1 8368
8370 3 196.585945 63.5573618 86.5581042 -1 8369
8371 3 196.456988 63.6009806 86.575724 -1 8370
8372 3 196.450418 63.6032094 86.6012237 -1 8371
8373 3 196.402982 63.623656 86.6139044 -1 8372
8374 3 198.970834 63.7446493 87.4727618 -1 7691
8375 3 198.904506 63.7919822 87.5027013 -1 8374
8376 3 198.822584 63.8793769 87.5472878 -1 8375
8377 3 198.723739 63.9491088 87.5652339 -1 8376
8378 3 198.634885 63.9618216 87.6261181 -1 8377
8379 3 198.655632 63.8826666 87.6765301 -1 8378
8380 3 198.668101 63.8675126 87.7100452 -1 8379
8381 3 198.682822 63.8507578 87.7444007 -1 8380
8382 3 198.626823 63.9443708 87.9020237 -1 8381
8383 3 198.668718 64.0764672 87.9612581 -1 8382
8384 3 198.722546 64.0547529 88.1412353 -1 8383
8385 3 198.733924 64.02205 88.1786027 -1 8384
8386 3 198.827263 63.8865165 88.4207844 -1 8385
8387 3 198.466787 64.0604629 88.6865908 -1 8386
8388 3 198.526697 63.9708706 88.855978 -1 8387
8389 3 198.601094 64.2018557 89.1424832 -1 8388
8390 3 198.714173 64.4005304 89.3628596 -1 8389
8391 3 198.715639 64.5509517 89.4361597 -1 8390
8392 3 198.572692 64.5498769 89.5153064 -1 8391
8393 3 198.570568 64.6091217 89.58212 -1 8392
8394 3 198.664633 64.8145944 89.5804373 -1 8393
8395 3 198.664633 64.8145944 89.5804373 -1 8394
8396 3 198.886552 65.0592586 89.6768075 -1 8395
8397 3 198.528312 63.9264301 87.6947145 -1 8380
8398 3 198.408912 63.9018392 87.7853581 -1 8397
8399 3 198.285188 63.8548922 87.8529733 -1 8398
8400 3 198.174422 63.8296701 87.9726117 -1 8399
8401 3 198.14125 63.8168752 88.0779219 -1 8400
8402 3 198.089864 63.792405 88.1276328 -1 8401
8403 3 197.999241 63.7270879 88.0698143 -1 8402
8404 3 197.902541 63.7040048 88.0279773 -1 8403
8405 3 197.933294 63.6784593 87.9858497 -1 8404
8406 3 197.920584 63.6918411 87.9527609 -1 8405
8407 3 197.834226 63.7698849 87.8072185 -1 8406
8408 3 197.837735 63.8601749 87.7046824 -1 8407
8409 3 197.842329 63.8821091 87.673138 -1 8408
8410 3 197.730057 63.7319433 87.958318 -1 8404
8411 3 201.398302 64.5691462 87.2945337 -1 7683
8412 3 201.387546 64.5567205 87.2127834 -1 8411
8413 3 201.363254 64.611931 87.1396517 -1 8412
8414 3 201.310237 64.6752583 87.0865059 -1 8413
8415 3 201.27134 64.7565131 87.031849 -1 8414
8416 3 201.326386 64.9060806 87.0619567 -1 8415
8417 3 202.986615 65.1958548 87.0360845 -1 7672
8418 3 202.916785 65.2541437 87.0088264 -1 8417
8419 3 202.879076 65.2440366 86.948843 -1 8418
8420 3 204.463695 65.5934314 86.6341407 -1 7661
8421 3 204.127311 65.8226682 86.517168 -1 8420
8422 3 204.084437 65.8163825 86.4830594 -1 8421
8423 3 203.961628 65.8461429 86.3423503 -1 8422
8424 3 203.892881 65.8917676 86.1245113 -1 8423
8425 3 203.836337 65.9775219 86.0380165 -1 8424
8426 3 203.752805 66.1250738 85.9595656 -1 8425
8427 3 203.81365 65.9901838 85.9752733 -1 8425
8428 3 203.785232 66.016798 85.9081253 -1 8427
8429 3 203.705796 66.1322052 85.8103449 -1 8428
8430 3 203.668348 66.1613002 85.7131583 -1 8429
8431 3 203.612572 66.292591 85.5882622 -1 8430
8432 3 203.587455 66.260096 85.5079751 -1 8431
8433 3 203.511021 66.3130784 85.4256632 -1 8432
8434 3 203.509632 66.3288766 85.3382668 -1 8433
8435 3 203.523299 66.3472675 85.2530217 -1 8434
[truncated: 41,462 more chars]
