# Supplementary material for: Communication from Learned to Innate Olfactory Processing Centers Is Required for Memory Retrieval in Drosophila
Source: Neuron. 2018 Nov 7;100(3):651–668.e8. doi: 10.1016/j.neuron.2018.08.037 (PMC6226615; doi:10.1016/j.neuron.2018.08.037)
Supplement: Data S1. SWC Files Containing the EM and Light Microscopy Reconstructions of the Different Neurons Used in This Study [file mmc5.zip › EM_PD2b1#2.swc]

# SWC format file
# based on specifications at http://research.mssm.edu/cnic/swc.html
# Created by nat::write.neuron.swc
# PointNo Label X Y Z Radius Parent 
1 7 153.348523 49.1465409 84.2460808 2681 -1
2 7 153.676729 49.5611809 85.0547661 -1 1
3 7 153.984462 49.4417287 85.3822301 -1 2
4 7 154.179547 49.5663607 85.7451965 -1 3
5 7 154.068886 49.4181725 86.1738445 -1 4
6 7 154.871402 49.8464418 86.6040973 -1 5
7 7 154.748451 49.5734973 86.8719579 -1 6
8 7 154.840739 49.7682365 86.9871606 -1 7
9 7 154.487847 49.8495661 87.246316 -1 8
10 7 154.827052 50.039807 87.4941459 -1 9
11 7 155.540778 49.6119654 88.606726 -1 10
12 7 156.582359 49.1526177 89.6267748 -1 11
13 7 157.084205 49.0773361 90.0634492 -1 12
14 7 157.722235 48.9331412 90.4521829 -1 13
15 7 157.578512 48.5791182 90.6745423 -1 14
16 7 158.780461 48.2168321 91.3926705 -1 15
17 7 159.978893 47.73916 91.9873917 -1 16
18 7 161.033945 47.0085068 92.774476 -1 17
19 7 162.033178 46.6347433 93.4100856 -1 18
20 7 163.256833 46.2687879 94.1701752 -1 19
21 7 164.421545 46.18425 95.4303001 -1 20
22 7 165.917404 46.5400467 96.9724343 -1 21
23 7 166.758853 46.3291329 97.7057724 -1 22
24 7 167.261031 46.2655924 98.1953021 -1 23
25 7 167.541089 46.3294783 98.3632841 -1 24
26 7 168.611373 46.7471089 99.2786926 -1 25
27 7 169.788924 46.6456722 100.143444 -1 26
28 7 171.167825 46.4226202 100.896874 -1 27
29 7 172.58711 46.6145949 101.51426 -1 28
30 7 174.050434 46.682934 102.588739 -1 29
31 7 175.482041 47.0097992 103.369954 -1 30
32 7 176.756924 47.5308694 103.967519 -1 31
33 7 177.39978 47.9649225 104.197177 -1 32
34 7 178.495654 48.3121533 104.402642 -1 33
35 7 179.159987 48.5582198 104.598849 -1 34
36 7 180.108524 48.7178326 104.603598 -1 35
37 7 181.444025 48.9751157 104.943689 -1 36
38 7 182.68954 48.8465085 105.043835 -1 37
39 7 183.950833 48.6040984 105.525103 -1 38
40 7 185.141314 48.269549 106.222 -1 39
41 7 186.493282 48.8331165 106.656904 -1 40
42 7 188.108637 49.574044 106.849415 -1 41
43 7 189.665311 50.3086776 107.201165 -1 42
44 7 191.390331 51.2064108 107.675799 -1 43
45 7 191.801533 51.5137902 107.815143 -1 44
46 7 192.901995 52.2308348 107.970336 -1 45
47 7 194.471219 52.9616084 108.133279 -1 46
48 7 194.734826 53.123448 108.197235 -1 47
49 7 195.885861 53.6343632 108.291839 -1 48
50 7 196.124309 53.649118 108.271575 -1 49
51 7 197.354007 53.9772892 108.278389 -1 50
52 7 197.858362 54.2275437 108.371706 -1 51
53 7 198.939718 54.834486 108.349956 -1 52
54 7 200.334564 55.3888708 108.005788 -1 53
55 7 201.989703 54.8540815 106.964915 -1 54
56 7 202.867105 56.077549 106.319613 -1 55
57 7 203.147138 56.8048328 106.00256 -1 56
58 7 203.415058 56.5772742 105.882766 -1 57
59 7 203.540121 56.7760354 105.711131 -1 58
60 7 203.635133 57.023151 105.590687 -1 59
61 7 203.854031 56.9653874 105.307315 -1 60
62 7 204.286196 57.1138923 105.071239 -1 61
63 7 204.205319 57.1310762 104.995925 -1 62
64 7 205.012487 58.1761028 104.163203 -1 63
65 7 206.133749 59.2023614 103.252913 -1 64
66 7 206.415784 59.23983 103.102875 -1 65
67 7 207.563285 60.2713372 102.002611 -1 66
68 7 207.669187 60.3212078 101.872104 -1 67
69 7 208.166396 60.5626368 101.390708 -1 68
70 7 208.673523 60.8954328 100.954431 -1 69
71 7 208.721101 61.231973 100.577907 -1 70
72 7 208.708049 61.3613896 100.460235 -1 71
73 7 208.606103 61.8035444 98.5302902 -1 72
74 7 208.597608 62.5557912 97.6046085 -1 73
75 7 208.698791 63.8804202 96.7708197 -1 74
76 7 208.518018 64.559372 96.376645 -1 75
77 7 208.185448 65.2617093 96.052709 -1 76
78 7 207.943246 65.9002381 95.8275599 -1 77
79 7 207.859561 66.0541023 95.7564478 -1 78
80 7 207.261521 66.5639857 95.6316694 -1 79
81 7 207.357877 67.249555 95.4922235 -1 80
82 3 207.155069 67.3092951 95.7510365 -1 81
83 3 206.156302 67.677669 97.334068 -1 82
84 3 206.222709 67.9491266 97.8208052 -1 83
85 3 206.326348 68.2249019 98.3552078 -1 84
86 3 205.95327 68.5071087 99.1496537 -1 85
87 3 205.670296 68.6774013 99.3344564 -1 86
88 3 205.326929 69.0278687 99.6126342 -1 87
89 3 205.085436 69.2774178 99.8075457 -1 88
90 3 204.867776 69.3775731 100.177481 -1 89
91 3 204.687342 69.5740164 100.390229 -1 90
92 3 204.420538 69.6267568 100.644205 -1 91
93 3 204.313168 69.5884429 100.823014 -1 92
94 3 204.253531 69.6605248 100.938205 -1 93
95 3 204.174363 69.6968774 101.196409 -1 94
96 3 204.164541 69.7240834 101.350224 -1 95
97 3 203.665612 69.9008154 101.243995 -1 96
98 3 203.539919 69.9308816 101.266129 -1 97
99 3 203.465025 69.9665271 101.271075 -1 98
100 3 203.374288 70.1157043 101.272551 -1 99
101 3 203.318474 70.0895013 101.293365 -1 100
102 3 203.199509 70.093116 101.298847 -1 101
103 3 203.158267 70.0966033 101.315342 -1 102
104 3 203.143758 70.0798925 101.339946 -1 103
105 3 203.482614 70.1451117 101.304556 -1 100
106 3 204.14126 69.7816112 101.678365 -1 96
107 3 204.408632 69.8601174 102.060805 -1 106
108 3 204.718052 69.9731452 102.504827 -1 107
109 3 204.783805 69.9970714 102.597694 -1 108
110 3 205.138889 70.492757 102.806851 -1 109
111 3 205.332577 71.0150989 103.100909 -1 110
112 3 205.443574 71.2539618 103.242386 -1 111
113 3 205.554107 71.4923706 103.383493 -1 112
114 3 206.562893 71.0859102 104.164941 -1 113
115 3 207.619379 71.2871406 104.768843 -1 114
116 3 207.760427 71.2910741 104.909568 -1 115
117 3 208.383515 71.0188179 105.101244 -1 116
118 3 208.741962 70.8109212 105.275671 -1 117
119 3 209.329919 70.7929132 105.36935 -1 118
120 3 210.099933 70.7535646 105.499615 -1 119
121 3 210.216796 70.7824045 105.545405 -1 120
122 3 210.387184 70.8242079 105.592926 -1 121
123 3 210.730652 70.8967148 105.710522 -1 122
124 3 210.861981 71.0150448 105.762847 -1 123
125 3 211.136797 71.050626 105.818593 -1 124
126 3 211.461155 71.1300555 105.994907 -1 125
127 3 211.673684 71.164082 106.128645 -1 126
128 3 211.846707 71.1950663 106.177074 -1 127
129 3 211.95238 71.2200514 106.221728 -1 128
130 3 212.034026 71.2925503 106.23653 -1 129
131 3 212.223528 71.3466315 106.344234 -1 130
132 3 212.259527 71.3991238 106.379745 -1 131
133 3 212.273136 71.4254231 106.41782 -1 132
134 3 212.401057 71.5402905 106.449944 -1 133
135 3 212.389556 71.5308192 106.512457 -1 134
136 3 212.629179 71.7480743 106.660149 -1 135
137 3 212.794173 71.8172907 106.702021 -1 136
138 3 212.927757 71.8477728 106.747621 -1 137
139 3 213.059661 71.8774969 106.793189 -1 138
140 3 213.260485 71.8586315 106.830009 -1 139
141 3 213.461913 71.8386984 106.866837 -1 140
142 3 214.787715 71.4810405 107.184881 -1 141
143 3 215.537325 71.3293587 107.350871 -1 142
144 3 217.713049 70.8000971 107.250733 -1 143
145 3 217.929151 70.7576621 107.226429 -1 144
146 3 218.179966 70.6903418 107.226787 -1 145
147 3 218.427154 70.6860921 107.19958 -1 146
148 3 218.855357 70.5688212 107.153678 -1 147
149 3 220.55501 70.1342124 107.162398 -1 148
150 3 221.149995 70.0018128 107.184303 -1 149
151 3 221.488792 69.9068122 107.189794 -1 150
152 3 221.727704 69.8165212 107.189777 -1 151
153 3 223.296683 69.611841 107.207028 -1 152
154 3 223.712156 69.5827904 107.211544 -1 153
155 3 224.073028 69.6010074 107.210085 -1 154
156 3 224.407085 69.7019221 107.201911 -1 155
157 3 224.793738 69.8105868 107.197497 -1 156
158 3 226.642847 70.1543295 107.281245 -1 157
159 3 227.716661 70.275488 107.259954 -1 158
160 3 229.359373 70.6827577 107.114017 -1 159
161 3 229.696136 70.7455734 107.105289 -1 160
162 3 230.147273 70.7451948 107.110703 -1 161
163 3 230.508913 70.8412323 107.125607 -1 162
164 3 230.738998 70.8324833 107.130057 -1 163
165 3 230.900917 70.836887 107.127282 -1 164
166 3 232.916566 71.6092723 107.541248 -1 165
167 3 233.510036 72.34282 107.824691 -1 166
168 3 233.529318 72.7496265 107.863602 -1 167
169 3 233.486778 72.9232188 107.916402 -1 168
170 3 234.151162 72.9025516 108.000498 -1 169
171 3 234.453213 72.952371 108.078454 -1 170
172 3 234.57482 73.0214467 108.113503 -1 171
173 3 234.718047 73.203269 108.150773 -1 172
174 3 234.720687 73.3405428 108.229576 -1 173
175 3 234.711887 73.4062059 108.307258 -1 174
176 3 234.701036 73.4347713 108.325478 -1 175
177 3 234.701761 73.4739684 108.345132 -1 176
178 3 234.705363 73.4948301 108.365268 -1 177
179 3 234.739675 73.5138989 108.389408 -1 178
180 3 234.781452 73.4989525 108.454355 -1 179
181 3 234.800334 73.4984115 108.476632 -1 180
182 3 234.835374 73.4910251 108.501073 -1 181
183 3 234.850554 73.4796367 108.522958 -1 182
184 3 234.913826 73.4815497 108.551048 -1 183
185 3 234.957989 73.4812776 108.576668 -1 184
186 3 235.053425 73.4979698 108.608905 -1 185
187 3 235.291794 73.5396314 108.659817 -1 186
188 3 235.644149 73.5822785 108.725965 -1 187
189 3 236.071684 73.7257291 108.76179 -1 188
190 3 236.184977 73.7551627 108.756771 -1 189
191 3 236.362116 73.8672628 108.739748 -1 190
192 3 236.417663 73.8922362 108.727085 -1 191
193 3 236.270118 73.9864904 108.607582 -1 192
194 3 236.494602 73.9325998 108.776768 -1 192
195 3 236.607921 73.9901565 108.851052 -1 194
196 3 236.651991 74.1072097 108.915568 -1 195
197 3 236.702609 74.1930929 108.961314 -1 196
198 3 236.809701 74.2272936 109.015065 -1 197
199 3 236.822184 74.2294138 109.076349 -1 198
200 3 236.849385 74.2412833 109.099761 -1 199
201 3 236.859624 74.2496173 109.120934 -1 200
202 3 236.884892 74.2780469 109.143917 -1 201
203 3 236.916319 74.3174705 109.167607 -1 202
204 3 236.958285 74.3394177 109.192893 -1 203
205 3 237.145544 74.3622122 109.297414 -1 204
206 3 237.29648 74.3802918 109.337455 -1 205
207 3 237.521962 74.447297 109.386948 -1 206
208 3 237.76943 74.4579922 109.360377 -1 207
209 3 237.922003 74.4132479 109.361582 -1 208
210 3 237.987294 74.3848558 109.350805 -1 209
211 3 238.339136 74.3354691 109.378959 -1 210
212 3 238.547619 74.3115207 109.387426 -1 211
213 3 238.760172 74.2604684 109.396851 -1 212
214 3 239.153484 74.4358587 109.48709 -1 213
215 3 239.299831 74.4984174 109.52573 -1 214
216 3 239.436683 74.5619591 109.563017 -1 215
217 3 239.528684 74.6506029 109.593767 -1 216
218 3 239.670109 74.7967032 109.629936 -1 217
219 3 239.701977 74.8732265 109.65275 -1 218
220 3 239.823247 75.0155353 109.68608 -1 219
221 3 239.967055 75.1466414 109.722456 -1 220
222 3 240.041635 75.186643 109.751483 -1 221
223 3 240.145315 75.2838346 109.783077 -1 222
224 3 240.173028 75.4751492 109.802584 -1 223
225 3 240.215448 75.3851479 109.830112 -1 224
226 3 240.222989 75.4712899 109.889224 -1 225
227 3 240.267131 75.5107589 109.914111 -1 226
228 3 240.414454 75.7155155 109.968537 -1 227
229 3 240.600217 75.8613545 110.009051 -1 228
230 3 240.7235 76.0361178 110.040526 -1 229
231 3 240.743176 76.0931933 110.081529 -1 230
232 3 240.801246 76.1854692 110.106529 -1 231
233 3 240.838144 76.2159119 110.130398 -1 232
234 3 240.885695 76.288481 110.154482 -1 233
235 3 240.908409 76.3305573 110.176188 -1 234
236 3 240.959595 76.4107765 110.200446 -1 235
237 3 240.985662 76.4651052 110.222188 -1 236
238 3 240.995451 76.4993892 110.242404 -1 237
239 3 241.013326 76.5506959 110.263153 -1 238
240 3 241.029395 76.6168267 110.283231 -1 239
241 3 241.009778 76.6571862 110.319426 -1 240
242 3 241.014218 76.6830102 110.339151 -1 241
243 3 241.010603 76.7299346 110.357239 -1 242
244 3 241.006979 76.7768813 110.375312 -1 243
245 3 241.001854 76.8340244 110.392884 -1 244
246 3 240.976633 76.9729676 110.425369 -1 245
247 3 240.979741 77.0348905 110.463627 -1 246
248 3 240.996298 77.1050527 110.483441 -1 247
249 3 241.003687 77.1488468 110.502879 -1 248
250 3 240.996666 77.1958616 110.520403 -1 249
251 3 240.988451 77.2354037 110.537993 -1 250
252 3 240.734117 76.9292441 110.535053 -1 251
253 3 240.722366 76.9193239 110.55371 -1 252
254 3 240.746762 76.8938786 110.57743 -1 253
255 3 240.754205 76.9106792 110.597732 -1 254
256 3 240.984569 77.2853728 110.555792 -1 251
257 3 241.008786 77.3679163 110.595866 -1 256
258 3 241.044409 77.4390008 110.617864 -1 257
259 3 241.106673 77.5232709 110.642697 -1 258
260 3 241.187528 77.6044927 110.689635 -1 259
261 3 241.203623 77.6683906 110.729077 -1 260
262 3 241.223948 77.6905695 110.750623 -1 261
263 3 241.271657 77.753945 110.793914 -1 262
264 3 241.319661 77.7978413 110.81809 -1 263
265 3 241.333576 77.8282611 110.83852 -1 264
266 3 241.39152 77.8847873 110.863425 -1 265
267 3 241.420693 77.9111757 110.905605 -1 266
268 3 241.473598 77.9928766 110.928915 -1 267
269 3 241.510584 78.0505817 110.951097 -1 268
270 3 241.590956 78.1551232 110.976788 -1 269
271 3 241.621209 78.200478 110.998519 -1 270
272 3 241.656984 78.2498519 111.020743 -1 271
273 3 241.692701 78.2870697 111.043394 -1 272
274 3 241.73439 78.3339586 111.066374 -1 273
275 3 241.751677 78.3610539 111.087153 -1 274
276 3 241.756233 78.3801028 111.1067 -1 275
277 3 241.769126 78.410793 111.126792 -1 276
278 3 241.792299 78.473879 111.146835 -1 277
279 3 241.8547 78.5689392 111.189994 -1 278
280 3 241.87049 78.6177112 111.209642 -1 279
281 3 241.907406 78.7842489 111.246692 -1 280
282 3 241.954953 78.9644795 111.264601 -1 281
283 3 241.96504 79.0612129 111.281441 -1 282
284 3 241.967495 79.0975736 111.319518 -1 283
285 3 241.965696 79.1740758 111.335735 -1 284
286 3 241.960489 79.2146296 111.353048 -1 285
287 3 241.963984 79.2857923 111.370069 -1 286
288 3 241.955806 79.3338076 111.386686 -1 287
289 3 241.971426 79.4084404 111.404932 -1 288
290 3 242.075686 79.5581806 111.488996 -1 289
291 3 242.061824 79.6420015 111.503271 -1 290
292 3 242.082378 79.765353 111.519749 -1 291
293 3 242.099927 79.8716224 111.536583 -1 292
294 3 242.12571 80.0005637 111.572824 -1 293
295 3 242.131785 80.0685519 111.589963 -1 294
296 3 242.136332 80.1222838 111.607555 -1 295
297 3 242.158747 80.1788139 111.627042 -1 296
298 3 242.200076 80.2344124 111.648703 -1 297
299 3 242.237472 80.2870129 111.670022 -1 298
300 3 242.342862 80.4750765 111.692582 -1 299
301 3 242.372445 80.5307778 111.732244 -1 300
302 3 242.403246 80.5699248 111.753318 -1 301
303 3 242.437977 80.6112013 111.77471 -1 302
304 3 242.456458 80.6383556 111.794951 -1 303
305 3 242.476185 80.6589306 111.815648 -1 304
306 3 242.50373 80.6846804 111.83696 -1 305
307 3 242.509901 80.7122007 111.855779 -1 306
308 3 242.542233 80.7515612 111.876928 -1 307
309 3 242.527616 80.8186202 111.9109 -1 308
310 3 242.516947 80.8630831 111.946423 -1 309
311 3 242.504692 80.8849759 111.963419 -1 310
312 3 242.512959 80.9174731 111.982167 -1 311
313 3 242.542617 80.9472839 112.003435 -1 312
314 3 242.545175 80.9795189 112.021539 -1 313
315 3 242.547988 80.995571 112.040498 -1 314
316 3 242.569158 81.0545597 112.059276 -1 315
317 3 242.6007 81.0921783 112.080301 -1 316
318 3 242.632997 81.1794984 112.098779 -1 317
319 3 242.638659 81.2719033 112.133436 -1 318
320 3 242.664531 81.3819449 112.149892 -1 319
321 3 242.694189 81.4836625 112.167151 -1 320
322 3 242.712913 81.5626579 112.203802 -1 321
323 3 242.761914 81.6416358 112.224307 -1 322
324 3 242.799491 81.7698424 112.240808 -1 323
325 3 242.844182 81.8391451 112.261256 -1 324
326 3 242.88218 81.9110044 112.280792 -1 325
327 3 242.919675 81.9656281 112.301198 -1 326
328 3 242.98442 82.0486496 112.322911 -1 327
329 3 243.114105 82.1277079 112.351739 -1 328
330 3 243.507625 82.5161198 112.390149 -1 329
331 3 243.565075 82.5769586 112.431293 -1 330
332 3 243.629872 82.6509037 112.452985 -1 331
333 3 243.838343 82.8596226 112.326233 -1 332
334 3 243.915192 82.9482228 112.309315 -1 333
335 3 244.08084 83.0857073 112.298224 -1 334
336 3 244.216346 83.2263615 112.283695 -1 335
337 3 244.413293 83.3324279 112.277075 -1 336
338 3 244.461133 83.3375475 112.262047 -1 337
339 3 244.49415 83.3485075 112.245207 -1 338
340 3 244.534237 83.372478 112.22823 -1 339
341 3 244.586792 83.389531 112.212868 -1 340
342 3 244.645103 83.4040731 112.19819 -1 341
343 3 244.711072 83.4229884 112.183944 -1 342
344 3 244.773587 83.4339814 112.169834 -1 343
345 3 244.833312 83.4390228 112.155805 -1 344
346 3 244.91296 83.466618 112.142211 -1 345
347 3 244.984591 83.4831007 112.12852 -1 346
348 3 245.104173 83.5201165 112.117963 -1 347
349 3 245.248922 83.6158586 112.105883 -1 348
350 3 245.371275 83.7280319 112.129309 -1 349
351 3 245.70432 83.9216484 112.127444 -1 350
352 3 245.818471 84.0157455 112.112009 -1 351
353 3 245.869206 84.0853144 112.092485 -1 352
354 3 245.916586 84.1789149 112.071041 -1 353
355 3 245.969211 84.4414246 112.116304 -1 354
356 3 245.99915 84.6843843 112.025174 -1 355
357 3 246.02032 84.7560561 112.002848 -1 356
358 3 246.185308 85.0219605 111.882937 -1 357
359 3 246.342803 85.1511713 111.848597 -1 358
360 3 246.424482 85.1793296 111.795353 -1 359
361 3 246.469015 85.2343634 111.775926 -1 360
362 3 246.540903 85.2728237 111.759786 -1 361
363 3 246.585759 85.3123494 111.741376 -1 362
364 3 246.63906 85.3446906 111.724102 -1 363
365 3 246.707727 85.3946689 111.706827 -1 364
366 3 246.791722 85.4408701 111.690972 -1 365
367 3 246.852059 85.4854449 111.673325 -1 366
368 3 246.932176 85.5304477 111.657154 -1 367
369 3 247.017971 85.5846401 111.640745 -1 368
370 3 247.091524 85.6438492 111.622997 -1 369
371 3 247.218091 85.6648718 111.573108 -1 370
372 3 247.262769 85.6850701 111.555735 -1 371
373 3 247.338589 85.7240419 111.539403 -1 372
374 3 247.381767 85.7431838 111.521946 -1 373
375 3 247.46539 85.7729853 111.506762 -1 374
376 3 247.546397 85.7840914 111.492632 -1 375
377 3 247.611659 85.7716746 111.478928 -1 376
378 3 247.756332 85.7346558 111.472785 -1 377
379 3 247.890006 85.7963084 111.458884 -1 378
380 3 248.065739 85.7071223 111.419618 -1 379
381 3 248.216895 85.7349596 111.409174 -1 380
382 3 248.374778 85.7350252 111.401096 -1 381
383 3 248.676912 85.7946261 111.379473 -1 382
384 3 248.776251 85.7710956 111.368701 -1 383
385 3 249.049226 85.7604666 111.408438 -1 384
386 3 249.342045 85.6771918 111.454954 -1 385
387 3 249.401514 85.6359465 111.481871 -1 386
388 3 249.505672 85.6195771 111.52979 -1 387
389 3 249.591796 85.5928607 111.557595 -1 388
390 3 249.691759 85.5836491 111.585093 -1 389
391 3 249.98473 85.6345638 111.621779 -1 390
392 3 250.023123 85.6472976 111.643227 -1 391
393 3 250.146123 85.7602696 111.662954 -1 392
394 3 250.184289 85.7895348 111.683092 -1 393
395 3 250.232156 85.8227557 111.723306 -1 394
396 3 250.33246 85.8148403 111.770446 -1 395
397 3 250.383017 85.8116778 111.833427 -1 396
398 3 250.408586 85.8274533 111.853725 -1 397
399 3 250.440062 85.8115239 111.876944 -1 398
400 3 250.477357 85.8037848 111.899942 -1 399
401 3 250.474486 85.8059394 111.91929 -1 400
402 3 250.475457 85.8238037 111.977115 -1 401
403 3 250.481836 85.8558182 111.994751 -1 402
404 3 250.479473 85.8755626 112.012732 -1 403
405 3 250.477051 85.8962856 112.030627 -1 404
406 3 250.476028 85.9200349 112.048378 -1 405
407 3 250.469155 85.9619002 112.064261 -1 406
408 3 250.456669 86.0180148 112.0786 -1 407
409 3 250.452996 86.0664629 112.113878 -1 408
410 3 250.450108 86.095017 112.131091 -1 409
411 3 250.447138 86.1118778 112.149227 -1 410
412 3 250.447912 86.1192517 112.168389 -1 411
413 3 250.448945 86.135425 112.186864 -1 412
414 3 250.454268 86.1723766 112.203984 -1 413
415 3 250.499724 86.2140137 112.223618 -1 414
416 3 250.470922 86.2125826 112.241345 -1 415
417 3 250.471173 86.2550773 112.257641 -1 416
418 3 250.480895 86.2718816 112.27668 -1 417
419 3 250.502609 86.300238 112.295656 -1 418
420 3 250.516031 86.3348742 112.313523 -1 419
421 3 250.534373 86.3669245 112.331951 -1 420
422 3 250.559272 86.3955204 112.351128 -1 421
423 3 250.606577 86.4344188 112.371087 -1 422
424 3 250.629815 86.4511984 112.391094 -1 423
425 3 250.749641 86.4305321 112.421124 -1 424
426 3 250.989811 86.3855911 112.422416 -1 425
427 3 251.083966 86.3764646 112.469417 -1 426
428 3 251.11398 86.3575959 112.492879 -1 427
429 3 251.177704 86.3458745 112.5182 -1 428
430 3 251.253595 86.3291272 112.544832 -1 429
431 3 251.315507 86.321198 112.569735 -1 430
432 3 251.363244 86.3259688 112.59256 -1 431
433 3 251.400718 86.3446753 112.613479 -1 432
434 3 251.6076 86.4342007 112.640707 -1 433
435 3 251.907173 86.6032681 112.707361 -1 434
436 3 252.054308 86.6644039 112.732522 -1 435
437 3 252.248439 86.7140445 112.761985 -1 436
438 3 252.447287 86.6811676 112.798817 -1 437
439 3 252.546987 86.6348967 112.829755 -1 438
440 3 252.697998 86.5941595 112.804345 -1 439
441 3 252.968726 86.5439054 112.907511 -1 440
442 3 253.072373 86.5230361 112.956526 -1 441
443 3 253.128482 86.525544 112.980217 -1 442
444 3 253.200235 86.536898 113.004253 -1 443
445 3 253.278248 86.5525733 113.028358 -1 444
446 3 253.239068 86.2993842 113.04796 -1 445
447 3 253.272567 86.1846357 113.040641 -1 446
448 3 253.281186 86.1797394 113.021759 -1 447
449 3 253.293384 86.2190716 112.979267 -1 448
450 3 253.349882 86.5911394 113.049984 -1 445
451 3 253.563988 86.639119 113.100859 -1 450
452 3 253.620347 86.6387842 113.124838 -1 451
453 3 253.674253 86.6159624 113.150652 -1 452
454 3 253.742375 86.5737576 113.179231 -1 453
455 3 253.847951 86.5351472 113.210195 -1 454
456 3 253.888142 86.48819 113.237256 -1 455
457 3 253.894098 86.4715787 113.279107 -1 456
458 3 253.93366 86.4178447 113.306778 -1 457
459 3 254.019577 86.3896575 113.335494 -1 458
460 3 254.086379 86.3311283 113.365617 -1 459
461 3 254.148118 86.2800427 113.394729 -1 460
462 3 254.256772 86.2113213 113.488918 -1 461
463 3 254.338263 86.1637081 113.519235 -1 462
464 3 254.481342 86.1408369 113.551754 -1 463
465 3 254.541831 86.0677138 113.582977 -1 464
466 3 254.565853 86.0142269 113.609757 -1 465
467 3 254.617244 85.9502116 113.639537 -1 466
468 3 254.629718 85.8786076 113.667227 -1 467
469 3 254.66021 85.850758 113.692141 -1 468
470 3 254.697492 85.8378752 113.716152 -1 469
471 3 254.724286 85.8300211 113.738928 -1 470
472 3 254.752856 85.8146001 113.762555 -1 471
473 3 254.863689 85.7570885 113.796206 -1 472
474 3 255.098439 85.5789775 113.870618 -1 473
475 3 255.233257 85.4641404 113.911681 -1 474
476 3 255.281562 85.4110517 113.940499 -1 475
477 3 255.439179 85.1802892 113.893794 -1 476
478 3 255.499721 85.0344316 113.952825 -1 477
479 3 255.672226 84.8538395 113.882165 -1 478
480 3 255.770094 84.7140751 113.862618 -1 479
481 3 255.841135 84.6076755 113.837822 -1 480
482 3 255.924937 84.388486 113.804845 -1 481
483 3 255.93936 84.3194973 113.792466 -1 482
484 3 255.964161 84.2875287 113.777175 -1 483
485 3 256.028393 84.2122751 113.769054 -1 484
486 3 256.139341 84.0783703 113.770184 -1 485
487 3 256.261263 83.9260211 113.75367 -1 486
488 3 256.408882 83.8450752 113.752197 -1 487
489 3 256.497683 83.743212 113.748545 -1 488
490 3 256.620125 83.5981738 113.751703 -1 489
491 3 256.801695 83.3804713 113.76656 -1 490
492 3 256.906574 83.2883703 113.763136 -1 491
493 3 257.034059 83.0266251 113.840025 -1 492
494 3 257.085145 82.9379131 113.811989 -1 493
495 3 257.107615 82.7135688 113.939107 -1 494
496 3 257.113805 82.6820363 113.963305 -1 495
497 3 257.140025 82.4782129 114.006992 -1 496
498 3 256.993012 82.2088413 114.04497 -1 497
499 3 256.976324 82.0818199 114.077642 -1 498
500 3 256.919544 81.8764219 114.115695 -1 499
501 3 256.862971 81.6824185 114.152638 -1 500
502 3 256.803174 81.5106257 114.187035 -1 501
503 3 256.781507 81.371468 114.220871 -1 502
504 3 256.649746 81.2653505 114.263386 -1 503
505 3 256.513996 81.0669936 114.294925 -1 504
506 3 256.334389 80.7325932 114.337755 -1 505
507 3 256.095326 80.4061661 114.333755 -1 506
508 3 256.025364 80.2901604 114.320169 -1 507
509 3 255.887049 80.1527508 114.303394 -1 508
510 3 255.745095 80.0208474 114.347538 -1 509
511 3 255.715106 79.9973389 114.368299 -1 510
512 3 255.439364 79.7312062 114.250719 -1 511
513 3 255.398152 79.6969261 114.23037 -1 512
514 3 255.378722 79.651794 114.212977 -1 513
515 3 255.336693 79.6035687 114.194038 -1 514
516 3 255.248473 79.4749937 114.179892 -1 515
517 3 255.115159 79.3544634 114.202387 -1 516
518 3 254.988277 79.2623315 114.222277 -1 517
519 3 254.87688 79.181885 114.242146 -1 518
520 3 254.785106 79.1338794 114.260145 -1 519
521 3 254.724856 79.0481981 114.284867 -1 520
522 3 254.673636 78.9365742 114.313152 -1 521
523 3 254.817413 78.9101852 114.121336 -1 522
524 3 254.864733 78.9339588 114.081426 -1 523
525 3 254.882907 78.9859713 114.056708 -1 524
526 3 254.888069 78.9979212 114.035166 -1 525
527 3 254.889342 78.9974876 114.014615 -1 526
528 3 254.893526 78.9991905 113.994084 -1 527
529 3 254.862424 78.9913984 113.950851 -1 528
530 3 254.863133 78.9872402 113.930647 -1 529
531 3 254.866865 78.9685999 113.912236 -1 530
532 3 254.873861 78.9308911 113.896122 -1 531
533 3 254.88333 78.8698602 113.861969 -1 532
534 3 254.885318 78.8220002 113.825763 -1 533
535 3 254.889173 78.7868342 113.809087 -1 534
536 3 254.884888 78.7628807 113.790524 -1 535
537 3 254.894438 78.7485888 113.772117 -1 536
538 3 254.91969 78.7229333 113.756246 -1 537
539 3 254.91674 78.6880822 113.738937 -1 538
540 3 254.887564 78.6497547 113.719749 -1 539
541 3 254.911168 78.5843703 113.707921 -1 540
542 3 254.918449 78.5561032 113.690773 -1 541
543 3 254.918078 78.5298593 113.672751 -1 542
544 3 254.925667 78.5099351 113.65474 -1 543
545 3 254.968872 78.4297783 113.583802 -1 544
546 3 255.00602 78.3462618 113.55421 -1 545
547 3 255.039356 78.3243899 113.538574 -1 546
548 3 255.056287 78.299066 113.521894 -1 547
549 3 255.090312 78.264442 113.507649 -1 548
550 3 255.135625 78.2162894 113.495787 -1 549
551 3 255.13439 78.1644289 113.480338 -1 550
552 3 255.137071 78.1377547 113.462562 -1 551
553 3 255.124407 78.102213 113.444402 -1 552
554 3 255.130841 78.0896978 113.425448 -1 553
555 3 255.156886 78.0528804 113.369064 -1 554
556 3 255.183653 78.0131182 113.354694 -1 555
557 3 255.207823 77.9932768 113.338005 -1 556
558 3 255.237987 77.9603176 113.323199 -1 557
559 3 255.247543 77.8719283 113.291598 -1 558
560 3 255.281237 77.7373625 113.246015 -1 559
561 3 255.284976 77.7055026 113.228803 -1 560
562 3 255.285071 77.6714567 113.211503 -1 561
563 3 255.268895 77.6321053 113.193356 -1 562
564 3 255.268451 77.5943776 113.176381 -1 563
565 3 255.278506 77.5440409 113.161622 -1 564
566 3 255.296504 77.5080477 113.125137 -1 565
567 3 255.292446 77.4625251 113.087733 -1 566
568 3 255.291107 77.427529 113.07036 -1 567
569 3 255.391842 77.4306089 113.0787 -1 568
570 3 255.471767 77.4104253 113.066744 -1 569
571 3 255.548379 77.3803476 112.992731 -1 570
572 3 255.582874 77.3646476 112.976381 -1 571
573 3 255.732464 77.2444747 112.980776 -1 572
574 3 255.820632 77.2093237 113.012926 -1 573
575 3 255.862487 77.1666229 113.041955 -1 574
576 3 255.844753 77.1771712 112.997406 -1 574
577 3 255.908338 77.1660741 112.920091 -1 576
578 3 255.991114 77.0455415 112.876857 -1 577
579 3 256.072727 76.9515106 112.85169 -1 578
580 3 256.19468 76.8973911 112.846696 -1 579
581 3 256.22418 76.8370569 112.834561 -1 580
582 3 256.164235 76.8921351 112.802659 -1 581
583 3 256.14296 76.8897776 112.780098 -1 582
584 3 256.155047 76.8574749 112.763508 -1 583
585 3 256.305429 76.7153844 112.833305 -1 581
586 3 256.43274 76.6973783 112.803853 -1 585
587 3 256.518935 76.6913136 112.790676 -1 586
588 3 256.612571 76.743014 112.771918 -1 587
589 3 256.73485 76.7110548 112.743382 -1 588
590 3 256.900177 76.7518478 112.773705 -1 589
591 3 256.974091 76.7763259 112.798191 -1 590
592 3 257.113972 76.7790372 112.788273 -1 591
593 3 257.194092 76.8662547 112.764298 -1 592
594 3 257.251098 76.900305 112.723122 -1 593
595 3 257.261706 76.9508852 112.676419 -1 594
596 3 257.29254 76.9784577 112.633827 -1 595
597 3 257.298758 76.9347333 112.575864 -1 596
598 3 257.320042 76.9162792 112.558493 -1 597
599 3 257.329407 76.937081 112.53595 -1 598
600 3 257.353551 76.9369787 112.516832 -1 599
601 3 257.355725 76.8912065 112.500848 -1 600
602 3 257.362929 76.8658267 112.483076 -1 601
603 3 257.367961 76.8384162 112.465342 -1 602
604 3 257.370211 76.8206165 112.446351 -1 603
605 3 257.359434 76.8445968 112.400764 -1 604
606 3 257.373209 76.8686116 112.378223 -1 605
607 3 257.377324 76.8735529 112.356945 -1 606
608 3 257.404161 76.8512754 112.340384 -1 607
609 3 257.415108 76.8272618 112.322733 -1 608
610 3 257.431309 76.8047373 112.305339 -1 609
611 3 257.470416 76.7811477 112.289883 -1 610
612 3 257.555131 76.7563247 112.257086 -1 611
613 3 257.606063 76.7259966 112.243271 -1 612
614 3 257.637951 76.6809986 112.229504 -1 613
615 3 257.666136 76.6634731 112.212502 -1 614
616 3 257.674193 76.6077852 112.197976 -1 615
617 3 257.723468 76.6070341 112.159719 -1 616
618 3 257.771611 76.5846237 112.12367 -1 617
619 3 257.795977 76.5532639 112.107817 -1 618
620 3 257.818987 76.5334352 112.090619 -1 619
621 3 257.815055 76.4738251 112.075531 -1 620
622 3 257.828001 76.4421342 112.058793 -1 621
623 3 257.974981 76.4783444 112.045405 -1 622
624 3 258.054268 76.4631306 112.010967 -1 623
625 3 258.065625 76.4330968 111.993917 -1 624
626 3 258.107817 76.6260752 111.976558 -1 624
627 3 258.097786 76.736517 111.85826 -1 626
628 3 258.106367 76.7439138 111.815846 -1 627
629 3 258.154239 76.7349577 111.79936 -1 628
630 3 258.235821 76.738908 111.741789 -1 629
631 3 258.524308 76.6741997 111.60148 -1 630
632 3 258.696094 76.5757661 111.540319 -1 631
633 3 258.715971 76.594216 111.518669 -1 632
634 3 258.812794 76.6999944 111.493555 -1 633
635 3 258.944117 76.8178166 111.448516 -1 634
636 3 259.184863 76.894275 111.415928 -1 635
637 3 259.102493 77.0001153 111.462073 -1 636
638 3 259.057101 77.0092455 111.478906 -1 637
639 3 259.016546 76.9804329 111.500134 -1 638
640 3 258.999964 77.0393617 111.513787 -1 639
641 3 258.992049 77.1484792 111.54389 -1 640
642 3 258.948141 77.2320779 111.595166 -1 641
643 3 258.929408 77.3624943 111.664397 -1 642
644 3 258.928387 77.4601219 111.696144 -1 643
645 3 258.911901 77.5399342 111.728632 -1 644
646 3 258.894338 77.5900564 111.743099 -1 645
647 3 258.880461 77.6451071 111.75731 -1 646
648 3 258.841475 77.7846375 111.760716 -1 647
649 3 258.805854 77.8814774 111.768918 -1 648
650 3 258.79312 77.9304867 111.8049 -1 649
651 3 258.735402 77.9385562 111.736707 -1 650
652 3 258.70509 77.9595899 111.690189 -1 651
653 3 258.760675 77.9683422 111.819573 -1 650
654 3 258.770469 78.0181386 111.899145 -1 653
655 3 258.812678 78.049904 111.940891 -1 654
656 3 258.857159 78.1865974 111.99262 -1 655
657 3 258.874076 78.2327282 112.009937 -1 656
658 3 259.011783 78.3104009 112.053552 -1 657
659 3 259.254781 78.2582226 112.076491 -1 658
660 3 259.544243 78.3946485 112.103273 -1 659
661 3 259.569995 78.4193219 112.123416 -1 660
662 3 259.559723 78.5419379 112.151454 -1 661
663 3 259.551125 78.61447 112.205967 -1 662
664 3 259.560709 78.6328555 112.225624 -1 663
665 3 259.568048 78.6230146 112.248168 -1 664
666 3 259.562447 78.728169 112.257394 -1 665
667 3 259.580458 78.7793256 112.295041 -1 666
668 3 259.606707 78.7653186 112.319333 -1 667
669 3 259.676222 78.7188565 112.496827 -1 668
670 3 259.625722 78.6808013 112.518404 -1 669
671 3 259.603592 78.663148 112.539734 -1 670
672 3 259.575286 78.6441204 112.581731 -1 671
673 3 259.595989 78.6828369 112.599894 -1 672
674 3 259.21528 76.8915477 111.397283 -1 636
675 3 259.252514 76.8931689 111.378674 -1 674
676 3 259.274201 76.8778439 111.36072 -1 675
677 3 259.456782 76.9029537 111.371475 -1 676
678 3 259.664574 76.9516816 111.360226 -1 677
679 3 259.64752 76.9836059 111.376743 -1 678
680 3 259.618387 77.0061226 111.393391 -1 679
681 3 259.680602 76.9616344 111.339126 -1 678
682 3 259.769427 77.0085617 111.29813 -1 681
683 3 259.789611 77.1637558 111.261748 -1 682
684 3 259.800641 77.2214222 111.235189 -1 683
685 3 259.859766 77.3946784 111.178579 -1 684
686 3 259.878378 77.4434114 111.153549 -1 685
687 3 259.977102 77.5662582 111.210922 -1 686
688 3 260.089462 77.6496771 111.252198 -1 687
689 3 260.216811 77.7142891 111.317575 -1 688
690 3 260.356156 77.8279217 111.378405 -1 689
691 3 260.40572 77.8157626 111.488712 -1 690
692 3 260.423285 77.8070727 111.511975 -1 691
693 3 260.437427 77.8060539 111.534172 -1 692
694 3 260.439923 77.8413394 111.572735 -1 693
695 3 260.412474 77.8050663 111.616988 -1 694
696 3 260.382369 77.7559576 111.662456 -1 695
697 3 260.369811 77.7285663 111.685675 -1 696
698 3 258.751582 76.5325817 111.591567 -1 632
699 3 258.753885 76.5184275 111.61446 -1 698
700 3 257.703448 76.4121831 112.030904 -1 622
701 3 257.663115 76.3890267 111.987819 -1 700
702 3 257.610514 76.338527 111.946624 -1 701
703 3 257.573621 76.2834114 111.928318 -1 702
704 3 257.471986 76.1749138 111.846817 -1 703
705 3 257.391642 76.0345191 111.812641 -1 704
706 3 257.327927 75.8767063 111.739095 -1 705
707 3 257.288215 75.8752127 111.714749 -1 706
708 3 257.230325 75.8860792 111.687609 -1 707
709 3 257.227912 75.884238 111.666372 -1 708
710 3 257.225153 75.929881 111.64017 -1 709
711 3 257.224633 75.8663996 111.625491 -1 710
712 3 257.221434 75.8375999 111.60698 -1 711
713 3 257.234508 75.7268748 111.555811 -1 712
714 3 257.241062 75.6421391 111.52262 -1 713
715 3 257.249704 75.5654711 111.510019 -1 714
716 3 255.291657 77.3991289 113.052455 -1 568
717 3 255.252354 77.2796835 112.998727 -1 716
718 3 255.214521 77.1726086 112.98564 -1 717
719 3 255.166437 77.0617786 112.97201 -1 718
720 3 255.148604 76.9878345 112.957164 -1 719
721 3 255.158569 76.9532404 112.940664 -1 720
722 3 255.169364 76.8675946 112.88757 -1 721
723 3 255.168909 76.8055811 112.872968 -1 722
724 3 255.173209 76.7140722 112.861828 -1 723
725 3 255.192252 76.6278013 112.851442 -1 724
726 3 255.201017 76.5250577 112.84185 -1 725
727 3 255.197857 76.4211184 112.831315 -1 726
728 3 255.131373 76.1852197 112.786647 -1 727
729 3 255.082659 76.0911051 112.770912 -1 728
730 3 255.060417 76.018888 112.755277 -1 729
731 3 255.032358 75.9560494 112.738125 -1 730
732 3 255.018005 75.9146458 112.719994 -1 731
733 3 255.006309 75.8544951 112.704022 -1 732
734 3 255.004449 75.7683621 112.649392 -1 733
735 3 255.008205 75.7498103 112.630529 -1 734
736 3 255.008896 75.7200648 112.612527 -1 735
737 3 255.010966 75.6922912 112.594443 -1 736
738 3 255.014971 75.687492 112.553058 -1 737
739 3 255.015535 75.6840416 112.532339 -1 738
740 3 255.010684 75.6709594 112.512103 -1 739
741 3 255.00791 75.6363701 112.494244 -1 740
742 3 255.004879 75.6180665 112.474697 -1 741
743 3 254.995521 75.5927549 112.455275 -1 742
744 3 254.984423 75.5402619 112.417301 -1 743
745 3 254.980247 75.5282093 112.396991 -1 744
746 3 254.976211 75.5016965 112.378155 -1 745
747 3 254.891383 75.2727854 112.287574 -1 746
748 3 254.864789 75.1742701 112.273819 -1 747
749 3 254.794228 74.9272667 112.27081 -1 748
750 3 254.721379 74.7502395 112.217951 -1 749
751 3 254.725271 74.7166139 112.200445 -1 750
752 3 254.723825 74.6842271 112.182298 -1 751
753 3 254.725495 74.6856184 112.161068 -1 752
754 3 254.689258 74.5148691 112.153376 -1 753
755 3 254.675068 74.3911732 112.121787 -1 754
756 3 254.637495 74.3124667 112.10469 -1 755
757 3 254.614673 74.2850465 112.083898 -1 756
758 3 254.590113 74.214112 112.067242 -1 757
759 3 254.572373 74.1100367 112.033195 -1 758
760 3 254.551932 74.0802117 112.012816 -1 759
761 3 254.537043 73.9986664 111.998083 -1 760
762 3 254.54018 73.9759723 111.979298 -1 761
763 3 254.509036 73.9368785 111.958736 -1 762
764 3 254.49907 73.907347 111.939313 -1 763
765 3 254.48516 73.8949876 111.896448 -1 764
766 3 254.420898 73.855905 111.872545 -1 765
767 3 254.414406 73.8304021 111.853035 -1 766
768 3 254.405207 73.8001001 111.833718 -1 767
769 3 254.393926 73.7691762 111.792873 -1 768
770 3 254.385233 73.7542939 111.772081 -1 769
771 3 254.376534 73.7394195 111.751283 -1 770
772 3 254.377722 73.7346576 111.730485 -1 771
773 3 254.375548 73.725557 111.688387 -1 772
774 3 254.368392 73.7217058 111.666659 -1 773
775 3 254.366022 73.7373239 111.643526 -1 774
776 3 254.355131 73.7706128 111.596455 -1 775
777 3 254.319519 73.7402464 111.574435 -1 776
778 3 254.313613 73.7401777 111.552461 -1 777
779 3 254.310988 73.7579306 111.550495 -1 778
780 3 254.313452 73.7804217 111.527194 -1 779
781 3 254.321621 73.8080433 111.503974 -1 780
782 3 254.332133 73.8223924 111.482259 -1 781
783 3 254.333127 73.8203862 111.461161 -1 782
784 3 254.34321 73.8175641 111.441041 -1 783
785 3 254.383657 73.7990957 111.425428 -1 784
786 3 254.393497 73.7881462 111.406051 -1 785
787 3 254.393157 73.7833137 111.385077 -1 786
788 3 254.407899 73.7783134 111.365612 -1 787
789 3 254.425892 73.7574513 111.347978 -1 788
790 3 254.417596 73.7229478 111.329031 -1 789
791 3 254.403739 73.7049714 111.307948 -1 790
792 3 254.202155 73.7226971 111.264753 -1 791
793 3 254.101816 73.7487168 111.230851 -1 792
794 3 254.070616 73.7785515 111.203527 -1 793
795 3 254.048537 73.7462237 111.182919 -1 794
796 3 254.020167 73.6697484 111.144349 -1 795
797 3 253.982668 73.6421297 111.121707 -1 796
798 3 253.912052 73.6252883 111.073269 -1 797
799 3 253.859333 73.5988104 111.048933 -1 798
800 3 253.802034 73.5481549 110.98344 -1 799
801 3 253.778561 73.5364373 110.939229 -1 800
802 3 253.764999 73.5231821 110.917606 -1 801
803 3 253.766548 73.522349 110.896389 -1 802
804 3 253.766701 73.519571 110.875203 -1 803
805 3 253.765688 73.4986363 110.855543 -1 804
806 3 253.763689 73.4938426 110.834314 -1 805
807 3 253.764049 73.4874991 110.813463 -1 806
808 3 253.773308 73.4585918 110.774085 -1 807
809 3 253.774898 73.4442824 110.754066 -1 808
810 3 253.795552 73.4274677 110.736212 -1 809
811 3 253.828503 73.4200612 110.718757 -1 810
812 3 253.86581 73.4032051 110.702591 -1 811
813 3 253.919291 73.3817505 110.688477 -1 812
814 3 253.94688 73.375608 110.670338 -1 813
815 3 253.978665 73.3374925 110.655516 -1 814
816 3 254.039118 73.2753915 110.624261 -1 815
817 3 254.06252 73.2382444 110.608487 -1 816
818 3 254.094509 72.9716961 110.65758 -1 817
819 3 254.107 72.8641826 110.64714 -1 818
820 3 254.11738 72.7789609 110.634443 -1 819
821 3 254.125222 72.685398 110.622244 -1 820
822 3 254.133074 72.6782162 110.58053 -1 821
823 3 254.143039 72.6722349 110.517312 -1 822
824 3 254.141757 72.6541787 110.497221 -1 823
825 3 254.158158 72.695545 110.473542 -1 824
826 3 254.190374 72.7898162 110.446678 -1 825
827 3 254.202863 72.8208628 110.423539 -1 826
828 3 254.219087 72.8657812 110.399524 -1 827
829 3 254.275144 72.9435972 110.398175 -1 828
830 3 253.914886 72.4335772 110.558431 -1 822
831 3 253.825521 72.2990826 110.517919 -1 830
832 3 253.805975 72.2421994 110.499347 -1 831
833 3 253.768673 72.1771152 110.479599 -1 832
834 3 253.683384 72.0332159 110.440089 -1 833
835 3 253.453018 72.0220091 110.416161 -1 834
836 3 253.225324 72.061976 110.366166 -1 835
837 3 253.176042 72.0281245 110.342087 -1 836
838 3 253.136062 71.9907625 110.319309 -1 837
839 3 253.092139 71.9683324 110.294774 -1 838
840 3 253.04073 71.9769743 110.245041 -1 839
841 3 252.974326 71.9468255 110.218655 -1 840
842 3 252.942141 71.9040408 110.197109 -1 841
843 3 252.931112 71.8508501 110.178785 -1 842
844 3 252.921641 71.7833953 110.161846 -1 843
845 3 253.708925 71.9317185 110.430304 -1 834
846 3 253.770862 71.7076918 110.392152 -1 845
847 3 253.788827 71.6567572 110.377 -1 846
848 3 253.792623 71.5660382 110.320444 -1 847
849 3 253.794681 71.394498 110.249181 -1 848
850 3 253.788796 71.3203531 110.233465 -1 849
851 3 253.787753 71.2674341 110.216356 -1 850
852 3 253.81451 71.1839524 110.161501 -1 851
853 3 253.821196 71.1418066 110.144251 -1 852
854 3 253.80721 71.0875156 110.125801 -1 853
855 3 253.791119 71.0428947 110.106232 -1 854
856 3 253.78362 70.9812305 110.089142 -1 855
857 3 253.784784 70.8947729 110.053416 -1 856
858 3 253.786159 70.7837251 110.041747 -1 857
859 3 253.833269 70.7145957 110.031431 -1 858
860 3 253.875878 70.6237696 110.000726 -1 859
861 3 253.899887 70.5980052 109.983894 -1 860
862 3 253.913458 70.567499 109.966314 -1 861
863 3 253.921349 70.5426676 109.947577 -1 862
864 3 253.924571 70.519126 109.928191 -1 863
865 3 253.924551 70.4641557 109.889392 -1 864
866 3 253.927902 70.4379501 109.870247 -1 865
867 3 253.946011 70.4079818 109.853105 -1 866
868 3 253.952146 70.3865913 109.833829 -1 867
869 3 253.956731 70.33806 109.816835 -1 868
870 3 253.939467 70.3019488 109.77431 -1 869
871 3 253.918798 70.2794336 109.752076 -1 870
872 3 253.924163 70.243601 109.733993 -1 871
873 3 253.920595 70.1888037 109.716604 -1 872
874 3 253.897845 70.1107846 109.677169 -1 873
875 3 253.859182 70.0647351 109.654951 -1 874
876 3 253.848424 70.0415543 109.633849 -1 875
877 3 253.823724 69.9637549 109.616059 -1 876
878 3 253.810697 69.9250374 109.596074 -1 877
879 3 253.792677 69.8929783 109.574904 -1 878
880 3 253.77358 69.8662102 109.553124 -1 879
881 3 253.785853 69.8358858 109.491289 -1 880
882 3 253.790481 69.8108439 109.472071 -1 881
883 3 253.762641 69.7663049 109.406821 -1 882
884 3 253.77677 69.7504241 109.387862 -1 883
885 3 253.810571 69.7123865 109.373162 -1 884
886 3 253.851318 69.6598109 109.360574 -1 885
887 3 253.858835 69.6378194 109.341387 -1 886
888 3 253.886482 69.6177307 109.302315 -1 887
889 3 253.903589 69.603999 109.283484 -1 888
890 3 253.898476 69.5725482 109.263669 -1 889
891 3 253.879508 69.5726254 109.21735 -1 890
892 3 253.886943 69.5812623 109.195376 -1 891
893 3 253.881077 69.5666001 109.151879 -1 892
894 3 253.868295 69.547863 109.130003 -1 893
895 3 253.870615 69.5208636 109.110611 -1 894
896 3 253.859792 69.5086531 109.088367 -1 895
897 3 253.858511 69.5361859 109.063678 -1 896
898 3 253.857741 69.5538753 109.039929 -1 897
899 3 253.867524 69.5619014 109.018262 -1 898
900 3 253.867985 69.5707298 108.995442 -1 899
901 3 253.86949 69.5742752 108.973211 -1 900
902 3 253.872611 69.6067899 108.948593 -1 901
903 3 253.866971 69.6165783 108.902885 -1 902
904 3 253.840885 69.6323182 108.854283 -1 903
905 3 253.839393 69.6490706 108.830531 -1 904
906 3 253.837042 69.6675349 108.80653 -1 905
907 3 253.836954 69.6718511 108.784034 -1 906
908 3 253.836003 69.6778802 108.761286 -1 907
909 3 253.837678 69.6778948 108.739365 -1 908
910 3 253.841284 69.6547342 108.719695 -1 909
911 3 253.847078 69.6497952 108.698675 -1 910
912 3 253.877198 69.6393168 108.680937 -1 911
913 3 253.887672 69.6339743 108.660482 -1 912
914 3 253.905868 69.629443 108.64084 -1 913
915 3 253.921309 69.6336157 108.620113 -1 914
916 3 253.915332 69.5528307 108.604375 -1 915
917 3 253.84517 69.4176252 108.585987 -1 916
918 3 253.839469 69.4420126 108.538865 -1 917
919 3 253.912876 69.5366028 108.472571 -1 918
920 3 253.968763 69.5728657 108.453659 -1 919
921 3 253.997168 69.5828962 108.433872 -1 920
922 3 254.021375 69.5835023 108.41442 -1 921
923 3 254.035106 69.5596614 108.395904 -1 922
924 3 254.019449 69.5318882 108.374357 -1 923
925 3 254.021075 69.5166909 108.353685 -1 924
926 3 254.026182 69.5099462 108.332669 -1 925
927 3 254.042184 69.5034285 108.312881 -1 926
928 3 254.051729 69.5016401 108.291933 -1 927
929 3 254.064379 69.5001731 108.271308 -1 928
930 3 254.077203 69.4951316 108.251013 -1 929
931 3 254.086359 69.4690498 108.232133 -1 930
932 3 254.100424 69.4380827 108.214241 -1 931
933 3 254.179941 69.3787276 108.184128 -1 932
934 3 254.190184 69.3276595 108.189803 -1 933
935 3 254.184078 69.2963687 108.147375 -1 934
936 3 254.182923 69.2899137 108.125562 -1 935
937 3 254.189135 69.309381 108.102314 -1 936
938 3 254.222292 69.2713925 108.087218 -1 937
939 3 254.275658 69.2031176 108.077129 -1 938
940 3 254.28838 69.1180895 108.063859 -1 939
941 3 254.219486 68.9571697 107.98099 -1 940
942 3 254.233316 68.9135956 107.964163 -1 941
943 3 254.190033 68.9181808 107.936407 -1 942
944 3 254.171451 68.8974288 107.891452 -1 943
945 3 254.125948 68.8289208 107.869871 -1 944
946 3 254.060473 68.7126191 107.783127 -1 945
947 3 254.026052 68.6551447 107.761798 -1 946
948 3 254.033609 68.6245396 107.72068 -1 947
949 3 254.056682 68.5999237 107.703212 -1 948
950 3 254.071727 68.5790035 107.684468 -1 949
951 3 254.082939 68.5378645 107.667058 -1 950
952 3 254.034383 68.4255298 107.693642 -1 951
953 3 253.98203 68.3280526 107.718452 -1 952
954 3 253.973964 68.2449496 107.747269 -1 953
955 3 253.940165 68.0841449 107.779978 -1 954
956 3 253.905286 67.994765 107.761406 -1 955
957 3 253.90447 67.9007062 107.747368 -1 956
958 3 253.909665 67.8859853 107.72692 -1 957
959 3 253.851664 67.7393696 107.777912 -1 958
960 3 253.778413 67.6491544 107.79953 -1 959
961 3 253.737493 67.59669 107.821667 -1 960
962 3 253.744094 67.4370053 107.948983 -1 961
963 3 253.793393 67.404194 107.935673 -1 962
964 3 253.906921 68.4113613 107.746858 -1 953
965 3 253.778959 68.5327313 107.743304 -1 964
966 3 253.730845 68.5927053 107.754689 -1 965
967 3 253.671262 68.6761419 107.718016 -1 966
968 3 253.640883 68.8722226 107.719831 -1 967
969 3 253.638148 68.9376036 107.736215 -1 968
970 3 254.088065 68.5096329 107.647785 -1 951
971 3 254.062777 68.3836227 107.633581 -1 970
972 3 254.029627 68.3074207 107.591615 -1 971
973 3 253.93402 68.2019353 107.477496 -1 972
974 3 253.909053 68.1905753 107.453088 -1 973
975 3 253.894874 68.1477757 107.432745 -1 974
976 3 253.883296 68.117888 107.411565 -1 975
977 3 253.846763 68.0307736 107.347546 -1 976
978 3 253.823928 67.8701646 107.269169 -1 977
979 3 253.816304 67.8370565 107.248709 -1 978
980 3 253.793908 67.7432134 107.186869 -1 979
981 3 253.71207 67.6857856 107.06949 -1 980
982 3 253.685974 67.673552 107.044878 -1 981
983 3 253.644033 67.6709787 106.994951 -1 982
984 3 253.589262 67.669017 106.943389 -1 983
985 3 253.539059 67.7016597 106.911869 -1 984
986 3 253.521188 67.7559475 106.859875 -1 985
987 3 253.480205 67.831589 106.803236 -1 986
988 3 253.444864 67.8842412 106.749308 -1 987
989 3 253.438604 67.8930973 106.725238 -1 988
990 3 253.443757 67.9175331 106.701208 -1 989
991 3 253.445295 67.9316643 106.677626 -1 990
992 3 253.415823 67.9419613 106.65062 -1 991
993 3 253.401655 67.9709188 106.623868 -1 992
994 3 253.392905 68.0049162 106.597348 -1 993
995 3 253.364053 68.0198352 106.57003 -1 994
996 3 253.353294 68.1115588 106.538391 -1 995
997 3 253.34499 68.1564482 106.511037 -1 996
998 3 253.331538 68.1787005 106.46241 -1 997
999 3 253.275146 68.1567641 106.434904 -1 998
1000 3 253.361295 68.2569271 106.43684 -1 999
1001 3 253.360826 68.2844432 106.411906 -1 1000
1002 3 253.358464 68.2973298 106.38797 -1 1001
1003 3 253.362976 68.3198824 106.364047 -1 1002
1004 3 253.284915 68.3371824 106.308123 -1 1003
1005 3 253.249671 68.1657367 106.408512 -1 999
1006 3 253.201911 68.2197718 106.330521 -1 1005
1007 3 253.195295 68.2518023 106.28189 -1 1006
1008 3 253.201711 68.2777957 106.235313 -1 1007
1009 3 254.283148 68.8017095 108.00225 -1 942
1010 3 254.279478 68.7617291 108.027709 -1 1009
1011 3 254.286269 68.6849732 107.990753 -1 1010
1012 3 254.31334 68.6265157 107.976855 -1 1011
1013 3 254.389017 68.5199106 107.950691 -1 1012
1014 3 254.439174 68.4557068 107.940065 -1 1013
1015 3 254.47421 68.3791121 107.928805 -1 1014
1016 3 254.539499 68.3128431 107.897829 -1 1015
1017 3 254.573897 68.2866459 107.837156 -1 1016
1018 3 254.588587 68.2764453 107.817439 -1 1017
1019 3 254.588465 68.2115174 107.800983 -1 1018
1020 3 254.614903 68.0834616 107.771082 -1 1019
1021 3 254.61653 68.0656 107.75051 -1 1020
1022 3 254.601213 67.986445 107.711148 -1 1021
1023 3 254.581826 67.9258308 107.66957 -1 1022
1024 3 254.594871 67.8992164 107.651147 -1 1023
1025 3 254.629508 67.8143275 107.618248 -1 1024
1026 3 254.66777 67.6139607 107.619015 -1 1025
1027 3 254.637814 67.2575444 107.671337 -1 1026
1028 3 254.583139 67.4185753 107.672007 -1 1027
1029 3 254.556334 67.4528737 107.688005 -1 1028
1030 3 254.47844 67.4791305 107.698565 -1 1029
1031 3 254.4608 67.4862879 107.71821 -1 1030
1032 3 254.666692 67.1280737 107.709603 -1 1027
1033 3 254.723409 67.046932 107.701783 -1 1032
1034 3 254.765758 66.9860406 107.690301 -1 1033
1035 3 254.818228 66.9479946 107.677881 -1 1034
1036 3 254.923776 66.9146157 107.671515 -1 1035
1037 3 254.961067 66.8958638 107.610366 -1 1036
1038 3 254.975829 66.8665593 107.56997 -1 1037
1039 3 254.990578 66.8563118 107.550243 -1 1038
1040 3 255.014056 66.8469736 107.531493 -1 1039
1041 3 255.01236 66.9194976 107.501746 -1 1040
1042 3 255.018502 66.977371 107.474385 -1 1041
1043 3 255.017899 66.9546465 107.453967 -1 1042
1044 3 255.019187 66.9430149 107.432708 -1 1043
1045 3 255.014936 66.966229 107.407413 -1 1044
1046 3 255.021096 66.9705436 107.385205 -1 1045
1047 3 255.025711 66.9737937 107.362908 -1 1046
1048 3 255.017455 66.9975158 107.337072 -1 1047
1049 3 254.983342 67.0285866 107.307386 -1 1048
1050 3 254.976164 67.1005248 107.277083 -1 1049
1051 3 254.967598 67.1480819 107.181269 -1 1050
1052 3 254.996999 67.1511395 107.161974 -1 1051
1053 3 255.042851 67.1621912 107.143906 -1 1052
1054 3 255.148349 67.2545037 107.102712 -1 1053
1055 3 254.77593 66.9734622 107.715241 -1 1034
1056 3 254.783087 66.9796129 107.805451 -1 1055
1057 3 254.704837 67.0912419 107.717768 -1 1033
1058 3 254.682963 67.1578469 107.753706 -1 1057
1059 3 254.683148 67.2095258 107.793746 -1 1058
1060 3 254.627696 67.0931627 107.685673 -1 1032
1061 3 254.575847 67.0787043 107.658214 -1 1060
1062 3 254.519265 67.0265274 107.63373 -1 1061
1063 3 254.425025 67.0167627 107.600579 -1 1062
1064 3 254.320111 67.08773 107.558508 -1 1063
1065 3 254.101991 67.2389934 107.472646 -1 1064
1066 3 254.07109 67.3616753 107.502527 -1 1065
1067 3 253.997623 67.497146 107.526081 -1 1066
1068 3 253.907953 67.5431101 107.533401 -1 1067
1069 3 253.800163 67.6071719 107.536883 -1 1068
1070 3 253.749444 67.6396857 107.57264 -1 1069
1071 3 253.716549 67.5998488 107.594634 -1 1070
1072 3 253.643673 67.5393504 107.635999 -1 1071
1073 3 254.065213 67.2008747 107.449149 -1 1065
1074 3 254.814166 68.0707107 107.840687 -1 1020
1075 3 254.863963 68.0497606 107.870933 -1 1074
1076 3 254.820105 68.0921348 107.884195 -1 1075
1077 3 253.691496 71.2899468 110.225466 -1 850
1078 3 253.579884 71.4309167 110.265752 -1 1077
1079 3 254.614279 74.948422 112.124309 -1 753
1080 3 254.570964 75.0083252 112.093046 -1 1079
1081 3 254.566641 75.0335126 112.068936 -1 1080
1082 3 254.56012 75.0458047 112.045893 -1 1081
1083 3 254.52137 75.0447235 112.021112 -1 1082
1084 3 254.46142 75.0821459 111.990539 -1 1083
1085 3 254.422216 75.1362921 111.960322 -1 1084
1086 3 254.411334 75.2667157 111.988948 -1 1085
1087 3 254.394017 75.3234752 112.002953 -1 1086
1088 3 254.378363 75.5022467 112.047514 -1 1087
1089 3 254.379852 75.5465595 112.064472 -1 1088
1090 3 254.344703 75.5271937 112.084211 -1 1089
1091 3 254.176416 75.6508189 112.098598 -1 1090
1092 3 254.123251 75.7159474 112.108383 -1 1091
1093 3 254.058948 75.8272905 112.112644 -1 1092
1094 3 254.018551 75.8407146 112.086455 -1 1093
1095 3 253.942739 75.9081744 112.030658 -1 1094
1096 3 253.92634 76.0552855 112.057155 -1 1095
1097 3 253.899582 76.1386301 112.08877 -1 1096
1098 3 253.795236 76.2313967 112.133243 -1 1097
1099 3 253.81946 76.3950813 112.140833 -1 1098
1100 3 253.860813 76.4272768 112.162591 -1 1099
1101 3 253.876695 76.4649762 112.202449 -1 1100
1102 3 253.873749 76.5448453 112.215479 -1 1101
1103 3 253.856575 76.5868089 112.230839 -1 1102
1104 3 253.83181 76.629873 112.245388 -1 1103
1105 3 253.774428 76.7264357 112.251774 -1 1104
1106 3 253.702062 76.8288232 112.277182 -1 1105
1107 3 253.704843 77.0233255 112.237851 -1 1106
1108 3 253.642564 77.1453358 112.262332 -1 1107
1109 3 253.532962 77.2688554 112.219679 -1 1108
1110 3 253.344286 77.421772 112.188041 -1 1109
1111 3 253.105394 77.6581112 112.123363 -1 1110
1112 3 252.981984 77.7764331 112.142796 -1 1111
1113 3 252.977653 77.9041384 112.151385 -1 1112
1114 3 252.901912 77.8061111 112.111971 -1 1112
1115 3 252.888319 77.7720626 112.05147 -1 1114
1116 3 252.870106 77.6969447 112.015076 -1 1115
1117 3 252.792444 77.6125929 111.99485 -1 1116
1118 3 252.712663 77.6095798 112.02941 -1 1117
1119 3 252.652089 77.6820033 112.079636 -1 1118
1120 3 254.424227 75.6800023 112.055571 -1 1089
1121 3 255.228208 78.4086226 113.504163 -1 549
1122 3 255.331308 78.3809248 113.494995 -1 1121
1123 3 255.368438 78.373279 113.478129 -1 1122
1124 3 255.35542 78.3235652 113.440678 -1 1123
1125 3 254.778517 78.7111146 114.222245 -1 522
1126 3 254.859203 78.457416 114.298178 -1 1125
1127 3 254.853521 78.3192759 114.333458 -1 1126
1128 3 254.761213 78.1087095 114.38983 -1 1127
1129 3 254.781234 78.0524507 114.418538 -1 1128
1130 3 254.823808 77.7871233 114.472215 -1 1129
1131 3 254.802789 77.6796719 114.523813 -1 1130
1132 3 254.811826 77.6325664 114.550653 -1 1131
1133 3 254.730137 77.34304 114.596115 -1 1132
1134 3 254.967186 77.1989824 114.654492 -1 1133
1135 3 255.040129 77.1634008 114.685948 -1 1134
1136 3 255.057041 77.1612605 114.708605 -1 1135
1137 3 255.272136 77.2351049 114.740517 -1 1136
1138 3 255.360131 77.3018425 114.761719 -1 1137
1139 3 255.43269 77.3248925 114.786436 -1 1138
1140 3 255.52071 77.3148986 114.816237 -1 1139
1141 3 255.543675 77.3169213 114.85981 -1 1140
1142 3 255.612736 77.3232272 114.886067 -1 1141
1143 3 255.649796 77.3286492 114.930486 -1 1142
1144 3 255.675842 77.3248794 114.954095 -1 1143
1145 3 255.689081 77.3215619 114.976527 -1 1144
1146 3 255.70538 77.3304531 114.997829 -1 1145
1147 3 255.778802 77.3665344 115.021011 -1 1146
1148 3 255.824224 77.379513 115.044375 -1 1147
1149 3 255.848171 77.3865224 115.066545 -1 1148
1150 3 255.893099 77.3865564 115.112231 -1 1149
1151 3 255.920113 77.3793274 115.136307 -1 1150
1152 3 255.952384 77.3590005 115.162358 -1 1151
1153 3 255.965371 77.3603 115.184229 -1 1152
1154 3 255.972867 77.3655677 115.20516 -1 1153
1155 3 255.972182 77.3690365 115.225588 -1 1154
1156 3 255.975273 77.3856963 115.244811 -1 1155
1157 3 255.97976 77.4043413 115.26392 -1 1156
1158 3 255.98997 77.4418691 115.281327 -1 1157
1159 3 255.992724 77.4512172 115.30136 -1 1158
1160 3 255.991087 77.4582686 115.321278 -1 1159
1161 3 255.986759 77.4595575 115.341633 -1 1160
1162 3 255.98502 77.468437 115.361327 -1 1161
1163 3 255.983878 77.4801273 115.380742 -1 1162
1164 3 255.941573 77.1944497 115.431351 -1 1163
1165 3 255.982922 76.9520354 115.484363 -1 1164
1166 3 256.067566 76.7230088 115.560735 -1 1165
1167 3 256.081332 76.6854268 115.587353 -1 1166
1168 3 256.165298 76.6139826 115.666128 -1 1167
1169 3 256.214971 76.5669422 115.697084 -1 1168
1170 3 256.26843 76.5448971 115.725399 -1 1169
1171 3 256.287967 76.5117323 115.752057 -1 1170
1172 3 256.296036 76.481806 115.777325 -1 1171
1173 3 256.329692 76.4013074 115.810931 -1 1172
1174 3 256.308842 76.3399556 115.837443 -1 1173
1175 3 256.331489 76.1938969 115.878028 -1 1174
1176 3 256.361476 76.0397595 115.920306 -1 1175
1177 3 256.413249 75.98429 115.952642 -1 1176
1178 3 256.529634 75.9139918 116.034579 -1 1177
1179 3 256.560193 75.8905971 116.082188 -1 1178
1180 3 256.618057 75.8480559 116.176621 -1 1179
1181 3 256.657908 75.8250877 116.246051 -1 1180
1182 3 256.706264 75.8428508 116.290199 -1 1181
1183 3 256.739649 75.8551041 116.312662 -1 1182
1184 3 256.832259 75.81032 116.347377 -1 1183
1185 3 256.889074 75.7604064 116.379581 -1 1184
1186 3 257.017884 75.6262093 116.407537 -1 1185
1187 3 257.070436 75.4885248 116.450334 -1 1186
1188 3 257.112885 75.4093439 116.506062 -1 1187
1189 3 257.152843 75.1351982 116.543885 -1 1188
1190 3 257.196094 74.996516 116.544003 -1 1189
1191 3 257.204277 74.9881153 116.609069 -1 1190
1192 3 257.251065 75.0311674 116.649967 -1 1191
1193 3 257.250452 74.9793164 116.698634 -1 1192
1194 3 257.201702 74.8520441 116.731481 -1 1193
1195 3 257.190277 74.8004714 116.758084 -1 1194
1196 3 257.079787 74.7126632 116.738202 -1 1195
1197 3 257.020006 74.7752913 116.72496 -1 1196
1198 3 257.000908 74.7754062 116.702126 -1 1197
1199 3 256.992608 74.7714851 116.680765 -1 1198
1200 3 256.951617 74.7499793 116.658675 -1 1199
1201 3 256.341177 76.3237989 115.884219 -1 1175
1202 3 256.328376 76.3785918 115.897466 -1 1201
1203 3 256.334478 76.4192603 115.914082 -1 1202
1204 3 256.351651 76.4258312 115.935782 -1 1203
1205 3 256.368348 76.4278185 115.957991 -1 1204
1206 3 256.394813 76.4300353 115.981032 -1 1205
1207 3 256.439429 76.4307346 116.005852 -1 1206
1208 3 256.47941 76.4336322 116.029992 -1 1207
1209 3 256.561057 76.4576976 116.055203 -1 1208
1210 3 256.73131 76.4863892 116.024596 -1 1209
1211 3 256.908318 76.5186697 115.993999 -1 1210
1212 3 257.167981 76.6069258 115.98443 -1 1211
1213 3 257.324952 76.6626043 116.032824 -1 1212
1214 3 257.436422 76.6640905 116.062975 -1 1213
1215 3 257.592567 76.6648225 116.138847 -1 1214
1216 3 257.710981 76.586084 116.179406 -1 1215
1217 3 257.782353 76.6013098 116.246379 -1 1216
1218 3 257.820265 76.6213156 116.268008 -1 1217
1219 3 257.853915 76.6363102 116.2899 -1 1218
1220 3 257.879276 76.65032 116.311225 -1 1219
1221 3 257.920476 76.680659 116.331812 -1 1220
1222 3 257.933389 76.7004046 116.351386 -1 1221
1223 3 257.957377 76.7404179 116.369336 -1 1222
1224 3 258.018829 76.7632813 116.392482 -1 1223
1225 3 258.03216 76.7758831 116.412967 -1 1224
1226 3 258.067478 76.7902234 116.435025 -1 1225
1227 3 258.162324 76.845961 116.456728 -1 1226
1228 3 258.236612 77.0274741 116.481915 -1 1227
1229 3 258.232514 77.0454695 116.521234 -1 1228
1230 3 258.215065 77.1094748 116.532753 -1 1229
1231 3 256.330637 76.1049606 115.867674 -1 1175
1232 3 256.336282 76.0086735 115.85878 -1 1231
1233 3 256.364819 75.9314269 115.849628 -1 1232
1234 3 256.396261 75.8681539 115.839048 -1 1233
1235 3 256.415129 75.8260562 115.824785 -1 1234
1236 3 256.440283 75.7675428 115.813063 -1 1235
1237 3 256.461582 75.6824235 115.783161 -1 1236
1238 3 256.583697 75.6473241 115.777244 -1 1237
1239 3 256.620127 75.6011516 115.765018 -1 1238
1240 3 256.646726 75.580013 115.748884 -1 1239
1241 3 256.651614 75.5337173 115.733861 -1 1240
1242 3 256.660812 75.4906655 115.718824 -1 1241
1243 3 256.649063 75.422551 115.704948 -1 1242
1244 3 256.657482 75.3876452 115.667768 -1 1243
1245 3 256.662298 75.3783961 115.648238 -1 1244
1246 3 256.813915 75.2970094 115.608315 -1 1245
1247 3 256.862852 75.2796522 115.593664 -1 1246
1248 3 256.908343 75.2456897 115.58071 -1 1247
1249 3 257.020335 75.2189909 115.572738 -1 1248
1250 3 257.051836 75.180693 115.559058 -1 1249
1251 3 257.059391 75.1403795 115.543509 -1 1250
1252 3 257.06006 75.1019328 115.527122 -1 1251
1253 3 257.079573 75.0748081 115.511019 -1 1252
1254 3 257.075415 75.0017963 115.477266 -1 1253
1255 3 257.064731 74.9530108 115.461107 -1 1254
1256 3 257.131247 74.859543 115.499459 -1 1255
1257 3 257.142308 74.7615782 115.470057 -1 1256
1258 3 257.134643 74.7132218 115.4541 -1 1257
1259 3 257.171557 74.7081375 115.436845 -1 1258
1260 3 257.29832 74.7383115 115.444386 -1 1259
1261 3 257.395597 74.6860931 115.438153 -1 1260
1262 3 257.461289 74.6335736 115.429169 -1 1261
1263 3 257.504608 74.6123358 115.414399 -1 1262
1264 3 257.555941 74.584065 115.401182 -1 1263
1265 3 257.614482 74.5612071 115.387926 -1 1264
1266 3 257.641984 74.4825365 115.378774 -1 1265
1267 3 257.676651 74.3985562 115.3709 -1 1266
1268 3 257.704949 74.3656959 115.356212 -1 1267
1269 3 257.70285 74.3202801 115.319205 -1 1268
1270 3 257.713794 74.3102883 115.300192 -1 1269
1271 3 257.72198 74.2507733 115.286988 -1 1270
1272 3 257.771745 74.201949 115.276118 -1 1271
1273 3 257.798708 74.1556065 115.262944 -1 1272
1274 3 257.845941 74.0886576 115.254067 -1 1273
1275 3 257.858851 74.049497 115.238778 -1 1274
1276 3 257.895486 73.9946481 115.227487 -1 1275
1277 3 257.92105 73.9473312 115.214301 -1 1276
1278 3 257.98981 73.8761614 115.207827 -1 1277
1279 3 258.125754 73.7926476 115.187504 -1 1278
1280 3 258.164608 73.6954737 115.181613 -1 1279
1281 3 258.156687 73.6519685 115.16502 -1 1280
1282 3 258.187347 73.5867645 115.154476 -1 1281
1283 3 258.231062 73.5081532 115.14673 -1 1282
1284 3 258.268309 73.4910722 115.13083 -1 1283
1285 3 258.362111 73.4482269 115.080499 -1 1284
1286 3 258.38946 73.4103114 115.066288 -1 1285
1287 3 258.436086 73.3900626 115.051578 -1 1286
1288 3 258.4412 73.3448143 115.036324 -1 1287
1289 3 258.51897 73.2806565 115.029756 -1 1288
1290 3 258.569128 73.2431433 115.017478 -1 1289
1291 3 258.619004 73.1483773 115.033573 -1 1290
1292 3 258.588409 73.0691991 115.125953 -1 1291
1293 3 258.608145 73.0190478 115.155231 -1 1292
1294 3 258.612273 72.9789633 115.203208 -1 1293
1295 3 258.615499 72.9586402 115.227337 -1 1294
1296 3 258.616283 72.9406645 115.250962 -1 1295
1297 3 258.612687 72.9309973 115.273165 -1 1296
1298 3 258.609039 72.9328802 115.29392 -1 1297
1299 3 258.6158 72.9379317 115.315193 -1 1298
1300 3 258.627394 72.9498534 115.336029 -1 1299
1301 3 258.636474 72.9543375 115.357572 -1 1300
1302 3 258.641411 72.9529441 115.379486 -1 1301
1303 3 258.644214 72.949495 115.401469 -1 1302
1304 3 258.646046 72.9814667 115.418922 -1 1303
1305 3 258.645981 73.0120532 115.457676 -1 1304
1306 3 258.639725 73.040302 115.474876 -1 1305
1307 3 258.643192 73.0707422 115.492647 -1 1306
1308 3 258.640964 73.1215364 115.528643 -1 1307
1309 3 258.635945 73.1757609 115.542669 -1 1308
1310 3 258.625324 73.2601636 115.57368 -1 1309
1311 3 258.619278 73.3336539 115.606444 -1 1310
1312 3 258.608172 73.3995838 115.618445 -1 1311
1313 3 258.657522 73.1369263 115.017048 -1 1291
1314 3 258.699883 73.1251011 115.0009 -1 1313
1315 3 258.096116 73.6274416 115.205239 -1 1281
1316 3 258.046196 73.5983612 115.225682 -1 1315
1317 3 257.983706 73.5435634 115.248163 -1 1316
1318 3 257.927336 73.5323574 115.265805 -1 1317
1319 3 257.895916 73.5101348 115.287008 -1 1318
1320 3 256.953488 74.6452091 115.509621 -1 1258
1321 3 256.908808 74.5864586 115.533878 -1 1320
1322 3 256.844545 74.5971534 115.54794 -1 1321
1323 3 256.757865 74.6038696 115.602734 -1 1322
1324 3 256.736995 74.6173146 115.620361 -1 1323
1325 3 256.618786 74.6843969 115.622642 -1 1324
1326 3 256.476901 74.765967 115.599855 -1 1325
1327 3 255.902145 77.7874339 115.337875 -1 1163
1328 3 255.918797 77.8605287 115.351671 -1 1327
1329 3 256.272138 77.5007311 115.40322 -1 1163
1330 3 256.570098 77.6264637 115.455561 -1 1329
1331 3 256.640751 77.638818 115.480945 -1 1330
1332 3 256.790593 77.7146101 115.505432 -1 1331
1333 3 256.876412 77.6995822 115.535258 -1 1332
1334 3 256.947989 77.6329918 115.549138 -1 1333
1335 3 257.02889 77.5957192 115.51852 -1 1334
1336 3 257.10761 77.5918741 115.504606 -1 1335
1337 3 257.144819 77.6105917 115.526345 -1 1336
1338 3 257.231406 77.6131034 115.554077 -1 1337
1339 3 257.358494 77.5649115 115.528476 -1 1338
1340 3 257.379199 77.5147262 115.473457 -1 1339
1341 3 257.38459 77.4727991 115.437088 -1 1340
1342 3 257.473317 77.3591104 115.353328 -1 1341
1343 3 257.512515 77.3393231 115.317035 -1 1342
1344 3 257.616254 77.2411714 115.274402 -1 1343
1345 3 257.66909 77.1445607 115.227405 -1 1344
1346 3 257.918696 77.0123481 115.22154 -1 1345
1347 3 258.004642 76.9884538 115.189394 -1 1346
1348 3 258.039951 76.9341617 115.17778 -1 1347
1349 3 258.110613 76.9030184 115.166219 -1 1348
1350 3 258.146258 76.9010871 115.148326 -1 1349
1351 3 258.253128 76.9028856 115.051719 -1 1350
1352 3 258.407906 76.8074266 115.033509 -1 1351
1353 3 258.423848 76.7802394 114.975043 -1 1352
1354 3 258.448004 76.766254 114.957634 -1 1353
1355 3 258.46795 76.7598634 114.938975 -1 1354
1356 3 258.483128 76.7717822 114.917737 -1 1355
1357 3 258.543978 76.7873821 114.899658 -1 1356
1358 3 258.56733 76.7895058 114.880234 -1 1357
1359 3 258.601055 76.7982708 114.860826 -1 1358
1360 3 258.614263 76.8045784 114.840098 -1 1359
1361 3 258.646839 76.8213 114.819638 -1 1360
1362 3 258.656789 76.8317166 114.79816 -1 1361
1363 3 258.667913 76.8341939 114.777726 -1 1362
1364 3 258.708645 76.8267582 114.76079 -1 1363
1365 3 258.719244 76.8246925 114.740854 -1 1364
1366 3 258.73396 76.8321065 114.720103 -1 1365
1367 3 258.765438 76.8415386 114.700414 -1 1366
1368 3 258.78519 76.8405879 114.681052 -1 1367
1369 3 258.803465 76.8538296 114.659876 -1 1368
1370 3 258.823228 76.8681517 114.638685 -1 1369
1371 3 258.880253 76.8136716 114.481463 -1 1370
1372 3 258.891202 76.8054403 114.462266 -1 1371
1373 3 258.863712 76.7600708 114.402455 -1 1372
1374 3 258.844744 76.7518559 114.380931 -1 1373
1375 3 258.847271 76.7282904 114.362892 -1 1374
1376 3 258.843556 76.7219205 114.342326 -1 1375
1377 3 258.84643 76.7217292 114.321537 -1 1376
1378 3 258.861118 76.7005421 114.304149 -1 1377
1379 3 258.886077 76.6886695 114.28645 -1 1378
1380 3 258.897987 76.5873957 114.278333 -1 1379
1381 3 258.896588 76.5661012 114.2597 -1 1380
1382 3 258.912663 76.4600331 114.252475 -1 1381
1383 3 258.919782 76.408453 114.238088 -1 1382
1384 3 258.939932 76.3391839 114.205741 -1 1383
1385 3 258.988209 76.3078652 114.192145 -1 1384
1386 3 259.038222 76.2588934 114.180778 -1 1385
1387 3 259.133924 76.1324097 114.182199 -1 1386
1388 3 259.127617 76.1034601 114.164063 -1 1387
1389 3 259.124416 76.0740058 114.146225 -1 1388
1390 3 259.123364 76.0475037 114.128198 -1 1389
1391 3 259.132366 76.0164283 114.090386 -1 1390
1392 3 259.136908 75.986169 114.073232 -1 1391
1393 3 259.085423 75.955309 114.051764 -1 1392
1394 3 259.074653 75.9383732 114.031816 -1 1393
1395 3 259.071265 75.9268127 114.011805 -1 1394
1396 3 259.068353 75.9105042 113.929018 -1 1395
1397 3 259.068807 75.864723 113.871086 -1 1396
1398 3 259.098485 75.8047195 113.817101 -1 1397
1399 3 259.156691 75.787895 113.781368 -1 1398
1400 3 259.1941 75.7557063 113.724658 -1 1399
1401 3 259.185502 75.7521718 113.682098 -1 1400
1402 3 259.209082 75.7814693 113.659336 -1 1401
1403 3 259.226042 75.7778514 113.639934 -1 1402
1404 3 255.981997 77.4780515 115.4017 -1 1163
1405 3 255.973146 77.4706253 115.443555 -1 1404
1406 3 254.939966 77.1103506 114.64102 -1 1134
1407 3 254.885989 77.0555149 114.621325 -1 1406
1408 3 254.805588 76.9472404 114.626023 -1 1407
1409 3 254.863837 76.6556399 114.70576 -1 1408
1410 3 254.906228 76.6169679 114.734946 -1 1409
1411 3 255.042443 76.5876066 114.771738 -1 1410
1412 3 255.111292 76.4394058 114.773834 -1 1411
1413 3 255.157779 76.3694563 114.744074 -1 1412
1414 3 255.208044 76.3516182 114.729733 -1 1413
1415 3 255.219318 76.31037 114.714451 -1 1414
1416 3 255.225838 76.2613312 114.699607 -1 1415
1417 3 255.252226 76.2299942 114.684584 -1 1416
1418 3 255.284875 76.189714 114.650145 -1 1417
1419 3 255.354127 76.046107 114.588697 -1 1418
1420 3 255.384733 75.9194614 114.563765 -1 1419
1421 3 255.369389 75.7016003 114.586964 -1 1420
1422 3 255.3832 75.6681761 114.570973 -1 1421
1423 3 255.007753 76.3748612 114.792528 -1 1412
1424 3 254.951333 76.3924578 114.848205 -1 1423
1425 3 254.659546 78.1147697 114.400936 -1 1128
1426 3 254.554565 78.1131822 114.412535 -1 1425
1427 3 254.475067 78.0874499 114.428995 -1 1426
1428 3 254.408839 78.0409287 114.448875 -1 1427
1429 3 254.293381 78.0393052 114.459401 -1 1428
1430 3 254.186626 78.0432131 114.470063 -1 1429
1431 3 254.02997 78.1272519 114.467475 -1 1430
1432 3 254.002529 78.163106 114.48186 -1 1431
1433 3 254.6334 78.9507873 114.411619 -1 522
1434 3 252.61203 86.5833908 112.918265 -1 442
1435 3 252.599259 86.5919449 112.936458 -1 1434
1436 3 252.491016 86.509866 113.054895 -1 1435
1437 3 252.436296 86.4852032 113.092771 -1 1436
1438 3 251.39757 86.2329992 112.642383 -1 433
1439 3 251.456733 86.1567465 112.672895 -1 1438
1440 3 251.551323 86.1286817 112.701972 -1 1439
1441 3 251.668704 85.997116 112.741553 -1 1440
1442 3 251.708605 85.9747966 112.78604 -1 1441
1443 3 251.726285 85.9309253 112.81093 -1 1442
1444 3 251.771298 85.8937866 112.837277 -1 1443
1445 3 251.848502 85.7905306 112.891595 -1 1444
1446 3 251.826522 85.7398327 112.934073 -1 1445
1447 3 251.86099 85.6978713 112.98002 -1 1446
1448 3 251.936553 85.6548732 113.029168 -1 1447
1449 3 251.942566 85.6210326 113.052464 -1 1448
1450 3 251.967607 85.6011168 113.075976 -1 1449
1451 3 251.972843 85.5737601 113.118554 -1 1450
1452 3 251.973191 85.5424807 113.141231 -1 1451
1453 3 251.967444 85.4914029 113.165204 -1 1452
1454 3 251.943471 85.4095177 113.230345 -1 1453
1455 3 251.939216 85.3915421 113.251524 -1 1454
1456 3 251.944631 85.3538899 113.275196 -1 1455
1457 3 251.948669 85.3277817 113.297745 -1 1456
1458 3 251.940744 85.2892358 113.320495 -1 1457
1459 3 251.928974 85.2250499 113.365174 -1 1458
1460 3 251.921016 85.1875044 113.387853 -1 1459
1461 3 251.893009 85.1272899 113.411023 -1 1460
1462 3 251.895987 85.091494 113.434407 -1 1461
1463 3 251.919105 85.0764573 113.457495 -1 1462
1464 3 251.939124 85.0757288 113.479057 -1 1463
1465 3 251.957811 85.0921662 113.518909 -1 1464
1466 3 251.973673 85.0805242 113.541143 -1 1465
1467 3 251.987768 85.0726376 113.562904 -1 1466
1468 3 251.995206 85.0565577 113.584895 -1 1467
1469 3 252.019575 85.0010349 113.611812 -1 1468
1470 3 252.06006 84.9215267 113.642213 -1 1469
1471 3 252.126277 84.8792614 113.731198 -1 1470
1472 3 252.119181 84.8863911 113.749962 -1 1471
1473 3 250.608182 85.6658564 111.762249 -1 395
1474 3 250.919538 85.6231942 111.728347 -1 1473
1475 3 251.039578 85.6195144 111.717301 -1 1474
1476 3 251.144394 85.6332405 111.703764 -1 1475
1477 3 251.24456 85.6738332 111.687716 -1 1476
1478 3 251.258038 85.6666993 111.669414 -1 1477
1479 3 251.258827 85.646077 111.651302 -1 1478
1480 3 251.263283 85.63057 111.633033 -1 1479
1481 3 251.275709 85.6000968 111.616511 -1 1480
1482 3 251.313491 85.5549035 111.602923 -1 1481
1483 3 251.348188 85.494009 111.590372 -1 1482
1484 3 251.398424 85.4235723 111.579664 -1 1483
1485 3 251.443148 85.3663646 111.567512 -1 1484
1486 3 251.554638 85.3012679 111.560646 -1 1485
1487 3 251.649682 85.2612163 111.550613 -1 1486
1488 3 251.710946 85.2253919 111.517977 -1 1487
1489 3 251.757012 85.1993916 111.503374 -1 1488
1490 3 251.802333 85.1723901 111.488791 -1 1489
1491 3 251.872569 85.1220301 111.477821 -1 1490
1492 3 251.908962 85.0693285 111.464688 -1 1491
1493 3 251.922262 85.0353111 111.448432 -1 1492
1494 3 251.936977 85.0043063 111.432024 -1 1493
1495 3 251.963812 84.9614607 111.39746 -1 1494
1496 3 251.982784 84.9480156 111.359953 -1 1495
1497 3 252.00159 84.899028 111.345256 -1 1496
1498 3 252.024797 84.8561653 111.330363 -1 1497
1499 3 252.041542 84.8311857 111.31357 -1 1498
1500 3 252.05917 84.8043535 111.296983 -1 1499
1501 3 251.881894 84.9219918 111.275266 -1 1500
1502 3 251.859184 85.051679 111.263306 -1 1501
1503 3 251.859895 85.1442097 111.216088 -1 1502
1504 3 251.860974 85.1770191 111.193615 -1 1503
1505 3 252.086697 84.7840219 111.280547 -1 1500
1506 3 252.120748 84.7593493 111.264906 -1 1505
1507 3 252.149983 84.7362757 111.248797 -1 1506
1508 3 252.163708 84.7236678 111.230766 -1 1507
1509 3 252.199406 84.712636 111.214114 -1 1508
1510 3 252.224165 84.6998702 111.196843 -1 1509
1511 3 252.251523 84.69789 111.178872 -1 1510
1512 3 252.293743 84.6825393 111.162995 -1 1511
1513 3 252.318285 84.6428398 111.147869 -1 1512
1514 3 252.33689 84.6113948 111.131663 -1 1513
1515 3 252.366266 84.5691979 111.117059 -1 1514
1516 3 252.412392 84.532031 111.083143 -1 1515
1517 3 252.434588 84.4912963 111.067911 -1 1516
1518 3 252.477296 84.4491812 111.054188 -1 1517
1519 3 252.51398 84.4172238 111.039223 -1 1518
1520 3 252.555855 84.391423 111.024106 -1 1519
1521 3 252.626398 84.3418044 111.012876 -1 1520
1522 3 252.641562 84.3150708 110.995995 -1 1521
1523 3 252.693759 84.2373374 110.985788 -1 1522
1524 3 252.787973 84.1445519 110.959566 -1 1523
1525 3 252.882999 84.1218317 110.947789 -1 1524
1526 3 252.962183 84.1018117 110.934693 -1 1525
1527 3 253.030271 84.1011001 110.919243 -1 1526
1528 3 253.110316 84.0792743 110.906324 -1 1527
1529 3 253.282089 84.0785995 110.897872 -1 1528
1530 3 253.363036 84.0722042 110.883701 -1 1529
1531 3 253.509469 84.0028581 110.879154 -1 1530
1532 3 253.708972 83.8021727 110.88917 -1 1531
1533 3 253.838889 83.645317 110.890907 -1 1532
1534 3 253.928245 83.5788973 110.882313 -1 1533
1535 3 254.133448 83.3909472 110.993456 -1 1534
1536 3 254.209527 83.2904009 111.047927 -1 1535
1537 3 254.217687 83.2653687 111.070962 -1 1536
1538 3 254.222179 83.2390787 111.114177 -1 1537
1539 3 254.244388 83.1933497 111.139992 -1 1538
1540 3 254.263684 83.1625899 111.164323 -1 1539
1541 3 254.277741 83.125745 111.18883 -1 1540
1542 3 254.280138 83.1553078 111.227078 -1 1541
1543 3 254.294261 83.1583119 111.248126 -1 1542
1544 3 254.310296 83.172853 111.268298 -1 1543
1545 3 254.321455 83.1927093 111.287663 -1 1544
1546 3 254.32788 83.214099 111.306559 -1 1545
1547 3 254.337561 83.2319582 111.325987 -1 1546
1548 3 254.339611 83.3090156 111.33969 -1 1547
1549 3 254.308278 83.4234049 111.347798 -1 1548
1550 3 254.298148 83.4492612 111.365124 -1 1549
1551 3 254.264213 83.5380394 111.415841 -1 1550
1552 3 254.274069 83.6274834 111.4695 -1 1551
1553 3 254.288777 83.6591582 111.488007 -1 1552
1554 3 254.314537 83.6231865 111.513225 -1 1553
1555 3 254.302435 83.6282581 111.572726 -1 1554
1556 3 254.277229 83.6713841 111.627929 -1 1555
1557 3 254.260042 83.6977893 111.644643 -1 1556
1558 3 254.252794 83.7306914 111.661473 -1 1557
1559 3 254.254308 83.7595225 111.679272 -1 1558
1560 3 254.240939 83.7453 111.699836 -1 1559
1561 3 254.176745 83.863596 111.725332 -1 1560
1562 3 254.08574 83.93595 111.732782 -1 1561
1563 3 254.057676 84.0007853 111.745306 -1 1562
1564 3 254.479449 83.0630404 111.350757 -1 1547
1565 3 254.565436 82.9742781 111.384982 -1 1564
1566 3 254.614779 82.8240996 111.442533 -1 1565
1567 3 254.620803 82.7697932 111.46818 -1 1566
1568 3 254.639212 82.6852588 111.456665 -1 1567
1569 3 254.674 82.5294312 111.432298 -1 1568
1570 3 254.740562 82.4339264 111.384349 -1 1569
1571 3 254.785266 82.3245384 111.356476 -1 1570
1572 3 254.816634 82.2668775 111.34344 -1 1571
1573 3 254.884139 82.2828218 111.326356 -1 1572
1574 3 254.806524 82.0873515 111.317928 -1 1573
1575 3 254.820942 82.0012192 111.285752 -1 1574
1576 3 254.827404 81.8844144 111.276224 -1 1575
1577 3 254.841962 81.8415731 111.260626 -1 1576
1578 3 254.858373 81.7904688 111.245898 -1 1577
1579 3 254.877097 81.7602186 111.229456 -1 1578
1580 3 254.823562 81.6995479 111.210543 -1 1579
1581 3 254.753482 81.6844776 111.165818 -1 1580
1582 3 254.745409 81.7243178 111.120657 -1 1581
1583 3 254.789687 81.733742 111.102482 -1 1582
1584 3 254.999486 81.8668286 111.064541 -1 1583
1585 3 255.025916 81.8767628 111.024491 -1 1584
1586 3 255.040513 81.8537248 111.007053 -1 1585
1587 3 255.068529 81.8233895 110.991208 -1 1586
1588 3 255.080537 81.781557 110.954712 -1 1587
1589 3 254.987506 81.7376987 111.21889 -1 1579
1590 3 255.21559 81.6278063 111.245165 -1 1589
1591 3 255.42442 81.5839298 111.284642 -1 1590
1592 3 255.39663 81.5870884 111.302924 -1 1591
1593 3 255.382916 81.6082986 111.320554 -1 1592
1594 3 255.376942 81.6292507 111.338757 -1 1593
1595 3 255.364992 81.6440857 111.357087 -1 1594
1596 3 255.369406 81.705226 111.392874 -1 1595
1597 3 255.377146 81.7554826 111.409346 -1 1596
1598 3 255.36784 81.783697 111.426618 -1 1597
1599 3 255.353133 81.8114623 111.443539 -1 1598
1600 3 255.355236 81.8734802 111.479021 -1 1599
1601 3 255.386639 81.9399299 111.516164 -1 1600
1602 3 255.452514 81.9962502 111.556669 -1 1601
1603 3 255.504637 82.073011 111.594275 -1 1602
1604 3 255.484299 82.1079095 111.610091 -1 1603
1605 3 255.543798 82.2004035 111.646717 -1 1604
1606 3 255.59431 82.3071465 111.660871 -1 1605
1607 3 255.600038 82.354686 111.677337 -1 1606
1608 3 255.590877 82.3276814 111.699664 -1 1607
1609 3 255.529756 82.2521878 111.743288 -1 1608
1610 3 255.493475 82.1855245 111.80833 -1 1609
1611 3 255.452986 82.1464855 111.829552 -1 1610
1612 3 255.368348 82.108371 111.847509 -1 1611
1613 3 255.598706 82.5068619 111.663149 -1 1607
1614 3 255.628787 82.5939945 111.636759 -1 1613
1615 3 255.66282 82.6541992 111.613139 -1 1614
1616 3 255.685875 82.6617198 111.593608 -1 1615
1617 3 255.712 82.6713875 111.57409 -1 1616
1618 3 255.73405 82.6590722 111.556306 -1 1617
1619 3 255.796626 82.6483261 111.541186 -1 1618
1620 3 255.429005 81.5898799 111.304982 -1 1591
1621 3 255.573093 81.5267792 111.279918 -1 1620
1622 3 255.676685 81.5443229 111.244517 -1 1621
1623 3 255.736963 81.5431136 111.228316 -1 1622
1624 3 255.831731 81.5290788 111.215718 -1 1623
1625 3 255.953673 81.4336566 111.191916 -1 1624
1626 3 255.987817 81.3986387 111.156327 -1 1625
1627 3 256.037597 81.3621604 111.142577 -1 1626
1628 3 256.052447 81.3542616 111.123724 -1 1627
1629 3 256.057334 81.394832 111.0997 -1 1628
1630 3 256.062755 81.3916899 111.079743 -1 1629
1631 3 256.064093 81.3956404 111.058845 -1 1630
1632 3 256.07865 81.3719038 111.041416 -1 1631
1633 3 256.091967 81.363893 111.02245 -1 1632
1634 3 256.137184 81.3782655 111.003654 -1 1633
1635 3 256.155601 81.3818865 110.983967 -1 1634
1636 3 256.179812 81.3729985 110.965829 -1 1635
1637 3 256.191491 81.3685864 110.946402 -1 1636
1638 3 256.223863 81.4004456 110.925087 -1 1637
1639 3 256.212387 81.3921223 110.904404 -1 1638
1640 3 256.214685 81.3906111 110.884052 -1 1639
1641 3 256.250633 81.3790701 110.866948 -1 1640
1642 3 256.310761 81.3893817 110.828854 -1 1641
1643 3 256.314303 81.3974643 110.787039 -1 1642
1644 3 256.320911 81.409383 110.765746 -1 1643
1645 3 256.318527 81.4093462 110.744922 -1 1644
1646 3 256.344748 81.3858184 110.728199 -1 1645
1647 3 256.33981 81.4210886 110.683318 -1 1646
1648 3 256.307991 81.3608097 110.665922 -1 1647
1649 3 256.3666 81.289087 110.655777 -1 1648
1650 3 256.407221 81.2501915 110.641414 -1 1649
1651 3 256.410253 81.2228173 110.623411 -1 1650
1652 3 256.426455 81.1966329 110.606201 -1 1651
1653 3 256.447129 81.1773578 110.588667 -1 1652
1654 3 256.468454 81.1627906 110.570744 -1 1653
1655 3 256.502453 81.1391676 110.554508 -1 1654
1656 3 256.541004 81.1196797 110.538203 -1 1655
1657 3 256.55501 81.088729 110.521247 -1 1656
1658 3 256.589633 81.0420493 110.507128 -1 1657
1659 3 256.604819 81.0251367 110.488967 -1 1658
1660 3 256.644864 80.978326 110.454471 -1 1659
1661 3 256.65965 80.9475244 110.437526 -1 1660
1662 3 256.688507 80.9133889 110.421844 -1 1661
1663 3 256.705227 80.8975955 110.403659 -1 1662
1664 3 256.722901 80.8171796 110.391398 -1 1663
1665 3 256.738198 80.7673787 110.355405 -1 1664
1666 3 256.761865 80.7245605 110.340126 -1 1665
1667 3 256.77007 80.679434 110.323988 -1 1666
1668 3 256.800466 80.6179078 110.31086 -1 1667
1669 3 256.84098 80.5272408 110.280254 -1 1668
1670 3 256.948159 80.3283865 110.284941 -1 1669
1671 3 256.984999 80.259776 110.252048 -1 1670
1672 3 256.998645 80.1621084 110.241057 -1 1671
1673 3 256.182015 81.2880893 110.684489 -1 1648
1674 3 255.748276 81.6730374 111.196612 -1 1623
1675 3 255.736913 81.7439392 111.209886 -1 1674
1676 3 254.919626 82.3328161 111.324381 -1 1573
1677 3 254.075843 83.4409937 110.88374 -1 1534
1678 3 254.150749 83.3794053 110.873768 -1 1677
1679 3 254.21759 83.318306 110.842876 -1 1678
1680 3 254.245715 83.2884287 110.806667 -1 1679
1681 3 254.24874 83.2395642 110.770342 -1 1680
1682 3 254.271659 83.2281909 110.752521 -1 1681
1683 3 254.375436 83.1861658 110.742787 -1 1682
1684 3 254.479854 83.1916212 110.729043 -1 1683
1685 3 254.570506 83.1893938 110.714995 -1 1684
1686 3 254.570355 83.212247 110.692663 -1 1685
1687 3 254.575178 83.2042414 110.673295 -1 1686
1688 3 254.585433 83.1976152 110.654171 -1 1687
1689 3 254.613767 83.188628 110.636461 -1 1688
1690 3 254.623104 83.1630094 110.61888 -1 1689
1691 3 254.579777 83.0991905 110.60099 -1 1690
1692 3 254.578427 83.0888436 110.581382 -1 1691
1693 3 254.585494 83.0611905 110.563803 -1 1692
1694 3 254.604905 83.015609 110.548569 -1 1693
1695 3 254.619115 82.9847684 110.531729 -1 1694
1696 3 254.620009 82.9547815 110.513913 -1 1695
1697 3 254.603672 82.9036028 110.496722 -1 1696
1698 3 254.601913 82.8748032 110.437755 -1 1697
1699 3 254.616799 82.8695869 110.418764 -1 1698
1700 3 254.610555 82.8655396 110.39825 -1 1699
1701 3 254.616874 82.8596571 110.378732 -1 1700
1702 3 254.892404 82.7494632 110.406558 -1 1701
1703 3 255.117528 82.6451025 110.430586 -1 1702
1704 3 255.193139 82.627485 110.457672 -1 1703
1705 3 253.402016 84.0923492 110.864487 -1 1530
1706 3 253.439453 84.1123843 110.845169 -1 1705
1707 3 253.458799 84.2085417 110.818353 -1 1706
1708 3 253.557766 84.343155 110.793693 -1 1707
1709 3 253.572168 84.3911753 110.770522 -1 1708
1710 3 253.617096 84.4405658 110.729084 -1 1709
1711 3 253.712233 84.5251933 110.708227 -1 1710
1712 3 253.779554 84.5724338 110.668404 -1 1711
1713 3 253.791758 84.5791601 110.648468 -1 1712
1714 3 253.821378 84.564193 110.631442 -1 1713
1715 3 253.847347 84.5623693 110.613094 -1 1714
1716 3 253.856085 84.55641 110.593958 -1 1715
1717 3 253.867402 84.5449038 110.57544 -1 1716
1718 3 253.88499 84.5348244 110.557207 -1 1717
1719 3 253.904471 84.5162807 110.539785 -1 1718
1720 3 253.940909 84.5095232 110.522493 -1 1719
1721 3 253.961686 84.4987469 110.504508 -1 1720
1722 3 253.995842 84.4632833 110.469178 -1 1721
1723 3 251.278127 85.7871607 111.700794 -1 1477
1724 3 251.28263 85.8548219 111.715493 -1 1723
1725 3 251.324049 85.9289367 111.73223 -1 1724
1726 3 248.836505 85.7857342 111.352373 -1 384
1727 3 248.918384 85.808725 111.336949 -1 1726
1728 3 248.999037 85.8267646 111.321763 -1 1727
1729 3 249.114282 85.8491963 111.308651 -1 1728
1730 3 249.24919 85.7688048 111.304372 -1 1729
1731 3 249.266878 85.7266562 111.269474 -1 1730
1732 3 249.267901 85.7040722 111.251581 -1 1731
1733 3 247.000817 85.319921 111.812589 -1 361
1734 3 247.02929 85.3068871 111.83514 -1 1733
1735 3 247.046515 85.3043588 111.875482 -1 1734
1736 3 247.031142 85.4135329 111.905462 -1 1735
1737 3 247.005026 85.4327776 111.921437 -1 1736
1738 3 246.872418 85.4965735 111.964564 -1 1737
1739 3 246.818618 85.5597675 111.975236 -1 1738
1740 3 246.794992 85.5997267 111.989925 -1 1739
1741 3 246.783043 85.6093051 112.00765 -1 1740
1742 3 246.726281 85.600867 112.042368 -1 1741
1743 3 245.494884 83.8432945 112.152492 -1 350
1744 3 245.645839 83.9527313 112.178364 -1 1743
1745 3 245.647081 84.0043318 112.233273 -1 1744
1746 3 245.690429 83.9708851 112.278231 -1 1745
1747 3 245.768551 83.9068368 112.328447 -1 1746
1748 3 245.787014 83.8841574 112.38997 -1 1747
1749 3 245.786039 83.8616114 112.410854 -1 1748
1750 3 245.778478 83.8531631 112.430185 -1 1749
1751 3 245.734054 83.8490678 112.445842 -1 1750
1752 3 245.700927 83.8534784 112.461947 -1 1751
1753 3 245.708471 83.8228084 112.48417 -1 1752
1754 3 245.721856 83.8068897 112.525393 -1 1753
1755 3 245.763784 83.7949615 112.54954 -1 1754
1756 3 245.801421 83.7653257 112.574521 -1 1755
1757 3 245.827916 83.7688552 112.596202 -1 1756
1758 3 245.831529 83.7592649 112.616677 -1 1757
1759 3 245.863498 83.7747879 112.638043 -1 1758
1760 3 245.862596 83.7726605 112.65759 -1 1759
1761 3 245.876633 83.7724901 112.67839 -1 1760
1762 3 245.901497 83.7982226 112.698386 -1 1761
1763 3 245.905166 83.8206353 112.716645 -1 1762
1764 3 245.907878 83.8342752 112.735428 -1 1763
1765 3 245.88448 83.8578391 112.751088 -1 1764
1766 3 245.856835 83.8704003 112.786602 -1 1765
1767 3 245.84032 83.8644039 112.804969 -1 1766
1768 3 245.818253 83.8251041 112.825161 -1 1767
1769 3 245.803273 83.8046416 112.86418 -1 1768
1770 3 245.79702 83.7770604 112.885037 -1 1769
1771 3 245.809964 83.7584878 112.907071 -1 1770
1772 3 245.827446 83.7208388 112.9309 -1 1771
1773 3 245.821214 83.7107044 112.970057 -1 1772
1774 3 245.814181 83.6937677 112.990114 -1 1773
1775 3 245.850783 83.643823 113.016688 -1 1774
1776 3 245.886243 83.5028375 113.127955 -1 1775
1777 3 245.882822 83.4794072 113.148885 -1 1776
1778 3 245.864352 83.4395676 113.18913 -1 1777
1779 3 245.83467 83.4057598 113.208286 -1 1778
1780 3 245.852247 83.4214713 113.22842 -1 1779
1781 3 245.872949 83.456035 113.306209 -1 1780
1782 3 245.860007 83.47661 113.323018 -1 1781
1783 3 245.850224 83.4973991 113.340114 -1 1782
1784 3 245.831303 83.5127714 113.356717 -1 1783
1785 3 245.855166 83.490328 113.399859 -1 1784
1786 3 245.859136 83.4626232 113.421887 -1 1785
1787 3 245.875645 83.4705999 113.4425 -1 1786
1788 3 245.96289 83.4597074 113.451832 -1 1787
1789 3 245.996616 83.5601888 113.506397 -1 1788
1790 3 246.008859 83.5888307 113.58384 -1 1789
1791 3 246.141828 83.6684198 113.708422 -1 1790
1792 3 246.240106 83.6441351 113.759132 -1 1791
1793 3 246.269136 83.6530259 113.78091 -1 1792
1794 3 246.264896 83.6784945 113.817799 -1 1793
1795 3 246.270966 83.6985551 113.836469 -1 1794
1796 3 245.741581 83.5705778 113.421984 -1 1786
1797 3 245.697841 83.6338657 113.432599 -1 1796
1798 3 245.655861 83.6158645 113.449372 -1 1797
1799 3 245.560548 83.5654341 113.463266 -1 1798
1800 3 245.530137 83.6143083 113.495778 -1 1799
1801 3 245.437576 83.7512258 113.496116 -1 1800
1802 3 245.339961 83.7210876 113.508198 -1 1801
1803 3 245.292603 83.7911004 113.517901 -1 1802
1804 3 245.224711 83.8133029 113.529051 -1 1803
1805 3 245.244358 83.8225481 113.549837 -1 1804
1806 3 245.266774 83.9416191 113.562841 -1 1805
1807 3 245.243734 84.0054915 113.57537 -1 1806
1808 3 245.236927 84.052926 113.590704 -1 1807
1809 3 245.241925 84.0787805 113.608786 -1 1808
1810 3 244.935282 83.9049472 113.493556 -1 1804
1811 3 244.839289 83.9879931 113.458544 -1 1810
1812 3 244.649167 84.098819 113.451048 -1 1811
1813 3 244.599233 84.1018737 113.465234 -1 1812
1814 3 244.554091 84.092624 113.480761 -1 1813
1815 3 245.693327 83.736331 112.995099 -1 1774
1816 3 245.628204 83.821305 113.002358 -1 1815
1817 3 244.427738 83.4316461 112.291662 -1 337
1818 3 244.472174 83.7480785 112.334119 -1 1817
1819 3 244.326341 83.8896332 112.330529 -1 1818
1820 3 244.272392 84.009012 112.337146 -1 1819
1821 3 244.206506 84.2196153 112.356123 -1 1820
1822 3 244.153885 84.404178 112.358726 -1 1821
1823 3 244.124565 84.4458799 112.372512 -1 1822
1824 3 244.107879 84.4990245 112.405965 -1 1823
1825 3 244.119995 84.5298189 112.424368 -1 1824
1826 3 244.134056 84.6742444 112.435726 -1 1825
1827 3 244.251016 84.6719643 112.485344 -1 1826
1828 3 244.418338 84.7156527 112.517533 -1 1827
1829 3 244.430224 84.6901972 112.539526 -1 1828
1830 3 243.654205 82.680156 112.473131 -1 332
1831 3 243.684891 82.7223157 112.493143 -1 1830
1832 3 243.831625 83.0508203 112.526879 -1 1831
1833 3 243.000359 82.1081428 112.476409 -1 1831
1834 3 242.970266 82.093928 112.493372 -1 1833
1835 3 242.751325 81.9368183 112.633797 -1 1834
1836 3 242.613622 81.8499229 112.701251 -1 1835
1837 3 240.889872 77.5828003 110.712758 -1 262
1838 3 240.84291 77.5875624 110.726518 -1 1837
1839 3 240.711486 77.6602609 110.747308 -1 1838
1840 3 240.595767 77.5908182 110.813997 -1 1839
1841 3 240.431202 77.5088477 110.874849 -1 1840
1842 3 240.378319 77.5109092 110.887829 -1 1841
1843 3 240.30846 77.4761079 110.919568 -1 1842
1844 3 240.259487 77.4403719 111.033062 -1 1843
1845 3 240.251886 77.4533746 111.071204 -1 1844
1846 3 240.216234 77.4458644 111.086652 -1 1845
1847 3 240.004133 77.4076778 111.159451 -1 1846
1848 3 239.8539 77.4623341 111.236989 -1 1847
1849 3 239.642781 77.5465264 111.285695 -1 1848
1850 3 239.588856 77.5690525 111.317387 -1 1849
1851 3 239.590406 77.5684149 111.337356 -1 1850
1852 3 239.583106 77.5715846 111.375791 -1 1851
1853 3 239.568365 77.5752528 111.393488 -1 1852
1854 3 239.543402 77.5805587 111.409789 -1 1853
1855 3 239.462182 77.5957874 111.418369 -1 1854
1856 3 239.428651 77.602812 111.433474 -1 1855
1857 3 239.372043 77.5825745 111.466242 -1 1856
1858 3 239.21929 77.5067831 111.468508 -1 1857
1859 3 239.144539 77.4663961 111.479784 -1 1858
1860 3 239.071485 77.4628949 111.509753 -1 1859
1861 3 239.00328 77.4526552 111.52082 -1 1860
1862 3 238.878045 77.4610865 111.523637 -1 1861
1863 3 238.777417 77.4672682 111.529778 -1 1862
1864 3 238.70196 77.4566219 111.559591 -1 1863
1865 3 238.595753 77.4334921 111.585711 -1 1864
1866 3 238.526191 77.4352723 111.615855 -1 1865
1867 3 238.467308 77.4867393 111.645675 -1 1866
1868 3 238.42441 77.5025283 111.659119 -1 1867
1869 3 238.384355 77.4829165 111.674189 -1 1868
1870 3 238.327378 77.4164781 111.688638 -1 1869
1871 3 238.290806 77.3493883 111.705864 -1 1870
1872 3 238.242089 77.1963888 111.724509 -1 1871
1873 3 238.557663 76.9288741 111.796842 -1 1872
1874 3 238.210984 77.1816589 111.740639 -1 1872
1875 3 238.201195 77.181141 111.759157 -1 1874
1876 3 238.163191 77.1822354 111.773788 -1 1875
1877 3 238.154928 77.1994779 111.791875 -1 1876
1878 3 238.119014 77.17824 111.807596 -1 1877
1879 3 238.067257 77.1652906 111.820863 -1 1878
1880 3 237.998196 77.1621395 111.851258 -1 1879
1881 3 237.986999 77.1911949 111.888356 -1 1880
1882 3 241.27822 76.216415 110.206406 -1 234
1883 3 241.284102 76.1697707 110.228505 -1 1882
1884 3 241.238923 76.0526832 110.166032 -1 1883
1885 3 241.22942 75.9949615 110.12638 -1 1884
1886 3 241.311135 75.7804048 110.102742 -1 1885
1887 3 241.51003 75.5289028 110.155726 -1 1886
1888 3 241.497855 75.5046661 110.175002 -1 1887
1889 3 241.514488 75.5050555 110.21744 -1 1888
1890 3 241.508456 75.5264903 110.236159 -1 1889
1891 3 241.036233 76.3027395 110.03353 -1 230
1892 3 241.103724 76.3001467 110.022158 -1 1891
1893 3 237.24528 74.4629264 109.389254 -1 206
1894 3 237.174925 74.5160798 109.418895 -1 1893
1895 3 237.144757 74.5296305 109.454445 -1 1894
1896 3 237.053248 74.5303476 109.461977 -1 1895
1897 3 236.965482 74.6380955 109.488506 -1 1896
1898 3 236.735258 74.1015733 108.787646 -1 194
1899 3 236.770345 74.1214272 108.7723 -1 1898
1900 3 236.961427 74.0644105 108.678914 -1 1899
1901 3 237.066663 74.0002476 108.574037 -1 1900
1902 3 237.057432 73.9857497 108.553024 -1 1901
1903 3 237.155564 73.8840619 108.526909 -1 1902
1904 3 237.193804 73.8758446 108.512125 -1 1903
1905 3 237.273806 73.7755005 108.463638 -1 1904
1906 3 237.309608 73.6013293 108.409727 -1 1905
1907 3 237.292831 73.5149508 108.368167 -1 1906
1908 3 237.259842 73.4134088 108.304565 -1 1907
1909 3 237.32526 73.1462398 108.255071 -1 1908
1910 3 237.35549 73.0989669 108.239412 -1 1909
1911 3 233.370096 73.400311 108.056538 -1 169
1912 3 233.047483 73.719866 108.250132 -1 1911
1913 3 232.425193 74.2613769 108.52106 -1 1912
1914 3 232.274102 74.4578952 108.578528 -1 1913
1915 3 232.010299 74.6966606 108.719143 -1 1914
1916 3 231.649638 74.8944372 108.945767 -1 1915
1917 3 231.510434 75.2826244 109.137659 -1 1916
1918 3 231.165686 76.4117041 109.443457 -1 1917
1919 3 230.946144 76.684888 109.506562 -1 1918
1920 3 230.423332 77.1532109 109.641425 -1 1919
1921 3 230.21113 77.4568044 109.722063 -1 1920
1922 3 229.468486 78.5211876 110.016371 -1 1921
1923 3 229.246716 78.7053604 110.07685 -1 1922
1924 3 228.506986 79.5432092 110.290815 -1 1923
1925 3 227.301278 81.0249279 110.646834 -1 1924
1926 3 226.878026 81.5224799 110.78867 -1 1925
1927 3 226.777503 81.7732017 110.87333 -1 1926
1928 3 226.45371 82.5168208 111.025742 -1 1927
1929 3 226.079351 83.227246 111.073488 -1 1928
1930 3 225.864146 83.7699065 111.171604 -1 1929
1931 3 225.743506 83.9432981 111.197559 -1 1930
1932 3 225.490781 84.3332112 111.262294 -1 1931
1933 3 224.936646 84.8868347 111.249825 -1 1932
1934 3 224.398873 85.1264951 111.247542 -1 1933
1935 3 223.724516 85.5508914 111.207913 -1 1934
1936 3 223.359592 85.9126213 111.254446 -1 1935
1937 3 223.072354 86.4222776 111.314649 -1 1936
1938 3 222.9545 86.6182228 111.334902 -1 1937
1939 3 222.603786 87.1946357 111.319674 -1 1938
1940 3 222.211824 87.9001944 111.301776 -1 1939
1941 3 222.147735 88.0769863 111.349432 -1 1940
1942 3 221.339036 89.0330249 111.394897 -1 1941
1943 3 220.955828 89.5173102 111.419281 -1 1942
1944 3 220.238799 90.3480448 111.839356 -1 1943
1945 3 219.804202 90.9000586 111.869303 -1 1944
1946 3 218.717185 90.8783911 111.923055 -1 1945
1947 3 218.388573 90.8167334 111.946593 -1 1946
1948 3 218.289387 90.9528305 111.995648 -1 1947
1949 3 218.09687 91.4725505 112.182823 -1 1948
1950 3 218.067952 91.7421626 112.284217 -1 1949
1951 3 218.099356 91.7307756 112.38853 -1 1950
1952 3 218.293791 91.7333348 112.432657 -1 1951
1953 3 218.884767 91.7526548 112.564508 -1 1952
1954 3 219.234647 91.7375182 112.669893 -1 1953
1955 3 219.793077 91.6820033 112.885212 -1 1954
1956 3 219.878013 91.6614444 112.977075 -1 1955
1957 3 220.091731 91.5548044 113.135217 -1 1956
1958 3 220.288765 91.5353876 113.260687 -1 1957
1959 3 220.346179 91.6207709 113.375148 -1 1958
1960 3 220.612409 91.57083 113.611409 -1 1959
1961 3 221.120963 91.5733278 113.910461 -1 1960
1962 3 221.252398 91.5797979 114.162473 -1 1961
1963 3 222.211797 91.7297323 114.517767 -1 1962
1964 3 222.969909 92.1199845 114.797765 -1 1963
1965 3 223.286762 91.8745383 115.04628 -1 1964
1966 3 223.533171 91.6337546 115.088626 -1 1965
1967 3 223.650822 91.6161847 115.085971 -1 1966
1968 3 224.073544 91.6394532 115.09708 -1 1967
1969 3 224.238785 91.6830424 115.092865 -1 1968
1970 3 224.321822 91.6986417 115.081853 -1 1969
1971 3 223.294132 91.8018164 115.13562 -1 1965
1972 3 224.290564 91.9516692 115.418707 -1 1971
1973 3 224.37191 92.0809226 115.530513 -1 1972
1974 3 225.374246 92.6599418 116.136399 -1 1973
1975 3 225.478307 92.7229034 116.220895 -1 1974
1976 3 225.078011 92.6866579 116.174283 -1 1975
1977 3 225.009832 92.9286708 116.173215 -1 1976
1978 3 224.835265 93.3777906 116.151282 -1 1977
1979 3 225.762264 92.7313703 116.336191 -1 1975
1980 3 226.196348 92.5772326 116.414076 -1 1979
1981 3 226.404921 92.5810732 116.421613 -1 1980
1982 3 226.518811 92.7182438 116.39876 -1 1981
1983 3 226.558968 93.0101516 116.384941 -1 1982
1984 3 226.604386 93.1348318 116.394215 -1 1983
1985 3 226.762809 93.2611 116.438459 -1 1984
1986 3 226.904553 93.3298193 116.488274 -1 1985
1987 3 227.026858 93.4137172 116.533492 -1 1986
1988 3 227.35108 93.5220898 116.623461 -1 1987
1989 3 227.537628 93.5539881 116.665227 -1 1988
1990 3 227.608412 93.5098775 116.641472 -1 1989
1991 3 227.68985 93.6739127 116.710329 -1 1989
1992 3 227.722159 93.8491827 116.730992 -1 1991
1993 3 227.909124 94.0193897 116.734657 -1 1992
1994 3 227.999968 94.0293603 116.70662 -1 1993
1995 3 225.841567 92.7421153 116.365019 -1 1979
1996 3 225.935893 92.9710632 116.5259 -1 1995
1997 3 226.022255 92.9705019 116.557252 -1 1996
1998 3 220.165705 91.5400067 112.930581 -1 1955
1999 3 220.520458 91.40359 112.973236 -1 1998
2000 3 220.611492 91.3459829 112.952962 -1 1999
2001 3 220.767761 91.2990709 112.959332 -1 2000
2002 3 221.074984 91.1312567 112.961282 -1 2001
2003 3 221.254153 91.0274565 112.900101 -1 2002
2004 3 221.482061 90.8903438 112.869111 -1 2003
2005 3 221.971851 90.6274271 112.869063 -1 2004
2006 3 222.322016 90.5271157 112.869895 -1 2005
2007 3 222.619359 90.5449751 112.84972 -1 2006
2008 3 222.844595 90.5416673 112.822818 -1 2007
2009 3 223.073001 90.5031142 112.820056 -1 2008
2010 3 223.221857 90.5735268 112.889225 -1 2009
2011 3 223.41552 90.6197764 112.948239 -1 2010
2012 3 223.561573 90.7069225 113.014963 -1 2011
2013 3 223.959507 90.7974108 113.020271 -1 2012
2014 3 224.275795 90.8628819 113.036964 -1 2013
2015 3 224.223387 91.0102043 113.050019 -1 2014
2016 3 224.171535 91.143011 113.064878 -1 2015
2017 3 224.149747 91.3534848 113.093476 -1 2016
2018 3 224.241783 91.5482287 113.063568 -1 2017
2019 3 222.64107 86.2082294 111.334687 -1 1938
2020 3 221.615727 85.9121562 111.265055 -1 2019
2021 3 221.2744 85.7704979 111.331718 -1 2020
2022 3 221.207518 85.7278351 111.385867 -1 2021
2023 3 221.152596 85.7087552 111.419629 -1 2022
2024 3 221.148299 85.6849128 111.441198 -1 2023
2025 3 221.294575 84.9773417 111.538988 -1 2024
2026 3 221.020021 84.7112999 111.709585 -1 2025
2027 3 220.573406 84.7251201 111.887744 -1 2026
2028 3 220.459041 84.7503614 111.929715 -1 2027
2029 3 220.238949 84.7371588 112.081915 -1 2028
2030 3 219.959426 84.7664211 112.103373 -1 2029
2031 3 219.577069 84.7034006 112.163409 -1 2030
2032 3 219.118573 84.4988611 112.192534 -1 2031
2033 3 218.545273 84.0728415 112.096366 -1 2032
2034 3 218.333794 83.9266422 112.029218 -1 2033
2035 3 217.730171 83.7991672 112.155772 -1 2034
2036 3 217.632408 83.7256874 112.174032 -1 2035
2037 3 217.225647 83.4380744 112.285993 -1 2036
2038 3 217.048939 83.4618448 112.303306 -1 2037
2039 3 217.007345 83.4346607 112.322465 -1 2038
2040 3 216.934321 83.1933542 112.427451 -1 2039
2041 3 216.740493 83.165752 112.511252 -1 2040
2042 3 216.555724 82.9401217 112.602585 -1 2041
2043 3 216.462184 82.8135874 112.650215 -1 2042
2044 3 216.100198 82.590477 112.846015 -1 2043
2045 3 216.232875 82.9022408 113.248965 -1 2044
2046 3 216.52557 82.8266696 113.352637 -1 2045
2047 3 216.585874 82.7841297 113.4472 -1 2046
2048 3 216.656117 82.7271972 113.5654 -1 2047
2049 3 216.878586 82.5694496 113.796022 -1 2048
2050 3 217.099063 82.4351278 114.023183 -1 2049
2051 3 217.283496 82.3187359 114.161564 -1 2050
2052 3 217.880587 82.0647055 114.443877 -1 2051
2053 3 218.076106 81.9122332 114.629264 -1 2052
2054 3 218.068997 81.3843864 114.907256 -1 2053
2055 3 218.050198 81.22236 114.9897 -1 2054
2056 3 218.033661 81.0627432 115.072155 -1 2055
2057 3 217.787852 80.9327388 115.315574 -1 2056
2058 3 217.720473 80.7630359 115.395031 -1 2057
2059 3 217.74432 80.7295797 115.422843 -1 2058
2060 3 217.681498 79.9408961 115.463292 -1 2059
2061 3 217.873567 79.6408929 115.501745 -1 2060
2062 3 218.078024 79.1421532 115.63088 -1 2061
2063 3 218.181397 78.9010764 115.61024 -1 2062
2064 3 218.446552 78.2954389 115.526917 -1 2063
2065 3 218.725534 77.7063091 115.398698 -1 2064
2066 3 218.808166 77.1520734 115.310248 -1 2065
2067 3 218.803492 76.8447556 115.307833 -1 2066
2068 3 219.045216 76.3478854 115.371526 -1 2067
2069 3 219.104694 76.1383817 115.361266 -1 2068
2070 3 219.353397 75.6419812 115.403037 -1 2069
2071 3 219.470984 75.3919594 115.423267 -1 2070
2072 3 219.73362 74.9297293 115.524219 -1 2071
2073 3 219.902906 74.732137 115.669032 -1 2072
2074 3 220.097042 74.7348735 115.790483 -1 2073
2075 3 220.134686 74.699304 115.81929 -1 2074
2076 3 220.189544 74.523869 115.867238 -1 2075
2077 3 220.371813 74.3544308 115.945773 -1 2076
2078 3 220.481952 74.2775992 115.94277 -1 2077
2079 3 220.620968 73.8970391 115.93749 -1 2078
2080 3 220.714995 73.6835237 115.90736 -1 2079
2081 3 220.806332 73.4685469 115.877018 -1 2080
2082 3 220.8776 73.1052354 115.799092 -1 2081
2083 3 221.013089 72.7440266 115.725246 -1 2082
2084 3 221.088517 72.5925514 115.598903 -1 2083
2085 3 221.190689 72.4930943 115.532515 -1 2084
2086 3 221.331865 72.3426958 115.518219 -1 2085
2087 3 221.418629 72.2657074 115.51242 -1 2086
2088 3 221.49943 71.8281221 115.615384 -1 2087
2089 3 221.367965 71.5478188 115.770945 -1 2088
2090 3 221.308208 71.4268139 115.868766 -1 2089
2091 3 221.433862 71.3094293 116.001149 -1 2090
2092 3 221.508576 71.2617381 116.099516 -1 2091
2093 3 221.68159 71.3323804 116.102892 -1 2092
2094 3 221.853717 71.3240983 116.094592 -1 2093
2095 3 221.922489 71.2986522 116.081014 -1 2094
2096 3 222.029148 71.2306952 116.053748 -1 2095
2097 3 222.110365 71.2427091 116.03635 -1 2096
2098 3 222.158547 71.2397668 116.018438 -1 2097
2099 3 222.252015 71.2157025 115.984678 -1 2098
2100 3 222.330789 71.1946212 115.971259 -1 2099
2101 3 222.388605 71.1615431 115.957797 -1 2100
2102 3 222.442998 71.1513187 115.941241 -1 2101
2103 3 222.553252 71.1045676 115.933299 -1 2102
2104 3 222.657406 71.0363202 115.927555 -1 2103
2105 3 222.827346 70.8549516 115.875 -1 2104
2106 3 223.087615 70.7208454 115.888749 -1 2105
2107 3 223.196687 70.7286675 115.873981 -1 2106
2108 3 223.399388 70.5114765 115.82784 -1 2107
2109 3 223.465777 70.4618141 115.794929 -1 2108
2110 3 223.478328 70.4451811 115.797879 -1 2109
2111 3 223.300802 70.2908399 115.759715 -1 2110
2112 3 223.283635 70.2395738 115.698873 -1 2111
2113 3 223.270336 70.245586 115.653283 -1 2112
2114 3 223.579309 70.4386272 115.762292 -1 2110
2115 3 222.833841 70.8299207 115.856693 -1 2105
2116 3 221.542539 71.2346947 116.14891 -1 2092
2117 3 221.522773 71.2703483 116.229989 -1 2116
2118 3 221.368593 71.2726511 116.240449 -1 2117
2119 3 221.35797 71.3999254 116.39729 -1 2118
2120 3 221.31682 71.5127201 116.575437 -1 2119
2121 3 221.247794 71.5950738 116.71189 -1 2120
2122 3 221.206397 71.7482822 116.775699 -1 2121
2123 3 221.20574 71.7915092 116.791703 -1 2122
2124 3 221.398325 71.7946402 116.892537 -1 2123
2125 3 221.578556 72.1375298 116.948153 -1 2124
2126 3 221.699316 72.3563296 116.99405 -1 2125
2127 3 221.747231 72.4347235 117.009275 -1 2126
2128 3 221.816216 72.5469288 117.043485 -1 2127
2129 3 221.983838 72.645707 117.130656 -1 2128
2130 3 222.075294 72.4689398 117.247687 -1 2129
2131 3 222.214272 72.2399253 117.332037 -1 2130
2132 3 222.18753 71.9777881 117.45143 -1 2131
2133 3 222.157073 71.6809661 117.553783 -1 2132
2134 3 222.428618 71.5276535 117.573574 -1 2133
2135 3 222.699516 71.4347039 117.563496 -1 2134
2136 3 222.952972 71.393288 117.523407 -1 2135
2137 3 223.154693 71.4397424 117.445865 -1 2136
2138 3 223.489998 71.3635273 117.439037 -1 2137
2139 3 223.794444 71.2582306 117.433637 -1 2138
2140 3 224.060631 71.1166707 117.407872 -1 2139
2141 3 224.446076 70.621046 117.415409 -1 2140
2142 3 224.693438 70.2383426 117.441155 -1 2141
2143 3 224.858665 69.9023836 117.454165 -1 2142
2144 3 224.962106 69.7490633 117.460536 -1 2143
2145 3 225.142536 69.7902146 117.514719 -1 2144
2146 3 225.253459 69.5298613 117.535812 -1 2145
2147 3 225.389297 69.2643817 117.559833 -1 2146
2148 3 225.646506 69.2632234 117.604105 -1 2147
2149 3 225.949233 69.240067 117.655554 -1 2148
2150 3 226.14416 69.1748044 117.703497 -1 2149
2151 3 226.1518 68.7647257 117.69106 -1 2150
2152 3 226.399155 68.4892389 117.704317 -1 2151
2153 3 226.561984 68.4129572 117.70625 -1 2152
2154 3 226.514568 68.3470172 117.620775 -1 2153
2155 3 226.179249 68.3239766 117.549843 -1 2154
2156 3 226.083601 68.1574221 117.51901 -1 2155
2157 3 226.52559 68.5360469 117.731669 -1 2152
2158 3 226.898752 68.868429 117.833557 -1 2157
2159 3 227.210417 68.9298087 117.921582 -1 2158
2160 3 227.387196 69.1077648 117.982302 -1 2159
2161 3 227.447923 69.1411427 118.073502 -1 2160
2162 3 227.470434 68.8347095 118.228307 -1 2161
2163 3 227.681001 68.6020402 118.301817 -1 2162
2164 3 227.693736 68.396451 118.375751 -1 2163
2165 3 227.902067 68.687329 118.244087 -1 2164
2166 3 227.909307 68.7823588 118.187196 -1 2165
2167 3 227.695428 68.5848395 118.057513 -1 2166
2168 3 227.597292 68.348152 118.034508 -1 2167
2169 3 227.453587 68.0650087 117.991237 -1 2168
2170 3 227.372962 67.3877413 117.985527 -1 2169
2171 3 227.229932 67.3211737 117.959165 -1 2170
2172 3 227.134968 67.2161468 117.942585 -1 2171
2173 3 222.139679 71.6581634 117.620957 -1 2133
2174 3 222.223249 71.6448995 117.694786 -1 2173
2175 3 222.313158 71.6619088 117.743277 -1 2174
2176 3 222.366897 71.6897583 117.765651 -1 2175
2177 3 222.395486 71.7042683 117.787826 -1 2176
2178 3 222.42525 71.747532 117.806259 -1 2177
2179 3 222.478183 71.7790596 117.84996 -1 2178
2180 3 222.674429 71.8962912 117.937494 -1 2179
2181 3 222.72205 71.9507855 118.02146 -1 2180
2182 3 222.721385 72.1264988 118.085273 -1 2181
2183 3 222.814061 72.1530686 118.133001 -1 2182
2184 3 222.900376 72.1777105 118.202332 -1 2183
2185 3 223.101869 72.2292104 118.277766 -1 2184
2186 3 223.101104 72.2879793 118.291694 -1 2185
2187 3 223.179078 72.3895001 118.306576 -1 2186
2188 3 223.299562 72.4473207 118.330941 -1 2187
2189 3 223.582169 72.5644077 118.405144 -1 2188
2190 3 223.612331 72.6946814 118.434164 -1 2189
2191 3 223.660452 72.7705465 118.47194 -1 2190
2192 3 223.679402 72.9520392 118.580341 -1 2191
2193 3 223.657998 73.037209 118.654271 -1 2192
2194 3 223.63345 73.1201039 118.728159 -1 2193
2195 3 223.615442 73.2278503 118.842754 -1 2194
2196 3 223.60933 73.2445383 118.926982 -1 2195
2197 3 223.619851 73.2896119 118.987133 -1 2196
2198 3 223.509536 73.3380584 119.036027 -1 2197
2199 3 223.444396 73.3745889 119.047055 -1 2198
2200 3 223.385661 73.4140371 119.058255 -1 2199
2201 3 223.34432 73.4940115 119.065534 -1 2200
2202 3 223.269753 73.5754651 119.069647 -1 2201
2203 3 223.538764 73.3833189 119.076026 -1 2199
2204 3 223.568602 73.4149533 119.139645 -1 2203
2205 3 223.701618 73.4503348 119.212044 -1 2204
2206 3 223.829278 73.4875099 119.283802 -1 2205
2207 3 223.858053 73.5502386 119.343175 -1 2206
2208 3 223.88901 73.642503 119.398751 -1 2207
2209 3 223.924671 73.7286396 119.412128 -1 2208
2210 3 223.951049 73.7639183 119.431515 -1 2209
2211 3 224.044444 73.8716945 119.447332 -1 2210
2212 3 224.125313 73.9509272 119.487589 -1 2211
2213 3 224.286978 74.0708604 119.508287 -1 2212
2214 3 224.391044 74.121831 119.532938 -1 2213
2215 3 224.578185 74.1779285 119.499768 -1 2214
2216 3 224.662969 74.1963742 119.461999 -1 2215
2217 3 224.720617 74.4194972 119.437934 -1 2216
2218 3 224.682162 74.4346902 119.410576 -1 2217
2219 3 224.709489 74.4213608 119.458287 -1 2217
2220 3 224.863062 74.3654612 119.458764 -1 2219
2221 3 224.879175 74.333746 119.421149 -1 2220
2222 3 224.873121 74.2856374 119.361868 -1 2221
2223 3 224.887873 74.2188861 119.285325 -1 2222
2224 3 224.888152 74.1998383 119.266165 -1 2223
2225 3 224.733555 74.4857839 119.47373 -1 2219
2226 3 224.743411 74.579704 119.483904 -1 2225
2227 3 224.757411 74.8505907 119.492718 -1 2226
2228 3 224.711553 74.926052 119.499923 -1 2227
2229 3 224.732219 74.9525617 119.54165 -1 2228
2230 3 224.767141 74.980505 119.562957 -1 2229
2231 3 224.840913 74.9579369 119.637975 -1 2230
2232 3 224.939519 74.9476496 119.692213 -1 2231
2233 3 224.959081 74.949463 119.737136 -1 2232
2234 3 224.997468 74.9639308 119.782229 -1 2233
2235 3 225.038966 75.0285769 119.864205 -1 2234
2236 3 225.071593 75.0292172 119.888959 -1 2235
2237 3 224.821067 74.6730771 119.912042 -1 2236
2238 3 224.615054 74.5118537 119.848807 -1 2237
2239 3 224.46832 74.4332429 119.823669 -1 2238
2240 3 225.099977 75.0257346 119.91385 -1 2236
2241 3 225.163005 75.0236468 119.963616 -1 2240
2242 3 225.204041 75.0056216 120.013349 -1 2241
2243 3 224.607262 74.9552602 119.421151 -1 2228
2244 3 224.549491 75.1092717 119.395255 -1 2243
2245 3 224.585298 75.2248511 119.405065 -1 2244
2246 3 224.572471 75.3306109 119.346758 -1 2245
2247 3 224.522196 75.2859852 119.283053 -1 2246
2248 3 224.441407 75.1545424 119.227804 -1 2247
2249 3 224.368004 75.0736456 119.188227 -1 2248
2250 3 224.288623 75.0444023 119.141323 -1 2249
2251 3 224.255992 75.0506799 119.11581 -1 2250
2252 3 224.708571 74.8326682 119.468736 -1 2227
2253 3 224.564645 74.7722645 119.397984 -1 2252
2254 3 224.539808 74.7682263 119.374512 -1 2253
2255 3 224.50943 74.7296808 119.355069 -1 2254
2256 3 224.641936 74.131986 119.425161 -1 2216
2257 3 224.611988 74.1026052 119.404522 -1 2256
2258 3 224.620697 74.0899258 119.385332 -1 2257
2259 3 224.699731 74.284052 119.345476 -1 2258
2260 3 224.692913 74.3233314 119.317968 -1 2259
2261 3 220.19452 74.405398 116.053597 -1 2077
2262 3 220.094969 74.4486051 116.12573 -1 2261
2263 3 219.936287 74.468371 116.153493 -1 2262
2264 3 219.905318 74.5693481 116.223437 -1 2263
2265 3 219.784701 74.5932526 116.360428 -1 2264
2266 3 219.962517 75.0890243 116.480586 -1 2265
2267 3 220.031857 75.1756037 116.538911 -1 2266
2268 3 220.060181 75.2500665 116.574159 -1 2267
2269 3 220.049076 75.2551856 116.636611 -1 2268
2270 3 219.969981 75.0819828 116.717022 -1 2269
2271 3 219.724043 74.7129801 116.874531 -1 2270
2272 3 219.218094 74.2354713 116.963358 -1 2271
2273 3 218.944231 74.1589718 117.016988 -1 2272
2274 3 218.687135 74.2121917 117.161416 -1 2273
2275 3 218.31075 74.2765217 117.166497 -1 2274
2276 3 218.083894 74.4055265 117.216737 -1 2275
2277 3 217.898556 74.5879312 117.24105 -1 2276
2278 3 217.573934 74.6700511 117.268573 -1 2277
2279 3 217.479759 74.9001302 117.292706 -1 2278
2280 3 217.42505 74.9775445 117.298789 -1 2279
2281 3 217.366265 75.0546523 117.304566 -1 2280
2282 3 217.202805 75.1575238 117.319772 -1 2281
2283 3 217.094864 75.3139997 117.352869 -1 2282
2284 3 216.852348 75.5406573 117.386345 -1 2283
2285 3 216.861288 75.5753281 117.403365 -1 2284
2286 3 216.877847 75.7428597 117.444418 -1 2285
2287 3 216.855822 75.9477071 117.519546 -1 2286
2288 3 216.770098 76.2047675 117.560492 -1 2287
2289 3 216.771947 76.2294994 117.578343 -1 2288
2290 3 216.620147 76.4639521 117.5105 -1 2288
2291 3 216.526549 76.586418 117.548745 -1 2290
2292 3 216.33707 76.7528743 117.529952 -1 2291
2293 3 216.11981 76.8903603 117.512917 -1 2292
2294 3 215.768047 77.1207305 117.51313 -1 2293
2295 3 215.663922 77.3485591 117.512924 -1 2294
2296 3 215.526605 77.5661132 117.553701 -1 2295
2297 3 215.459048 77.817539 117.595156 -1 2296
2298 3 215.451793 77.9690177 117.635466 -1 2297
2299 3 215.460267 78.1067899 117.742826 -1 2298
2300 3 215.490457 78.1241465 117.806509 -1 2299
2301 3 215.504598 78.1689922 117.864665 -1 2300
2302 3 215.553132 78.1916776 117.907932 -1 2301
2303 3 215.562967 78.25207 117.963379 -1 2302
2304 3 215.636136 78.3086553 118.046166 -1 2303
2305 3 215.713762 78.3574883 118.088072 -1 2304
2306 3 215.792095 78.4034601 118.130487 -1 2305
2307 3 215.853712 78.4529441 118.17092 -1 2306
2308 3 215.890663 78.5491267 118.223404 -1 2307
2309 3 215.868939 78.6188604 118.253456 -1 2308
2310 3 215.521527 78.6468509 118.239758 -1 2309
2311 3 215.467461 78.7040739 118.26876 -1 2310
2312 3 215.448467 78.8016559 118.315952 -1 2311
2313 3 215.118062 79.1001407 118.304738 -1 2312
2314 3 215.071571 79.1707255 118.311007 -1 2313
2315 3 214.831093 79.2780622 118.251778 -1 2314
2316 3 214.706042 79.3369684 118.210278 -1 2315
2317 3 214.554967 79.4468584 118.137339 -1 2316
2318 3 214.515545 79.4359507 118.114258 -1 2317
2319 3 214.536335 79.539149 118.142638 -1 2317
2320 3 214.610333 79.573364 118.165264 -1 2319
2321 3 214.755748 79.717652 118.219855 -1 2320
2322 3 214.87219 79.7873075 118.262146 -1 2321
2323 3 214.945365 79.8670027 118.320181 -1 2322
2324 3 215.019652 79.9446611 118.336251 -1 2323
2325 3 215.173941 80.0324856 118.421703 -1 2324
2326 3 215.280035 80.3270433 118.407573 -1 2325
2327 3 215.250614 80.3845267 118.438436 -1 2326
2328 3 215.279819 80.4181313 118.520746 -1 2327
2329 3 214.381937 79.5782089 118.122647 -1 2319
2330 3 214.407754 79.6088646 118.141451 -1 2329
2331 3 214.458497 79.6402427 118.162405 -1 2330
2332 3 216.565222 75.7419545 117.355625 -1 2284
2333 3 216.484905 75.8169055 117.3596 -1 2332
2334 3 216.337869 75.8381617 117.366026 -1 2333
2335 3 216.269972 75.8086935 117.343606 -1 2334
2336 3 217.279231 74.9903724 117.242896 -1 2280
2337 3 217.066869 74.8631772 117.116533 -1 2336
2338 3 216.99506 74.8340443 117.029798 -1 2337
2339 3 216.926004 74.805781 116.92185 -1 2338
2340 3 216.785293 74.8242673 116.823125 -1 2339
2341 3 216.667485 74.7956973 116.754263 -1 2340
2342 3 216.78662 74.8584398 116.669108 -1 2341
2343 3 216.934444 74.9301698 116.627579 -1 2342
2344 3 216.920585 74.9732343 116.599095 -1 2343
2345 3 216.88626 75.060954 116.562704 -1 2344
2346 3 216.817123 75.235195 116.511332 -1 2345
2347 3 216.890858 75.3652817 116.392242 -1 2346
2348 3 216.835311 75.35406 116.346977 -1 2347
2349 3 216.837113 75.3176169 116.309745 -1 2348
2350 3 216.806322 75.2163411 116.257887 -1 2349
2351 3 216.584121 74.9172195 116.198178 -1 2350
2352 3 220.347405 75.0050263 115.776268 -1 2074
2353 3 220.448015 75.0263842 115.760405 -1 2352
2354 3 220.48875 75.055812 115.696169 -1 2353
2355 3 219.488314 75.3404959 115.410013 -1 2071
2356 3 219.546287 75.2399606 115.278981 -1 2355
2357 3 219.679087 75.1460015 115.258973 -1 2356
2358 3 219.03073 75.2709001 115.382704 -1 2355
2359 3 218.987783 75.2764376 115.399813 -1 2358
2360 3 218.933999 75.2846877 115.436926 -1 2359
2361 3 219.396658 75.6441698 115.427429 -1 2070
2362 3 219.54306 75.6502354 115.502061 -1 2361
2363 3 219.692113 75.6730242 115.532459 -1 2362
2364 3 219.852326 75.7428474 115.621459 -1 2363
2365 3 219.952338 75.7997821 115.664852 -1 2364
2366 3 220.036692 75.848608 115.686831 -1 2365
2367 3 220.164447 75.8682583 115.716147 -1 2366
2368 3 220.244026 75.8838235 115.742011 -1 2367
2369 3 220.395174 75.9112588 115.772397 -1 2368
2370 3 220.512113 75.9133161 115.803163 -1 2369
2371 3 220.58346 75.9172982 115.829879 -1 2370
2372 3 220.691236 75.7734017 115.856958 -1 2371
2373 3 220.634045 75.7404694 115.877511 -1 2372
2374 3 220.594487 75.8224852 115.92759 -1 2373
2375 3 221.090404 75.7221928 115.918255 -1 2372
2376 3 221.169999 75.7398999 115.944068 -1 2375
2377 3 221.252992 75.7920761 115.965943 -1 2376
2378 3 221.337836 75.9018781 115.980918 -1 2377
2379 3 221.407496 75.8929655 116.030488 -1 2378
2380 3 221.459973 75.9264911 116.05213 -1 2379
2381 3 221.540428 76.0153316 116.090648 -1 2380
2382 3 218.130532 79.1831838 115.651081 -1 2062
2383 3 218.229802 79.2780316 115.689241 -1 2382
2384 3 218.343087 79.5094988 115.731097 -1 2383
2385 3 218.378109 79.7383055 115.76601 -1 2384
2386 3 218.4656 79.9090377 115.855628 -1 2385
2387 3 218.5115 79.8315065 115.954338 -1 2386
2388 3 218.432113 79.6309471 116.037249 -1 2387
2389 3 218.62396 79.4121257 116.085073 -1 2388
2390 3 218.786731 79.3629982 116.064923 -1 2389
2391 3 218.389575 79.5906404 116.059787 -1 2388
2392 3 218.222095 79.4675958 116.12413 -1 2391
2393 3 218.128957 79.3881749 116.168507 -1 2392
2394 3 217.970985 79.3755716 116.19772 -1 2393
2395 3 217.886079 81.3095921 115.439738 -1 2059
2396 3 218.301516 81.1330865 115.047599 -1 2055
2397 3 218.42115 81.0897746 115.086114 -1 2396
2398 3 218.502568 81.1010013 115.113455 -1 2397
2399 3 216.653478 82.9421959 113.432791 -1 2047
2400 3 216.755008 83.2096398 113.42772 -1 2399
2401 3 216.795217 83.2340312 113.449286 -1 2400
2402 3 216.937843 83.3290121 113.472386 -1 2401
2403 3 216.939927 83.4199655 113.48073 -1 2402
2404 3 216.919832 83.6393429 113.469123 -1 2403
2405 3 216.933268 83.7294238 113.519799 -1 2404
2406 3 216.944727 83.7625269 113.537038 -1 2405
2407 3 216.921169 83.7760285 113.553099 -1 2406
2408 3 216.786505 83.792426 113.495022 -1 2407
2409 3 216.803073 83.7107263 113.426027 -1 2408
2410 3 215.912339 83.1127453 113.205582 -1 2045
2411 3 215.846387 83.1642131 113.232387 -1 2410
2412 3 215.872722 83.1818716 113.253369 -1 2411
2413 3 215.832792 83.2158146 113.264867 -1 2412
2414 3 215.937524 83.2788733 113.164665 -1 2410
2415 3 215.981202 83.4083909 113.19257 -1 2414
2416 3 216.066476 83.5528055 113.264085 -1 2415
2417 3 216.234589 83.5758131 113.320458 -1 2416
2418 3 216.342294 83.559513 113.355076 -1 2417
2419 3 216.390995 83.5463034 113.382777 -1 2418
2420 3 216.633305 82.5288647 112.666413 -1 2042
2421 3 216.677091 82.4920866 112.655667 -1 2420
2422 3 216.694127 82.3983069 112.629166 -1 2421
2423 3 216.604738 82.3029887 112.61175 -1 2422
2424 3 216.643271 82.2994613 112.59594 -1 2423
2425 3 217.632793 83.7482439 112.191398 -1 2036
2426 3 217.669846 83.7805667 112.231991 -1 2425
2427 3 217.889858 83.9040646 112.282173 -1 2426
2428 3 217.861627 84.1903515 112.302737 -1 2427
2429 3 217.946981 84.2849029 112.340996 -1 2428
2430 3 217.950876 84.2930621 112.360586 -1 2429
2431 3 217.926108 84.2456045 112.383958 -1 2430
2432 3 217.871128 84.2219126 112.40076 -1 2431
2433 3 217.719454 84.2952271 112.413955 -1 2432
2434 3 217.680945 84.3054805 112.42834 -1 2433
2435 3 217.565061 84.2681864 112.480365 -1 2434
2436 3 217.410671 84.1772419 112.51484 -1 2435
2437 3 217.339958 84.13705 112.532211 -1 2436
2438 3 217.244782 84.0080233 112.558522 -1 2437
2439 3 218.043369 84.3802071 112.380472 -1 2430
2440 3 218.085911 84.4617446 112.435536 -1 2439
2441 3 218.127127 84.5686799 112.467013 -1 2440
2442 3 218.072132 84.7226429 112.460903 -1 2441
2443 3 217.754698 84.7723869 112.497646 -1 2442
2444 3 217.635031 84.80097 112.520221 -1 2443
2445 3 217.489552 84.8196039 112.5411 -1 2444
2446 3 217.366005 84.950349 112.50939 -1 2445
2447 3 217.282175 84.9161094 112.483774 -1 2446
2448 3 221.182334 85.7466286 111.438811 -1 2023
2449 3 221.206559 85.8437254 111.470096 -1 2448
2450 3 221.179243 86.0086751 111.486873 -1 2449
2451 3 221.154743 86.0848263 111.494491 -1 2450
2452 3 221.071489 86.2614436 111.541245 -1 2451
2453 3 220.927221 86.3373604 111.552337 -1 2452
2454 3 220.586439 86.3920557 111.539829 -1 2453
2455 3 220.420138 86.482173 111.585513 -1 2454
2456 3 220.120088 86.7327257 111.61432 -1 2455
2457 3 220.060097 86.8210517 111.63512 -1 2456
2458 3 220.029491 86.9078151 111.659958 -1 2457
2459 3 219.937246 86.9653305 111.660553 -1 2458
2460 3 219.851252 87.029384 111.680796 -1 2459
2461 3 219.800779 87.091384 111.686339 -1 2460
2462 3 219.658772 87.165009 111.678444 -1 2461
2463 3 219.391156 87.2450977 111.653274 -1 2462
2464 3 219.208567 87.3655507 111.673708 -1 2463
2465 3 219.051852 87.3637566 111.692854 -1 2464
2466 3 218.95757 87.2388657 111.65645 -1 2465
2467 3 218.918452 87.167466 111.640393 -1 2466
2468 3 218.890808 87.1429041 111.62007 -1 2467
2469 3 218.679843 87.1015879 111.637272 -1 2468
2470 3 218.41654 87.0913276 111.60444 -1 2469
2471 3 218.221729 87.0398025 111.565847 -1 2470
2472 3 218.066891 87.003379 111.57028 -1 2471
2473 3 218.903837 87.1410846 111.602252 -1 2468
2474 3 218.947379 87.0661463 111.538198 -1 2473
2475 3 218.987345 86.9009334 111.524157 -1 2474
2476 3 218.975348 86.7383177 111.502969 -1 2475
2477 3 221.148577 86.0747893 111.397575 -1 2449
2478 3 221.05358 86.1163507 111.360761 -1 2477
2479 3 221.013337 86.1596774 111.369936 -1 2478
2480 3 232.454758 71.6324729 107.624797 -1 166
2481 3 232.390342 71.7181081 107.754852 -1 2480
2482 3 232.356464 71.7947798 107.848998 -1 2481
2483 3 232.258282 71.8248171 107.936193 -1 2482
2484 3 232.256565 71.7444363 108.036469 -1 2483
2485 3 232.257955 71.6607494 108.057775 -1 2484
2486 3 232.165869 71.6234064 108.087299 -1 2485
2487 3 212.110296 71.6248509 106.787962 -1 140
2488 3 212.00579 71.6035683 106.907839 -1 2487
2489 3 212.013497 71.5270199 107.023313 -1 2488
2490 3 212.091305 71.5553742 107.106461 -1 2489
2491 3 212.148091 71.5779432 107.168487 -1 2490
2492 3 212.74606 71.4203006 107.354452 -1 2491
2493 3 213.033292 71.5584722 107.495528 -1 2492
2494 3 213.633607 71.4227701 107.695536 -1 2493
2495 3 214.691227 70.7206065 107.935155 -1 2494
2496 3 215.320647 70.338326 108.059398 -1 2495
2497 3 216.218203 70.1503964 108.126831 -1 2496
2498 3 217.157843 69.5764836 108.341108 -1 2497
2499 3 217.655409 69.1140003 108.295447 -1 2498
2500 3 218.744411 68.0276076 108.381533 -1 2499
2501 3 219.051759 67.689059 108.390259 -1 2500
2502 3 219.379727 67.1302359 108.626491 -1 2501
2503 3 219.28356 67.0116323 108.819869 -1 2502
2504 3 219.043523 66.4225147 108.965075 -1 2503
2505 3 219.099699 66.0025008 109.038028 -1 2504
2506 3 219.48913 65.1044668 109.056859 -1 2505
2507 3 219.833236 64.079856 109.134058 -1 2506
2508 3 219.937124 63.7415826 109.160134 -1 2507
2509 3 220.055476 63.4390282 109.141754 -1 2508
2510 3 220.681945 62.4518573 109.224281 -1 2509
2511 3 221.434652 61.6243359 109.227786 -1 2510
2512 3 221.603813 60.8220385 109.188052 -1 2511
2513 3 221.133433 60.1148241 109.477569 -1 2512
2514 3 221.359486 58.7294958 110.256632 -1 2513
2515 3 222.099777 57.8771711 110.80261 -1 2514
2516 3 222.966516 57.3653764 111.086108 -1 2515
2517 3 224.227038 56.7007146 111.336233 -1 2516
2518 3 225.071051 56.2342293 111.748758 -1 2517
2519 3 226.391041 55.7890579 112.004584 -1 2518
2520 3 227.355261 55.3282532 112.137409 -1 2519
2521 3 228.547237 54.965005 112.24786 -1 2520
2522 3 228.634812 55.0417967 112.298666 -1 2521
2523 3 228.762642 55.0236311 112.27735 -1 2522
2524 3 229.520171 54.9359105 112.143312 -1 2523
2525 3 230.216944 54.696656 112.144067 -1 2524
2526 3 230.45704 54.6722838 112.123051 -1 2525
2527 3 231.258927 54.6466832 112.049809 -1 2526
2528 3 231.521886 54.6427804 112.025758 -1 2527
2529 3 231.856155 54.7460119 111.974202 -1 2528
2530 3 232.133208 54.7472093 112.028313 -1 2529
2531 3 232.298072 54.7703212 112.07698 -1 2530
2532 3 232.300976 54.8976016 112.172685 -1 2531
2533 3 232.280447 55.0406979 112.265559 -1 2532
2534 3 232.226031 55.1517878 112.340795 -1 2533
2535 3 232.192481 55.3538582 112.343386 -1 2534
2536 3 232.072888 55.6853824 112.447856 -1 2535
2537 3 231.952878 55.8978471 112.529461 -1 2536
2538 3 232.017595 56.0691774 112.548734 -1 2537
2539 3 231.95431 56.1301071 112.560378 -1 2538
2540 3 231.855866 56.2603523 112.583417 -1 2539
2541 3 231.861759 56.3780323 112.665428 -1 2540
2542 3 231.810658 56.4837408 112.747869 -1 2541
2543 3 231.710529 56.4719341 112.876686 -1 2542
2544 3 231.646889 56.5684174 113.06421 -1 2543
2545 3 231.637391 56.7536591 113.133256 -1 2544
2546 3 231.566606 56.9329302 113.253029 -1 2545
2547 3 231.630913 56.8977371 113.392357 -1 2546
2548 3 231.734889 56.9017056 113.527035 -1 2547
2549 3 231.947998 56.8832249 113.64681 -1 2548
2550 3 232.000642 56.981762 113.73626 -1 2549
2551 3 231.960896 57.0759661 113.794758 -1 2550
2552 3 232.041689 57.1347109 113.919377 -1 2551
2553 3 232.076168 57.3278558 113.965376 -1 2552
2554 3 232.105089 57.5934389 114.076838 -1 2553
2555 3 231.94914 57.7717816 114.164393 -1 2554
2556 3 231.943054 57.7691044 114.190142 -1 2555
2557 3 231.990596 58.1254971 114.416519 -1 2556
2558 3 232.121057 58.3265997 114.623777 -1 2557
2559 3 232.210449 58.4901717 114.808402 -1 2558
2560 3 232.27699 58.7248734 114.979522 -1 2559
2561 3 232.006899 58.7872988 115.098637 -1 2560
2562 3 231.917035 58.8204723 115.338215 -1 2561
2563 3 231.548783 58.9721298 115.609767 -1 2562
2564 3 231.483568 59.0853202 115.660896 -1 2563
2565 3 231.441081 59.090494 115.756591 -1 2564
2566 3 231.448746 59.1114775 115.778722 -1 2565
2567 3 231.379986 58.9154686 115.630698 -1 2563
2568 3 231.295472 58.9024269 115.72632 -1 2567
2569 3 231.075377 58.967941 115.72314 -1 2568
2570 3 231.028204 59.1784418 115.83377 -1 2569
2571 3 230.966354 59.2011956 115.850034 -1 2570
2572 3 230.851836 59.1814098 115.819647 -1 2571
2573 3 230.821266 59.1249722 115.801923 -1 2572
2574 3 230.778557 59.0396854 115.788206 -1 2573
2575 3 230.703672 58.9347605 115.775563 -1 2574
2576 3 230.481605 58.9442333 115.732924 -1 2575
2577 3 230.422849 58.9446406 115.703799 -1 2576
2578 3 230.398066 58.9477262 115.676652 -1 2577
2579 3 230.37717 58.9346127 115.652556 -1 2578
2580 3 230.267076 58.8463545 115.635201 -1 2579
2581 3 230.225878 58.7959298 115.61622 -1 2580
2582 3 230.114583 58.8349629 115.676493 -1 2581
2583 3 229.927134 58.7087553 115.73566 -1 2582
2584 3 229.838216 58.6772096 115.809776 -1 2583
2585 3 229.698698 58.5780553 115.867878 -1 2584
2586 3 229.629229 58.5290639 115.896949 -1 2585
2587 3 229.59533 58.493328 115.901213 -1 2586
2588 3 229.574401 58.4982473 115.923741 -1 2587
2589 3 230.358538 58.986841 115.791405 -1 2576
2590 3 230.348574 58.9961741 115.813924 -1 2589
2591 3 230.322912 59.016234 115.833473 -1 2590
2592 3 230.313723 58.989197 115.887083 -1 2591
2593 3 230.277298 59.0018357 115.907107 -1 2592
2594 3 230.664734 58.8869729 115.855565 -1 2575
2595 3 230.674321 58.6991854 115.913646 -1 2594
2596 3 230.611376 58.6218619 115.947482 -1 2595
2597 3 230.498077 58.499753 115.985777 -1 2596
2598 3 231.739869 55.0768603 111.937575 -1 2529
2599 3 232.430972 54.7521789 111.930443 -1 2529
2600 3 232.867284 54.8018458 111.957521 -1 2599
2601 3 233.366697 55.0326996 111.869096 -1 2600
2602 3 233.50527 55.2289577 111.773251 -1 2601
2603 3 233.614295 55.5330553 111.596688 -1 2602
2604 3 233.398677 55.7842875 111.604053 -1 2603
2605 3 233.377408 55.9853201 111.560166 -1 2604
2606 3 233.546145 56.182762 111.561872 -1 2605
2607 3 233.639762 56.3333272 111.570325 -1 2606
2608 3 233.753351 56.4833787 111.583288 -1 2607
2609 3 233.766151 56.5168308 111.606371 -1 2608
2610 3 233.961866 56.5762752 111.563792 -1 2609
2611 3 234.180489 56.757684 111.510416 -1 2610
2612 3 234.432264 56.8680245 111.47749 -1 2611
2613 3 234.510614 56.8941945 111.459522 -1 2612
2614 3 234.580007 56.9453921 111.437676 -1 2613
2615 3 234.63786 56.9836095 111.416158 -1 2614
2616 3 234.650636 56.9307222 111.398487 -1 2615
2617 3 234.658533 56.923885 111.348498 -1 2616
2618 3 231.34302 54.5823572 112.091825 -1 2527
2619 3 231.373336 54.6050182 112.160665 -1 2618
2620 3 231.36873 54.6034468 112.21117 -1 2619
2621 3 228.630871 55.0951601 112.30969 -1 2522
2622 3 228.62373 55.2018975 112.37941 -1 2621
2623 3 219.760461 64.0493481 109.238127 -1 2507
2624 3 219.764299 63.9834841 109.348259 -1 2623
2625 3 219.603789 64.002066 109.424542 -1 2624
2626 3 219.703994 63.8980619 109.460229 -1 2625
2627 3 219.804467 63.7920148 109.496209 -1 2626
2628 3 219.81127 63.7403933 109.523548 -1 2627
2629 3 219.783017 63.7105328 109.567852 -1 2628
2630 3 219.753584 63.7231068 109.606501 -1 2629
2631 3 219.750602 63.7396887 109.62464 -1 2630
2632 3 219.739463 63.7594759 109.642236 -1 2631
2633 3 219.737875 63.7645938 109.661947 -1 2632
2634 3 219.732394 63.7666013 109.682022 -1 2633
2635 3 219.708724 63.7537674 109.703805 -1 2634
2636 3 219.716268 63.7396108 109.72626 -1 2635
2637 3 219.735956 63.7262884 109.748804 -1 2636
2638 3 219.766618 63.7139874 109.771393 -1 2637
2639 3 219.796843 63.7101967 109.792849 -1 2638
2640 3 219.790771 63.7057725 109.813834 -1 2639
2641 3 219.801942 63.7051009 109.834596 -1 2640
2642 3 219.839996 63.7216124 109.853497 -1 2641
2643 3 219.837104 63.7260617 109.873376 -1 2642
2644 3 219.858297 63.7434659 109.89192 -1 2643
2645 3 219.90946 63.7578625 109.911359 -1 2644
2646 3 219.919921 63.7629599 109.931401 -1 2645
2647 3 219.932275 63.7762002 109.950401 -1 2646
2648 3 219.938487 63.831744 109.963697 -1 2647
2649 3 219.940612 63.8241416 109.985322 -1 2648
2650 3 219.938745 63.8556748 110.0017 -1 2649
2651 3 219.934367 63.8716686 110.020108 -1 2650
2652 3 219.933981 63.8776337 110.039921 -1 2651
2653 3 219.938629 63.9006143 110.057576 -1 2652
2654 3 219.955571 63.9262916 110.075098 -1 2653
2655 3 219.964024 63.9664985 110.090575 -1 2654
2656 3 219.968103 63.9830224 110.109115 -1 2655
2657 3 219.982006 64.0017096 110.127553 -1 2656
2658 3 219.987698 64.0085983 110.147413 -1 2657
2659 3 220.010743 64.0211201 110.166849 -1 2658
2660 3 220.026631 64.0348126 110.186019 -1 2659
2661 3 220.034544 64.0394803 110.206245 -1 2660
2662 3 220.036351 64.0132252 110.230437 -1 2661
2663 3 220.031367 64.0077982 110.251781 -1 2662
2664 3 220.023615 63.9981361 110.273643 -1 2663
2665 3 220.022416 63.979903 110.296764 -1 2664
2666 3 219.972214 63.9396561 110.321929 -1 2665
2667 3 219.951276 63.932191 110.343298 -1 2666
2668 3 219.911445 63.9597405 110.359692 -1 2667
2669 3 219.90262 63.9962821 110.375463 -1 2668
2670 3 219.901525 64.0240564 110.392548 -1 2669
2671 3 219.836541 64.0247919 110.412032 -1 2670
2672 3 219.804617 64.0163792 110.433344 -1 2671
2673 3 219.751143 64.0606332 110.509711 -1 2672
2674 3 219.742377 64.0690837 110.529254 -1 2673
2675 3 219.764324 64.2210227 110.592997 -1 2674
2676 3 219.763975 64.2871558 110.605154 -1 2675
2677 3 219.751122 64.3768807 110.613993 -1 2676
2678 3 219.81607 64.4642535 110.624798 -1 2677
2679 3 219.818605 64.7168997 110.633875 -1 2678
2680 3 219.715697 64.9185371 110.66835 -1 2679
2681 3 219.732147 65.0326639 110.716849 -1 2680
2682 3 219.774483 65.0105413 110.741585 -1 2681
2683 3 219.756919 65.0129788 110.761803 -1 2682
2684 3 219.733389 64.9975481 110.847062 -1 2683
2685 3 219.744967 64.9775663 110.87088 -1 2684
2686 3 219.77584 64.9301382 110.898698 -1 2685
2687 3 219.767705 64.932057 110.919264 -1 2686
2688 3 219.752856 64.9547269 110.937005 -1 2687
2689 3 219.748418 65.0038122 110.951601 -1 2688
2690 3 219.705956 65.0680701 110.984367 -1 2689
2691 3 219.615242 65.1070838 111.040238 -1 2690
2692 3 219.528724 65.1385051 111.139333 -1 2691
2693 3 219.488563 65.1700025 111.155329 -1 2692
2694 3 219.490598 65.1806796 111.175084 -1 2693
2695 3 219.495614 65.18434 111.19583 -1 2694
2696 3 219.538993 65.1788209 111.239866 -1 2695
2697 3 219.590053 65.1797476 111.262184 -1 2696
2698 3 219.691485 65.1566612 111.288926 -1 2697
2699 3 219.891167 64.9835858 111.358814 -1 2698
2700 3 219.875796 64.9699585 111.381389 -1 2699
2701 3 219.866005 64.9985425 111.398632 -1 2700
2702 3 219.855583 65.0188007 111.416944 -1 2701
2703 3 219.832282 65.0269449 111.457723 -1 2702
2704 3 219.780529 65.0377328 111.518672 -1 2703
2705 3 219.754044 65.0194346 111.54161 -1 2704
2706 3 219.747832 65.0016024 111.565037 -1 2705
2707 3 219.83099 64.9356206 111.575882 -1 2706
2708 3 219.902734 64.7787666 111.577074 -1 2707
2709 3 219.916088 64.7176432 111.56418 -1 2708
2710 3 219.900443 64.5910844 111.537936 -1 2709
2711 3 219.838856 64.54042 111.521838 -1 2710
2712 3 219.821498 64.5181255 111.503102 -1 2711
2713 3 219.705632 64.4380975 111.489666 -1 2712
2714 3 219.674509 64.4106329 111.471336 -1 2713
2715 3 219.781635 64.3066515 111.487852 -1 2714
2716 3 219.804761 64.2645525 111.472796 -1 2715
2717 3 219.831194 64.2331542 111.456384 -1 2716
2718 3 219.838436 64.2330801 111.435315 -1 2717
2719 3 219.835098 64.2366471 111.413517 -1 2718
2720 3 219.838533 64.2344076 111.392666 -1 2719
2721 3 219.764519 64.2157722 111.499664 -1 2716
2722 3 219.968681 64.9508313 111.322652 -1 2699
2723 3 219.867184 65.2448179 110.714024 -1 2681
2724 3 219.890019 65.3584147 110.742147 -1 2723
2725 3 219.892878 65.3800659 110.760442 -1 2724
2726 3 219.910796 65.381565 110.781649 -1 2725
2727 3 219.843617 65.3993005 110.79871 -1 2726
2728 3 219.808582 65.4191345 110.837269 -1 2727
2729 3 219.791107 65.437477 110.855495 -1 2728
2730 3 219.77005 65.5022203 110.867798 -1 2729
2731 3 219.753326 65.5615944 110.880897 -1 2730
2732 3 219.760853 65.6302359 110.893478 -1 2731
2733 3 219.918483 65.8247251 110.915468 -1 2732
2734 3 220.535333 65.7271457 110.94421 -1 2733
2735 3 220.517908 65.6551041 110.931478 -1 2734
2736 3 220.509352 65.6298206 110.955402 -1 2735
2737 3 220.54401 65.6166094 110.979026 -1 2736
2738 3 220.67221 65.6518987 110.936041 -1 2734
2739 3 220.801649 65.5853015 110.926573 -1 2738
2740 3 220.828208 65.5975552 110.904729 -1 2739
2741 3 220.862127 65.6152733 110.882433 -1 2740
2742 3 219.001717 66.0511709 109.009501 -1 2505
2743 3 218.903854 66.0979137 108.981193 -1 2742
2744 3 218.745484 66.2051949 108.923694 -1 2743
2745 3 218.653231 66.3022671 108.929734 -1 2744
2746 3 218.584785 66.3467589 108.942829 -1 2745
2747 3 218.506295 66.3917936 108.955595 -1 2746
2748 3 218.317277 66.4028891 108.949544 -1 2747
2749 3 205.006661 71.0913436 103.26892 -1 112
2750 3 204.925966 70.9843835 103.303476 -1 2749
2751 3 204.894488 70.8965596 103.339893 -1 2750
2752 3 204.858947 70.8625394 103.36483 -1 2751
2753 3 204.837828 70.8608517 103.384852 -1 2752
2754 3 204.785383 70.8081485 103.411612 -1 2753
2755 3 204.711922 70.6990158 103.447417 -1 2754
2756 3 204.644863 70.5166093 103.498888 -1 2755
2757 3 204.605601 70.352881 103.549748 -1 2756
2758 3 204.53198 70.1720656 103.555781 -1 2757
2759 3 204.434141 70.0392689 103.615537 -1 2758
2760 3 204.397094 69.9951425 103.642265 -1 2759
2761 3 204.337425 69.9215677 103.672308 -1 2760
2762 3 204.04169 70.3640011 103.59153 -1 2761
2763 3 204.055082 69.706566 103.749027 -1 2762
2764 3 203.990745 69.6857437 103.767762 -1 2763
2765 3 203.919901 69.6479888 103.789143 -1 2764
2766 3 203.83268 69.5952219 103.811601 -1 2765
2767 3 203.787081 69.5690168 103.833607 -1 2766
2768 3 203.711795 69.5106829 103.858572 -1 2767
2769 3 203.654807 69.5059718 103.874858 -1 2768
2770 3 203.612117 69.481231 103.919003 -1 2769
2771 3 203.569641 69.4653604 103.939261 -1 2770
2772 3 203.540343 69.4225921 103.966512 -1 2771
2773 3 203.49194 69.39417 103.988585 -1 2772
2774 3 203.436548 69.363861 104.010197 -1 2773
2775 3 203.374528 69.3087402 104.058107 -1 2774
2776 3 203.317333 69.2285503 104.089519 -1 2775
2777 3 203.271518 69.1577663 104.120373 -1 2776
2778 3 203.195802 69.1323487 104.138526 -1 2777
2779 3 203.119262 69.0885902 104.160245 -1 2778
2780 3 203.040597 69.0345863 104.205839 -1 2779
2781 3 202.997117 68.9988249 104.229884 -1 2780
2782 3 202.935574 68.9720142 104.24996 -1 2781
2783 3 202.886575 68.9447735 104.271619 -1 2782
2784 3 202.798545 68.890081 104.294065 -1 2783
2785 3 202.726731 68.8372155 104.318075 -1 2784
2786 3 202.704737 68.8291081 104.339135 -1 2785
2787 3 202.603294 68.8039803 104.353994 -1 2786
2788 3 202.548886 68.7975746 104.370784 -1 2787
2789 3 202.513576 68.7838936 104.391341 -1 2788
2790 3 202.422736 68.7253799 104.436208 -1 2789
2791 3 202.372025 68.7151187 104.454199 -1 2790
2792 3 202.279888 68.7496108 104.458204 -1 2791
2793 3 202.203665 68.778054 104.465329 -1 2792
2794 3 202.126208 68.7733037 104.478922 -1 2793
2795 3 201.792771 68.6132592 104.491896 -1 2794
2796 3 201.501578 68.5135859 104.497613 -1 2795
2797 3 201.269251 68.4404206 104.460638 -1 2796
2798 3 201.192497 68.4087339 104.434931 -1 2797
2799 3 200.884789 68.3452364 104.475042 -1 2798
2800 3 200.771535 68.3362741 104.484542 -1 2799
2801 3 200.63322 68.3377935 104.488665 -1 2800
2802 3 200.593688 68.3451945 104.526735 -1 2801
2803 3 200.407656 68.3367381 104.526601 -1 2802
2804 3 200.204289 68.3765426 104.514425 -1 2803
2805 3 199.958337 68.4681711 104.486075 -1 2804
2806 3 199.856368 68.4975318 104.489127 -1 2805
2807 3 199.83516 68.5177191 104.50472 -1 2806
2808 3 199.816675 68.5763597 104.512947 -1 2807
2809 3 199.784046 68.6100783 104.524308 -1 2808
2810 3 199.52342 68.7281487 104.48836 -1 2809
2811 3 199.131598 68.6835688 104.444723 -1 2810
2812 3 198.944152 68.6739338 104.44389 -1 2811
2813 3 198.798354 68.6847362 104.44453 -1 2812
2814 3 198.613239 68.6738054 104.444161 -1 2813
2815 3 198.233863 68.5247421 104.376763 -1 2814
2816 3 198.166796 68.4883352 104.352096 -1 2815
2817 3 197.876977 68.4680508 104.361518 -1 2816
2818 3 197.640978 68.2868829 104.387919 -1 2817
2819 3 197.354154 68.1481566 104.398535 -1 2818
2820 3 197.205255 68.1059397 104.409007 -1 2819
2821 3 196.983533 68.1029837 104.401392 -1 2820
2822 3 196.861195 68.1554816 104.396605 -1 2821
2823 3 196.780956 68.1861923 104.425024 -1 2822
2824 3 196.711789 68.2205903 104.431357 -1 2823
2825 3 196.617124 68.2697263 104.431171 -1 2824
2826 3 196.471058 68.3519341 104.417151 -1 2825
2827 3 196.30558 68.3318568 104.420939 -1 2826
2828 3 196.218781 68.1930873 104.41356 -1 2827
2829 3 196.202183 68.07573 104.411708 -1 2828
2830 3 196.230028 68.0238102 104.40301 -1 2829
2831 3 196.281573 67.859482 104.374115 -1 2830
2832 3 196.275425 67.8212476 104.357877 -1 2831
2833 3 196.28345 67.8455955 104.331148 -1 2832
2834 3 196.108237 67.76332 104.299681 -1 2833
2835 3 196.041975 67.6619125 104.287436 -1 2834
2836 3 196.01599 67.4838982 104.27308 -1 2835
2837 3 195.917343 67.359518 104.260656 -1 2836
2838 3 195.933792 67.2684384 104.234958 -1 2837
2839 3 195.926977 67.1949848 104.225485 -1 2838
2840 3 195.914414 67.0931192 104.197725 -1 2839
2841 3 195.910185 67.0389576 104.184767 -1 2840
2842 3 195.911976 66.9984559 104.169962 -1 2841
2843 3 196.127862 68.1270826 104.436991 -1 2828
2844 3 196.042592 68.1102898 104.451378 -1 2843
2845 3 195.898832 68.0611339 104.464026 -1 2844
2846 3 195.744385 67.988716 104.479827 -1 2845
2847 3 195.701992 67.9689859 104.500859 -1 2846
2848 3 196.270145 68.3516942 104.43498 -1 2827
2849 3 196.212396 68.4089103 104.4614 -1 2848
2850 3 196.159396 68.4472515 104.46929 -1 2849
2851 3 196.12722 68.5238463 104.472421 -1 2850
2852 3 196.047966 68.6038136 104.4683 -1 2851
2853 3 195.998464 68.6758422 104.469935 -1 2852
2854 3 195.931075 68.7388104 104.470903 -1 2853
2855 3 195.507124 68.9246291 104.397411 -1 2854
2856 3 195.304255 69.0339522 104.323876 -1 2855
2857 3 195.167486 69.2562169 104.236634 -1 2856
2858 3 195.000701 69.3644559 104.168124 -1 2857
2859 3 194.949434 69.4059726 104.129264 -1 2858
2860 3 194.729316 69.7124403 104.129393 -1 2859
2861 3 194.504153 69.7987062 104.103797 -1 2860
2862 3 194.211497 69.9014557 104.065575 -1 2861
2863 3 193.994283 69.9976828 104.039292 -1 2862
2864 3 193.753777 69.9487357 103.922089 -1 2863
2865 3 193.595064 69.9370499 103.878921 -1 2864
2866 3 193.523154 69.8917966 103.878122 -1 2865
2867 3 193.319571 69.8440752 103.83602 -1 2866
2868 3 192.926411 69.7771142 103.818778 -1 2867
2869 3 192.63405 69.8193673 103.793601 -1 2868
2870 3 192.438899 69.8030256 103.79381 -1 2869
2871 3 192.263667 69.7904805 103.796076 -1 2870
2872 3 192.023884 69.7527109 103.794752 -1 2871
2873 3 191.750664 69.792747 103.773313 -1 2872
2874 3 191.549857 69.8295679 103.762478 -1 2873
2875 3 191.44763 69.8360461 103.771163 -1 2874
2876 3 191.357709 69.7166501 103.783163 -1 2875
2877 3 191.361278 69.5768149 103.788065 -1 2876
2878 3 191.360273 69.527331 103.774111 -1 2877
2879 3 191.352657 69.4736784 103.7601 -1 2878
2880 3 191.365716 69.432557 103.746352 -1 2879
2881 3 191.45852 69.1531877 103.74383 -1 2880
2882 3 191.459353 68.9895879 103.70548 -1 2881
2883 3 191.480919 68.8961077 103.703431 -1 2882
2884 3 191.509044 69.3971784 103.820449 -1 2877
2885 3 191.53828 69.2955874 103.8211 -1 2884
2886 3 191.366743 69.6232598 103.82702 -1 2877
2887 3 191.361487 69.8967733 103.675835 -1 2875
2888 3 191.246075 69.9482748 103.602127 -1 2887
2889 3 191.207046 69.9756573 103.543567 -1 2888
2890 3 191.159395 69.9253287 103.451744 -1 2889
2891 3 191.115465 70.0239553 103.401855 -1 2890
2892 3 191.011414 70.0737785 103.353643 -1 2891
2893 3 190.966723 70.0608671 103.326227 -1 2892
2894 3 190.962709 70.0408505 103.305788 -1 2893
2895 3 190.857282 70.0214203 103.271373 -1 2894
2896 3 190.780232 70.0269986 103.235732 -1 2895
2897 3 190.641702 69.9751456 103.203332 -1 2896
2898 3 190.483026 69.969561 103.158758 -1 2897
2899 3 190.290485 69.9268043 103.117081 -1 2898
2900 3 190.253227 69.8825897 103.120973 -1 2899
2901 3 190.223935 69.8435326 103.100815 -1 2900
2902 3 190.176427 69.8248914 103.074009 -1 2901
2903 3 190.14436 69.8109505 103.048344 -1 2902
2904 3 190.117249 69.7689697 103.029041 -1 2903
2905 3 190.081078 69.7441238 103.005005 -1 2904
2906 3 190.016527 69.716133 102.977701 -1 2905
2907 3 189.949952 69.7252399 102.942561 -1 2906
2908 3 189.838293 69.7348696 102.876913 -1 2907
2909 3 189.827216 69.7280974 102.852573 -1 2908
2910 3 189.672877 69.6970862 102.813433 -1 2909
2911 3 189.527307 69.6737926 102.7739 -1 2910
2912 3 189.412719 69.6024378 102.748387 -1 2911
2913 3 189.25573 69.5236511 102.718524 -1 2912
2914 3 189.264951 69.4926805 102.7018 -1 2913
2915 3 189.332482 69.4406351 102.648811 -1 2914
2916 3 189.367797 69.4270243 102.632163 -1 2915
2917 3 189.39723 69.4025709 102.616914 -1 2916
2918 3 189.464627 69.3264421 102.593155 -1 2917
2919 3 188.966713 69.5765566 102.7653 -1 2913
2920 3 188.905954 69.5968933 102.777165 -1 2919
2921 3 188.63866 69.7026896 102.767785 -1 2920
2922 3 188.280527 69.8320007 102.716979 -1 2921
2923 3 187.956153 69.8924008 102.636007 -1 2922
2924 3 187.799193 69.8782002 102.593035 -1 2923
2925 3 187.588936 69.9238909 102.604011 -1 2924
2926 3 187.56683 70.0082255 102.632731 -1 2925
2927 3 187.543182 70.139664 102.676069 -1 2926
2928 3 187.51313 70.1972656 102.684674 -1 2927
2929 3 187.522191 70.2382649 102.701984 -1 2928
2930 3 187.402559 70.2938196 102.723369 -1 2929
2931 3 187.073635 70.2282408 102.716864 -1 2930
2932 3 186.830108 70.212621 102.711716 -1 2931
2933 3 186.372252 70.1227913 102.594475 -1 2932
2934 3 186.278052 70.1610205 102.549154 -1 2933
2935 3 186.17897 70.0989612 102.52385 -1 2934
2936 3 185.998919 70.0345927 102.487992 -1 2935
2937 3 185.762074 70.2324392 102.464194 -1 2936
2938 3 185.61398 70.3576478 102.442738 -1 2937
2939 3 185.292005 70.4844102 102.397115 -1 2938
2940 3 185.149033 70.5078638 102.322996 -1 2939
2941 3 185.044971 70.6022913 102.363438 -1 2940
2942 3 185.010619 70.6528173 102.397793 -1 2941
2943 3 184.852364 70.76899 102.451037 -1 2942
2944 3 184.762486 70.807778 102.48023 -1 2943
2945 3 184.723576 70.8260447 102.495889 -1 2944
2946 3 184.675408 70.8532061 102.50841 -1 2945
2947 3 184.590022 70.9274108 102.530758 -1 2946
2948 3 184.524894 70.9655553 102.563461 -1 2947
2949 3 184.476533 70.9917173 102.600977 -1 2948
2950 3 184.46185 71.0122355 102.619462 -1 2949
2951 3 184.409124 71.0318715 102.632933 -1 2950
2952 3 184.371123 71.0732435 102.643825 -1 2951
2953 3 184.341773 71.1134377 102.656141 -1 2952
2954 3 184.289482 71.2005221 102.655395 -1 2953
2955 3 184.260018 71.2580651 102.688819 -1 2954
2956 3 184.242397 71.2526953 102.71236 -1 2955
2957 3 184.220201 71.2638425 102.731776 -1 2956
2958 3 184.165404 71.2806925 102.74553 -1 2957
2959 3 184.144476 71.3178645 102.7596 -1 2958
2960 3 184.098318 71.3393152 102.773552 -1 2959
2961 3 184.005696 71.3735885 102.778428 -1 2960
2962 3 183.835824 71.3034872 102.794932 -1 2961
2963 3 183.696109 71.2353183 102.815188 -1 2962
2964 3 183.689104 71.3117556 102.847612 -1 2963
2965 3 183.686551 71.3591637 102.861983 -1 2964
2966 3 183.66823 71.4127868 102.872865 -1 2965
2967 3 183.501176 70.9374718 102.802343 -1 2963
2968 3 183.502203 70.7657303 102.814199 -1 2967
2969 3 183.424092 70.6131163 102.811194 -1 2968
2970 3 183.303123 70.3842653 102.818616 -1 2969
2971 3 183.272365 70.2260915 102.823212 -1 2970
2972 3 183.222117 70.1020157 102.817908 -1 2971
2973 3 183.164294 69.9752226 102.812157 -1 2972
2974 3 182.994718 69.6962165 102.873665 -1 2973
2975 3 182.874691 69.5364639 102.916556 -1 2974
2976 3 182.705586 69.3915777 102.94983 -1 2975
2977 3 182.339269 69.214742 102.963869 -1 2976
2978 3 182.068539 69.1041967 103.026693 -1 2977
2979 3 181.867261 68.9643125 103.055186 -1 2978
2980 3 181.91561 69.049257 103.068318 -1 2979
2981 3 181.951915 69.0767128 103.092224 -1 2980
2982 3 182.014961 69.1163293 103.142031 -1 2981
2983 3 182.108433 69.2015519 103.235934 -1 2982
2984 3 182.161742 69.2575672 103.280818 -1 2983
2985 3 181.727228 68.8108201 103.044735 -1 2979
2986 3 181.647058 68.7049631 103.03194 -1 2985
2987 3 181.565985 68.6153991 103.015524 -1 2986
2988 3 181.506361 68.5382146 102.999262 -1 2987
2989 3 181.451353 68.4677266 102.98216 -1 2988
2990 3 181.389566 68.3618744 102.971816 -1 2989
2991 3 181.285685 68.2264949 102.96236 -1 2990
2992 3 181.175007 68.1303082 102.943563 -1 2991
2993 3 181.065058 68.0703917 102.917014 -1 2992
2994 3 180.967779 68.033364 102.887146 -1 2993
2995 3 180.730782 67.9952584 102.839211 -1 2994
2996 3 180.482889 67.9961643 102.781252 -1 2995
2997 3 180.33326 68.0086107 102.733559 -1 2996
2998 3 179.942557 68.0728605 102.667888 -1 2997
2999 3 179.64619 68.027222 102.613506 -1 2998
3000 3 179.376372 68.0323119 102.551245 -1 2999
3001 3 179.161563 68.0838975 102.536689 -1 3000
3002 3 178.81268 68.1252918 102.42993 -1 3001
3003 3 178.613928 68.1458468 102.373186 -1 3002
3004 3 178.43781 68.1597613 102.320872 -1 3003
3005 3 178.229703 68.2153107 102.228927 -1 3004
3006 3 178.03802 68.1636197 102.189416 -1 3005
3007 3 177.750922 68.1257039 102.082379 -1 3006
3008 3 177.64553 68.0629158 102.057012 -1 3007
3009 3 177.569088 68.0061016 102.034154 -1 3008
3010 3 177.508763 67.9320902 102.017466 -1 3009
3011 3 177.475467 67.8631044 102.003226 -1 3010
3012 3 177.31642 67.6118083 102.014692 -1 3011
3013 3 177.220719 67.5689202 102.011996 -1 3012
3014 3 177.163484 67.4793949 101.973484 -1 3013
3015 3 177.138218 67.3208139 101.929322 -1 3014
3016 3 177.093024 67.1956978 101.926551 -1 3015
3017 3 177.081937 67.110139 101.919046 -1 3016
3018 3 177.07343 66.9813172 101.89594 -1 3017
3019 3 177.048415 66.8863106 101.888743 -1 3018
3020 3 176.90897 66.6791624 101.892615 -1 3019
3021 3 176.910904 66.6226691 101.879962 -1 3020
3022 3 176.858962 66.3095192 101.919724 -1 3021
3023 3 176.783335 66.0056696 101.954112 -1 3022
3024 3 176.756784 65.8341851 101.964169 -1 3023
3025 3 176.845898 65.8152593 102.057936 -1 3024
3026 3 176.935777 65.7573685 102.13458 -1 3025
3027 3 177.092506 65.5552992 102.200509 -1 3026
3028 3 177.225225 65.3829896 102.28225 -1 3027
3029 3 177.372286 65.3002183 102.345243 -1 3028
3030 3 177.436859 65.261827 102.387814 -1 3029
3031 3 177.469159 65.2494273 102.420468 -1 3030
3032 3 177.525527 65.2588104 102.451176 -1 3031
3033 3 177.547823 65.2941567 102.471791 -1 3032
3034 3 177.613603 65.3242801 102.550528 -1 3033
3035 3 177.742996 65.2790451 102.602437 -1 3034
3036 3 177.862533 65.2122156 102.657871 -1 3035
3037 3 178.075254 64.9521375 102.690637 -1 3036
3038 3 178.136828 64.9176305 102.680181 -1 3037
3039 3 178.147828 64.810803 102.679587 -1 3038
3040 3 178.109081 64.7772988 102.656596 -1 3039
3041 3 178.283918 64.9844614 102.734693 -1 3037
3042 3 178.382381 65.031685 102.761922 -1 3041
3043 3 178.430325 65.0775364 102.783253 -1 3042
3044 3 178.492506 65.1291549 102.805044 -1 3043
3045 3 178.509127 65.1775768 102.821948 -1 3044
3046 3 178.603431 65.1389733 102.790899 -1 3045
3047 3 178.770738 65.0437916 102.857986 -1 3046
3048 3 178.792876 65.0529662 102.884212 -1 3047
3049 3 178.814123 65.1318977 102.920476 -1 3048
3050 3 178.863136 64.9831715 102.933668 -1 3049
3051 3 178.881679 65.0414792 102.974118 -1 3050
3052 3 178.865698 65.03059 103.076494 -1 3051
3053 3 178.810585 65.0243718 103.147582 -1 3052
3054 3 178.754057 64.8955573 103.194522 -1 3053
3055 3 178.634657 64.8862291 103.23317 -1 3054
3056 3 178.471929 65.0333367 103.232232 -1 3055
3057 3 178.382255 65.0432975 103.24478 -1 3056
3058 3 178.369418 64.8779347 103.203286 -1 3057
3059 3 178.27826 65.0854882 103.273993 -1 3057
3060 3 178.206802 65.1489541 103.276899 -1 3059
3061 3 178.050716 65.2127519 103.32061 -1 3060
3062 3 178.039787 65.2912604 103.378322 -1 3061
3063 3 178.065983 65.4518875 103.422121 -1 3062
3064 3 178.0642 65.5106991 103.434276 -1 3063
3065 3 177.995203 65.8074734 103.487086 -1 3064
3066 3 178.082516 65.9193232 103.497954 -1 3065
3067 3 178.167673 65.9935131 103.51699 -1 3066
3068 3 178.169337 66.0621359 103.527262 -1 3067
3069 3 178.212516 66.1625435 103.61153 -1 3068
3070 3 178.247006 66.1673723 103.639938 -1 3069
3071 3 178.278166 66.1579982 103.671101 -1 3070
3072 3 178.324824 66.1214097 103.710155 -1 3071
3073 3 178.334921 66.0967178 103.742175 -1 3072
3074 3 178.298939 66.0524056 103.798389 -1 3073
3075 3 178.25058 66.0105695 103.877876 -1 3074
3076 3 178.19059 66.0129609 103.946137 -1 3075
3077 3 177.906562 65.9004377 104.01388 -1 3076
3078 3 177.799595 65.8324728 104.092506 -1 3077
3079 3 177.791758 65.8536083 104.137431 -1 3078
3080 3 177.794459 65.8619106 104.161154 -1 3079
3081 3 177.790728 65.8786182 104.182251 -1 3080
3082 3 177.740652 65.8956831 104.197926 -1 3081
3083 3 177.659096 65.8670928 104.220199 -1 3082
3084 3 177.499735 65.8893184 104.222192 -1 3083
3085 3 177.449345 65.979944 104.221324 -1 3084
3086 3 177.322163 65.8608024 104.182934 -1 3085
3087 3 177.217826 65.8158354 104.206418 -1 3086
3088 3 177.181477 65.7849733 104.23453 -1 3087
3089 3 177.204105 65.8274577 104.252848 -1 3088
3090 3 177.150617 65.9600055 104.292733 -1 3089
3091 3 177.012505 66.0064858 104.24112 -1 3090
3092 3 176.925357 66.0395284 104.198305 -1 3091
3093 3 176.886726 66.0354607 104.169446 -1 3092
3094 3 176.826688 65.9558144 104.129928 -1 3093
3095 3 176.850515 65.8846752 104.123446 -1 3094
3096 3 176.882788 65.8570703 104.108032 -1 3095
3097 3 176.88146 65.8016899 104.095054 -1 3096
3098 3 176.80002 65.7170179 104.079527 -1 3097
3099 3 176.729246 65.6786786 104.054715 -1 3098
3100 3 176.677883 65.6867404 104.021581 -1 3099
3101 3 176.474839 65.5820442 103.971237 -1 3100
3102 3 176.377373 65.5453176 103.94297 -1 3101
3103 3 176.263059 65.5516352 103.902945 -1 3102
3104 3 176.155418 65.5081922 103.951613 -1 3103
3105 3 176.0669 65.4941424 103.995787 -1 3104
3106 3 175.934635 65.4682139 104.037761 -1 3105
3107 3 175.740345 65.4276494 104.050644 -1 3106
3108 3 175.651272 65.3929523 104.023022 -1 3107
3109 3 175.568618 65.3452353 103.999106 -1 3108
3110 3 175.458097 65.2671765 103.979023 -1 3109
3111 3 175.384303 65.1946027 104.013018 -1 3110
3112 3 175.309895 65.1183323 104.047818 -1 3111
3113 3 175.278575 65.0501947 104.085565 -1 3112
3114 3 175.257125 64.9887875 104.122854 -1 3113
3115 3 175.218972 64.9128483 104.187183 -1 3114
3116 3 175.214587 64.9143194 104.211927 -1 3115
3117 3 175.20613 64.9073346 104.238152 -1 3116
3118 3 175.21349 64.9015092 104.265842 -1 3117
3119 3 175.219064 64.8853968 104.295678 -1 3118
3120 3 175.213336 64.8840662 104.320885 -1 3119
3121 3 175.209456 64.888366 104.345 -1 3120
3122 3 175.205036 64.8945294 104.368623 -1 3121
3123 3 175.190071 64.8965124 104.417547 -1 3122
3124 3 175.233077 64.9077552 104.470632 -1 3123
3125 3 175.238545 64.9308942 104.491411 -1 3124
3126 3 175.296913 64.9791102 104.512199 -1 3125
3127 3 175.369642 64.9114782 104.586394 -1 3126
3128 3 175.464786 64.9163754 104.620983 -1 3127
3129 3 175.520456 64.9337716 104.64844 -1 3128
3130 3 175.548868 64.959179 104.671117 -1 3129
3131 3 175.623616 65.0416611 104.761869 -1 3130
3132 3 175.645709 65.0455323 104.788702 -1 3131
3133 3 175.709507 65.0949419 104.809672 -1 3132
3134 3 175.797816 65.2009383 104.820426 -1 3133
3135 3 175.901569 65.2300816 104.774435 -1 3134
3136 3 175.976598 65.2215142 104.708607 -1 3135
3137 3 176.007433 65.1968963 104.692231 -1 3136
3138 3 176.038482 65.2490907 104.658464 -1 3137
3139 3 176.061948 65.2824536 104.628138 -1 3138
3140 3 176.093026 65.2943801 104.603509 -1 3139
3141 3 176.113411 65.3249037 104.573487 -1 3140
3142 3 176.200944 65.3714442 104.547229 -1 3141
3143 3 176.361374 65.3519431 104.493372 -1 3142
3144 3 176.383877 65.3440513 104.472314 -1 3143
3145 3 176.41837 65.3147654 104.457422 -1 3144
3146 3 177.169018 65.7911491 104.155746 -1 3088
3147 3 177.202537 65.8257539 104.126452 -1 3146
3148 3 178.756355 65.219896 102.919537 -1 3049
3149 3 178.095256 65.0520031 102.747876 -1 3037
3150 3 178.110274 65.1298959 102.783682 -1 3149
3151 3 178.060053 65.2598298 102.851147 -1 3150
3152 3 177.988316 65.3985921 102.888298 -1 3151
3153 3 177.979862 65.5720027 102.925338 -1 3152
3154 3 178.010472 65.6636767 102.959763 -1 3153
3155 3 178.063456 65.7541575 102.971575 -1 3154
3156 3 178.045861 65.8280158 102.978456 -1 3155
3157 3 178.024902 65.9364172 103.002727 -1 3156
3158 3 178.065838 65.9732373 103.02505 -1 3157
3159 3 178.083604 66.0670772 103.057276 -1 3158
3160 3 178.109185 66.234492 103.09942 -1 3159
3161 3 178.096069 66.3087672 103.10663 -1 3160
3162 3 178.117391 66.4367612 103.156981 -1 3161
3163 3 178.141569 66.5459964 103.211825 -1 3162
3164 3 178.154911 66.6498886 103.240998 -1 3163
3165 3 178.137177 66.7212825 103.273631 -1 3164
3166 3 178.144691 66.7780765 103.28719 -1 3165
3167 3 178.137956 66.8385713 103.298144 -1 3166
3168 3 178.15001 66.8812027 103.315439 -1 3167
3169 3 178.162942 66.9238628 103.332828 -1 3168
3170 3 178.147433 67.0043733 103.338131 -1 3169
3171 3 178.104226 67.0901141 103.364215 -1 3170
3172 3 177.962741 67.1824305 103.478247 -1 3171
3173 3 177.943143 67.2122379 103.519844 -1 3172
3174 3 177.958513 67.2873255 103.555416 -1 3173
3175 3 177.965538 67.3110279 103.576258 -1 3174
3176 3 177.962903 67.3193462 103.599405 -1 3175
3177 3 177.91337 67.5099401 103.575195 -1 3176
3178 3 177.850524 67.6218676 103.592541 -1 3177
3179 3 177.66836 67.6753858 103.583031 -1 3178
3180 3 178.088655 66.8089478 103.349645 -1 3168
3181 3 177.972938 66.7631431 103.422112 -1 3180
3182 3 177.950775 66.810173 103.434183 -1 3181
3183 3 176.72814 66.7600491 101.876252 -1 3020
3184 3 176.625867 66.787853 101.856422 -1 3183
3185 3 176.544826 66.7163887 101.836496 -1 3184
3186 3 176.497043 66.6747339 101.813931 -1 3185
3187 3 176.457576 66.6550521 101.787299 -1 3186
3188 3 176.442173 66.7107586 101.746141 -1 3187
3189 3 176.445198 66.7332964 101.715141 -1 3188
3190 3 176.453838 66.6130867 101.718294 -1 3189
3191 3 176.462744 66.5145534 101.690231 -1 3190
3192 3 176.455958 66.4875715 101.669507 -1 3191
3193 3 176.422498 66.4433163 101.649322 -1 3192
3194 3 176.303873 66.2773925 101.594059 -1 3193
3195 3 176.100837 66.0878542 101.559464 -1 3194
3196 3 176.083808 66.0382646 101.54259 -1 3195
3197 3 176.093562 65.9728171 101.532882 -1 3196
3198 3 176.102474 65.9026882 101.524135 -1 3197
3199 3 176.117781 65.8100069 101.521444 -1 3198
3200 3 176.217614 65.7412786 101.49784 -1 3199
3201 3 176.334028 65.7191466 101.49183 -1 3200
3202 3 176.406189 65.6559338 101.463344 -1 3201
3203 3 176.451454 65.588821 101.432239 -1 3202
3204 3 176.478205 65.5586015 101.416442 -1 3203
3205 3 176.541111 65.4782328 101.364386 -1 3204
3206 3 176.530459 65.425944 101.322487 -1 3205
3207 3 176.560036 65.3974156 101.280343 -1 3206
3208 3 176.706529 65.4666111 101.257342 -1 3207
3209 3 176.488192 65.345091 101.256683 -1 3207
3210 3 176.468139 65.3513065 101.226299 -1 3209
3211 3 176.500936 65.3831832 101.196924 -1 3210
3212 3 176.527169 65.4319485 101.162795 -1 3211
3213 3 176.601419 65.460312 101.139715 -1 3212
3214 3 176.678433 65.402216 101.136938 -1 3213
3215 3 176.709652 65.2840754 101.168217 -1 3214
3216 3 176.436928 66.8110996 101.748041 -1 3189
3217 3 176.855039 67.3758406 101.85302 -1 3016
3218 3 176.780415 67.3208742 101.804006 -1 3217
3219 3 176.707409 67.5378176 101.795338 -1 3218
3220 3 176.638825 67.6070448 101.743825 -1 3219
3221 3 176.591611 67.5919327 101.715035 -1 3220
3222 3 176.5397 67.5796798 101.684924 -1 3221
3223 3 176.43331 67.6362408 101.631182 -1 3222
3224 3 176.403356 67.6395303 101.600275 -1 3223
3225 3 176.37897 67.6111501 101.577622 -1 3224
3226 3 176.340296 67.5909973 101.524943 -1 3225
3227 3 176.320429 67.5396269 101.508327 -1 3226
3228 3 176.323003 67.4586814 101.501734 -1 3227
3229 3 176.28904 67.3919494 101.486843 -1 3228
3230 3 178.591491 68.098022 102.35549 -1 3003
3231 3 178.499584 67.9097997 102.283644 -1 3230
3232 3 178.483234 67.8625162 102.240932 -1 3231
3233 3 178.433548 67.7993209 102.223062 -1 3232
3234 3 178.422374 67.6961056 102.219436 -1 3233
3235 3 178.431399 67.6132148 102.213833 -1 3234
3236 3 178.442866 67.5792258 102.197399 -1 3235
3237 3 178.452468 67.5351367 102.157302 -1 3236
3238 3 178.468041 67.4945067 102.1429 -1 3237
3239 3 178.479028 67.4576943 102.127012 -1 3238
3240 3 178.479693 67.4170151 102.110625 -1 3239
3241 3 178.486728 67.3926374 102.09137 -1 3240
3242 3 178.453481 67.2887526 102.084828 -1 3241
3243 3 178.435395 67.0481488 102.034023 -1 3242
3244 3 178.483305 66.9764982 102.030808 -1 3243
3245 3 178.526813 66.9300725 101.995516 -1 3244
3246 3 178.557412 66.8350965 101.969468 -1 3245
3247 3 178.554061 66.856461 101.93842 -1 3246
3248 3 178.557425 66.8360276 101.917692 -1 3247
3249 3 178.539681 66.8558907 101.859254 -1 3248
3250 3 178.539321 66.8392495 101.837156 -1 3249
3251 3 178.479555 66.8351347 101.77849 -1 3250
3252 3 178.395079 66.859896 101.735781 -1 3251
3253 3 178.308311 66.8913263 101.691197 -1 3252
3254 3 178.364983 67.1421944 101.641747 -1 3253
3255 3 178.505316 67.1014261 101.644026 -1 3254
3256 3 178.578802 66.9798478 101.681452 -1 3255
3257 3 178.673371 66.8428605 101.69923 -1 3256
3258 3 178.738749 66.8094551 101.689669 -1 3257
3259 3 178.868638 66.7716101 101.741355 -1 3258
3260 3 178.913684 66.7770562 101.771935 -1 3259
3261 3 178.320682 67.1997307 101.596781 -1 3254
3262 3 178.262051 67.2257356 101.55702 -1 3261
3263 3 178.28513 67.2077935 101.512397 -1 3262
3264 3 178.307422 67.195058 101.492396 -1 3263
3265 3 178.325307 67.2367079 101.459392 -1 3264
3266 3 178.351188 67.318522 101.418314 -1 3265
3267 3 178.326739 67.2946464 101.368525 -1 3266
3268 3 178.333832 67.2852446 101.319711 -1 3267
3269 3 178.339056 67.280077 101.295631 -1 3268
3270 3 178.364733 67.2812663 101.246918 -1 3269
3271 3 178.448787 67.3193661 101.223811 -1 3270
3272 3 178.475214 67.3195952 101.175427 -1 3271
3273 3 178.500731 67.3345556 101.14955 -1 3272
3274 3 178.519962 67.343764 101.124116 -1 3273
3275 3 178.60181 67.3986097 101.070985 -1 3274
3276 3 178.694739 67.4366755 101.049269 -1 3275
3277 3 178.773159 67.417351 101.038602 -1 3276
3278 3 178.927679 67.3744475 100.991942 -1 3277
3279 3 178.993883 67.4644719 100.928871 -1 3278
3280 3 179.00027 67.5252232 100.890026 -1 3279
3281 3 182.646475 69.3041428 102.93564 -1 2976
3282 3 182.585668 69.2119394 102.922241 -1 3281
3283 3 182.550108 69.1282767 102.885379 -1 3282
3284 3 182.728107 69.3607833 102.93443 -1 2976
3285 3 182.79255 69.2541407 102.890821 -1 3284
3286 3 182.841044 69.2136825 102.855943 -1 3285
3287 3 182.85936 69.1342162 102.8503 -1 3286
3288 3 182.900366 69.063316 102.820864 -1 3287
3289 3 182.931359 69.0019833 102.813026 -1 3288
3290 3 182.934154 68.9362119 102.802369 -1 3289
3291 3 182.908793 68.8774412 102.786475 -1 3290
3292 3 182.912304 68.8214242 102.74883 -1 3291
3293 3 182.91201 68.7586398 102.737101 -1 3292
3294 3 182.91108 68.6644443 102.731939 -1 3293
3295 3 182.935233 68.5386743 102.736779 -1 3294
3296 3 182.970654 68.4492599 102.710381 -1 3295
3297 3 183.001268 68.3578973 102.708749 -1 3296
3298 3 183.074046 68.2239018 102.671658 -1 3297
3299 3 183.115275 68.076147 102.633242 -1 3298
3300 3 183.464091 70.5690492 102.801116 -1 2969
3301 3 183.506916 70.5374677 102.788757 -1 3300
3302 3 183.564525 70.4181239 102.772146 -1 3301
3303 3 183.64429 70.2870694 102.736077 -1 3302
3304 3 183.701901 70.2533841 102.726123 -1 3303
3305 3 183.723424 70.0594472 102.69538 -1 3304
3306 3 183.764271 69.985091 102.666815 -1 3305
3307 3 183.781816 69.92644 102.656669 -1 3306
3308 3 183.852354 69.8840621 102.650244 -1 3307
3309 3 183.907495 69.8793047 102.633802 -1 3308
3310 3 183.988392 69.8520355 102.625589 -1 3309
3311 3 184.028656 69.7501749 102.602678 -1 3310
3312 3 184.056878 69.6620175 102.575232 -1 3311
3313 3 184.063771 69.5913848 102.566105 -1 3312
3314 3 184.0714 69.5198268 102.557263 -1 3313
3315 3 184.079012 69.4082841 102.556803 -1 3314
3316 3 184.051205 69.3080706 102.524253 -1 3315
3317 3 184.030603 69.2095498 102.517225 -1 3316
3318 3 184.017074 69.1223807 102.50876 -1 3317
3319 3 184.017291 69.0550036 102.497989 -1 3318
3320 3 184.000239 68.9013177 102.527921 -1 3319
3321 3 183.934865 68.7230039 102.531577 -1 3320
3322 3 183.876513 68.6291031 102.518484 -1 3321
3323 3 183.796288 68.6793647 102.522139 -1 3322
3324 3 183.720106 68.7324471 102.525735 -1 3323
3325 3 183.679959 68.6687245 102.483782 -1 3324
3326 3 183.658787 68.5742292 102.475814 -1 3325
3327 3 183.70138 68.4228998 102.513313 -1 3326
3328 3 183.722434 68.427214 102.540201 -1 3327
3329 3 183.738514 68.500796 102.551879 -1 3328
3330 3 183.971424 69.0054981 102.477247 -1 3319
3331 3 186.827978 70.2485494 102.728594 -1 2932
3332 3 186.840615 70.3198752 102.740177 -1 3331
3333 3 186.915983 70.3359373 102.771579 -1 3332
3334 3 187.088652 70.2267893 102.69466 -1 2931
3335 3 187.122395 70.2312944 102.649228 -1 3334
3336 3 187.043907 70.1033208 102.591214 -1 3335
3337 3 187.022184 70.0363031 102.577466 -1 3336
3338 3 187.019026 70.0233727 102.530537 -1 3337
3339 3 187.004163 70.0475602 102.49895 -1 3338
3340 3 186.972683 70.054443 102.468641 -1 3339
3341 3 186.872578 70.0356672 102.38496 -1 3340
3342 3 186.827152 69.9686031 102.34326 -1 3341
3343 3 186.789086 69.9115577 102.325133 -1 3342
3344 3 186.787505 69.8560881 102.311679 -1 3343
3345 3 186.791484 69.8268369 102.293584 -1 3344
3346 3 186.812937 69.7715653 102.283246 -1 3345
3347 3 186.903241 69.7026922 102.285175 -1 3346
3348 3 186.891234 69.6486374 102.269981 -1 3347
3349 3 186.890004 69.613987 102.252273 -1 3348
3350 3 188.030035 69.7743444 102.62131 -1 2923
3351 3 193.589871 70.0876593 103.871098 -1 2865
3352 3 193.536873 70.3044026 103.843168 -1 3351
3353 3 193.488 70.52856 103.814267 -1 3352
3354 3 193.51144 70.8451897 103.776408 -1 3353
3355 3 193.417664 70.9632406 103.715805 -1 3354
3356 3 193.357146 70.9933392 103.630564 -1 3355
3357 3 193.333724 71.0486587 103.592405 -1 3356
3358 3 193.254287 71.1887273 103.529115 -1 3357
3359 3 193.269971 71.3495095 103.474673 -1 3358
3360 3 193.30293 71.4636429 103.479432 -1 3359
3361 3 193.302588 71.4359455 103.508701 -1 3360
3362 3 193.364496 71.653766 103.472493 -1 3360
3363 3 193.512424 71.9434988 103.456879 -1 3362
3364 3 193.625444 72.1208582 103.459492 -1 3363
3365 3 193.644088 72.2355856 103.485572 -1 3364
3366 3 193.652706 72.2689697 103.503451 -1 3365
3367 3 193.679732 72.3978505 103.527711 -1 3366
3368 3 193.707012 72.5407877 103.525501 -1 3367
3369 3 193.722976 72.5939485 103.540265 -1 3368
3370 3 193.739818 72.6767487 103.549017 -1 3369
3371 3 193.739718 72.7890934 103.549347 -1 3370
3372 3 193.736957 72.8626139 103.604427 -1 3371
3373 3 193.752206 72.8657309 103.629387 -1 3372
3374 3 193.771844 72.8628427 103.656171 -1 3373
3375 3 193.788807 72.9029842 103.673695 -1 3374
3376 3 193.794162 72.9526365 103.687679 -1 3375
3377 3 195.459793 68.8778637 104.377101 -1 2855
3378 3 195.361504 68.7890632 104.334949 -1 3377
3379 3 195.26483 68.7197346 104.28901 -1 3378
3380 3 195.156875 68.6842386 104.257781 -1 3379
3381 3 195.11836 68.6097108 104.24415 -1 3380
3382 3 199.825919 68.6986446 104.534492 -1 2809
3383 3 199.828935 68.7502843 104.5694 -1 3382
3384 3 199.82899 68.7806727 104.585736 -1 3383
3385 3 201.20586 68.3974303 104.416623 -1 2798
3386 3 201.168985 68.3834796 104.392414 -1 3385
3387 3 201.021974 68.4987659 104.35041 -1 3386
3388 3 200.925378 68.7093535 104.317904 -1 3387
3389 3 200.896789 68.797922 104.318694 -1 3388
3390 3 201.130809 68.3600168 104.369916 -1 3386
3391 3 201.126826 68.337381 104.351631 -1 3390
3392 3 201.131277 68.3156281 104.334249 -1 3391
3393 3 201.22499 68.3086652 104.280788 -1 3392
3394 3 201.334327 68.2340356 104.198261 -1 3393
3395 3 203.781045 69.6969515 100.887586 -1 94
3396 3 203.505811 69.8023204 101.011428 -1 3395
3397 3 203.266937 69.7744359 101.029676 -1 3396
3398 3 202.7866 69.8751769 101.031421 -1 3397
3399 3 202.162321 69.9985113 101.075787 -1 3398
3400 3 200.847974 69.9526414 101.377591 -1 3399
3401 3 200.363404 70.0592113 101.374177 -1 3400
3402 3 200.12631 70.051032 101.269169 -1 3401
3403 3 199.699251 70.0917373 101.264474 -1 3402
3404 3 199.578163 70.09437 101.197957 -1 3403
3405 3 199.396488 70.0982208 101.097892 -1 3404
3406 3 199.371519 70.2411056 100.660885 -1 3405
3407 3 199.402889 70.2287945 100.454731 -1 3406
3408 3 199.399131 70.2263775 100.383218 -1 3407
3409 3 199.202487 70.2867218 100.314277 -1 3408
3410 3 198.285636 70.6410566 100.062759 -1 3409
3411 3 197.954802 70.7252897 99.9174288 -1 3410
3412 3 197.502843 70.7529236 99.6667774 -1 3411
3413 3 197.434926 70.8102755 99.6186938 -1 3412
3414 3 197.345879 70.8817065 99.7093814 -1 3413
3415 3 197.273368 70.9380218 99.7818771 -1 3414
3416 3 197.158595 70.9823484 99.8740959 -1 3415
3417 3 197.145889 70.949703 99.927383 -1 3416
3418 3 197.293785 70.9307036 99.6900376 -1 3414
3419 3 197.232718 70.8311227 99.6529036 -1 3418
3420 3 197.242177 70.8063534 99.6113643 -1 3419
3421 3 197.326175 70.7676474 99.5853886 -1 3420
3422 3 197.344269 70.8250975 99.5274517 -1 3421
3423 3 197.32083 70.8333219 99.4974364 -1 3422
3424 3 197.294417 70.7304865 99.4424101 -1 3423
3425 3 207.494801 67.3828061 95.3562935 -1 81
3426 3 207.88108 67.8765638 94.922365 -1 3425
3427 3 207.870955 68.5739265 93.970644 -1 3426
3428 3 207.980061 69.1893601 93.4096173 -1 3427
3429 3 208.034669 69.7015923 92.4423501 -1 3428
3430 3 207.351466 70.2079786 90.8128445 -1 3429
3431 3 207.286989 70.2367455 90.715362 -1 3430
3432 3 207.296133 70.3867114 90.3082619 -1 3431
3433 4 207.690282 70.1576004 90.2916093 -1 3432
3434 4 208.158107 70.1091151 90.1386604 -1 3433
3435 4 208.433896 69.9434471 89.9789988 -1 3434
3436 4 208.661546 69.9175219 89.8606209 -1 3435
3437 4 209.594411 69.7185196 89.8409675 -1 3436
3438 4 209.98694 69.4748158 89.8497298 -1 3437
3439 4 210.774592 68.8544065 89.3545366 -1 3438
3440 4 211.063543 68.688572 89.2466647 -1 3439
3441 4 211.510061 68.7216442 89.0101962 -1 3440
3442 4 212.595045 68.5569895 88.6148192 -1 3441
3443 4 213.017224 68.3982902 88.4412835 -1 3442
3444 4 213.585668 68.1707826 88.3308503 -1 3443
3445 4 214.314556 68.1129634 88.0428837 -1 3444
3446 4 214.820064 67.8543092 87.7915322 -1 3445
3447 4 215.938288 67.1827181 87.0356083 -1 3446
3448 4 217.117409 66.8883097 86.6662207 -1 3447
3449 4 218.72014 66.1738532 85.9807379 -1 3448
3450 4 219.427713 66.1309611 85.4617749 -1 3449
3451 4 220.379532 65.6168351 85.0770251 -1 3450
3452 4 221.533984 65.0901768 84.7750037 -1 3451
3453 4 222.508993 64.7175061 84.1199936 -1 3452
3454 4 222.835139 64.5325517 83.7181425 -1 3453
3455 4 222.95959 64.4284941 83.6492172 -1 3454
3456 4 223.544036 64.5630131 83.1586871 -1 3455
3457 4 223.95773 64.4476576 82.9686807 -1 3456
3458 4 224.271084 64.2952129 82.8808728 -1 3457
3459 4 225.774513 63.9884742 81.7485811 -1 3458
3460 4 226.333968 64.4462454 80.8966637 -1 3459
3461 4 226.513005 64.5213783 80.6372435 -1 3460
3462 4 226.510543 64.020997 80.7150368 -1 3461
3463 4 226.605098 64.0728516 80.582913 -1 3462
3464 4 227.479169 64.2748856 79.8016785 -1 3463
3465 4 228.785602 64.463816 79.2712564 -1 3464
3466 4 229.824108 63.9045045 79.044496 -1 3465
3467 4 230.794962 63.7258733 78.651607 -1 3466
3468 4 231.852147 64.1808857 78.0669476 -1 3467
3469 4 233.534073 64.2064876 77.2860642 -1 3468
3470 4 235.272923 63.1562681 76.8543136 -1 3469
3471 4 236.971532 62.6667532 76.41825 -1 3470
3472 4 238.07432 62.2209189 75.7139788 -1 3471
3473 4 238.802476 61.6250319 74.8849574 -1 3472
3474 4 239.405597 61.4293824 74.101021 -1 3473
3475 4 239.939323 61.3031565 73.5828365 -1 3474
3476 4 240.107788 61.100449 73.3087426 -1 3475
3477 4 240.54927 60.5246257 73.0890316 -1 3476
3478 4 240.852943 60.0618492 72.9573832 -1 3477
3479 4 241.051898 59.8647821 72.7136782 -1 3478
3480 4 241.564727 59.4128767 72.0001837 -1 3479
3481 4 241.541386 59.2370791 71.8731492 -1 3480
3482 4 241.551286 58.9997319 71.6851235 -1 3481
3483 4 241.675098 58.7322912 71.5450557 -1 3482
3484 4 241.748888 58.3258512 71.2169871 -1 3483
3485 4 242.000364 58.0242549 70.6974408 -1 3484
3486 4 241.956055 57.9865299 70.6207487 -1 3485
3487 4 242.004844 57.9293347 70.4608052 -1 3486
3488 4 242.006902 57.633394 70.281471 -1 3487
3489 4 241.908946 57.3769697 70.1556455 -1 3488
3490 4 241.878377 57.277261 70.0658372 -1 3489
3491 4 241.86167 56.8070958 69.9864631 -1 3490
3492 4 241.899185 56.2673573 69.9006825 -1 3491
3493 4 241.946136 55.8547728 69.7706672 -1 3492
3494 4 242.151175 55.4067456 69.5446942 -1 3493
3495 4 242.217598 55.2515299 69.4532002 -1 3494
3496 4 242.487662 55.1770534 69.4068546 -1 3495
3497 4 243.003501 55.0610479 69.306404 -1 3496
3498 2 242.609159 55.0889239 69.2139434 -1 3497
3499 2 242.53564 55.1850698 69.0374919 -1 3498
3500 2 242.550704 55.2750929 68.9762948 -1 3499
3501 2 242.394832 55.4518147 68.7745603 -1 3500
3502 2 242.042477 55.2097332 68.7047962 -1 3501
3503 2 241.782245 54.9644547 68.6254512 -1 3502
3504 2 241.676785 54.7067042 68.6225878 -1 3503
3505 2 241.177579 54.1875935 68.6977742 -1 3504
3506 2 240.970297 53.7204232 68.7607884 -1 3505
3507 2 240.907249 53.5938958 68.8203066 -1 3506
3508 2 240.74625 53.4501825 68.7164464 -1 3507
3509 2 240.691178 53.3484664 68.6979887 -1 3508
3510 2 240.445103 52.8476441 68.6591495 -1 3509
3511 2 240.426872 52.7517839 68.6200721 -1 3510
3512 2 240.212409 52.278004 68.833917 -1 3511
3513 2 239.731235 52.0743002 68.7171491 -1 3512
3514 2 239.275807 51.6553714 68.6362798 -1 3513
3515 2 239.020701 51.2233544 68.5101435 -1 3514
3516 2 238.462419 50.9069048 68.3504621 -1 3515
3517 2 238.221935 50.8373806 68.2764759 -1 3516
3518 2 238.153343 50.827017 68.1924043 -1 3517
3519 2 238.163063 50.6118184 68.1228543 -1 3518
3520 2 238.347536 50.4795878 68.0655255 -1 3519
3521 2 238.436707 50.4134858 68.0365061 -1 3520
3522 2 238.569013 50.4050454 68.0307843 -1 3521
3523 2 238.703975 50.3918786 68.0262096 -1 3522
3524 2 238.832831 50.3835719 68.0202135 -1 3523
3525 2 238.984378 50.4394945 67.9328907 -1 3524
3526 2 239.120481 50.2941746 67.8715928 -1 3525
3527 2 239.150619 50.2498175 67.8064542 -1 3526
3528 2 239.202307 50.2642903 67.7866981 -1 3527
3529 2 238.153259 50.8281822 67.9640584 -1 3520
3530 2 238.16286 50.8896002 67.8553721 -1 3529
3531 2 238.227591 50.7472223 67.7833911 -1 3530
3532 2 238.244017 50.5402906 67.6885102 -1 3531
3533 2 238.220056 50.5285989 67.6615664 -1 3532
3534 2 238.185023 50.5066658 67.6345289 -1 3533
3535 2 238.137389 50.4612911 67.609041 -1 3534
3536 2 238.129059 50.3851039 67.5933105 -1 3535
3537 2 238.120721 50.3077077 67.5777244 -1 3536
3538 2 238.149353 50.3596361 67.5491887 -1 3537
3539 2 237.889023 50.6705563 68.4838878 -1 3518
3540 2 237.812017 50.3462022 68.5452222 -1 3539
3541 2 237.818616 49.7213558 68.3026004 -1 3518
3542 2 237.48213 49.0399099 68.3006776 -1 3541
3543 2 237.336124 48.6325912 68.132694 -1 3542
3544 2 236.891202 48.132579 67.9123647 -1 3543
3545 2 236.818772 47.929583 67.802352 -1 3544
3546 2 236.827807 47.9105919 67.7550656 -1 3545
3547 2 236.950562 47.724953 67.6677006 -1 3546
3548 2 236.953541 47.6959734 67.6209943 -1 3547
3549 2 236.900485 47.580575 67.4766114 -1 3548
3550 2 236.967553 47.5141155 67.3669719 -1 3549
3551 2 237.020237 47.5822471 67.2891504 -1 3550
3552 2 237.016763 47.6323062 67.2569924 -1 3551
3553 2 237.120318 47.6005461 67.2240033 -1 3552
3554 2 237.227389 47.4875501 67.2271692 -1 3553
3555 2 237.337225 47.3126095 67.1879764 -1 3554
3556 2 237.495068 47.142409 67.1545664 -1 3555
3557 2 236.625569 47.400394 67.2866793 -1 3551
3558 2 236.233477 47.2227492 67.2849548 -1 3557
3559 2 236.032089 47.0906891 67.1748305 -1 3558
3560 2 236.040876 47.0545354 67.1550632 -1 3559
3561 2 236.029299 46.9173311 67.2725027 -1 3560
3562 2 237.359328 48.6050128 68.16488 -1 3543
3563 2 237.509549 48.4912418 68.3270828 -1 3562
3564 2 237.579183 48.0371842 68.4471652 -1 3563
3565 2 237.593658 47.9565449 68.4851293 -1 3564
3566 2 237.742366 47.9443928 68.4550924 -1 3565
3567 2 241.065084 53.7601732 68.8448642 -1 3507
3568 2 241.088948 53.7400527 68.9018459 -1 3567
3569 2 241.086168 53.7147414 68.9303598 -1 3568
3570 4 243.338961 54.9621492 69.3003789 -1 3497
3571 4 243.796011 54.9853854 69.2216727 -1 3570
3572 4 244.250033 55.2866209 68.6557811 -1 3571
3573 4 244.340743 55.3062278 68.5690252 -1 3572
3574 4 244.475433 55.3365334 68.4388144 -1 3573
3575 4 244.68842 55.1822698 68.3740036 -1 3574
3576 4 244.954967 55.0652136 68.2391725 -1 3575
3577 2 244.268921 55.4592122 68.0402112 -1 3576
3578 2 244.09053 55.6138803 68.0365631 -1 3577
3579 2 243.856143 56.0250244 67.911256 -1 3578
3580 2 243.546939 56.1603322 67.8142651 -1 3579
3581 2 243.190306 56.2601849 67.8135843 -1 3580
3582 2 243.160818 56.307479 67.8509828 -1 3581
3583 2 243.824718 55.8434083 68.0317836 -1 3578
3584 2 243.749285 55.9315078 68.0801043 -1 3583
3585 4 245.224549 54.9488985 68.2037371 -1 3576
3586 4 245.296285 54.9215647 68.1954159 -1 3585
3587 4 245.639181 54.7661504 68.1541039 -1 3586
3588 4 246.094522 54.6143249 68.1322994 -1 3587
3589 4 246.809651 54.116916 67.7911044 -1 3588
3590 4 246.891844 54.1007443 67.7592144 -1 3589
3591 4 247.261562 53.9318054 67.7027943 -1 3590
3592 4 247.33995 53.8513505 67.703809 -1 3591
3593 4 247.366696 53.8640267 67.6581927 -1 3592
3594 4 247.433834 53.949023 67.5125502 -1 3593
3595 4 247.365446 53.9335351 67.308446 -1 3594
3596 4 247.679328 53.8872604 67.0328068 -1 3595
3597 4 248.549985 53.4414554 66.4357945 -1 3596
3598 4 248.93479 52.195673 65.9370194 -1 3597
3599 4 248.950258 52.1539685 65.9217401 -1 3598
3600 2 248.682825 52.1561156 65.8716435 -1 3599
3601 2 248.571252 52.2053614 65.7965223 -1 3600
3602 4 249.529545 51.5873232 65.9165325 -1 3599
3603 4 249.640856 51.5473458 65.9190886 -1 3602
3604 2 249.863508 51.4742388 65.9233811 -1 3603
3605 2 250.39533 51.2430033 66.1740171 -1 3604
3606 2 250.30202 50.736628 66.1767798 -1 3605
3607 2 250.6114 50.4778479 66.1751517 -1 3606
3608 2 250.715542 50.2177711 66.182175 -1 3607
3609 2 250.658632 49.8029452 66.1313999 -1 3608
3610 2 250.298008 49.6560478 65.9871445 -1 3609
3611 2 249.951624 49.3158952 65.8947784 -1 3610
3612 2 249.925387 49.2833775 65.8466624 -1 3611
3613 2 249.874692 49.218238 65.750827 -1 3612
3614 2 249.928774 49.1776151 65.6717765 -1 3613
3615 2 249.757577 48.9165974 65.9099609 -1 3612
3616 2 249.587167 48.5530457 65.9720709 -1 3615
3617 2 249.469805 47.8302396 66.1372218 -1 3616
3618 2 249.562801 47.3244959 66.2663374 -1 3617
3619 2 249.624174 47.1745506 66.3206046 -1 3618
3620 2 249.73313 46.8706394 66.4269082 -1 3619
3621 2 250.228633 45.2783418 66.7181266 -1 3620
3622 2 250.359446 45.0465879 66.6530157 -1 3621
3623 2 250.570276 45.0102719 66.5563113 -1 3622
3624 2 250.990671 45.3999784 66.4724428 -1 3623
3625 2 251.510155 45.6093186 66.3828825 -1 3624
3626 2 251.550421 45.4150145 66.2497703 -1 3625
3627 2 251.566453 45.3908125 66.2323463 -1 3626
3628 2 251.574265 45.3666929 66.2133061 -1 3627
3629 2 251.862329 45.5447418 66.2007599 -1 3628
3630 2 251.957856 45.5732394 66.1689377 -1 3629
3631 2 252.169607 45.6727401 66.1041526 -1 3630
3632 2 252.13354 45.6961734 65.9766687 -1 3631
3633 2 252.297133 45.7431405 66.0499778 -1 3632
3634 2 252.811872 45.9411388 66.2677249 -1 3633
3635 2 253.201557 45.977911 66.2931049 -1 3634
3636 2 253.402105 45.9022628 66.2013537 -1 3635
3637 2 253.5432 45.7392789 66.2263806 -1 3636
3638 2 253.53663 45.8149685 66.1685863 -1 3637
3639 2 254.02601 45.7241288 66.0427195 -1 3638
3640 2 254.677576 45.5935356 66.1188603 -1 3639
3641 2 254.885987 45.4543189 66.0610076 -1 3640
3642 2 254.979379 45.365589 65.9972679 -1 3641
3643 2 255.02291 45.0751938 65.8789007 -1 3642
3644 2 255.048548 44.9718815 65.8035559 -1 3643
3645 2 255.118972 44.7289902 65.6147104 -1 3644
3646 2 255.23121 44.6477222 65.5774326 -1 3645
3647 2 255.268947 44.6195278 65.5652179 -1 3646
3648 2 255.428795 44.4895022 65.4737202 -1 3647
3649 2 255.666475 44.2610503 65.4569167 -1 3648
3650 2 255.824102 43.9833344 65.4069452 -1 3649
3651 2 251.576952 44.9228739 66.3153109 -1 3626
3652 2 252.034389 44.2647306 66.5560083 -1 3651
3653 2 252.209198 44.1128656 66.5618736 -1 3652
3654 2 252.348178 43.9119001 66.5666131 -1 3653
3655 2 252.491475 43.6977988 66.6208382 -1 3654
3656 2 252.593797 43.3622928 66.7049066 -1 3655
3657 2 252.856592 43.2468136 66.7241491 -1 3656
3658 2 253.07741 43.0782114 66.7179734 -1 3657
3659 2 253.142731 43.0197847 66.7145473 -1 3658
3660 2 253.149805 43.0258469 66.6917586 -1 3659
3661 2 250.302427 44.5163157 66.8953715 -1 3621
3662 2 250.318655 44.2786555 66.9505918 -1 3661
3663 2 250.256509 44.259722 66.964514 -1 3662
3664 2 250.504512 44.0714948 67.3917094 -1 3663
3665 2 250.962253 43.5044034 67.5480781 -1 3664
3666 2 251.193998 43.3060715 67.6883373 -1 3665
3667 2 251.188324 42.8464784 67.8363221 -1 3666
3668 2 251.221394 42.4833686 67.9088232 -1 3667
3669 2 250.571955 41.9309863 67.8679732 -1 3668
3670 2 250.065686 41.6961292 67.8189321 -1 3669
3671 2 249.473631 41.4320851 67.804387 -1 3670
3672 2 248.747636 40.9873617 67.8079089 -1 3671
3673 2 248.714619 40.9805438 67.8262659 -1 3672
3674 2 248.378431 40.8897214 68.0359079 -1 3673
3675 2 248.304493 40.8589544 68.0973907 -1 3674
3676 2 247.948352 40.7904327 68.4239812 -1 3675
3677 2 247.000947 40.7801241 68.4894741 -1 3676
3678 2 246.625345 40.804378 68.4656566 -1 3677
3679 2 246.511036 40.7987041 68.4694771 -1 3678
3680 2 245.741764 40.7768406 68.5017988 -1 3679
3681 2 245.459097 40.7644204 68.5993478 -1 3680
3682 2 245.249236 40.9761056 68.7369116 -1 3681
3683 2 245.093316 40.881411 68.8178203 -1 3682
3684 2 244.686582 40.6430901 68.9189599 -1 3683
3685 2 245.174134 40.946472 68.9989593 -1 3684
3686 2 245.513747 40.8251425 69.1468941 -1 3685
3687 2 245.398209 40.9863922 69.1340428 -1 3686
3688 2 245.4398 41.0114777 69.1884858 -1 3687
3689 2 245.412314 40.9902015 69.2106565 -1 3688
3690 2 245.432749 40.9763469 69.2406149 -1 3689
3691 2 245.416738 41.0246096 69.2823698 -1 3690
3692 2 245.458463 41.4107439 69.4726185 -1 3691
3693 2 245.626392 41.6078246 69.8053329 -1 3692
3694 2 245.584251 41.3852839 69.922074 -1 3693
3695 2 245.377803 41.3205388 70.1686786 -1 3694
3696 2 245.055771 41.248672 70.4479947 -1 3695
3697 2 244.819085 41.2933465 70.5795052 -1 3696
3698 2 244.64241 41.2269834 70.8611118 -1 3697
3699 2 244.613038 41.0222393 71.0565796 -1 3698
3700 2 244.648674 41.0293144 71.2148166 -1 3699
3701 2 244.567591 40.6560734 71.369531 -1 3700
3702 2 244.725889 40.2494302 71.6194178 -1 3701
3703 2 244.824183 40.3209022 71.7565086 -1 3702
3704 2 244.979056 40.4601433 71.818741 -1 3703
3705 2 245.152639 40.8057102 72.1178363 -1 3704
3706 2 244.917203 40.9699594 72.2659803 -1 3705
3707 2 244.901953 41.2098984 72.3909893 -1 3706
3708 2 244.894756 41.2903108 72.4322349 -1 3707
3709 2 244.865015 41.9987529 72.7070225 -1 3708
3710 2 244.934124 42.401798 73.187495 -1 3709
3711 2 244.971515 42.0247713 73.3936147 -1 3710
3712 2 244.830888 41.9741795 73.5848119 -1 3711
3713 2 244.381348 41.6677466 73.7585816 -1 3712
3714 2 244.278783 41.821398 74.1161924 -1 3713
3715 2 244.296368 41.6713941 74.3725518 -1 3714
3716 2 244.011916 41.8987673 74.7741935 -1 3715
3717 2 243.67388 41.6824716 74.9872193 -1 3716
3718 2 243.610202 41.4938368 75.1064752 -1 3717
3719 2 243.186747 41.212375 75.1581818 -1 3718
3720 2 243.12393 41.3041092 75.2704191 -1 3719
3721 2 243.084699 41.3754668 75.3090521 -1 3720
3722 2 243.062117 41.4008656 75.3292046 -1 3721
3723 2 242.814416 41.499259 75.3612952 -1 3722
3724 2 243.061949 41.4684891 75.453478 -1 3723
3725 2 243.160983 41.4774697 75.6257477 -1 3724
3726 2 243.131409 41.6230312 75.8422966 -1 3725
3727 2 243.062045 41.6790713 75.8519926 -1 3726
3728 2 243.004843 41.7739922 75.9913662 -1 3727
3729 2 242.723908 41.6959969 76.1216213 -1 3728
3730 2 242.721249 42.1016239 76.3888767 -1 3729
3731 2 242.734698 42.5470114 76.7584774 -1 3730
3732 2 242.619559 42.2825098 77.0974518 -1 3731
3733 2 242.689669 42.1097828 77.2096903 -1 3732
3734 2 242.632374 42.07504 77.3667927 -1 3733
3735 2 242.652938 42.1252141 77.5497747 -1 3734
3736 2 242.467509 41.9242876 77.766082 -1 3735
3737 2 242.474117 41.6903695 77.9857423 -1 3736
3738 2 242.497855 41.7300519 78.0102923 -1 3737
3739 2 242.633147 41.6145302 78.0702784 -1 3738
3740 2 242.65723 41.6875393 78.1975122 -1 3739
3741 2 242.835483 41.6349405 78.3618231 -1 3740
3742 2 242.911783 41.8287762 78.5327415 -1 3741
3743 2 242.900119 42.125021 78.5440591 -1 3742
3744 2 242.927531 42.1877719 78.592419 -1 3743
3745 2 243.258602 41.7528271 78.6153975 -1 3742
3746 2 243.279845 41.7770305 78.6683349 -1 3745
3747 2 243.277051 41.8576404 78.76377 -1 3746
3748 2 243.302627 42.001844 78.907457 -1 3747
3749 2 242.54785 41.8374778 78.0558955 -1 3738
3750 2 242.685951 41.7889825 78.107247 -1 3749
3751 2 242.752424 41.8059439 78.140427 -1 3750
3752 2 242.50711 41.8500482 78.0756694 -1 3749
3753 2 242.047719 41.7719439 75.3001008 -1 3723
3754 2 241.728732 41.7541507 75.3652368 -1 3753
3755 2 241.497029 42.0316488 75.6194656 -1 3754
3756 2 241.351338 42.0315476 75.6802607 -1 3755
3757 2 241.23313 42.2707942 75.874801 -1 3756
3758 2 241.115683 42.7930893 76.0594034 -1 3757
3759 2 240.800503 42.9579508 76.0778748 -1 3758
3760 2 240.787048 43.001666 76.0971726 -1 3759
3761 2 243.494523 41.0835688 75.4042489 -1 3721
3762 2 243.544517 40.867468 75.464454 -1 3761
3763 2 243.542193 40.6630858 75.5420705 -1 3762
3764 2 243.607589 40.3542042 75.6422849 -1 3763
3765 2 243.636456 40.2190694 75.7160765 -1 3764
3766 2 243.630286 40.1678824 75.7745897 -1 3765
3767 2 243.601409 40.1490422 75.8258884 -1 3766
3768 2 243.652686 40.1951646 75.8810368 -1 3767
3769 2 243.648394 40.2096794 75.9052676 -1 3768
3770 2 244.736581 40.2244781 71.7779082 -1 3703
3771 2 244.560352 40.0297006 71.8208055 -1 3770
3772 2 244.545543 40.0333972 71.8694077 -1 3771
3773 2 245.558341 40.7366324 69.1890118 -1 3686
3774 2 245.625987 40.6789268 69.232059 -1 3773
3775 2 245.747233 40.6545438 69.1325023 -1 3774
3776 2 244.666581 40.6058931 68.9440997 -1 3684
3777 2 244.169276 40.211559 68.9712627 -1 3776
3778 2 242.778911 39.5794685 69.1448424 -1 3777
3779 2 242.623997 39.0305274 68.9940274 -1 3778
3780 2 242.014991 38.1858961 68.765058 -1 3779
3781 2 242.048604 38.1268841 68.7507751 -1 3780
3782 2 242.091988 38.0743154 68.7376146 -1 3781
3783 2 242.17869 38.0329103 68.7057201 -1 3782
3784 2 242.271581 37.9837154 68.6504962 -1 3783
3785 2 242.403995 37.7665526 68.5919981 -1 3784
3786 2 242.533014 37.7943546 68.5870206 -1 3785
3787 2 242.571978 37.8146122 68.5418265 -1 3786
3788 2 242.59027 37.8698438 68.5150532 -1 3787
3789 2 242.642594 37.8041379 68.4548288 -1 3788
3790 2 242.698163 37.8196461 68.3380693 -1 3789
3791 2 241.876488 37.6738013 68.7103858 -1 3782
3792 2 241.783245 37.4093784 68.6918125 -1 3791
3793 2 241.755272 37.3878451 68.6128906 -1 3792
3794 2 241.601117 37.0016085 68.5429082 -1 3793
3795 2 241.616808 36.6778852 68.4460506 -1 3794
3796 2 241.523844 36.5692484 68.3375071 -1 3795
3797 2 241.788194 38.2537168 68.8723501 -1 3780
3798 2 241.694533 38.2934486 68.9037482 -1 3797
3799 2 241.606716 38.3274467 68.9367566 -1 3798
3800 2 241.535477 38.3819396 69.0980106 -1 3799
3801 2 241.1751 38.6173961 69.1706049 -1 3800
3802 2 240.988142 38.5300498 69.3527465 -1 3801
3803 2 240.849393 38.2872336 69.5575571 -1 3802
3804 2 240.635073 38.103654 69.5137323 -1 3803
3805 2 240.542401 38.2401902 69.3582361 -1 3804
3806 2 240.694425 38.4205121 69.2639513 -1 3805
3807 2 240.692691 38.4749283 69.233226 -1 3806
3808 2 240.833094 38.2595506 69.5831507 -1 3803
3809 2 240.786345 38.2252826 69.6044712 -1 3808
3810 2 240.617358 38.2032064 69.6568689 -1 3809
3811 2 240.33529 38.3072822 69.6807002 -1 3810
3812 2 240.123844 38.363971 69.7204257 -1 3811
3813 2 240.171184 38.7085221 69.6970683 -1 3812
3814 2 240.204994 38.8638156 69.7400139 -1 3813
3815 2 240.054115 38.070655 69.7353765 -1 3812
3816 2 239.898487 37.4515657 69.7905225 -1 3815
3817 2 239.803727 37.0985632 69.8316752 -1 3816
3818 2 239.335528 36.6488538 69.7698379 -1 3817
3819 2 239.12185 36.4419294 69.7272349 -1 3818
3820 2 238.920499 36.2365953 69.686194 -1 3819
3821 2 238.709854 35.9182575 69.5469432 -1 3820
3822 2 238.593186 35.5517765 69.4251111 -1 3821
3823 2 238.451944 34.9588493 69.2624885 -1 3822
3824 2 238.396547 34.1240215 69.023719 -1 3823
3825 2 238.234639 33.8498825 68.8580551 -1 3824
3826 2 238.147885 33.6766299 68.5657423 -1 3825
3827 2 238.092679 33.2631985 68.3737935 -1 3826
3828 2 237.986842 33.1844607 68.2820891 -1 3827
3829 2 237.771759 33.0727552 68.1474685 -1 3828
3830 2 237.928691 33.1681525 68.0371123 -1 3829
3831 2 237.707579 32.6270583 67.849511 -1 3830
3832 2 237.836238 32.4167616 67.7805102 -1 3831
3833 2 237.899599 31.9590737 67.6374226 -1 3832
3834 2 238.025756 31.5319492 67.4003814 -1 3833
3835 2 237.839767 31.2777159 67.3554343 -1 3834
3836 2 237.644682 30.9224016 67.21012 -1 3835
3837 2 237.511237 30.7297086 67.0920923 -1 3836
3838 2 237.435709 30.6731067 66.9767497 -1 3837
3839 2 237.444454 31.0836204 66.8762942 -1 3838
3840 2 237.597974 30.7758815 66.5868417 -1 3839
3841 2 237.430812 30.50873 66.3633209 -1 3840
3842 2 237.377916 30.4428273 66.2537002 -1 3841
3843 2 237.413955 30.4991321 66.2319198 -1 3842
3844 2 237.257795 30.2934 66.1612266 -1 3843
3845 2 237.131584 30.1617039 66.0407091 -1 3844
3846 2 237.077997 30.0529127 65.9589306 -1 3845
3847 2 238.126022 31.6131594 67.3879633 -1 3834
3848 2 238.300106 31.8906407 67.3769408 -1 3847
3849 2 239.237129 36.3567488 69.7257505 -1 3819
3850 2 239.450087 36.1955605 69.7197228 -1 3849
3851 2 239.457353 36.0865458 69.6510486 -1 3850
3852 2 239.463563 36.8161978 69.9331548 -1 3817
3853 2 239.451763 36.7508029 70.0417227 -1 3852
3854 2 239.599552 36.9227226 70.0763675 -1 3853
3855 2 239.57946 36.9509486 70.1233599 -1 3854
3856 2 239.37471 36.7641744 70.1865091 -1 3855
3857 2 239.346333 36.677442 70.2421116 -1 3856
3858 2 239.633439 37.5811254 70.0778694 -1 3855
3859 2 239.45504 37.6629901 70.1223366 -1 3858
3860 2 239.319852 37.6659744 70.1804667 -1 3859
3861 2 239.349322 38.1370473 70.1177399 -1 3860
3862 2 239.328413 38.3392633 70.0445802 -1 3861
3863 2 239.286445 38.4228258 69.9526432 -1 3862
3864 2 245.029677 40.9623741 68.3043313 -1 3680
3865 2 245.022672 40.7771139 68.1500763 -1 3864
3866 2 244.989864 40.7434173 68.0003923 -1 3865
3867 2 245.016307 40.8249262 67.8255019 -1 3866
3868 2 245.259233 40.6949515 67.5173771 -1 3867
3869 2 245.273324 40.8424222 67.3349664 -1 3868
3870 2 245.14128 40.6915207 67.1806317 -1 3869
3871 2 244.980066 40.5718155 67.0178429 -1 3870
3872 2 244.361531 40.122687 66.6102635 -1 3871
3873 2 243.804382 39.9312472 66.2132007 -1 3872
3874 2 243.763577 39.9143383 66.1832669 -1 3873
3875 2 243.330938 40.466553 65.9321134 -1 3874
3876 2 242.824268 39.8888012 65.4387293 -1 3875
3877 2 242.824439 39.9573774 65.4085957 -1 3876
3878 2 242.82828 40.2552136 65.3579974 -1 3877
3879 2 242.660633 40.0202871 65.2775977 -1 3878
3880 2 242.35163 39.2290721 64.9574786 -1 3879
3881 2 242.190153 38.8634207 64.7447195 -1 3880
3882 2 242.214817 38.7217092 64.6660561 -1 3881
3883 2 242.218867 38.5029715 64.6136462 -1 3882
3884 2 242.232466 38.3089898 64.5845587 -1 3883
3885 2 241.933898 38.0798603 64.4049846 -1 3884
3886 2 241.846647 37.9007853 64.3316707 -1 3885
3887 2 241.876651 37.6239941 64.2404333 -1 3886
3888 2 241.602213 37.089206 64.1340956 -1 3887
3889 2 241.3997 36.9093515 64.0377871 -1 3888
3890 2 241.17166 36.5057445 63.9047643 -1 3889
3891 2 241.145175 36.4273493 63.8579203 -1 3890
3892 2 241.035327 36.1550344 63.8318816 -1 3891
3893 2 241.051794 36.0855541 63.8161691 -1 3892
3894 2 241.01081 36.0279228 63.7885502 -1 3893
3895 2 240.974469 35.9806326 63.7611113 -1 3894
3896 2 240.961271 35.9285948 63.7384542 -1 3895
3897 2 240.901434 35.902132 63.7050495 -1 3896
3898 2 240.869336 35.8372454 63.6559821 -1 3897
3899 2 240.848156 35.7919117 63.6077405 -1 3898
3900 2 240.794856 35.4703556 63.4535974 -1 3899
3901 2 240.772567 35.4571359 63.3091852 -1 3900
3902 2 240.576249 35.498601 63.0806623 -1 3901
3903 2 240.340375 35.2853019 62.9542138 -1 3902
3904 2 239.832936 34.8055285 63.2592622 -1 3900
3905 2 239.533905 34.2662841 63.0899998 -1 3904
3906 2 239.434417 33.975523 63.0392921 -1 3905
3907 2 239.234724 33.3991371 62.9363073 -1 3906
3908 2 239.121482 33.1459686 62.7387615 -1 3907
3909 2 238.877076 32.8388257 62.5174271 -1 3908
3910 2 238.800265 32.2870407 62.4123218 -1 3909
3911 2 238.774011 31.7903523 61.9426837 -1 3910
3912 2 238.514389 31.3359141 61.5636608 -1 3911
3913 2 238.496542 31.3040539 61.5383954 -1 3912
3914 2 238.40844 31.2207193 61.5007756 -1 3913
3915 2 238.133426 31.0224543 61.4290954 -1 3914
3916 2 238.052883 30.9164784 61.3940143 -1 3915
3917 2 237.904761 30.7374601 61.3479756 -1 3916
3918 2 237.515662 30.6452856 61.1783421 -1 3917
3919 2 236.785876 30.6423448 60.7756326 -1 3918
3920 2 236.305422 30.3556061 60.5067671 -1 3919
3921 2 236.184716 30.4557928 60.3425665 -1 3920
3922 2 236.29525 30.5776977 60.2695993 -1 3921
3923 2 236.35957 30.9022747 60.0218749 -1 3922
3924 2 236.373869 31.0450981 59.9292843 -1 3923
3925 2 236.423256 31.1174554 59.8014039 -1 3924
3926 2 236.425205 31.1133053 59.7794783 -1 3925
3927 2 236.563237 31.1295031 59.6715971 -1 3926
3928 2 236.99899 31.5141277 59.7209432 -1 3927
3929 2 237.336814 31.507528 59.5874331 -1 3928
3930 2 237.604913 31.3329894 59.5822745 -1 3929
3931 2 237.791896 31.2463576 59.5797536 -1 3930
3932 2 237.806004 31.2346759 59.5608349 -1 3931
3933 2 236.180932 31.0727668 59.5758725 -1 3927
3934 2 235.162531 30.4593918 59.4003613 -1 3933
3935 2 234.979642 30.3043931 59.3930354 -1 3934
3936 2 234.821588 30.3506241 59.3841996 -1 3935
3937 2 234.276226 30.0726821 59.380945 -1 3936
3938 2 233.881064 29.9270652 59.4699726 -1 3937
3939 2 233.716984 29.8812757 59.5090935 -1 3938
3940 2 233.595136 29.742851 59.5582928 -1 3939
3941 2 233.518829 29.6688796 59.5915492 -1 3940
3942 2 233.529599 29.4114901 59.6224729 -1 3941
3943 2 233.474206 29.7450815 59.6042487 -1 3941
3944 2 233.249506 30.0630996 59.5578731 -1 3943
3945 2 233.171363 30.1777566 59.5195751 -1 3944
3946 2 233.078469 30.3085754 59.4786565 -1 3945
3947 2 233.123204 30.3121995 59.463626 -1 3946
3948 2 233.143591 30.4516318 59.4191602 -1 3947
3949 2 232.971329 30.3472963 59.4824608 -1 3946
3950 2 232.870598 30.5117828 59.440071 -1 3949
3951 2 232.794095 30.9112087 59.4424537 -1 3950
3952 2 232.755463 30.936949 59.4582877 -1 3951
3953 2 236.11648 31.0504032 59.5416813 -1 3933
3954 2 236.07944 31.0216338 59.5131045 -1 3953
3955 2 235.984326 31.0154722 59.338389 -1 3954
3956 2 235.975542 30.8669466 59.2528526 -1 3955
3957 2 236.49492 31.1189239 59.167184 -1 3956
3958 2 235.526202 30.5442997 59.1550454 -1 3956
3959 2 235.5377 30.915521 59.1222266 -1 3958
3960 2 235.536078 31.005961 59.0521196 -1 3959
3961 2 235.520068 31.119751 59.0007685 -1 3960
3962 2 235.555373 30.3803989 59.1441953 -1 3958
3963 2 235.66267 30.2034382 59.1047869 -1 3962
3964 2 235.61521 30.3086696 59.0251634 -1 3963
3965 2 235.729361 30.149784 59.0754319 -1 3963
3966 2 235.826501 30.9745714 59.6896763 -1 3926
3967 2 235.575697 30.8652086 59.779792 -1 3966
3968 2 238.633671 31.1725984 61.5277812 -1 3914
3969 2 238.896019 31.0072124 61.4541274 -1 3968
3970 2 239.037313 30.9113134 61.39766 -1 3969
3971 2 239.256654 30.9457835 61.5120538 -1 3970
3972 2 239.348331 31.0453282 61.5725092 -1 3971
3973 2 239.328308 31.0177901 61.6386138 -1 3972
3974 2 239.409921 31.1503325 61.7412192 -1 3973
3975 2 239.603407 31.4681792 61.9040548 -1 3974
3976 2 239.693234 31.4854473 61.9455012 -1 3975
3977 2 239.6775 31.5362966 61.9855293 -1 3976
3978 2 239.025291 30.8498294 61.3524169 -1 3970
3979 2 238.98598 30.7848991 61.3014889 -1 3978
3980 2 239.090902 30.786579 61.2097277 -1 3979
3981 2 239.108424 30.7935579 61.1903072 -1 3980
3982 2 239.189438 30.7807501 61.1400387 -1 3981
3983 2 239.268312 30.9418116 60.9663132 -1 3982
3984 2 239.351835 31.0617626 60.8416196 -1 3983
3985 2 238.249068 31.173402 61.5385394 -1 3912
3986 2 238.00556 31.1289459 61.697348 -1 3985
3987 2 237.676469 31.0691907 61.9098573 -1 3986
3988 2 237.605097 31.2304434 62.0045462 -1 3987
3989 2 237.43292 31.2442812 62.0385571 -1 3988
3990 2 236.923635 31.2605958 62.1685766 -1 3989
3991 2 236.816666 31.2195903 62.219182 -1 3990
3992 2 236.784212 31.1912706 62.2608435 -1 3991
3993 2 239.271447 33.440183 63.0357047 -1 3906
3994 2 239.302199 33.4448409 63.2068526 -1 3993
3995 2 239.213606 33.338579 63.3131494 -1 3994
3996 2 239.189792 33.351161 63.4025945 -1 3995
3997 2 239.102082 33.322359 63.5531027 -1 3996
3998 2 239.101474 33.346769 63.6231914 -1 3997
3999 2 239.116307 33.3843132 63.6479873 -1 3998
4000 2 239.134707 33.4298584 63.6730601 -1 3999
4001 2 239.178147 33.3567064 63.7572849 -1 4000
4002 2 239.200477 33.1836794 63.8428752 -1 4001
4003 2 238.840209 32.9723257 63.8062444 -1 4002
4004 2 238.732663 32.8482529 63.8152566 -1 4003
4005 2 238.555082 32.6675951 63.8612231 -1 4004
4006 2 238.256192 31.9451774 63.7408763 -1 4005
4007 2 238.112857 31.5353527 63.6353523 -1 4006
4008 2 238.156399 31.3156128 63.6309449 -1 4007
4009 2 237.877355 31.1870734 63.5796016 -1 4008
4010 2 237.750189 31.014161 63.537445 -1 4009
4011 2 237.766438 30.8969158 63.5222239 -1 4010
4012 2 237.710075 30.7074673 63.4472052 -1 4011
4013 2 238.75308 33.2417732 64.0394045 -1 4005
4014 2 238.73251 33.2624423 64.1066436 -1 4013
4015 2 239.026474 32.7000024 64.1949005 -1 4014
4016 2 239.506511 32.6893793 64.2681976 -1 4015
4017 2 239.511461 32.6742165 64.1978194 -1 4016
4018 2 239.477625 32.677071 64.1667252 -1 4017
4019 2 238.715372 33.2887814 64.1743668 -1 4014
4020 2 238.794064 33.4413511 64.2058321 -1 4019
4021 2 238.891016 33.5064779 64.2454107 -1 4020
4022 2 238.801962 33.3998858 64.257935 -1 4021
4023 2 238.530225 33.1180042 64.2681633 -1 4022
4024 2 238.557613 33.0953083 64.4204139 -1 4023
4025 2 238.65042 33.2471972 64.4791348 -1 4024
4026 2 238.984643 33.5703691 64.2843656 -1 4021
4027 2 239.080189 33.6326677 64.3479103 -1 4026
4028 2 239.139763 33.7718068 64.4001459 -1 4027
4029 2 239.134665 33.7304736 64.4256489 -1 4028
4030 2 239.222681 33.630421 64.4967971 -1 4029
4031 2 239.292225 33.6662203 64.5567877 -1 4030
4032 2 239.295402 33.8368377 64.6204217 -1 4031
4033 2 239.245073 33.866304 64.706116 -1 4032
4034 2 239.265363 33.8286265 64.7851427 -1 4033
4035 2 239.27325 33.8671695 64.8331366 -1 4034
4036 2 239.301533 33.8509161 64.8638842 -1 4035
4037 2 239.314923 33.8459106 64.8911236 -1 4036
4038 2 238.646899 33.8844756 64.1539594 -1 4020
4039 2 238.653708 33.9362866 64.2008528 -1 4038
4040 2 238.666832 33.9708852 64.2498887 -1 4039
4041 2 238.617393 33.9726988 64.2645609 -1 4040
4042 2 238.565824 33.9550636 64.2798841 -1 4041
4043 2 238.5108 33.8781835 64.3461834 -1 4042
4044 2 238.514854 33.8628783 64.3720284 -1 4043
4045 2 241.817251 37.5259139 64.2603535 -1 3887
4046 2 241.76422 37.4359096 64.2808215 -1 4045
4047 2 241.657124 37.2950828 64.3422268 -1 4046
4048 2 241.670443 37.3172808 64.390493 -1 4047
4049 2 241.678919 37.3244808 64.4389971 -1 4048
4050 2 241.77994 37.3714027 64.5257227 -1 4049
4051 2 241.770228 37.3760675 64.5948209 -1 4050
4052 2 246.765972 40.8196194 68.7105459 -1 3679
4053 2 246.929405 40.8707782 68.8090541 -1 4052
4054 2 247.38168 40.7278015 69.0069048 -1 4053
4055 2 248.018971 40.698459 69.3017138 -1 4054
4056 2 248.548739 40.6249792 69.4837072 -1 4055
4057 2 248.680096 40.6033177 69.5601322 -1 4056
4058 2 248.628412 40.5858708 69.6012849 -1 4057
4059 2 248.683719 40.533772 69.6420459 -1 4058
4060 2 248.923721 40.1383398 69.8537348 -1 4059
4061 2 249.018346 39.765464 70.0599154 -1 4060
4062 2 249.034404 39.6146624 70.2025571 -1 4061
4063 2 249.057784 39.5336401 70.3886845 -1 4062
4064 2 249.072472 39.559193 70.4876818 -1 4063
4065 2 249.130409 39.5866522 70.5948032 -1 4064
4066 2 249.093948 39.5516429 70.641225 -1 4065
4067 2 249.131098 39.6552637 70.6618258 -1 4066
4068 2 249.086224 39.525594 70.7169926 -1 4067
4069 2 249.133637 39.0548146 70.851436 -1 4068
4070 2 249.221944 39.0085384 70.8981209 -1 4069
4071 2 249.152781 38.9980036 70.9606692 -1 4070
4072 2 249.143342 38.5710815 71.0047513 -1 4071
4073 2 248.945412 38.353518 71.0649907 -1 4072
4074 2 248.976709 37.8871509 71.195453 -1 4073
4075 2 249.034954 37.5914409 71.3129488 -1 4074
4076 2 248.783995 37.2284455 71.5541678 -1 4075
4077 2 248.529599 37.1697651 71.5371212 -1 4076
4078 2 248.342587 37.1112362 71.5329792 -1 4077
4079 2 248.142338 37.0252786 71.4284546 -1 4078
4080 2 248.017986 37.0540325 71.3515163 -1 4079
4081 2 248.873863 37.0979083 71.6102305 -1 4076
4082 2 249.059358 36.5976483 71.7740432 -1 4081
4083 2 249.091788 36.3093459 71.8863025 -1 4082
4084 2 249.2388 35.9335405 72.1309142 -1 4083
4085 2 249.576025 35.8783967 72.3530085 -1 4084
4086 2 249.447036 35.7964426 72.4635421 -1 4085
4087 2 249.383727 36.5104328 72.4002507 -1 4086
4088 2 249.427702 36.5208848 72.458072 -1 4087
4089 2 249.305973 36.412331 72.5986685 -1 4088
4090 2 249.145213 36.4501972 72.6149857 -1 4089
4091 2 248.905148 36.2096432 72.7737444 -1 4090
4092 2 248.929449 36.1290065 72.8124661 -1 4091
4093 2 248.952962 36.050542 72.8508212 -1 4092
4094 2 248.778185 35.6890775 73.0102398 -1 4093
4095 2 248.728435 35.6707639 73.028495 -1 4094
4096 2 248.648872 35.6662052 73.0653383 -1 4095
4097 2 248.616814 35.6159491 73.0904026 -1 4096
4098 2 248.576048 35.5976818 73.1104126 -1 4097
4099 2 248.581233 35.5568213 73.1414367 -1 4098
4100 2 248.492896 35.4633656 73.2378055 -1 4099
4101 2 249.63094 35.5064876 72.605792 -1 4086
4102 2 249.927255 35.3601278 72.7796413 -1 4101
4103 2 249.948464 35.3628241 72.9101824 -1 4102
4104 2 249.621405 35.3395875 72.8757043 -1 4103
4105 2 249.651218 35.3510268 72.9309871 -1 4104
4106 2 249.615741 35.2849604 72.9822613 -1 4105
4107 2 250.154992 35.1875991 73.0701588 -1 4103
4108 2 249.056345 36.0653612 71.880091 -1 4083
4109 2 249.031873 35.9473833 71.7618581 -1 4108
4110 2 249.162142 35.936514 71.7126631 -1 4109
4111 2 249.326032 36.0377247 71.6332527 -1 4110
4112 2 249.568966 36.1141464 71.5971474 -1 4111
4113 2 249.600915 36.1585444 71.5736353 -1 4112
4114 2 249.687444 36.2035795 71.4607058 -1 4113
4115 2 249.815963 36.2409059 71.4069694 -1 4114
4116 2 249.912226 36.2627891 71.3985481 -1 4115
4117 2 249.004021 39.3192277 70.9225625 -1 4071
4118 2 248.751864 39.7500309 70.9277206 -1 4117
4119 2 248.703034 39.3873418 70.3367566 -1 4063
4120 2 248.627067 39.4252886 70.3429998 -1 4119
4121 2 248.382573 39.3760284 70.3762618 -1 4120
4122 2 248.139139 39.3044041 70.3627085 -1 4121
4123 2 248.076528 39.0740403 70.2511125 -1 4122
4124 2 248.226886 40.7409879 68.4582531 -1 3676
4125 2 248.783547 40.6472073 68.5269879 -1 4124
4126 2 249.032857 40.6586274 68.5497859 -1 4125
4127 2 248.837148 40.505463 68.4074918 -1 4126
4128 2 248.693764 40.9623297 67.8001818 -1 3673
4129 2 248.641346 40.9293824 67.7455733 -1 4128
4130 2 248.513 41.0212552 67.6867767 -1 4129
4131 2 248.471159 41.1586495 67.7118103 -1 4130
4132 2 248.451057 41.1931607 67.7282014 -1 4131
4133 2 251.34778 42.4128779 67.9896538 -1 3669
4134 2 251.435391 42.4972444 68.0210697 -1 4133
4135 2 251.724278 42.3739378 68.1402899 -1 4134
4136 2 250.554309 44.3006458 67.3979544 -1 3664
4137 2 250.501996 44.4361405 67.4431231 -1 4136
4138 2 250.351919 44.4295527 67.4386746 -1 4137
4139 2 250.187283 44.5624051 67.4625662 -1 4138
4140 2 249.922407 44.5419334 67.5812763 -1 4139
4141 2 250.071184 44.2330618 67.4554912 -1 4139
4142 2 249.96176 44.0841313 67.3803892 -1 4141
4143 2 249.783261 43.8683673 67.2759329 -1 4142
4144 2 249.74969 43.7735402 67.2328999 -1 4143
4145 2 249.678807 43.7263652 67.1532725 -1 4144
4146 2 249.837149 43.7840899 67.1533153 -1 4145
4147 2 249.825971 43.8166265 67.1235421 -1 4146
4148 2 249.777563 43.7234762 67.1012969 -1 4147
4149 2 249.682297 43.5623006 67.0778935 -1 4148
4150 2 249.836223 44.1012802 67.2110844 -1 4147
4151 2 250.081372 44.2533436 67.3834639 -1 4150
4152 2 250.655355 44.5289441 67.4856173 -1 4137
4153 2 250.81327 44.6229386 67.5288522 -1 4152
4154 2 251.24664 44.8715889 67.6785777 -1 4153
4155 2 251.256802 45.1294315 67.7446708 -1 4154
4156 2 251.259062 45.1935771 67.7611651 -1 4155
4157 2 251.261892 45.2367149 67.8042244 -1 4156
4158 2 250.54569 45.3580222 66.8646321 -1 3661
4159 2 250.80877 45.367588 66.9382007 -1 4158
4160 2 249.787868 46.7209248 66.4797736 -1 3620
4161 2 249.895227 46.4193539 66.5852572 -1 4160
4162 2 249.910067 46.36274 66.713893 -1 4161
4163 2 249.948628 46.3207718 66.7977969 -1 4162
4164 2 250.071723 46.2391415 66.9742556 -1 4163
4165 2 249.72443 48.909245 65.9283229 -1 3615
4166 2 249.39829 48.8100663 66.1167091 -1 4165
4167 2 249.367088 48.7982038 66.1361092 -1 4166
4168 2 249.347533 48.6961012 66.2169123 -1 4167
4169 2 249.207803 52.0698238 65.6956537 -1 3603
4170 2 249.472516 52.5967825 65.2463208 -1 4169
4171 2 249.637514 53.0315922 65.0757536 -1 4170
4172 2 249.976299 53.6259067 64.4440796 -1 4171
4173 2 249.997542 53.6861725 64.2749634 -1 4172
4174 2 249.963455 53.7333413 64.1443699 -1 4173
4175 2 250.194004 53.726854 64.0479618 -1 4174
4176 2 250.633473 53.9846934 63.0888128 -1 4175
4177 2 250.651655 53.9645573 62.8849969 -1 4176
4178 2 250.701176 53.9339995 62.8286762 -1 4177
4179 2 250.728751 53.9197314 62.7892655 -1 4178
4180 2 250.752535 53.9087328 62.7486933 -1 4179
4181 2 251.048489 53.4759043 62.8181851 -1 4180
4182 2 251.108121 53.3325947 62.87262 -1 4181
4183 2 251.167545 53.1921715 62.9266182 -1 4182
4184 2 251.145816 53.0381768 62.9669796 -1 4183
4185 2 251.081482 53.0219923 63.050194 -1 4184
4186 2 250.834802 54.1933326 62.6318564 -1 4180
4187 2 251.06604 54.3888251 62.5324293 -1 4186
4188 2 251.513806 54.6483243 62.3724006 -1 4187
4189 2 251.787549 54.7056759 62.3003656 -1 4188
4190 2 251.759241 55.3353441 62.2076855 -1 4189
4191 2 251.965763 55.4213423 62.3513647 -1 4190
4192 2 252.833582 55.2513689 62.4476196 -1 4191
4193 2 252.925451 55.2650116 62.509826 -1 4192
4194 2 251.953882 54.7409657 62.2574515 -1 4189
4195 2 252.174005 54.6461457 62.1731285 -1 4194
4196 2 252.648345 54.4431681 62.1524089 -1 4195
4197 2 253.273053 54.2718104 61.9239187 -1 4196
4198 2 253.784388 54.3920272 61.8656721 -1 4197
4199 2 254.096642 54.654805 61.6334501 -1 4198
4200 2 254.251306 54.7748234 61.5766703 -1 4199
4201 2 255.780425 55.302241 61.1681685 -1 4200
4202 2 257.542864 55.5378437 60.4715139 -1 4201
4203 2 258.550164 55.5582069 59.9384428 -1 4202
4204 2 259.984908 55.4366802 58.8278515 -1 4203
4205 2 260.544898 55.4748678 58.601124 -1 4204
4206 2 260.876096 55.5918288 58.2736601 -1 4205
4207 2 261.111111 55.6494949 58.1697345 -1 4206
4208 2 261.063387 55.6579534 58.1362575 -1 4207
4209 2 261.332057 55.9360162 58.1486349 -1 4208
4210 2 261.602914 56.0348305 58.2327315 -1 4209
4211 2 261.639799 56.0554565 58.2602006 -1 4210
4212 2 260.804061 55.5684702 57.8896846 -1 4208
4213 2 260.957192 55.3191227 57.8355612 -1 4212
4214 2 261.080689 54.619216 57.5331629 -1 4213
4215 2 261.372368 54.2455684 57.4279998 -1 4214
4216 2 261.452528 54.1130321 57.3204586 -1 4215
4217 2 261.699319 53.9296505 57.1337276 -1 4216
4218 2 261.794836 53.9886048 56.9793327 -1 4217
4219 2 261.995188 52.8820738 56.60338 -1 4218
4220 2 262.042258 52.7282812 56.5625393 -1 4219
4221 2 262.212728 52.1160689 56.3480778 -1 4220
4222 2 262.289892 51.7519333 56.3178476 -1 4221
4223 2 262.437557 51.4266506 56.2247262 -1 4222
4224 2 262.535197 51.2723676 56.1932772 -1 4223
4225 2 262.604242 51.1564112 56.1748335 -1 4224
4226 2 262.695162 50.9103027 56.0836787 -1 4225
4227 2 262.714813 50.5850236 55.9424657 -1 4226
4228 2 262.719117 50.5498281 55.9244072 -1 4227
4229 2 262.786207 50.4760645 55.8997536 -1 4228
4230 2 262.807862 50.3881865 55.8211128 -1 4229
4231 2 263.06331 50.169825 55.733192 -1 4230
4232 2 263.25481 49.8673299 55.715676 -1 4231
4233 2 263.571578 49.6001843 55.7882678 -1 4232
4234 2 263.795751 49.3296485 55.772689 -1 4233
4235 2 263.400636 49.675882 55.5084008 -1 4234
4236 2 263.126997 49.6063589 55.1578402 -1 4235
4237 2 263.332512 49.5925229 55.0797905 -1 4236
4238 2 263.354651 49.5791328 55.0620447 -1 4237
4239 2 263.517045 49.4816014 54.9397137 -1 4238
4240 2 263.477281 49.4407206 54.7952798 -1 4239
4241 2 263.641472 49.3755935 54.7163176 -1 4240
4242 2 263.877791 49.4313496 54.777311 -1 4241
4243 2 264.214603 49.3727603 54.8254565 -1 4242
4244 2 264.245544 49.3395161 54.8595769 -1 4243
4245 2 264.307831 49.2689345 54.9284596 -1 4244
4246 2 263.592644 49.3910217 54.6337796 -1 4241
4247 2 263.665077 49.3243756 54.513905 -1 4246
4248 2 263.515073 49.005277 54.3621492 -1 4247
4249 2 263.611911 48.9248427 54.2010385 -1 4248
4250 2 263.610008 48.5934878 53.9121735 -1 4249
4251 2 263.372568 48.6670648 53.3585927 -1 4250
4252 2 263.473627 48.719872 53.2039838 -1 4251
4253 2 263.586776 48.6465646 53.1397439 -1 4252
4254 2 263.686463 48.5491074 53.0524067 -1 4253
4255 2 264.104706 48.4559909 53.0482364 -1 4254
4256 2 264.105902 48.4066924 52.9597916 -1 4255
4257 2 264.321922 48.2170307 52.7400458 -1 4256
4258 2 264.465646 47.8577574 52.6241222 -1 4257
4259 2 264.482362 47.8125374 52.6094281 -1 4258
4260 2 264.499347 47.7269325 52.6000977 -1 4259
4261 2 264.521123 47.7702403 52.5508949 -1 4260
4262 2 264.287175 47.3074215 52.5675674 -1 4261
4263 2 264.280789 47.201807 52.532622 -1 4262
4264 2 264.531459 47.7923449 52.5261323 -1 4261
4265 2 264.542237 47.9724898 52.4330614 -1 4264
4266 2 264.54636 48.0324615 52.4021579 -1 4265
4267 2 264.474233 48.1137931 52.2111303 -1 4266
4268 2 264.510012 48.2355137 52.1543585 -1 4267
4269 2 264.565404 48.5388489 52.0062038 -1 4268
4270 2 264.636925 48.6946484 51.9043176 -1 4269
4271 2 264.589192 48.8255184 51.8305774 -1 4270
4272 2 264.784078 48.9631767 51.7785285 -1 4271
4273 2 264.833196 49.0242407 51.7562172 -1 4272
4274 2 264.711964 49.1040973 51.6037482 -1 4273
4275 2 264.113005 48.7310689 51.5147264 -1 4274
4276 2 263.795135 48.8219774 51.3480081 -1 4275
4277 2 263.401584 48.7027305 51.3379218 -1 4276
4278 2 263.175967 48.4957207 51.2759031 -1 4277
4279 2 263.026794 48.4683761 51.1094713 -1 4278
4280 2 263.007213 48.4732797 51.0101192 -1 4279
4281 2 262.767841 48.5143145 50.74722 -1 4280
4282 2 262.734057 48.5095965 50.6703957 -1 4281
4283 2 262.734982 48.5390394 50.6191402 -1 4282
4284 2 262.74352 48.5330043 50.5976934 -1 4283
4285 2 264.101399 48.8385971 51.6650143 -1 4272
4286 2 263.651344 48.9349926 51.5917587 -1 4285
4287 2 263.447742 48.9236557 51.5791296 -1 4286
4288 2 263.307066 48.8687873 51.4889331 -1 4287
4289 2 263.124871 48.9136607 51.35437 -1 4288
4290 2 262.917971 48.6960427 51.3926075 -1 4289
4291 2 262.681071 48.6339487 51.31019 -1 4290
4292 2 262.54367 48.7172788 51.2031019 -1 4291
4293 2 262.467197 48.7152206 51.1658553 -1 4292
4294 2 262.506292 48.7632387 51.1427887 -1 4293
4295 2 262.52574 48.7976996 51.1179844 -1 4294
4296 2 262.331971 48.6706844 51.1237475 -1 4293
4297 2 262.156677 48.6924862 51.0421464 -1 4296
4298 2 261.688289 48.6418266 50.8953306 -1 4297
4299 2 261.405376 48.6258399 50.7299182 -1 4298
4300 2 261.229977 48.4855025 50.6000276 -1 4299
4301 2 261.154793 48.3284941 50.5133269 -1 4300
4302 2 261.111959 48.2080661 50.4510031 -1 4301
4303 2 261.076428 48.0518643 50.4421848 -1 4302
4304 2 261.049082 47.8312682 50.4433935 -1 4303
4305 2 260.927515 48.4478916 50.3643879 -1 4302
4306 2 260.848842 48.5096969 50.2718925 -1 4305
4307 2 260.812147 48.6924011 50.1465593 -1 4306
4308 2 260.77835 48.7341407 50.0642603 -1 4307
4309 2 260.799295 48.8035915 49.9636246 -1 4308
4310 2 262.863791 48.6793656 51.4086997 -1 4290
4311 2 262.855045 48.6680327 51.4561469 -1 4310
4312 2 264.481081 48.1744065 52.3711248 -1 4266
4313 2 264.306331 47.2306419 52.7004433 -1 4258
4314 2 264.166781 46.9983213 52.7286534 -1 4313
4315 2 263.837582 46.6869432 52.7320312 -1 4314
4316 2 263.757399 46.3842503 52.7094819 -1 4315
4317 2 263.648984 46.1899455 52.6435751 -1 4316
4318 2 263.583455 46.0239952 52.5819015 -1 4317
4319 2 263.560023 45.8812689 52.5249312 -1 4318
4320 2 263.542909 45.7990095 52.4611271 -1 4319
4321 2 263.511843 45.7104271 52.6101847 -1 4320
4322 2 263.736507 48.4070744 53.9608584 -1 4250
4323 2 263.786299 48.3549637 53.9534029 -1 4322
4324 2 264.144174 48.310675 54.0031112 -1 4323
4325 2 264.306348 48.5801566 54.0217393 -1 4324
4326 2 264.392474 48.5611244 56.204748 -1 4234
4327 2 264.442377 48.5228985 56.2907934 -1 4326
4328 2 263.910727 48.8086738 56.1502876 -1 4327
4329 2 263.704191 48.8586648 56.175369 -1 4328
4330 2 263.666767 48.891091 56.3299796 -1 4329
4331 2 263.530786 48.987514 56.4570392 -1 4330
4332 2 263.296081 49.0946707 56.5637934 -1 4331
4333 2 263.170833 49.2824211 56.632842 -1 4332
4334 2 263.026513 49.5755553 56.7311331 -1 4333
4335 2 262.989543 49.6231751 56.7412732 -1 4334
4336 2 264.610692 48.4499662 56.4518133 -1 4327
4337 2 264.805343 48.1448454 56.3167204 -1 4336
4338 2 265.386944 48.0944734 56.3641329 -1 4337
4339 2 265.529331 48.021021 56.3301822 -1 4338
4340 2 265.622492 47.9713497 56.3073014 -1 4339
4341 2 266.686674 47.8149854 56.3914166 -1 4340
4342 2 267.092988 47.7570977 56.4540968 -1 4341
4343 2 268.097181 47.4995047 56.5403597 -1 4342
4344 2 268.445337 47.6027905 56.5461699 -1 4343
4345 2 269.396797 47.9731605 56.6083902 -1 4344
4346 2 269.699622 48.2177947 56.6098804 -1 4345
4347 2 269.71132 48.2734265 56.5334868 -1 4346
4348 2 270.228449 48.9481868 56.7310083 -1 4347
4349 2 270.23003 48.9616913 56.7058094 -1 4348
4350 2 270.2324 49.0090231 56.6288432 -1 4349
4351 2 270.228766 49.1284514 56.517333 -1 4350
4352 2 270.351073 49.0254742 56.5072344 -1 4351
4353 2 270.476997 49.0066432 56.4391192 -1 4352
4354 2 270.530114 49.0096109 56.4015161 -1 4353
4355 2 270.158268 49.6727816 56.737784 -1 4348
4356 2 270.169706 49.6442058 56.7674955 -1 4355
4357 2 270.224196 49.4998567 56.9157445 -1 4356
4358 2 270.148089 49.3593336 57.0623001 -1 4357
4359 2 270.208295 49.3208612 57.1499579 -1 4358
4360 2 270.256665 49.3136017 57.3020644 -1 4359
4361 2 270.387809 49.7172624 57.3427739 -1 4360
4362 2 270.378635 49.8995847 57.4342442 -1 4361
4363 2 270.397105 49.9975652 57.5188025 -1 4362
4364 2 270.13876 49.716855 56.7044303 -1 4355
4365 2 270.144331 49.7554733 56.6766012 -1 4364
4366 2 270.118229 50.1158649 56.4099439 -1 4365
4367 2 270.106269 50.1970064 56.3493898 -1 4366
4368 2 270.636604 50.5930312 56.396787 -1 4367
4369 2 270.854075 50.3722555 56.4916477 -1 4368
4370 2 270.874593 50.2225117 56.5394634 -1 4369
4371 2 270.754532 50.1681062 56.5712902 -1 4370
4372 2 270.703476 50.1797337 56.5836339 -1 4371
4373 2 270.325843 50.3123736 56.1866877 -1 4367
4374 2 270.710225 50.5211504 56.0192906 -1 4373
4375 2 270.786482 50.39115 55.9805505 -1 4374
4376 2 271.617795 50.3870279 55.7851757 -1 4375
4377 2 271.820033 50.3585482 55.7094093 -1 4376
4378 2 272.746453 50.2349123 55.3587805 -1 4377
4379 2 273.021023 50.2929369 55.2378088 -1 4378
4380 2 273.104786 50.3108113 55.1805494 -1 4379
4381 2 273.432965 50.5416124 55.1170703 -1 4380
4382 2 273.69377 50.6443581 55.0814264 -1 4381
4383 2 274.24041 51.2674025 55.052582 -1 4382
4384 2 274.317881 51.4270124 55.2095151 -1 4383
4385 2 274.942042 51.418372 55.3246053 -1 4384
4386 2 275.472133 51.0588985 55.4451242 -1 4385
4387 2 275.703771 50.9581141 55.5236245 -1 4386
4388 2 275.816012 50.8793902 55.484069 -1 4387
4389 2 275.927444 50.6685487 55.4385304 -1 4388
4390 2 276.002398 50.5320452 55.3999006 -1 4389
4391 2 276.184504 50.1788693 55.4792863 -1 4390
4392 2 276.20273 50.0700336 55.5905761 -1 4391
4393 2 276.125045 49.946402 55.6399361 -1 4392
4394 2 276.105629 49.89331 55.6669222 -1 4393
4395 2 276.073867 49.694694 55.7812383 -1 4394
4396 2 275.958191 50.6283756 55.3557939 -1 4390
4397 2 274.45572 51.4501022 55.348787 -1 4384
4398 2 274.472332 51.4446639 55.3759727 -1 4397
4399 2 274.489733 51.4392591 55.403297 -1 4398
4400 2 274.502581 51.3989271 55.4344661 -1 4399
4401 2 274.541977 51.2749221 55.5285421 -1 4400
4402 2 274.620066 51.2311987 55.7126289 -1 4401
4403 2 274.659597 51.2496218 55.7876274 -1 4402
4404 2 274.704489 51.2711663 55.8631647 -1 4403
4405 2 274.689324 51.2123573 55.9620356 -1 4404
4406 2 274.873961 51.1183158 55.8441711 -1 4405
4407 2 274.908241 51.1083349 55.8282969 -1 4406
4408 2 274.319083 51.5927367 54.8832048 -1 4383
4409 2 274.343622 51.7287199 54.7291936 -1 4408
4410 2 274.318756 51.8624264 54.5664808 -1 4409
4411 2 274.466117 51.7221438 54.4484342 -1 4410
4412 2 274.228066 51.6739003 54.3173287 -1 4411
4413 2 274.294091 51.4716129 54.1690126 -1 4412
4414 2 274.451083 51.2526475 53.9694417 -1 4413
4415 2 274.49884 51.1849626 53.91696 -1 4414
4416 2 274.618679 51.1803125 53.7291864 -1 4415
4417 2 274.806448 51.0958333 53.587838 -1 4416
4418 2 274.867091 51.0974399 53.4819343 -1 4417
4419 2 275.01767 51.0599836 53.350994 -1 4418
4420 2 275.088775 51.0664439 53.223084 -1 4419
4421 2 275.492668 51.3551092 52.9097564 -1 4420
4422 2 275.971534 51.4964188 52.6293769 -1 4421
4423 2 276.100847 51.6206627 52.4971579 -1 4422
4424 2 276.229043 51.7451539 52.3647625 -1 4423
4425 2 276.092342 51.0629172 52.4044778 -1 4424
4426 2 276.124758 51.0630358 52.3172024 -1 4425
4427 2 276.112847 51.0950047 52.2876298 -1 4426
4428 2 276.263113 51.8263244 52.2907043 -1 4424
4429 2 276.242112 51.8608841 52.1894157 -1 4428
4430 2 276.317431 52.3648384 52.1615674 -1 4429
4431 2 276.460576 52.7600369 52.2759923 -1 4430
4432 2 276.496762 52.9177303 52.3086607 -1 4431
4433 2 276.480151 52.9385387 52.3494233 -1 4432
4434 2 276.375338 52.709082 52.3833019 -1 4433
4435 2 276.343365 52.7735449 52.4389146 -1 4434
4436 2 276.38334 52.7931475 52.490049 -1 4435
4437 2 276.56225 53.0715618 52.4166854 -1 4433
4438 2 276.627491 53.2297379 52.4776214 -1 4437
4439 2 276.663314 53.3319415 52.51726 -1 4438
4440 2 276.970899 53.9040052 52.6141691 -1 4439
4441 2 276.95849 53.9211487 52.6560949 -1 4440
4442 2 276.922545 53.9289332 52.7414012 -1 4441
4443 2 276.874906 53.8968032 52.7602779 -1 4442
4444 2 277.161002 54.1282948 52.5262443 -1 4440
4445 2 277.25776 54.2401859 52.4826044 -1 4444
4446 2 277.287458 54.3110535 52.4555713 -1 4445
4447 2 277.556997 54.5450751 52.3802723 -1 4446
4448 2 277.725294 54.6839171 52.3224908 -1 4447
4449 2 277.781665 54.7304198 52.3032354 -1 4448
4450 2 277.718593 54.5774218 52.0577012 -1 4449
4451 2 277.285111 54.7671876 51.9343579 -1 4450
4452 2 277.090192 54.6996969 51.7237431 -1 4451
4453 2 277.761527 54.530399 52.0481093 -1 4450
4454 2 277.794335 54.451858 51.9252478 -1 4453
4455 2 278.24777 55.1058586 52.3818696 -1 4449
4456 2 278.554498 55.4227953 52.5089823 -1 4455
4457 2 278.869022 55.7805152 52.6315061 -1 4456
4458 2 279.059031 56.2773428 52.6453103 -1 4457
4459 2 279.020218 56.2951124 52.659498 -1 4458
4460 2 278.901518 56.6073989 52.6221082 -1 4459
4461 2 278.927369 56.7936577 52.648363 -1 4460
4462 2 279.058268 56.2866514 52.6900146 -1 4459
4463 2 279.13504 56.2715303 52.7509159 -1 4462
4464 2 279.5128 56.4614533 52.8123778 -1 4463
4465 2 279.543542 56.5312339 52.9694585 -1 4464
4466 2 279.209536 56.2537034 52.5585583 -1 4458
4467 2 279.372159 56.3132607 52.5090344 -1 4466
4468 2 279.887239 56.7571578 52.5370052 -1 4467
4469 2 279.979725 56.8276481 52.7039506 -1 4468
4470 2 279.484875 56.3574868 52.476104 -1 4467
4471 2 279.70564 56.6058324 52.4116703 -1 4470
4472 2 279.845019 56.6092412 52.3193326 -1 4471
4473 2 279.871998 56.6109646 52.3005763 -1 4472
4474 2 279.866548 56.5974634 52.2784343 -1 4473
4475 2 280.310275 57.2204176 52.2936446 -1 4474
4476 2 280.498044 57.4967701 52.3112919 -1 4475
4477 2 280.570865 57.6550982 52.4401315 -1 4476
4478 2 280.537344 57.8332864 52.2511743 -1 4477
4479 2 280.645101 58.270401 52.0975206 -1 4478
4480 2 280.683833 58.3500098 52.0705676 -1 4479
4481 2 280.734848 58.478983 52.0392111 -1 4480
4482 2 280.944168 58.7455669 51.9009547 -1 4481
4483 2 281.027733 58.9543058 51.7730626 -1 4482
4484 2 281.303908 59.0674303 51.710582 -1 4483
4485 2 281.741949 59.3566249 51.650169 -1 4484
4486 2 281.918855 59.5854171 51.6250993 -1 4485
4487 2 281.982814 59.8485841 51.509768 -1 4486
4488 2 282.15699 60.0259973 51.3767067 -1 4487
4489 2 282.186738 60.0544833 51.3547686 -1 4488
4490 2 282.166645 60.1455498 51.2716788 -1 4489
4491 2 281.874955 60.273163 51.1882149 -1 4490
4492 2 281.831434 60.3047433 51.1547698 -1 4491
4493 2 281.522365 60.7304817 51.1895905 -1 4492
4494 2 281.376729 60.8733691 51.1717089 -1 4493
4495 2 281.045829 60.8938845 51.163406 -1 4494
4496 2 280.762711 60.9250042 51.1607911 -1 4495
4497 2 280.645917 60.991896 51.1567393 -1 4496
4498 2 280.640349 61.0800031 51.1901162 -1 4497
4499 2 280.594992 61.0935902 51.226707 -1 4498
4500 2 280.557637 61.216667 51.227927 -1 4499
4501 2 280.451429 61.3706835 51.2371043 -1 4500
4502 2 280.285796 61.634036 51.2230267 -1 4501
4503 2 280.278407 61.7937092 51.2696294 -1 4502
4504 2 280.409577 60.9610936 51.2370745 -1 4499
4505 2 280.158866 60.7840411 51.287986 -1 4504
4506 2 280.067501 60.7306161 51.3256722 -1 4505
4507 2 280.000427 60.7578825 51.3797154 -1 4506
4508 2 279.952617 60.8102121 51.4109074 -1 4507
4509 2 279.86445 60.8302719 51.4169923 -1 4508
4510 2 279.310778 60.823108 51.2604896 -1 4509
4511 2 279.185904 60.8603304 51.2128067 -1 4510
4512 2 279.117878 60.9549188 51.2125825 -1 4511
4513 2 279.052276 61.0494954 51.2127459 -1 4512
4514 2 278.972136 61.1225632 51.2132294 -1 4513
4515 2 278.863719 61.2272728 51.1370129 -1 4514
4516 2 278.809827 61.2804863 51.0988567 -1 4515
4517 2 278.805286 61.3017166 51.0727672 -1 4516
4518 2 279.067799 61.0278894 51.354277 -1 4513
4519 2 279.071813 61.0278338 51.3776552 -1 4518
4520 2 279.153506 61.0342231 51.4128569 -1 4519
4521 2 279.300266 60.7938602 51.2170107 -1 4511
4522 2 279.415458 60.7255834 51.2215407 -1 4521
4523 2 279.485344 60.5670333 51.2300748 -1 4522
4524 2 279.51257 60.5133631 51.2184966 -1 4523
4525 2 279.522153 60.4931922 51.1771003 -1 4524
4526 2 279.510222 60.4859595 51.1533366 -1 4525
4527 2 279.267383 60.6199953 50.9834603 -1 4526
4528 2 279.271422 60.650245 50.9121535 -1 4527
4529 2 279.771977 60.9170144 51.5048145 -1 4509
4530 2 279.766047 60.945997 51.5229107 -1 4529
4531 2 279.750085 60.9596698 51.5640664 -1 4530
4532 2 279.816687 60.9645985 51.6195686 -1 4531
4533 2 279.974212 60.818798 51.7770342 -1 4532
4534 2 280.044071 60.8048707 51.8581946 -1 4533
4535 2 279.852878 61.455581 51.4720734 -1 4529
4536 2 279.878642 61.511228 51.4917998 -1 4535
4537 2 279.952467 61.5400275 51.5225681 -1 4536
4538 2 280.128258 61.5516294 51.6397299 -1 4537
4539 2 280.132967 61.5690931 51.6609381 -1 4538
4540 2 280.052305 61.6102 51.6883041 -1 4539
4541 2 282.691419 60.3611714 51.2999898 -1 4490
4542 2 282.800885 60.4566657 51.2583985 -1 4541
4543 2 282.848392 60.651532 51.1720145 -1 4542
4544 2 282.607032 60.4383878 51.459615 -1 4488
4545 2 282.81814 60.7063011 51.5473624 -1 4544
4546 2 283.130874 61.0434448 51.6178013 -1 4545
4547 2 283.355398 61.2819832 51.6875762 -1 4546
4548 2 283.691174 61.5444346 51.7697462 -1 4547
4549 2 283.75959 61.6275847 51.8140389 -1 4548
4550 2 284.089248 61.8413662 51.9689364 -1 4549
4551 2 284.452529 61.991641 51.9090798 -1 4550
4552 2 284.766187 62.0733676 51.8053693 -1 4551
4553 2 284.875563 62.1041127 51.7481634 -1 4552
4554 2 284.948456 62.1245612 51.7099935 -1 4553
4555 2 284.992476 62.3395718 51.5738616 -1 4554
4556 2 284.830485 62.3745424 51.4109069 -1 4555
4557 2 284.761262 62.3943288 51.2626295 -1 4556
4558 2 284.606133 62.4278682 51.078076 -1 4557
4559 2 284.35791 62.6725998 50.9890921 -1 4558
4560 2 284.372945 62.9857603 50.8821295 -1 4559
4561 2 284.305549 63.0845034 50.7919648 -1 4560
4562 2 284.0872 63.3619686 50.6350416 -1 4561
4563 2 283.855385 63.7582501 50.4382614 -1 4562
4564 2 283.851716 63.9033337 50.3736791 -1 4563
4565 2 283.384019 64.5417685 50.180669 -1 4564
4566 2 283.166909 64.7290134 50.1035335 -1 4565
4567 2 282.965294 64.8062125 49.9526119 -1 4566
4568 2 282.778487 64.9663744 49.7255266 -1 4567
4569 2 282.508465 65.4676745 49.6005246 -1 4568
4570 2 282.474475 65.5791643 49.4465322 -1 4569
4571 2 282.41283 65.8402032 49.2695568 -1 4570
4572 2 282.363758 66.0597927 49.1222296 -1 4571
4573 2 282.515979 66.0158804 48.9695406 -1 4572
4574 2 282.525492 66.007949 48.9045149 -1 4573
4575 2 282.091044 66.1347709 49.186413 -1 4571
4576 2 281.854731 66.3311944 49.1726246 -1 4575
4577 2 281.82882 66.3491901 49.2114916 -1 4576
4578 2 281.769064 66.351175 49.2251512 -1 4577
4579 2 281.740467 66.4219735 49.2344403 -1 4578
4580 2 281.713555 66.5530392 49.2810759 -1 4579
4581 2 281.634759 66.6468731 49.3026346 -1 4580
4582 2 281.611514 66.6893614 49.3386875 -1 4581
4583 2 281.518338 66.7597003 49.249135 -1 4582
4584 2 281.480016 66.8347946 49.1668355 -1 4583
4585 2 281.443652 66.8502186 49.1820614 -1 4584
4586 2 281.417047 66.8638329 49.2213079 -1 4585
4587 2 281.522818 66.9469959 49.3153524 -1 4586
4588 2 281.586731 67.0295234 49.3586404 -1 4587
4589 2 281.6507 67.111076 49.4020121 -1 4588
4590 2 281.672735 67.1504809 49.4448399 -1 4589
4591 2 281.697436 67.3249632 49.3586164 -1 4590
4592 2 281.682056 67.4757832 49.2921763 -1 4591
4593 2 281.684755 67.594384 49.210085 -1 4592
4594 2 281.689265 67.7034907 49.1518608 -1 4593
4595 2 281.73652 67.8081942 49.0554626 -1 4594
4596 2 281.780944 67.8731898 48.9637934 -1 4595
4597 2 281.781145 68.020825 48.9223478 -1 4596
4598 2 281.8186 68.0493537 48.8791434 -1 4597
4599 2 281.898982 68.0437888 48.8463026 -1 4598
4600 2 282.017877 67.925 48.8110696 -1 4599
4601 2 281.89707 67.9398212 48.6805751 -1 4600
4602 2 281.5907 66.8945915 49.398971 -1 4588
4603 2 281.690044 66.9345827 49.4303641 -1 4602
4604 2 281.819407 67.0125277 49.4386448 -1 4603
4605 2 281.834245 67.0379466 49.4150554 -1 4604
4606 2 281.844605 67.0684712 49.3901723 -1 4605
4607 2 281.813635 67.12648 49.3335058 -1 4606
4608 2 281.804565 66.987102 49.462233 -1 4604
4609 2 281.715404 66.9080322 49.4597954 -1 4608
4610 2 281.694857 66.9385718 49.4753393 -1 4609
4611 2 281.633407 66.9674268 49.5300798 -1 4610
4612 2 281.321859 67.1248588 49.5324548 -1 4611
4613 2 281.232092 67.0979984 49.5677977 -1 4612
4614 2 281.212141 67.1166096 49.5849221 -1 4613
4615 2 281.12271 67.1203543 49.5939433 -1 4614
4616 2 281.064211 67.1391654 49.6054672 -1 4615
4617 2 280.970123 67.1649307 49.6109345 -1 4616
4618 2 280.790744 67.2251318 49.5771919 -1 4617
4619 2 280.749444 67.2353476 49.592253 -1 4618
4620 2 280.709121 67.2574147 49.605933 -1 4619
4621 2 280.55542 67.2998392 49.6675652 -1 4620
4622 2 280.499028 67.2709433 49.707748 -1 4621
4623 2 280.354588 67.2369344 49.7803668 -1 4622
4624 2 280.109188 67.3697026 49.7719611 -1 4623
4625 2 279.833066 67.672211 49.6925904 -1 4624
4626 2 279.774113 67.6654516 49.7070446 -1 4625
4627 2 279.770054 67.6462563 49.7759258 -1 4626
4628 2 279.434883 67.8064767 49.7056418 -1 4627
4629 2 279.113484 68.01559 49.6310755 -1 4628
4630 2 278.885719 68.054461 49.6588427 -1 4629
4631 2 278.704432 68.015212 49.7032759 -1 4630
4632 2 278.557153 67.9840765 49.7740641 -1 4631
4633 2 278.446467 67.969986 49.8259042 -1 4632
4634 2 278.474428 68.0666051 49.818102 -1 4633
4635 2 278.382114 68.2632698 49.7794418 -1 4634
4636 2 278.392723 68.2956507 49.7547006 -1 4635
4637 2 278.396099 68.3365012 49.7278007 -1 4636
4638 2 278.412937 68.348539 49.7065497 -1 4637
4639 2 278.427494 68.3419533 49.6872763 -1 4638
4640 2 278.323333 67.9371849 49.8781214 -1 4633
4641 2 278.014672 68.0532211 49.9277996 -1 4640
4642 2 277.942831 68.1170117 49.9757483 -1 4641
4643 2 277.524055 68.1772344 49.9702773 -1 4642
4644 2 277.380426 68.1385185 50.0642527 -1 4643
4645 2 277.598833 68.2055861 50.1793172 -1 4644
4646 2 277.604703 68.2895821 50.2367726 -1 4645
4647 2 277.760113 68.3242086 50.3235372 -1 4646
4648 2 277.950656 68.4523106 50.359261 -1 4647
4649 2 277.943088 68.6089984 50.3831159 -1 4648
4650 2 278.135542 68.8053373 50.4325574 -1 4649
4651 2 278.208053 68.8205859 50.419376 -1 4650
4652 2 278.296691 68.834412 50.3864912 -1 4651
4653 2 278.36935 68.6855898 50.4162928 -1 4652
4654 2 278.395046 68.5622327 50.4357626 -1 4653
4655 2 278.449812 68.3464444 50.4266779 -1 4654
4656 2 278.469314 68.3737604 50.403873 -1 4655
4657 2 278.531779 68.2258018 50.4767337 -1 4655
4658 2 278.54717 68.1337433 50.5353926 -1 4657
4659 2 278.626784 68.0224974 50.6286478 -1 4658
4660 2 278.691897 67.8154509 50.6871857 -1 4659
4661 2 278.689919 67.7185512 50.7215344 -1 4660
4662 2 278.685462 67.6351675 50.7537944 -1 4661
4663 2 278.682783 67.5788739 50.7828936 -1 4662
4664 2 278.708434 67.5852517 50.808382 -1 4663
4665 2 278.808492 67.4619645 50.7946182 -1 4662
4666 2 278.836245 67.4038855 50.8286235 -1 4665
4667 2 278.897272 67.3368914 50.8912455 -1 4666
4668 2 278.988231 67.1900344 50.9686502 -1 4667
4669 2 279.137719 67.1520191 51.0187332 -1 4668
4670 2 279.268164 67.1513221 51.0610849 -1 4669
4671 2 279.355316 67.2286855 51.0867865 -1 4670
4672 2 279.420572 67.3191563 51.12982 -1 4671
4673 2 279.407642 67.36411 51.1668573 -1 4672
4674 2 279.489514 67.4420272 51.2363408 -1 4673
4675 2 279.495078 67.458043 51.2798882 -1 4674
4676 2 279.495915 67.4559053 51.3026794 -1 4675
4677 2 278.411243 68.5871466 50.4574031 -1 4654
4678 2 278.495871 68.6678001 50.4600596 -1 4677
4679 2 278.678474 68.7731227 50.4743212 -1 4678
4680 2 278.756168 68.8127422 50.5033049 -1 4679
4681 2 278.784962 68.8239748 50.5285221 -1 4680
4682 2 278.421283 68.6019435 50.4793823 -1 4677
4683 2 278.369149 69.0094333 50.3754056 -1 4652
4684 2 278.584796 69.0974688 50.3967989 -1 4683
4685 2 278.64142 69.1537902 50.3312636 -1 4684
4686 2 278.901551 69.1256182 50.4406655 -1 4684
4687 2 279.116308 69.1244356 50.5397012 -1 4686
4688 2 279.33629 69.0755279 50.6678109 -1 4687
4689 2 279.727378 69.0098479 50.7338594 -1 4688
4690 2 279.931786 68.9390793 50.7729356 -1 4689
4691 2 280.02286 68.9357311 50.7420051 -1 4690
4692 2 280.182075 68.9019411 50.702574 -1 4691
4693 2 280.366416 68.971264 50.6755793 -1 4692
4694 2 280.768002 69.1823474 50.7055522 -1 4693
4695 2 281.005785 69.2675897 50.661124 -1 4694
4696 2 280.98523 69.312751 50.5853151 -1 4695
4697 2 281.031629 69.3076031 50.5702257 -1 4696
4698 2 281.582416 69.2247773 50.6583939 -1 4697
4699 2 281.850598 69.1522687 50.6382607 -1 4698
4700 2 282.17124 69.1750232 50.6347116 -1 4699
4701 2 282.505344 69.2344571 50.605289 -1 4700
4702 2 282.738005 69.3497662 50.6435509 -1 4701
4703 2 283.132645 69.5453262 50.6698376 -1 4702
4704 2 283.288304 69.5894239 50.6621039 -1 4703
4705 2 283.538673 69.5779109 50.6965794 -1 4704
4706 2 283.909826 69.5130163 50.7314488 -1 4705
4707 2 283.857639 69.478788 50.6846574 -1 4706
4708 2 283.846502 69.5078022 50.6568924 -1 4707
4709 2 280.984984 69.2917387 50.4764479 -1 4697
4710 2 280.953509 69.4493284 50.3620588 -1 4709
4711 2 280.965313 69.4312548 50.3437821 -1 4710
4712 2 280.921187 69.3441795 50.772995 -1 4695
4713 2 280.848041 69.4331309 50.7732432 -1 4712
4714 2 276.972234 67.9872565 49.907036 -1 4643
4715 2 276.596353 67.999911 49.7788673 -1 4714
4716 2 276.235388 67.8562001 49.7384896 -1 4715
4717 2 276.035544 67.8143223 49.6220045 -1 4716
4718 2 275.938216 67.8207628 49.538511 -1 4717
4719 2 275.76664 67.8266502 49.3983627 -1 4718
4720 2 275.641858 67.753768 49.3197578 -1 4719
4721 2 275.653007 67.7352346 49.2344865 -1 4720
4722 2 275.690944 67.7186184 49.1533594 -1 4721
4723 2 281.846298 66.7528234 49.4984057 -1 4609
4724 2 282.106239 66.5898122 49.556246 -1 4723
4725 2 282.130993 66.5270871 49.5005662 -1 4724
4726 2 282.090052 66.4732151 49.4344546 -1 4725
4727 2 282.06629 66.4632976 49.3875172 -1 4726
4728 2 282.081876 66.4787159 49.2980185 -1 4727
4729 2 282.109524 66.4803605 49.2344215 -1 4728
4730 2 282.082675 66.5350532 49.1339019 -1 4729
4731 2 282.073473 66.4534727 49.0533705 -1 4730
4732 2 282.101444 66.3579176 49.0022642 -1 4731
4733 2 282.072598 66.3016638 48.8932282 -1 4732
4734 2 282.070833 66.2622199 48.8082781 -1 4733
4735 2 282.069378 66.2415295 48.7434068 -1 4734
4736 2 282.125606 66.1146466 48.700156 -1 4735
4737 2 282.153406 66.0766013 48.6415789 -1 4736
4738 2 282.165671 66.0504032 48.5568566 -1 4737
4739 2 282.154443 66.0193955 48.5143184 -1 4738
4740 2 282.163546 66.0089444 48.4944775 -1 4739
4741 2 282.108512 66.0415276 48.4601678 -1 4740
4742 2 281.910869 65.9476619 48.3767734 -1 4741
4743 2 281.775688 65.8963099 48.3191517 -1 4742
4744 2 281.730189 65.9097412 48.2661153 -1 4743
4745 2 281.629213 65.9545463 48.2461024 -1 4744
4746 2 281.575149 65.9713845 48.1914119 -1 4745
4747 2 281.513654 65.9742693 48.1149735 -1 4746
4748 2 281.506807 66.0083348 48.0873164 -1 4747
4749 2 281.480751 66.0301928 48.0360144 -1 4748
4750 2 281.389581 66.0506649 47.9979847 -1 4749
4751 2 281.277355 66.0346063 47.9166124 -1 4750
4752 2 281.286404 66.024042 47.8968082 -1 4751
4753 2 282.089781 66.2983467 49.0082415 -1 4732
4754 2 282.103713 66.2778622 49.0576971 -1 4753
4755 2 282.10471 66.3034483 49.1218662 -1 4754
4756 2 282.013804 66.3295055 49.172979 -1 4755
4757 2 281.941659 66.3179371 49.2315308 -1 4756
4758 2 281.85806 66.212655 49.30042 -1 4757
4759 2 281.781006 66.1907533 49.381961 -1 4758
4760 2 281.793073 66.1411677 49.4349056 -1 4759
4761 2 281.793253 66.1171489 49.5053222 -1 4760
4762 2 281.776458 66.0675936 49.5765874 -1 4761
4763 2 281.752794 66.0128365 49.6699839 -1 4762
4764 2 282.482815 66.2984984 49.5795853 -1 4725
4765 2 282.636366 66.1782474 49.6166386 -1 4764
4766 2 282.890156 66.0230036 49.6721124 -1 4765
4767 2 282.912694 65.7620415 49.709119 -1 4766
4768 2 283.122584 65.4854418 49.7741454 -1 4767
4769 2 283.194775 65.3497854 49.8017482 -1 4768
4770 2 283.287135 65.2651382 49.8480288 -1 4769
4771 2 283.294327 65.2479093 49.8737738 -1 4770
4772 2 283.329108 65.1808066 49.9098156 -1 4771
4773 2 283.520538 65.0694293 49.995769 -1 4772
4774 2 283.455866 65.1375647 50.0005111 -1 4773
4775 2 283.564967 64.9577386 49.9938896 -1 4773
4776 2 283.598566 64.8940661 49.9842588 -1 4775
4777 2 283.70136 64.8022383 50.0103325 -1 4776
4778 2 283.708387 64.7960634 50.057193 -1 4777
4779 2 283.737232 64.7768669 50.0862007 -1 4778
4780 2 283.802104 64.7024186 50.127353 -1 4779
4781 2 283.831463 64.7055028 50.1535282 -1 4780
4782 2 284.039674 64.4269963 50.2183448 -1 4781
4783 2 284.095775 64.2818937 50.2901024 -1 4782
4784 2 283.811698 64.7518586 50.1898747 -1 4781
4785 2 283.781654 64.7741338 49.9799052 -1 4777
4786 2 283.873162 64.661794 49.9393726 -1 4785
4787 2 283.894735 64.6032101 49.927374 -1 4786
4788 2 283.908138 64.6408888 49.9017496 -1 4787
4789 2 283.794516 64.5955524 49.8695386 -1 4788
4790 2 283.761435 64.540823 49.8269754 -1 4789
4791 2 283.788017 64.5801222 49.8029727 -1 4790
4792 2 282.994549 65.6250126 49.6708038 -1 4767
4793 2 281.8566 66.4571417 49.224042 -1 4577
4794 2 281.894717 66.4440642 49.2984059 -1 4793
4795 2 281.90856 66.4524007 49.344152 -1 4794
4796 2 282.991636 64.5464898 49.78694 -1 4568
4797 2 282.973056 64.4078868 49.7570166 -1 4796
4798 2 282.929309 64.3528724 49.7127969 -1 4797
4799 2 283.329289 64.000474 50.2882758 -1 4564
4800 2 283.079855 64.0581731 50.2005265 -1 4799
4801 2 279.861857 56.5848785 52.2562984 -1 4474
4802 2 279.803752 56.4053064 51.9709735 -1 4801
4803 2 279.797891 56.4754667 51.8690719 -1 4802
4804 2 276.226089 51.8810599 52.1141504 -1 4429
4805 2 276.176447 51.9635359 51.8853172 -1 4804
4806 2 276.231944 51.9525941 51.8038526 -1 4805
4807 2 276.238198 51.9547272 51.7350058 -1 4806
4808 2 276.298275 51.9684165 51.6280249 -1 4807
4809 2 276.310345 51.9720687 51.6065254 -1 4808
4810 2 276.518816 51.8354585 51.5689017 -1 4809
4811 2 276.599789 51.6859057 51.5097525 -1 4810
4812 2 276.705924 51.6358247 51.4424631 -1 4811
4813 2 276.884322 51.5123879 51.4207771 -1 4812
4814 2 277.038751 51.4449355 51.364344 -1 4813
4815 2 277.166566 51.4704468 51.291234 -1 4814
4816 2 277.259975 51.4438285 51.1721638 -1 4815
4817 2 277.290101 51.4137501 51.1117928 -1 4816
4818 2 277.317251 51.3377739 51.0335269 -1 4817
4819 2 277.317671 51.2958538 50.9461376 -1 4818
4820 2 277.340903 51.2829432 50.8591684 -1 4819
4821 2 277.391048 51.2274614 50.8056303 -1 4820
4822 2 277.439833 51.1783956 50.7510325 -1 4821
4823 2 277.453676 51.2506222 50.6748027 -1 4822
4824 2 277.446712 51.2613661 50.64901 -1 4823
4825 2 277.489185 50.8231813 50.7121419 -1 4824
4826 2 277.588823 50.7604466 50.5988018 -1 4825
4827 2 277.767543 50.6664305 50.5731252 -1 4826
4828 2 277.870421 50.650631 50.5239347 -1 4827
4829 2 277.92864 50.5922809 50.4489734 -1 4828
4830 2 277.979389 50.6105873 50.3398078 -1 4829
4831 2 278.001529 50.6244994 50.3188157 -1 4830
4832 2 278.002337 50.6215162 50.2961633 -1 4831
4833 2 278.003718 50.6092417 50.2747885 -1 4832
4834 2 278.032668 50.7733038 50.2360302 -1 4833
4835 2 278.080342 50.8367372 50.2133193 -1 4834
4836 2 277.998878 50.4252399 50.2740122 -1 4833
4837 2 277.990254 50.4003374 50.2524461 -1 4836
4838 2 277.991702 50.3467881 50.2131175 -1 4837
4839 2 277.998265 50.3093152 50.1726695 -1 4838
4840 2 278.002457 50.268616 50.1090323 -1 4839
4841 2 277.952158 50.2129591 50.0375535 -1 4840
4842 2 277.851465 50.0243103 49.9969595 -1 4841
4843 2 277.794404 49.7825528 49.9708014 -1 4842
4844 2 277.762668 49.6889502 49.9536919 -1 4843
4845 2 277.738063 49.6274692 49.9338138 -1 4844
4846 2 277.74328 49.5678636 49.8726946 -1 4845
4847 2 277.75435 49.53353 49.8558187 -1 4846
4848 2 277.783437 49.4220481 49.7591495 -1 4847
4849 2 277.816855 49.352988 49.7274733 -1 4848
4850 2 277.839348 49.3104228 49.6905048 -1 4849
4851 2 277.898126 49.2161218 49.6433737 -1 4850
4852 2 277.907881 49.1750935 49.6270955 -1 4851
4853 2 277.954413 49.060846 49.6034264 -1 4852
4854 2 277.919026 48.9639387 49.5860245 -1 4853
4855 2 277.907209 48.9151048 49.5668344 -1 4854
4856 2 277.889363 48.8537413 49.5481224 -1 4855
4857 2 277.87743 48.8189092 49.5271525 -1 4856
4858 2 277.868609 48.8067166 49.503911 -1 4857
4859 2 277.875499 48.7125193 49.4242252 -1 4858
4860 2 277.863219 48.6410237 49.361418 -1 4859
4861 2 277.901143 48.5152185 49.3144428 -1 4860
4862 2 277.926149 48.409745 49.2857629 -1 4861
4863 2 277.940606 48.3735078 49.2697165 -1 4862
4864 2 277.926087 48.2857318 49.2085215 -1 4863
4865 2 277.921158 48.2576989 49.1879527 -1 4864
4866 2 277.752665 48.0326422 49.1391036 -1 4865
4867 2 277.667433 47.8190947 49.0806064 -1 4866
4868 2 277.609629 47.6824944 48.9943171 -1 4867
4869 2 277.541547 47.5422078 48.9065677 -1 4868
4870 2 277.453735 47.4638445 48.8538567 -1 4869
4871 2 277.330693 47.4524807 48.8095406 -1 4870
4872 2 277.319674 47.4473488 48.7849789 -1 4871
4873 2 277.429121 47.28601 48.7322715 -1 4872
4874 2 277.606385 47.0886488 48.7658386 -1 4873
4875 2 277.611684 47.0393312 48.7497099 -1 4874
4876 2 277.633807 46.8276255 48.7102771 -1 4875
4877 2 277.618579 46.7269346 48.6966893 -1 4876
4878 2 277.586695 46.6454569 48.7935179 -1 4877
4879 2 277.553677 46.4191028 48.768856 -1 4878
4880 2 277.524114 46.3257427 48.7516867 -1 4879
4881 2 277.470184 46.2335081 48.7298982 -1 4880
4882 2 277.426428 46.1891936 48.7041091 -1 4881
4883 2 277.487886 46.2310482 48.6407759 -1 4882
4884 2 277.545929 46.5493603 48.5198699 -1 4883
4885 2 277.596063 46.7632764 48.4565265 -1 4884
4886 2 277.570661 46.4220093 48.7021071 -1 4880
4887 2 277.599523 46.4690498 48.6321428 -1 4886
4888 2 277.57761 46.4725337 48.6045474 -1 4887
4889 2 277.581291 46.5607552 48.5712659 -1 4888
4890 2 277.596816 46.6723289 48.5372816 -1 4889
4891 2 277.61514 46.7180232 48.5118745 -1 4890
4892 2 277.567859 46.6297571 48.8151685 -1 4878
4893 2 277.548287 46.6139925 48.8366926 -1 4892
4894 2 277.53443 46.5900924 48.8602587 -1 4893
4895 2 277.45827 47.281801 48.6917964 -1 4873
4896 2 277.473828 47.2204206 48.6327149 -1 4895
4897 2 277.461638 47.1287246 48.5954449 -1 4896
4898 2 277.466371 46.9885314 48.5209079 -1 4897
4899 2 277.476938 47.0609754 48.4907814 -1 4898
4900 2 277.444308 47.3727388 48.3538057 -1 4899
4901 2 277.556475 47.3743808 48.3510014 -1 4900
4902 2 277.608704 47.3740413 48.3374458 -1 4901
4903 2 277.675686 47.4489472 48.2710094 -1 4902
4904 2 277.696357 47.4493657 48.2515867 -1 4903
4905 2 277.714343 47.3106987 48.2256704 -1 4904
4906 2 277.730296 47.1023341 48.1847972 -1 4905
4907 2 277.720907 46.6004553 48.1520863 -1 4906
4908 2 277.76606 46.1624664 48.144394 -1 4907
4909 2 278.327892 45.9136939 48.2302975 -1 4908
4910 2 278.358465 45.8544364 48.1736164 -1 4909
4911 2 278.387239 45.7270453 48.0786234 -1 4910
4912 2 278.554643 45.5480262 48.0147719 -1 4911
4913 2 278.65739 45.4073303 47.8190542 -1 4912
4914 2 278.709665 45.3896013 47.7843332 -1 4913
4915 2 278.735365 45.3901204 47.7657605 -1 4914
4916 2 278.777574 45.2477464 47.6980366 -1 4915
4917 2 278.801931 44.9987743 47.6860713 -1 4916
4918 2 278.791059 44.7727602 47.6649591 -1 4917
4919 2 278.782833 44.6991967 47.6491686 -1 4918
4920 2 278.776361 44.6181451 47.6345716 -1 4919
4921 2 278.805997 44.4381976 47.4765263 -1 4920
4922 2 278.823905 44.3762848 47.4408908 -1 4921
4923 2 279.15863 43.984372 47.5234342 -1 4922
4924 2 279.227905 43.9676014 47.5145503 -1 4923
4925 2 279.349285 43.9764938 47.488726 -1 4924
4926 2 279.160599 44.0088414 47.4286069 -1 4925
4927 2 279.18091 44.1074139 47.3975269 -1 4926
4928 2 279.54269 44.0250675 47.4938676 -1 4925
4929 2 279.647828 44.1485385 47.4746574 -1 4928
4930 2 279.721836 44.3584384 47.4166665 -1 4929
4931 2 279.744614 44.1471071 47.5147654 -1 4930
4932 2 279.94546 44.5141351 47.4370955 -1 4931
4933 2 279.941091 44.68195 47.3702611 -1 4932
4934 2 279.98169 44.83229 47.3132301 -1 4933
4935 2 280.000903 44.8809471 47.2876716 -1 4934
4936 2 280.016484 44.9312486 47.2612805 -1 4935
4937 2 280.000609 45.1916818 47.1350003 -1 4936
4938 2 280.188508 45.2794154 47.1338134 -1 4937
4939 2 278.832195 44.5619808 47.3972425 -1 4922
4940 2 278.910939 44.7610525 47.3413896 -1 4939
4941 2 279.129914 45.2700768 47.226929 -1 4940
4942 2 279.171981 45.4095735 47.1944818 -1 4941
4943 2 279.22272 45.7738118 47.043976 -1 4942
4944 2 277.13756 47.5586395 48.7609199 -1 4871
4945 2 276.916442 47.6576314 48.7542148 -1 4944
4946 2 276.651477 47.6322994 48.8009083 -1 4945
4947 2 276.561221 47.5742742 48.8608418 -1 4946
4948 2 276.531223 47.5539535 48.8809541 -1 4947
4949 2 276.515201 47.5303957 48.927273 -1 4948
4950 2 276.421516 47.5512106 48.9768251 -1 4949
4951 2 276.394137 47.6558368 49.0284079 -1 4950
4952 2 276.351502 47.7414241 49.0794902 -1 4951
4953 2 276.34004 47.778947 49.0959187 -1 4952
4954 2 275.952952 47.6608252 49.0378651 -1 4953
4955 2 275.782751 47.4580504 49.0539925 -1 4954
4956 2 275.709483 47.5457325 49.1222449 -1 4955
4957 2 275.692019 47.6032172 49.1583152 -1 4956
4958 2 275.578849 47.733511 49.3299763 -1 4957
4959 2 275.503725 47.7998535 49.4703107 -1 4958
4960 2 275.373878 47.8663076 49.646841 -1 4959
4961 2 275.142084 47.8501025 49.7211861 -1 4960
4962 2 274.918068 47.7737401 49.7577937 -1 4961
4963 2 274.873702 47.8545111 49.9257007 -1 4962
4964 2 274.86093 47.8540051 50.0631848 -1 4963
4965 2 274.763826 47.7354083 50.1759887 -1 4964
4966 2 274.733786 47.6547129 50.2736036 -1 4965
4967 2 274.743004 47.3861915 50.3787688 -1 4966
4968 2 274.74181 47.0773239 50.440244 -1 4967
4969 2 274.506808 46.9626304 50.4328725 -1 4968
4970 2 274.397472 46.8138401 50.4537045 -1 4969
4971 2 274.286263 46.6232336 50.4793089 -1 4970
4972 2 274.194609 46.3778516 50.5153951 -1 4971
4973 2 274.239102 46.2180076 50.5670815 -1 4972
4974 2 274.28299 46.0483316 50.6198286 -1 4973
4975 2 274.345052 46.024874 50.658021 -1 4974
4976 2 274.373504 46.0163631 50.7346911 -1 4975
4977 2 274.374876 46.0025583 50.7600458 -1 4976
4978 2 274.376232 45.9887379 50.7854005 -1 4977
4979 2 274.393662 45.9858358 50.8124887 -1 4978
4980 2 274.483941 46.0294107 50.9413484 -1 4979
4981 2 274.487182 46.0175971 50.9668201 -1 4980
4982 2 274.536675 45.9155741 50.9654402 -1 4981
4983 2 274.559068 45.8887447 50.9028362 -1 4982
4984 2 274.67672 45.7572584 50.6374849 -1 4983
4985 2 274.740553 45.8185554 50.5486718 -1 4984
4986 2 274.765101 45.8109747 50.4608432 -1 4985
4987 2 274.521692 45.9091447 51.1973916 -1 4981
4988 2 274.508422 45.9239905 51.2164433 -1 4987
4989 2 274.233165 46.0160732 50.5674481 -1 4972
4990 2 274.220143 45.8114967 50.5667266 -1 4989
4991 2 274.159793 45.5157056 50.6382184 -1 4990
4992 2 274.173325 45.3701419 50.6820551 -1 4991
4993 2 274.165725 45.4030131 50.6999711 -1 4992
4994 2 274.153082 45.4524766 50.738288 -1 4993
4995 2 274.147034 45.4501165 50.7842283 -1 4994
4996 2 274.184222 45.2407158 50.7233865 -1 4992
4997 2 274.196812 45.1025857 50.7660836 -1 4996
4998 2 274.263154 44.8962667 50.8975932 -1 4997
4999 2 274.590596 44.6898615 51.1021845 -1 4998
5000 2 274.65713 44.7034211 51.1365786 -1 4999
5001 2 274.788435 44.7244941 51.2057086 -1 5000
5002 2 274.80343 44.5305061 51.2554421 -1 5001
5003 2 274.769046 44.4617459 51.2806611 -1 5002
5004 2 274.693598 44.3742075 51.2301455 -1 5003
5005 2 274.677788 44.3039767 51.2590367 -1 5004
5006 2 274.756385 44.1586572 51.3148146 -1 5005
5007 2 274.825617 44.0594314 51.3866236 -1 5006
5008 2 274.875496 43.918538 51.4831472 -1 5007
5009 2 274.891534 43.7206838 51.5566499 -1 5008
5010 2 274.756901 43.3098744 51.6505316 -1 5009
5011 2 274.64377 43.2600955 51.611744 -1 5010
5012 2 274.60505 43.2212997 51.6793729 -1 5011
5013 2 274.577705 43.1628208 51.7280475 -1 5012
5014 2 274.60066 43.2417882 51.5355007 -1 5011
5015 2 274.599667 43.2377873 51.512357 -1 5014
5016 2 274.575038 43.2052613 51.4412826 -1 5015
5017 2 274.49236 43.1558705 51.3378146 -1 5016
5018 2 274.492242 43.1557888 51.314377 -1 5017
5019 2 274.158019 45.1332413 50.6612704 -1 4991
5020 2 274.148437 45.0485177 50.6463633 -1 5019
5021 2 274.23971 44.8294678 50.6671743 -1 5020
5022 2 274.504886 47.0729439 50.5356204 -1 4969
5023 2 274.500239 47.1655572 50.5465874 -1 5022
5024 2 274.50394 47.1586684 50.5948802 -1 5023
5025 2 274.486273 47.1655217 50.6373802 -1 5024
5026 2 276.316742 47.8577286 49.1282415 -1 4953
5027 2 276.414334 48.0436494 49.2162827 -1 5026
5028 2 276.385411 48.0123337 49.3076338 -1 5027
5029 2 276.243588 48.0221087 49.3496102 -1 5028
5030 2 278.145346 48.3344506 49.2187685 -1 4864
5031 2 278.179674 48.3305894 49.1790879 -1 5030
5032 2 278.148737 48.3338393 49.1499658 -1 5031
5033 2 277.449245 51.3377844 50.6166085 -1 4824
5034 2 277.435376 51.4700231 50.5510392 -1 5033
5035 2 277.158484 51.5867899 50.4633419 -1 5034
5036 2 276.985307 51.7072329 50.3473813 -1 5035
5037 2 276.950886 51.8317682 50.1865079 -1 5036
5038 2 276.872238 51.8975848 49.8630067 -1 5037
5039 2 276.907474 51.9470092 49.6549502 -1 5038
5040 2 276.704346 51.8544034 49.3518851 -1 5039
5041 2 276.606987 51.8341329 49.1515605 -1 5040
5042 2 276.159213 51.6841863 48.6944514 -1 5041
5043 2 275.994483 51.5331243 48.5667831 -1 5042
5044 2 275.966883 51.3732546 48.4656176 -1 5043
5045 2 275.876442 51.2802034 48.3907513 -1 5044
5046 2 275.812021 51.215497 48.3172281 -1 5045
5047 2 275.731203 51.1917405 48.2355793 -1 5046
5048 2 275.676469 51.1164102 48.0957157 -1 5047
5049 2 275.676127 50.9822515 47.9964007 -1 5048
5050 2 275.670837 50.900833 47.8897071 -1 5049
5051 2 275.667736 50.7745264 47.7889107 -1 5050
5052 2 275.647688 50.7732376 47.7159024 -1 5051
5053 2 275.275605 51.1687908 47.5740957 -1 5052
5054 2 275.137879 51.509566 47.4372943 -1 5053
5055 2 275.066941 51.6974977 47.3780161 -1 5054
5056 2 275.707403 50.8503808 47.6715256 -1 5052
5057 2 275.793058 50.9671601 47.6272068 -1 5056
5058 2 275.832332 51.1163117 47.524013 -1 5057
5059 2 275.856071 51.225194 47.4228514 -1 5058
5060 2 275.753142 50.8602624 47.4247014 -1 5059
5061 2 275.719524 50.7170771 47.3895527 -1 5060
5062 2 275.676242 50.3562591 47.3559622 -1 5061
5063 2 275.575778 49.7886839 47.2905015 -1 5062
5064 2 275.49627 49.6621687 47.2213858 -1 5063
5065 2 275.414615 49.6963396 47.1090729 -1 5064
5066 2 275.479596 49.8589806 47.0323046 -1 5065
5067 2 275.575797 49.809332 46.9411235 -1 5066
5068 2 275.583464 49.7236837 46.8836658 -1 5067
5069 2 275.58238 49.6911185 46.841192 -1 5068
5070 2 275.551833 49.7315422 46.7842073 -1 5069
5071 2 275.506052 49.693807 46.7106996 -1 5070
5072 2 275.455824 49.6865983 46.6326167 -1 5071
5073 2 275.421217 49.6016391 46.5669622 -1 5072
5074 2 275.418686 49.5387858 46.5278875 -1 5073
5075 2 275.435336 49.4795084 46.4689558 -1 5074
5076 2 275.431752 49.497081 46.4199174 -1 5075
5077 2 275.4305 49.5147724 46.3713178 -1 5076
5078 2 275.519114 49.7290024 46.2237743 -1 5077
5079 2 275.668894 49.9839057 46.0138626 -1 5078
5080 2 275.692083 50.1080216 45.980238 -1 5079
5081 2 275.78681 50.4907322 45.8830094 -1 5080
5082 2 275.883286 50.7582091 45.8000632 -1 5081
5083 2 276.222984 50.4597745 45.623525 -1 5082
5084 2 276.48002 50.1132607 45.5292284 -1 5083
5085 2 276.501251 50.049757 45.471751 -1 5084
5086 2 276.460484 50.0142547 45.3762306 -1 5085
5087 2 276.498476 50.025058 45.3359815 -1 5086
5088 2 276.520738 50.0806504 45.2182863 -1 5087
5089 2 276.548523 50.1744514 45.1661406 -1 5088
5090 2 276.561237 50.2003308 45.1423803 -1 5089
5091 2 276.549323 50.2052328 45.1165348 -1 5090
5092 2 276.510624 50.2327445 45.05993 -1 5091
5093 2 276.496815 50.2412329 45.0332984 -1 5092
5094 2 276.485137 50.2423981 45.0079455 -1 5093
5095 2 276.31545 50.4128017 44.886579 -1 5094
5096 2 276.171118 50.5696747 44.7485669 -1 5095
5097 2 276.126037 50.5248151 44.6533302 -1 5096
5098 2 276.04589 50.524374 44.5691576 -1 5097
5099 2 276.021824 50.5274678 44.5412104 -1 5098
5100 2 275.986858 50.5364132 44.5104943 -1 5099
5101 2 275.950883 50.572935 44.4302893 -1 5100
5102 2 275.903592 50.6172565 44.3700184 -1 5101
5103 2 275.822444 50.6349217 44.2604281 -1 5102
5104 2 275.797634 50.6384044 44.1862645 -1 5103
5105 2 275.697339 50.6986912 44.0909501 -1 5104
5106 2 275.560923 50.7631967 43.9881649 -1 5105
5107 2 275.470351 50.8164616 43.8954714 -1 5106
5108 2 275.369463 50.8649846 43.7783175 -1 5107
5109 2 275.334997 50.8606663 43.7491569 -1 5108
5110 2 275.302666 50.9596551 43.6853486 -1 5109
5111 2 275.231488 51.0962823 43.6096601 -1 5110
5112 2 275.188656 51.2430349 43.5383471 -1 5111
5113 2 275.172806 51.3078876 43.5047811 -1 5112
5114 2 275.159281 51.4144576 43.4438883 -1 5113
5115 2 275.12669 51.4042608 43.3927773 -1 5114
5116 2 275.075514 51.3309544 43.3223357 -1 5115
5117 2 275.079695 51.2368685 43.2191125 -1 5116
5118 2 275.10985 51.194571 43.1609408 -1 5117
5119 2 275.052494 51.3169126 43.0897115 -1 5118
5120 2 274.925019 51.2832165 42.9997352 -1 5119
5121 2 274.871533 51.2443154 42.9477626 -1 5120
5122 2 274.996011 50.7182856 43.0329354 -1 5121
5123 2 274.986682 50.6106868 43.0206168 -1 5122
5124 2 274.958459 50.6550468 42.9869309 -1 5123
5125 2 275.011462 50.5239878 43.0125786 -1 5123
5126 2 275.024651 50.4794976 42.9973581 -1 5125
5127 2 274.851786 51.2341597 42.9220751 -1 5121
5128 2 274.827504 51.2175987 42.8732532 -1 5127
5129 2 274.798057 51.1295869 42.7856608 -1 5128
5130 2 274.8226 51.1679993 42.7631108 -1 5129
5131 2 274.797788 51.1387708 42.7386046 -1 5130
5132 2 274.759206 51.1052726 42.6888921 -1 5131
5133 2 274.680467 51.0787955 42.607446 -1 5132
5134 2 274.614873 51.0561271 42.5740757 -1 5133
5135 2 274.50126 51.0421089 42.4841812 -1 5134
5136 2 274.482143 51.0156128 42.4144765 -1 5135
5137 2 274.4566 51.046616 42.3369166 -1 5136
5138 2 274.450185 51.0913762 42.3075552 -1 5137
5139 2 274.465465 51.1088769 42.2626637 -1 5138
5140 2 274.475412 51.1650002 42.2352839 -1 5139
5141 2 274.564462 51.311425 42.2133874 -1 5140
5142 2 274.619297 51.4246307 42.1884684 -1 5141
5143 2 274.667253 51.5737364 42.158144 -1 5142
5144 2 274.678569 51.768282 42.0925714 -1 5143
5145 2 274.781544 51.8635928 42.0104205 -1 5144
5146 2 274.822386 51.8045957 41.9333294 -1 5145
5147 2 274.783478 51.8907254 41.8242921 -1 5146
5148 2 274.96858 51.6674307 41.8627774 -1 5147
5149 2 275.078247 51.5858723 41.8705043 -1 5148
5150 2 275.207103 51.4842143 41.8612713 -1 5149
5151 2 275.234438 51.4276611 41.8041925 -1 5150
5152 2 275.404232 51.3864323 41.7730528 -1 5151
5153 2 275.530567 51.3052313 41.7149881 -1 5152
5154 2 275.593084 51.2200077 41.6450228 -1 5153
5155 2 275.58726 51.1034364 41.5654499 -1 5154
5156 2 275.626502 51.0426991 41.4882183 -1 5155
5157 2 275.656634 50.877748 41.4211457 -1 5156
5158 2 275.633868 50.9155944 41.3206833 -1 5157
5159 2 275.712375 50.8803547 41.2710547 -1 5158
5160 2 275.734607 50.8126121 41.191354 -1 5159
5161 2 275.728498 50.8270495 41.1197301 -1 5160
5162 2 275.76783 50.8051276 41.0839484 -1 5161
5163 2 275.782575 50.7899853 41.019726 -1 5162
5164 2 275.832965 50.8218764 40.9799107 -1 5163
5165 2 275.896998 50.7976521 40.9491098 -1 5164
5166 2 276.007494 50.8693886 40.8932737 -1 5165
5167 2 276.25427 50.8362798 40.8752083 -1 5166
5168 2 276.406341 50.8606701 40.8323661 -1 5167
5169 2 276.516048 50.7660142 40.7950829 -1 5168
5170 2 276.556632 50.7557749 40.7351044 -1 5169
5171 2 276.652248 50.7223788 40.665149 -1 5170
5172 2 276.664767 50.6899129 40.6024529 -1 5171
5173 2 276.802012 50.6198115 40.5673356 -1 5172
5174 2 276.881543 50.5386595 40.4997708 -1 5173
5175 2 276.947183 50.4804186 40.4728129 -1 5174
5176 2 276.937971 50.6034539 40.4339875 -1 5175
5177 2 276.817754 50.5502512 40.3490447 -1 5176
5178 2 276.759204 50.359415 40.268438 -1 5177
5179 2 276.804048 50.3073489 40.2369574 -1 5178
5180 2 276.814682 50.2181839 40.2263193 -1 5179
5181 2 276.672525 50.0783187 40.1471469 -1 5180
5182 2 276.620988 50.0053805 40.0312642 -1 5181
5183 2 276.65299 50.0028256 39.9917079 -1 5182
5184 2 276.773756 49.9416952 39.9526139 -1 5183
5185 2 277.104032 49.935102 40.5422683 -1 5175
5186 2 277.179291 49.8659173 40.4954332 -1 5185
5187 2 274.77494 51.9127881 41.7972147 -1 5147
5188 2 274.655723 51.9772952 41.7435668 -1 5187
5189 2 274.7502 51.8604531 41.7293909 -1 5188
5190 2 274.717682 51.9575236 41.68922 -1 5189
5191 2 274.72847 52.0181271 41.6616792 -1 5190
5192 2 274.758467 52.1026619 41.5894399 -1 5191
5193 2 274.813876 52.1552771 41.5028466 -1 5192
5194 2 274.769969 52.1503783 41.3801708 -1 5193
5195 2 274.737664 52.1254283 41.284901 -1 5194
5196 2 274.759694 52.1186789 41.2212532 -1 5195
5197 2 274.76794 52.1408927 41.1516988 -1 5196
5198 2 274.796677 52.143811 41.0883156 -1 5197
5199 2 274.801854 52.1442279 41.0434756 -1 5198
5200 2 274.77913 52.1895263 41.0111128 -1 5199
5201 2 274.686355 52.2173193 40.9668443 -1 5200
5202 2 274.662074 52.2410705 40.8907297 -1 5201
5203 2 274.662175 52.2784743 40.7950574 -1 5202
5204 2 274.719578 52.2708536 40.7156446 -1 5203
5205 2 274.892344 52.1900089 40.6440422 -1 5204
5206 2 274.905059 52.1702058 40.6258123 -1 5205
5207 2 274.910512 52.1704927 40.6039571 -1 5206
5208 2 274.989714 52.2369497 40.5664467 -1 5207
5209 2 274.991369 52.2556645 40.5418367 -1 5208
5210 2 274.961529 52.2993562 40.4625577 -1 5209
5211 2 274.936575 52.2944293 40.3208758 -1 5210
5212 2 274.926321 52.2767405 40.2750126 -1 5211
5213 2 274.838943 52.2221267 40.1722067 -1 5212
5214 2 274.751223 52.1752715 40.1370887 -1 5213
5215 2 275.071211 51.8494495 40.212802 -1 5214
5216 2 275.109983 51.8348954 40.1991024 -1 5215
5217 2 275.130466 51.8152696 40.1594808 -1 5216
5218 2 274.833978 52.6234459 40.08217 -1 5214
5219 2 274.848091 52.6783802 40.0561907 -1 5218
5220 2 274.850042 52.7643251 40.0245247 -1 5219
5221 2 274.827171 52.7646419 39.9971296 -1 5220
5222 2 274.809078 52.7680496 39.9703418 -1 5221
5223 2 274.793218 52.7413607 39.9014647 -1 5222
5224 2 274.73799 52.6740058 39.8520204 -1 5223
5225 2 274.669985 52.8236759 39.7769527 -1 5224
5226 2 274.655434 52.794335 39.7314577 -1 5225
5227 2 274.633574 52.8094041 39.6798115 -1 5226
5228 2 274.548905 52.8908602 39.6315668 -1 5227
5229 2 274.475415 52.9138551 39.5688246 -1 5228
5230 2 274.394822 53.0929209 39.6254302 -1 5229
5231 2 274.295419 53.1531979 39.6221538 -1 5230
5232 2 274.21639 53.1735718 39.6270696 -1 5231
5233 2 274.086443 53.2598727 39.6148657 -1 5232
5234 2 273.997259 53.4454356 39.5091885 -1 5233
5235 2 273.962531 53.5764203 39.5344307 -1 5234
5236 2 273.929732 53.6633491 39.5417637 -1 5235
5237 2 273.974601 53.7062503 39.6606299 -1 5236
5238 2 274.003053 53.7474831 39.6849816 -1 5237
5239 2 273.883242 53.7434551 39.5013683 -1 5236
5240 2 273.815707 53.6964416 39.4239721 -1 5239
5241 2 273.64565 53.7331743 39.2943285 -1 5240
5242 2 273.537874 53.7789716 39.2220146 -1 5241
5243 2 274.085233 53.2404733 39.6623449 -1 5233
5244 2 274.147952 53.276658 39.7168981 -1 5243
5245 2 274.159804 53.2900139 39.7864519 -1 5244
5246 2 274.145932 53.3360273 39.8017448 -1 5245
5247 2 274.811461 52.6392215 39.9845634 -1 5221
5248 2 274.769916 52.5559107 39.9395522 -1 5247
5249 2 274.691034 52.4877519 39.8626495 -1 5248
5250 2 274.583427 52.4629003 39.9354863 -1 5249
5251 2 274.563608 52.512315 39.94913 -1 5250
5252 2 274.512787 52.5336984 39.9824907 -1 5251
5253 2 274.313297 50.618604 42.2653665 -1 5139
5254 2 275.016354 51.543053 43.1026481 -1 5118
5255 2 275.055373 51.8105515 43.102658 -1 5254
5256 2 275.181205 51.3342508 43.5493257 -1 5112
5257 2 275.162921 51.5275886 43.5694134 -1 5256
5258 2 275.154732 51.5972688 43.5827744 -1 5257
5259 2 275.384639 49.2071506 46.4460695 -1 5076
5260 2 275.200409 49.0671363 46.4275164 -1 5259
5261 2 275.19573 49.0470731 46.4752943 -1 5260
5262 2 277.599319 51.3213906 50.5760204 -1 5034
5263 2 277.790461 51.2809346 50.5689063 -1 5262
5264 2 278.003503 51.2190903 50.5682722 -1 5263
5265 2 278.130171 51.3166493 50.5320078 -1 5264
5266 2 278.247254 51.4719798 50.4866738 -1 5265
5267 2 278.339289 51.6353437 50.4590214 -1 5266
5268 2 278.355714 51.6677975 50.3883596 -1 5267
5269 2 278.374647 51.6878294 50.3660071 -1 5268
5270 2 273.11973 50.4331623 55.0730379 -1 4380
5271 2 273.262548 50.6713681 54.9036172 -1 5270
5272 2 273.323765 50.7211612 54.884957 -1 5271
5273 2 273.439365 50.8506707 54.8189074 -1 5272
5274 2 273.403072 51.1179317 54.7532074 -1 5273
5275 2 272.965153 50.8278184 54.8036624 -1 5271
5276 2 272.902333 50.9540356 54.728138 -1 5275
5277 2 272.871229 50.9662165 54.6971867 -1 5276
5278 2 272.831646 50.9710059 54.6186376 -1 5277
5279 2 272.82035 50.9555379 54.5246033 -1 5278
5280 2 272.839299 50.955532 54.4812004 -1 5279
5281 2 272.847862 50.9564331 54.4592092 -1 5280
5282 2 272.758034 50.9140379 54.4008881 -1 5281
5283 2 272.756 50.8591916 54.3137806 -1 5282
5284 2 272.809924 50.821505 54.2819581 -1 5283
5285 2 272.720358 50.9093737 54.2299615 -1 5284
5286 2 270.480766 50.9457125 55.9181966 -1 4374
5287 2 270.374266 51.2967075 55.7089768 -1 5286
5288 2 270.570403 51.3762551 55.5707238 -1 5287
5289 2 270.582737 51.4478916 55.2806588 -1 5288
5290 2 270.397168 51.7701355 54.9664191 -1 5289
5291 2 270.394084 51.8367246 54.6979047 -1 5290
5292 2 270.447038 51.9041367 54.5814211 -1 5291
5293 2 270.469326 51.9116489 54.561172 -1 5292
5294 2 270.487423 52.0095695 54.5046074 -1 5293
5295 2 270.495822 52.1426275 54.4415538 -1 5294
5296 2 270.414545 52.2823302 54.3368824 -1 5295
5297 2 270.576853 51.620327 54.4556393 -1 5296
5298 2 270.604269 51.500006 54.5475022 -1 5297
5299 2 270.393124 52.2830027 54.2621064 -1 5296
5300 2 270.439505 52.3393445 54.2165794 -1 5299
5301 2 270.920506 52.43603 54.2727805 -1 5300
5302 2 271.052132 52.3502124 54.1918751 -1 5301
5303 2 271.175628 52.1670385 53.9577775 -1 5302
5304 2 271.360389 52.1511524 53.9248599 -1 5303
5305 2 271.484487 52.1819354 53.9915559 -1 5304
5306 2 271.435842 52.2484542 54.0908911 -1 5305
5307 2 271.481475 52.1401136 53.9025586 -1 5304
5308 2 271.542754 52.0696482 53.9000644 -1 5307
5309 2 271.555359 52.0320168 53.8839366 -1 5308
5310 2 271.602962 51.92028 53.8842318 -1 5309
5311 2 270.367463 52.3433084 54.1786592 -1 5300
5312 2 270.241049 52.2516457 54.1192906 -1 5311
5313 2 270.175142 52.0322451 54.1118864 -1 5312
5314 2 270.181368 51.7788381 54.028691 -1 5313
5315 2 270.104015 51.63894 53.890749 -1 5314
5316 2 270.313488 51.6292639 53.7913333 -1 5315
5317 2 270.56726 51.6220801 53.7002121 -1 5316
5318 2 270.82976 51.5835038 53.5913767 -1 5317
5319 2 271.063536 51.2306257 53.4944667 -1 5318
5320 2 271.202192 51.0934856 53.3980202 -1 5319
5321 2 270.147511 52.3709594 54.414891 -1 5294
5322 2 269.985081 52.3748247 54.4301315 -1 5321
5323 2 269.853306 52.4976101 54.4355554 -1 5322
5324 2 269.617185 52.6466744 54.4173664 -1 5323
5325 2 269.467304 52.8790331 54.3813009 -1 5324
5326 2 269.399644 52.9301835 54.3850189 -1 5325
5327 2 269.389823 52.9637597 54.3551736 -1 5326
5328 2 269.363811 53.0626023 54.2665786 -1 5327
5329 2 269.375102 53.0849215 54.218793 -1 5328
5330 2 269.261651 53.0323605 54.3919542 -1 5326
5331 2 269.164818 53.0884529 54.4129108 -1 5330
5332 2 269.156073 53.1002302 54.433194 -1 5331
5333 2 269.536775 52.462775 54.449668 -1 5324
5334 2 269.450904 52.3511975 54.5184781 -1 5333
5335 2 268.088141 47.4911942 56.5159452 -1 4343
5336 2 268.036686 47.4301589 56.3714681 -1 5335
5337 2 267.923566 47.3255591 56.2922303 -1 5336
5338 2 267.920962 47.2133915 56.2115589 -1 5337
5339 2 268.024148 47.1505168 56.192349 -1 5338
5340 2 268.203604 47.1898522 56.1980248 -1 5339
5341 2 264.700291 47.5667821 56.3512118 -1 4337
5342 2 264.623916 47.4074303 56.3105785 -1 5341
5343 2 264.776675 46.8337034 56.4175411 -1 5342
5344 2 265.222878 46.2124175 56.6347684 -1 5343
5345 2 265.417988 45.928663 56.8773536 -1 5344
5346 2 265.502817 45.8029282 56.9821092 -1 5345
5347 2 265.525956 45.8048549 57.1292839 -1 5346
5348 2 265.444546 45.9769304 57.2095186 -1 5347
5349 2 265.569408 46.021576 57.3704386 -1 5348
5350 2 265.856885 45.5833861 57.5802179 -1 5349
5351 2 265.884631 45.6314449 57.6267217 -1 5350
5352 2 265.877999 45.8037634 57.7212554 -1 5351
5353 2 265.853689 45.8559612 57.7571329 -1 5352
5354 2 265.727286 46.0378568 57.7557743 -1 5353
5355 2 265.608812 46.4802306 57.7681277 -1 5354
5356 2 265.594434 46.5351514 57.7816814 -1 5355
5357 2 265.5769 46.6529925 57.8098482 -1 5356
5358 2 265.532549 46.7231079 57.8630945 -1 5357
5359 2 265.527153 46.7491931 57.906056 -1 5358
5360 2 265.481726 46.7120374 57.9736789 -1 5359
5361 2 265.515888 46.690982 58.0544527 -1 5360
5362 2 265.527524 46.7233373 58.1711269 -1 5361
5363 2 265.66467 47.003742 58.20684 -1 5362
5364 2 265.622363 47.1211935 58.2538911 -1 5363
5365 2 265.632012 47.1144945 58.3041738 -1 5364
5366 2 265.393747 47.657885 58.4211101 -1 5365
5367 2 265.39905 48.0001796 58.5411142 -1 5366
5368 2 265.32363 47.8026042 58.6249163 -1 5367
5369 2 265.293275 47.737083 58.6755108 -1 5368
5370 2 265.266315 47.7062725 58.698264 -1 5369
5371 2 265.237592 47.6301929 58.750622 -1 5370
5372 2 265.270786 47.600506 58.8796811 -1 5371
5373 2 265.300013 47.7303804 58.9385554 -1 5372
5374 2 265.353007 47.9705993 58.9630535 -1 5373
5375 2 265.328601 47.9997328 58.9780171 -1 5374
5376 2 265.287852 48.0395304 58.9883491 -1 5375
5377 2 265.328869 48.0050449 59.0247275 -1 5376
5378 2 265.350012 48.0513585 59.0934895 -1 5377
5379 2 265.313715 48.0431368 59.1349978 -1 5378
5380 2 265.246236 48.0300645 59.2422067 -1 5379
5381 2 265.763496 45.0641412 57.6559019 -1 5351
5382 2 265.73359 44.6223892 57.4709982 -1 5381
5383 2 265.71953 44.6244925 57.4918558 -1 5382
5384 2 265.602566 44.6835716 57.6283235 -1 5383
5385 2 265.390838 44.7579309 57.6253213 -1 5384
5386 2 265.290573 44.7842578 57.6501748 -1 5385
5387 2 265.763665 45.483589 57.0037499 -1 5345
5388 2 265.760639 45.2499369 56.9629706 -1 5387
5389 2 265.757592 45.2202397 56.9186634 -1 5388
5390 2 265.765756 45.2552859 56.8439865 -1 5389
5391 2 264.557778 47.2723764 56.2686063 -1 5342
5392 2 264.114467 47.497749 56.1771355 -1 5391
5393 2 263.788758 47.6401583 56.2146859 -1 5392
5394 2 263.676899 47.5913678 56.1287414 -1 5393
5395 2 264.440927 47.0699883 56.273651 -1 5391
5396 2 264.431226 46.9219052 56.2442244 -1 5395
5397 2 264.335917 47.3106541 56.1257902 -1 5391
5398 2 264.280763 47.3179397 56.0904732 -1 5397
5399 2 263.939747 47.3970956 56.0385649 -1 5398
5400 2 263.904017 47.4288269 55.9798943 -1 5399
5401 2 263.899977 47.5340348 55.9410834 -1 5400
5402 2 264.416273 47.3327787 56.1143501 -1 5397
5403 2 264.760721 47.469216 56.1142347 -1 5402
5404 2 250.754286 53.2270053 62.8662865 -1 4179
5405 2 250.764897 53.1372419 62.8340452 -1 5404
5406 2 250.87331 52.99319 62.7813342 -1 5405
5407 2 250.875273 52.9318518 62.7435624 -1 5406
5408 2 244.216734 55.3256967 67.9524056 -1 3586
5409 2 244.088828 55.2758066 67.8148689 -1 5408
5410 2 244.108766 55.321465 67.7869013 -1 5409
5411 2 243.880835 55.2023433 67.6919577 -1 5410
5412 2 243.535102 55.3262902 67.5908568 -1 5411
5413 2 243.158385 55.2469005 67.317556 -1 5412
5414 2 242.968719 55.1926947 67.1706381 -1 5413
5415 2 242.913782 55.1490282 67.0693949 -1 5414
5416 2 242.748832 55.2753963 66.9739534 -1 5415
5417 2 242.630272 55.5505475 66.987237 -1 5416
5418 3 241.873257 57.3347148 70.1820021 -1 3489
5419 3 241.700387 57.1115484 70.3168224 -1 5418
5420 3 241.563227 57.1035359 70.4232293 -1 5419
5421 3 241.403589 57.2880796 70.5461402 -1 5420
5422 3 206.502447 70.5081534 90.1453384 -1 3432
5423 3 205.924822 70.3825911 89.9386873 -1 5422
5424 3 205.397826 70.0627013 89.8375826 -1 5423
5425 3 204.788778 69.3779336 89.7776685 -1 5424
5426 3 204.507822 69.1242242 89.6503569 -1 5425
5427 3 204.373769 69.0110573 89.5981106 -1 5426
5428 3 204.180843 68.8168122 89.4725293 -1 5427
5429 3 204.066505 68.4704737 89.287667 -1 5428
5430 3 203.906756 68.0010204 89.1229199 -1 5429
5431 3 204.278778 68.3707461 88.9958458 -1 5430
5432 3 204.494635 68.3832785 88.7867388 -1 5431
5433 3 204.709685 68.288325 88.6018783 -1 5432
5434 3 204.930395 68.1953235 88.4717665 -1 5433
5435 3 205.166409 68.0386595 88.2766556 -1 5434
5436 3 205.429682 68.0762123 88.1227993 -1 5435
5437 3 205.960331 67.999672 87.8223302 -1 5436
5438 3 206.576441 67.6460042 87.5170312 -1 5437
5439 3 207.377774 66.9838716 86.4841563 -1 5438
5440 3 207.618753 66.9462583 86.1737095 -1 5439
5441 3 208.206774 66.9037499 85.7005943 -1 5440
5442 3 208.802531 67.6642386 84.9832779 -1 5441
5443 3 209.157279 67.9783438 84.4974326 -1 5442
5444 3 209.567449 67.772331 84.6139505 -1 5443
5445 3 209.882484 67.1339452 84.7036882 -1 5444
5446 3 209.912103 66.5563089 84.6500694 -1 5445
5447 3 210.19047 66.4107888 84.480258 -1 5446
5448 3 210.489679 66.2495975 84.3175448 -1 5447
5449 3 211.023878 65.8149614 84.1475171 -1 5448
5450 3 211.368469 65.4573472 84.1507658 -1 5449
5451 3 211.64008 65.0527095 84.126296 -1 5450
5452 3 211.956226 64.6192674 84.1166365 -1 5451
5453 3 212.05221 64.4764666 84.0839155 -1 5452
5454 3 212.245957 64.2531284 84.003534 -1 5453
5455 3 212.60818 64.0472122 83.8622913 -1 5454
5456 3 212.776686 63.9467426 83.8029123 -1 5455
5457 3 213.005885 63.8064715 83.6521933 -1 5456
5458 3 213.117345 63.8655451 83.4056264 -1 5457
5459 3 213.291572 63.7480817 83.130036 -1 5458
5460 3 213.401249 63.7084746 83.0186814 -1 5459
5461 3 213.50755 63.6490926 82.9117849 -1 5460
5462 3 213.500895 63.61482 82.8640321 -1 5461
5463 3 213.601044 63.6383266 82.7353839 -1 5462
5464 3 213.905996 63.6283584 82.4534173 -1 5463
5465 3 214.10947 63.6845655 82.3326703 -1 5464
5466 3 214.183313 63.7113773 82.2544896 -1 5465
5467 3 214.217187 63.6980776 82.2354326 -1 5466
5468 3 214.255493 63.7460635 82.1188249 -1 5467
5469 3 214.550368 63.7690234 82.1310919 -1 5468
5470 3 214.858021 63.8510154 82.047625 -1 5469
5471 3 215.075055 63.9423172 81.8927608 -1 5470
5472 3 215.063551 63.8927847 81.7929027 -1 5471
5473 3 215.282074 63.5650947 81.6872824 -1 5472
5474 3 215.303991 63.4991904 81.6519529 -1 5473
5475 3 215.39216 63.0615396 81.5823714 -1 5474
5476 3 215.548508 62.6046363 81.5014998 -1 5475
5477 3 215.608551 62.4443112 81.4413054 -1 5476
5478 3 215.85303 62.3053086 81.4309477 -1 5477
5479 3 216.113644 62.2461335 81.2375138 -1 5478
5480 3 216.332883 62.0430704 81.1296662 -1 5479
5481 3 216.597984 61.8811988 81.1278596 -1 5480
5482 3 216.706343 61.4774288 81.137651 -1 5481
5483 3 216.814581 61.2195358 81.0828154 -1 5482
5484 3 216.914912 61.236253 81.0108021 -1 5483
5485 3 217.104389 61.0583339 80.8375482 -1 5484
5486 3 217.189986 61.095115 80.6760514 -1 5485
5487 3 217.297871 61.0549806 80.5102932 -1 5486
5488 3 217.488575 61.1113748 80.3863896 -1 5487
5489 3 217.46085 61.0298183 80.2391632 -1 5488
5490 3 217.433129 61.0242256 80.2092169 -1 5489
5491 3 217.424458 60.4306311 80.3345777 -1 5490
5492 3 217.575925 60.4152433 80.1413529 -1 5491
5493 3 217.646945 60.345607 80.1149089 -1 5492
5494 3 217.663033 60.2367917 80.0361463 -1 5493
5495 3 217.760914 60.1401261 79.9112124 -1 5494
5496 3 217.983933 59.90167 79.704384 -1 5495
5497 3 218.288767 59.7527445 79.5949291 -1 5496
5498 3 218.412695 59.6980971 79.5446055 -1 5497
5499 3 218.623121 59.6086909 79.4607404 -1 5498
5500 3 218.965191 59.482013 79.3772886 -1 5499
5501 3 219.701223 59.1869885 79.3083549 -1 5500
5502 3 220.187996 58.9809994 79.0455877 -1 5501
5503 3 220.573498 58.9503426 78.9142904 -1 5502
5504 3 220.814189 58.6924974 78.8213135 -1 5503
5505 3 221.293623 58.508215 78.7400418 -1 5504
5506 3 221.806009 58.4442867 78.4966575 -1 5505
5507 3 222.12562 58.5267043 78.2464088 -1 5506
5508 3 222.339439 58.6681296 77.9954753 -1 5507
5509 3 222.322659 58.6747571 77.9106476 -1 5508
5510 3 222.600046 58.6575103 77.8422593 -1 5509
5511 3 222.702423 58.6253315 77.7821892 -1 5510
5512 3 223.471798 58.3752413 77.6162261 -1 5511
5513 3 224.132228 58.3588238 77.2444723 -1 5512
5514 3 224.265055 58.2859907 77.1706523 -1 5513
5515 3 224.407067 57.9928178 76.9619905 -1 5514
5516 3 224.294607 57.8073865 76.8309823 -1 5515
5517 3 224.475299 57.6507405 76.6481524 -1 5516
5518 3 224.850078 57.4895484 76.4895677 -1 5517
5519 3 225.294427 57.3821181 76.3530346 -1 5518
5520 3 225.668671 57.3165696 76.1980647 -1 5519
5521 3 225.835982 57.1200545 76.1021211 -1 5520
5522 3 225.993642 56.9663805 76.0217327 -1 5521
5523 3 226.313623 56.882612 75.8904984 -1 5522
5524 3 226.684551 56.9254387 75.7365288 -1 5523
5525 3 226.576889 56.9526186 75.6643948 -1 5524
5526 3 226.463963 57.0027896 75.6131485 -1 5525
5527 3 226.681041 56.8590386 75.724267 -1 5524
5528 3 226.669878 56.8002084 75.7094175 -1 5527
5529 3 226.668118 56.7421719 75.6954724 -1 5528
5530 3 226.71765 56.462191 75.6835367 -1 5529
5531 3 226.89268 56.2317899 75.5674136 -1 5530
5532 3 227.377626 55.9425784 75.5784214 -1 5531
5533 3 227.844249 55.6803231 75.3395301 -1 5532
5534 3 228.128336 55.4960327 75.1965303 -1 5533
5535 3 228.005135 55.5008263 75.1286801 -1 5534
5536 3 227.909718 55.3812608 75.0103556 -1 5535
5537 3 227.946549 55.2317329 74.9394858 -1 5536
5538 3 227.976546 55.0437095 74.8225226 -1 5537
5539 3 227.991569 54.9470162 74.7645408 -1 5538
5540 3 227.933063 54.8798579 74.7457977 -1 5539
5541 3 227.8912 54.7068227 74.6711306 -1 5540
5542 3 228.084328 54.5264414 74.5159407 -1 5541
5543 3 228.300211 54.4591578 74.4460064 -1 5542
5544 3 228.659956 54.1609021 74.2251663 -1 5543
5545 3 228.764793 54.0788932 74.172847 -1 5544
5546 3 227.806269 55.831536 75.649878 -1 5532
5547 3 227.882865 55.8383579 75.7102196 -1 5546
5548 3 227.8953 55.8318099 75.7396978 -1 5547
5549 3 227.939555 55.8186781 75.7740782 -1 5548
5550 3 228.005159 55.7635746 75.8198131 -1 5549
5551 3 228.042579 55.7601413 75.8513269 -1 5550
5552 3 228.110716 55.6893425 75.9006343 -1 5551
5553 3 228.155786 55.6432844 75.888699 -1 5552
5554 3 228.251438 55.6204041 75.8505678 -1 5553
5555 3 228.343798 55.6352398 75.8040343 -1 5554
5556 3 228.391691 55.6401822 75.781491 -1 5555
5557 3 228.419764 55.6485956 75.7560669 -1 5556
5558 3 228.477157 55.6638798 75.7323703 -1 5557
5559 3 228.497939 55.6807524 75.6777011 -1 5558
5560 3 228.258368 55.6490475 75.8985719 -1 5554
5561 3 228.282722 55.7263819 75.9380531 -1 5560
5562 3 228.322034 55.7661706 75.9604987 -1 5561
5563 3 228.352767 55.8206508 75.9788774 -1 5562
5564 3 218.360459 59.8516617 79.4973476 -1 5498
5565 3 218.412235 59.9378726 79.4549293 -1 5564
5566 3 218.410264 59.9831856 79.4155939 -1 5565
5567 3 218.399976 60.0432657 79.3712562 -1 5566
5568 3 218.387867 60.1083095 79.2707654 -1 5567
5569 3 218.44646 60.1851313 79.2045615 -1 5568
5570 3 218.518404 60.2466994 79.1169435 -1 5569
5571 3 218.646287 60.2987291 79.0670765 -1 5570
5572 3 218.721983 60.3342666 79.0413673 -1 5571
5573 3 218.956159 60.5040997 78.9763759 -1 5572
5574 3 219.023508 60.5605459 78.9441966 -1 5573
5575 3 219.315228 60.5767307 78.7905379 -1 5574
5576 3 219.496755 60.5569785 78.6032492 -1 5575
5577 3 219.616921 60.6297059 78.5744963 -1 5576
5578 3 218.445895 60.208029 79.1166403 -1 5570
5579 3 218.354115 60.0902971 79.1614217 -1 5578
5580 3 218.317014 60.0108064 79.1221804 -1 5579
5581 3 218.196594 60.0033059 79.1343115 -1 5580
5582 3 218.041704 60.0969956 79.1970867 -1 5581
5583 3 216.781208 61.1999995 81.1104429 -1 5483
5584 3 216.615414 61.0761508 81.2555906 -1 5583
5585 3 216.60376 61.0579891 81.2860371 -1 5584
5586 3 216.41729 61.07556 81.3092747 -1 5585
5587 3 216.226716 61.079981 81.3901304 -1 5586
5588 3 216.134392 61.0622089 81.4361812 -1 5587
5589 3 216.029412 60.9957906 81.5205356 -1 5588
5590 3 215.897464 60.9842042 81.614115 -1 5589
5591 3 215.736791 61.0177257 81.6642044 -1 5590
5592 3 215.471982 61.1446439 81.7293954 -1 5591
5593 3 215.438221 61.2210115 81.7869323 -1 5592
5594 3 215.408228 61.269121 81.8249291 -1 5593
5595 3 215.428735 61.3201572 81.8696574 -1 5594
5596 3 215.459344 61.3587597 81.8916293 -1 5595
5597 3 215.220363 64.0474987 81.889069 -1 5471
5598 3 215.363424 64.0162659 81.9186623 -1 5597
5599 3 213.690216 63.5593031 82.9073654 -1 5462
5600 3 213.799314 63.4840258 82.9155101 -1 5599
5601 3 213.874433 63.42819 82.9135043 -1 5600
5602 3 213.950395 63.3874552 82.9630744 -1 5601
5603 3 213.974094 63.3608716 82.9457817 -1 5602
5604 3 213.93159 63.2568565 82.9102503 -1 5603
5605 3 213.915834 63.2034724 82.8660726 -1 5604
5606 3 212.392282 64.0246734 83.8340192 -1 5455
5607 3 212.247427 63.9881718 83.7925826 -1 5606
5608 3 212.204079 63.9123864 83.7769896 -1 5607
5609 3 212.185528 63.7998865 83.830032 -1 5608
5610 3 212.239776 64.3317012 84.1494 -1 5453
5611 3 212.312986 64.3427282 84.2136227 -1 5610
5612 3 212.317803 64.3874032 84.2864671 -1 5611
5613 3 212.407327 64.3569607 84.3357442 -1 5612
5614 3 208.89726 68.3411104 84.3423618 -1 5443
5615 3 208.60689 68.0443978 84.2495729 -1 5614
5616 3 208.829197 69.5882662 84.1617061 -1 5615
5617 3 208.844144 69.8366292 84.1651353 -1 5616
5618 3 208.731885 70.2036308 84.176748 -1 5617
5619 3 207.53856 69.4029381 84.6481705 -1 5618
5620 3 207.425159 69.494145 84.7193011 -1 5619
5621 3 206.61809 69.7194187 84.917238 -1 5620
5622 3 206.458144 69.831227 84.9753127 -1 5621
5623 3 205.914777 70.2539509 84.9522719 -1 5622
5624 3 205.367151 70.8888937 84.8543556 -1 5623
5625 3 204.631033 72.0945619 84.656954 -1 5624
5626 3 204.368249 72.339191 84.6132687 -1 5625
5627 3 203.527375 72.6514015 84.7824682 -1 5626
5628 3 203.408253 72.6967651 84.806542 -1 5627
5629 3 202.893316 72.9730087 84.8482526 -1 5628
5630 3 201.998427 73.805023 84.9794716 -1 5629
5631 3 201.90091 74.1835821 85.0204915 -1 5630
5632 3 201.861102 74.3786389 85.1370545 -1 5631
5633 3 201.859423 74.4121189 85.1571731 -1 5632
5634 3 201.839581 74.8529166 85.1182772 -1 5633
5635 3 201.893727 75.3008615 85.2009225 -1 5634
5636 3 201.92994 76.1315265 85.1775649 -1 5635
5637 3 201.743793 76.6645185 85.1744769 -1 5636
5638 3 201.382473 77.5139645 85.0791218 -1 5637
5639 3 201.355819 77.823405 85.0418553 -1 5638
5640 3 201.011457 78.1529747 84.943259 -1 5639
5641 3 200.898858 78.2913875 84.9504496 -1 5640
5642 3 200.456157 79.1809093 85.213768 -1 5641
5643 3 200.179347 79.3116117 85.2730256 -1 5642
5644 3 199.604698 79.8280506 85.2057505 -1 5643
5645 3 199.430701 80.1095735 85.0413219 -1 5644
5646 3 199.21041 80.5105951 84.9806758 -1 5645
5647 3 199.147583 80.6659433 84.967437 -1 5646
5648 3 199.046818 80.9797218 84.9451238 -1 5647
5649 3 198.987529 81.0710577 84.9710855 -1 5648
5650 3 198.949546 81.4464833 85.1096931 -1 5649
5651 3 198.84244 81.9997141 85.2302045 -1 5650
5652 3 198.894677 82.264276 85.3522523 -1 5651
5653 3 198.913643 82.5046505 85.5256477 -1 5652
5654 3 198.718697 82.8036934 85.6220995 -1 5653
5655 3 198.615881 82.9698705 85.8386427 -1 5654
5656 3 198.629438 83.0272158 85.9104602 -1 5655
5657 3 198.301333 82.6997433 85.9077836 -1 5656
5658 3 198.318252 82.6081064 85.9008415 -1 5657
5659 3 198.279364 82.4285949 85.978839 -1 5658
5660 3 198.256111 82.3908195 86.0607868 -1 5659
5661 3 198.207066 82.3515205 86.0852515 -1 5660
5662 3 198.015972 82.2216371 86.15271 -1 5661
5663 3 197.580059 82.1106537 86.2508651 -1 5662
5664 3 197.47954 82.0908765 86.2887415 -1 5663
5665 3 197.213725 81.8725713 86.147125 -1 5664
5666 3 197.210886 81.6024943 86.1166164 -1 5665
5667 3 196.992767 81.429413 86.0816456 -1 5666
5668 3 196.918413 81.5598257 86.1233788 -1 5667
5669 3 198.60801 83.059807 85.9271626 -1 5656
5670 3 198.597513 83.1965679 86.0332887 -1 5669
5671 3 198.590347 83.5589959 86.2321781 -1 5670
5672 3 198.225962 83.4318748 86.3976686 -1 5671
5673 3 197.826748 83.4524445 86.5566918 -1 5672
5674 3 197.475279 83.294238 86.6510641 -1 5673
5675 3 197.244583 83.0905843 86.7762443 -1 5674
5676 3 196.665658 83.3192124 86.968956 -1 5675
5677 3 196.287226 83.7405397 87.1372659 -1 5676
5678 3 195.972557 83.6748049 87.2213661 -1 5677
5679 3 195.503701 83.9400754 87.3998853 -1 5678
5680 3 195.22322 84.1055899 87.500437 -1 5679
5681 3 194.921539 84.3149735 87.6149231 -1 5680
5682 3 194.778977 84.3285757 87.6118581 -1 5681
5683 3 194.482538 84.3299346 87.7124518 -1 5682
5684 3 193.97251 84.3753181 87.738816 -1 5683
5685 3 193.735447 84.6003816 87.8356183 -1 5684
5686 3 193.636379 84.701857 87.8765966 -1 5685
5687 3 193.475748 84.8696255 87.9458863 -1 5686
5688 3 193.272347 84.9818076 88.0170583 -1 5687
5689 3 193.151093 84.9105138 88.0330793 -1 5688
5690 3 193.09323 84.9216314 88.0461008 -1 5689
5691 3 192.931028 84.9580535 87.9569165 -1 5690
5692 3 192.656156 85.1209235 87.8493345 -1 5691
5693 3 192.340484 85.3804317 87.6384138 -1 5692
5694 3 191.995669 85.5838131 87.6397992 -1 5693
5695 3 191.363683 85.997682 87.5738019 -1 5694
5696 3 190.947499 86.1250349 87.6004737 -1 5695
5697 3 190.637777 86.2528072 87.6213715 -1 5696
5698 3 190.190426 86.5120529 87.565749 -1 5697
5699 3 190.095582 86.4824944 87.5267721 -1 5698
5700 3 189.937597 86.3503765 87.5199832 -1 5699
5701 3 189.751151 86.2926329 87.4682685 -1 5700
5702 3 189.639798 86.3313834 87.5173854 -1 5701
5703 3 190.167776 86.6455119 87.6408984 -1 5698
5704 3 190.101315 86.933814 87.6278902 -1 5703
5705 3 190.057533 87.0413455 87.6259562 -1 5704
5706 3 190.019323 87.1594673 87.6232206 -1 5705
5707 3 189.889165 87.2532515 87.5552685 -1 5706
5708 3 189.610811 87.4686543 87.4367222 -1 5707
5709 3 189.498875 87.5032054 87.3828672 -1 5708
5710 3 189.502654 87.5470276 87.4275024 -1 5709
5711 3 189.442644 87.6117201 87.3784197 -1 5710
5712 3 189.411485 87.7172218 87.3277335 -1 5711
5713 3 189.504426 87.5840164 87.4729461 -1 5710
5714 3 189.444322 87.5936174 87.5111753 -1 5713
5715 3 189.440864 87.5747158 87.5913578 -1 5714
5716 3 189.494382 87.5689775 87.6544675 -1 5715
5717 3 189.553155 87.5684371 87.7434625 -1 5716
5718 3 189.616541 87.5589573 87.8091177 -1 5717
5719 3 189.540513 87.4685883 87.8878757 -1 5718
5720 3 189.541876 87.4631072 87.914918 -1 5719
5721 3 189.507482 87.5200361 88.0011427 -1 5720
5722 3 189.11604 87.1980494 88.0601325 -1 5721
5723 3 189.120899 87.1793703 88.0902474 -1 5722
5724 3 189.161425 87.1839362 88.123116 -1 5723
5725 3 189.634489 87.4533682 87.4182092 -1 5708
5726 3 189.616999 87.3860383 87.3492095 -1 5725
5727 3 189.529431 87.3497674 87.2609572 -1 5726
5728 3 189.564456 87.3075783 87.1976453 -1 5727
5729 3 199.032151 80.7941968 84.8960166 -1 5647
5730 3 198.918128 80.9186954 84.8255836 -1 5729
5731 3 198.885845 80.9535057 84.7329916 -1 5730
5732 3 198.804861 80.959833 84.5562619 -1 5731
5733 3 198.885917 80.902476 84.4743412 -1 5732
5734 3 198.962381 80.9453008 84.3195873 -1 5733
5735 3 198.998799 81.030985 84.2301585 -1 5734
5736 3 199.002155 81.1998477 84.039044 -1 5735
5737 3 198.919344 81.3614744 83.8603455 -1 5736
5738 3 198.848025 81.4167996 83.7835599 -1 5737
5739 3 198.593169 81.5473567 83.5252012 -1 5738
5740 3 198.448493 81.6681552 83.3694339 -1 5739
5741 3 198.121431 81.7520448 83.1331104 -1 5740
5742 3 197.984437 81.8304732 83.0670804 -1 5741
5743 3 197.943882 81.9696069 82.9270841 -1 5742
5744 3 197.848138 82.099802 82.8593849 -1 5743
5745 3 197.759981 82.1697153 82.8038529 -1 5744
5746 3 197.565341 82.1182882 82.7235587 -1 5745
5747 3 197.361169 82.0433715 82.6188135 -1 5746
5748 3 197.197147 82.0974249 82.4175171 -1 5747
5749 3 197.024385 82.0862605 82.3070696 -1 5748
5750 3 196.558329 82.1727364 82.1254187 -1 5749
5751 3 196.33597 82.169944 82.0582043 -1 5750
5752 3 196.152718 82.0839864 82.0130469 -1 5751
5753 3 196.066358 82.1536078 81.9577568 -1 5752
5754 3 196.048646 82.2354955 81.8859356 -1 5753
5755 3 196.273594 82.2021987 82.1217968 -1 5750
5756 3 196.186328 82.2143503 82.1843734 -1 5755
5757 3 197.176266 82.2135164 82.4737633 -1 5748
5758 3 197.145962 82.2378483 82.5177223 -1 5757
5759 3 197.141968 82.3745188 82.6002645 -1 5758
5760 3 197.147176 82.4615596 82.6664133 -1 5759
5761 3 197.147295 82.593443 82.8042643 -1 5760
5762 3 197.047972 82.6575862 82.908898 -1 5761
5763 3 196.629763 82.7400688 82.8708843 -1 5762
5764 3 196.579372 82.7387549 82.9154893 -1 5763
5765 3 201.508096 73.7368995 85.2598871 -1 5632
5766 3 201.099892 73.5118262 85.42335 -1 5765
5767 3 200.657889 73.2328851 85.6460156 -1 5766
5768 3 200.538421 73.1155351 85.7303425 -1 5767
5769 3 200.252628 72.8535338 85.9232288 -1 5768
5770 3 199.731823 72.0597753 86.5108387 -1 5769
5771 3 199.707432 71.9367845 86.7494975 -1 5770
5772 3 199.571255 71.8532668 86.7960599 -1 5771
5773 3 199.842998 71.9249585 86.8316169 -1 5772
5774 3 200.090329 71.8862722 86.9404039 -1 5773
5775 3 200.117365 71.9442921 87.0143141 -1 5774
5776 3 200.135426 71.973054 87.0657067 -1 5775
5777 3 200.232988 72.1528993 87.1536646 -1 5776
5778 3 200.34627 72.2412266 87.1829372 -1 5777
5779 3 200.54936 72.204117 87.1475099 -1 5778
5780 3 200.633447 72.234421 87.21084 -1 5779
5781 3 200.836989 72.1466625 87.3217946 -1 5780
5782 3 200.935076 72.1040536 87.3763323 -1 5781
5783 3 201.225073 72.0102227 87.5047581 -1 5782
5784 3 201.233607 72.0765752 87.5190721 -1 5783
5785 3 201.321715 72.2462009 87.5529331 -1 5784
5786 3 201.363164 72.3020791 87.6027073 -1 5785
5787 3 201.348274 72.4735767 87.590032 -1 5786
5788 3 199.304082 71.6853147 86.8901742 -1 5772
5789 3 198.839012 71.3882901 86.8930511 -1 5788
5790 3 197.931813 70.8203835 86.8688287 -1 5789
5791 3 197.777058 70.7301534 86.8854672 -1 5790
5792 3 197.276924 70.5758852 86.9300613 -1 5791
5793 3 196.723061 70.3638039 87.0296918 -1 5792
5794 3 196.2578 70.1886534 87.1108168 -1 5793
5795 3 195.893356 70.2773631 87.2358658 -1 5794
5796 3 195.308007 70.3611233 87.291018 -1 5795
5797 3 194.820925 69.9852167 87.1121455 -1 5796
5798 3 194.253855 69.4436904 86.870329 -1 5797
5799 3 194.236494 69.1076468 86.883785 -1 5798
5800 3 194.289816 68.7188636 86.8959761 -1 5799
5801 3 194.191681 68.5825176 86.8780635 -1 5800
5802 3 193.905998 68.3808575 86.6738249 -1 5801
5803 3 193.746187 68.2236723 86.4314145 -1 5802
5804 3 193.946332 68.0613178 86.3715083 -1 5803
5805 3 193.787317 67.6864261 86.2564257 -1 5804
5806 3 193.911246 67.4668666 86.2745499 -1 5805
5807 3 193.976631 67.4008037 86.3833724 -1 5806
5808 3 193.919644 67.363364 86.4880373 -1 5807
5809 3 193.973173 67.2633903 86.6288539 -1 5808
5810 3 194.066579 67.149589 86.7809349 -1 5809
5811 3 194.058949 67.1214706 86.9208263 -1 5810
5812 3 194.145383 66.9830556 86.9144645 -1 5811
5813 3 194.257116 66.9035653 86.9276684 -1 5812
5814 3 194.278017 66.7789431 86.932004 -1 5813
5815 3 194.366747 66.6984836 87.0220633 -1 5814
5816 3 194.397087 66.5885731 87.0794614 -1 5815
5817 3 194.764005 66.4192189 87.1653402 -1 5816
5818 3 194.799438 66.2287649 87.1332965 -1 5817
5819 3 194.853041 66.1784547 87.1283703 -1 5818
5820 3 194.783307 66.146445 87.0938773 -1 5819
5821 3 194.722825 66.0261109 87.0808242 -1 5820
5822 3 194.731822 66.0032947 87.0605936 -1 5821
5823 3 194.744075 66.0494953 87.0257583 -1 5822
5824 3 194.733857 66.0498192 86.9692655 -1 5823
5825 3 194.735446 66.0521384 86.9419267 -1 5824
5826 3 194.770892 66.0594009 86.8661831 -1 5825
5827 3 194.758061 66.0598991 86.754746 -1 5826
5828 3 194.738516 66.1519329 86.6488868 -1 5827
5829 3 194.718869 66.166452 86.6144539 -1 5828
5830 3 194.7225 66.1535647 86.5908655 -1 5829
5831 3 194.788525 66.2254828 86.5615015 -1 5830
5832 3 194.888712 66.3094884 86.4549738 -1 5831
5833 3 194.835596 66.2620998 86.427252 -1 5832
5834 3 194.836939 66.2332204 86.4066857 -1 5833
5835 3 195.037478 66.3922209 86.4402312 -1 5832
5836 3 195.156223 66.5478128 86.4032754 -1 5835
5837 3 195.173509 66.5906695 86.3702384 -1 5836
5838 3 194.965335 66.0404291 87.1550419 -1 5819
5839 3 195.055961 65.8697753 87.1574337 -1 5838
5840 3 195.068452 65.8480384 87.1377008 -1 5839
5841 3 194.918969 65.7709855 87.205331 -1 5840
5842 3 194.817072 65.7122141 87.2787123 -1 5841
5843 3 194.764521 65.5749677 87.3255535 -1 5842
5844 3 194.720346 65.5761686 87.2617801 -1 5843
5845 3 194.579355 65.5941224 87.2012478 -1 5844
5846 3 194.337058 65.5673094 87.2109941 -1 5845
5847 3 194.185081 65.6222778 87.2484787 -1 5846
5848 3 194.113901 65.6777955 87.275563 -1 5847
5849 3 194.113058 65.6949631 87.3258334 -1 5848
5850 3 193.570987 67.836742 86.2342563 -1 5805
5851 3 193.468062 67.9417431 86.2179561 -1 5850
5852 3 193.335128 67.9520758 86.2155635 -1 5851
5853 3 193.029207 67.8499341 86.2284028 -1 5852
5854 3 192.734495 67.8559517 86.2205122 -1 5853
5855 3 192.56629 67.7593783 86.1790988 -1 5854
5856 3 192.315095 67.613161 86.0767315 -1 5855
5857 3 191.939572 67.5521075 85.9573943 -1 5856
5858 3 191.726879 67.5624507 85.8838024 -1 5857
5859 3 191.574422 67.5705672 85.9315114 -1 5858
5860 3 191.180375 67.3992356 85.9120239 -1 5859
5861 3 191.011739 67.2408473 85.9098392 -1 5860
5862 3 190.991904 67.2335912 85.9343031 -1 5861
5863 3 190.986396 67.2015893 86.048329 -1 5862
5864 3 190.973483 67.2347697 86.0928461 -1 5863
5865 3 190.928407 67.0893988 86.1682307 -1 5864
5866 3 190.952613 66.9744564 86.2247404 -1 5865
5867 3 191.146518 67.4166528 85.9283611 -1 5860
5868 3 190.963037 67.5896546 85.961977 -1 5867
5869 3 190.734491 67.6742593 85.9233649 -1 5868
5870 3 190.562924 67.8040933 85.8602132 -1 5869
5871 3 190.56072 67.8760213 85.8177046 -1 5870
5872 3 190.682834 68.0523721 85.6984633 -1 5871
5873 3 190.706626 68.0539124 85.5948122 -1 5872
5874 3 190.904487 68.0605189 85.4996008 -1 5873
5875 3 191.014932 68.2870644 85.3947436 -1 5874
5876 3 191.246593 68.4862049 85.3209735 -1 5875
5877 3 191.342881 68.6182599 85.1786572 -1 5876
5878 3 191.446785 68.7376738 85.0405774 -1 5877
5879 3 191.49039 68.6684785 84.955663 -1 5878
5880 3 191.480808 68.6406309 84.905283 -1 5879
5881 3 191.939119 67.5911818 85.9761614 -1 5857
5882 3 191.985807 67.6588126 85.9987356 -1 5881
5883 3 194.293415 68.7386317 86.9194923 -1 5800
5884 3 194.306468 68.8211772 87.0125222 -1 5883
5885 3 194.390359 68.824238 87.0827781 -1 5884
5886 3 194.402916 68.847411 87.1612925 -1 5885
5887 3 194.34922 68.9503921 87.2363896 -1 5886
5888 3 194.360914 69.1056649 87.3135686 -1 5887
5889 3 194.340389 69.1388142 87.3293337 -1 5888
5890 3 193.783237 68.4931743 86.8680111 -1 5800
5891 3 193.696449 68.4969809 86.9035062 -1 5890
5892 3 193.955972 69.3122272 86.9996702 -1 5798
5893 3 193.914889 69.5623583 87.1272994 -1 5892
5894 3 193.401987 69.5136784 87.0609648 -1 5893
5895 3 192.774405 69.4026411 87.3068976 -1 5894
5896 3 192.636562 69.3381175 87.3192858 -1 5895
5897 3 192.314431 69.3441829 87.4139565 -1 5896
5898 3 191.661744 69.3952957 87.458674 -1 5897
5899 3 191.567884 69.37246 87.4980725 -1 5898
5900 3 191.792252 69.396159 87.5658197 -1 5899
5901 3 191.83132 69.3824511 87.6304232 -1 5900
5902 3 191.317214 69.3079264 87.5948071 -1 5899
5903 3 191.22393 69.2851129 87.6342937 -1 5902
5904 3 191.136022 69.2527929 87.6499319 -1 5903
5905 3 190.221863 69.2691026 87.8091676 -1 5904
5906 3 189.623408 69.548562 87.8171361 -1 5905
5907 3 189.320597 69.6758765 87.8095368 -1 5906
5908 3 188.814309 69.9122496 87.7916602 -1 5907
5909 3 188.791091 69.9812277 88.1233733 -1 5908
5910 3 188.767642 69.7647366 88.3516161 -1 5909
5911 3 188.172777 69.8686933 88.342977 -1 5910
5912 3 187.684581 70.0094492 88.6457197 -1 5911
5913 3 187.486301 70.1591785 88.8173769 -1 5912
5914 3 187.097753 70.2410045 88.9100823 -1 5913
5915 3 186.571893 70.1116374 89.6126011 -1 5914
5916 3 186.55181 70.0591953 90.0781807 -1 5915
5917 3 186.425871 70.156313 90.2755196 -1 5916
5918 3 186.354049 70.2191998 90.4098782 -1 5917
5919 3 186.169246 70.0155552 90.711592 -1 5918
5920 3 186.232276 69.9876824 90.7838059 -1 5919
5921 3 185.798931 69.6731787 90.8438186 -1 5920
5922 3 185.872252 69.7166735 90.9572685 -1 5921
5923 3 186.016808 69.8561676 90.9569318 -1 5922
5924 3 186.180716 69.9528295 90.9424065 -1 5923
5925 3 185.924627 69.7449816 91.0426501 -1 5922
5926 3 185.795029 69.6311626 91.202461 -1 5925
5927 3 185.746246 69.6096099 91.2781875 -1 5926
5928 3 185.665497 69.5738293 91.4045004 -1 5927
5929 3 185.583404 69.5343611 91.5582919 -1 5928
5930 3 185.601761 69.2884665 91.9096776 -1 5929
5931 3 185.564955 69.023617 92.2273106 -1 5930
5932 3 185.543603 68.9837278 92.3660108 -1 5931
5933 3 185.513098 68.9773851 92.5226693 -1 5932
5934 3 185.384761 69.0019907 92.653971 -1 5933
5935 3 184.810204 69.1471381 93.0238951 -1 5934
5936 3 184.580897 69.4355518 93.2146853 -1 5935
5937 3 184.436863 69.831108 93.3452308 -1 5936
5938 3 184.40834 69.9529077 93.3945284 -1 5937
5939 3 184.358034 69.9769606 93.4335959 -1 5938
5940 3 183.714614 70.388958 93.5205139 -1 5939
5941 3 183.503959 70.6813716 93.5799348 -1 5940
5942 3 183.330095 70.9231469 93.6301245 -1 5941
5943 3 183.262899 71.1183502 93.629711 -1 5942
5944 3 183.357414 70.9901669 93.7014913 -1 5943
5945 3 183.362776 70.9650927 93.7346321 -1 5944
5946 3 183.367994 70.9390715 93.7679434 -1 5945
5947 3 183.111388 71.2160511 93.6072785 -1 5943
5948 3 182.914517 71.5112934 93.6952622 -1 5947
5949 3 182.503256 71.6194532 93.8094124 -1 5948
5950 3 182.388027 71.7725947 93.9696587 -1 5949
5951 3 182.37257 71.7911865 93.9895958 -1 5950
5952 3 181.899821 71.8916488 94.0669205 -1 5951
5953 3 181.627736 72.0032517 94.0720787 -1 5952
5954 3 181.445681 72.0773565 94.075358 -1 5953
5955 3 180.891512 72.1468294 94.1165116 -1 5954
5956 3 180.637798 72.1625447 94.1456188 -1 5955
5957 3 180.581401 72.1652471 94.1342823 -1 5956
5958 3 180.282911 72.1817272 94.1006769 -1 5957
5959 3 180.109862 72.0718782 94.118778 -1 5958
5960 3 180.03079 72.0365141 94.1655262 -1 5959
5961 3 180.019268 72.0088867 94.2234784 -1 5960
5962 3 180.028302 71.9975626 94.2547202 -1 5961
5963 3 180.631224 72.1517614 94.1736805 -1 5956
5964 3 180.620128 72.1343226 94.2023383 -1 5963
5965 3 180.622416 72.1348925 94.3104188 -1 5964
5966 3 180.603864 72.1066512 94.3669588 -1 5965
5967 3 180.561956 72.1738712 94.4250521 -1 5966
5968 3 180.577555 72.193458 94.4506168 -1 5967
5969 3 180.462041 72.2496613 94.4702493 -1 5968
5970 3 180.267557 72.2425445 94.596565 -1 5969
5971 3 180.059743 72.3375657 94.6439882 -1 5970
5972 3 179.88203 72.3519519 94.634142 -1 5971
5973 3 179.616628 72.3869645 94.6839501 -1 5972
5974 3 179.464999 72.4649237 94.6647984 -1 5973
5975 3 179.353144 72.532621 94.6823873 -1 5974
5976 3 179.160216 72.7259489 94.8989113 -1 5975
5977 3 178.915457 72.6530698 95.0308393 -1 5976
5978 3 178.673411 72.6311712 95.1250433 -1 5977
5979 3 178.551775 72.7186555 95.1361676 -1 5978
5980 3 178.623554 72.3589271 95.204668 -1 5978
5981 3 178.56191 72.2547662 95.2978584 -1 5980
5982 3 178.555292 72.2881908 95.3429369 -1 5981
5983 3 178.36565 72.3113376 95.4372388 -1 5982
5984 3 178.138309 72.4236644 95.5040652 -1 5983
5985 3 177.731443 72.3929637 95.5707405 -1 5984
5986 3 178.438533 72.134619 95.2213366 -1 5981
5987 3 178.260984 72.0961428 95.1159132 -1 5986
5988 3 178.085901 72.0566444 95.0110021 -1 5987
5989 3 177.862136 71.8273824 94.9675548 -1 5988
5990 3 177.907541 71.6262034 94.9950999 -1 5989
5991 3 177.961022 71.5290739 94.9458358 -1 5990
5992 3 178.000464 71.4634867 94.8050549 -1 5991
5993 3 177.899915 71.3471158 94.5676624 -1 5992
5994 3 177.673323 71.0178401 94.4091683 -1 5993
5995 3 177.388961 70.758843 94.2505922 -1 5994
5996 3 177.373466 70.8755111 94.0836461 -1 5995
5997 3 177.555161 70.7616983 93.896867 -1 5996
5998 3 177.610155 70.5279955 93.8505544 -1 5997
5999 3 177.828945 70.4010912 93.8384946 -1 5998
6000 3 177.797237 70.2015481 93.9052607 -1 5999
6001 3 177.692807 70.0455255 93.9760131 -1 6000
6002 3 177.83692 69.949778 94.0249867 -1 6001
6003 3 177.803219 69.8292203 94.101094 -1 6002
6004 3 177.761224 69.5468936 94.240116 -1 6003
6005 3 177.646895 69.3116527 94.3827208 -1 6004
6006 3 181.158742 72.3339887 93.9113598 -1 5953
6007 3 181.127151 72.4931396 93.8438958 -1 6006
6008 3 181.226423 72.5853341 93.762228 -1 6007
6009 3 181.245534 72.7699416 93.5645205 -1 6008
6010 3 181.238493 72.7481038 93.5409473 -1 6009
6011 3 181.225827 72.7067032 93.4396741 -1 6010
6012 3 181.225034 72.8611724 93.4870281 -1 6009
6013 3 181.111311 73.0688562 93.2854871 -1 6012
6014 3 181.069913 73.1455758 93.1800263 -1 6013
6015 3 181.052374 73.3302454 93.0290316 -1 6014
6016 3 180.944771 73.3296342 92.9810287 -1 6015
6017 3 182.198883 72.111953 93.8613073 -1 5950
6018 3 182.187332 72.1909464 93.8958569 -1 6017
6019 3 182.207394 72.2902046 93.9051982 -1 6018
6020 3 182.272166 72.3133611 93.8320477 -1 6019
6021 3 182.450581 72.2583717 93.7435023 -1 6020
6022 3 182.582225 72.3290187 93.6193246 -1 6021
6023 3 182.739621 72.3981616 93.5540681 -1 6022
6024 3 182.832803 72.4215476 93.5131963 -1 6023
6025 3 182.678223 72.3740008 93.4670983 -1 6024
6026 3 182.630906 72.36444 93.4332902 -1 6025
6027 3 183.015386 72.4498656 93.4882666 -1 6024
6028 3 183.088769 72.4114542 93.4835397 -1 6027
6029 3 183.160727 72.3396389 93.4588286 -1 6028
6030 3 183.651959 70.6221527 93.6202726 -1 5941
6031 3 183.785458 70.6463712 93.7205243 -1 6030
6032 3 183.832227 70.7448472 93.7619403 -1 6031
6033 3 184.66289 69.9909081 93.4610512 -1 5938
6034 3 184.737349 69.9671985 93.5869894 -1 6033
6035 3 184.892285 69.8108068 93.8358686 -1 6034
6036 3 185.040409 69.7952533 93.8932557 -1 6035
6037 3 185.000979 69.9406325 93.9352153 -1 6036
6038 3 185.044094 69.9971591 93.957879 -1 6037
6039 3 186.671071 70.2652476 90.2752304 -1 5917
6040 3 186.845681 70.30694 90.2208147 -1 6039
6041 3 186.948873 70.2949572 90.1901115 -1 6040
6042 3 187.046501 70.2914233 90.1027412 -1 6041
6043 3 187.169138 70.3877202 90.0805836 -1 6042
6044 3 187.242222 70.4669672 90.1058063 -1 6043
6045 3 187.294599 70.5405792 90.0742651 -1 6044
6046 3 188.108706 69.7987899 88.2091069 -1 5910
6047 3 187.998428 69.7309819 88.1732099 -1 6046
6048 3 187.930124 69.7395498 88.1843599 -1 6047
6049 3 187.863209 69.7498508 88.2224669 -1 6048
6050 3 191.50114 69.1601215 87.7169496 -1 5903
6051 3 191.490773 69.1224336 87.8034042 -1 6050
6052 3 191.565443 69.0094095 87.9498573 -1 6051
6053 3 191.580913 69.0839677 87.9643274 -1 6052
6054 3 191.591923 69.1260927 88.0115518 -1 6053
6055 3 191.481564 69.5463466 87.5789257 -1 5902
6056 3 191.647149 69.7646265 87.5136885 -1 6055
6057 3 191.780119 69.8332543 87.4996415 -1 6056
6058 3 191.897038 69.9464217 87.526852 -1 6057
6059 3 191.922502 70.0047605 87.573693 -1 6058
6060 3 192.099893 70.1204613 87.6662331 -1 6059
6061 3 192.118149 70.1732503 87.6858568 -1 6060
6062 3 192.375648 70.2436736 87.6963835 -1 6061
6063 3 192.472556 70.3356972 87.7505185 -1 6062
6064 3 192.627946 70.4942992 87.8025699 -1 6063
6065 3 192.621876 70.5347124 87.8466166 -1 6064
6066 3 192.719205 70.7148886 87.8556816 -1 6065
6067 3 192.743902 70.8301723 87.8904049 -1 6066
6068 3 192.772731 70.9153273 87.9053794 -1 6067
6069 3 192.897935 70.9779152 87.8906661 -1 6068
6070 3 193.000343 70.9642206 87.8603467 -1 6069
6071 3 193.168849 70.9049822 87.8258183 -1 6070
6072 3 193.437059 70.9088151 87.7712982 -1 6071
6073 3 193.884671 70.9545344 87.7436439 -1 6072
6074 3 194.053264 70.9872673 87.7702948 -1 6073
6075 3 194.218338 71.0276614 87.8481793 -1 6074
6076 3 194.350163 71.0468536 87.8166985 -1 6075
6077 3 194.537744 71.0550557 87.7984933 -1 6076
6078 3 194.767368 71.0618064 87.7888311 -1 6077
6079 3 194.9259 71.0190262 87.775447 -1 6078
6080 3 195.075599 71.0765769 87.76608 -1 6079
6081 3 195.125944 71.1324326 87.737475 -1 6080
6082 3 195.22536 71.2443022 87.7067729 -1 6081
6083 3 195.367052 71.2997809 87.669327 -1 6082
6084 3 195.635758 71.375527 87.5987672 -1 6083
6085 3 195.672438 71.2968823 87.541941 -1 6084
6086 3 195.645674 71.1767739 87.4545412 -1 6085
6087 3 195.868205 71.1036629 87.432871 -1 6086
6088 3 196.067683 71.1141223 87.3890201 -1 6087
6089 3 196.222804 71.0830853 87.3451725 -1 6088
6090 3 196.255794 71.0830942 87.3247084 -1 6089
6091 3 196.278393 71.0402248 87.2843704 -1 6090
6092 3 196.359665 71.0519783 87.2439076 -1 6091
6093 3 196.399439 70.9628459 87.1628296 -1 6092
6094 3 196.458523 70.9581055 87.0676127 -1 6093
6095 3 196.515145 70.9453714 86.9735473 -1 6094
6096 3 196.569335 70.8707063 86.9190125 -1 6095
6097 3 196.526622 70.850966 86.8879294 -1 6096
6098 3 196.453571 70.8113648 86.8551408 -1 6097
6099 3 196.330203 70.8917002 86.760256 -1 6098
6100 3 196.291952 70.9580646 86.6849122 -1 6099
6101 3 196.241046 70.9866466 86.6150838 -1 6100
6102 3 196.17802 71.0322497 86.5662951 -1 6101
6103 3 196.115111 71.0796934 86.51716 -1 6102
6104 3 196.050951 71.1390981 86.5731024 -1 6103
6105 3 196.000171 71.1868935 86.6071103 -1 6104
6106 3 195.989998 71.2781327 86.6668355 -1 6105
6107 3 195.914997 71.3695391 86.7139198 -1 6106
6108 3 195.850597 71.3969016 86.8840364 -1 6107
6109 3 195.824433 71.4078749 86.9035501 -1 6108
6110 3 195.933335 71.4443034 86.9708934 -1 6109
6111 3 196.042767 71.1560693 86.4871064 -1 6103
6112 3 196.262146 71.0533797 87.4666666 -1 6089
6113 3 196.191009 71.1107384 87.5212963 -1 6112
6114 3 196.151993 71.1263978 87.6178315 -1 6113
6115 3 194.117949 69.6112952 87.292412 -1 5893
6116 3 196.847817 70.5977222 87.0311136 -1 5793
6117 3 196.792459 70.6533736 87.0354758 -1 6116
6118 3 196.687961 70.7679041 87.0177827 -1 6117
6119 3 197.460105 70.8029996 86.7818306 -1 5791
6120 3 197.353237 70.8296948 86.7285208 -1 6119
6121 3 197.527503 70.7610206 86.7497054 -1 6120
6122 3 197.540407 70.8089251 86.6608406 -1 6121
6123 3 197.465196 70.8063819 86.6198719 -1 6122
6124 3 200.939112 73.2309798 85.4526444 -1 5766
6125 3 200.990204 73.0599182 85.4159692 -1 6124
6126 3 201.01937 73.0281691 85.4279433 -1 6125
6127 3 201.035753 73.0206779 85.4052214 -1 6126
6128 3 203.623269 72.5482344 84.8490028 -1 5627
6129 3 203.688455 72.4634326 84.9061893 -1 6128
6130 3 203.702152 72.4522521 84.9385488 -1 6129
6131 3 203.68068 72.3293385 84.9057101 -1 6130
6132 3 203.656098 72.2459489 84.9465675 -1 6131
6133 3 203.530595 72.2640047 84.9477081 -1 6132
6134 3 203.628824 72.1238485 84.9125999 -1 6133
6135 3 203.60815 72.0438135 84.8984208 -1 6134
6136 3 203.505449 71.8051738 84.903505 -1 6135
6137 3 203.466718 71.7103485 84.8617754 -1 6136
6138 3 203.619405 71.7000687 84.8086844 -1 6137
6139 3 203.754468 71.6607773 84.7585974 -1 6138
6140 3 203.884138 71.6235471 84.6794293 -1 6139
6141 3 203.973901 71.5702106 84.5412413 -1 6140
6142 3 204.065178 71.5873966 84.4986013 -1 6141
6143 3 204.313024 71.5985531 84.5128464 -1 6142
6144 3 204.397867 71.5568974 84.4539903 -1 6143
6145 3 204.495955 71.5519494 84.3618951 -1 6144
6146 3 204.666593 71.64557 84.261507 -1 6145
6147 3 204.882848 71.6590585 84.1863562 -1 6146
6148 3 205.08489 71.6313652 84.0896904 -1 6147
6149 3 205.158338 71.6324987 84.0470676 -1 6148
6150 3 205.620385 71.6443944 83.9878422 -1 6149
6151 3 205.849678 71.7834067 83.8878772 -1 6150
6152 3 203.207094 71.6676591 84.8518174 -1 6137
6153 3 203.152315 71.6594534 84.871277 -1 6152
6154 3 202.973753 71.700137 85.0506605 -1 6153
6155 3 202.865663 71.777184 85.207155 -1 6154
6156 3 202.669176 71.7993306 85.3592225 -1 6155
6157 3 202.456747 71.8426705 85.4486643 -1 6156
6158 3 202.196237 71.893541 85.5823769 -1 6157
6159 3 202.144765 71.9496657 85.6979593 -1 6158
6160 3 201.915076 71.8258866 85.8742938 -1 6159
6161 3 201.742371 71.7122403 86.0039432 -1 6160
6162 3 201.667414 71.8438538 86.1804513 -1 6161
6163 3 201.591607 71.9925694 86.3255761 -1 6162
6164 3 201.449957 71.9476079 86.4727891 -1 6163
6165 3 201.280818 71.8586737 86.6242112 -1 6164
6166 3 207.393416 69.5675925 84.5861592 -1 5619
6167 3 207.383494 69.8066146 84.4756199 -1 6166
6168 3 207.416551 70.0270505 84.349182 -1 6167
6169 3 207.788279 70.7240754 84.1504208 -1 6168
6170 3 208.034551 71.1913475 84.0096032 -1 6169
6171 3 208.306475 71.5966947 83.8600391 -1 6170
6172 3 208.384862 71.5908177 83.6526447 -1 6171
6173 3 208.157551 71.0430807 83.5622409 -1 6172
6174 3 208.035479 70.5494763 83.3688101 -1 6173
6175 3 208.357421 70.6383807 83.0992201 -1 6174
6176 3 208.632681 70.881542 82.8162819 -1 6175
6177 3 208.891586 70.9780265 82.6735283 -1 6176
6178 3 209.064431 70.9774521 82.4527957 -1 6177
6179 3 209.116782 70.9524661 82.4114338 -1 6178
6180 3 209.089177 70.9414298 82.3810903 -1 6179
6181 3 208.750523 71.0307116 82.2752571 -1 6180
6182 3 208.793135 71.1362544 82.2045035 -1 6181
6183 3 208.82935 71.0799563 82.1111511 -1 6182
6184 3 208.879874 71.0340375 82.0180811 -1 6183
6185 3 208.917499 70.9987933 81.9483936 -1 6184
6186 3 208.861583 70.9918712 81.8284511 -1 6185
6187 3 208.678005 71.0508491 81.6721835 -1 6186
6188 3 208.614315 71.0392433 81.6076644 -1 6187
6189 3 208.455773 71.1258374 81.5894843 -1 6188
6190 3 208.297135 71.2107499 81.5716421 -1 6189
6191 3 208.126572 71.3586176 81.4825328 -1 6190
6192 3 208.007314 71.5754405 81.3879784 -1 6191
6193 3 207.932856 71.5372026 81.2432482 -1 6192
6194 3 208.06204 71.5618687 81.2048672 -1 6193
6195 3 208.111467 71.5876831 81.1242891 -1 6194
6196 3 208.296958 71.6116283 80.9841487 -1 6195
6197 3 208.388694 71.6718387 80.8758347 -1 6196
6198 3 208.186642 71.474388 80.7139782 -1 6197
6199 3 208.723155 71.1009371 82.2834698 -1 6181
6200 3 208.70767 71.1666857 82.2947257 -1 6199
6201 3 208.681848 71.2312187 82.3323439 -1 6200
6202 3 208.533851 71.4095841 82.3524978 -1 6201
6203 3 208.412572 71.4369463 82.3533984 -1 6202
6204 3 208.24478 71.5506215 82.3837346 -1 6203
6205 3 208.155082 71.681294 82.3684485 -1 6204
6206 3 208.007579 71.7472953 82.3566015 -1 6205
6207 3 207.89274 71.8186259 82.349368 -1 6206
6208 3 207.769165 71.8092843 82.413221 -1 6207
6209 3 207.706188 71.8078661 82.4303165 -1 6208
6210 3 207.539611 71.7888132 82.4607574 -1 6209
6211 3 207.344915 71.7384256 82.5485569 -1 6210
6212 3 209.024059 69.5412051 84.261123 -1 5617
6213 3 209.094419 69.5172672 84.3618871 -1 6212
6214 3 209.1341 69.5406974 84.4190947 -1 6213
6215 3 209.120245 69.5418295 84.4442869 -1 6214
6216 3 209.135818 69.4679674 84.5189119 -1 6215
6217 3 209.315701 69.4830591 84.5740018 -1 6216
6218 3 209.542546 69.595343 84.5599683 -1 6217
6219 3 209.632077 69.5408729 84.6149577 -1 6218
6220 3 209.680928 69.451974 84.670644 -1 6219
6221 3 209.583903 69.2614957 84.7520164 -1 6220
6222 3 209.849117 69.702292 84.5884709 -1 6221
6223 3 210.001737 69.8901235 84.5455216 -1 6222
6224 3 210.17895 70.038582 84.5155487 -1 6223
6225 3 210.36536 70.183143 84.4603948 -1 6224
6226 3 210.406548 70.204788 84.4071774 -1 6225
6227 3 208.443609 67.4721073 84.9672234 -1 5442
6228 3 208.342155 67.6562592 84.8513244 -1 6227
6229 3 208.306016 67.7864317 84.7592189 -1 6228
6230 3 207.673283 67.5075751 84.7993154 -1 6229
6231 3 207.596435 67.4060652 84.8377129 -1 6230
6232 3 207.579892 67.2650184 84.8679929 -1 6231
6233 3 207.267232 66.6534777 85.0424286 -1 6232
6234 3 207.051835 66.2671258 85.2368595 -1 6233
6235 3 206.928392 66.1735872 85.2936017 -1 6234
6236 3 206.794472 66.1084993 85.2580706 -1 6235
6237 3 206.810288 66.0153108 85.2554493 -1 6236
6238 3 206.731504 65.8671244 85.2775105 -1 6237
6239 3 206.654536 65.7390107 85.3508156 -1 6238
6240 3 206.912447 66.1366859 85.3275665 -1 6235
6241 3 206.834622 66.1249231 85.372544 -1 6240
6242 3 207.264863 67.197539 84.8851813 -1 6231
6243 3 206.75696 66.9637926 84.9078203 -1 6242
6244 3 206.137134 66.7589185 84.9312283 -1 6243
6245 3 205.965593 66.6992477 84.9429645 -1 6244
6246 3 205.683467 66.7588212 85.0180687 -1 6245
6247 3 205.40811 67.0059513 84.9383382 -1 6246
6248 3 205.315283 67.1577891 84.9138146 -1 6247
6249 3 205.136515 67.4247069 84.7356593 -1 6248
6250 3 205.032713 67.7776161 84.5512935 -1 6249
6251 3 204.879421 67.8802928 84.4722124 -1 6250
6252 3 204.320322 67.8493909 84.351049 -1 6251
6253 3 204.131537 67.8240007 84.2949953 -1 6252
6254 3 203.864879 67.8411204 84.2984436 -1 6253
6255 3 203.552757 67.9317252 84.3043832 -1 6254
6256 3 203.236097 67.9248293 84.3038983 -1 6255
6257 3 203.127219 67.9472363 84.1954882 -1 6256
6258 3 202.813017 67.9324882 84.252575 -1 6257
6259 3 202.695435 67.9644243 84.2515073 -1 6258
6260 3 202.543573 68.0554333 84.1751357 -1 6259
6261 3 202.350676 68.2420481 84.04188 -1 6260
6262 3 202.203282 68.403117 83.9229906 -1 6261
6263 3 202.254765 68.6105679 83.6914445 -1 6262
6264 3 202.358292 68.6696928 83.641512 -1 6263
6265 3 202.549797 68.8656241 83.549114 -1 6264
6266 3 202.930899 68.9618932 83.4576219 -1 6265
6267 3 202.707898 68.3069214 83.3141726 -1 6266
6268 3 202.576977 67.7974905 83.2945421 -1 6267
6269 3 202.599154 67.2880234 83.3038065 -1 6268
6270 3 203.02048 67.1734731 83.2681211 -1 6269
6271 3 203.595959 66.927418 83.2909917 -1 6270
6272 3 203.771532 66.6687623 83.299853 -1 6271
6273 3 204.274252 66.2794186 83.3717352 -1 6272
6274 3 204.819101 66.1358069 83.1973697 -1 6273
6275 3 205.202324 66.0678822 83.0590636 -1 6274
6276 3 205.577171 65.812904 83.0199234 -1 6275
6277 3 206.404111 65.1962613 82.9540122 -1 6276
6278 3 206.68504 65.0794418 82.8087891 -1 6277
6279 3 206.876759 65.041483 82.7121891 -1 6278
6280 3 207.080314 64.9569575 82.5731722 -1 6279
6281 3 207.298283 64.8239715 82.476657 -1 6280
6282 3 207.398479 64.8439463 82.2934994 -1 6281
6283 3 207.360394 64.8554715 82.2279929 -1 6282
6284 3 207.604707 64.6695404 82.2052462 -1 6283
6285 3 207.636302 64.6677526 82.1552881 -1 6284
6286 3 207.864806 64.2527668 82.2992653 -1 6285
6287 3 207.79627 64.0447483 82.2838498 -1 6286
6288 3 207.914092 63.9621443 82.297415 -1 6287
6289 3 208.411436 63.698928 82.2832274 -1 6288
6290 3 208.49012 63.6046157 82.1812638 -1 6289
6291 3 208.505832 63.484405 82.1868275 -1 6290
6292 3 208.485804 63.3921426 82.1511626 -1 6291
6293 3 208.57281 63.2635348 82.0876023 -1 6292
6294 3 208.614159 63.0572488 82.0363262 -1 6293
6295 3 208.609572 62.9918233 81.996622 -1 6294
6296 3 208.722613 62.8882735 81.9593113 -1 6295
6297 3 207.660591 64.5986722 82.1208436 -1 6285
6298 3 207.761512 64.4941144 81.9409092 -1 6297
6299 3 207.976525 64.5706316 81.8475025 -1 6298
6300 3 208.156172 64.4437659 81.7148902 -1 6299
6301 3 208.171641 64.3967967 81.6175174 -1 6300
6302 3 208.228207 64.4054343 81.5972521 -1 6301
6303 3 208.370578 64.3941438 81.4011843 -1 6302
6304 3 208.473785 64.3100467 81.4123765 -1 6303
6305 3 208.659936 64.258231 81.262104 -1 6304
6306 3 208.759826 64.2425372 81.199548 -1 6305
6307 3 208.332882 64.3890495 81.3679216 -1 6303
6308 3 208.377455 64.4078869 81.2870526 -1 6307
6309 3 208.059954 64.2887622 81.5972089 -1 6301
6310 3 207.952865 64.0009412 81.5392963 -1 6309
6311 3 207.662182 63.8843965 81.4337464 -1 6310
6312 3 207.542744 63.8844757 81.3846124 -1 6311
6313 3 207.474185 63.8600828 81.4066579 -1 6312
6314 3 207.376914 63.868148 81.4153457 -1 6313
6315 3 207.326603 63.9760638 81.4350175 -1 6314
6316 3 207.354495 64.0116168 81.3189694 -1 6315
6317 3 207.350857 64.0147653 81.1215115 -1 6316
6318 3 207.370966 64.0266382 81.0100572 -1 6317
6319 3 207.518297 64.02269 81.3732053 -1 6312
6320 3 207.374908 64.114604 81.3525322 -1 6319
6321 3 207.257703 64.2439454 81.2430798 -1 6320
6322 3 207.159345 64.2607001 81.1933557 -1 6321
6323 3 206.978673 64.3041664 81.0941746 -1 6322
6324 3 206.849145 64.4009504 81.1027607 -1 6323
6325 3 206.688493 64.5610168 81.1180269 -1 6324
6326 3 206.636209 64.765543 81.1418013 -1 6325
6327 3 206.501182 64.8665587 81.2607177 -1 6326
6328 3 206.400885 65.0952806 81.2983643 -1 6327
6329 3 206.308709 65.300083 81.2876018 -1 6328
6330 3 206.118448 65.4623157 81.4100449 -1 6329
6331 3 206.103826 65.5517161 81.4697136 -1 6330
6332 3 206.102631 65.6982456 81.4619175 -1 6331
6333 3 206.129686 65.8404291 81.4042965 -1 6332
6334 3 202.760619 67.9477606 83.4052033 -1 6267
6335 3 202.920339 67.6430473 83.4761016 -1 6334
6336 3 202.84061 67.2389956 83.4708783 -1 6335
6337 3 202.754792 66.8773754 83.4552185 -1 6336
6338 3 202.744075 66.6795502 83.4435123 -1 6337
6339 3 202.822279 66.639471 83.4115313 -1 6338
6340 3 202.989637 66.5571522 83.3779695 -1 6339
6341 3 203.114201 66.4816112 83.3349254 -1 6340
6342 3 203.277151 66.4626111 83.2856494 -1 6341
6343 3 203.222699 66.4391963 83.1973881 -1 6342
6344 3 203.226042 66.4479037 83.1121969 -1 6343
6345 3 203.275977 66.4736164 83.0874144 -1 6344
6346 3 203.412464 66.465315 83.0865003 -1 6345
6347 3 203.887852 67.9468241 89.1048736 -1 5430
6348 3 203.348642 67.4451595 89.0136296 -1 6347
6349 3 202.376753 66.9545587 89.0819519 -1 6348
6350 3 201.862476 66.7890301 89.0495827 -1 6349
6351 3 201.293696 66.5119731 89.0859838 -1 6350
6352 3 201.106329 66.4191725 89.0983362 -1 6351
6353 3 200.362122 66.2863354 89.0645333 -1 6352
6354 3 198.946913 66.3861028 89.1114194 -1 6353
6355 3 198.707404 66.467199 89.1257212 -1 6354
6356 3 198.490687 66.5029553 89.1008261 -1 6355
6357 3 198.040373 66.3863521 89.1713892 -1 6356
6358 3 197.489918 66.243795 89.253692 -1 6357
6359 3 196.15261 66.1620157 89.374721 -1 6358
6360 3 194.906113 65.6599781 89.4176498 -1 6359
6361 3 194.836664 65.6030906 89.3890746 -1 6360
6362 3 194.474676 65.3025717 89.2465959 -1 6361
6363 3 194.436108 65.2127829 89.2048944 -1 6362
6364 3 193.65848 65.0394899 89.2159701 -1 6363
6365 3 192.859485 64.981629 89.4120588 -1 6364
6366 3 191.970995 64.9388996 89.4248679 -1 6365
6367 3 190.463965 65.0440283 89.600118 -1 6366
6368 3 189.880696 65.4721842 89.5733609 -1 6367
6369 3 189.79498 65.5356728 89.5686326 -1 6368
6370 3 188.800287 66.0156918 89.7441332 -1 6369
6371 3 187.139945 66.4368995 89.8250308 -1 6370
6372 3 185.590764 66.1726758 90.0248871 -1 6371
6373 3 184.533578 65.3992003 90.1936897 -1 6372
6374 3 184.235409 65.300208 90.3181248 -1 6373
6375 3 183.43767 65.1140854 90.1386224 -1 6374
6376 3 182.888982 64.8522351 90.1923997 -1 6375
6377 3 182.17865 64.0836121 90.1325732 -1 6376
6378 3 181.795949 63.9155316 90.0064172 -1 6377
6379 3 181.158483 63.5581991 90.1194554 -1 6378
6380 3 180.217535 63.0565423 90.1741809 -1 6379
6381 3 179.841326 62.8510544 90.1975626 -1 6380
6382 3 179.628603 62.4581252 90.2998847 -1 6381
6383 3 179.362367 61.9947863 90.5772878 -1 6382
6384 3 178.065393 61.7548616 90.9248184 -1 6383
6385 3 177.343056 61.3415788 91.0416578 -1 6384
6386 3 176.954153 61.1594664 91.4318165 -1 6385
6387 3 175.963784 60.5115079 92.1569948 -1 6386
6388 3 175.396239 60.2006474 92.3759921 -1 6387
6389 3 174.524676 59.4388478 92.7622228 -1 6388
6390 3 174.256171 59.3934103 92.8355307 -1 6389
6391 3 173.792569 59.3159743 92.9654824 -1 6390
6392 3 173.533776 59.4160929 92.9478408 -1 6391
6393 3 172.821011 59.624226 92.902313 -1 6392
6394 3 172.356258 59.4159845 92.9498368 -1 6393
6395 3 171.248951 59.9691152 93.4566412 -1 6394
6396 3 171.177596 59.9948557 93.4665457 -1 6395
6397 3 171.011909 59.9040223 93.4572617 -1 6396
6398 3 171.036985 59.6876117 93.4550217 -1 6397
6399 3 171.093586 59.5776149 93.5513773 -1 6398
6400 3 170.984294 59.4885638 93.5818977 -1 6399
6401 3 170.94774 59.4858756 93.634799 -1 6400
6402 3 170.943695 59.4486293 93.7316974 -1 6401
6403 3 171.020034 59.4485388 93.8640267 -1 6402
6404 3 171.013922 59.4806037 93.9731035 -1 6403
6405 3 170.966426 59.4976436 94.0781318 -1 6404
6406 3 171.059067 59.6455696 94.1478163 -1 6405
6407 3 171.080984 59.7329682 94.2484631 -1 6406
6408 3 171.038379 59.7845061 94.3459537 -1 6407
6409 3 170.966882 59.8696732 94.4301941 -1 6408
6410 3 170.848699 59.7734857 94.5202433 -1 6409
6411 3 170.800756 59.7425604 94.5484826 -1 6410
6412 3 170.676288 59.699256 94.5954659 -1 6411
6413 3 170.676478 59.6928938 94.6558509 -1 6412
6414 3 170.636304 59.7185559 94.7307814 -1 6413
6415 3 170.594129 59.6973204 94.7578059 -1 6414
6416 3 170.673551 60.2256068 93.5240173 -1 6396
6417 3 170.281682 60.346222 93.4522144 -1 6416
6418 3 169.673904 60.6794433 93.6485815 -1 6417
6419 3 169.246742 60.7071889 93.8934279 -1 6418
6420 3 169.222178 60.4953642 93.9690563 -1 6419
6421 3 169.19308 60.4199497 94.0414223 -1 6420
6422 3 168.937642 59.9889643 94.2776347 -1 6421
6423 3 168.740891 59.7043582 94.4003256 -1 6422
6424 3 168.505291 59.4575829 94.5374108 -1 6423
6425 3 167.886687 59.1414688 94.7452557 -1 6424
6426 3 166.781448 58.949328 95.2957986 -1 6425
6427 3 166.865309 59.0613743 95.2831246 -1 6426
6428 3 166.991783 59.0930522 95.2663485 -1 6427
6429 3 166.543027 58.6747105 95.1110046 -1 6426
6430 3 166.434495 58.5538743 95.0915459 -1 6429
6431 3 165.983759 58.0337445 95.0196031 -1 6430
6432 3 165.915955 57.6878386 94.9392224 -1 6431
6433 3 165.841556 57.4229514 94.808271 -1 6432
6434 3 165.769688 57.3722575 94.7173916 -1 6433
6435 3 165.581894 57.3110558 94.5486468 -1 6434
6436 3 165.322163 57.0897108 94.5886768 -1 6435
6437 3 165.187447 56.9770495 94.5627988 -1 6436
6438 3 164.912255 56.6631173 94.5315796 -1 6437
6439 3 164.682324 56.4779677 94.4464963 -1 6438
6440 3 164.287737 56.4114243 94.366836 -1 6439
6441 3 163.668377 56.2263476 94.3108784 -1 6440
6442 3 163.639806 56.1896118 94.345893 -1 6441
6443 3 164.108181 56.4031751 94.3087564 -1 6440
6444 3 164.010945 56.3938959 94.0800472 -1 6443
6445 3 163.692957 56.4625167 93.9191274 -1 6444
6446 3 163.626609 56.5481891 93.7950835 -1 6445
6447 3 163.656594 56.5951218 93.5722875 -1 6446
6448 3 163.599735 56.5619793 93.4162085 -1 6447
6449 3 163.410026 56.4669207 93.159969 -1 6448
6450 3 163.180638 56.5777455 92.9711909 -1 6449
6451 3 163.010302 56.6315767 92.7434925 -1 6450
6452 3 162.848406 56.5347228 92.6158306 -1 6451
6453 3 162.844045 56.5333346 92.5842193 -1 6452
6454 3 162.835343 56.5279258 92.5528725 -1 6453
6455 3 162.871239 56.5017877 92.5337823 -1 6454
6456 3 162.837319 56.4568949 92.4141124 -1 6455
6457 3 162.832432 56.4169957 92.2665643 -1 6456
6458 3 162.843785 56.4677143 92.1621084 -1 6457
6459 3 162.784409 56.5003927 91.9876827 -1 6458
6460 3 162.743899 56.62913 91.9811463 -1 6459
6461 3 162.767075 56.6836145 92.0030993 -1 6460
6462 3 162.746872 56.332757 91.928344 -1 6459
6463 3 162.649959 56.1817167 91.8553349 -1 6462
6464 3 162.636118 56.0991854 91.7477716 -1 6463
6465 3 162.649476 56.0957033 91.7194154 -1 6464
6466 3 162.735905 56.2118381 91.6422109 -1 6465
6467 3 162.837639 56.1390181 91.6457169 -1 6466
6468 3 162.925977 56.12184 91.6333794 -1 6467
6469 3 163.058083 55.9602111 91.6017493 -1 6468
6470 3 163.212406 55.9161048 91.4822941 -1 6469
6471 3 163.46326 55.8121379 91.5207469 -1 6470
6472 3 163.479052 55.7394949 91.4791784 -1 6471
6473 3 163.498294 55.7304602 91.3907874 -1 6472
6474 3 163.550516 55.7727018 91.3266026 -1 6473
6475 3 163.672066 55.7109848 91.3325763 -1 6474
6476 3 163.592983 55.7002517 91.2584484 -1 6475
6477 3 163.368061 55.7397975 91.1770734 -1 6476
6478 3 163.140408 55.8315144 91.0195908 -1 6477
6479 3 163.016799 55.9724006 90.9626976 -1 6478
6480 3 163.003702 55.7370598 90.9881888 -1 6478
6481 3 163.005021 55.8174951 90.8736013 -1 6480
6482 3 162.969101 55.8429476 90.7979162 -1 6481
6483 3 162.960101 55.8735905 90.6940423 -1 6482
6484 3 163.885735 55.4849341 91.3975532 -1 6475
6485 3 163.931133 55.4520084 91.3829847 -1 6484
6486 3 163.974732 55.3606125 91.383237 -1 6485
6487 3 164.052723 55.3558945 91.3674862 -1 6486
6488 3 164.129265 55.4064868 91.3372329 -1 6487
6489 3 163.770344 55.7595553 91.2751814 -1 6475
6490 3 163.860539 55.748931 91.231503 -1 6489
6491 3 163.961671 55.773506 91.1183081 -1 6490
6492 3 163.994819 55.8613492 91.0079818 -1 6491
6493 3 163.161476 55.8965626 91.4470078 -1 6470
6494 3 163.209213 55.9312814 91.3837343 -1 6493
6495 3 162.553934 56.3144024 91.5869955 -1 6466
6496 3 162.483804 56.4731222 91.5052825 -1 6495
6497 3 162.481509 56.4843383 91.4706969 -1 6496
6498 3 162.394006 56.6310925 91.4838397 -1 6496
6499 3 162.245421 56.8407416 91.4409895 -1 6498
6500 3 162.068739 57.0581902 91.3296134 -1 6499
6501 3 162.025591 57.0826659 91.2855041 -1 6500
6502 3 162.35953 56.1984368 91.5522902 -1 6495
6503 3 162.266324 56.1797373 91.4473156 -1 6502
6504 3 162.251591 56.1372877 91.3608411 -1 6503
6505 3 162.268009 56.1052595 91.3398775 -1 6504
6506 3 162.275317 56.0404248 91.3255587 -1 6505
6507 3 164.234758 56.3868334 94.3947354 -1 6440
6508 3 164.121856 56.3288117 94.4516001 -1 6507
6509 3 163.771679 56.4273491 94.3711915 -1 6508
6510 3 163.471062 56.3712286 94.3673953 -1 6509
6511 3 163.482225 56.4348782 94.2923664 -1 6509
6512 3 163.328629 56.4769485 94.2271235 -1 6511
6513 3 163.258755 56.4552124 94.1904807 -1 6512
6514 3 163.231509 56.4310867 94.1303036 -1 6513
6515 3 164.12665 56.2255024 94.5079905 -1 6508
6516 3 164.177801 56.2164703 94.6103067 -1 6515
6517 3 164.089154 56.1374805 94.7067507 -1 6516
6518 3 163.866171 56.207083 94.7458401 -1 6517
6519 3 163.894927 56.2055149 94.811964 -1 6518
6520 3 163.930491 56.2691174 94.8329148 -1 6519
6521 3 163.5253 56.2058177 94.9062817 -1 6520
6522 3 166.35429 58.5147877 95.1177421 -1 6430
6523 3 166.218988 58.4600418 95.1688202 -1 6522
6524 3 166.143064 58.3957525 95.2017504 -1 6523
6525 3 165.974225 58.3030551 95.2866674 -1 6524
6526 3 165.822134 58.2930425 95.3248446 -1 6525
6527 3 165.852709 58.291709 95.3903899 -1 6526
6528 3 166.84427 58.877632 95.3529171 -1 6426
6529 3 166.780163 58.6925963 95.5059396 -1 6528
6530 3 166.768183 58.7060464 95.6505438 -1 6529
6531 3 166.913047 58.6720484 95.7416821 -1 6530
6532 3 166.965494 58.6115138 95.7942352 -1 6531
6533 3 167.019291 58.668464 95.8193442 -1 6532
6534 3 167.082734 58.6806389 95.8565141 -1 6533
6535 3 167.303849 58.6106279 96.0276028 -1 6534
6536 3 167.419592 58.3901823 96.2760671 -1 6535
6537 3 167.469053 58.2432017 96.4369264 -1 6536
6538 3 167.354272 58.0534523 96.7291387 -1 6537
6539 3 167.187542 57.8015552 96.7620468 -1 6538
6540 3 167.176779 57.6558058 96.706034 -1 6539
6541 3 167.178307 57.6480198 96.6785746 -1 6540
6542 3 167.277834 57.5596482 96.5970304 -1 6541
6543 3 167.410024 57.5352894 96.5352818 -1 6542
6544 3 167.515456 57.3444009 96.4497579 -1 6543
6545 3 167.649767 57.2683448 96.3419359 -1 6544
6546 3 167.659614 57.1787286 96.3944172 -1 6545
6547 3 167.592136 57.1046556 96.6075802 -1 6546
6548 3 167.541108 57.1068296 96.6577755 -1 6547
6549 3 167.459504 57.0419781 96.8661402 -1 6548
6550 3 167.544082 57.0128636 96.9452632 -1 6549
6551 3 167.65477 57.0117521 96.9924722 -1 6550
6552 3 167.716302 56.9759227 97.0693408 -1 6551
6553 3 167.80429 56.8937378 97.1612468 -1 6552
6554 3 167.82014 56.9033717 97.2199551 -1 6553
6555 3 167.864991 56.7939783 97.3404394 -1 6554
6556 3 167.821443 56.703643 97.3840675 -1 6555
6557 3 167.859516 56.579365 97.4193753 -1 6556
6558 3 167.638727 56.2656878 97.5170187 -1 6557
6559 3 167.630198 56.2814791 97.6284187 -1 6558
6560 3 167.631689 56.3128396 97.6503609 -1 6559
6561 3 167.869171 56.7665161 97.4058989 -1 6556
6562 3 167.896587 56.7619914 97.4404083 -1 6561
6563 3 167.485687 57.0187313 96.9639751 -1 6550
6564 3 167.669623 57.2381762 96.2636982 -1 6545
6565 3 167.707561 57.110412 96.2708562 -1 6564
6566 3 167.669839 57.1761317 96.1898068 -1 6565
6567 3 167.833896 57.0455052 96.0707341 -1 6566
6568 3 167.828078 56.9485866 96.0338544 -1 6567
6569 3 167.792598 56.8520398 95.991934 -1 6568
6570 3 167.790405 56.7288178 95.8435107 -1 6569
6571 3 168.870826 60.9951684 93.9084386 -1 6419
6572 3 168.256486 61.4841045 94.1659824 -1 6571
6573 3 168.109662 61.5502561 94.2752528 -1 6572
6574 3 168.067536 61.8489209 94.1682161 -1 6573
6575 3 168.0875 61.9149912 94.0962322 -1 6574
6576 3 168.080805 61.9254583 94.0627252 -1 6575
6577 3 168.10611 61.9511865 94.031022 -1 6576
6578 3 168.119242 61.970317 93.9688813 -1 6577
6579 3 168.319489 62.1274472 93.8462796 -1 6578
6580 3 168.108112 61.436957 94.3613947 -1 6573
6581 3 167.776464 61.3742353 94.4704461 -1 6580
6582 3 167.523347 61.441318 94.5028454 -1 6581
6583 3 167.155812 61.6277654 94.6092667 -1 6582
6584 3 167.05885 61.8077089 94.5815851 -1 6583
6585 3 166.692442 62.0240983 94.6527478 -1 6584
6586 3 165.930196 61.9454999 94.7326583 -1 6585
6587 3 165.677219 61.9284443 94.7581285 -1 6586
6588 3 165.612926 61.9944852 94.7932975 -1 6587
6589 3 165.326278 62.0147946 94.6243792 -1 6588
6590 3 165.1586 62.0343996 94.564279 -1 6589
6591 3 164.392062 61.9833938 94.3403604 -1 6590
6592 3 163.889423 61.9626682 94.2106153 -1 6591
6593 3 163.629458 61.9807637 94.3519907 -1 6592
6594 3 163.455209 61.9463476 94.3960585 -1 6593
6595 3 163.370965 61.9358745 94.4170423 -1 6594
6596 3 163.134267 61.8780156 94.4275327 -1 6595
6597 3 162.897967 61.8280513 94.4366125 -1 6596
6598 3 162.555205 61.8290821 94.4505067 -1 6597
6599 3 162.28302 61.7552176 94.6750937 -1 6598
6600 3 162.120072 61.7601733 94.6828437 -1 6599
6601 3 161.499788 61.6795306 94.74246 -1 6600
6602 3 161.386696 61.7191242 94.6884656 -1 6601
6603 3 161.092955 61.7980351 94.5416364 -1 6602
6604 3 161.002175 61.784988 94.5025302 -1 6603
6605 3 160.657592 61.7844961 94.2450179 -1 6604
6606 3 159.979159 61.8472692 94.394988 -1 6605
6607 3 159.886942 61.7861684 94.4898084 -1 6606
6608 3 159.806613 61.7365784 94.5834608 -1 6607
6609 3 159.727125 61.6723874 94.6804471 -1 6608
6610 3 159.372798 61.5172193 95.0415134 -1 6609
6611 3 159.101479 61.3984966 95.3120632 -1 6610
6612 3 159.071056 61.3921784 95.3405596 -1 6611
6613 3 158.858474 61.2748611 95.6170247 -1 6612
6614 3 158.863892 61.2752025 95.6783596 -1 6613
6615 3 158.866645 61.3284984 95.7276442 -1 6614
6616 3 158.826911 61.3212976 95.7856021 -1 6615
6617 3 158.718093 61.3018231 95.8386845 -1 6616
6618 3 158.677814 61.3805903 95.9684533 -1 6617
6619 3 158.596593 61.3719532 96.0826422 -1 6618
6620 3 158.441635 61.3733801 96.2167631 -1 6619
6621 3 158.361788 61.4217512 96.3785724 -1 6620
6622 3 158.31995 61.4572862 96.3963859 -1 6621
6623 3 158.265422 61.4269215 96.4575478 -1 6622
6624 3 158.181136 61.4518836 96.5032974 -1 6623
6625 3 158.098604 61.5264135 96.5081985 -1 6624
6626 3 158.061193 61.5709521 96.5545598 -1 6625
6627 3 158.028463 61.6296822 96.628266 -1 6626
6628 3 157.910233 61.7016151 96.690038 -1 6627
6629 3 157.78082 61.6669513 96.7742307 -1 6628
6630 3 157.698844 61.6122302 96.8677002 -1 6629
6631 3 157.62265 61.6298561 96.9755982 -1 6630
6632 3 157.621396 61.7239539 97.0741299 -1 6631
6633 3 157.493728 61.7376796 97.117687 -1 6632
6634 3 157.242468 61.6868155 97.2523404 -1 6633
6635 3 156.962768 61.6432303 97.3230494 -1 6634
6636 3 156.562513 61.6741325 97.3361131 -1 6635
6637 3 156.230403 61.7280026 97.3218069 -1 6636
6638 3 156.076262 61.7346682 97.335236 -1 6637
6639 3 155.438497 61.500017 97.3558218 -1 6638
6640 3 155.04272 61.3919296 97.3722938 -1 6639
6641 3 155.011437 61.4445916 97.3876582 -1 6640
6642 3 154.838535 61.4732385 97.395389 -1 6641
6643 3 154.515392 61.3556701 97.421113 -1 6642
6644 3 154.389949 61.3089081 97.4493737 -1 6643
6645 3 154.059711 61.2405253 97.464347 -1 6644
6646 3 153.717709 61.2890176 97.4540462 -1 6645
6647 3 153.594303 61.3255667 97.4651517 -1 6646
6648 3 153.390669 61.4145383 97.5169586 -1 6647
6649 3 153.223677 61.5443187 97.5340831 -1 6648
6650 3 153.053903 61.7910898 97.526366 -1 6649
6651 3 153.032203 61.8613509 97.5388463 -1 6650
6652 3 153.00273 61.9193782 97.5532519 -1 6651
6653 3 153.014578 62.0598561 97.6116007 -1 6652
6654 3 153.001118 62.120863 97.6265793 -1 6653
6655 3 153.015538 62.0843672 97.7224991 -1 6654
6656 3 152.831864 62.0423714 97.4263137 -1 6651
6657 3 152.54023 62.3300319 97.4005051 -1 6656
6658 3 152.503221 62.4440314 97.4024241 -1 6657
6659 3 152.490561 62.5007917 97.418345 -1 6658
6660 3 152.448168 62.5410966 97.435442 -1 6659
6661 3 152.394074 62.6406732 97.4389999 -1 6660
6662 3 152.324532 62.7178535 97.4750067 -1 6661
6663 3 152.26214 62.7369462 97.5238852 -1 6662
6664 3 152.245039 62.7692689 97.544523 -1 6663
6665 3 152.247634 62.8849738 97.5776461 -1 6664
6666 3 152.211408 62.943297 97.5911865 -1 6665
6667 3 152.12039 63.0608798 97.5878153 -1 6666
6668 3 152.056111 63.0997656 97.6033511 -1 6667
6669 3 152.038997 63.166939 97.6163619 -1 6668
6670 3 151.985748 63.1732583 97.6397 -1 6669
6671 3 151.995456 63.3165968 97.6669609 -1 6670
6672 3 151.930589 63.4447923 97.663057 -1 6671
6673 3 151.783791 63.5829451 97.7366593 -1 6672
6674 3 151.758991 63.6023954 97.7877401 -1 6673
6675 3 151.782729 63.8192265 97.7994242 -1 6674
6676 3 151.505849 64.1548748 97.8194351 -1 6675
6677 3 151.138158 64.3475344 97.8640299 -1 6676
6678 3 150.735911 64.4088845 97.9068271 -1 6677
6679 3 150.670766 64.4128576 97.9577516 -1 6678
6680 3 150.604745 64.4279364 98.0623645 -1 6679
6681 3 150.426981 64.4497758 98.1011902 -1 6680
6682 3 149.809391 65.0205398 97.9617188 -1 6681
6683 3 149.755659 65.0724131 97.9746211 -1 6682
6684 3 149.683415 65.0970928 97.9922659 -1 6683
6685 3 149.57125 65.1020303 98.0116044 -1 6684
6686 3 149.516361 65.1105636 98.0617006 -1 6685
6687 3 149.488763 65.1188626 98.085824 -1 6686
6688 3 149.468094 65.132034 98.1093173 -1 6687
6689 3 149.448588 65.1707462 98.1272519 -1 6688
6690 3 149.307748 65.4010334 98.1225748 -1 6689
6691 3 149.152494 65.5144844 98.1426373 -1 6690
6692 3 149.095103 65.5629477 98.1833655 -1 6691
6693 3 149.321695 65.4691614 98.2190057 -1 6692
6694 3 149.464681 65.449293 98.2328976 -1 6693
6695 3 149.511982 65.3393819 98.2050913 -1 6694
6696 3 149.520471 65.3498766 98.1756247 -1 6695
6697 3 149.033825 65.5757518 98.2041163 -1 6692
6698 3 148.93729 65.5753338 98.2530049 -1 6697
6699 3 148.83161 65.5679262 98.2752689 -1 6698
6700 3 148.776306 65.5776543 98.3518916 -1 6699
6701 3 148.68874 65.676896 98.3516628 -1 6700
6702 3 148.635686 65.6229641 98.4148979 -1 6701
6703 3 148.39072 65.6296936 98.5066493 -1 6702
6704 3 148.241682 65.7842598 98.5445669 -1 6703
6705 3 148.067056 65.7400243 98.5157342 -1 6704
6706 3 147.951807 65.6802162 98.4670223 -1 6705
6707 3 147.97273 65.7122518 98.3797792 -1 6706
6708 3 147.980567 65.7370725 98.347633 -1 6707
6709 3 147.984841 65.7429055 98.3194014 -1 6708
6710 3 147.909817 65.7807934 98.2791806 -1 6709
6711 3 147.747138 65.9090978 98.1866587 -1 6710
6712 3 147.65037 66.0257462 98.1280791 -1 6711
6713 3 147.505313 65.9454625 98.1640592 -1 6712
6714 3 147.238113 65.8009687 98.2063828 -1 6713
6715 3 147.14011 65.6523096 98.2594699 -1 6714
6716 3 147.090074 65.508841 98.2600477 -1 6715
6717 3 147.086629 65.386995 98.3128185 -1 6716
6718 3 147.117365 65.2615998 98.3954311 -1 6717
6719 3 147.305821 65.1101284 98.4395217 -1 6718
6720 3 147.367863 65.1037787 98.4719573 -1 6719
6721 3 147.437422 65.0890602 98.5066915 -1 6720
6722 3 147.490214 64.8762985 98.5280521 -1 6721
6723 3 147.991129 65.5346838 98.4196737 -1 6707
6724 3 148.06815 65.4695113 98.4115718 -1 6723
6725 3 148.153456 65.4529577 98.3934189 -1 6724
6726 3 148.194377 65.3871458 98.3830762 -1 6725
6727 3 148.220084 65.3852291 98.3578439 -1 6726
6728 3 148.324423 65.3368681 98.3204102 -1 6727
6729 3 148.552128 65.3703454 98.3004914 -1 6728
6730 3 148.670736 65.5036048 98.3064441 -1 6729
6731 3 148.709768 65.5142382 98.361517 -1 6730
6732 3 148.66815 65.4474053 98.5104526 -1 6731
6733 3 148.309293 65.2655327 98.3075301 -1 6728
6734 3 148.29331 65.2385563 98.2575652 -1 6733
6735 3 148.317354 65.2872701 98.1937511 -1 6734
6736 3 148.22922 65.2976582 98.1584949 -1 6735
6737 3 148.143168 65.2261744 98.1410859 -1 6736
6738 3 148.092284 65.157737 98.0703783 -1 6737
6739 3 148.078025 65.1140059 98.0514407 -1 6738
6740 3 148.149595 65.7759128 98.5675808 -1 6704
6741 3 148.084512 65.7952248 98.5862404 -1 6740
6742 3 147.985865 65.8321887 98.5988029 -1 6741
6743 3 147.985582 65.8592011 98.6199519 -1 6742
6744 3 147.988573 65.8982352 98.6386456 -1 6743
6745 3 147.919513 65.9837443 98.6964588 -1 6744
6746 3 147.862754 66.1206862 98.7434707 -1 6745
6747 3 147.889284 66.3086322 98.7842611 -1 6746
6748 3 147.823274 66.48993 98.8200951 -1 6747
6749 3 147.733705 66.6472544 98.8863066 -1 6748
6750 3 147.88239 66.9882242 98.9256367 -1 6749
6751 3 147.937306 67.1341521 99.0028035 -1 6750
6752 3 148.053177 67.2627546 99.0608591 -1 6751
6753 3 148.059524 67.0235678 99.1167035 -1 6752
6754 3 147.986143 66.8435273 99.0996518 -1 6753
6755 3 149.087485 65.6170181 98.0328782 -1 6690
6756 3 149.078345 65.5678628 98.0155605 -1 6755
6757 3 149.387986 64.9980094 98.1611048 -1 6689
6758 3 149.432984 64.9307916 98.1233016 -1 6757
6759 3 150.367145 64.4415363 98.1268146 -1 6681
6760 3 150.274013 64.4124732 98.2385825 -1 6759
6761 3 150.130179 64.3008511 98.3643254 -1 6760
6762 3 152.249797 62.8597588 97.6120173 -1 6665
6763 3 152.24993 62.8360235 97.6459036 -1 6762
6764 3 152.238703 62.8163518 97.7068066 -1 6763
6765 3 152.268428 62.8113761 97.7964597 -1 6764
6766 3 152.361443 62.7483653 97.9034693 -1 6765
6767 3 152.404172 62.5952309 98.0257285 -1 6766
6768 3 152.543248 62.2848141 98.1317287 -1 6767
6769 3 159.609755 61.6000255 94.5909657 -1 6608
6770 3 159.628342 61.5801677 94.5054617 -1 6769
6771 3 159.616284 61.608108 94.3750402 -1 6770
6772 3 159.595448 61.7513629 94.2487333 -1 6771
6773 3 159.588833 61.7780676 94.2113221 -1 6772
6774 3 159.588885 61.7874374 94.1785094 -1 6773
6775 3 161.535298 61.6646123 94.7198006 -1 6601
6776 3 161.611638 61.6591441 94.6390884 -1 6775
6777 3 161.638198 61.635436 94.5866471 -1 6776
6778 3 161.645341 61.6277928 94.558672 -1 6777
6779 3 161.646966 61.6143124 94.5312875 -1 6778
6780 3 161.632447 61.5742179 94.5077871 -1 6779
6781 3 161.637132 61.5631588 94.4802352 -1 6780
6782 3 161.641598 61.5657283 94.4495795 -1 6781
6783 3 162.33568 61.6759211 94.7306777 -1 6599
6784 3 162.375454 61.6467875 94.7731584 -1 6783
6785 3 162.434328 61.6600929 94.8390762 -1 6784
6786 3 162.513963 61.6177059 94.8899235 -1 6785
6787 3 162.57137 61.5767285 95.0593336 -1 6786
6788 3 162.537028 61.5739316 95.1466736 -1 6787
6789 3 163.748062 61.9813152 94.4602405 -1 6594
6790 3 163.806827 61.9715842 94.562197 -1 6789
6791 3 163.843826 61.9891743 94.6242773 -1 6790
6792 3 163.86864 61.9487073 94.7586696 -1 6791
6793 3 163.90712 61.8596592 94.8757113 -1 6792
6794 3 163.947859 61.8561036 94.9430107 -1 6793
6795 3 163.961878 61.8349394 95.0408225 -1 6794
6796 3 164.006844 61.8804615 95.1275823 -1 6795
6797 3 163.894284 61.8673799 95.2357395 -1 6796
6798 3 163.844703 61.8332818 95.3273724 -1 6797
6799 3 163.819002 61.841848 95.4124869 -1 6798
6800 3 163.82844 61.8294 95.5374742 -1 6799
6801 3 163.893188 61.7350681 95.6587457 -1 6800
6802 3 163.828791 61.7525364 95.6759205 -1 6801
6803 3 163.792849 61.7874415 95.7231821 -1 6802
6804 3 163.808668 61.7848607 95.8163336 -1 6803
6805 3 163.847068 61.7126943 95.8984822 -1 6804
6806 3 163.859635 61.5875226 95.9892505 -1 6805
6807 3 163.881737 61.4543022 96.1131781 -1 6806
6808 3 163.971715 61.4387178 96.2192315 -1 6807
6809 3 163.994114 61.516431 96.2943473 -1 6808
6810 3 163.694754 61.836329 95.6682177 -1 6803
6811 3 163.592175 61.9074858 95.5471512 -1 6810
6812 3 163.555709 61.9681247 95.4677447 -1 6811
6813 3 163.757031 61.9876422 94.1552132 -1 6592
6814 3 163.802551 62.0014676 94.0975948 -1 6813
6815 3 163.839585 62.0891226 93.9913389 -1 6814
6816 3 163.863105 62.1991542 93.9390699 -1 6815
6817 3 163.853949 62.2068127 93.8749082 -1 6816
6818 3 163.922214 62.3194429 93.8285811 -1 6817
6819 3 163.845865 62.4918889 93.7474888 -1 6818
6820 3 163.866632 62.5339021 93.7103675 -1 6819
6821 3 163.850447 62.5747639 93.7597318 -1 6820
6822 3 163.848809 62.5938165 93.7856553 -1 6821
6823 3 163.835328 62.1992798 93.8433647 -1 6817
6824 3 165.992118 61.9285354 94.7762584 -1 6586
6825 3 166.242866 61.8346705 94.9570875 -1 6824
6826 3 166.398123 61.8315759 95.1017903 -1 6825
6827 3 166.57021 61.7204314 95.2740785 -1 6826
6828 3 166.587761 61.601721 95.3643395 -1 6827
6829 3 166.632503 61.5517035 95.4128102 -1 6828
6830 3 167.285164 61.581792 94.6708884 -1 6583
6831 3 167.312338 61.6190386 94.8162511 -1 6830
6832 3 174.614331 59.2403078 92.9445849 -1 6390
6833 3 174.6841 59.0423666 93.036225 -1 6832
6834 3 174.715722 58.9431298 93.0959094 -1 6833
6835 3 174.670227 58.7866404 93.2121556 -1 6834
6836 3 174.656828 58.6644423 93.355049 -1 6835
6837 3 174.906114 58.6018444 93.4483465 -1 6836
6838 3 175.112088 58.6438384 93.5356016 -1 6837
6839 3 175.1804 58.6995817 93.5637401 -1 6838
6840 3 175.265933 58.7684298 93.6205703 -1 6839
6841 3 175.57759 58.8766699 93.739926 -1 6840
6842 3 175.679581 58.9846224 93.8184815 -1 6841
6843 3 175.741345 59.1680862 93.8421721 -1 6842
6844 3 175.767514 59.2024838 93.8956832 -1 6843
6845 3 175.809016 59.2402457 93.9228162 -1 6844
6846 3 175.985082 59.4413283 93.9924612 -1 6845
6847 3 175.979468 59.5530884 93.9925197 -1 6846
6848 3 175.806522 59.7888997 93.9875645 -1 6847
6849 3 175.609173 59.8444291 93.9936152 -1 6848
6850 3 175.529926 59.8535875 94.0048862 -1 6849
6851 3 175.451419 59.9084283 94.0337613 -1 6850
6852 3 175.392837 59.9056463 94.0804179 -1 6851
6853 3 174.605266 58.5748162 93.3096169 -1 6836
6854 3 174.498004 58.3507715 93.3155546 -1 6853
6855 3 174.540486 58.2032962 93.4184673 -1 6854
6856 3 174.645798 58.1459418 93.5973121 -1 6855
6857 3 174.648075 58.0434885 93.6521642 -1 6856
6858 3 174.648409 57.8679672 93.7250261 -1 6857
6859 3 174.626226 57.7458299 93.694053 -1 6858
6860 3 174.614951 57.7081351 93.6726517 -1 6859
6861 3 174.586614 57.6152801 93.6331356 -1 6860
6862 3 174.582115 57.4763581 93.6100291 -1 6861
6863 3 174.586109 57.2892853 93.7157601 -1 6862
6864 3 174.568716 57.2870342 93.7702831 -1 6863
6865 3 174.553606 57.3268705 93.8145583 -1 6864
6866 3 174.594858 57.3737306 93.9826732 -1 6865
6867 3 174.646237 57.3325982 94.1747139 -1 6866
6868 3 174.597674 57.2449717 94.30188 -1 6867
6869 3 174.668906 57.1403011 94.4276118 -1 6868
6870 3 174.687935 56.9079254 94.5186049 -1 6869
6871 3 174.605833 56.7240362 94.4926888 -1 6870
6872 3 174.578535 56.7122847 94.4619522 -1 6871
6873 3 174.814218 57.7584569 93.7276545 -1 6859
6874 3 174.981819 57.7521462 93.7906093 -1 6873
6875 3 175.034801 57.7786071 93.8228669 -1 6874
6876 3 175.056989 57.8249762 93.8440999 -1 6875
6877 3 181.012333 63.4283359 90.257627 -1 6380
6878 3 181.046099 63.3002365 90.3220513 -1 6877
6879 3 181.039412 63.2581196 90.3582068 -1 6878
6880 3 181.087185 63.2569949 90.3964456 -1 6879
6881 3 184.523523 65.5352814 90.4900848 -1 6374
6882 3 184.551977 65.6634319 90.6318392 -1 6881
6883 3 189.78925 65.0846811 89.6669801 -1 6368
6884 3 189.747099 65.0431099 89.6944462 -1 6883
6885 3 194.180647 64.5626307 88.893955 -1 6363
6886 3 194.12626 64.4417791 88.8289981 -1 6885
6887 3 193.864878 64.0021188 88.7662857 -1 6886
6888 3 193.284876 62.5120725 88.2853379 -1 6887
6889 3 192.710202 61.750879 88.1534487 -1 6888
6890 3 192.799249 61.2291461 87.7817849 -1 6889
6891 3 192.993725 60.9874432 87.6647462 -1 6890
6892 3 192.529107 60.5443529 87.619138 -1 6891
6893 3 192.23504 60.3398203 87.5791146 -1 6892
6894 3 191.500192 60.0659817 87.4066231 -1 6893
6895 3 191.282864 60.0192195 87.2893102 -1 6894
6896 3 190.341022 59.9105549 87.0024003 -1 6895
6897 3 190.310537 59.9626715 86.8731691 -1 6896
6898 3 189.679949 59.8503282 86.9827022 -1 6896
6899 3 188.842685 59.9219982 86.6988368 -1 6898
6900 3 188.604215 60.3471277 86.4579201 -1 6899
6901 3 188.312461 60.5642392 86.3124126 -1 6900
6902 3 187.464756 61.1975967 85.7498187 -1 6901
6903 3 187.289509 61.3903836 85.6368374 -1 6902
6904 3 187.253063 61.5358756 85.4561531 -1 6903
6905 3 187.099486 61.7049914 85.3264702 -1 6904
6906 3 187.148995 61.7453768 85.2728621 -1 6905
6907 3 187.25961 62.0774061 85.1643128 -1 6906
6908 3 187.150659 62.3359662 85.0245304 -1 6907
6909 3 187.099328 62.4642197 84.9557655 -1 6908
6910 3 187.106411 62.8258639 84.7915764 -1 6909
6911 3 187.120873 62.493764 85.0088567 -1 6908
6912 3 187.001655 62.8569727 84.9813263 -1 6911
6913 3 186.866625 63.3147212 84.9848286 -1 6912
6914 3 186.731072 63.5950812 85.0291021 -1 6913
6915 3 186.577718 63.8746073 84.9874909 -1 6914
6916 3 186.46368 64.008018 84.959899 -1 6915
6917 3 186.42385 64.0080974 84.9784727 -1 6916
6918 3 186.358582 64.0181072 85.0166637 -1 6917
6919 3 186.475192 63.828925 85.194806 -1 6918
6920 3 186.458164 63.7514749 85.2357792 -1 6919
6921 3 186.306954 63.6063985 85.3169663 -1 6920
6922 3 186.268426 64.3220971 84.8744737 -1 6916
6923 3 186.221108 64.6175118 84.8268301 -1 6922
6924 3 186.13105 64.8679568 84.6973553 -1 6923
6925 3 185.818543 65.2768126 84.6492804 -1 6924
6926 3 185.740473 65.3808833 84.6369995 -1 6925
6927 3 185.666353 65.3389367 84.6018083 -1 6926
6928 3 185.595319 65.2994989 84.5667582 -1 6927
6929 3 185.374276 65.2739103 84.4949092 -1 6928
6930 3 185.321857 65.2569373 84.4316858 -1 6929
6931 3 185.250398 65.1529981 84.3827273 -1 6930
6932 3 185.229718 65.1232583 84.3293774 -1 6931
6933 3 185.186901 65.1103728 84.2674011 -1 6932
6934 3 185.174989 65.0868269 84.2422202 -1 6933
6935 3 185.277309 65.2919587 84.3866386 -1 6930
6936 3 185.281288 65.3612712 84.3177573 -1 6935
6937 3 185.267228 65.3944972 84.2525039 -1 6936
6938 3 185.18698 65.4802671 84.161138 -1 6937
6939 3 185.183205 65.547451 84.0910588 -1 6938
6940 3 185.22234 65.6111761 84.058957 -1 6939
6941 3 185.341188 65.6835831 84.0155978 -1 6940
6942 3 185.491587 65.7282338 84.0127052 -1 6941
6943 3 185.581215 65.7371817 84.0035852 -1 6942
6944 3 185.673264 65.7058802 83.9760081 -1 6943
6945 3 185.649547 65.5223729 84.6414001 -1 6926
6946 3 185.309482 65.7196145 84.5505548 -1 6945
6947 3 185.111736 66.0671266 84.4602784 -1 6946
6948 3 184.986937 66.3263597 84.4053994 -1 6947
6949 3 184.892634 65.7054128 84.5420045 -1 6948
6950 3 184.771387 65.6184052 84.6155714 -1 6949
6951 3 184.712987 65.6099728 84.6316746 -1 6950
6952 3 184.57843 65.5507322 84.6963967 -1 6951
6953 3 184.369938 65.4749661 84.7479143 -1 6952
6954 3 184.208082 65.5319749 84.7817489 -1 6953
6955 3 184.134743 65.643276 84.7690295 -1 6954
6956 3 184.129185 65.7474748 84.718135 -1 6955
6957 3 184.04776 65.807916 84.6593144 -1 6956
6958 3 184.007958 65.7903333 84.5988623 -1 6957
6959 3 184.859678 66.3824114 84.3924841 -1 6948
6960 3 184.574974 66.6855455 84.4026634 -1 6959
6961 3 184.451959 67.225247 84.4011254 -1 6960
6962 3 184.324772 67.5323232 84.3920872 -1 6961
6963 3 183.871587 68.0325768 84.380588 -1 6962
6964 3 183.109701 68.8326942 84.2127375 -1 6963
6965 3 182.792514 69.1705284 84.1562379 -1 6964
6966 3 182.780618 69.1018768 84.2769912 -1 6965
6967 3 182.592875 69.1253863 84.4221282 -1 6966
6968 3 182.232937 69.5399374 84.5059314 -1 6967
6969 3 182.081134 69.8059373 84.5290791 -1 6968
6970 3 181.976114 70.0957181 84.6682488 -1 6969
6971 3 181.909508 70.2709722 84.7562257 -1 6970
6972 3 181.845032 70.4458313 84.8722851 -1 6971
6973 3 181.802988 70.5971853 84.8606412 -1 6972
6974 3 181.762208 70.7523971 84.8485789 -1 6973
6975 3 181.964655 70.7847712 84.8054734 -1 6974
6976 3 182.06542 70.8226213 84.7933151 -1 6975
6977 3 181.824022 70.4305537 84.8980277 -1 6972
6978 3 181.77946 70.4010497 84.9487483 -1 6977
6979 3 181.697625 70.4971242 85.0489151 -1 6978
6980 3 181.510628 70.6041367 85.0957811 -1 6979
6981 3 181.181553 70.7422608 85.2696842 -1 6980
6982 3 180.920052 70.8677411 85.2687244 -1 6981
6983 3 180.850927 71.0250283 85.249847 -1 6982
6984 3 180.850927 71.0250283 85.249847 -1 6983
6985 3 180.894177 71.0720234 85.1953447 -1 6984
6986 3 181.116071 71.091948 85.2139187 -1 6985
6987 3 181.198088 71.128618 85.1977064 -1 6986
6988 3 180.804949 70.8166294 85.2803454 -1 6982
6989 3 180.664605 70.8322195 85.3282922 -1 6988
6990 3 180.454341 70.8973856 85.3507548 -1 6989
6991 3 180.331214 70.9665905 85.3921092 -1 6990
6992 3 180.120504 71.0488994 85.4387519 -1 6991
6993 3 179.960257 71.008407 85.4933693 -1 6992
6994 3 179.976089 71.0423282 85.5730837 -1 6993
6995 3 179.93955 71.0833185 85.6119975 -1 6994
6996 3 182.566731 69.507972 83.9286989 -1 6965
6997 3 182.491731 69.7524514 83.7540339 -1 6996
6998 3 182.54322 69.7836039 83.6225272 -1 6997
6999 3 182.536427 69.8196102 83.5042961 -1 6998
7000 3 182.419877 70.013626 83.3304571 -1 6999
7001 3 182.296744 70.1933381 83.1306771 -1 7000
7002 3 182.228901 70.3808626 82.996956 -1 7001
7003 3 182.20666 70.5180108 82.85608 -1 7002
7004 3 182.25727 70.7170079 82.6380833 -1 7003
7005 3 182.163172 71.0062071 82.5616112 -1 7004
7006 3 182.122413 71.1169084 82.4766672 -1 7005
7007 3 182.039269 71.0496159 82.4978038 -1 7006
7008 3 181.872279 70.9187341 82.5392226 -1 7007
7009 3 181.796948 70.7950152 82.6002375 -1 7008
7010 3 181.759055 70.5345798 82.6959532 -1 7009
7011 3 182.060011 71.1816453 82.3135817 -1 7006
7012 3 181.952762 71.4074705 82.1646098 -1 7011
7013 3 181.807105 71.5290348 82.1358542 -1 7012
7014 3 181.648134 71.7292222 82.0347758 -1 7013
7015 3 181.581243 71.8172108 81.975779 -1 7014
7016 3 181.456955 72.0011618 81.9949613 -1 7015
7017 3 181.282173 72.1542903 81.9538774 -1 7016
7018 3 181.111331 72.0226767 81.9121169 -1 7017
7019 3 181.093056 71.8709225 81.9089203 -1 7018
7020 3 181.01542 71.6857336 81.9530284 -1 7019
7021 3 180.980581 71.5660534 82.0493655 -1 7020
7022 3 181.010648 71.519527 82.1469142 -1 7021
7023 3 181.009106 71.4607384 82.2122412 -1 7022
7024 3 181.087198 71.3167972 82.2571632 -1 7023
7025 3 180.996595 71.4588816 82.237057 -1 7023
7026 3 180.979222 71.4902427 82.254524 -1 7025
7027 3 181.011215 72.0800668 81.8785901 -1 7018
7028 3 180.876477 72.1568278 81.8608538 -1 7027
7029 3 180.767228 72.1672455 81.7794207 -1 7028
7030 3 180.734643 72.231544 81.7327919 -1 7029
7031 3 180.702373 72.4380643 81.7144926 -1 7030
7032 3 180.693078 72.5514941 81.7186854 -1 7031
7033 3 180.633492 72.6397908 81.7160675 -1 7032
7034 3 180.585611 72.7065292 81.7201058 -1 7033
7035 3 180.535419 72.776293 81.7230689 -1 7034
7036 3 180.349631 72.9864232 81.6148814 -1 7035
7037 3 180.308759 72.9926679 81.5771916 -1 7036
7038 3 180.187619 73.0264562 81.6251175 -1 7037
7039 3 180.152634 73.0497397 81.6401201 -1 7038
7040 3 180.10238 73.0836642 81.6769361 -1 7039
7041 3 179.954263 72.9777085 81.7988761 -1 7040
7042 3 179.904856 72.9554401 81.8462247 -1 7041
7043 3 179.793946 72.9093552 81.8839474 -1 7042
7044 3 179.667757 72.9768225 81.8155318 -1 7043
7045 3 179.562544 73.0768918 81.8277235 -1 7044
7046 3 179.440065 73.1655086 81.8108516 -1 7045
7047 3 179.365399 73.12083 81.8565558 -1 7046
7048 3 179.014908 73.0565356 81.8703493 -1 7047
7049 3 178.851746 73.0802378 81.9379747 -1 7048
7050 3 178.778307 73.2370933 82.0016391 -1 7049
7051 3 178.644584 73.2852786 81.9896994 -1 7050
7052 3 178.467844 73.3577899 81.9362954 -1 7051
7053 3 178.359932 73.415407 81.8467504 -1 7052
7054 3 178.320535 73.4851452 81.7433366 -1 7053
7055 3 181.354665 72.3369469 81.9909798 -1 7017
7056 3 181.430276 72.3747008 82.028445 -1 7055
7057 3 181.544089 72.4943836 81.9775749 -1 7056
7058 3 181.778174 72.7521384 81.9829274 -1 7057
7059 3 181.848145 72.8053733 82.0161689 -1 7058
7060 3 181.928735 72.8069827 81.9796552 -1 7059
7061 3 182.116455 72.9596164 81.9666468 -1 7060
7062 3 182.130579 72.9887488 81.9372229 -1 7061
7063 3 182.136566 73.0950274 81.97336 -1 7062
7064 3 182.177665 73.1640595 82.0515356 -1 7063
7065 3 182.181459 73.3200632 82.0779764 -1 7064
7066 3 182.225103 73.4391132 82.0114164 -1 7065
7067 3 182.266956 73.5146111 81.9525218 -1 7066
7068 3 182.25096 73.5792613 81.9098075 -1 7067
7069 3 182.20961 73.6086112 81.867891 -1 7068
7070 3 182.193512 73.6361846 81.8319975 -1 7069
7071 3 182.30982 73.5846425 81.8133054 -1 7070
7072 3 182.505653 73.5651447 81.8881806 -1 7071
7073 3 182.671551 73.5546123 81.8730537 -1 7072
7074 3 182.801524 73.5316097 81.879315 -1 7073
7075 3 182.899623 73.5146908 81.87728 -1 7074
7076 3 183.034993 73.5396949 81.8758523 -1 7075
7077 3 183.068189 73.5512811 81.8539745 -1 7076
7078 3 182.151822 73.7193635 81.8345007 -1 7070
7079 3 182.115088 74.0080318 81.7732602 -1 7078
7080 3 182.121484 74.0054506 81.7479985 -1 7079
7081 3 182.156687 74.1249403 81.7068753 -1 7080
7082 3 182.319043 74.14729 81.6849567 -1 7081
7083 3 182.324209 74.1642831 81.574363 -1 7082
7084 3 181.667428 71.6718946 82.1045032 -1 7013
7085 3 181.55397 71.6738783 82.105554 -1 7084
7086 3 181.94312 71.4013457 82.1362597 -1 7012
7087 3 181.924906 71.3984248 82.0780495 -1 7086
7088 3 181.968257 71.3715456 82.0110848 -1 7087
7089 3 185.892543 65.4392011 84.6312239 -1 6925
7090 3 185.912319 65.4678337 84.6570296 -1 7089
7091 3 186.021805 65.4905357 84.6218037 -1 7090
7092 3 186.165505 65.4916311 84.5713781 -1 7091
7093 3 186.31788 65.5042069 84.5478962 -1 7092
7094 3 186.383848 65.4940741 84.4550207 -1 7093
7095 3 186.381381 65.5424258 84.3069837 -1 7094
7096 3 186.342207 65.5762519 84.2361547 -1 7095
7097 3 186.931152 61.689672 85.2923837 -1 6905
7098 3 186.883244 61.7022046 85.3062392 -1 7097
7099 3 186.692384 61.7211773 85.3416318 -1 7098
7100 3 186.596078 61.7387379 85.343418 -1 7099
7101 3 186.358975 61.7442154 85.3715527 -1 7100
7102 3 186.29178 61.734271 85.3863704 -1 7101
7103 3 186.16682 61.7150517 85.3903659 -1 7102
7104 3 186.038437 61.644158 85.2954036 -1 7103
7105 3 185.980331 61.5297302 85.2542611 -1 7104
7106 3 185.915565 61.408834 85.1856041 -1 7105
7107 3 185.775385 61.3162319 85.1207516 -1 7106
7108 3 185.580387 61.2457179 85.0381135 -1 7107
7109 3 185.390687 61.2055488 84.9769406 -1 7108
7110 3 185.256155 61.1706696 85.0099715 -1 7109
7111 3 185.194247 61.1858814 85.0198446 -1 7110
7112 3 185.0861 61.0963854 84.9337234 -1 7111
7113 3 184.822069 61.0318897 84.7781536 -1 7112
7114 3 184.670352 61.0818823 84.6758908 -1 7113
7115 3 184.849665 61.2080639 84.7143517 -1 7114
7116 3 184.592127 61.0698957 84.6331152 -1 7114
7117 3 184.520993 61.0330699 84.5979507 -1 7116
7118 3 184.403074 60.9112711 84.5448798 -1 7117
7119 3 184.326973 61.1123163 84.4787431 -1 7118
7120 3 184.370998 60.7980264 84.5926974 -1 7118
7121 3 184.259374 60.6748881 84.5692787 -1 7120
7122 3 184.230729 60.6510408 84.5407906 -1 7121
7123 3 184.225028 60.5612756 84.5337656 -1 7122
7124 3 184.183688 60.4590508 84.438516 -1 7123
7125 3 184.155639 60.4106062 84.4162588 -1 7124
7126 3 183.974102 60.310555 84.4266361 -1 7125
7127 3 183.761612 60.2729501 84.4143488 -1 7126
7128 3 183.714408 60.2204638 84.3886765 -1 7127
7129 3 183.668097 60.1603137 84.3651341 -1 7128
7130 3 183.633448 60.0727803 84.3511601 -1 7129
7131 3 183.725625 59.9764006 84.3135379 -1 7130
7132 3 183.557004 60.1228868 84.4595028 -1 7128
7133 3 183.622381 60.1609851 84.5206856 -1 7132
7134 3 183.510227 59.9637514 84.5438344 -1 7132
7135 3 183.471544 59.9323487 84.598168 -1 7134
7136 3 183.420176 59.8879433 84.7083066 -1 7135
7137 3 183.312302 59.9170456 84.731352 -1 7136
7138 3 183.241371 59.9557598 84.7328524 -1 7137
7139 3 183.037745 59.8926262 84.7289109 -1 7138
7140 3 182.907259 59.7865857 84.7528442 -1 7139
7141 3 182.868203 59.7352736 84.8121842 -1 7140
7142 3 182.866505 59.7141147 84.8449009 -1 7141
7143 3 182.827021 59.7718959 84.7100003 -1 7140
7144 3 182.664807 59.7378538 84.6805653 -1 7143
7145 3 182.488557 59.5970254 84.7025994 -1 7144
7146 3 182.30146 59.3883468 84.7117302 -1 7145
7147 3 182.208744 59.3301027 84.677001 -1 7146
7148 3 182.130573 59.2484898 84.6239281 -1 7147
7149 3 182.138192 59.2637169 84.5940324 -1 7148
7150 3 182.211157 59.3241367 84.4846452 -1 7149
7151 3 182.223481 59.3401514 84.4556786 -1 7150
7152 3 182.121182 59.202359 84.6335747 -1 7148
7153 3 184.150585 60.3797129 84.3950066 -1 7125
7154 3 184.18696 60.3589628 84.3531408 -1 7153
7155 3 184.238898 60.3342971 84.2881481 -1 7154
7156 3 184.333636 60.3299646 84.2003378 -1 7155
7157 3 184.341743 60.332917 84.1737848 -1 7156
7158 3 184.304275 60.3757143 84.07145 -1 7157
7159 3 184.226553 60.4912574 83.9419089 -1 7158
7160 3 184.32312 60.401251 83.8756497 -1 7159
7161 3 184.388185 60.4202763 83.8583299 -1 7160
7162 3 184.445606 60.4021893 83.8483804 -1 7161
7163 3 184.592937 60.3209024 83.9301921 -1 7162
7164 3 184.709686 60.4090451 83.9630695 -1 7163
7165 3 184.751417 60.4592657 84.0433828 -1 7164
7166 3 184.792083 60.4640967 84.0792525 -1 7165
7167 3 184.819825 60.4716577 84.1114685 -1 7166
7168 3 187.644287 61.1561251 85.7722782 -1 6902
7169 3 188.712639 60.2705678 86.4733534 -1 6900
7170 3 188.99101 60.2440791 86.4863255 -1 7169
7171 3 189.172567 60.2521514 86.4419026 -1 7170
7172 3 189.309507 60.2354368 86.3663636 -1 7171
7173 3 188.147587 59.4664115 86.8528789 -1 6899
7174 3 188.002413 59.4242658 86.8590018 -1 7173
7175 3 187.741513 59.3536739 86.7918257 -1 7174
7176 3 187.268756 59.2814168 86.6503914 -1 7175
7177 3 187.022593 59.3027672 86.7002018 -1 7176
7178 3 186.619566 59.3254084 86.7146786 -1 7177
7179 3 186.517713 58.875096 86.7802287 -1 7178
7180 3 186.540089 58.6916541 86.8879178 -1 7179
7181 3 186.297388 58.3241314 86.9574866 -1 7180
7182 3 186.389225 58.2385452 86.9730453 -1 7181
7183 3 186.322993 58.0596195 86.9781094 -1 7182
7184 3 186.296332 57.9209827 86.9265 -1 7183
7185 3 186.381284 57.6923939 86.9791598 -1 7184
7186 3 186.450315 57.7006155 86.9648691 -1 7185
7187 3 186.657791 57.7311299 86.9205003 -1 7186
7188 3 186.819173 57.7735254 86.8626541 -1 7187
7189 3 187.002833 57.770539 86.8219326 -1 7188
7190 3 187.205987 57.9057646 86.8035142 -1 7189
7191 3 187.244088 57.9177069 86.7813262 -1 7190
7192 3 187.271069 57.8973964 86.6553353 -1 7191
7193 3 187.252972 57.9293584 86.4777697 -1 7192
7194 3 187.063846 57.7842991 86.3918471 -1 7193
7195 3 187.267918 57.8830472 86.9057716 -1 7190
7196 3 187.398024 57.8881532 86.9333058 -1 7195
7197 3 187.430812 57.9915359 86.9404976 -1 7196
7198 3 187.405469 58.05212 86.9736934 -1 7197
7199 3 187.415404 58.1055531 86.9891845 -1 7198
7200 3 186.943021 57.8028037 86.7724644 -1 7189
7201 3 186.915987 57.8543124 86.6701461 -1 7200
7202 3 186.896758 57.8786786 86.6043175 -1 7201
7203 3 186.939362 57.8789219 86.558753 -1 7202
7204 3 186.373511 57.6198957 87.0244118 -1 7185
7205 3 186.371758 57.5424672 87.0723698 -1 7204
7206 3 186.260928 57.474431 87.0934879 -1 7205
7207 3 185.843512 57.4868736 87.0242602 -1 7206
7208 3 185.244518 57.3856024 86.8619309 -1 7207
7209 3 185.142739 57.3225309 86.8285413 -1 7208
7210 3 184.939871 57.1378146 86.7503986 -1 7209
7211 3 184.652251 56.973177 86.7028465 -1 7210
7212 3 184.483529 56.928643 86.7043837 -1 7211
7213 3 184.340618 57.05485 86.6370418 -1 7212
7214 3 184.29319 57.130837 86.6329595 -1 7213
7215 3 184.140215 57.1926372 86.6087232 -1 7214
7216 3 183.954043 57.1474798 86.5785471 -1 7215
7217 3 183.837902 57.2461463 86.4972216 -1 7216
7218 3 184.418724 56.8742372 86.732283 -1 7212
7219 3 184.187514 56.6921329 86.7853797 -1 7218
7220 3 184.146663 56.6429151 86.8173838 -1 7219
7221 3 184.012234 56.3776712 86.9161723 -1 7220
7222 3 184.038273 56.1488687 87.0141659 -1 7221
7223 3 184.095275 55.9983925 87.1248729 -1 7222
7224 3 184.150675 55.8558433 87.0953343 -1 7223
7225 3 184.215697 55.8215222 87.0372463 -1 7224
7226 3 184.373482 55.7157978 87.0481854 -1 7225
7227 3 184.604945 55.7039309 87.1589512 -1 7226
7228 3 184.785845 55.7331078 87.246388 -1 7227
7229 3 185.001063 55.7186172 87.3813198 -1 7228
7230 3 185.11784 55.70421 87.4939578 -1 7229
7231 3 185.165406 55.6548926 87.5460899 -1 7230
7232 3 183.843429 56.3323346 87.0008446 -1 7221
7233 3 186.591378 59.3332975 86.7339088 -1 7178
7234 3 186.522531 59.3381308 86.772383 -1 7233
7235 3 186.301724 59.3412826 86.8599882 -1 7234
7236 3 186.095476 59.3887328 86.5812461 -1 7235
7237 3 185.764969 59.411571 86.4735612 -1 7236
7238 3 185.594139 59.4026939 86.4097206 -1 7237
7239 3 185.376634 59.4138519 86.3024976 -1 7238
7240 3 185.142753 59.4843595 86.2868471 -1 7239
7241 3 184.897723 59.541319 86.2444146 -1 7240
7242 3 184.850517 59.5732712 86.2532385 -1 7241
7243 3 184.862954 59.6203547 86.2717888 -1 7242
7244 3 184.855052 59.6267284 86.2960412 -1 7243
7245 3 184.896515 59.6312415 86.3319705 -1 7244
7246 3 184.992141 59.6521614 86.4036651 -1 7245
7247 3 185.180212 59.6542076 86.5009841 -1 7246
7248 3 185.254656 59.6527796 86.5457885 -1 7247
7249 3 185.273796 59.6680517 86.6014968 -1 7248
7250 3 185.346317 59.6368968 86.5428648 -1 7249
7251 3 185.670701 59.701225 86.5720551 -1 7250
7252 3 184.714496 59.7298054 86.2103589 -1 7244
7253 3 184.629223 59.7574977 86.1286 -1 7252
7254 3 187.280188 59.2793697 86.6259487 -1 7176
7255 3 187.340669 59.271248 86.476404 -1 7254
7256 3 188.233885 59.6310158 86.9673983 -1 7174
7257 3 188.254408 59.6605734 87.019319 -1 7256
7258 3 192.677462 60.5264014 87.6283426 -1 6892
7259 3 192.826755 60.5052968 87.6385367 -1 7258
7260 3 192.875622 60.3288335 87.7201579 -1 7259
7261 3 192.846951 60.4567558 87.8455671 -1 7260
7262 3 192.769093 60.5459558 87.969976 -1 7261
7263 3 192.787692 60.5896972 88.0719554 -1 7262
7264 3 192.984793 60.3573979 88.090339 -1 7263
7265 3 193.21448 60.317868 88.1224547 -1 7264
7266 3 192.660972 61.7860862 88.1616427 -1 6889
7267 3 192.473311 61.9357495 88.1943895 -1 7266
7268 3 192.328564 62.0912457 88.2079338 -1 7267
7269 3 192.245077 62.336999 88.1590984 -1 7268
7270 3 192.173247 62.2919891 88.1815471 -1 7269
7271 3 192.000858 62.238164 88.1846155 -1 7270
7272 3 191.892183 62.2712757 88.1807508 -1 7271
7273 3 191.798781 62.4027565 88.2113063 -1 7272
7274 3 191.632396 62.4744728 88.1861157 -1 7273
7275 3 191.35186 62.5010869 88.1471801 -1 7274
7276 3 191.211875 62.437758 88.1049737 -1 7275
7277 3 191.105381 62.3711302 88.0706847 -1 7276
7278 3 191.016606 62.4538581 88.0866651 -1 7277
7279 3 190.972693 62.5438766 88.1377488 -1 7278
7280 3 190.887856 62.5861924 88.1912778 -1 7279
7281 3 190.818714 62.6164436 88.2238078 -1 7280
7282 3 190.777715 62.6210742 88.2411539 -1 7281
7283 3 190.493118 62.6553142 88.1724401 -1 7282
7284 3 190.332412 62.7156911 88.1240619 -1 7283
7285 3 190.841977 62.6508357 88.2750785 -1 7282
7286 3 190.874104 62.6810163 88.3292075 -1 7285
7287 3 190.977825 62.7291643 88.4215167 -1 7286
7288 3 191.065669 62.7238581 88.4957083 -1 7287
7289 3 191.050971 62.7632408 88.5919144 -1 7288
7290 3 190.968604 62.772875 88.6535355 -1 7289
7291 3 190.959056 62.8940174 88.7046952 -1 7290
7292 3 191.040405 62.3514561 88.034227 -1 7277
7293 3 190.994269 62.308873 87.9799774 -1 7292
7294 3 190.972569 62.2225394 87.9140478 -1 7293
7295 3 190.946413 62.1115634 87.8802172 -1 7294
7296 3 190.721844 62.0160961 87.8818686 -1 7295
7297 3 190.594401 61.9048792 87.9081252 -1 7296
7298 3 190.606682 61.8402908 87.8988841 -1 7297
7299 3 194.387693 64.5807471 88.9333528 -1 6885
7300 3 194.575429 64.5232859 88.9319001 -1 7299
7301 3 194.707373 64.5641102 88.9233094 -1 7300
7302 3 194.739989 64.4880209 88.9205263 -1 7301
7303 3 194.787989 64.4304653 88.8357075 -1 7302
7304 3 194.795251 64.4251219 88.811431 -1 7303
7305 3 194.82548 64.448048 88.7584805 -1 7304
7306 3 194.704893 64.5671503 88.8950867 -1 7301
7307 3 194.604014 64.6014756 88.7850176 -1 7306
7308 3 194.512828 64.6432086 88.6752726 -1 7307
7309 3 198.533189 66.250465 89.1402502 -1 6355
7310 3 198.470483 66.1174062 89.1851515 -1 7309
7311 3 198.526192 66.0363623 89.2150863 -1 7310
7312 3 201.308243 66.4684168 89.0718114 -1 6351
7313 3 201.358775 66.3003175 89.0122016 -1 7312
7314 3 201.418144 66.1467036 88.9781433 -1 7313
7315 3 201.469276 66.0992084 88.8630556 -1 7314
7316 3 201.776287 65.961807 88.7095135 -1 7315
7317 3 202.340356 65.6377843 88.5670299 -1 7316
7318 3 202.643309 65.5102411 88.4363636 -1 7317
7319 3 202.727169 65.4745842 88.4060645 -1 7318
7320 3 202.792856 65.4897795 88.387534 -1 7319
7321 3 202.978792 65.5142581 88.3347318 -1 7320
7322 3 203.132831 65.5326036 88.167387 -1 7321
7323 3 203.175291 65.4706319 88.1078468 -1 7322
7324 3 203.37595 65.3369183 88.0128191 -1 7323
7325 3 203.579834 65.2096112 87.8891384 -1 7324
7326 3 203.652034 64.9121383 87.6991225 -1 7325
7327 3 203.871401 64.7434126 87.5328797 -1 7326
7328 3 204.102757 64.6583192 87.5138457 -1 7327
7329 3 204.308811 64.6555051 87.4422218 -1 7328
7330 3 204.394159 64.5107361 87.3552431 -1 7329
7331 3 204.55707 64.4228847 87.1302575 -1 7330
7332 3 204.634853 64.4008907 87.0392386 -1 7331
7333 3 204.607086 64.3732075 87.0132665 -1 7332
7334 3 204.690065 64.308559 87.0167235 -1 7333
7335 3 204.731185 64.2651457 86.9795796 -1 7334
7336 3 204.968777 64.2073343 86.9541655 -1 7335
7337 3 205.012551 64.1522238 86.948065 -1 7336
7338 3 205.34056 64.2122007 86.9372658 -1 7337
7339 3 205.575544 64.1260188 86.9732091 -1 7338
7340 3 205.520761 63.9530548 86.9509183 -1 7339
7341 3 205.587025 63.7529738 86.9295709 -1 7340
7342 3 205.712778 63.6118625 86.9597129 -1 7341
7343 3 205.782867 63.5610228 86.9572943 -1 7342
7344 3 205.897703 63.4073957 86.960968 -1 7343
7345 3 206.238335 63.1381393 87.0339802 -1 7344
7346 3 206.388792 63.0799653 86.9922007 -1 7345
7347 3 206.489453 63.1275407 86.8316743 -1 7346
7348 3 206.466729 63.1384838 86.797185 -1 7347
7349 3 206.441294 63.1417756 86.764147 -1 7348
7350 3 204.624972 64.4392196 86.9726224 -1 7333
7351 3 204.675971 64.5453201 86.8450944 -1 7350
7352 3 204.777147 64.4749447 86.8254882 -1 7351
7353 3 204.888496 64.4686369 86.7919382 -1 7352
7354 3 204.381049 68.8107025 89.6998199 -1 5426
7355 3 204.490715 68.6970039 89.7459095 -1 7354
7356 3 204.520999 68.5646488 89.8361495 -1 7355
7357 3 204.481778 68.5531521 89.8858466 -1 7356
7358 3 204.43376 68.5832327 89.9242873 -1 7357
7359 3 204.424427 68.5754322 89.9784616 -1 7358
7360 3 204.384817 68.5294042 90.0360172 -1 7359
