# Supplementary material for: Communication from Learned to Innate Olfactory Processing Centers Is Required for Memory Retrieval in Drosophila
Source: Neuron. 2018 Nov 7;100(3):651–668.e8. doi: 10.1016/j.neuron.2018.08.037 (PMC6226615; doi:10.1016/j.neuron.2018.08.037)
Supplement: Data S1. SWC Files Containing the EM and Light Microscopy Reconstructions of the Different Neurons Used in This Study [file mmc5.zip › Light_PD2a1_cell1_GMR_37G11_AE_01-20140618_19_B2-Aligned63xScale_c0.swc]

# SWC format file
# based on specifications at http://research.mssm.edu/cnic/swc.html
# Created by nat::write.neuron.swc
# PointNo Label X Y Z Radius Parent 
1 1 171.443442 38.3673957 83.9923712 0.19 -1
2 0 171.518553 38.57059 84.3522371 0.19 1
3 0 171.698822 38.6667051 84.7095452 0.19 2
4 0 171.681719 38.7809452 85.0547613 0.19 3
5 0 171.961114 38.7832209 85.4113473 0.19 4
6 0 172.332839 38.7064817 85.7674197 0.19 5
7 0 172.682917 38.5031413 86.1092905 0.19 6
8 0 172.852672 38.3978315 86.448837 0.19 7
9 0 173.014869 38.3805798 86.7985917 0.19 8
10 0 173.356405 38.1313888 87.1391642 0.19 9
11 0 173.712394 37.8301171 87.4800461 0.19 10
12 0 173.933292 37.6023974 87.8313545 0.19 11
13 0 174.246877 37.3203715 88.2149893 0.19 12
14 0 174.464867 37.1295839 88.6836794 0.19 13
15 0 174.813512 36.9402042 89.3765343 0.19 14
16 0 175.175647 36.6993591 90.2794861 0.19 15
17 0 175.494814 36.5368426 90.9242412 0.19 16
18 0 176.109825 36.4054264 91.6243922 0.19 17
19 0 176.526081 36.636563 92.3826008 0.19 18
20 0 176.501539 36.5172813 92.7120807 0.19 19
21 0 177.053956 36.7567529 93.3504079 0.19 20
22 0 177.271014 36.9429718 93.8211145 0.19 21
23 0 177.407356 36.9820133 94.2145691 0.19 22
24 0 177.625594 37.0347117 94.5964366 0.19 23
25 0 177.700221 37.2129586 94.9746535 0.19 24
26 0 177.741428 37.4137854 95.349038 0.19 25
27 0 177.823599 37.5545898 95.7164931 0.19 26
28 0 178.058862 37.4902397 96.0678665 0.19 27
29 0 178.236977 37.6243843 96.4388821 0.19 28
30 0 178.566061 37.8054988 96.8264309 0.19 29
31 0 178.937236 37.8668009 97.199385 0.19 30
32 0 179.281976 37.9304375 97.5680383 0.19 31
33 0 179.507603 38.1216492 97.9411027 0.19 32
34 0 179.86508 38.3423016 98.3250691 0.19 33
35 0 180.272098 38.4605689 98.6968362 0.19 34
36 0 180.698706 38.6549045 99.0756379 0.19 35
37 0 181.13166 38.7640888 99.4409515 0.19 36
38 0 181.568532 38.9563677 99.81164 0.19 37
39 0 182.005387 39.0646805 100.167209 0.19 38
40 0 182.444474 39.2547235 100.522985 0.19 39
41 0 182.883047 39.3526878 100.852381 0.19 40
42 0 183.325567 39.5118466 101.150973 0.19 41
43 0 183.771842 39.5230023 101.344023 0.19 42
44 0 184.216478 39.7500492 101.636037 0.19 43
45 0 184.661709 40.0496681 101.949155 0.19 44
46 0 185.109192 40.3476663 102.232648 0.19 45
47 0 185.562105 40.5648432 102.41215 0.19 46
48 0 186.012517 40.8421732 102.642985 0.19 47
49 0 186.466662 41.0761024 102.803845 0.19 48
50 0 186.918446 41.4229096 103.032819 0.19 49
51 0 187.375596 41.8455305 103.212475 0.19 50
52 0 187.825094 42.25455 103.471737 0.19 51
53 0 188.273716 42.6708775 103.730992 0.19 52
54 0 188.727414 43.120158 103.915277 0.19 53
55 0 189.173856 43.5353929 104.165108 0.19 54
56 0 189.61945 43.9384456 104.401214 0.19 55
57 0 190.070047 44.3371034 104.534449 0.19 56
58 0 190.516593 44.612222 104.658819 0.19 57
59 0 190.956369 44.9600851 104.881384 0.19 58
60 0 191.394847 45.3335315 105.102539 0.19 59
61 0 191.836937 45.7098851 105.224138 0.19 60
62 0 192.275595 45.9502016 105.329238 0.19 61
63 0 192.708617 46.2201297 105.504699 0.19 62
64 0 193.142293 46.3956769 105.6074 0.19 63
65 0 193.573275 46.5805701 105.720931 0.19 64
66 0 193.998184 46.8903007 105.938578 0.19 65
67 0 194.421548 47.244862 106.159052 0.19 66
68 0 194.846597 47.6092769 106.284535 0.19 67
69 0 195.269778 47.843707 106.395569 0.19 68
70 0 195.689065 48.1194384 106.579867 0.19 69
71 0 196.108853 48.3269227 106.700653 0.19 70
72 0 196.526214 48.613503 106.854325 0.19 71
73 0 196.944689 48.8836836 106.871887 0.19 72
74 0 197.357827 49.2368446 107.016314 0.19 73
75 0 197.76782 49.648159 107.106266 0.19 74
76 0 198.170398 50.0401582 107.173547 0.19 75
77 0 198.555681 50.3199118 107.223036 0.19 76
78 0 198.894505 50.7181679 107.272475 0.19 77
79 0 199.115915 51.153723 107.30384 0.19 78
80 0 199.444403 51.6310458 107.312336 0.19 79
81 0 199.798582 52.1527646 107.233001 0.19 80
82 0 200.122514 52.6609093 107.176757 0.19 81
83 0 200.330224 53.0909301 107.272414 0.19 82
84 0 200.630642 53.5587951 107.301207 0.19 83
85 0 200.913415 54.073033 107.201796 0.19 84
86 0 201.050731 54.5872472 107.048324 0.19 85
87 0 201.175652 55.0934811 106.903883 0.19 86
88 0 201.406004 55.5780685 106.840759 0.19 87
89 0 201.56183 56.0824532 106.693952 0.19 88
90 0 201.790341 56.5966301 106.530878 0.19 89
91 0 201.906889 57.097383 106.353591 0.19 90
92 0 202.017038 57.5789367 106.198917 0.19 91
93 0 202.217808 58.0187333 106.127131 0.19 92
94 0 202.302187 58.4318178 105.957271 0.19 93
95 0 202.341492 58.7334665 105.734123 0.19 94
96 0 202.367703 59.1282112 105.510064 0.19 95
97 0 202.391097 59.5158066 105.278675 0.19 96
98 0 202.417643 59.7921697 105.027924 0.19 97
99 0 202.462195 60.1388214 104.787144 0.19 98
100 0 202.549013 60.4137245 104.53856 0.19 99
101 0 202.749766 60.7972214 104.316795 0.19 100
102 0 202.848943 61.1723989 104.079444 0.19 101
103 0 202.922275 61.4331418 103.81983 0.19 102
104 0 203.023837 61.7484031 103.568545 0.19 103
105 0 203.228335 61.954122 103.310028 0.19 104
106 0 203.326333 62.1536388 103.035545 0.19 105
107 0 203.391368 62.4554395 102.768625 0.19 106
108 0 203.457232 62.6861533 102.488303 0.19 107
109 0 203.561111 62.9858788 102.217827 0.19 108
110 0 203.771706 63.1811522 101.940006 0.19 109
111 0 203.876707 63.368566 101.646174 0.19 110
112 0 203.945534 63.6448375 101.356646 0.19 111
113 0 204.005931 63.8154684 101.048418 0.19 112
114 0 204.078421 63.9602665 100.734332 0.19 113
115 0 204.193312 64.1324814 100.424017 0.19 114
116 0 204.421203 64.4119438 100.133242 0.19 115
117 0 204.551188 64.6011171 99.8181104 0.19 116
118 0 204.664607 64.796423 99.4984445 0.19 117
119 0 204.824099 65.0992562 99.1912969 0.19 118
120 0 205.135154 65.3417697 98.8841596 0.19 119
121 0 205.462799 65.6646698 98.58192 0.19 120
122 0 205.683518 65.9128493 98.2587438 0.19 121
123 0 205.95908 66.237202 97.9427038 0.19 122
124 0 206.108425 66.48211 97.6061821 0.19 123
125 0 206.217786 66.7927395 97.2704178 0.19 124
126 0 206.331144 67.004501 96.9223177 0.19 125
127 0 206.496697 67.227256 96.5754873 0.19 126
128 0 206.813879 67.5809216 96.2451758 0.19 127
129 0 207.133185 67.9319625 95.9109369 0.19 128
130 0 207.303038 68.1414124 95.5554023 0.19 129
131 0 207.421554 68.3105522 95.1931352 0.19 130
132 0 207.534906 68.4993849 94.8314869 0.19 131
133 0 207.683422 68.7866086 94.4783577 0.19 132
134 0 207.941028 68.9718521 94.1210601 0.19 133
135 0 208.088492 69.1167532 93.7567156 0.19 134
136 0 208.198223 69.2516395 93.3908177 0.19 135
137 0 208.304661 69.3958437 93.0262237 0.19 136
138 0 208.438773 69.5770957 92.6661791 0.19 137
139 0 208.659165 69.8594719 92.3174942 0.19 138
140 0 208.7041 70.0166779 91.9546862 0.19 139
141 0 208.542439 70.0860635 91.5792235 0.19 140
142 0 208.343017 70.0281969 91.193913 0.19 141
143 0 208.238843 70.0567937 90.8193706 0.19 142
144 0 208.051824 70.0802242 90.4420199 0.19 143
145 0 207.929235 70.0135479 90.0615269 0.19 144
146 0 207.676893 70.051191 89.6839321 0.19 145
147 0 207.379464 70.1233692 89.3073002 0.19 146
148 0 206.909569 70.0084443 89.5936657 0.19 147
149 0 206.449123 69.9124652 89.8316178 0.19 148
150 0 206.017131 69.8723105 89.9209934 0.19 149
151 0 205.592202 69.8607292 89.9717959 0.19 150
152 0 205.160893 69.8792668 90.0568383 0.19 151
153 0 204.704151 69.9598908 90.2842965 0.19 152
154 0 204.24563 69.9313736 90.5159364 0.19 153
155 0 203.805514 69.8952972 90.6448876 0.19 154
156 0 203.356297 69.8274308 90.8247706 0.19 155
157 0 202.925899 69.7879687 90.8974772 0.19 156
158 0 202.496593 69.7485003 90.9619347 0.19 157
159 0 202.052963 69.6810274 91.1098395 0.19 158
160 0 201.626737 69.6437088 91.1526365 0.19 159
161 0 201.205382 69.6100001 91.1618402 0.19 160
162 0 200.782438 69.5574366 91.176258 0.19 161
163 0 200.351082 69.4450992 91.2406698 0.19 162
164 0 199.952428 69.2837438 91.0861836 0.19 163
165 0 199.544007 69.1987441 90.9845778 0.19 164
166 0 199.136227 69.1184459 90.8670387 0.19 165
167 0 198.74072 68.9757526 90.6491457 0.19 166
168 0 198.327451 68.9201858 90.5416842 0.19 167
169 0 197.907315 68.9118975 90.4716234 0.19 168
170 0 197.485 68.9586922 90.4039425 0.19 169
171 0 197.064167 69.1242589 90.3066197 0.19 170
172 0 196.656453 69.2010687 90.0865895 0.19 171
173 0 196.239706 69.175229 89.9229643 0.19 172
174 0 195.828975 69.0395827 89.6883403 0.19 173
175 0 195.401337 68.9635525 89.5792588 0.19 174
176 0 194.965976 68.8934601 89.5232917 0.19 175
177 0 194.525561 68.7821969 89.5014867 0.19 176
178 0 194.079183 68.5423312 89.5291752 0.19 177
179 3 193.651216 68.4609647 89.3436783 0.19 178
180 3 193.406926 68.8021633 88.9811415 0.19 179
181 3 193.332858 69.0098984 88.6212228 0.19 180
182 3 193.323498 69.1857523 88.2641975 0.19 181
183 3 193.337777 69.3992992 87.91283 0.19 182
184 3 193.359162 69.7579352 87.5748817 0.19 183
185 3 192.929462 70.175709 87.2959781 0.19 184
186 3 192.490886 70.5360683 87.0993238 0.19 185
187 3 192.059369 70.8310597 86.791545 0.19 186
188 3 191.629227 70.8808422 86.42435 0.19 187
189 3 191.197529 71.0611361 86.0537015 0.19 188
190 3 190.76368 71.0801532 85.6655306 0.19 189
191 3 190.328361 71.2886567 85.291931 0.19 190
192 3 189.891137 71.4255087 84.9132123 0.19 191
193 3 189.440451 71.4388729 84.6936267 0.19 192
194 3 188.977296 71.3990155 84.6383238 0.19 193
195 3 188.503455 71.3068723 84.7281592 0.19 194
196 3 188.034079 71.2162521 84.741755 0.19 195
197 3 187.565048 71.0790297 84.7290693 0.19 196
198 3 187.093311 70.8014156 84.7139754 0.19 197
199 3 186.618351 70.5587119 84.7494155 0.19 198
200 3 186.154499 70.2585803 84.5589387 0.19 199
201 3 186.579733 69.8218835 84.9143887 0.19 200
202 3 186.988835 69.4135709 85.2714766 0.19 201
203 3 187.348031 69.0893833 85.6322654 0.19 202
204 3 187.572757 68.9888028 86.00193 0.19 203
205 3 187.908059 69.1136612 86.3980475 0.19 204
206 3 188.244195 68.6378572 86.5661419 0.19 205
207 3 188.452731 68.0473621 86.898833 0.19 206
208 3 188.765779 67.2630908 87.4069801 0.19 207
209 3 189.258851 67.694393 87.0249509 0.19 208
210 3 189.732783 67.8921437 86.9053335 0.19 209
211 3 190.198294 68.0104636 86.892758 0.19 210
212 3 190.658562 68.1247691 86.9393852 0.19 211
213 3 191.112691 68.3076412 87.0564825 0.19 212
214 3 191.58162 68.4045779 86.9361889 0.19 213
215 3 192.051793 68.3709233 86.7781905 0.19 214
216 3 192.509938 68.4330476 86.7771849 0.19 215
217 3 192.957976 68.6169075 86.8963289 0.19 216
218 3 193.418541 68.777945 86.8299371 0.19 217
219 3 193.87256 68.9399191 86.8316702 0.19 218
220 3 194.322935 69.2336617 86.8671845 0.19 219
221 3 194.801859 69.3683264 86.547726 0.19 220
222 3 195.280699 69.5025609 86.2294131 0.19 221
223 0 195.710619 69.6963654 86.472291 0.19 222
224 0 196.153819 69.7672929 86.5356666 0.19 223
225 0 196.60964 69.7621852 86.4470481 0.19 224
226 0 197.055534 69.938459 86.4689276 0.19 225
227 0 197.493413 70.0532511 86.5548207 0.19 226
228 0 197.917817 70.1980918 86.7551996 0.19 227
229 0 198.350586 70.21196 86.8488843 0.19 228
230 0 198.785964 70.08829 86.8946981 0.19 229
231 0 199.221573 70.0755383 86.9355784 0.19 230
232 0 199.656486 70.1401661 86.9779315 0.19 231
233 0 200.090396 70.326525 87.0297931 0.19 232
234 0 200.522419 70.4097825 87.0778812 0.19 233
235 0 200.951246 70.4543712 87.1368484 0.19 234
236 0 201.373551 70.4862266 87.2325444 0.19 235
237 0 201.78009 70.5187335 87.4280429 0.19 236
238 0 202.198999 70.6816508 87.5326099 0.19 237
239 0 202.621931 70.7319459 87.5896515 0.19 238
240 0 203.045632 70.7040769 87.6258895 0.19 239
241 0 203.468557 70.5544559 87.6477463 0.19 240
242 0 203.89041 70.5060219 87.6771789 0.19 241
243 0 204.310181 70.494196 87.7147766 0.19 242
244 0 204.72597 70.4912783 87.7698019 0.19 243
245 0 205.132745 70.4786066 87.8695399 0.19 244
246 0 205.517175 70.4278629 88.0867635 0.19 245
247 0 205.907112 70.3919494 88.2603053 0.19 246
248 0 206.27582 70.3201393 88.5386649 0.19 247
249 0 206.640708 70.2456402 88.8230881 0.19 248
250 0 207.0196 70.1998613 89.0207574 0.19 249
251 0 207.379464 70.1233692 89.3073002 0.19 250
252 0 207.850346 69.8615295 88.9814934 0.19 251
253 0 208.312852 69.5872535 88.6935899 0.19 252
254 0 208.752855 69.275892 88.5171385 0.19 253
255 0 209.202433 68.9851312 88.2860216 0.19 254
256 0 209.636973 68.6743954 88.1303422 0.19 255
257 0 210.084786 68.402076 87.9067251 0.19 256
258 0 210.522505 68.1475327 87.7516664 0.19 257
259 0 210.983286 68.0261514 87.5240417 0.19 258
260 0 211.458241 67.7874088 87.3232239 0.19 259
261 0 212.018543 67.5630858 86.9642573 0.19 260
262 0 212.757228 67.3834691 86.4478412 0.19 261
263 0 212.815742 67.7347507 86.4363835 0.19 262
264 0 212.929897 67.6699577 86.3483328 0.19 263
265 0 212.757228 67.3834691 86.4478412 0.19 264
266 0 212.892865 66.9899441 86.5187658 0.19 265
267 0 213.222847 66.7009364 86.3565064 0.19 266
268 0 213.618834 66.4878366 86.1521226 0.19 267
269 0 214.021263 66.3999354 86.0526062 0.19 268
270 0 214.433329 66.3408172 85.9433526 0.19 269
271 0 214.867406 66.2427916 85.7017054 0.19 270
272 0 215.30566 66.2721405 85.4368446 0.19 271
273 0 215.738291 66.3373663 85.200397 0.19 272
274 0 216.153933 66.3833404 85.0697964 0.19 273
275 0 216.573658 66.4489763 84.9009833 0.19 274
276 0 216.977496 66.480212 84.8374163 0.19 275
277 0 217.376595 66.5018226 84.8023222 0.19 276
278 0 217.777517 66.5293311 84.7479731 0.19 277
279 0 218.188806 66.584591 84.6078589 0.19 278
280 0 218.588377 66.6040847 84.551747 0.19 279
281 0 218.985433 66.6020441 84.5108144 0.19 280
282 0 219.386629 66.5714966 84.431949 0.19 281
283 0 219.80236 66.477295 84.2246849 0.19 282
284 0 220.216233 66.4906035 84.0242396 0.19 283
285 0 220.616622 66.505213 83.9361342 0.19 284
286 0 221.015376 66.5307579 83.8599911 0.19 285
287 0 221.421769 66.5881549 83.7079911 0.19 286
288 0 221.819919 66.6142511 83.6321908 0.19 287
289 0 222.219244 66.630045 83.544326 0.19 288
290 0 222.629556 66.6465959 83.3443936 0.19 289
291 0 223.041107 66.5584478 83.1342686 0.19 290
292 0 223.441143 66.5364128 83.0405238 0.19 291
293 0 223.840079 66.5521928 82.9564858 0.19 292
294 0 224.246431 66.6157862 82.7854985 0.19 293
295 0 224.649012 66.6651023 82.6553617 0.19 294
296 0 225.059412 66.743348 82.4228333 0.19 295
297 0 225.471613 66.8017081 82.1527856 0.19 296
298 0 225.882699 66.7701097 81.8712924 0.19 297
299 0 226.281816 66.8674066 81.6310063 0.19 298
300 0 226.654918 67.0589437 81.4867424 0.19 299
301 0 226.991788 67.1492527 81.2414172 0.19 300
302 0 227.216988 67.0971975 80.9434877 0.19 301
303 0 227.527125 67.104073 80.6417595 0.19 302
304 0 227.821769 67.0427619 80.3274175 0.19 303
305 0 227.976298 67.094888 80.0194663 0.19 304
306 0 228.128027 67.1857863 79.7152383 0.19 305
307 0 228.412526 67.2802289 79.4150805 0.19 306
308 0 228.707406 67.3356663 79.1108853 0.19 307
309 0 228.902103 67.2694217 78.7905355 0.19 308
310 0 229.166975 67.2649716 78.4787333 0.19 309
311 0 229.362918 67.1782661 78.1559776 0.19 310
312 0 229.662731 67.1728163 77.8444401 0.19 311
313 0 229.964108 67.1027967 77.5253377 0.19 312
314 0 230.154523 67.1345735 77.2150052 0.19 313
315 0 230.416359 67.1730469 76.9066402 0.19 314
316 0 230.612762 67.1153496 76.5857515 0.19 315
317 0 230.920951 67.1552732 76.2776414 0.19 316
318 0 231.252808 67.1915013 75.9690609 0.19 317
319 0 231.545663 67.1194982 75.6466377 0.19 318
320 0 231.683991 67.1040516 75.3279969 0.19 319
321 0 231.805527 67.0057498 74.9990145 0.19 320
322 0 232.016259 66.9816948 74.6797209 0.19 321
323 0 232.137065 66.8690765 74.3484916 0.19 322
324 0 232.274646 66.8134703 74.0245693 0.19 323
325 0 232.570156 66.6393856 73.6893752 0.19 324
326 0 232.914823 66.4160578 73.3528302 0.19 325
327 0 233.249072 66.1662704 73.0254891 0.19 326
328 0 233.503563 65.889947 72.7291846 0.19 327
329 0 233.529799 65.5642617 72.5190052 0.19 328
330 0 233.72389 65.2694713 72.2369028 0.19 329
331 0 233.876373 64.9700371 71.9534041 0.19 330
332 0 234.125711 64.6465819 71.7431815 0.19 331
333 0 234.312252 64.3565141 71.4414683 0.19 332
334 0 234.608168 64.0960864 71.1063406 0.19 333
335 0 234.907653 63.8800944 70.7618727 0.19 334
336 0 235.110087 63.7741789 70.4254468 0.19 335
337 0 235.425558 63.5631617 70.0735164 0.19 336
338 0 235.77108 63.3236152 69.7182122 0.19 337
339 0 236.095802 63.110742 69.3706442 0.19 338
340 0 236.330186 63.013936 69.0519067 0.19 339
341 0 236.718021 62.8349757 68.7581587 0.19 340
342 0 237.254439 62.7040722 68.5659698 0.19 341
343 0 238.093238 62.4793141 68.2829648 0.19 342
344 0 238.278933 62.601782 68.4223949 0.19 343
345 0 238.280926 62.5207351 68.3293074 0.19 344
346 0 238.093238 62.4793141 68.2829648 0.19 345
347 0 238.469021 62.2626723 67.7557741 0.19 346
348 0 238.844477 62.0546064 67.3891409 0.19 347
349 0 239.214554 61.9861257 67.1917398 0.19 348
350 0 239.574853 61.991683 66.9671827 0.19 349
351 0 239.921797 61.9873885 66.8051188 0.19 350
352 0 240.227873 61.9718252 66.5432833 0.19 351
353 0 240.435571 61.8419534 66.2322688 0.19 352
354 0 240.751081 61.8122527 65.9357839 0.19 353
355 0 241.127596 61.7701172 65.6691136 0.19 354
356 0 241.578634 61.5912132 65.4760066 0.19 355
357 2 242.179586 61.0977124 65.1611066 0.19 356
358 2 242.461063 60.5972425 65.2759369 0.19 357
359 2 242.634208 60.1309862 65.2588126 0.19 358
360 2 242.867097 59.682793 65.1586903 0.19 359
361 2 243.01838 59.2664248 64.9420019 0.19 360
362 2 243.244984 58.8301748 64.7687205 0.19 361
363 2 243.402632 58.406615 64.5340197 0.19 362
364 2 243.656641 57.9423278 64.380525 0.19 363
365 2 243.892881 57.4478851 64.2247875 0.19 364
366 2 243.981081 56.907553 63.9826665 0.19 365
367 2 244.01238 56.2534594 63.4842353 0.19 366
368 2 244.379789 55.7049503 63.6525452 0.19 367
369 2 244.744592 55.191425 63.7561664 0.19 368
370 2 245.107322 54.8009021 63.6695133 0.19 369
371 2 245.47738 54.5403595 63.6869477 0.19 370
372 2 245.852242 54.2647383 63.52493 0.19 371
373 2 246.251654 54.0939578 63.4025725 0.19 372
374 2 246.704797 53.8656164 63.2005284 0.19 373
375 2 247.295141 53.3600452 62.7206621 0.19 374
376 2 247.696812 53.7750544 62.4515108 0.19 375
377 2 248.114357 54.0055202 62.1404159 0.19 376
378 2 248.587874 54.1807273 61.7769109 0.19 377
379 2 249.211948 54.3734077 61.29755 0.19 378
380 2 249.499702 54.5182827 61.0069155 0.19 379
381 2 249.687906 54.7021398 60.723433 0.19 380
382 2 249.960482 54.999374 60.4600296 0.19 381
383 2 250.193766 55.1211236 60.1741292 0.19 382
384 2 250.22782 55.0829401 59.8759725 0.19 383
385 2 250.485248 55.2160455 59.6385136 0.19 384
386 2 250.828397 55.5446948 59.5199568 0.19 385
387 2 251.206218 55.9204977 59.3265089 0.19 386
388 2 251.597317 56.1378306 59.0845632 0.19 387
389 2 251.993991 56.3052993 58.8472438 0.19 388
390 2 252.391384 56.4795658 58.6723076 0.19 389
391 2 252.783031 56.7226941 58.6801306 0.19 390
392 2 253.173734 56.9112629 58.5052866 0.19 391
393 2 253.550176 57.1214325 58.2675869 0.19 392
394 2 253.882785 57.4495239 58.0240278 0.19 393
395 2 254.100976 57.643384 57.74912 0.19 394
396 2 254.413616 57.7903014 57.4646345 0.19 395
397 2 254.725667 57.9225435 57.181099 0.19 396
398 2 254.940031 58.0568647 56.9099076 0.19 397
399 2 255.260286 58.2207532 56.6770241 0.19 398
400 2 255.595708 58.4625149 56.5443386 0.19 399
401 2 255.889022 58.5523552 56.2994774 0.19 400
402 2 256.02262 58.4640203 55.9912448 0.19 401
403 2 256.109776 58.4646138 55.6851877 0.19 402
404 2 256.224718 58.448591 55.3717783 0.19 403
405 2 256.469729 58.2939615 55.0339905 0.19 404
406 2 256.667466 58.1927613 54.70455 0.19 405
407 2 257.002266 57.9381208 54.3501642 0.19 406
408 2 257.384329 57.6233198 53.986646 0.19 407
409 2 257.769266 57.2835903 53.6204079 0.19 408
410 2 258.113991 56.9316135 53.2546311 0.19 409
411 2 258.334383 56.5703544 52.8922894 0.19 410
412 2 258.623437 56.2034719 52.543076 0.19 411
413 2 258.840597 55.8234373 52.2253572 0.19 412
414 2 259.174915 55.419032 51.9923321 0.19 413
415 2 259.54508 55.0511454 51.6829346 0.19 414
416 2 259.891435 54.7173079 51.3527597 0.19 415
417 2 260.131461 54.4516683 51.0350352 0.19 416
418 2 260.475518 54.3660083 50.7805687 0.19 417
419 2 260.855863 54.2709858 50.6222876 0.19 418
420 2 261.255794 54.0640613 50.3945215 0.19 419
421 2 261.65014 53.9107557 50.228932 0.19 420
422 2 262.038646 53.6476796 49.9498145 0.19 421
423 2 262.387086 53.3842053 49.6341605 0.19 422
424 2 262.622807 53.2312796 49.3202728 0.19 423
425 2 262.971167 52.9433777 48.987241 0.19 424
426 2 263.360956 52.6103409 48.6548099 0.19 425
427 2 263.76416 52.2783596 48.3413213 0.19 426
428 2 264.167634 51.9959827 48.0821336 0.19 427
429 2 264.559917 51.8625185 47.965172 0.19 428
430 2 264.945953 51.7272606 47.8551641 0.19 429
431 2 265.324587 51.4350574 47.622784 0.19 430
432 2 265.661932 51.0721107 47.3789757 0.19 431
433 2 265.884524 50.6550801 47.2217765 0.19 432
434 2 266.196372 50.2550832 47.0654579 0.19 433
435 2 266.505336 49.9374161 46.8036036 0.19 434
436 2 266.712105 49.7661825 46.5147203 0.19 435
437 2 267.01846 49.4880857 46.200872 0.19 436
438 2 266.787316 49.5092448 45.8754497 0.19 437
439 2 266.704394 49.4962899 45.5385502 0.19 438
440 2 266.681762 49.3559899 45.1433447 0.19 439
441 2 266.675465 49.3628608 44.6565369 0.19 440
442 2 266.80147 50.2596436 44.4949194 0.19 441
443 2 267.080156 50.9860329 44.3187873 0.19 442
444 2 267.411671 51.6595761 44.1404584 0.19 443
445 2 267.810227 51.6145011 43.8591949 0.19 444
446 2 268.212722 51.4068449 43.5549233 0.19 445
447 2 268.615064 51.210866 43.2538659 0.19 446
448 2 269.013775 51.2144623 42.9844728 0.19 447
449 2 269.411042 51.2977693 42.7287296 0.19 448
450 2 269.806011 51.4169022 42.4798686 0.19 449
451 2 270.193899 51.5602944 42.235768 0.19 450
452 2 270.561243 51.7372494 41.9968717 0.19 451
453 2 270.8724 51.9874261 41.7667483 0.19 452
454 2 271.038551 51.9033052 41.4750134 0.19 453
455 2 270.710166 51.8175128 41.1474903 0.19 454
456 2 270.428413 51.5963257 40.8022683 0.19 455
457 2 270.282634 51.4893997 40.4852239 0.19 456
458 2 270.111068 51.2936749 40.152567 0.19 457
459 2 270.114522 51.2865466 39.8630645 0.19 458
460 2 270.28081 51.3650698 39.6003472 0.19 459
461 2 270.36732 51.4590023 39.3343092 0.19 460
462 2 270.442522 51.5620625 39.0693224 0.19 461
463 2 270.563049 51.6760933 38.8102941 0.19 462
464 2 270.83033 51.8129466 38.5676749 0.19 463
465 2 271.439226 52.0132064 41.3431591 0.19 454
466 2 271.834107 52.0891669 41.3172237 0.19 465
467 2 272.226593 52.1586588 41.3350942 0.19 466
468 2 272.617666 52.2435059 41.379302 0.19 467
469 2 273.006789 52.381454 41.4592965 0.19 468
470 2 273.391475 52.6637135 41.6209498 0.19 469
471 2 273.785047 52.9089221 41.6389686 0.19 470
472 2 274.171515 53.2151263 41.7689984 0.19 471
473 2 274.565539 53.4283113 41.755164 0.19 472
474 2 274.950847 53.614164 41.821807 0.19 473
475 2 275.319875 53.9144578 42.0042809 0.19 474
476 2 275.669159 54.1749752 42.1013979 0.19 475
477 2 275.954373 54.6154057 42.1803588 0.19 476
478 2 276.069976 55.1208536 42.2076026 0.19 477
479 2 276.135064 55.6838314 42.1277616 0.19 478
480 2 276.303595 55.8761575 41.8815231 0.19 479
481 2 276.622225 56.1516358 41.6577576 0.19 480
482 2 276.996572 56.6358287 41.4711709 0.19 481
483 2 277.390483 57.1515299 41.2917959 0.19 482
484 2 277.7873 57.5559439 41.0982652 0.19 483
485 2 278.169672 58.1051654 40.9373265 0.19 484
486 2 278.50887 58.6934567 40.8085007 0.19 485
487 2 278.733364 59.2587294 40.7458538 0.19 486
488 2 279.049674 59.7499732 40.874325 0.19 487
489 2 279.407461 60.2422294 40.9559923 0.19 488
490 2 279.77645 60.7033543 40.973873 0.19 489
491 2 280.117068 60.9617299 41.1168749 0.19 490
492 2 280.397172 61.3648456 41.2404737 0.19 491
493 2 280.507783 61.802219 41.373518 0.19 492
494 2 280.564667 62.2243089 41.5751073 0.19 493
495 2 280.649802 62.6827966 41.7048149 0.19 494
496 2 280.854663 63.1541036 41.8200608 0.19 495
497 2 280.995844 63.6094994 41.9454713 0.19 496
498 2 281.221509 64.0278892 42.1365589 0.19 497
499 2 281.387379 64.4499214 42.2255069 0.19 498
500 2 281.665978 64.8273028 42.232844 0.19 499
501 2 281.94679 65.0526774 42.079652 0.19 500
502 2 282.096466 65.2217977 41.8665146 0.19 501
503 2 276.121061 56.1259316 42.3774801 0.19 479
504 2 276.114949 56.606679 42.5255522 0.19 503
505 2 276.114724 57.099415 42.6388824 0.19 504
506 2 276.124571 57.5914986 42.7503979 0.19 505
507 2 276.159246 58.0716288 42.8918279 0.19 506
508 2 276.258694 58.5184437 43.1255541 0.19 507
509 2 276.152443 58.9564446 43.3084169 0.19 508
510 2 276.133977 59.3641253 43.5746063 0.19 509
511 2 276.20902 59.7689673 43.8433196 0.19 510
512 2 276.476451 60.1989093 44.0361998 0.19 511
513 2 276.815048 60.5616267 44.2423701 0.19 512
514 2 277.191384 60.8187458 44.2944536 0.19 513
515 2 277.585565 61.1974163 44.2172715 0.19 514
516 2 277.98535 61.4478578 44.1054309 0.19 515
517 2 278.377346 61.6746392 44.0922613 0.19 516
518 2 278.756916 62.0753404 44.1383362 0.19 517
519 2 279.113475 62.5441262 44.1919312 0.19 518
520 2 279.413232 63.048258 44.2104427 0.19 519
521 2 279.549919 63.476379 44.3899724 0.19 520
522 2 279.68347 63.9045913 44.5691711 0.19 521
523 2 279.573051 64.3915424 44.5625564 0.19 522
524 2 279.498269 64.8604828 44.5927443 0.19 523
525 2 279.391911 65.3168375 44.6235014 0.19 524
526 2 279.155484 65.7560524 44.6199625 0.19 525
527 2 278.939317 66.0582222 44.8104238 0.19 526
528 2 278.947164 66.208954 45.0730118 0.19 527
529 2 278.807653 66.4597867 45.3731069 0.19 528
530 2 278.801358 66.7475365 45.6978987 0.19 529
531 2 278.945722 67.0294694 46.0351572 0.19 530
532 2 279.011527 67.2440877 46.3609532 0.19 531
533 2 279.087884 67.2850663 46.6643965 0.19 532
534 2 279.267233 67.3198443 46.9735028 0.19 533
535 2 279.345468 67.4940539 47.2970363 0.19 534
536 2 267.447346 52.0840316 44.4317811 0.19 444
537 2 267.53922 52.5154036 44.6532808 0.19 536
538 2 267.790858 52.8860709 44.9507486 0.19 537
539 2 268.088603 53.1208168 45.230613 0.19 538
540 2 268.353546 53.5080969 45.4576501 0.19 539
541 2 268.475341 53.9031668 45.7524825 0.19 540
542 2 266.831875 48.967849 44.4920401 0.19 441
543 2 267.129151 48.6737714 44.2353417 0.19 542
544 2 267.4614 48.5805238 43.9670047 0.19 543
545 2 267.772718 48.4907142 43.6823906 0.19 544
546 2 267.984934 48.2067152 43.3582194 0.19 545
547 2 268.29183 47.8678463 43.0300487 0.19 546
548 2 267.413989 49.1145455 46.2597889 0.19 437
549 2 267.803969 48.8332026 46.4255014 0.19 548
550 2 268.199098 48.4160578 46.5491689 0.19 549
551 2 268.597781 47.9888252 46.5118431 0.19 550
552 2 268.998244 47.5846155 46.3241612 0.19 551
553 2 268.631362 47.0658299 46.2274141 0.19 552
554 2 269.050157 46.2655656 45.5269075 0.19 553
555 2 269.005238 46.2702807 45.2245798 0.19 554
556 2 268.912561 46.2053168 44.9098684 0.19 555
557 2 268.676272 45.9321193 44.5574901 0.19 556
558 2 268.425352 45.6268597 44.2004928 0.19 557
559 2 268.274424 45.4341995 43.8657055 0.19 558
560 2 268.070185 45.0915438 43.5070982 0.19 559
561 2 267.974918 44.7074701 43.1486029 0.19 560
562 2 269.439363 45.8567834 45.8582626 0.19 554
563 2 269.826237 45.647865 45.9891136 0.19 562
564 2 270.215633 45.3992728 46.0262252 0.19 563
565 2 270.600962 45.3189248 46.0556094 0.19 564
566 2 270.985359 45.2950096 46.08264 0.19 565
567 2 269.380491 47.6829802 46.3057052 0.19 552
568 2 269.762254 47.8514141 46.2449322 0.19 567
569 2 270.138053 48.1484335 46.3452399 0.19 568
570 2 270.518169 48.4270462 46.3175582 0.19 569
571 2 270.893467 48.8522994 46.3962201 0.19 570
572 2 271.267026 49.3215739 46.5570978 0.19 571
573 2 271.638506 49.7741914 46.8569884 0.19 572
574 2 272.009952 50.218668 47.2032967 0.19 573
575 2 272.386295 50.3388171 47.1017505 0.19 574
576 2 272.743664 50.4553002 47.157884 0.19 575
577 2 273.048574 50.6480488 47.3987088 0.19 576
578 2 273.232258 50.6736657 47.6724582 0.19 577
579 2 273.484445 50.6495013 47.9655283 0.19 578
580 2 273.670195 50.6093564 48.254912 0.19 579
581 2 273.981014 50.6054425 48.5421175 0.19 580
582 2 274.33936 50.6933586 48.7981704 0.19 581
583 2 274.726407 50.5394683 48.8868126 0.19 582
584 2 275.120634 50.4416464 48.94515 0.19 583
585 2 275.51966 50.2700971 49.0039855 0.19 584
586 2 275.913872 50.3031315 49.1715648 0.19 585
587 2 276.315216 50.1551546 49.2233434 0.19 586
588 2 276.71528 50.1275855 49.2610167 0.19 587
589 2 277.11456 50.160767 49.295612 0.19 588
590 2 277.512067 50.2560495 49.3351992 0.19 589
591 2 277.904267 50.4772172 49.3930395 0.19 590
592 2 278.290125 50.5356363 49.4231887 0.19 591
593 2 278.652296 50.4603036 49.4297585 0.19 592
594 2 278.949175 50.1468281 49.3935001 0.19 593
595 2 279.066402 49.7309803 49.3309404 0.19 594
596 2 279.114712 49.2757099 49.2581963 0.19 595
597 2 279.136504 48.8050663 49.1814025 0.19 596
598 2 279.147993 48.3282868 49.102911 0.19 597
599 2 279.155407 47.848933 49.0236379 0.19 598
600 2 279.16124 47.3684584 48.9439567 0.19 599
601 2 271.983145 50.6301765 47.5298914 0.19 574
602 2 271.94836 51.0498429 47.8192879 0.19 601
603 2 271.890645 51.5004315 47.9970979 0.19 602
604 2 271.766122 51.9455613 48.1653249 0.19 603
605 2 271.854844 52.375537 48.4453931 0.19 604
606 2 271.875433 52.795768 48.7250733 0.19 605
607 2 271.86996 53.2391373 48.9209419 0.19 606
608 2 271.847494 53.6663658 49.1537453 0.19 607
609 2 271.808213 54.1220736 49.2935064 0.19 608
610 2 271.727664 54.5821643 49.4050877 0.19 609
611 2 271.539988 55.0274167 49.5252916 0.19 610
612 2 271.464075 55.4535759 49.7281266 0.19 611
613 2 271.447992 55.9113045 49.8543418 0.19 612
614 2 271.49035 56.382252 49.9557286 0.19 613
615 2 271.648153 56.8619764 50.0593227 0.19 614
616 2 271.700692 57.3286444 50.166774 0.19 615
617 2 271.71465 57.776208 50.311769 0.19 616
618 2 271.717807 58.1802492 50.5658391 0.19 617
619 2 271.739416 58.5823283 50.822947 0.19 618
620 2 271.828157 59.0249949 50.9800351 0.19 619
621 2 272.087632 59.4840446 51.1213234 0.19 620
622 2 272.397735 59.9293252 51.2896732 0.19 621
623 2 272.687633 60.3195678 51.5560644 0.19 622
624 2 272.879277 60.6752936 51.8037932 0.19 623
625 2 273.192902 61.0081981 51.9234493 0.19 624
626 2 273.560117 61.1765197 51.9405942 0.19 625
627 2 273.949593 61.3313912 51.8480305 0.19 626
628 2 274.337228 61.4936171 51.8151843 0.19 627
629 2 274.710501 61.8063131 51.7839013 0.19 628
630 2 275.056586 62.1114122 51.6300098 0.19 629
631 2 275.306181 62.5785264 51.4605139 0.19 630
632 2 275.307776 63.0868001 51.2989489 0.19 631
633 2 275.063121 63.5738193 51.2020968 0.19 632
634 2 274.742948 64.0940706 51.0321004 0.19 633
635 2 249.593743 54.3867568 61.7740124 0.19 379
636 2 249.973075 54.1494213 62.0561872 0.19 635
637 2 250.355822 54.025405 62.2050583 0.19 636
638 2 250.739254 53.8953296 62.3701067 0.19 637
639 2 251.124652 53.7451624 62.4184752 0.19 638
640 2 251.510402 53.4274743 62.3985259 0.19 639
641 2 251.898251 53.1154822 62.3693404 0.19 640
642 2 252.289052 52.9894741 62.3812214 0.19 641
643 2 252.680604 52.9237329 62.4461079 0.19 642
644 2 253.077541 52.9680034 62.329998 0.19 643
645 2 253.475803 53.048376 62.2142648 0.19 644
646 2 253.870278 53.1259984 62.280278 0.19 645
647 2 254.26639 53.3908493 62.2942095 0.19 646
648 2 254.665651 53.6145071 62.1872199 0.19 647
649 2 255.062671 53.9003658 62.1483285 0.19 648
650 2 255.461856 54.0439962 62.0547442 0.19 649
651 2 255.857187 54.0691828 62.1079902 0.19 650
652 2 256.256081 54.1106396 62.0582264 0.19 651
653 2 256.650841 54.0877371 62.150238 0.19 652
654 2 257.047995 54.0857456 62.1720115 0.19 653
655 2 257.447115 54.094915 62.1398472 0.19 654
656 2 257.849796 54.1160989 62.0155394 0.19 655
657 2 258.251244 54.0458181 61.9675994 0.19 656
658 2 258.655501 53.8041803 61.9406146 0.19 657
659 2 259.056249 53.6209365 61.9804077 0.19 658
660 2 259.456136 53.3012912 62.1181949 0.19 659
661 2 259.852878 53.113163 62.2637395 0.19 660
662 2 260.255409 52.9731419 62.2522842 0.19 661
663 2 260.669253 52.7276583 62.0618582 0.19 662
664 2 247.022688 52.8687724 63.1608126 0.19 375
665 2 246.866216 52.5993159 63.5146101 0.19 664
666 2 246.668597 52.3990056 63.8340281 0.19 665
667 2 246.603475 52.1753868 64.132112 0.19 666
668 2 246.602838 51.8193464 64.4033455 0.19 667
669 2 246.678971 51.6013973 64.6919941 0.19 668
670 2 246.905771 51.4230917 64.9822494 0.19 669
671 2 247.135633 51.234234 65.2643533 0.19 670
672 2 247.223158 50.9759191 65.5195631 0.19 671
673 2 247.252572 50.5126015 65.6958458 0.19 672
674 2 247.266272 50.021545 65.7409092 0.19 673
675 2 247.295772 49.5306389 65.7797402 0.19 674
676 2 247.389875 49.0693231 65.9317456 0.19 675
677 2 247.6597 48.8266755 66.1221715 0.19 676
678 2 247.996225 48.6935219 66.2393055 0.19 677
679 2 248.359301 48.5403814 66.4064935 0.19 678
680 2 248.729612 48.3476417 66.4867775 0.19 679
681 2 249.09798 47.9260251 66.5653269 0.19 680
682 2 249.465637 47.5058065 66.4990394 0.19 681
683 2 249.83612 47.1850127 66.3117285 0.19 682
684 2 250.216776 47.0269516 66.21643 0.19 683
685 2 244.014539 56.618425 63.223327 0.19 367
686 2 244.020072 56.7706404 62.935551 0.19 685
687 2 244.041979 56.7691011 62.6381251 0.19 686
688 2 244.109371 56.5183711 62.3380381 0.19 687
689 2 244.301484 56.1482003 62.1093195 0.19 688
690 2 244.444918 55.7689235 61.7940053 0.19 689
691 2 244.696428 55.3854268 61.4504622 0.19 690
692 2 242.536469 61.554037 64.9094218 0.19 357
693 2 242.902418 61.5053809 64.5854039 0.19 692
694 2 243.27115 61.2626248 64.236065 0.19 693
695 2 243.640435 60.9422421 63.8826721 0.19 694
696 2 244.009827 60.5864217 63.5423652 0.19 695
697 2 244.379796 60.2049593 63.2451077 0.19 696
698 2 244.751741 59.7839572 63.0635409 0.19 697
699 0 237.697626 63.1175906 69.0263934 0.19 343
700 0 238.093238 62.4793141 68.2829648 0.19 699
701 3 195.278656 69.6004111 85.873531 0.19 222
702 3 195.24307 69.6888845 85.5160951 0.19 701
703 3 195.108064 69.7492055 85.1508458 0.19 702
704 3 195.160406 69.7632116 84.7976205 0.19 703
705 3 195.424794 69.6386026 84.450832 0.19 704
706 3 188.061917 69.4895507 86.5771686 0.19 205
707 3 187.901792 69.7879627 86.8677379 0.19 706
708 3 187.754507 70.0503863 87.2100393 0.19 707
709 3 187.495787 70.2376467 87.5588297 0.19 708
710 3 187.353997 70.2789934 87.9118025 0.19 709
711 3 185.691774 70.6194802 84.5526017 0.19 200
712 3 185.229656 70.9806471 84.5456346 0.19 711
713 3 184.893123 71.0556391 84.1827503 0.19 712
714 3 184.666554 71.1524077 83.8437835 0.19 713
715 3 184.301636 71.2648536 83.5361443 0.19 714
716 3 183.88043 71.4542366 83.3353736 0.19 715
717 3 183.441829 71.5486748 83.0496564 0.19 716
718 3 182.993492 71.5921948 82.7769411 0.19 717
719 3 182.533521 71.5791151 82.6271588 0.19 718
720 3 182.071168 71.5509174 82.4905312 0.19 719
721 3 181.613228 71.5348121 82.2711784 0.19 720
722 3 181.148913 71.4685963 82.132871 0.19 721
723 3 180.6829 71.3431955 81.9786176 0.19 722
724 3 180.217637 71.0906655 81.696262 0.19 723
725 3 179.892944 70.5770581 81.8207901 0.19 724
726 3 179.750327 70.1334966 81.7977651 0.19 725
727 3 179.664466 69.7402755 81.6303242 0.19 726
728 3 179.546821 69.3256267 81.5188109 0.19 727
729 3 179.297705 68.8986626 81.3778599 0.19 728
730 3 179.160648 68.5219486 81.133586 0.19 729
731 3 178.999277 68.1424431 80.9080318 0.19 730
732 3 178.653652 67.7042647 80.8406083 0.19 731
733 3 178.295372 67.3659372 80.5899255 0.19 732
734 3 178.049488 67.1840266 80.3095828 0.19 733
735 3 177.652229 66.8746398 80.0578776 0.19 734
736 3 177.193771 66.5249169 79.9851259 0.19 735
737 3 176.740819 66.3879795 79.7439177 0.19 736
738 3 176.305793 66.2956453 79.4710599 0.19 737
739 3 175.920097 66.124214 79.2715789 0.19 738
740 3 175.712311 66.2051135 79.0085863 0.19 739
741 3 175.944195 66.5880429 78.7970949 0.19 740
742 3 176.318604 67.0515741 78.6996032 0.19 741
743 3 176.696887 67.5571905 78.5552679 0.19 742
744 3 176.931987 68.0083731 78.4897399 0.19 743
745 3 177.230823 68.4253529 78.4140232 0.19 744
746 3 177.384844 68.7262891 78.1862409 0.19 745
747 3 177.506467 68.6813427 77.8878244 0.19 746
748 3 177.728584 68.573334 77.5760792 0.19 747
749 3 177.803857 68.5536316 77.2501029 0.19 748
750 3 177.792741 68.5014123 76.9134512 0.19 749
751 3 177.669658 68.2634321 76.5582376 0.19 750
752 3 177.809086 68.0004603 76.2250398 0.19 751
753 3 177.881009 67.7094354 75.8860136 0.19 752
754 3 177.972355 67.4294421 75.5505052 0.19 753
755 3 178.190291 67.2115811 75.2299826 0.19 754
756 3 178.279946 67.0980211 74.904718 0.19 755
757 3 178.31774 66.8749873 74.5710972 0.19 756
758 3 179.501656 71.7139549 81.3435894 0.19 724
759 3 178.956667 72.1341349 81.0098217 0.19 758
760 3 178.467409 72.3043836 80.7182323 0.19 759
761 3 177.9925 72.3515405 80.5600531 0.19 760
762 3 177.525861 72.3817174 80.4209907 0.19 761
763 3 177.050932 72.3828826 80.544975 0.19 762
764 3 176.5812 72.5174771 80.7620235 0.19 763
765 3 176.113746 72.6534323 80.9684406 0.19 764
766 3 175.645622 72.6577833 81.0488463 0.19 765
767 3 175.174673 72.5924572 81.1282748 0.19 766
768 3 174.696069 72.4499789 81.3313906 0.19 767
769 3 174.213942 72.2474423 81.5635957 0.19 768
770 3 173.72753 71.9417685 81.7574747 0.19 769
771 3 173.255801 71.8213831 81.8275827 0.19 770
772 3 172.792359 71.82463 81.8865225 0.19 771
773 3 172.339244 72.0129804 82.0361606 0.19 772
774 3 171.89562 72.2989182 82.0998208 0.19 773
775 3 171.602933 72.7765355 81.8232856 0.19 774
776 3 171.438806 73.2453406 81.6412659 0.19 775
777 3 171.212225 73.7348344 81.3515049 0.19 776
778 3 171.11982 74.2424757 81.036381 0.19 777
779 3 171.032637 74.7314732 80.7070488 0.19 778
780 3 170.828166 75.1471493 80.358379 0.19 779
781 3 170.72969 75.4070962 80.012646 0.19 780
782 3 171.431427 72.2961224 82.40871 0.19 774
783 3 170.952298 72.0109308 82.7019734 0.19 782
784 3 170.481476 71.75672 82.9848422 0.19 783
785 3 170.02144 71.439751 83.2295889 0.19 784
786 3 169.616281 71.3464169 83.386168 0.19 785
787 3 169.320819 71.4392339 83.6503377 0.19 786
788 3 169.276413 71.5293225 83.9532318 0.19 787
789 3 169.449019 71.8141031 84.2416714 0.19 788
790 3 169.533428 72.1883526 84.390569 0.19 789
791 3 169.582168 72.5829803 84.531392 0.19 790
792 3 169.612887 72.9491466 84.7881601 0.19 791
793 3 169.638152 73.3180571 85.0438259 0.19 792
794 3 169.665119 73.7241429 85.1797438 0.19 793
795 3 179.75397 71.1914527 82.230168 0.19 724
796 3 179.324788 71.2363538 82.6305491 0.19 795
797 3 178.990388 71.4320528 82.9944847 0.19 796
798 3 178.887353 71.7122681 83.3553684 0.19 797
799 3 178.915543 72.0351638 83.7005641 0.19 798
800 3 179.106447 72.4016531 84.0006784 0.19 799
801 3 179.191247 72.8011356 84.1371178 0.19 800
802 3 179.240378 73.2114019 84.2189929 0.19 801
803 3 184.782288 70.8341638 84.853763 0.19 712
804 3 184.377634 70.6945789 85.1594524 0.19 803
805 3 184.1011 70.5774013 85.4562006 0.19 804
806 3 183.697669 70.4689904 85.689315 0.19 805
807 3 183.253885 70.4166956 85.7778297 0.19 806
808 3 182.794657 70.4215646 85.848906 0.19 807
809 3 182.329843 70.5429178 86.0128099 0.19 808
810 3 181.874836 70.6437934 86.0902485 0.19 809
811 3 181.442443 70.8799895 86.1982444 0.19 810
812 3 181.056953 71.1250562 86.4563881 0.19 811
813 3 180.808277 71.3641191 86.7809996 0.19 812
814 3 180.456782 71.5207732 87.1134679 0.19 813
815 3 180.123271 71.4905136 87.4440256 0.19 814
816 3 179.956746 71.4020284 87.7882519 0.19 815
817 3 179.810344 71.2715422 88.1332013 0.19 816
818 3 179.557434 71.0732123 88.4660264 0.19 817
819 3 179.426984 70.7695762 88.8024261 0.19 818
820 3 179.323516 70.5853052 89.1464735 0.19 819
821 3 179.164211 70.4418565 89.4830885 0.19 820
822 3 178.810648 70.30106 89.7896265 0.19 821
823 3 178.392076 70.1860137 90.0532588 0.19 822
824 3 177.972019 70.1470079 90.2175768 0.19 823
825 3 177.592636 70.205487 90.4864978 0.19 824
826 3 177.334287 70.1592297 90.783296 0.19 825
827 3 176.957422 70.0682197 91.0444089 0.19 826
828 3 176.563239 70.0086149 91.2092555 0.19 827
829 3 176.216724 69.9820644 91.4813943 0.19 828
830 3 176.04788 70.1307679 91.8096633 0.19 829
831 3 190.30942 71.7779352 84.6136565 0.19 192
832 3 190.655314 71.9360088 84.2954718 0.19 831
833 3 190.78595 71.9157142 83.9507156 0.19 832
834 3 190.809643 71.9938828 83.611336 0.19 833
835 3 190.724614 72.1432982 83.2802447 0.19 834
836 3 190.420667 72.4079843 82.9666822 0.19 835
837 3 190.027339 72.5820814 82.6995785 0.19 836
838 3 189.591554 72.7733835 82.5856474 0.19 837
839 3 189.136953 72.8086245 82.5153977 0.19 838
840 3 188.674905 72.7630374 82.4556389 0.19 839
841 3 188.209867 72.63204 82.3837686 0.19 840
842 3 187.743404 72.3264796 82.2652692 0.19 841
843 3 187.28282 71.9909951 82.0506994 0.19 842
844 3 186.819429 71.6397155 81.9314357 0.19 843
845 3 186.366893 71.3789905 81.8565689 0.19 844
846 3 185.941779 70.9977872 81.7893266 0.19 845
847 3 185.59791 70.5769769 81.7310347 0.19 846
848 3 185.471939 70.1615738 81.6914232 0.19 847
849 3 185.448897 69.750545 81.6602864 0.19 848
850 3 185.516624 69.347299 81.6356478 0.19 849
851 3 185.753951 68.9636302 81.6217088 0.19 850
852 3 185.936311 68.57509 81.5961793 0.19 851
853 3 186.256444 68.2082923 81.5624083 0.19 852
854 3 186.571593 67.8554231 81.4789386 0.19 853
855 3 186.733615 67.5224051 81.2555961 0.19 854
856 3 193.84176 69.4959035 87.2206562 0.19 184
857 3 194.322935 69.2336617 86.8671845 0.19 856
858 3 193.189045 68.0845111 89.5072459 0.19 179
859 3 192.736772 67.8616644 89.5443523 0.19 858
860 3 192.287547 67.6003556 89.5296483 0.19 859
861 3 191.835615 67.4711439 89.5194989 0.19 860
862 3 191.379145 67.3799219 89.5407755 0.19 861
863 3 190.91357 67.271807 89.6518196 0.19 862
864 3 190.456629 67.1822657 89.6412925 0.19 863
865 3 190.005528 67.0611876 89.5362005 0.19 864
866 3 189.564466 66.8280287 89.2690402 0.19 865
867 3 189.809259 66.9619107 88.9280568 0.19 866
868 3 189.811089 67.0797985 88.5686079 0.19 867
869 3 189.543626 67.19398 88.1903354 0.19 868
870 3 189.173079 67.3567115 87.8096408 0.19 869
871 3 188.765779 67.2630908 87.4069801 0.19 870
872 3 187.723452 67.29443 87.3429592 0.19 871
873 3 187.032759 67.0894319 87.2899989 0.19 872
874 3 186.475835 66.9070793 87.2632596 0.19 873
875 3 185.965855 66.618939 87.2718721 0.19 874
876 3 185.467945 66.4059472 87.391621 0.19 875
877 3 184.977884 66.2178749 87.4220523 0.19 876
878 3 184.478332 65.9247212 87.4294376 0.19 877
879 3 183.950753 65.7112633 87.4875077 0.19 878
880 3 183.343255 65.4258703 87.6898965 0.19 879
881 3 182.544699 64.9507572 87.918664 0.19 880
882 3 181.750861 64.2687551 87.8380166 0.19 881
883 3 181.143682 63.8872053 87.8080767 0.19 882
884 3 180.600033 63.4979506 87.8343779 0.19 883
885 3 180.07492 63.2117244 88.0079941 0.19 884
886 3 179.587386 62.9091475 87.8202169 0.19 885
887 3 179.092108 62.696995 87.8665225 0.19 886
888 3 178.600959 62.5466422 87.8726858 0.19 887
889 3 178.108514 62.3823279 87.8809304 0.19 888
890 3 177.607868 62.1144409 87.9354841 0.19 889
891 3 177.107956 61.9828403 88.1554719 0.19 890
892 3 176.592018 61.6077913 88.4115813 0.19 891
893 3 175.82087 61.7537954 88.3703284 0.19 892
894 3 175.225232 61.7617053 88.3316041 0.19 893
895 3 174.692871 61.7132306 88.2933657 0.19 894
896 3 174.175386 61.6340307 88.2540605 0.19 895
897 3 173.639041 61.5190384 88.2111274 0.19 896
898 3 173.031236 61.3273136 88.1584443 0.19 897
899 3 172.226738 60.94099 88.0799479 0.19 898
900 3 172.08137 60.5653128 87.7806752 0.19 899
901 3 171.809255 60.1423718 87.5690278 0.19 900
902 3 171.644315 59.6503945 87.6553475 0.19 901
903 3 171.476993 59.1411426 87.8000829 0.19 902
904 3 171.193008 58.6479966 87.823694 0.19 903
905 3 171.032152 58.1844712 87.8196095 0.19 904
906 3 171.407886 61.0882581 88.0334796 0.19 899
907 3 170.698599 61.091378 87.9850979 0.19 906
908 3 169.867901 61.0241536 87.9235499 0.19 907
909 3 169.620166 61.4652774 87.3441161 0.19 908
910 3 169.528885 61.7663348 86.9058259 0.19 909
911 3 169.485561 62.1201134 86.526903 0.19 910
912 3 169.385157 62.3336315 86.1563103 0.19 911
913 3 169.10982 62.5119947 85.77991 0.19 912
914 3 168.842427 62.7936733 85.4129505 0.19 913
915 3 168.72561 62.979431 85.0524432 0.19 914
916 3 168.624707 63.1457155 84.6927047 0.19 915
917 3 168.421668 63.3499439 84.328064 0.19 916
918 3 168.322083 63.3127401 83.9582472 0.19 917
919 3 168.258328 63.328051 83.5913729 0.19 918
920 3 168.149957 63.3020226 83.2127682 0.19 919
921 3 168.349382 63.1651041 82.8314197 0.19 920
922 3 168.614163 63.0471779 82.4050973 0.19 921
923 3 169.196822 62.7233396 81.8594748 0.19 922
924 3 169.098573 62.5081618 81.491139 0.19 923
925 3 168.933494 62.4092894 81.1237268 0.19 924
926 3 169.008706 62.2886502 80.7737362 0.19 925
927 3 168.948299 62.2904203 80.4194812 0.19 926
928 3 168.678815 62.3105091 80.0510163 0.19 927
929 3 169.709457 63.3550713 82.0377977 0.19 923
930 3 170.172234 63.7800231 81.9659542 0.19 929
931 3 170.551433 64.2478331 81.882537 0.19 930
932 3 170.701072 64.719621 81.6449796 0.19 931
933 3 170.712522 65.1227271 81.3420133 0.19 932
934 3 170.540279 65.3167647 80.997184 0.19 933
935 3 170.478273 65.4570183 80.6512075 0.19 934
936 3 170.452093 65.5788303 80.3052121 0.19 935
937 3 169.134801 61.2774383 87.8940349 0.19 908
938 3 168.580034 61.4838406 87.8790773 0.19 937
939 3 168.073682 61.4778648 87.8691266 0.19 938
940 3 167.578381 61.3191704 87.8904793 0.19 939
941 3 167.067471 60.9144739 88.00011 0.19 940
942 3 166.555894 60.4646632 88.0191069 0.19 941
943 3 166.101629 60.5190448 87.6446404 0.19 942
944 3 165.650292 60.5857654 87.289105 0.19 943
945 3 165.205934 60.6869159 86.9886918 0.19 944
946 3 164.779062 60.8775588 86.8337876 0.19 945
947 3 164.352745 60.96767 86.6721939 0.19 946
948 3 163.960484 61.1024444 86.3778247 0.19 947
949 3 163.660529 61.3663279 86.0455578 0.19 948
950 3 163.548163 61.5326384 85.699654 0.19 949
951 3 163.502389 61.6612856 85.348263 0.19 950
952 3 163.468802 61.7742444 84.9939272 0.19 951
953 3 163.404654 61.8772431 84.6360924 0.19 952
954 3 163.236209 61.9656794 84.2704114 0.19 953
955 3 163.246391 62.072348 83.9179049 0.19 954
956 3 163.437613 62.1957091 83.5785874 0.19 955
957 3 163.530832 62.2977779 83.2319657 0.19 956
958 3 163.610159 62.3714177 82.8835661 0.19 957
959 3 163.746868 62.3811122 82.5371011 0.19 958
960 3 163.660325 62.6164268 82.1887004 0.19 959
961 3 163.665752 62.8147269 81.8502918 0.19 960
962 3 163.762815 63.0652424 81.5353143 0.19 961
963 3 163.574487 63.4563722 81.2460378 0.19 962
964 3 163.321165 63.8806108 81.0569537 0.19 963
965 3 163.160712 64.2602254 81.1452217 0.19 964
966 3 162.877008 64.6377518 81.2248765 0.19 965
967 3 162.5955 64.994403 81.3884034 0.19 966
968 3 162.44018 65.3980181 81.456609 0.19 967
969 3 162.198132 65.8045865 81.4763808 0.19 968
970 3 162.030899 66.2191941 81.4801219 0.19 969
971 3 161.715203 66.6077619 81.4522021 0.19 970
972 3 161.338241 66.9544032 81.3794033 0.19 971
973 3 160.923466 67.1983597 81.2046015 0.19 972
974 3 160.515772 67.5124128 81.1438564 0.19 973
975 3 160.107028 67.798641 81.1534322 0.19 974
976 3 159.686344 67.9285764 81.2608713 0.19 975
977 3 159.274175 68.1832892 81.2470526 0.19 976
978 3 158.851267 68.4001901 81.1161253 0.19 977
979 3 158.450276 68.7163344 81.1281998 0.19 978
980 3 158.061509 69.0260792 81.3139896 0.19 979
981 3 157.674479 69.3308228 81.5194468 0.19 980
982 3 157.2799 69.626092 81.6115533 0.19 981
983 3 156.870524 69.7796342 81.7040313 0.19 982
984 3 156.474394 69.9732336 81.9209763 0.19 983
985 3 156.070289 70.0872604 82.1428147 0.19 984
986 3 155.679862 70.3801008 82.2653865 0.19 985
987 3 155.296512 70.7118994 82.4345001 0.19 986
988 3 154.911734 71.0979363 82.4864285 0.19 987
989 3 154.524901 71.4874666 82.4986463 0.19 988
990 3 154.133439 71.8307452 82.509318 0.19 989
991 3 153.729737 72.0293965 82.5551199 0.19 990
992 3 153.34082 72.3015525 82.7136031 0.19 991
993 3 152.951275 72.5938663 82.8138667 0.19 992
994 3 152.553198 72.7525925 82.9811706 0.19 993
995 3 152.167095 73.0714489 83.0594599 0.19 994
996 3 151.786001 73.420598 83.1504733 0.19 995
997 3 151.406687 73.6987585 83.3669991 0.19 996
998 3 151.018296 73.8500078 83.594142 0.19 997
999 3 150.644223 74.1551666 83.7332431 0.19 998
1000 3 150.282775 74.4648769 83.9414844 0.19 999
1001 3 149.93458 74.7503609 84.0917586 0.19 1000
1002 3 149.618923 74.8409502 84.3474474 0.19 1001
1003 3 149.420998 74.9517945 84.6326157 0.19 1002
1004 3 149.089052 74.8453587 84.8721106 0.19 1003
1005 3 148.688416 74.5394191 84.9713781 0.19 1004
1006 3 148.268154 74.1974742 85.0565907 0.19 1005
1007 3 147.858091 73.9426811 85.2402095 0.19 1006
1008 3 147.438582 73.6363579 85.3703555 0.19 1007
1009 3 147.037585 73.4297184 85.6041312 0.19 1008
1010 3 166.139909 60.2895409 88.3409053 0.19 942
1011 3 165.783723 60.1032062 88.6653732 0.19 1010
1012 3 165.598446 59.8767505 88.9983108 0.19 1011
1013 3 165.402971 59.4830418 89.3162283 0.19 1012
1014 3 165.052681 59.0605362 89.618155 0.19 1013
1015 3 164.701727 58.767815 89.9286579 0.19 1014
1016 3 164.452515 58.4565121 90.2436121 0.19 1015
1017 3 164.053379 57.909539 90.5230066 0.19 1016
1018 3 163.596484 57.1482921 90.7733283 0.19 1017
1019 3 163.124334 56.7761028 90.7982607 0.19 1018
1020 3 162.670026 56.50028 90.9326366 0.19 1019
1021 3 162.210341 56.1678139 91.0025302 0.19 1020
1022 3 161.765873 55.9049068 91.1649908 0.19 1021
1023 3 161.315555 55.5646209 91.2761786 0.19 1022
1024 3 160.862592 55.3373032 91.189089 0.19 1023
1025 3 160.410927 54.9491936 91.205415 0.19 1024
1026 3 159.956757 54.5380118 91.0840942 0.19 1025
1027 3 159.534263 54.0632376 91.1365508 0.19 1026
1028 3 159.15948 53.5699877 91.158586 0.19 1027
1029 3 158.889223 53.0802733 90.9179844 0.19 1028
1030 3 158.933554 52.4718148 90.6035769 0.19 1029
1031 3 159.23306 52.7998515 90.3098327 0.19 1030
1032 3 159.407191 52.9429735 89.9793399 0.19 1031
1033 3 159.652842 52.9687507 89.6237343 0.19 1032
1034 3 159.831902 53.2139324 89.2322616 0.19 1033
1035 3 160.12166 53.4328916 88.7130315 0.19 1034
1036 3 160.524884 53.2090616 88.4909213 0.19 1035
1037 3 160.941246 53.0665388 88.3915854 0.19 1036
1038 3 161.347234 52.8290748 88.2760407 0.19 1037
1039 3 161.733549 52.6423346 88.0283686 0.19 1038
1040 3 162.083078 52.6181387 87.7412769 0.19 1039
1041 3 162.312393 52.6101022 87.4288362 0.19 1040
1042 3 162.663113 52.5239325 87.1211087 0.19 1041
1043 3 163.073278 52.5649822 86.8480442 0.19 1042
1044 3 163.510118 52.6437914 86.6370918 0.19 1043
1045 3 163.961591 52.7039325 86.5778184 0.19 1044
1046 3 164.419697 52.7588895 86.5694912 0.19 1045
1047 3 159.483273 53.8594253 88.434149 0.19 1035
1048 3 159.070421 54.2786827 88.2558214 0.19 1047
1049 3 158.871354 54.7215251 87.994601 0.19 1048
1050 3 158.670137 55.1292088 87.6904535 0.19 1049
1051 3 158.676812 55.4347754 87.377661 0.19 1050
1052 3 158.478772 55.8282215 87.0511738 0.19 1051
1053 3 158.075415 55.8752299 86.9246394 0.19 1052
1054 3 157.702156 56.0002716 86.7068117 0.19 1053
1055 3 157.428367 56.2692466 86.5573091 0.19 1054
1056 3 157.369475 56.5544746 86.3214507 0.19 1055
1057 3 157.434862 56.6255937 86.0693184 0.19 1056
1058 3 157.700148 56.462216 85.8935141 0.19 1057
1059 3 158.053286 56.2078179 85.9661068 0.19 1058
1060 3 158.448258 56.0962317 86.0195904 0.19 1059
1061 3 158.810353 56.1931518 85.7029791 0.19 1060
1062 3 159.10959 56.2652925 85.3795409 0.19 1061
1063 3 159.211703 56.2564245 85.0357389 0.19 1062
1064 3 159.222899 56.0621001 84.6722796 0.19 1063
1065 3 159.20247 55.8208086 84.3043488 0.19 1064
1066 3 159.176702 55.6240286 83.9404604 0.19 1065
1067 3 159.164501 55.6074906 83.5908592 0.19 1066
1068 3 159.157503 55.6590581 83.2465455 0.19 1067
1069 3 159.152495 55.7339217 82.9039999 0.19 1068
1070 3 158.67477 56.0214816 86.3806168 0.19 1060
1071 3 158.684583 55.9319558 86.7246431 0.19 1070
1072 3 158.478772 55.8282215 87.0511738 0.19 1071
1073 3 159.142232 52.0633491 90.9004923 0.19 1030
1074 3 159.127298 51.707987 91.1556344 0.19 1073
1075 3 158.865929 51.5356625 91.3275485 0.19 1074
1076 3 158.496902 51.4709339 91.2903156 0.19 1075
1077 3 158.077784 51.4733186 91.0484896 0.19 1076
1078 3 157.642754 51.4981059 90.7395333 0.19 1077
1079 3 157.030245 51.5453051 90.3078513 0.19 1078
1080 3 156.680381 51.6176935 89.8585186 0.19 1079
1081 3 156.269963 51.7159252 89.279304 0.19 1080
1082 3 156.150417 51.8822447 88.9432699 0.19 1081
1083 3 155.937197 52.1416978 88.6086339 0.19 1082
1084 3 155.843404 52.2890005 88.272213 0.19 1083
1085 3 155.797383 52.394512 87.9352474 0.19 1084
1086 3 155.774686 52.4859918 87.5984963 0.19 1085
1087 3 155.773469 52.5762306 87.2629818 0.19 1086
1088 3 155.812205 52.6758871 86.9309051 0.19 1087
1089 3 155.948729 52.8042585 86.6078843 0.19 1088
1090 3 155.914942 52.9845024 86.2768821 0.19 1089
1091 3 155.694203 53.3149789 85.9448387 0.19 1090
1092 3 155.480967 53.6494938 85.6130038 0.19 1091
1093 3 155.472386 53.8407886 85.2832319 0.19 1092
1094 3 155.673722 53.9928405 84.9642803 0.19 1093
1095 3 155.692659 51.9441253 89.5994067 0.19 1081
1096 3 155.34026 52.1096993 89.9302826 0.19 1095
1097 3 155.23356 52.0601695 90.2577043 0.19 1096
1098 3 155.238792 51.8186495 90.5715096 0.19 1097
1099 3 155.353628 51.6291631 90.8910908 0.19 1098
1100 3 155.664993 51.3739759 91.200177 0.19 1099
1101 3 156.053819 51.2580912 91.480041 0.19 1100
1102 3 156.459218 51.2122451 91.6388023 0.19 1101
1103 3 156.852442 51.3069281 91.339414 0.19 1102
1104 3 157.642754 51.4981059 90.7395333 0.19 1103
1105 3 158.106225 52.3476749 90.8651645 0.19 1104
1106 3 158.933554 52.4718148 90.6035769 0.19 1105
1107 3 156.85072 51.064463 91.99766 0.19 1102
1108 3 157.183866 50.8156427 92.3414183 0.19 1107
1109 3 157.356325 50.6750721 92.6827535 0.19 1108
1110 3 157.510811 50.5727014 93.0264933 0.19 1109
1111 3 157.772417 50.4768024 93.3805832 0.19 1110
1112 3 157.950476 50.3387534 93.7224819 0.19 1111
1113 3 158.193771 50.0916303 94.0582748 0.19 1112
1114 3 158.308391 49.949082 94.3932844 0.19 1113
1115 3 158.379902 49.8410298 94.7276588 0.19 1114
1116 3 163.216771 57.5245081 91.2735536 0.19 1018
1117 3 162.804205 57.6433467 91.524424 0.19 1116
1118 3 162.388841 57.6640735 91.8169804 0.19 1117
1119 3 161.982271 57.7292729 92.1340552 0.19 1118
1120 3 161.5618 57.6029064 92.4360887 0.19 1119
1121 3 161.1645 57.6933924 92.7649182 0.19 1120
1122 3 161.541208 57.2299337 93.0983209 0.19 1121
1123 3 161.881716 56.7685476 93.4226674 0.19 1122
1124 3 162.106958 56.3111252 93.7210521 0.19 1123
1125 3 162.454565 55.8943834 93.9955056 0.19 1124
1126 3 162.847666 55.5640248 94.1812044 0.19 1125
1127 3 163.274171 55.3748632 94.4694843 0.19 1126
1128 3 163.660791 55.0678782 94.1202708 0.19 1127
1129 3 164.49285 54.7949968 93.818033 0.19 1128
1130 3 164.918323 54.9010249 93.5241063 0.19 1129
1131 3 165.347565 54.9997569 93.2358064 0.19 1130
1132 3 165.78012 55.0699273 92.9667296 0.19 1131
1133 3 166.213948 55.0576238 92.7510232 0.19 1132
1134 3 166.643346 54.8218704 92.6776355 0.19 1133
1135 3 167.073486 54.5063096 92.6725067 0.19 1134
1136 3 167.507987 54.1753778 92.72815 0.19 1135
1137 3 167.951721 53.8779589 92.896456 0.19 1136
1138 3 168.406644 53.7865564 92.9922114 0.19 1137
1139 3 168.866434 53.7648622 93.0637957 0.19 1138
1140 3 164.339625 54.3224022 94.300204 0.19 1129
1141 3 164.026523 53.9617762 94.6185291 0.19 1140
1142 3 163.685899 53.88057 94.8449772 0.19 1141
1143 3 163.391311 54.1029907 94.912477 0.19 1142
1144 3 163.256777 54.4608955 94.8867339 0.19 1143
1145 3 163.119805 54.8950567 94.6914409 0.19 1144
1146 3 163.274171 55.3748632 94.4694843 0.19 1145
1147 3 160.752099 57.5825246 93.0716371 0.19 1121
1148 3 160.342872 57.4740745 93.377396 0.19 1147
1149 3 159.936552 57.3677681 93.6821957 0.19 1148
1150 3 159.532871 57.2633203 93.9860625 0.19 1149
1151 3 159.120127 57.3229131 94.0118559 0.19 1150
1152 3 158.721119 57.4689578 94.1066695 0.19 1151
1153 3 158.301123 57.5383737 94.0088407 0.19 1152
1154 3 157.885917 57.548829 94.0083416 0.19 1153
1155 3 157.481852 57.5349905 94.1461448 0.19 1154
1156 3 157.081047 57.5828433 94.2561947 0.19 1155
1157 3 156.70224 57.7623314 94.490139 0.19 1156
1158 3 156.259625 57.8180195 94.1041945 0.19 1157
1159 3 155.817075 57.8742123 93.7184261 0.19 1158
1160 3 155.837189 58.3412912 93.4228871 0.19 1159
1161 3 155.864527 58.7880068 93.123122 0.19 1160
1162 3 155.909762 59.1700342 92.8152171 0.19 1161
1163 3 155.999127 59.3757755 92.4900162 0.19 1162
1164 3 156.243522 59.5300867 92.1720852 0.19 1163
1165 3 155.436674 58.0169902 93.9448673 0.19 1159
1166 3 155.03089 57.9898905 94.0393015 0.19 1165
1167 3 154.610991 57.7859118 94.1363055 0.19 1166
1168 3 154.187551 57.7085074 94.0824124 0.19 1167
1169 3 153.754181 57.6994536 93.8640841 0.19 1168
1170 3 153.174721 57.813071 93.4756456 0.19 1169
1171 3 152.877104 57.9998589 93.1198095 0.19 1170
1172 3 152.590351 58.3687133 92.7839638 0.19 1171
1173 3 152.430783 58.8123427 92.4649573 0.19 1172
1174 3 152.222011 59.2798609 92.1413184 0.19 1173
1175 3 152.154018 59.7553988 91.8279049 0.19 1174
1176 3 152.138261 60.2142077 91.5145868 0.19 1175
1177 3 152.136571 60.6123609 91.1942319 0.19 1176
1178 3 152.122725 60.8421797 90.8558573 0.19 1177
1179 3 152.10346 61.0460045 90.5136313 0.19 1178
1180 3 152.07958 61.3403108 90.1769963 0.19 1179
1181 3 151.998593 61.5079536 89.8230533 0.19 1180
1182 3 151.797217 61.6262882 89.4513146 0.19 1181
1183 3 151.710084 61.7318756 89.0813956 0.19 1182
1184 3 151.666417 61.8377223 88.6955622 0.19 1183
1185 3 151.638154 61.9564109 88.2599518 0.19 1184
1186 3 151.611923 62.1128872 87.6909115 0.19 1185
1187 3 150.992802 62.2013891 87.2866849 0.19 1186
1188 3 150.608168 62.2975845 86.9043536 0.19 1187
1189 3 150.504189 62.401007 86.5468208 0.19 1188
1190 3 150.588949 62.5146843 86.2057911 0.19 1189
1191 3 150.539245 62.6482576 85.8546713 0.19 1190
1192 3 150.315782 62.8345528 85.4921713 0.19 1191
1193 3 150.1252 63.1620849 85.1393207 0.19 1192
1194 3 150.153629 63.4217085 84.8004233 0.19 1193
1195 3 150.019951 63.7666397 84.4522447 0.19 1194
1196 3 149.966964 64.0005358 84.1054921 0.19 1195
1197 3 149.951901 64.2506122 83.7621931 0.19 1196
1198 3 149.970482 64.6605304 83.4272691 0.19 1197
1199 3 149.997618 65.0922668 83.0930913 0.19 1198
1200 3 150.016276 65.4263716 82.7546126 0.19 1199
1201 3 150.056298 65.8875705 82.4223619 0.19 1200
1202 3 150.113872 66.3827803 82.0945246 0.19 1201
1203 3 150.203075 66.8499642 81.7753501 0.19 1202
1204 3 150.370262 67.1963909 81.4792256 0.19 1203
1205 3 150.372157 67.6500719 81.232613 0.19 1204
1206 3 150.169125 68.1014745 81.1251056 0.19 1205
1207 3 149.926496 68.5572342 81.0619291 0.19 1206
1208 3 149.768214 69.0266363 80.9909891 0.19 1207
1209 3 149.480673 69.5266356 80.8277413 0.19 1208
1210 3 149.157235 69.9945913 80.7682593 0.19 1209
1211 3 148.838276 70.4478628 80.7604321 0.19 1210
1212 3 148.566398 70.8874876 80.8017182 0.19 1211
1213 3 148.428529 71.2993705 80.9362514 0.19 1212
1214 3 148.218269 71.7546108 80.9388828 0.19 1213
1215 3 148.083445 72.2537981 80.8145873 0.19 1214
1216 3 147.849125 72.7261826 80.7699581 0.19 1215
1217 3 147.636587 73.1885982 80.7584674 0.19 1216
1218 3 147.586044 73.6474562 80.7633447 0.19 1217
1219 3 147.593468 74.1053325 80.7741951 0.19 1218
1220 3 147.614054 74.5631511 80.7874184 0.19 1219
1221 3 147.61694 75.020868 80.8019556 0.19 1220
1222 3 147.554432 75.4774476 80.8183261 0.19 1221
1223 3 147.716684 75.934927 80.8428027 0.19 1222
1224 3 147.813476 76.3873115 80.8807829 0.19 1223
1225 3 147.8929 76.826943 80.9556805 0.19 1224
1226 3 147.986134 77.2337972 81.1274136 0.19 1225
1227 3 148.129252 77.6679517 81.2146088 0.19 1226
1228 3 148.419044 78.1049523 81.2893028 0.19 1227
1229 3 148.697393 78.5121438 81.4078792 0.19 1228
1230 3 148.794241 78.8242199 81.6696691 0.19 1229
1231 3 148.754244 79.0057491 81.9828157 0.19 1230
1232 3 148.487179 78.8924539 82.3063474 0.19 1231
1233 3 148.120213 78.497666 82.6288206 0.19 1232
1234 3 147.721046 78.009667 82.9521554 0.19 1233
1235 3 151.729797 61.8225857 87.3276001 0.19 1186
1236 3 151.607687 61.5663474 86.9465515 0.19 1235
1237 3 151.606829 61.4299251 86.5840482 0.19 1236
1238 3 151.737988 61.1792779 86.2263649 0.19 1237
1239 3 151.772828 60.8875541 85.8587989 0.19 1238
1240 3 153.219223 57.5551519 94.3672947 0.19 1169
1241 3 152.933406 57.4590613 94.7636634 0.19 1240
1242 3 152.585132 57.39373 95.1071588 0.19 1241
1243 3 152.21826 57.3909283 95.437826 0.19 1242
1244 3 151.858656 57.545242 95.7831783 0.19 1243
1245 3 151.461756 57.8103179 95.6933291 0.19 1244
1246 3 151.044248 57.9478646 95.4945977 0.19 1245
1247 3 150.628592 58.0269858 95.3680652 0.19 1246
1248 3 150.214815 58.1397812 95.2242548 0.19 1247
1249 3 149.829386 58.3274948 95.298833 0.19 1248
1250 3 149.433156 58.458504 95.3053438 0.19 1249
1251 3 149.043598 58.6727141 95.2860142 0.19 1250
1252 3 148.638415 58.7770012 95.2035172 0.19 1251
1253 3 148.223825 58.8802069 95.0106278 0.19 1252
1254 3 147.820725 59.0014765 94.8937247 0.19 1253
1255 3 147.436529 59.2625472 94.7701052 0.19 1254
1256 3 147.047414 59.5055524 94.4991252 0.19 1255
1257 3 146.696311 59.8803771 94.1888688 0.19 1256
1258 3 146.412364 60.2453564 93.8601377 0.19 1257
1259 3 146.288398 60.4424593 93.5186642 0.19 1258
1260 3 146.224312 60.5760842 93.1722939 0.19 1259
1261 3 146.180413 60.6884583 92.8240348 0.19 1260
1262 3 151.967465 57.0969205 96.0779392 0.19 1244
1263 3 152.201963 56.6926153 96.3814887 0.19 1262
1264 3 152.394135 56.4010812 96.6783593 0.19 1263
1265 3 152.713158 56.0132812 96.9274623 0.19 1264
1266 3 153.075289 55.613339 97.0620275 0.19 1265
1267 3 153.46023 55.1886879 97.2379047 0.19 1266
1268 3 153.846376 54.7836681 97.3160057 0.19 1267
1269 3 156.905705 57.6943357 94.852349 0.19 1157
1270 3 157.288655 57.6357064 95.2322166 0.19 1269
1271 3 157.791443 57.5835404 95.62405 0.19 1270
1272 3 158.474509 57.5414964 96.0341733 0.19 1271
1273 3 158.898906 57.8510496 95.8807959 0.19 1272
1274 3 159.317811 57.9607821 95.8171347 0.19 1273
1275 3 159.728304 57.9546913 95.7374137 0.19 1274
1276 3 160.118372 57.8001304 95.5192414 0.19 1275
1277 3 160.561718 58.1587577 95.487914 0.19 1276
1278 3 160.991199 58.4408016 95.3262113 0.19 1277
1279 3 161.431037 58.8194903 95.1750363 0.19 1278
1280 3 161.87751 59.1495261 95.1350628 0.19 1279
1281 3 162.311423 59.3142172 95.0732137 0.19 1280
1282 3 162.736102 59.443861 94.8861051 0.19 1281
1283 3 163.160905 59.5487191 94.6946922 0.19 1282
1284 3 163.591457 59.6114721 94.6171171 0.19 1283
1285 3 164.022103 59.6560995 94.5350208 0.19 1284
1286 3 164.446535 59.6876899 94.3253801 0.19 1285
1287 3 164.863247 59.6096258 94.0899184 0.19 1286
1288 3 165.295959 59.6351413 93.9514747 0.19 1287
1289 3 165.734446 59.7465441 93.7306179 0.19 1288
1290 3 166.181802 59.9210931 93.5192383 0.19 1289
1291 3 166.644877 60.1952624 93.4201122 0.19 1290
1292 3 167.099256 60.3661085 93.2525023 0.19 1291
1293 3 167.551875 60.4581849 93.1662317 0.19 1292
1294 3 168.002058 60.508746 93.0368746 0.19 1293
1295 3 168.445604 60.4163243 93.0536011 0.19 1294
1296 3 168.869036 60.0302157 93.1948555 0.19 1295
1297 3 169.275917 59.3375909 93.6006128 0.19 1296
1298 3 169.629036 59.8079563 93.0609887 0.19 1297
1299 3 169.840782 60.0683164 92.611355 0.19 1298
1300 3 170.117368 60.2780887 92.1604258 0.19 1299
1301 3 170.733817 60.5498385 91.6143175 0.19 1300
1302 3 170.816693 61.5229267 91.324123 0.19 1301
1303 3 170.877871 62.1675783 90.6370122 0.19 1302
1304 3 170.891135 62.2728664 90.2766688 0.19 1303
1305 3 171.316533 61.6801388 89.5305525 0.19 1304
1306 3 171.731795 61.6430371 89.1433722 0.19 1305
1307 3 172.074013 61.3937283 88.6923291 0.19 1306
1308 3 172.226738 60.94099 88.0799479 0.19 1307
1309 3 170.859921 61.2887379 89.316039 0.19 1305
1310 3 170.458766 61.011777 88.955849 0.19 1309
1311 3 170.213954 60.971971 88.5181458 0.19 1310
1312 3 169.867901 61.0241536 87.9235499 0.19 1311
1313 3 170.463488 62.7324999 90.909031 0.19 1303
1314 3 170.043546 63.162198 91.0649396 0.19 1313
1315 3 169.623921 63.5157024 91.2651313 0.19 1314
1316 3 169.218734 63.8794051 91.3524593 0.19 1315
1317 3 168.842311 64.2447916 91.4183611 0.19 1316
1318 3 168.534735 64.6040863 91.5331592 0.19 1317
1319 3 168.402263 64.9423367 91.8163462 0.19 1318
1320 3 168.278863 65.2647045 92.1582196 0.19 1319
1321 3 168.009064 65.5612592 92.5081593 0.19 1320
1322 3 167.610311 66.0117085 92.2443472 0.19 1321
1323 3 167.21498 66.4336859 92.0862487 0.19 1322
1324 3 166.833194 66.8716161 91.883809 0.19 1323
1325 3 166.4793 67.2779461 91.8101701 0.19 1324
1326 3 166.20144 67.6775765 91.8026467 0.19 1325
1327 3 166.121715 68.0871825 91.8654661 0.19 1326
1328 3 166.115748 68.4748341 92.0415962 0.19 1327
1329 3 166.140494 68.8958768 92.1196981 0.19 1328
1330 3 166.176805 69.3300437 92.159702 0.19 1329
1331 3 166.217262 69.7695223 92.1846811 0.19 1330
1332 3 166.258924 70.2111629 92.2038994 0.19 1331
1333 3 166.742121 70.7111328 92.249979 0.19 1332
1334 3 167.231778 71.3240632 91.926173 0.19 1333
1335 3 167.238163 71.5779382 91.55961 0.19 1334
1336 3 167.243427 71.9736565 91.1956927 0.19 1335
1337 3 167.205176 72.3488406 90.8278884 0.19 1336
1338 3 167.038647 72.5188476 90.4463181 0.19 1337
1339 3 167.012107 72.5925164 90.0740367 0.19 1338
1340 3 167.091452 72.5281126 89.7079004 0.19 1339
1341 3 166.941957 72.5404877 89.3254095 0.19 1340
1342 3 166.848131 72.5810081 88.9481593 0.19 1341
1343 3 166.707085 72.5758056 88.5666804 0.19 1342
1344 3 166.81276 72.4572035 88.2032375 0.19 1343
1345 3 166.853963 72.3884823 87.8360244 0.19 1344
1346 3 166.861717 72.1867482 87.4638922 0.19 1345
1347 3 167.265381 71.6552649 92.3077361 0.19 1334
1348 3 167.740349 72.042462 92.7216518 0.19 1347
1349 3 168.174307 72.4507616 93.0436615 0.19 1348
1350 3 168.566998 72.8799865 93.2743255 0.19 1349
1351 3 168.832082 73.2602801 93.5998412 0.19 1350
1352 3 169.201256 73.6425918 93.9673666 0.19 1351
1353 3 168.991505 74.0494046 93.9409366 0.19 1352
1354 3 168.972827 74.4773838 93.9111729 0.19 1353
1355 3 169.088725 74.9108129 93.8389084 0.19 1354
1356 3 169.418118 75.338896 93.643206 0.19 1355
1357 3 169.815234 75.5790169 93.4501692 0.19 1356
1358 3 170.237566 75.7057379 93.3957305 0.19 1357
1359 3 170.668719 75.7945195 93.3878709 0.19 1358
1360 3 169.583114 73.6254241 94.3628046 0.19 1352
1361 3 169.911565 73.6483283 94.7536152 0.19 1360
1362 3 170.080134 73.7890376 95.1334859 0.19 1361
1363 3 170.222793 73.8606218 95.5088843 0.19 1362
1364 3 170.484719 74.0464995 95.8935155 0.19 1363
1365 3 170.653941 74.1484156 96.2683844 0.19 1364
1366 3 170.901475 74.3798889 96.6495477 0.19 1365
1367 3 171.001334 74.5889115 97.0179332 0.19 1366
1368 3 171.015484 74.6592821 97.3757797 0.19 1367
1369 3 170.958488 74.7735317 97.7269622 0.19 1368
1370 3 170.733354 74.7212856 98.0601663 0.19 1369
1371 3 170.546786 74.6203985 98.3884583 0.19 1370
1372 3 170.210432 74.4827731 98.6908945 0.19 1371
1373 3 169.817659 74.3417793 98.9509543 0.19 1372
1374 3 169.403392 74.2279347 99.1090698 0.19 1373
1375 3 168.984104 74.085507 99.3493538 0.19 1374
1376 3 168.686159 74.0503939 98.9843115 0.19 1375
1377 3 168.525478 73.9232828 98.6230344 0.19 1376
1378 3 168.391524 73.9019741 98.2624269 0.19 1377
1379 3 168.154369 73.8514239 97.8933328 0.19 1378
1380 3 168.012395 73.6628484 97.5256296 0.19 1379
1381 3 168.735263 74.0487258 99.6819841 0.19 1375
1382 3 168.616185 73.7089008 100.015476 0.19 1381
1383 3 168.546498 73.2787923 100.347859 0.19 1382
1384 3 168.496895 72.8790438 100.679074 0.19 1383
1385 3 168.458586 72.6582207 101.011222 0.19 1384
1386 3 168.386997 72.5071995 101.34078 0.19 1385
1387 3 168.204135 72.3867973 101.664245 0.19 1386
1388 3 168.146477 72.3462155 101.992382 0.19 1387
1389 3 168.14836 72.4563061 102.323708 0.19 1388
1390 3 168.154312 72.5053655 102.652087 0.19 1389
1391 3 168.161107 72.6543594 102.980528 0.19 1390
1392 3 168.116071 72.7314853 103.303867 0.19 1391
1393 3 168.386324 72.983216 103.638872 0.19 1392
1394 3 168.757677 73.2847804 103.974612 0.19 1393
1395 3 169.118374 73.5617128 104.302939 0.19 1394
1396 3 169.347524 73.7152592 104.609513 0.19 1395
1397 3 169.245851 73.9553529 104.870377 0.19 1396
1398 3 169.071451 74.2640602 105.037821 0.19 1397
1399 3 169.016442 74.576055 105.283702 0.19 1398
1400 3 167.215615 72.7296733 92.5552363 0.19 1348
1401 3 166.962657 73.2156109 92.6355965 0.19 1400
1402 3 166.69346 73.651958 92.6648285 0.19 1401
1403 3 166.537203 74.080285 92.6968686 0.19 1402
1404 3 166.298874 74.480851 92.755439 0.19 1403
1405 3 166.139091 74.8550742 92.9250495 0.19 1404
1406 3 165.86087 75.2445982 92.9966054 0.19 1405
1407 3 165.851064 70.4971628 92.1707072 0.19 1332
1408 3 165.43432 70.6824629 92.1230404 0.19 1407
1409 3 165.0312 71.0068829 92.0457018 0.19 1408
1410 3 164.633819 71.4032447 91.881049 0.19 1409
1411 3 164.235637 71.7586037 91.8578848 0.19 1410
1412 3 163.833454 72.0291187 91.9767155 0.19 1411
1413 3 163.421197 72.199114 92.0076648 0.19 1412
1414 3 163.020059 72.485787 92.0146264 0.19 1413
1415 3 162.619762 72.7701719 92.0290996 0.19 1414
1416 3 162.210303 72.9269698 92.0913548 0.19 1415
1417 3 161.81354 73.1545853 92.2975153 0.19 1416
1418 3 167.84727 65.4407774 92.8607953 0.19 1321
1419 3 167.532641 65.3054353 93.2017649 0.19 1418
1420 3 167.205918 65.1841295 93.5420446 0.19 1419
1421 3 166.991592 65.1170427 93.8924115 0.19 1420
1422 3 166.678839 65.1387651 94.2412592 0.19 1421
1423 3 166.360563 64.9977927 94.5783988 0.19 1422
1424 3 166.202192 65.1403779 94.9442155 0.19 1423
1425 3 166.003647 65.3776943 95.3129815 0.19 1424
1426 3 165.963668 65.6717003 95.6947163 0.19 1425
1427 3 165.999066 65.9875164 96.0810041 0.19 1426
1428 3 166.102281 66.3130742 96.4700377 0.19 1427
1429 3 166.33345 66.6470861 96.8646509 0.19 1428
1430 3 166.445143 66.9421778 97.247227 0.19 1429
1431 3 166.506334 67.1673585 97.6208215 0.19 1430
1432 3 166.535011 67.2226203 97.9819215 0.19 1431
1433 3 166.556936 67.2677534 98.3402408 0.19 1432
1434 3 166.590689 67.4521074 98.7040221 0.19 1433
1435 3 171.182185 60.3444783 91.6367983 0.19 1301
1436 3 171.645534 60.3037549 91.6793706 0.19 1435
1437 3 172.114344 60.3211333 91.7465491 0.19 1436
1438 3 172.583869 60.3473857 91.867541 0.19 1437
1439 3 173.049123 60.3412963 92.1254925 0.19 1438
1440 3 173.549002 60.5810201 91.9432666 0.19 1439
1441 3 174.060368 60.8874012 91.8990533 0.19 1440
1442 3 174.588292 61.0620348 91.8794174 0.19 1441
1443 3 175.185209 61.2101034 91.828734 0.19 1442
1444 3 175.951842 61.3000512 92.0183341 0.19 1443
1445 3 176.000981 61.1118684 91.6240747 0.19 1444
1446 3 176.104429 61.060374 91.2250813 0.19 1445
1447 3 176.345696 60.9838292 90.780873 0.19 1446
1448 3 176.972648 61.1308171 90.2368497 0.19 1447
1449 3 176.760783 61.1495405 89.8401913 0.19 1448
1450 3 176.800041 61.1502349 89.4413182 0.19 1449
1451 3 176.647708 61.3821285 88.9930901 0.19 1450
1452 3 176.592018 61.6077913 88.4115813 0.19 1451
1453 3 177.473204 61.5297875 90.5027052 0.19 1448
1454 3 177.987587 61.9306444 90.6093539 0.19 1453
1455 3 178.527105 62.2276439 90.5969918 0.19 1454
1456 3 179.150036 62.6443628 90.4173975 0.19 1455
1457 3 179.954495 62.9802483 90.1836549 0.19 1456
1458 3 179.829135 63.3238382 89.3768154 0.19 1457
1459 3 179.970252 63.319554 88.844222 0.19 1458
1460 3 180.03295 63.211576 88.4053503 0.19 1459
1461 3 180.07492 63.2117244 88.0079941 0.19 1460
1462 3 178.942792 63.67143 89.6229963 0.19 1457
1463 3 178.281424 64.1873692 89.2650745 0.19 1462
1464 3 177.745196 64.5746117 89.1198569 0.19 1463
1465 3 177.254576 64.8598643 89.0510233 0.19 1464
1466 3 176.772392 64.966863 88.9985487 0.19 1465
1467 3 181.067755 63.4510132 90.2168874 0.19 1457
1468 3 181.835102 63.7459084 90.1464931 0.19 1467
1469 3 182.546586 64.0912347 89.8665496 0.19 1468
1470 3 183.407922 64.6498988 89.4196368 0.19 1469
1471 3 183.494701 64.7804742 89.0217028 0.19 1470
1472 3 183.165954 64.8667788 88.5480979 0.19 1471
1473 3 182.544699 64.9507572 87.918664 0.19 1472
1474 3 182.121609 64.7061749 88.4493779 0.19 1473
1475 3 182.27682 64.5674588 88.8687627 0.19 1474
1476 3 182.709772 64.4373689 89.202094 0.19 1475
1477 3 183.407922 64.6498988 89.4196368 0.19 1476
1478 3 183.873329 64.7739792 89.6507789 0.19 1477
1479 3 184.351047 65.0643606 89.7197514 0.19 1478
1480 3 184.836816 65.3267655 89.6282279 0.19 1479
1481 3 185.317597 65.6532294 89.6064182 0.19 1480
1482 3 185.796495 65.8924306 89.564713 0.19 1481
1483 3 186.281589 66.2253316 89.4252331 0.19 1482
1484 3 186.7597 66.4064819 89.3383653 0.19 1483
1485 3 187.241122 66.5634777 89.1809876 0.19 1484
1486 3 187.714683 66.6942717 89.117752 0.19 1485
1487 3 188.1876 66.8784732 89.0491834 0.19 1486
1488 3 188.667837 67.2499619 88.8703388 0.19 1487
1489 3 188.638715 67.3119104 88.4585701 0.19 1488
1490 3 188.553465 67.3298335 87.9940801 0.19 1489
1491 3 188.765779 67.2630908 87.4069801 0.19 1490
1492 3 189.104033 66.782924 89.232442 0.19 1488
1493 3 189.564466 66.8280287 89.2690402 0.19 1492
1494 3 180.292039 63.8554694 90.7122564 0.19 1457
1495 3 180.486305 64.4659227 90.9268397 0.19 1494
1496 3 180.717903 64.9934295 91.0113027 0.19 1495
1497 3 180.729122 65.4691139 90.9838487 0.19 1496
1498 3 180.51775 65.9417191 90.7866732 0.19 1497
1499 3 176.298714 60.7605793 92.5960302 0.19 1444
1500 3 176.58084 60.2668386 93.0307329 0.19 1499
1501 3 176.649588 59.8029291 93.3989868 0.19 1500
1502 3 176.620092 59.4531441 93.747448 0.19 1501
1503 3 176.485956 58.9804538 94.0710691 0.19 1502
1504 3 176.159357 58.460704 94.3740756 0.19 1503
1505 3 175.832941 57.9884974 94.6773238 0.19 1504
1506 3 175.695583 57.7018833 95.0046922 0.19 1505
1507 3 175.626964 57.4236925 95.3353189 0.19 1506
1508 3 175.575675 56.9856671 95.6527317 0.19 1507
1509 3 175.530711 56.4947038 95.964248 0.19 1508
1510 3 175.964719 61.8525495 92.5620042 0.19 1444
1511 3 175.981172 62.3080476 92.8697559 0.19 1510
1512 3 175.991934 62.686222 93.2182025 0.19 1511
1513 3 176.002502 63.0395636 93.5674999 0.19 1512
1514 3 176.017874 63.395363 93.8796846 0.19 1513
1515 3 176.04685 63.7828745 94.0807951 0.19 1514
1516 3 176.092031 64.1536485 94.3418775 0.19 1515
1517 3 176.191101 64.5515846 94.5391589 0.19 1516
1518 3 176.416053 64.9386709 94.8402747 0.19 1517
1519 3 176.521706 65.3087711 95.1309458 0.19 1518
1520 3 176.606543 65.7050556 95.3212675 0.19 1519
1521 3 176.72863 66.088342 95.5736835 0.19 1520
1522 3 177.000499 66.5146215 95.7619966 0.19 1521
1523 3 177.208504 66.9101594 96.0157993 0.19 1522
1524 3 177.551364 67.3435765 96.2131647 0.19 1523
1525 3 177.888548 67.7499692 96.4936356 0.19 1524
1526 3 178.094083 68.1466382 96.732713 0.19 1525
1527 3 178.36474 68.6046219 96.7988428 0.19 1526
1528 3 178.475788 68.9816743 97.0454081 0.19 1527
1529 3 178.530547 69.3312136 97.3480868 0.19 1528
1530 3 178.574081 69.6788755 97.6409125 0.19 1529
1531 3 178.638103 70.04855 97.8502755 0.19 1530
1532 3 178.759189 70.3809326 98.1604604 0.19 1531
1533 3 179.044519 70.6859312 98.5165642 0.19 1532
1534 3 179.31922 70.8887236 98.87905 0.19 1533
1535 3 179.399904 70.8148005 99.2166579 0.19 1534
1536 3 179.380146 70.4962509 99.5335637 0.19 1535
1537 3 179.280019 70.146542 99.8416893 0.19 1536
1538 3 179.040227 69.9492721 100.147765 0.19 1537
1539 3 178.87745 69.8735147 100.46173 0.19 1538
1540 3 178.641016 69.950759 100.773517 0.19 1539
1541 3 178.517611 69.997592 101.074922 0.19 1540
1542 3 178.393579 70.1689917 101.347488 0.19 1541
1543 3 178.123126 70.316468 101.520027 0.19 1542
1544 3 177.84318 70.2196611 101.766904 0.19 1543
1545 3 177.752844 70.3798324 102.071015 0.19 1544
1546 3 177.735665 70.6376992 102.395672 0.19 1545
1547 3 177.74691 70.93223 102.727098 0.19 1546
1548 3 177.76934 71.2399308 103.060113 0.19 1547
1549 3 177.796025 71.5514373 103.392729 0.19 1548
1550 3 173.380158 60.4037353 92.518654 0.19 1439
1551 3 173.551665 60.1325327 92.8758045 0.19 1550
1552 3 173.77996 59.7983229 93.2309888 0.19 1551
1553 3 173.863872 59.5430149 93.5811826 0.19 1552
1554 3 173.901378 59.2186847 93.9216918 0.19 1553
1555 3 173.970937 59.0424263 94.2743865 0.19 1554
1556 3 174.154604 58.9439582 94.639511 0.19 1555
1557 3 174.180913 58.8690455 94.9944758 0.19 1556
1558 3 174.090647 58.8498693 95.3446044 0.19 1557
1559 3 173.808375 58.9743979 95.6919987 0.19 1558
1560 3 173.501934 59.0979909 96.0365334 0.19 1559
1561 3 173.308419 59.0723938 96.3751813 0.19 1560
1562 3 173.042465 58.9762701 96.7016449 0.19 1561
1563 3 172.902257 58.8723055 97.0339891 0.19 1562
1564 3 172.753001 58.7590163 97.363095 0.19 1563
1565 3 172.45145 58.6262811 97.6785829 0.19 1564
1566 3 172.019081 58.2908783 97.2754074 0.19 1565
1567 3 171.627843 58.0009925 96.8778364 0.19 1566
1568 3 171.365455 57.8473967 96.5062673 0.19 1567
1569 3 170.968687 57.5774449 96.1315232 0.19 1568
1570 3 170.52278 57.303415 95.8018414 0.19 1569
1571 3 170.067546 57.133791 95.6147089 0.19 1570
1572 3 169.603767 56.9483581 95.4244119 0.19 1571
1573 3 169.157203 56.9439171 95.47174 0.19 1572
1574 3 168.701824 56.8299256 95.456586 0.19 1573
1575 3 168.234339 56.5388647 95.4051926 0.19 1574
1576 3 167.960188 56.6613446 95.0522656 0.19 1575
1577 3 167.872636 56.8597963 94.7351348 0.19 1576
1578 3 167.895277 57.2442864 94.4842727 0.19 1577
1579 3 168.029337 57.6847862 94.3530999 0.19 1578
1580 3 168.378208 58.1978776 94.1655251 0.19 1579
1581 3 168.811609 58.7305847 93.9986106 0.19 1580
1582 3 169.275917 59.3375909 93.6006128 0.19 1581
1583 3 169.502361 59.9002646 94.2465785 0.19 1582
1584 3 169.884727 60.3574336 94.7475327 0.19 1583
1585 3 170.316308 60.7779462 95.1737466 0.19 1584
1586 3 170.742869 61.1941057 95.5242199 0.19 1585
1587 3 171.10821 61.6341341 95.7258614 0.19 1586
1588 3 171.292726 62.0486303 95.9101407 0.19 1587
1589 3 171.454785 62.5213736 95.8758928 0.19 1588
1590 3 171.720028 62.9913679 95.9037793 0.19 1589
1591 3 171.868038 63.4351081 95.9554803 0.19 1590
1592 3 172.014489 63.8623835 96.0501923 0.19 1591
1593 3 172.281242 64.3711441 95.89966 0.19 1592
1594 3 172.442569 64.8705435 95.6421863 0.19 1593
1595 3 172.617747 65.3205632 95.3434375 0.19 1594
1596 3 172.938897 65.6311678 95.0312087 0.19 1595
1597 3 167.959063 56.286119 95.709051 0.19 1575
1598 3 167.850624 55.9158307 96.013215 0.19 1597
1599 3 167.816977 55.5698903 96.3244642 0.19 1598
1600 3 167.839212 55.4137445 96.6589132 0.19 1599
1601 3 167.925815 55.3791195 97.0105395 0.19 1600
1602 3 168.149379 55.5195065 97.3916056 0.19 1601
1603 3 168.250948 55.6058217 97.7544339 0.19 1602
1604 3 168.320346 55.814474 98.126042 0.19 1603
1605 3 168.78755 56.1778878 98.3344512 0.19 1604
1606 3 169.254179 56.4464745 98.6601791 0.19 1605
1607 3 169.709726 56.519916 99.0100025 0.19 1606
1608 3 170.160578 56.5275666 99.3653278 0.19 1607
1609 3 170.596688 56.6984846 99.1577992 0.19 1608
1610 3 171.036384 56.907351 99.0321132 0.19 1609
1611 3 171.477431 57.3237481 98.825951 0.19 1610
1612 3 171.895841 57.7967158 98.5824675 0.19 1611
1613 3 172.240179 58.2254553 98.3120522 0.19 1612
1614 3 172.379857 58.4585787 98.0024778 0.19 1613
1615 3 172.45145 58.6262811 97.6785829 0.19 1614
1616 3 170.171838 56.4701661 99.6946943 0.19 1608
1617 3 170.187813 56.451074 100.026218 0.19 1616
1618 3 170.217132 56.547364 100.36847 0.19 1617
1619 3 170.257661 56.5275744 100.69757 0.19 1618
1620 3 170.342663 56.4690483 101.023616 0.19 1619
1621 3 170.549382 56.4107336 101.355295 0.19 1620
1622 3 170.64317 56.3569182 101.677938 0.19 1621
1623 3 170.711479 56.3529252 102.002072 0.19 1622
1624 3 170.792714 56.0703489 102.296808 0.19 1623
1625 3 170.984785 55.7499756 102.592288 0.19 1624
1626 3 171.065104 55.5613436 102.89283 0.19 1625
1627 3 171.108209 55.4164758 103.194105 0.19 1626
1628 3 167.925635 55.4338344 98.3920041 0.19 1604
1629 3 167.592485 55.2216895 98.6791896 0.19 1628
1630 3 167.411214 55.0859438 98.9864219 0.19 1629
1631 3 167.185667 54.9798374 99.2914178 0.19 1630
1632 3 167.110751 54.916181 99.6130738 0.19 1631
1633 3 167.096008 54.9211713 99.946471 0.19 1632
1634 3 167.087964 54.6734838 100.249258 0.19 1633
1635 3 167.088414 54.4351643 100.552151 0.19 1634
1636 3 167.083725 54.0605887 100.836822 0.19 1635
1637 3 167.024757 53.560479 101.061422 0.19 1636
1638 3 166.916559 53.070976 101.242788 0.19 1637
1639 3 166.66048 52.6146907 101.297422 0.19 1638
1640 3 166.453131 52.1748829 101.372101 0.19 1639
1641 3 166.095891 51.8231266 101.277899 0.19 1640
1642 3 165.682342 51.6440568 101.013606 0.19 1641
1643 3 165.241913 51.3834895 100.672585 0.19 1642
1644 3 167.077139 54.4431275 101.410943 0.19 1636
1645 3 166.99021 54.5612886 101.81923 0.19 1644
1646 3 167.152709 54.6562609 102.192752 0.19 1645
1647 3 167.285265 54.8941571 102.554853 0.19 1646
1648 3 167.485988 55.1952524 102.904894 0.19 1647
1649 3 167.493724 55.5165151 103.199784 0.19 1648
1650 3 167.283287 55.862648 103.377858 0.19 1649
1651 3 167.049622 56.1939881 103.599152 0.19 1650
1652 3 166.952512 56.5585767 103.757676 0.19 1651
1653 3 166.871457 56.9089785 103.961705 0.19 1652
1654 3 166.691085 57.2843303 104.059486 0.19 1653
1655 3 166.63379 57.6807794 104.127904 0.19 1654
1656 3 166.617705 58.0842612 104.186142 0.19 1655
1657 3 166.327182 58.7247824 104.087313 0.19 1656
1658 3 166.13423 59.1152594 104.125811 0.19 1657
1659 3 166.24499 59.27342 104.318946 0.19 1658
1660 3 166.306452 59.0135339 104.479927 0.19 1659
1661 3 166.39567 58.5883066 104.511198 0.19 1660
1662 3 166.617705 58.0842612 104.186142 0.19 1661
1663 3 160.112398 57.5886543 95.1392477 0.19 1276
1664 3 160.15638 57.4960111 94.7788238 0.19 1663
1665 3 159.89059 57.3243157 94.3798455 0.19 1664
1666 3 159.532871 57.2633203 93.9860625 0.19 1665
1667 3 158.112942 57.0167563 96.3695955 0.19 1272
1668 3 157.797387 56.5559796 96.4565713 0.19 1667
1669 3 157.663089 56.1264503 96.4852527 0.19 1668
1670 3 157.607302 55.7048393 96.5428445 0.19 1669
1671 3 157.605155 55.2763046 96.7444656 0.19 1670
1672 3 157.659728 54.8972129 97.0108589 0.19 1671
1673 3 157.830062 54.6739158 97.3290295 0.19 1672
1674 3 157.841176 54.4395853 97.6373445 0.19 1673
1675 3 157.708108 54.446838 97.9671092 0.19 1674
1676 3 157.667712 54.3994128 98.2990286 0.19 1675
1677 3 157.657455 54.332738 98.6310657 0.19 1676
1678 3 158.299836 57.742953 96.8771305 0.19 1272
1679 3 157.848301 57.9753693 97.4785189 0.19 1678
1680 3 157.035299 58.1741072 98.0845853 0.19 1679
1681 3 157.022566 59.2050519 97.235454 0.19 1680
1682 3 156.975828 59.7200837 96.7143494 0.19 1681
1683 3 156.868184 60.1500197 96.3532343 0.19 1682
1684 3 156.575677 60.4354354 96.0828816 0.19 1683
1685 3 156.202568 60.3918786 95.9679347 0.19 1684
1686 3 155.829114 60.4033773 95.9903932 0.19 1685
1687 3 155.49656 60.5010834 96.2135566 0.19 1686
1688 3 155.224859 60.4788308 96.4977373 0.19 1687
1689 3 155.13355 60.4175505 96.8200444 0.19 1688
1690 3 155.109518 60.3412549 97.1558815 0.19 1689
1691 3 155.10759 60.2595807 97.495393 0.19 1690
1692 3 155.616358 59.9547864 97.8094487 0.19 1691
1693 3 156.204159 59.4158695 98.0522806 0.19 1692
1694 3 157.035299 58.1741072 98.0845853 0.19 1693
1695 3 157.467453 59.4227599 97.95794 0.19 1694
1696 3 157.819459 60.1186304 98.1005897 0.19 1695
1697 3 157.972669 60.6167647 98.2190516 0.19 1696
1698 3 158.044972 61.0117508 98.3754374 0.19 1697
1699 3 158.072947 61.2946932 98.6696247 0.19 1698
1700 3 158.031334 61.4343142 98.9977536 0.19 1699
1701 3 157.862282 61.6607867 99.3471446 0.19 1700
1702 3 157.756922 61.9124445 99.7106811 0.19 1701
1703 3 157.558005 62.1310504 100.058453 0.19 1702
1704 3 157.424924 62.2487304 100.384707 0.19 1703
1705 3 157.210356 62.4778721 100.681238 0.19 1704
1706 3 157.057358 62.7627928 100.893988 0.19 1705
1707 3 156.774717 62.9860083 101.181863 0.19 1706
1708 3 156.434197 63.0853653 101.483796 0.19 1707
1709 3 156.047032 62.8747177 101.753975 0.19 1708
1710 3 155.267321 63.3434951 101.407885 0.19 1709
1711 3 155.283952 63.94648 100.795865 0.19 1710
1712 3 154.874241 64.245255 100.237344 0.19 1711
1713 3 154.487095 64.663782 99.8238471 0.19 1712
1714 3 154.110291 65.1290928 99.4699581 0.19 1713
1715 3 153.74024 65.6102657 99.1537467 0.19 1714
1716 3 153.379297 66.0873126 98.8963531 0.19 1715
1717 3 153.038243 66.5304858 98.7838986 0.19 1716
1718 3 152.726638 66.9715271 98.6988341 0.19 1717
1719 3 152.480626 67.4369977 98.550821 0.19 1718
1720 3 152.420549 67.8709103 98.5446075 0.19 1719
1721 3 152.433273 68.280495 98.6359394 0.19 1720
1722 3 152.478004 68.6471644 98.8785511 0.19 1721
1723 3 152.520874 69.1632573 98.553405 0.19 1722
1724 3 152.573876 69.6617117 98.2226583 0.19 1723
1725 3 152.659138 70.0988449 97.8861545 0.19 1724
1726 3 152.832443 70.3648471 97.543853 0.19 1725
1727 3 152.895565 70.6090966 97.187715 0.19 1726
1728 3 152.935618 70.9654167 96.8322082 0.19 1727
1729 3 152.964903 71.2370375 96.4687552 0.19 1728
1730 3 153.037979 71.5833461 96.1097626 0.19 1729
1731 3 153.202434 71.7915609 95.7509133 0.19 1730
1732 3 153.248619 71.9479334 95.3782007 0.19 1731
1733 3 153.247498 72.0939017 95.0001888 0.19 1732
1734 3 153.222531 72.2607119 94.6211822 0.19 1733
1735 3 153.173265 72.500573 94.2453863 0.19 1734
1736 3 153.074455 72.9393754 93.8807644 0.19 1735
1737 3 153.207633 73.4540673 93.5669037 0.19 1736
1738 3 153.278788 73.9761048 93.324696 0.19 1737
1739 3 153.337073 74.4475264 93.2858656 0.19 1738
1740 3 153.395307 74.8766759 93.3990643 0.19 1739
1741 3 153.44048 75.3509416 93.3750919 0.19 1740
1742 3 153.471785 75.8821822 93.1753171 0.19 1741
1743 3 152.318914 68.3226581 99.1796741 0.19 1722
1744 3 152.033521 68.20884 99.4598075 0.19 1743
1745 3 151.71136 68.3004735 99.6828541 0.19 1744
1746 3 151.348111 68.3721517 99.7183028 0.19 1745
1747 3 150.972675 68.4970982 99.6375194 0.19 1746
1748 3 150.622825 68.6929498 99.7472787 0.19 1747
1749 3 150.260609 68.8333954 99.8030645 0.19 1748
1750 3 149.913708 69.0549982 99.8971344 0.19 1749
1751 3 149.542531 69.2555259 99.7701033 0.19 1750
1752 3 149.184832 69.5204198 99.6824515 0.19 1751
1753 3 148.808278 69.6782093 99.544806 0.19 1752
1754 3 148.421289 69.87725 99.2552158 0.19 1753
1755 3 148.044755 70.1959016 98.9146712 0.19 1754
1756 3 147.648583 70.3999564 98.539368 0.19 1755
1757 3 147.246218 70.5682619 98.1520422 0.19 1756
1758 3 146.845567 70.7426321 97.7658504 0.19 1757
1759 3 146.456643 70.9696054 97.3969872 0.19 1758
1760 3 146.101494 71.3471817 97.0800137 0.19 1759
1761 3 145.773026 71.6898556 96.8657797 0.19 1760
1762 3 145.458949 71.8866548 96.5383945 0.19 1761
1763 3 145.254427 72.0013237 96.1725631 0.19 1762
1764 3 144.987152 72.0365854 95.7727028 0.19 1763
1765 3 144.799293 71.8945167 95.3409933 0.19 1764
1766 3 144.597965 71.7558871 94.8519561 0.19 1765
1767 3 144.214964 71.3730524 94.1903919 0.19 1766
1768 3 144.152828 71.9153561 93.8660634 0.19 1767
1769 3 143.99832 72.4588524 93.5552542 0.19 1768
1770 3 143.942586 72.9799149 93.3089551 0.19 1769
1771 3 143.902258 73.4552284 93.219287 0.19 1770
1772 3 143.777749 73.9235995 93.1655249 0.19 1771
1773 3 143.757643 74.3970924 93.079947 0.19 1772
1774 3 143.763206 74.9142385 92.8437457 0.19 1773
1775 3 143.776676 75.4461122 92.5587042 0.19 1774
1776 3 143.789548 75.9772275 92.2782403 0.19 1775
1777 3 143.794225 76.4901853 92.060484 0.19 1776
1778 3 143.776326 76.9486293 92.0260261 0.19 1777
1779 3 143.666146 77.3728742 92.1086427 0.19 1778
1780 3 143.638007 77.852189 91.9949924 0.19 1779
1781 3 143.649122 78.3189738 91.9063722 0.19 1780
1782 3 143.662599 78.8049537 91.7193079 0.19 1781
1783 3 143.68099 79.2492995 91.5802417 0.19 1782
1784 3 143.678242 79.6618703 91.3145681 0.19 1783
1785 3 143.644855 79.9091956 90.9888221 0.19 1784
1786 3 143.58301 80.1264816 90.6441695 0.19 1785
1787 3 143.464631 80.4189052 90.3019145 0.19 1786
1788 3 143.537092 80.5325579 89.94037 0.19 1787
1789 3 143.532274 80.4712032 89.5658886 0.19 1788
1790 3 143.51579 80.4956917 89.2004042 0.19 1789
1791 3 144.168506 70.8960859 94.3322692 0.19 1767
1792 3 144.105955 70.4833883 94.2794614 0.19 1791
1793 3 144.028795 70.1528962 94.0136805 0.19 1792
1794 3 143.955067 69.89783 93.670922 0.19 1793
1795 3 143.905423 69.7875185 93.3084063 0.19 1794
1796 3 143.860756 69.6060304 92.9303803 0.19 1795
1797 3 143.869483 69.4969872 92.5568787 0.19 1796
1798 3 143.970334 69.2459503 92.1802362 0.19 1797
1799 3 143.976835 68.9568479 91.7957616 0.19 1798
1800 3 152.552969 68.9642677 99.2694835 0.19 1722
1801 3 152.627314 69.2755835 99.6557971 0.19 1800
1802 3 152.699473 69.5704044 100.034318 0.19 1801
1803 3 152.765519 69.821967 100.397836 0.19 1802
1804 3 152.815047 69.9607887 100.728056 0.19 1803
1805 3 152.878456 70.2360176 101.009291 0.19 1804
1806 3 152.943048 70.6034955 101.147312 0.19 1805
1807 3 153.015686 70.9997882 101.249752 0.19 1806
1808 3 153.110735 71.388492 101.388935 0.19 1807
1809 3 153.264469 71.7240658 101.67391 0.19 1808
1810 3 153.551413 72.0223107 102.018076 0.19 1809
1811 3 153.790939 72.2552312 102.371073 0.19 1810
1812 3 154.143132 72.3381521 102.722989 0.19 1811
1813 3 154.553385 72.4620667 103.066071 0.19 1812
1814 3 154.964972 72.4241673 103.363781 0.19 1813
1815 3 155.383269 72.2923797 103.56306 0.19 1814
1816 3 155.820734 72.0387464 103.51536 0.19 1815
1817 3 156.403242 71.7126674 103.501885 0.19 1816
1818 3 154.993748 63.3420282 100.483813 0.19 1711
1819 3 154.919347 62.8638319 100.334436 0.19 1818
1820 3 155.030321 62.4384605 100.255711 0.19 1819
1821 3 155.074263 62.0286501 100.188183 0.19 1820
1822 3 155.136301 61.6274125 100.121211 0.19 1821
1823 3 155.31954 61.2358234 100.045689 0.19 1822
1824 3 155.438846 60.8463221 99.9059624 0.19 1823
1825 3 155.652318 60.469571 99.6208451 0.19 1824
1826 3 155.816885 60.0168714 99.2604901 0.19 1825
1827 3 156.151881 59.3437259 98.8609125 0.19 1826
1828 3 157.035299 58.1741072 98.0845853 0.19 1827
1829 3 156.077936 57.3415225 98.273992 0.19 1828
1830 3 155.471826 57.1179772 98.2867023 0.19 1829
1831 3 155.047872 57.2155162 98.51461 0.19 1830
1832 3 154.744271 57.4348214 98.8283252 0.19 1831
1833 3 154.618986 57.7000195 99.1838518 0.19 1832
1834 3 155.212465 58.2691082 98.9741222 0.19 1833
1835 3 155.928144 58.4932474 98.724527 0.19 1834
1836 3 157.035299 58.1741072 98.0845853 0.19 1835
1837 3 156.852998 57.7039642 98.9915638 0.19 1836
1838 3 156.857642 57.5282143 99.5564448 0.19 1837
1839 3 157.039769 57.5648468 100.015725 0.19 1838
1840 3 157.118533 57.521221 100.394888 0.19 1839
1841 3 157.158128 57.4468477 100.743274 0.19 1840
1842 3 157.184201 57.3614059 101.080531 0.19 1841
1843 3 154.714133 57.2064562 99.6763999 0.19 1833
1844 3 154.908032 56.8020423 100.054171 0.19 1843
1845 3 154.999338 56.5566636 100.387686 0.19 1844
1846 3 155.065513 56.3194112 100.681019 0.19 1845
1847 3 155.160421 55.9489831 100.899224 0.19 1846
1848 3 155.400929 55.5739392 100.996609 0.19 1847
1849 3 155.385074 64.5385476 101.10915 0.19 1711
1850 3 155.486114 65.0082767 101.297341 0.19 1849
1851 3 155.641916 65.4157168 101.501476 0.19 1850
1852 3 155.947979 65.8590979 101.546775 0.19 1851
1853 3 156.276167 66.2526951 101.732659 0.19 1852
1854 3 156.493269 66.6611818 101.838838 0.19 1853
1855 3 156.768587 67.077773 101.931541 0.19 1854
1856 3 156.928589 67.4832627 102.035465 0.19 1855
1857 3 157.084326 67.8634633 102.219129 0.19 1856
1858 3 157.3276 68.2831973 102.301618 0.19 1857
1859 3 157.451125 68.720483 102.306487 0.19 1858
1860 3 157.527384 69.1892285 102.208638 0.19 1859
1861 3 157.595492 69.6251308 102.213071 0.19 1860
1862 3 157.67145 70.0360176 102.297664 0.19 1861
1863 3 157.778265 70.4030414 102.521093 0.19 1862
1864 3 157.953422 70.7728417 102.750225 0.19 1863
1865 3 158.30138 71.1964146 102.860556 0.19 1864
1866 3 158.715692 71.6441352 102.919274 0.19 1865
1867 3 159.154796 72.106984 102.94518 0.19 1866
1868 3 159.600304 72.587728 102.927384 0.19 1867
1869 3 160.038603 73.1039962 102.814019 0.19 1868
1870 3 160.464512 73.5892686 102.790662 0.19 1869
1871 3 160.842222 74.0580971 102.805277 0.19 1870
1872 3 161.086348 74.506197 102.845583 0.19 1871
1873 3 161.384699 74.9401312 102.939962 0.19 1872
1874 3 161.571885 75.3178063 103.157435 0.19 1873
1875 3 155.412472 62.8058428 102.031764 0.19 1709
1876 3 154.943275 62.8036361 102.33016 0.19 1875
1877 3 154.56432 62.9815328 102.6572 0.19 1876
1878 3 154.245915 63.2298423 102.995789 0.19 1877
1879 3 154.015872 63.5079564 103.341971 0.19 1878
1880 3 153.987462 63.8034972 103.701099 0.19 1879
1881 3 154.072356 64.1086343 104.06035 0.19 1880
1882 3 154.295399 64.4255045 104.410144 0.19 1881
1883 3 154.419369 64.7555326 104.703438 0.19 1882
1884 3 154.507778 65.1255226 104.872104 0.19 1883
1885 3 156.024214 63.4332608 102.127362 0.19 1709
1886 3 156.287756 63.8609046 102.472391 0.19 1885
1887 3 156.640687 64.2629152 102.724795 0.19 1886
1888 3 156.988571 64.6167602 103.055253 0.19 1887
1889 3 157.219637 64.9504456 103.392941 0.19 1888
1890 3 157.508304 65.2915588 103.709896 0.19 1889
1891 3 157.682036 65.653651 103.931646 0.19 1890
1892 3 157.868317 65.9881122 104.238802 0.19 1891
1893 3 158.194118 66.3216622 104.580622 0.19 1892
1894 3 158.561425 66.0818752 104.494237 0.19 1893
1895 3 158.953464 65.8880516 104.647234 0.19 1894
1896 3 159.343638 65.6247625 104.851476 0.19 1895
1897 3 159.748335 65.5167608 105.010083 0.19 1896
1898 3 160.162665 65.4264986 105.256511 0.19 1897
1899 3 158.217061 66.6434053 104.883112 0.19 1893
1900 3 158.202812 66.9788323 105.135438 0.19 1899
1901 3 158.074834 67.3550831 105.242968 0.19 1900
1902 3 158.055962 67.756466 105.304532 0.19 1901
1903 3 158.074046 68.1670496 105.349788 0.19 1902
1904 3 154.733562 60.4925171 97.6596855 0.19 1691
1905 3 154.338735 60.6601203 97.6267977 0.19 1904
1906 3 153.959844 60.8594702 97.7479184 0.19 1905
1907 3 153.568263 60.9899621 97.7818722 0.19 1906
1908 3 153.183474 61.1979503 97.802319 0.19 1907
1909 3 152.788497 61.3004089 97.8112491 0.19 1908
1910 3 152.39821 61.4128346 97.8570169 0.19 1909
1911 3 152.032491 61.6597176 98.024526 0.19 1910
1912 3 151.669812 61.9831982 98.1173902 0.19 1911
1913 0 175.703521 36.5800877 92.1335008 0.19 18
1914 0 175.919494 36.4953528 92.4870864 0.19 1913
1915 0 176.501539 36.5172813 92.7120807 0.19 1914
1916 0 176.490613 35.9969143 92.9883328 0.19 1915
1917 0 176.501539 36.5172813 92.7120807 0.19 1916
1918 2 271.290451 54.3408075 43.9250156 0.19 -1
1919 2 271.235924 54.6264156 44.2509697 0.19 1918
1920 2 271.148214 54.7917714 44.5453952 0.19 1919
1921 2 270.953288 55.1010571 44.8236294 0.19 1920
1922 2 270.867757 55.5029739 45.038072 0.19 1921
1923 2 270.81405 55.9008901 45.3245243 0.19 1922
1924 3 171.215836 76.6494321 74.6681081 0.19 -1
1925 3 171.522601 76.677309 75.0385483 0.19 1924
1926 3 171.649528 76.793193 75.3936662 0.19 1925
1927 3 171.697879 76.7744874 75.733863 0.19 1926
1928 3 171.715743 76.7045463 76.068862 0.19 1927
1929 3 171.72167 76.6154194 76.4024252 0.19 1928
1930 3 171.722941 76.5199284 76.7360296 0.19 1929
1931 3 163.415286 68.0055541 90.816286 0.19 -1
1932 3 162.986629 68.0091285 90.9839656 0.19 1931
1933 3 162.573432 68.1766247 90.9842476 0.19 1932
1934 3 162.151433 68.2805523 90.8324599 0.19 1933
1935 3 161.729963 68.360813 90.7803651 0.19 1934
1936 3 161.322067 68.5423362 90.8101079 0.19 1935
1937 3 160.906531 68.6053803 90.9689091 0.19 1936
1938 3 160.5015 68.765356 91.0802526 0.19 1937
1939 3 160.085481 68.7774827 91.2739411 0.19 1938
1940 3 159.671009 68.8029194 91.408054 0.19 1939
1941 3 159.270775 68.9034038 91.6526236 0.19 1940
1942 3 158.861829 68.8800478 91.8999123 0.19 1941
1943 3 158.454875 68.8520766 92.0609593 0.19 1942
1944 3 158.064798 68.821873 92.3337701 0.19 1943
1945 3 157.715992 68.8969597 92.6557803 0.19 1944
1946 3 157.424037 68.8454739 92.9943089 0.19 1945
1947 3 157.304079 68.7495604 93.3512705 0.19 1946
1948 3 157.225254 68.621154 93.7094486 0.19 1947
1949 3 157.097808 68.4397534 94.0531215 0.19 1948
1950 3 156.783666 68.1321687 94.3523589 0.19 1949
1951 3 156.41671 67.9558601 94.5968449 0.19 1950
1952 3 156.028278 67.8589959 94.6994136 0.19 1951
1953 3 150.348821 63.9943413 90.2081859 0.19 -1
1954 3 150.707598 63.7693613 90.1413157 0.19 1953
1955 3 151.07934 63.6522375 90.3596908 0.19 1954
1956 3 151.401415 63.6173181 90.6849497 0.19 1955
1957 3 151.561439 63.7177778 91.0447283 0.19 1956
1958 3 151.651331 63.7211407 91.4049659 0.19 1957
1959 3 147.60107 67.1031753 91.6041618 0.19 -1
1960 3 147.474076 67.284062 91.9736233 0.19 1959
1961 3 147.537663 67.2997161 92.3518082 0.19 1960
1962 3 147.432366 67.2832007 92.7137292 0.19 1961
1963 3 147.421472 67.3047774 93.0867171 0.19 1962
1964 3 147.466218 67.487388 93.4752683 0.19 1963
1965 3 147.526505 67.6840145 93.8671151 0.19 1964
1966 3 147.576691 67.7624628 94.2512819 0.19 1965
1967 3 147.637609 67.9041251 94.6409923 0.19 1966
1968 3 147.682981 67.9229842 95.0213079 0.19 1967
