# Supplementary material for: Communication from Learned to Innate Olfactory Processing Centers Is Required for Memory Retrieval in Drosophila
Source: Neuron. 2018 Nov 7;100(3):651–668.e8. doi: 10.1016/j.neuron.2018.08.037 (PMC6226615; doi:10.1016/j.neuron.2018.08.037)
Supplement: Data S1. SWC Files Containing the EM and Light Microscopy Reconstructions of the Different Neurons Used in This Study [file mmc5.zip › Light_PD2a1_cell1_GMR_37G11_AE_01-20140618_19_B4-Aligned63xScale_c0.swc]

# SWC format file
# based on specifications at http://research.mssm.edu/cnic/swc.html
# Created by nat::write.neuron.swc
# PointNo Label X Y Z Radius Parent 
1 1 186.261163 29.4649346 85.2481948 0.19 -1
2 0 186.284296 29.4734651 85.5905173 0.19 1
3 0 186.355432 29.5908725 85.9485709 0.19 2
4 0 186.559606 29.5975662 86.30193 0.19 3
5 0 186.672626 29.5637756 86.6455925 0.19 4
6 0 186.835791 29.5609019 86.9961935 0.19 5
7 0 186.787153 29.6525836 87.3457452 0.19 6
8 0 186.948965 29.6373721 87.6958842 0.19 7
9 0 187.05989 29.5687615 88.0373783 0.19 8
10 0 187.264211 29.4899365 88.3836916 0.19 9
11 0 187.346391 29.3935393 88.721151 0.19 10
12 0 187.424856 29.2980439 89.0588746 0.19 11
13 0 187.615157 29.2245921 89.4063044 0.19 12
14 0 187.691665 29.1750754 89.7501455 0.19 13
15 0 187.77012 29.2192119 90.1058086 0.19 14
16 0 187.953979 29.0769723 90.4456331 0.19 15
17 0 188.029344 29.1294091 90.8029418 0.19 16
18 0 188.098643 29.1068596 91.1510257 0.19 17
19 0 188.274593 29.1123503 91.5094845 0.19 18
20 0 188.322584 29.2310986 91.8744619 0.19 19
21 0 188.321434 29.2649244 92.226117 0.19 20
22 0 188.316231 29.3776313 92.5876488 0.19 21
23 0 188.336297 29.3714131 92.9359791 0.19 22
24 0 188.450255 29.3745432 93.2915161 0.19 23
25 0 188.364272 29.4726892 93.6464683 0.19 24
26 0 188.487458 29.5138883 94.0075577 0.19 25
27 0 188.536599 29.6245976 94.372822 0.19 26
28 0 188.601852 29.6174263 94.7238484 0.19 27
29 0 188.800133 29.6276312 95.0857738 0.19 28
30 0 188.925091 29.7534154 95.4576553 0.19 29
31 0 189.145352 29.8285366 95.8291678 0.19 30
32 0 189.278445 30.0193565 96.2092854 0.19 31
33 0 189.502956 30.2289699 96.597282 0.19 32
34 0 189.633919 30.3266036 96.9637602 0.19 33
35 0 189.858399 30.5621995 97.3520961 0.19 34
36 0 189.992919 30.8348888 97.7351243 0.19 35
37 0 190.219586 31.1375385 98.1206915 0.19 36
38 0 190.357553 31.439511 98.4836716 0.19 37
39 0 190.591504 31.764886 98.8167128 0.19 38
40 0 190.746699 32.1068706 99.0481634 0.19 39
41 0 190.966089 32.3707812 99.3617743 0.19 40
42 0 191.058882 32.4869226 99.6715782 0.19 41
43 0 191.173997 32.7302386 99.9717576 0.19 42
44 0 191.467116 33.0637009 100.203072 0.19 43
45 0 191.763473 33.3274023 100.518125 0.19 44
46 0 191.945311 33.4484007 100.843636 0.19 45
47 0 192.247716 33.7052955 101.193778 0.19 46
48 0 192.556093 34.0164511 101.536067 0.19 47
49 0 192.760109 34.3521435 101.835662 0.19 48
50 0 193.091843 34.7543857 102.051576 0.19 49
51 0 193.413752 35.1262107 102.334263 0.19 50
52 0 193.624979 35.491624 102.600741 0.19 51
53 0 193.959119 35.91422 102.786184 0.19 52
54 0 194.282089 36.3138619 103.017637 0.19 53
55 0 194.490613 36.7342893 103.172826 0.19 54
56 0 194.773082 37.1409828 103.379913 0.19 55
57 0 194.984788 37.5800355 103.498373 0.19 56
58 0 195.317917 38.0338963 103.621727 0.19 57
59 0 195.644765 38.4507638 103.822882 0.19 58
60 0 195.867603 38.8818983 103.963295 0.19 59
61 0 196.194091 39.3014279 104.160175 0.19 60
62 0 196.526802 39.7593454 104.275992 0.19 61
63 0 196.747862 40.2061793 104.382531 0.19 62
64 0 197.069441 40.632671 104.563721 0.19 63
65 0 197.394748 41.0926105 104.672334 0.19 64
66 0 197.609019 41.5398916 104.775031 0.19 65
67 0 197.923705 41.9669688 104.95267 0.19 66
68 0 198.240946 42.425911 105.059527 0.19 67
69 0 198.447784 42.8720615 105.160826 0.19 68
70 0 198.753882 43.2986614 105.335705 0.19 69
71 0 199.058261 43.7566974 105.438068 0.19 70
72 0 199.244112 44.2043285 105.526674 0.19 71
73 0 199.504581 44.638914 105.666619 0.19 72
74 0 199.69734 45.1205463 105.676267 0.19 73
75 0 200.010895 45.5610751 105.81556 0.19 74
76 0 200.359084 46.0288955 105.900088 0.19 75
77 0 200.680415 46.5013699 105.962801 0.19 76
78 0 200.889585 46.9642588 106.011392 0.19 77
79 0 201.208453 47.4377686 106.064788 0.19 78
80 0 201.551847 47.9130534 106.117419 0.19 79
81 0 201.861181 48.3869811 106.159118 0.19 80
82 0 202.04551 48.8592482 106.164667 0.19 81
83 0 202.303497 49.3662979 106.103186 0.19 82
84 0 202.486866 49.8333746 106.112353 0.19 83
85 0 202.792946 50.2960851 106.162084 0.19 84
86 0 203.129402 50.7549026 106.224268 0.19 85
87 0 203.434498 51.2110423 106.278806 0.19 86
88 0 203.614837 51.6677836 106.293586 0.19 87
89 0 203.862331 52.1579444 106.235992 0.19 88
90 0 204.02064 52.6166217 106.228891 0.19 89
91 0 204.257962 53.0831064 106.215207 0.19 90
92 0 204.410125 53.5838365 106.083492 0.19 91
93 0 204.632777 54.0977197 105.921887 0.19 92
94 0 204.741011 54.6019928 105.741545 0.19 93
95 0 204.842848 55.0875991 105.582349 0.19 94
96 0 205.037322 55.5296998 105.506321 0.19 95
97 0 205.115136 55.9492442 105.331509 0.19 96
98 0 205.15011 56.2617606 105.103727 0.19 97
99 0 205.16907 56.679712 104.87625 0.19 98
100 0 205.183276 57.1199596 104.645554 0.19 99
101 0 205.19711 57.5252802 104.40626 0.19 100
102 0 205.212381 57.8069826 104.146096 0.19 101
103 0 205.22894 58.1501621 103.892981 0.19 102
104 0 205.247632 58.4071428 103.624822 0.19 103
105 0 205.268083 58.7389651 103.365695 0.19 104
106 0 205.290845 58.9899316 103.09211 0.19 105
107 0 205.315486 59.3158844 102.827224 0.19 106
108 0 205.342685 59.5584775 102.547183 0.19 107
109 0 205.37195 59.8659006 102.27391 0.19 108
110 0 205.404103 60.0642087 101.981416 0.19 109
111 0 205.438847 60.2580149 101.68514 0.19 110
112 0 205.475705 60.5466746 101.399517 0.19 111
113 0 205.515838 60.74014 101.096757 0.19 112
114 0 205.559232 60.9378154 100.791425 0.19 113
115 0 205.606699 61.242409 100.498202 0.19 114
116 0 205.662983 61.4814969 100.192733 0.19 115
117 0 205.736966 61.7991398 99.8960153 0.19 116
118 0 205.855452 62.0373422 99.5879135 0.19 117
119 0 206.085353 62.3388041 99.2927319 0.19 118
120 0 206.211662 62.5220647 98.9699005 0.19 119
121 0 206.304753 62.6741506 98.6372625 0.19 120
122 0 206.399794 62.8499427 98.3047769 0.19 121
123 0 206.532017 63.1272033 97.9843799 0.19 122
124 0 206.775104 63.3074693 97.6549812 0.19 123
125 0 206.913448 63.4631378 97.3131162 0.19 124
126 0 207.020012 63.6492605 96.9704957 0.19 125
127 0 207.134377 63.9503748 96.6392236 0.19 126
128 0 207.305516 64.1890977 96.3007142 0.19 127
129 0 207.635151 64.5010254 95.9749145 0.19 128
130 0 207.986666 64.7086026 95.6351773 0.19 129
131 0 208.239903 64.9041348 95.2874782 0.19 130
132 0 208.57468 65.1766222 94.9488101 0.19 131
133 0 208.853018 65.304697 94.5915724 0.19 132
134 0 208.875941 65.2961992 94.2115172 0.19 133
135 0 208.989876 65.4196751 93.8477371 0.19 134
136 0 209.232916 65.6882972 93.5019962 0.19 135
137 0 209.371124 65.8707445 93.1446987 0.19 136
138 0 209.465723 66.036343 92.7849696 0.19 137
139 0 209.534669 66.236794 92.428507 0.19 138
140 0 209.57069 66.5580021 92.0831376 0.19 139
141 0 209.535344 66.8280959 91.7338213 0.19 140
142 0 209.3178 67.2010562 91.3937522 0.19 141
143 0 209.030436 67.5676557 91.0658591 0.19 142
144 0 208.71652 67.8113782 90.766213 0.19 143
145 0 208.393708 68.071206 90.5708537 0.19 144
146 0 208.145051 68.2406845 90.2700271 0.19 145
147 0 208.055787 68.3845886 89.9405317 0.19 146
148 0 208.530854 68.1847376 89.5874219 0.19 147
149 0 209.002289 68.0336993 89.2521408 0.19 148
150 0 209.464892 68.0299431 88.9678263 0.19 149
151 0 209.9052 68.038532 88.7850925 0.19 150
152 0 210.357065 68.054904 88.5041825 0.19 151
153 0 210.797618 67.9646071 88.1782668 0.19 152
154 0 211.195846 67.9291893 87.844799 0.19 153
155 0 211.480084 67.7842978 87.4998199 0.19 154
156 0 211.871537 67.6507439 87.1739799 0.19 155
157 0 212.297243 67.6508263 86.8988191 0.19 156
158 0 212.719964 67.6588587 86.7220158 0.19 157
159 0 213.160846 67.6729667 86.450991 0.19 158
160 0 213.601063 67.5827705 86.1364047 0.19 159
161 0 214.025546 67.5580779 85.8158191 0.19 160
162 0 214.40576 67.4518302 85.4856682 0.19 161
163 0 214.673295 67.4202462 85.1639833 0.19 162
164 0 215.045643 67.3186408 84.8571149 0.19 163
165 0 215.451679 67.3094533 84.6023352 0.19 164
166 0 215.857102 67.2637076 84.4534236 0.19 165
167 0 216.273812 67.1286902 84.2465591 0.19 166
168 0 216.682321 67.0346527 84.1158704 0.19 167
169 0 217.098625 66.8808919 83.9165655 0.19 168
170 0 217.505898 66.7794978 83.7887596 0.19 169
171 0 217.920235 66.6226712 83.5911222 0.19 170
172 0 218.325826 66.5197826 83.464037 0.19 171
173 0 218.738307 66.3615773 83.267491 0.19 172
174 0 219.142385 66.2560414 83.1416032 0.19 173
175 0 219.55319 66.0910421 82.9480275 0.19 174
176 0 219.955769 65.9674915 82.8284911 0.19 175
177 0 220.364382 65.7547774 82.6513761 0.19 176
178 0 220.763496 65.5054545 82.5736548 0.19 177
179 0 221.158223 65.3512943 82.5380074 0.19 178
180 0 221.554598 65.1306529 82.4972232 0.19 179
181 0 221.952775 65.0053003 82.4309949 0.19 180
182 0 222.361349 64.8426131 82.2618785 0.19 181
183 0 222.763639 64.7453153 82.152802 0.19 182
184 0 223.172289 64.6077176 81.9834645 0.19 183
185 0 223.570684 64.5562609 81.9156088 0.19 184
186 0 223.966949 64.5298028 81.8702783 0.19 185
187 0 224.366635 64.4922609 81.7911673 0.19 186
188 0 224.778206 64.3967501 81.5881479 0.19 187
189 0 225.186895 64.4090372 81.3889301 0.19 188
190 0 225.587675 64.4073249 81.2926897 0.19 189
191 0 225.989726 64.3787684 81.1920335 0.19 190
192 0 226.403139 64.2844969 80.9753594 0.19 191
193 0 226.815125 64.2879307 80.7567705 0.19 192
194 0 227.22555 64.2543441 80.6154449 0.19 193
195 0 227.652218 64.1389178 80.3992398 0.19 194
196 0 228.09633 64.0813723 80.2230116 0.19 195
197 0 228.608287 64.0138755 79.9002649 0.19 196
198 0 229.273439 64.124572 79.440436 0.19 197
199 0 229.664957 63.9909321 79.5584872 0.19 198
200 0 230.069727 63.8456556 79.4774212 0.19 199
201 0 230.467829 63.796355 79.4502493 0.19 200
202 0 230.863327 63.7843662 79.4411019 0.19 201
203 0 231.258045 63.7891555 79.4322216 0.19 202
204 0 231.653061 63.80793 79.4062083 0.19 203
205 0 232.049919 63.8529482 79.3285676 0.19 204
206 0 232.451756 63.9638398 79.1133472 0.19 205
207 0 232.853893 64.1060434 78.8460759 0.19 206
208 0 233.253226 64.2756899 78.5603771 0.19 207
209 0 233.645682 64.4960694 78.2717808 0.19 208
210 0 234.021908 64.84079 77.9933897 0.19 209
211 0 234.374123 65.1171372 77.7069024 0.19 210
212 0 234.656104 65.4574785 77.4267517 0.19 211
213 0 234.769025 65.6718503 77.1303553 0.19 212
214 0 234.819132 65.8367268 76.8277583 0.19 213
215 0 234.85073 65.9796368 76.5226988 0.19 214
216 0 234.890533 66.1074763 76.2162788 0.19 215
217 0 234.974648 66.2136725 75.9080971 0.19 216
218 0 235.184646 66.2715738 75.5957822 0.19 217
219 0 235.341805 66.202618 75.2671157 0.19 218
220 0 235.586781 66.1893654 74.9459111 0.19 219
221 0 235.778196 66.0843188 74.6123522 0.19 220
222 0 236.091917 66.0372317 74.2867542 0.19 221
223 0 236.457442 65.8690569 73.9458905 0.19 222
224 0 236.841332 65.6667911 73.6005446 0.19 223
225 0 237.229726 65.487969 73.2591205 0.19 224
226 0 237.614779 65.4186538 72.9360358 0.19 225
227 0 238.002843 65.2662305 72.6147845 0.19 226
228 0 238.388417 65.1497115 72.3326531 0.19 227
229 0 238.765449 65.2294725 72.1682884 0.19 228
230 0 239.146041 65.1940757 71.9034689 0.19 229
231 0 239.521028 65.2876441 71.6348924 0.19 230
232 0 239.891514 65.4903484 71.4029486 0.19 231
233 0 240.267424 65.4985818 71.2292812 0.19 232
234 0 240.644639 65.3265002 70.9381738 0.19 233
235 0 241.014071 65.0882967 70.6021622 0.19 234
236 0 241.360201 64.8382247 70.2505145 0.19 235
237 0 241.64596 64.6252446 69.8984194 0.19 236
238 0 241.77544 64.5418739 69.562008 0.19 237
239 0 241.883772 64.3953552 69.2156536 0.19 238
240 0 242.074783 64.3395285 68.8827215 0.19 239
241 0 242.169692 64.2231042 68.5405218 0.19 240
242 0 242.260265 64.2363367 68.217469 0.19 241
243 0 242.444223 64.2900908 67.9013835 0.19 242
244 0 242.536394 64.3474457 67.5856862 0.19 243
245 0 242.636076 64.3664574 67.2648423 0.19 244
246 0 242.850484 64.2689072 66.9280897 0.19 245
247 0 243.016676 64.2859611 66.6083925 0.19 246
248 0 243.309116 64.3419368 66.2959802 0.19 247
249 0 243.651402 64.4095449 65.9856527 0.19 248
250 0 244.015937 64.4734835 65.6733314 0.19 249
251 0 244.39652 64.5148403 65.3519111 0.19 250
252 0 244.802026 64.4917493 65.0042588 0.19 251
253 0 245.264945 64.2965865 64.5859492 0.19 252
254 2 245.871999 64.0706165 64.0446204 0.19 253
255 2 246.25455 64.1311961 64.2420016 0.19 254
256 2 246.635342 64.3450808 64.3271832 0.19 255
257 2 247.01577 64.5064536 64.3173202 0.19 256
258 2 247.396204 64.7815845 64.1985582 0.19 257
259 2 247.77759 64.9320316 64.0877381 0.19 258
260 2 248.160954 65.016095 64.1722746 0.19 259
261 2 248.545352 65.2136287 64.229065 0.19 260
262 2 248.928969 65.3004713 64.2469529 0.19 261
263 2 249.312552 65.3649683 64.239403 0.19 262
264 2 249.696898 65.4728105 64.1943923 0.19 263
265 2 250.083075 65.6320382 64.3637713 0.19 264
266 2 250.467611 65.6762712 64.5477092 0.19 265
267 2 250.852422 65.7519304 64.6252818 0.19 266
268 2 251.239423 65.9353184 64.6706752 0.19 267
269 2 251.623986 65.9861566 64.6628834 0.19 268
270 2 252.006879 65.9548466 64.5907989 0.19 269
271 2 252.38494 65.7017129 64.6787087 0.19 270
272 2 252.764029 65.5043406 64.7740338 0.19 271
273 2 253.139962 65.1645982 64.9685729 0.19 272
274 2 253.516661 64.8787656 65.2173851 0.19 273
275 2 253.890655 64.4721338 65.4661033 0.19 274
276 2 254.262927 64.0802538 65.7242247 0.19 275
277 2 254.631158 63.8574094 66.0107257 0.19 276
278 2 254.981563 63.6982683 66.3081798 0.19 277
279 2 255.281996 63.5627851 66.6097424 0.19 278
280 2 255.449856 63.4366457 66.9123145 0.19 279
281 2 255.652749 63.3127072 67.2162833 0.19 280
282 2 255.709109 63.1915787 67.5200861 0.19 281
283 2 255.673772 63.0737403 67.8243029 0.19 282
284 2 255.50897 62.9639033 68.1293227 0.19 283
285 2 255.431061 62.8694221 68.4380968 0.19 284
286 2 255.358256 62.8193904 68.7540382 0.19 285
287 2 255.213101 62.88843 69.0870948 0.19 286
288 2 255.22574 62.8359928 69.4045521 0.19 287
289 2 255.403277 62.736314 69.7171925 0.19 288
290 2 255.531861 62.626021 70.0285329 0.19 289
291 2 255.732907 62.5237094 70.3421871 0.19 290
292 2 255.813593 62.4661042 70.661623 0.19 291
293 2 255.845767 62.5263855 70.9973998 0.19 292
294 2 255.850367 62.4728477 71.317554 0.19 293
295 2 255.823125 62.3853864 71.6332124 0.19 294
296 2 255.727554 62.3105835 71.950494 0.19 295
297 2 255.458428 62.3085965 72.2766588 0.19 296
298 2 255.123552 62.079389 72.5721947 0.19 297
299 2 254.768106 61.939751 72.8801741 0.19 298
300 2 254.415012 61.8741226 73.1984865 0.19 299
301 2 254.089553 61.940734 73.5346615 0.19 300
302 2 253.844298 61.9072663 73.8578259 0.19 301
303 2 253.8133 61.8646549 74.1797983 0.19 302
304 2 253.566812 61.9230591 74.5095801 0.19 303
305 2 253.237731 61.8455171 74.8107656 0.19 304
306 2 252.877218 61.680952 75.0730742 0.19 305
307 2 252.504939 61.3912864 75.2470755 0.19 306
308 2 252.127754 61.2379961 75.248273 0.19 307
309 2 251.757552 61.0534853 75.0777739 0.19 308
310 2 251.420143 60.9215381 74.9324086 0.19 309
311 2 251.165054 60.6947356 74.6668655 0.19 310
312 2 251.130427 60.4162992 74.3839342 0.19 311
313 2 250.902973 60.1123647 74.1701017 0.19 312
314 2 250.640042 59.8973505 73.8684614 0.19 313
315 2 250.47044 59.8358602 73.5496424 0.19 314
316 2 250.232694 59.7261027 73.209372 0.19 315
317 2 250.078823 59.7413992 72.8809672 0.19 316
318 2 249.862332 59.7589771 72.550564 0.19 317
319 2 249.754616 59.6420395 72.20157 0.19 318
320 2 249.654136 59.5791721 71.859692 0.19 319
321 2 249.467104 59.3724678 71.4965029 0.19 320
322 2 249.391765 59.1078973 71.1244037 0.19 321
323 2 249.358898 58.8352354 70.7482335 0.19 322
324 2 249.342123 58.6007563 70.3702226 0.19 323
325 2 249.331593 58.4935501 69.9922963 0.19 324
326 2 249.322134 58.2773331 69.5500395 0.19 325
327 2 249.6874 58.0471488 68.9819061 0.19 326
328 2 249.124637 58.9151334 68.7793348 0.19 327
329 2 248.752723 59.5736785 68.547293 0.19 328
330 2 248.576655 60.0944006 68.2968342 0.19 329
331 2 248.422601 60.4328106 68.0200293 0.19 330
332 2 248.140097 60.8109711 67.7491703 0.19 331
333 2 247.822955 61.0323044 67.4551369 0.19 332
334 2 247.53138 61.1907695 67.1524919 0.19 333
335 2 247.350646 61.3197127 66.8469484 0.19 334
336 2 247.103026 61.4401914 66.5402013 0.19 335
337 2 246.918031 61.5525983 66.2333527 0.19 336
338 2 246.61389 61.6653862 65.9260202 0.19 337
339 2 246.264081 61.7762638 65.6183791 0.19 338
340 2 245.896603 61.8842889 65.3104356 0.19 339
341 2 245.522533 61.9890138 65.0021347 0.19 340
342 2 245.486684 61.8149118 64.6560511 0.19 341
343 2 245.418422 61.8105236 64.3364613 0.19 342
344 2 245.254797 61.8804268 64.0293611 0.19 343
345 2 245.213522 61.9979127 63.736418 0.19 344
346 2 245.260083 62.1932078 63.4703028 0.19 345
347 2 245.448242 62.5745856 63.2700893 0.19 346
348 2 245.597336 63.0038829 63.1695488 0.19 347
349 2 245.858901 63.4760192 63.0025245 0.19 348
350 2 245.6534 63.5451806 62.6778523 0.19 349
351 2 245.628702 63.5962892 62.3384787 0.19 350
352 2 245.767431 63.5979176 61.9496757 0.19 351
353 2 246.215878 63.4700396 61.4273338 0.19 352
354 2 246.614286 63.5428759 61.1902565 0.19 353
355 2 247.033065 63.6011043 61.011504 0.19 354
356 2 247.506828 63.6987601 60.7049335 0.19 355
357 2 248.129245 63.8438244 60.2585989 0.19 356
358 2 248.517302 63.8905678 60.4955359 0.19 357
359 2 248.905169 64.0649794 60.6608595 0.19 358
360 2 249.29264 64.1914017 60.5468261 0.19 359
361 2 249.681033 64.2991501 60.3325612 0.19 360
362 2 250.070615 64.3959207 60.0964559 0.19 361
363 2 250.461525 64.4760323 59.8950344 0.19 362
364 2 250.853229 64.5147068 59.8194091 0.19 363
365 2 251.24786 64.5388607 59.7876558 0.19 364
366 2 251.650866 64.5612165 59.7619286 0.19 365
367 2 252.076099 64.59287 59.7103668 0.19 366
368 2 252.559978 64.6545217 59.5752999 0.19 367
369 2 253.198208 64.7977928 59.2157408 0.19 368
370 2 253.008008 64.6151481 58.8722727 0.19 369
371 2 253.01415 64.6040277 58.5571734 0.19 370
372 2 252.824951 64.6405741 58.2474826 0.19 371
373 2 252.431732 64.3357731 58.2023144 0.19 372
374 2 252.038876 64.1827012 58.1871004 0.19 373
375 2 251.645756 64.0430397 58.193015 0.19 374
376 2 251.251579 63.7919014 58.2323777 0.19 375
377 2 250.856688 63.6338366 58.4195053 0.19 376
378 2 250.462854 63.5201406 58.6493958 0.19 377
379 2 250.071101 63.4441767 58.8596277 0.19 378
380 2 249.682409 63.4346449 58.9678515 0.19 379
381 2 249.29779 63.4919424 59.0890627 0.19 380
382 2 248.922738 63.6835051 59.3515058 0.19 381
383 2 248.57055 63.8644481 59.6583727 0.19 382
384 2 248.275564 63.8799166 59.9582349 0.19 383
385 2 248.129245 63.8438244 60.2585989 0.19 384
386 2 247.500551 63.6365638 59.9448122 0.19 385
387 2 247.019382 63.5832809 59.6987098 0.19 386
388 2 246.596026 63.5544889 59.5849313 0.19 387
389 2 246.195584 63.5316651 59.4993635 0.19 388
390 2 245.80554 63.5017524 59.366188 0.19 389
391 2 245.430395 63.3628745 59.3653215 0.19 390
392 2 245.084388 62.9879384 59.5068315 0.19 391
393 2 244.799104 62.525509 59.7033761 0.19 392
394 2 244.663023 62.0354616 59.9215192 0.19 393
395 2 244.533467 61.6280106 59.737801 0.19 394
396 2 244.270976 61.2494943 59.4353931 0.19 395
397 2 244.002475 60.888298 59.0895827 0.19 396
398 2 243.849739 60.5525109 58.7324075 0.19 397
399 2 243.667452 60.2667395 58.3754049 0.19 398
400 2 243.665496 60.1165213 58.0393069 0.19 399
401 2 243.853138 59.8695164 57.6922113 0.19 400
402 2 243.470137 59.4137214 57.618845 0.19 401
403 2 243.076668 59.0418838 57.2427626 0.19 402
404 2 242.933864 58.6808461 56.8747265 0.19 403
405 2 242.657412 58.3166002 56.5055959 0.19 404
406 2 242.364652 57.957439 56.1406062 0.19 405
407 2 242.156843 57.6186716 55.7878724 0.19 406
408 2 241.835557 57.3186015 55.4570312 0.19 407
409 2 241.472874 57.1327151 55.1870624 0.19 408
410 2 241.090406 56.8957247 54.71739 0.19 409
411 2 240.949212 56.6551061 54.3723616 0.19 410
412 2 241.058971 56.5556396 54.0498986 0.19 411
413 2 241.15479 56.3793189 53.7186997 0.19 412
414 2 241.338292 56.3049356 53.4022598 0.19 413
415 2 241.414911 56.1363538 53.0734624 0.19 414
416 2 241.464308 56.0582417 52.7559238 0.19 415
417 2 241.539672 55.8945414 52.4295233 0.19 416
418 2 241.717323 55.8341512 52.1181005 0.19 417
419 2 241.790237 55.6909139 51.7958944 0.19 418
420 2 241.829266 55.6732885 51.488762 0.19 419
421 2 241.871833 55.6636996 51.1835003 0.19 420
422 2 241.957747 55.5527456 50.8680555 0.19 421
423 2 242.166933 55.5806017 50.5723658 0.19 422
424 2 242.314212 55.6469434 50.2817262 0.19 423
425 2 242.539211 55.7179013 49.995916 0.19 424
426 2 242.667247 55.7373026 49.7076977 0.19 425
427 2 242.814374 55.6248284 49.4168449 0.19 426
428 2 243.112503 55.6174638 49.1740431 0.19 427
429 2 243.452248 55.5814359 49.011837 0.19 428
430 2 243.780318 55.4552293 48.757724 0.19 429
431 2 244.011942 55.4402654 48.4895903 0.19 430
432 2 244.35844 55.4222567 48.2234542 0.19 431
433 2 244.748418 55.2612888 47.9673911 0.19 432
434 2 245.149693 55.1289439 47.7978779 0.19 433
435 2 245.565659 54.8733145 47.538532 0.19 434
436 2 245.987046 54.576898 47.2655943 0.19 435
437 2 246.406484 54.2867931 47.0435922 0.19 436
438 2 246.811222 54.0621093 46.9900856 0.19 437
439 2 247.234824 53.763024 46.765945 0.19 438
440 2 247.666372 53.444429 46.4887994 0.19 439
441 2 248.099149 53.1474842 46.2253727 0.19 440
442 2 248.523812 52.9411051 46.0584434 0.19 441
443 2 248.956709 52.6155415 45.8245922 0.19 442
444 2 249.385162 52.2178992 45.6399911 0.19 443
445 2 249.823994 51.8181569 45.3839339 0.19 444
446 2 250.261422 51.3989286 45.1538899 0.19 445
447 2 250.682874 50.9300029 45.0765778 0.19 446
448 2 251.122623 50.5076085 44.8512981 0.19 447
449 2 251.56441 50.1052417 44.6117632 0.19 448
450 2 251.994594 49.7228754 44.4805871 0.19 449
451 2 252.41836 49.4675811 44.3975189 0.19 450
452 2 252.845831 49.100109 44.2955134 0.19 451
453 2 253.277695 48.7452017 44.1447615 0.19 452
454 2 253.692479 48.4638298 44.1621299 0.19 453
455 2 254.117827 48.0739472 44.0884676 0.19 454
456 2 254.550089 47.68331 43.9240643 0.19 455
457 2 254.971662 47.3242775 43.8743267 0.19 456
458 2 255.378165 47.1410124 43.9650029 0.19 457
459 2 255.785034 47.0507353 44.0109487 0.19 458
460 2 256.189307 46.9867325 44.0771601 0.19 459
461 2 256.587322 46.908346 44.2481617 0.19 460
462 2 256.985254 46.835571 44.4180382 0.19 461
463 2 257.387837 46.7932856 44.479508 0.19 462
464 2 257.790679 46.759755 44.5101823 0.19 463
465 2 258.191737 46.7212449 44.5557796 0.19 464
466 2 258.589222 46.6581436 44.6758233 0.19 465
467 2 258.989082 46.5999064 44.7093849 0.19 466
468 2 259.390403 46.5040091 44.7014487 0.19 467
469 2 259.795813 46.2886931 44.6538395 0.19 468
470 2 260.194305 46.2340611 44.5879465 0.19 469
471 2 260.58896 46.2967128 44.4452438 0.19 470
472 2 260.975544 46.4767932 44.3822713 0.19 471
473 2 261.368299 46.4780061 44.2774859 0.19 472
474 2 261.746627 46.7203494 44.3834335 0.19 473
475 2 262.122822 47.0348721 44.4492406 0.19 474
476 2 262.503369 47.2493641 44.4736051 0.19 475
477 2 262.881191 47.5749824 44.4752032 0.19 476
478 2 263.265813 47.8440498 44.3828354 0.19 477
479 2 263.652039 48.2456099 44.3868799 0.19 478
480 2 264.058419 48.681083 44.413233 0.19 479
481 2 264.523262 49.0819827 44.4071778 0.19 480
482 2 265.143089 49.3422932 44.279284 0.19 481
483 2 265.104088 50.1409508 44.3984355 0.19 482
484 2 265.057849 50.7481279 44.4964148 0.19 483
485 2 264.973169 51.2753062 44.5988861 0.19 484
486 2 264.779921 51.7541981 44.7356007 0.19 485
487 2 264.684528 52.191826 44.9913227 0.19 486
488 2 264.613599 52.6113828 45.2589579 0.19 487
489 2 264.51847 53.0208685 45.443116 0.19 488
490 2 264.713175 53.4444322 45.385624 0.19 489
491 2 265.009113 53.711134 45.2241035 0.19 490
492 2 265.141337 54.1124112 45.5944411 0.19 491
493 2 265.040686 54.47882 45.947859 0.19 492
494 2 265.014608 54.7981757 46.2957273 0.19 493
495 2 265.059753 54.9875252 46.620424 0.19 494
496 2 264.846223 55.2989475 46.9354669 0.19 495
497 2 264.570217 55.6698865 47.2128634 0.19 496
498 2 264.366571 56.0979506 47.384872 0.19 497
499 2 264.043687 56.5275718 47.5465008 0.19 498
500 2 263.676345 56.9274948 47.8024194 0.19 499
501 2 264.069576 57.2822941 47.5813456 0.19 500
502 2 264.465166 57.4016161 47.334158 0.19 501
503 2 264.857538 57.2893798 47.0828373 0.19 502
504 2 265.229172 57.1991569 46.9213001 0.19 503
505 2 265.565715 57.0140499 46.6652828 0.19 504
506 2 265.794464 56.9140534 46.4007799 0.19 505
507 2 266.130549 56.7078014 46.1508145 0.19 506
508 2 266.501689 56.5555037 46.0052061 0.19 507
509 2 266.893268 56.2738464 45.7920586 0.19 508
510 2 267.288605 55.945399 45.6347002 0.19 509
511 2 267.687752 55.699105 45.425196 0.19 510
512 2 268.081249 55.6543791 45.2874996 0.19 511
513 2 268.462685 55.637123 45.3374091 0.19 512
514 2 268.838933 55.6872535 45.3100239 0.19 513
515 2 269.198604 55.8185441 45.1472794 0.19 514
516 2 269.500256 56.0284854 44.9377021 0.19 515
517 2 269.64338 56.3899115 44.7208227 0.19 516
518 2 269.764116 56.6693091 44.481865 0.19 517
519 2 269.968084 57.0466822 44.2618687 0.19 518
520 2 270.060412 57.2589544 44.0074835 0.19 519
521 2 270.116648 57.4157224 43.7420842 0.19 520
522 2 270.175862 57.5711818 43.4773588 0.19 521
523 2 270.279689 57.7783303 43.2249286 0.19 522
524 2 270.513942 58.1418531 43.0080039 0.19 523
525 2 270.707998 58.3746465 42.7690324 0.19 524
526 2 271.035842 58.6041612 42.5422025 0.19 525
527 2 271.41397 58.9045824 42.3357241 0.19 526
528 2 271.811337 58.9195261 42.0981827 0.19 527
529 2 272.207771 59.0046621 41.9025836 0.19 528
530 2 272.584894 59.0858068 41.7844004 0.19 529
531 2 272.928168 59.1957066 41.5892098 0.19 530
532 2 273.165698 59.2858223 41.3535654 0.19 531
533 2 273.510828 59.3345723 41.1079667 0.19 532
534 2 273.89288 59.2307858 40.8371146 0.19 533
535 2 274.274576 59.2128222 40.5786661 0.19 534
536 2 274.621454 59.1041112 40.3051382 0.19 535
537 2 274.861073 59.1417862 40.0532001 0.19 536
538 2 275.207751 59.250608 39.8346035 0.19 537
539 2 275.59183 59.3820744 39.6625317 0.19 538
540 2 275.981545 59.5115677 39.5978986 0.19 539
541 2 276.376459 59.7273107 39.5469273 0.19 540
542 2 276.784623 59.7027655 39.3527698 0.19 541
543 2 277.195887 59.7644733 39.1358201 0.19 542
544 2 265.314806 53.7950551 44.9505711 0.19 491
545 2 265.529991 53.8532147 44.6695055 0.19 544
546 2 265.859179 53.8595604 44.3876147 0.19 545
547 2 266.234693 53.7054566 44.0849196 0.19 546
548 2 266.625416 53.616453 43.7949207 0.19 547
549 2 267.024469 53.3833753 43.4848363 0.19 548
550 2 265.493096 49.2665717 44.7002718 0.19 482
551 2 265.817433 49.2454837 44.942293 0.19 550
552 2 266.055942 49.2352425 45.2262532 0.19 551
553 2 266.068056 49.2781763 45.5240621 0.19 552
554 2 265.870684 49.4942783 45.8432207 0.19 553
555 2 265.473739 49.7975698 45.9849861 0.19 554
556 2 265.081911 49.9358818 46.2196624 0.19 555
557 2 264.693801 50.1477866 46.51065 0.19 556
558 2 264.331118 50.2553486 46.8056606 0.19 557
559 2 264.023379 50.4646765 47.1250142 0.19 558
560 2 263.87616 50.5955424 47.4419055 0.19 559
561 2 263.749297 50.8615373 47.7806211 0.19 560
562 2 263.542821 51.1272449 48.1176564 0.19 561
563 2 263.466354 51.2742839 48.4424016 0.19 562
564 2 263.451161 51.5371252 48.7868468 0.19 563
565 2 263.51005 51.7835582 49.1321076 0.19 564
566 2 263.730272 51.8676505 49.4594325 0.19 565
567 2 266.134607 49.9433044 46.1474575 0.19 554
568 2 266.300002 50.4060557 46.3730015 0.19 567
569 2 266.549704 50.8540005 46.6733912 0.19 568
570 2 266.771849 51.3016913 46.9631367 0.19 569
571 2 266.82739 51.7656814 47.1446366 0.19 570
572 2 266.789186 52.2206223 47.3259803 0.19 571
573 2 266.643466 52.7202319 47.324853 0.19 572
574 2 266.639622 53.2142506 47.3808054 0.19 573
575 2 266.789492 53.7083414 47.4751968 0.19 574
576 2 266.871747 54.1821191 47.6019891 0.19 575
577 2 266.98244 54.6217132 47.8119776 0.19 576
578 2 267.256205 55.0728241 47.9501707 0.19 577
579 2 267.594041 55.4756721 48.0530404 0.19 578
580 2 267.960339 55.7222638 48.1209581 0.19 579
581 2 268.334254 56.0313233 48.1950882 0.19 580
582 2 268.715238 56.200506 48.2460941 0.19 581
583 2 242.454322 58.9516384 57.2576231 0.19 403
584 2 241.978876 58.799418 57.3065413 0.19 583
585 2 241.558794 58.4492329 57.4487397 0.19 584
586 2 240.960137 58.2855103 57.2954968 0.19 585
587 2 240.527256 57.990905 57.0070965 0.19 586
588 2 240.220422 57.6566189 56.6694692 0.19 587
589 2 240.125928 57.3363942 56.317783 0.19 588
590 2 240.160942 57.0763609 55.9630784 0.19 589
591 2 240.37181 56.9817396 55.612247 0.19 590
592 2 240.601481 56.846169 55.2106057 0.19 591
593 2 241.090406 56.8957247 54.71739 0.19 592
594 2 241.995879 58.851466 57.7488863 0.19 585
595 2 242.467866 58.9119042 57.6078062 0.19 594
596 2 243.076668 59.0418838 57.2427626 0.19 595
597 2 244.28482 59.7384646 57.6028459 0.19 401
598 2 244.763191 59.4634321 57.4141346 0.19 597
599 2 245.388658 59.1125032 57.2947293 0.19 598
600 2 245.653377 58.6382539 57.5388118 0.19 599
601 2 245.791035 58.218059 57.7840547 0.19 600
602 2 245.936683 57.9797653 58.0433552 0.19 601
603 2 246.231078 57.7802376 58.2762531 0.19 602
604 2 246.58003 57.5084843 58.4107577 0.19 603
605 2 246.95207 57.3467299 58.6455599 0.19 604
606 2 247.332263 57.2272137 58.9132514 0.19 605
607 2 247.714993 57.126094 59.1802345 0.19 606
608 2 248.098384 57.0397326 59.4130616 0.19 607
609 2 248.482173 56.9812427 59.544852 0.19 608
610 2 248.865925 56.8924042 59.7054703 0.19 609
611 2 249.250332 56.7858693 59.7566892 0.19 610
612 2 249.634783 56.5555891 59.7481532 0.19 611
613 2 250.021386 56.4404105 59.7442035 0.19 612
614 2 245.776675 59.686549 57.397988 0.19 599
615 2 246.164989 59.9318909 57.4643187 0.19 614
616 2 246.554151 60.0855086 57.5512493 0.19 615
617 2 246.944757 60.2918161 57.737599 0.19 616
618 2 247.33417 60.3952192 57.8337963 0.19 617
619 2 247.723681 60.4910622 57.9286181 0.19 618
620 2 248.113854 60.6674073 58.110088 0.19 619
621 2 248.503218 60.7403725 58.1843549 0.19 620
622 2 248.892561 60.7757054 58.219374 0.19 621
623 2 249.282212 60.8014097 58.2441023 0.19 622
624 2 249.672189 60.8357107 58.2774784 0.19 623
625 2 250.06231 60.905241 58.3474003 0.19 624
626 2 250.452052 61.071633 58.5187303 0.19 625
627 2 250.842212 61.141489 58.5882526 0.19 626
628 2 251.232794 61.1765562 58.6207647 0.19 627
629 2 251.623665 61.203399 58.644223 0.19 628
630 2 252.014535 61.2400146 58.6776601 0.19 629
631 2 252.404858 61.3138141 58.7501474 0.19 630
632 2 252.793001 61.4889312 58.9298134 0.19 631
633 2 253.182407 61.5806858 59.0214537 0.19 632
634 2 253.571568 61.6713327 59.1123319 0.19 633
635 2 253.9583 61.8416766 59.2890526 0.19 634
636 2 254.347398 61.9041346 59.3537621 0.19 635
637 2 254.737731 61.9121966 59.3668329 0.19 636
638 2 255.129358 61.8646755 59.3368219 0.19 637
639 2 255.52384 61.7044982 59.2288681 0.19 638
640 2 255.912401 61.6087954 59.3010526 0.19 639
641 2 256.302655 61.5769334 59.3234701 0.19 640
642 2 256.694018 61.5679199 59.3136584 0.19 641
643 2 257.087203 61.5635134 59.25681 0.19 642
644 2 257.48504 61.5501158 59.0908227 0.19 643
645 2 257.883474 61.3982914 58.9413624 0.19 644
646 2 258.284108 61.3999427 58.7278875 0.19 645
647 2 258.683968 61.4404102 58.528165 0.19 646
648 2 259.079274 61.4433678 58.4331868 0.19 647
649 2 259.474847 61.4021583 58.3409273 0.19 648
650 2 259.876604 61.2660023 58.151612 0.19 649
651 2 260.273007 61.2357576 58.0409115 0.19 650
652 2 260.670332 61.2716088 57.8897098 0.19 651
653 2 261.062479 61.291822 57.8350614 0.19 652
654 2 261.452668 61.3067956 57.8128789 0.19 653
655 2 253.224193 64.6439603 57.9660239 0.19 372
656 2 253.624815 64.5371822 57.6946883 0.19 655
657 2 254.027501 64.5408291 57.522781 0.19 656
658 2 254.442096 64.6437244 57.2726446 0.19 657
659 2 254.881066 64.8331047 56.9857823 0.19 658
660 2 255.38005 65.1817618 56.6666561 0.19 659
661 2 256.033261 65.9210307 56.2871339 0.19 660
662 2 256.105276 65.3063068 55.8782679 0.19 661
663 2 256.23374 64.8624456 55.4960616 0.19 662
664 2 256.529205 64.4903631 55.1262925 0.19 663
665 2 256.874117 64.1466867 54.7613311 0.19 664
666 2 257.198019 63.8179906 54.3989905 0.19 665
667 2 257.407543 63.5076761 54.0403931 0.19 666
668 2 257.688077 63.2547073 53.696707 0.19 667
669 2 257.900281 63.1419494 53.3886278 0.19 668
670 2 258.237233 62.954921 53.1026442 0.19 669
671 2 258.614733 62.8448001 52.9170005 0.19 670
672 2 259.016351 62.6871206 52.6399861 0.19 671
673 2 259.423092 62.6654083 52.3585773 0.19 672
674 2 259.44579 62.2772229 52.0843045 0.19 673
675 2 259.462938 61.8576405 51.9059122 0.19 674
676 2 259.483102 61.4470315 51.7224687 0.19 675
677 2 259.517993 61.0952155 51.4284117 0.19 676
678 2 259.574291 60.8129852 51.1007419 0.19 677
679 2 259.680109 60.6831741 50.7826368 0.19 678
680 2 259.921448 60.4787232 50.4483421 0.19 679
681 2 260.118821 60.3511863 50.1270205 0.19 680
682 2 260.449452 60.0768951 49.7892627 0.19 681
683 2 260.824176 59.7406052 49.4601263 0.19 682
684 2 261.199337 59.3678869 49.1722622 0.19 683
685 2 261.533151 58.9503977 48.998196 0.19 684
686 2 261.761467 58.5290943 48.8316147 0.19 685
687 2 262.102918 58.1563338 48.5847409 0.19 686
688 2 262.483013 57.828551 48.3683135 0.19 687
689 2 262.867794 57.5887166 48.3214548 0.19 688
690 2 263.269513 57.2712536 48.0917904 0.19 689
691 2 263.676345 56.9274948 47.8024194 0.19 690
692 2 259.795001 62.5780062 52.6598426 0.19 673
693 2 260.605153 63.2672565 52.166555 0.19 692
694 2 260.686833 64.0356289 52.2225711 0.19 693
695 2 260.868455 64.6559671 52.1815742 0.19 694
696 2 260.93228 65.174644 52.2113617 0.19 695
697 2 260.951285 65.6539857 52.2670788 0.19 696
698 2 260.953442 66.1181802 52.3304837 0.19 697
699 2 260.949918 66.5773477 52.3916549 0.19 698
700 2 260.946205 67.037525 52.4390262 0.19 699
701 2 260.947491 67.5065943 52.4478483 0.19 700
702 2 260.963968 68.0021316 52.3555186 0.19 701
703 2 261.00022 68.4617027 52.2909904 0.19 702
704 2 261.101079 68.8939716 52.1197183 0.19 703
705 2 261.355047 69.1728469 51.8929542 0.19 704
706 2 261.082617 69.2092732 51.5862051 0.19 705
707 2 260.902309 69.1896629 51.272948 0.19 706
708 2 260.998115 69.0045855 50.9387861 0.19 707
709 2 261.048669 68.7962411 50.6004032 0.19 708
710 2 261.072483 68.704308 50.2798899 0.19 709
711 2 261.069804 68.5307189 49.9463725 0.19 710
712 2 261.00462 68.4531612 49.627149 0.19 711
713 2 260.7874 68.2889299 49.2923596 0.19 712
714 2 260.55209 68.249341 48.9775124 0.19 713
715 2 260.423465 68.2130014 48.6649924 0.19 714
716 2 260.247646 68.0402575 48.3307104 0.19 715
717 2 260.199109 67.9394155 48.0094223 0.19 716
718 2 260.203231 67.7077771 47.6679569 0.19 717
719 2 260.229359 67.4763312 47.326739 0.19 718
720 2 260.269438 67.3795997 47.0072422 0.19 719
721 2 260.336911 67.2219204 46.6782965 0.19 720
722 2 260.465397 67.2153669 46.374311 0.19 721
723 2 260.756339 67.256323 46.08005 0.19 722
724 2 261.092175 67.2650277 45.7820388 0.19 723
725 2 261.401284 67.1272969 45.4611313 0.19 724
726 2 261.580829 67.0542307 45.1490856 0.19 725
727 2 261.784447 66.8745392 44.8209152 0.19 726
728 2 261.805747 66.7591575 44.4994215 0.19 727
729 2 262.019915 66.5239611 44.1634412 0.19 728
730 2 261.71718 69.5393835 52.175502 0.19 705
731 2 262.085825 69.9117725 52.3707308 0.19 730
732 2 262.452864 70.1980215 52.5962156 0.19 731
733 2 262.829016 70.3344297 52.7095706 0.19 732
734 2 263.205805 70.445212 52.814479 0.19 733
735 2 263.575774 70.6282537 53.0055046 0.19 734
736 2 263.952683 70.7239634 53.1062634 0.19 735
737 2 261.007759 62.9010932 52.0284695 0.19 693
738 2 261.414377 62.6124932 51.8201522 0.19 737
739 2 261.813704 62.4581582 51.6932491 0.19 738
740 2 262.216975 62.2694558 51.5099117 0.19 739
741 2 262.610432 62.2035972 51.4446436 0.19 740
742 2 263.000385 62.1791883 51.4192634 0.19 741
743 2 256.656969 66.434763 56.5686519 0.19 661
744 2 257.136149 66.6421173 56.6832567 0.19 743
745 2 257.560775 66.7356986 56.7389724 0.19 744
746 2 257.966501 66.7940796 56.784495 0.19 745
747 2 258.370416 66.8612102 56.8582203 0.19 746
748 2 258.788005 66.9903407 57.0266808 0.19 747
749 2 259.264624 66.9618389 57.0863754 0.19 748
750 2 259.890238 66.7357842 57.0897421 0.19 749
751 2 260.193134 66.394341 56.936967 0.19 750
752 2 260.410134 66.1445404 56.6923337 0.19 751
753 2 260.738303 66.0731811 56.477399 0.19 752
754 2 261.10439 65.9910179 56.365153 0.19 753
755 2 261.488815 65.8059182 56.2348009 0.19 754
756 2 261.86773 65.6595569 56.3133782 0.19 755
757 2 262.250088 65.5044854 56.374421 0.19 756
758 2 262.633317 65.1762191 56.4691487 0.19 757
759 2 263.022925 64.8923399 56.4568636 0.19 758
760 2 263.413918 64.8061835 56.385521 0.19 759
761 2 263.796078 64.7133116 56.4682026 0.19 760
762 2 264.182462 64.6223374 56.480285 0.19 761
763 2 264.574713 64.4342533 56.4220767 0.19 762
764 2 264.96903 64.3979548 56.2941067 0.19 763
765 2 265.358524 64.3579378 56.2511716 0.19 764
766 2 265.747412 64.2654685 56.2371777 0.19 765
767 2 266.139524 64.0195262 56.2247843 0.19 766
768 2 266.528739 63.8103719 56.2582244 0.19 767
769 2 266.918553 63.4201125 56.3564927 0.19 768
770 2 267.314746 63.006306 56.378404 0.19 769
771 2 260.25523 67.1571672 57.5485085 0.19 750
772 2 260.632379 67.3214718 57.7287372 0.19 771
773 2 261.013469 67.3877385 57.8035283 0.19 772
774 2 261.395826 67.4157014 57.839738 0.19 773
775 2 261.778319 67.4269284 57.8652465 0.19 774
776 2 262.16028 67.426673 57.8969414 0.19 775
777 2 262.540741 67.4091394 57.9576827 0.19 776
778 2 262.917438 67.3516907 58.0992162 0.19 777
779 2 263.297771 67.305632 58.158318 0.19 778
780 2 263.679779 67.2214133 58.1847759 0.19 779
781 2 264.06353 67.0117296 58.1954167 0.19 780
782 2 264.444503 66.8997419 58.2572216 0.19 781
783 2 264.820808 66.770402 58.4214348 0.19 782
784 2 265.199662 66.6066184 58.5459253 0.19 783
785 2 265.577439 66.2432578 58.7439106 0.19 784
786 2 265.954882 65.8637656 58.9726616 0.19 785
787 2 266.330326 65.6344993 59.2200664 0.19 786
788 2 266.70803 65.439097 59.4261531 0.19 787
789 2 267.094324 65.1960759 59.4895488 0.19 788
790 2 267.480361 65.0923498 59.5268524 0.19 789
791 2 267.866503 65.0226337 59.5620386 0.19 790
792 2 268.25299 64.915946 59.6165646 0.19 791
793 2 268.640067 64.6646569 59.7308882 0.19 792
794 2 269.028439 64.5614733 59.7754433 0.19 793
795 2 269.418366 64.5020615 59.779891 0.19 794
796 2 269.811246 64.4261837 59.7334672 0.19 795
797 2 270.211008 64.2573002 59.5741244 0.19 796
798 2 270.600429 64.1368488 59.4864637 0.19 797
799 2 270.978062 63.9429404 59.3663218 0.19 798
800 2 271.314455 63.9080294 59.1417738 0.19 799
801 2 271.539431 63.8788208 58.865657 0.19 800
802 2 271.864567 63.7092728 58.556767 0.19 801
803 2 255.631792 66.4313185 56.5658812 0.19 661
804 2 255.236503 66.6834258 56.6946993 0.19 803
805 2 254.842621 66.9480101 56.8097788 0.19 804
806 2 254.447774 67.0668806 56.9657598 0.19 805
807 2 254.059108 67.2797044 57.0290769 0.19 806
808 2 253.677962 67.3789652 57.0039912 0.19 807
809 2 253.315634 67.4844776 56.8732531 0.19 808
810 2 252.995362 67.6231885 56.8111521 0.19 809
811 2 252.791506 67.9559414 56.7637833 0.19 810
812 2 252.892307 68.4017363 56.6278226 0.19 811
813 2 253.575947 64.7094217 59.5185438 0.19 369
814 2 253.947585 64.6185254 59.8196859 0.19 813
815 2 254.303083 64.5238038 60.1169164 0.19 814
816 2 254.617202 64.4221011 60.4045105 0.19 815
817 2 254.824236 64.3053412 60.6674693 0.19 816
818 2 255.139216 64.1608198 60.8716775 0.19 817
819 2 255.497937 63.9401041 60.9191505 0.19 818
820 2 255.874747 63.857203 60.9213411 0.19 819
821 2 256.259233 63.8219317 60.8757455 0.19 820
822 2 256.648975 63.7916012 60.7318484 0.19 821
823 2 257.037707 63.6210266 60.6373193 0.19 822
824 2 257.427134 63.5754585 60.5619423 0.19 823
825 2 257.819108 63.6016918 60.4246663 0.19 824
826 2 258.207942 63.6101322 60.3788036 0.19 825
827 2 258.595272 63.6013901 60.3720561 0.19 826
828 2 258.981534 63.5594721 60.3910995 0.19 827
829 2 259.366368 63.435628 60.4482483 0.19 828
830 2 259.759782 63.2092622 60.2969917 0.19 829
831 2 245.608913 63.1134314 61.0474128 0.19 353
832 2 245.166026 62.7548115 60.6698429 0.19 831
833 2 244.832426 62.3947277 60.2939926 0.19 832
834 2 244.663023 62.0354616 59.9215192 0.19 833
835 2 245.155148 62.0171419 65.2941406 0.19 341
836 2 244.79028 62.1562765 65.5747789 0.19 835
837 2 244.434142 62.193163 65.7536864 0.19 836
838 2 244.104679 62.1542576 66.0117837 0.19 837
839 2 243.839108 62.083408 66.300808 0.19 838
840 2 243.737296 61.9926538 66.6019928 0.19 839
841 2 243.689849 61.8870994 66.9069636 0.19 840
842 2 243.642408 61.7595086 67.2108945 0.19 841
843 2 243.541185 61.5830548 67.5077451 0.19 842
844 2 243.279456 61.28405 67.7843204 0.19 843
845 2 242.954772 61.0910021 68.0702105 0.19 844
846 2 242.606503 60.9033694 68.339005 0.19 845
847 2 242.25062 60.6268654 68.5463189 0.19 846
848 2 241.887018 60.5222289 68.648116 0.19 847
849 2 241.520963 60.4716126 68.7436608 0.19 848
850 2 241.155452 60.4107581 68.9261601 0.19 849
851 2 240.788356 60.3775926 69.0619145 0.19 850
852 2 240.422111 60.32698 69.2840335 0.19 851
853 2 240.054257 60.3102952 69.4976494 0.19 852
854 2 239.681215 60.4155848 69.5987195 0.19 853
855 2 239.313642 60.2972711 69.6260902 0.19 854
856 2 238.942861 60.2719018 69.6635659 0.19 855
857 2 238.569934 60.3082766 69.7452784 0.19 856
858 2 238.194258 60.4379099 69.949283 0.19 857
859 2 237.823041 60.4613711 70.103251 0.19 858
860 2 237.459921 60.4014429 70.3581523 0.19 859
861 2 237.111642 60.3147536 70.6499789 0.19 860
862 2 236.801556 60.2346626 70.9514559 0.19 861
863 2 236.592821 60.204769 71.2448632 0.19 862
864 2 236.272802 60.3168101 71.5075627 0.19 863
865 2 235.914338 60.3721047 71.6312948 0.19 864
866 2 235.539366 60.4327095 71.7375694 0.19 865
867 2 235.154118 60.5668235 71.930029 0.19 866
868 2 234.772122 60.6076762 72.0338035 0.19 867
869 2 234.39569 60.6089666 72.1512903 0.19 868
870 2 234.033526 60.5861674 72.398298 0.19 869
871 2 233.708072 60.6571023 72.7051638 0.19 870
872 2 233.500014 60.6044519 73.0162552 0.19 871
873 2 233.200804 60.5034937 73.3288447 0.19 872
874 2 233.58955 60.4356755 73.5347015 0.19 873
875 2 233.977493 60.4098583 73.6328739 0.19 874
876 2 234.3644 60.3852084 73.7221991 0.19 875
877 2 234.749901 60.3229663 73.8928626 0.19 876
878 2 235.134475 60.2837772 74.0029258 0.19 877
879 2 235.517643 60.219493 74.1637815 0.19 878
880 2 235.900218 60.1966591 74.2241321 0.19 879
881 2 236.281925 60.1886828 74.2460306 0.19 880
882 2 236.662651 60.1853067 74.2532194 0.19 881
883 2 237.042454 60.1826037 74.2548391 0.19 882
884 2 237.421359 60.179037 74.2545597 0.19 883
885 2 232.81191 60.3967317 73.5403783 0.19 873
886 2 232.424239 60.3314475 73.6493828 0.19 885
887 2 232.041421 60.2639533 73.7647314 0.19 886
888 2 231.672495 60.149677 74.0016066 0.19 887
889 2 231.343145 60.0282651 74.2832222 0.19 888
890 2 231.12074 59.9334478 74.5780314 0.19 889
891 2 230.786428 59.9017202 74.8674417 0.19 890
892 2 230.404616 60.0571093 75.1280906 0.19 891
893 2 230.012233 60.2787494 75.2705167 0.19 892
894 2 229.630745 60.3840307 75.40162 0.19 893
895 2 229.2745 60.5049705 75.6546482 0.19 894
896 2 229.006258 60.492402 75.9376759 0.19 895
897 2 228.959988 60.4896173 76.2265337 0.19 896
898 2 228.699668 60.5985142 76.4961652 0.19 897
899 2 228.386004 60.6588393 76.674818 0.19 898
900 2 228.101622 60.7555115 76.9450282 0.19 899
901 2 227.982587 60.7164074 77.2385502 0.19 900
902 2 227.91806 60.6318835 77.5399295 0.19 901
903 2 250.064091 57.9831184 68.9791851 0.19 327
904 2 250.441146 57.8705949 68.9735481 0.19 903
905 2 250.817171 57.6103338 68.9584956 0.19 904
906 2 251.191791 57.4163738 68.9884901 0.19 905
907 2 251.552997 57.2323943 68.779971 0.19 906
908 2 251.889687 57.2235575 68.5069199 0.19 907
909 2 252.162448 57.2657517 68.2068903 0.19 908
910 2 252.266791 57.2854259 67.8891831 0.19 909
911 2 252.312165 57.1783832 67.5465127 0.19 910
912 2 252.351936 57.1812591 67.2199818 0.19 911
913 2 252.430417 57.176152 66.8927878 0.19 912
914 2 252.630364 57.0380625 66.546297 0.19 913
915 2 252.774527 56.9845291 66.2147367 0.19 914
916 2 253.009815 56.8444356 65.8735406 0.19 915
917 2 253.190716 56.8355015 65.561488 0.19 916
918 2 253.498781 56.833212 65.2721846 0.19 917
919 2 253.856139 56.7233545 65.0180439 0.19 918
920 2 254.232996 56.7541259 64.9231045 0.19 919
921 2 254.617344 56.9569107 64.8889179 0.19 920
922 2 255.005024 57.0645705 64.800081 0.19 921
923 2 255.393127 57.0694833 64.867011 0.19 922
924 2 255.782574 57.0910038 64.8487122 0.19 923
925 2 256.17337 57.1493378 64.7219001 0.19 924
926 2 256.563905 57.1848442 64.6577513 0.19 925
927 2 256.954448 57.2304612 64.5864562 0.19 926
928 2 257.344991 57.3287803 64.4309512 0.19 927
929 2 257.731815 57.4584293 64.3324007 0.19 928
930 2 258.110634 57.744319 64.1857027 0.19 929
931 2 258.471364 57.8885732 64.063332 0.19 930
932 2 258.78439 58.0309947 63.8359718 0.19 931
933 2 258.967754 58.1929015 63.570402 0.19 932
934 2 259.199386 58.4206 63.3021241 0.19 933
935 2 259.323025 58.3615099 62.9801361 0.19 934
936 2 245.677066 64.0003279 63.7133271 0.19 254
937 2 245.672745 63.7664891 63.3605368 0.19 936
938 2 245.858901 63.4760192 63.0025245 0.19 937
939 0 229.060116 64.0026904 79.1058514 0.19 198
940 0 228.996537 64.0338447 78.7885434 0.19 939
941 0 229.005391 64.118685 78.4777787 0.19 940
942 0 229.082733 64.211115 78.1691893 0.19 941
943 0 229.293863 64.2730334 77.8601529 0.19 942
944 0 229.444995 64.2188832 77.5391779 0.19 943
945 0 229.661572 64.2605035 77.2278432 0.19 944
946 0 229.756803 64.2906417 76.9134742 0.19 945
947 0 229.817343 64.2084559 76.5877174 0.19 946
948 0 229.880573 64.199921 76.2687835 0.19 947
949 0 230.003353 64.1278634 75.9440177 0.19 948
950 0 230.287251 64.1919226 75.633692 0.19 949
951 0 230.618193 64.3069655 75.328474 0.19 950
952 0 230.930615 64.4389438 75.0245009 0.19 951
953 0 231.141701 64.5715905 74.7195679 0.19 952
954 0 231.461405 64.7119275 74.416178 0.19 953
955 0 231.816397 64.8538398 74.1130647 0.19 954
956 0 207.692117 68.4554672 89.6980491 0.19 147
957 0 207.301161 68.4923746 89.5884905 0.19 956
958 0 206.901289 68.5463704 89.5218984 0.19 957
959 0 206.502191 68.6858933 89.4521903 0.19 958
960 0 206.114663 68.6825026 89.3002998 0.19 959
961 0 205.696022 68.8122423 89.3245524 0.19 960
962 0 205.305734 68.9544357 89.1836238 0.19 961
963 0 204.901356 69.1484372 89.1181417 0.19 962
964 0 204.493246 69.2188688 89.0570262 0.19 963
965 0 204.088587 69.2504255 88.9645333 0.19 964
966 0 203.698423 69.2888897 88.7744929 0.19 965
967 0 203.289747 69.2708062 88.682407 0.19 966
968 0 202.873638 69.1933611 88.6242727 0.19 967
969 0 202.454365 68.9944558 88.5707654 0.19 968
970 0 202.033086 68.877835 88.5288208 0.19 969
971 0 201.610537 68.7433208 88.4869682 0.19 970
972 3 201.187305 68.4729685 88.4340497 0.19 971
973 3 201.350758 68.3126273 88.0146531 0.19 972
974 3 201.625525 68.2680072 87.5685898 0.19 973
975 3 201.809792 68.1632106 86.976405 0.19 974
976 3 201.991622 67.8770763 86.6493985 0.19 975
977 3 202.30946 67.5827676 86.3812584 0.19 976
978 3 202.609638 67.244233 86.2531015 0.19 977
979 3 202.767179 66.8919739 86.1357608 0.19 978
980 3 202.943053 66.5640683 85.9444678 0.19 979
981 3 203.27247 66.2131697 85.8674479 0.19 980
982 3 203.660814 65.8574257 85.8264847 0.19 981
983 3 204.073508 65.5098336 85.7801386 0.19 982
984 3 204.501663 65.1915307 85.6823146 0.19 983
985 3 204.953031 64.9529949 85.4366934 0.19 984
986 3 205.413589 64.8149509 85.142154 0.19 985
987 3 205.879635 64.8993724 84.8455205 0.19 986
988 3 206.348402 65.1585793 84.5586327 0.19 987
989 3 206.81422 65.3269512 84.2712103 0.19 988
990 3 207.275395 65.4403869 84.0007134 0.19 989
991 3 207.727472 65.4800746 83.7791469 0.19 990
992 3 208.159004 65.3539258 83.6851422 0.19 991
993 3 208.587263 65.3072627 83.6263514 0.19 992
994 3 209.02032 65.2731261 83.5172079 0.19 993
995 3 209.431934 65.0880832 83.5483842 0.19 994
996 3 209.863369 65.0511078 83.4293323 0.19 995
997 3 210.289273 64.9973853 83.3415692 0.19 996
998 3 210.720849 64.8557039 83.1734586 0.19 997
999 3 211.142561 64.7511117 83.0857946 0.19 998
1000 3 211.564572 64.5629309 82.9683159 0.19 999
1001 3 211.965235 64.3719183 83.0315312 0.19 1000
1002 3 212.374446 64.0818501 82.9967813 0.19 1001
1003 3 212.796836 63.7831282 82.8375806 0.19 1002
1004 3 213.213381 63.4494356 82.7228272 0.19 1003
1005 3 213.636372 63.1309114 82.5451376 0.19 1004
1006 3 214.049853 62.7850575 82.4527796 0.19 1005
1007 3 214.463346 62.4534141 82.3603094 0.19 1006
1008 3 214.885168 62.1936898 82.1826149 0.19 1007
1009 3 215.300275 62.0278566 82.0662011 0.19 1008
1010 3 215.721201 61.7795617 81.8786715 0.19 1009
1011 3 216.135354 61.4832835 81.7561555 0.19 1010
1012 3 216.552275 61.2375149 81.5838127 0.19 1011
1013 3 216.956942 61.0832111 81.5120644 0.19 1012
1014 3 217.354472 60.8561073 81.4552624 0.19 1013
1015 3 217.737213 60.7280704 81.3653506 0.19 1014
1016 3 218.088517 60.5615149 81.140029 0.19 1015
1017 3 218.330193 60.4794478 80.8775972 0.19 1016
1018 3 218.681509 60.2881582 80.6285923 0.19 1017
1019 3 219.068252 60.0870854 80.4663284 0.19 1018
1020 3 219.471395 60.080004 80.2392922 0.19 1019
1021 3 219.877696 60.1374796 80.022087 0.19 1020
1022 3 220.279482 60.1927851 79.8986898 0.19 1021
1023 3 220.682666 60.2890416 79.7358602 0.19 1022
1024 3 221.078372 60.3958245 79.6718918 0.19 1023
1025 3 221.466983 60.6059014 79.6335957 0.19 1024
1026 3 221.853104 60.6990647 79.5498133 0.19 1025
1027 3 222.228393 60.7546126 79.3276809 0.19 1026
1028 3 222.558755 60.6964131 79.0457956 0.19 1027
1029 3 222.754205 60.7491474 78.7482818 0.19 1028
1030 3 222.997004 60.8482641 78.4469795 0.19 1029
1031 3 223.123437 60.9569169 78.1417465 0.19 1030
1032 3 201.089115 68.881171 86.7539086 0.19 975
1033 3 200.453557 69.4655333 86.6628721 0.19 1032
1034 3 199.699824 70.1297251 86.614452 0.19 1033
1035 3 199.338709 69.5014661 85.824778 0.19 1034
1036 3 198.929486 69.1078022 85.4308798 0.19 1035
1037 3 198.51325 68.9771837 85.1042729 0.19 1036
1038 3 198.083433 68.896837 84.9011146 0.19 1037
1039 3 197.655054 68.812516 84.6541811 0.19 1038
1040 3 197.214314 68.5580639 84.4973385 0.19 1039
1041 3 196.878442 69.026097 84.1630994 0.19 1040
1042 3 196.61698 69.0873671 83.8110856 0.19 1041
1043 3 196.596109 69.1225388 83.4985398 0.19 1042
1044 3 196.317141 69.0308892 83.2150681 0.19 1043
1045 3 195.931817 69.0427382 83.0814807 0.19 1044
1046 3 195.507958 69.2010203 82.9998899 0.19 1045
1047 3 195.070219 69.2954531 82.8929742 0.19 1046
1048 3 194.63585 69.4525492 82.6900013 0.19 1047
1049 3 194.203373 69.7569565 82.5588773 0.19 1048
1050 3 193.792771 70.1453682 82.372304 0.19 1049
1051 3 193.423775 70.5329392 82.2813937 0.19 1050
1052 3 193.182036 70.9399295 82.1991353 0.19 1051
1053 3 192.819882 71.371166 82.0114071 0.19 1052
1054 3 192.406267 71.7847354 81.8673456 0.19 1053
1055 3 191.982947 72.2274096 81.6271539 0.19 1054
1056 3 191.713254 71.7182172 81.0483357 0.19 1055
1057 3 191.604524 71.3307668 80.6540352 0.19 1056
1058 3 191.53571 70.9781729 80.407447 0.19 1057
1059 3 191.4465 70.7134815 80.0925755 0.19 1058
1060 3 191.235066 70.572415 79.7513715 0.19 1059
1061 3 191.134696 70.3507124 79.4048433 0.19 1060
1062 3 191.268021 72.6858669 81.1889698 0.19 1055
1063 3 190.711303 73.062172 81.0159106 0.19 1062
1064 3 190.214248 73.3686692 80.9405539 0.19 1063
1065 3 189.737548 73.5475782 80.8939447 0.19 1064
1066 3 189.270251 73.818323 80.8675451 0.19 1065
1067 3 188.526715 73.5685848 80.5629943 0.19 1066
1068 3 187.956831 73.4518623 80.3927093 0.19 1067
1069 3 187.45905 73.3980745 80.2253328 0.19 1068
1070 3 187.003528 73.3999155 79.9329675 0.19 1069
1071 3 186.580283 73.4017363 79.5929969 0.19 1070
1072 3 186.212051 73.3489571 79.234824 0.19 1071
1073 3 185.977009 73.1335529 78.8695307 0.19 1072
1074 3 185.629003 72.8454112 78.4890039 0.19 1073
1075 3 185.173068 73.1074463 78.3745665 0.19 1074
1076 3 184.719009 73.2716804 78.1580464 0.19 1075
1077 3 184.262681 73.4516463 77.9907194 0.19 1076
1078 3 183.805448 73.467666 77.7194305 0.19 1077
1079 3 183.340517 73.2858496 77.4417444 0.19 1078
1080 3 182.868688 73.091555 77.2764384 0.19 1079
1081 3 182.390079 72.7476321 77.1023508 0.19 1080
1082 3 181.896008 72.2830484 77.1417883 0.19 1081
1083 3 181.632663 71.8947229 76.885485 0.19 1082
1084 3 181.580006 71.4960344 76.7691266 0.19 1083
1085 3 181.704811 71.1103207 76.7024848 0.19 1084
1086 3 181.673974 70.7097983 76.6005036 0.19 1085
1087 3 181.474436 70.3149718 76.3874279 0.19 1086
1088 3 181.387719 69.9167135 76.2430763 0.19 1087
1089 3 181.347463 69.5410237 76.0484366 0.19 1088
1090 3 181.318304 69.135078 75.9556654 0.19 1089
1091 3 181.292559 68.7185666 75.8968621 0.19 1090
1092 3 181.855155 72.6311401 77.3707925 0.19 1082
1093 3 181.773567 73.0104745 77.4769374 0.19 1092
1094 3 181.553958 73.382288 77.5383837 0.19 1093
1095 3 181.433736 73.759163 77.6337426 0.19 1094
1096 3 181.277241 74.0998256 77.8308749 0.19 1095
1097 3 180.93184 74.4298982 77.9718758 0.19 1096
1098 3 180.527288 74.8204552 77.8864366 0.19 1097
1099 3 180.09712 75.198016 77.8345565 0.19 1098
1100 3 179.640809 75.2617058 77.5556216 0.19 1099
1101 3 179.18076 75.3429303 77.3725498 0.19 1100
1102 3 178.727961 75.5789745 77.1496502 0.19 1101
1103 3 178.270417 75.7392193 77.0113649 0.19 1102
1104 3 177.821892 76.0390966 76.8678379 0.19 1103
1105 3 177.388775 76.4097574 76.5964227 0.19 1104
1106 3 176.980268 76.7501691 76.2745173 0.19 1105
1107 3 176.632663 76.9265137 75.9293862 0.19 1106
1108 3 176.461768 77.0649812 75.5938971 0.19 1107
1109 3 180.093326 75.5156187 78.192285 0.19 1099
1110 3 180.556067 75.8853944 78.5979557 0.19 1109
1111 3 180.57931 76.3749163 78.391284 0.19 1110
1112 3 180.593941 76.8349106 78.2785047 0.19 1111
1113 3 180.603046 77.3085534 78.116669 0.19 1112
1114 3 180.586675 77.7524244 78.0422038 0.19 1113
1115 3 180.518348 78.1946885 77.9497142 0.19 1114
1116 3 180.319711 78.6622891 77.7156894 0.19 1115
1117 3 180.231876 79.1535034 77.4510892 0.19 1116
1118 3 181.006911 75.8570243 78.9332547 0.19 1110
1119 3 181.459506 75.8497881 79.2272045 0.19 1118
1120 3 181.92012 75.9067185 79.3967026 0.19 1119
1121 3 182.382498 76.0334703 79.5658447 0.19 1120
1122 3 182.84113 76.3053665 79.8592732 0.19 1121
1123 3 183.299289 76.6330159 80.1638718 0.19 1122
1124 3 183.762172 76.9863467 80.3766719 0.19 1123
1125 3 184.217983 77.2619163 80.6352965 0.19 1124
1126 3 184.672272 77.3838564 80.7901072 0.19 1125
1127 3 185.11339 77.43145 80.9527773 0.19 1126
1128 3 185.516229 77.4097207 81.2436276 0.19 1127
1129 3 185.841864 77.3576398 81.5780259 0.19 1128
1130 3 185.975035 77.2850739 81.9147283 0.19 1129
1131 3 186.074568 77.2227963 82.2552108 0.19 1130
1132 3 186.266185 77.2118334 82.6034507 0.19 1131
1133 3 186.296139 76.8982806 82.8980923 0.19 1132
1134 3 186.228242 76.4794031 83.127397 0.19 1133
1135 3 186.027715 76.046905 83.2122574 0.19 1134
1136 3 185.965684 75.6161665 83.3087147 0.19 1135
1137 3 185.98666 75.1646094 83.5450831 0.19 1136
1138 3 186.144378 74.7526158 83.8475967 0.19 1137
1139 3 186.163269 74.4378955 84.1676846 0.19 1138
1140 3 186.087853 74.0095885 84.4808881 0.19 1139
1141 3 185.873679 73.5503702 84.7854981 0.19 1140
1142 3 185.801665 73.155424 85.1082766 0.19 1141
1143 3 185.829042 72.941754 85.4538135 0.19 1142
1144 3 186.006479 72.7988815 85.8172797 0.19 1143
1145 3 186.070475 72.6437082 86.1723588 0.19 1144
1146 3 186.109044 72.4248928 86.5217427 0.19 1145
1147 3 186.185081 72.0276339 86.8614715 0.19 1146
1148 3 186.402143 71.5666817 87.207751 0.19 1147
1149 3 186.5406 71.0496593 87.5444651 0.19 1148
1150 3 186.765612 70.4716894 87.8833821 0.19 1149
1151 3 186.864797 69.7225036 88.2001113 0.19 1150
1152 3 186.078093 69.5251663 88.686281 0.19 1151
1153 3 185.482121 69.4314701 89.0180687 0.19 1152
1154 3 184.971156 69.503333 89.206231 0.19 1153
1155 3 184.520368 69.5561711 89.0874826 0.19 1154
1156 3 184.120094 69.5880064 88.9390419 0.19 1155
1157 3 183.83584 69.6821816 88.6507925 0.19 1156
1158 3 183.826707 69.8800738 88.3312086 0.19 1157
1159 3 184.055058 69.8600471 87.988837 0.19 1158
1160 3 184.266083 69.8593223 87.6306482 0.19 1159
1161 3 184.180416 69.7204364 87.2176044 0.19 1160
1162 3 184.162375 69.6652245 86.7621412 0.19 1161
1163 3 184.171384 69.5341809 86.1654017 0.19 1162
1164 3 183.669451 70.1215062 85.8987365 0.19 1163
1165 3 183.100378 70.4173423 85.6961966 0.19 1164
1166 3 182.353641 70.353588 85.3646045 0.19 1165
1167 3 182.718954 70.1860541 85.0207307 0.19 1166
1168 3 182.969793 70.1088757 84.6752411 0.19 1167
1169 3 183.335979 69.9416582 84.3331046 0.19 1168
1170 3 183.444867 69.5711487 84.2038525 0.19 1169
1171 3 183.672347 69.2463617 83.9750086 0.19 1170
1172 3 183.763476 68.8989329 83.7570377 0.19 1171
1173 3 183.799 68.4947567 83.7076376 0.19 1172
1174 3 183.82489 68.0465357 83.8063219 0.19 1173
1175 3 183.897324 67.6264968 83.8345988 0.19 1174
1176 3 184.099603 67.2331045 83.8493638 0.19 1175
1177 3 184.16956 66.8309545 83.8576204 0.19 1176
1178 3 184.187663 66.43666 83.8961611 0.19 1177
1179 3 184.200911 66.1784512 83.685617 0.19 1178
1180 3 184.215747 66.1158885 83.3904289 0.19 1179
1181 3 184.229387 66.0841332 83.0607462 0.19 1180
1182 3 184.237789 65.9488722 82.7110596 0.19 1181
1183 3 184.244319 65.893432 82.3623645 0.19 1182
1184 3 184.23785 65.7597559 82.0072932 0.19 1183
1185 3 184.208102 65.7337069 81.658134 0.19 1184
1186 3 184.1078 65.6869182 81.3041139 0.19 1185
1187 3 183.834419 65.893495 80.9549289 0.19 1186
1188 3 183.006393 70.371593 83.98333 0.19 1169
1189 3 182.787545 70.7682717 83.6419488 0.19 1188
1190 3 182.428653 71.0089206 83.2853824 0.19 1189
1191 3 182.01857 71.2868533 82.9421338 0.19 1190
1192 3 181.582926 71.4157886 82.6248115 0.19 1191
1193 3 181.132605 71.4781943 82.4001278 0.19 1192
1194 3 180.686116 71.5937285 82.0846367 0.19 1193
1195 3 180.244625 71.8339667 81.7470348 0.19 1194
1196 3 179.799192 71.9749194 81.4056106 0.19 1195
1197 3 179.351542 72.113899 81.1020717 0.19 1196
1198 3 178.902276 72.3472778 80.915325 0.19 1197
1199 3 178.454178 72.5447024 80.6752058 0.19 1198
1200 3 178.007524 72.8609198 80.5245316 0.19 1199
1201 3 177.566229 73.2467176 80.3304708 0.19 1200
1202 3 177.119602 73.6193794 80.2556677 0.19 1201
1203 3 176.670627 73.9827641 80.2444775 0.19 1202
1204 3 176.218782 74.3294477 80.3056 0.19 1203
1205 3 175.76021 74.6332218 80.5209305 0.19 1204
1206 3 175.300598 74.9240603 80.7881692 0.19 1205
1207 3 174.853506 75.1754734 80.6846877 0.19 1206
1208 3 174.403321 75.2997178 80.4998842 0.19 1207
1209 3 173.946769 75.3695308 80.4374198 0.19 1208
1210 3 173.490803 75.5051702 80.4830455 0.19 1209
1211 3 173.035433 75.5591563 80.3658269 0.19 1210
1212 3 172.573528 75.5317411 80.3579825 0.19 1211
1213 3 172.106049 75.4432494 80.5008324 0.19 1212
1214 3 171.789384 75.0510465 80.160354 0.19 1213
1215 3 171.628015 74.649816 79.8926258 0.19 1214
1216 3 171.475598 74.175548 79.7937149 0.19 1215
1217 3 171.20468 73.5930833 79.7870463 0.19 1216
1218 3 171.044565 72.9125103 79.5920622 0.19 1217
1219 3 171.268557 72.5658657 79.3774178 0.19 1218
1220 3 171.267275 72.1574758 79.2655518 0.19 1219
1221 3 171.066959 71.7169234 79.165907 0.19 1220
1222 3 170.96873 71.2973651 79.0453848 0.19 1221
1223 3 170.905872 70.9189288 78.8040225 0.19 1222
1224 3 170.843578 72.3530088 80.1133158 0.19 1218
1225 3 170.487302 71.8790652 80.4920292 0.19 1224
1226 3 170.12766 71.6143177 80.8245839 0.19 1225
1227 3 169.881891 71.451957 81.1389279 0.19 1226
1228 3 169.514174 71.3337879 81.4009847 0.19 1227
1229 3 169.131902 71.3003344 81.5651226 0.19 1228
1230 3 168.816968 71.3716144 81.8363451 0.19 1229
1231 3 168.691532 71.3330509 82.1579699 0.19 1230
1232 3 168.637742 71.2520768 82.4993593 0.19 1231
1233 3 168.61074 71.1546793 82.848789 0.19 1232
1234 3 168.593418 71.050869 83.201755 0.19 1233
1235 3 168.578887 70.9446638 83.5564472 0.19 1234
1236 3 171.666792 75.8323336 80.4861778 0.19 1213
1237 3 171.228134 76.2209354 80.4824358 0.19 1236
1238 3 170.789866 76.601991 80.5132673 0.19 1237
1239 3 170.351938 76.9574873 80.6380751 0.19 1238
1240 3 169.921729 77.3450739 80.6678091 0.19 1239
1241 3 169.504202 77.7474502 80.662413 0.19 1240
1242 3 169.116234 78.1586626 80.6476775 0.19 1241
1243 3 168.803668 78.5781484 80.6408861 0.19 1242
1244 3 168.68663 79.0099171 80.6681496 0.19 1243
1245 3 168.625331 79.4353275 80.7377676 0.19 1244
1246 3 168.536638 79.8297691 80.8998667 0.19 1245
1247 3 168.315583 80.2453938 80.9531537 0.19 1246
1248 3 168.172834 80.6768261 80.9849589 0.19 1247
1249 3 167.944782 81.1041235 81.0072909 0.19 1248
1250 3 167.834178 81.528979 81.0769462 0.19 1249
1251 3 167.710113 81.9228506 81.2432958 0.19 1250
1252 3 167.433304 82.3356173 81.3092413 0.19 1251
1253 3 175.821224 75.3101392 81.2078074 0.19 1206
1254 3 176.396034 75.6998722 81.634561 0.19 1253
1255 3 177.140046 76.1048897 82.0803058 0.19 1254
1256 3 177.558144 76.0483017 82.3362718 0.19 1255
1257 3 177.952467 75.9886937 82.4586044 0.19 1256
1258 3 178.270543 76.2407635 82.5503051 0.19 1257
1259 3 178.357155 76.584645 82.6288286 0.19 1258
1260 3 178.287091 76.9426348 82.7445201 0.19 1259
1261 3 177.979637 77.2514688 82.9847293 0.19 1260
1262 3 177.594914 77.545227 83.2663735 0.19 1261
1263 3 177.256312 77.1358184 82.8557686 0.19 1262
1264 3 177.029203 76.6828259 82.4547519 0.19 1263
1265 3 177.140046 76.1048897 82.0803058 0.19 1264
1266 3 177.143694 77.8140198 83.4941157 0.19 1262
1267 3 176.704143 78.0743991 83.6263947 0.19 1266
1268 3 176.27745 78.203154 83.8183696 0.19 1267
1269 3 175.906895 78.4735206 83.9655667 0.19 1268
1270 3 175.660341 78.7692846 84.2393586 0.19 1269
1271 3 175.292299 79.0601476 84.5418765 0.19 1270
1272 3 174.885738 79.3505664 84.8538189 0.19 1271
1273 3 174.859813 79.8506025 84.6294177 0.19 1272
1274 3 174.7794 80.3147767 84.5061462 0.19 1273
1275 3 174.549608 80.7755198 84.3363664 0.19 1274
1276 3 174.363003 81.191012 84.3243323 0.19 1275
1277 3 174.020064 81.5425866 84.4334515 0.19 1276
1278 3 173.622803 81.8836245 84.4560813 0.19 1277
1279 3 173.2064 82.1495363 84.4447738 0.19 1278
1280 3 172.786312 82.1969633 84.4188879 0.19 1279
1281 3 172.387986 82.1009818 84.4070058 0.19 1280
1282 3 172.058018 81.7934292 84.4518006 0.19 1281
1283 3 171.926701 81.4372965 84.6747972 0.19 1282
1284 3 171.886463 81.2259091 84.9723943 0.19 1283
1285 3 171.904557 81.0553848 85.2923092 0.19 1284
1286 3 172.006019 80.8631097 85.6038617 0.19 1285
1287 3 172.299106 80.565868 85.8671358 0.19 1286
1288 3 172.657627 80.38272 85.9613947 0.19 1287
1289 3 172.996341 80.0964853 85.929354 0.19 1288
1290 3 173.227257 79.8239392 85.7083683 0.19 1289
1291 3 173.59005 79.6224982 85.4502905 0.19 1290
1292 3 174.008887 79.5834556 85.2189583 0.19 1291
1293 3 174.444683 79.5246617 85.082643 0.19 1292
1294 3 174.885738 79.3505664 84.8538189 0.19 1293
1295 3 181.567673 70.138405 85.7748866 0.19 1166
1296 3 180.975327 70.0269694 85.9692686 0.19 1295
1297 3 180.452556 69.9671817 86.1812323 0.19 1296
1298 3 179.965698 70.0629976 86.3079952 0.19 1297
1299 3 179.481604 70.047645 86.4887781 0.19 1298
1300 3 179.003354 70.0695669 86.5894359 0.19 1299
1301 3 178.519855 70.2112947 86.7509981 0.19 1300
1302 3 178.017707 70.3552044 86.7927028 0.19 1301
1303 3 177.441697 70.2789102 86.7713598 0.19 1302
1304 3 176.700008 70.393614 86.7322715 0.19 1303
1305 3 176.426259 70.2367472 86.1143192 0.19 1304
1306 3 176.325206 70.2024986 85.6593947 0.19 1305
1307 3 176.277048 70.1520008 85.2681297 0.19 1306
1308 3 176.214286 69.929881 84.9044244 0.19 1307
1309 3 176.076291 69.6389215 84.5833605 0.19 1308
1310 3 175.727179 69.3132271 84.3616009 0.19 1309
1311 3 175.289515 69.0168665 84.4347714 0.19 1310
1312 3 174.81287 68.622129 84.5638554 0.19 1311
1313 3 174.334541 68.3374456 84.587859 0.19 1312
1314 3 173.845159 67.9441135 84.5695707 0.19 1313
1315 3 175.982797 70.7009821 86.3781242 0.19 1304
1316 3 175.435313 70.9030479 86.0848719 0.19 1315
1317 3 174.953129 71.1566409 85.957491 0.19 1316
1318 3 174.492031 71.343863 85.8864851 0.19 1317
1319 3 174.02647 71.2781351 85.8201703 0.19 1318
1320 3 173.575693 71.3865238 85.7563752 0.19 1319
1321 3 173.122692 71.4027929 85.6511025 0.19 1320
1322 3 172.673028 71.4020281 85.4409175 0.19 1321
1323 3 172.21926 71.335628 85.314205 0.19 1322
1324 3 171.766473 71.1951995 85.1852031 0.19 1323
1325 3 171.334893 71.2299755 85.3424375 0.19 1324
1326 3 170.937606 71.2008033 85.6062548 0.19 1325
1327 3 170.649567 71.2436823 85.9217536 0.19 1326
1328 3 170.620798 71.1266905 86.265592 0.19 1327
1329 3 170.836066 70.8422813 86.6209572 0.19 1328
1330 3 171.102571 70.5982317 86.961647 0.19 1329
1331 3 171.245972 70.2002193 87.228407 0.19 1330
1332 3 171.458781 69.7994894 87.3454274 0.19 1331
1333 3 171.529555 69.3738918 87.411274 0.19 1332
1334 3 171.562203 68.9371214 87.5122778 0.19 1333
1335 3 171.623561 68.491851 87.7701263 0.19 1334
1336 3 171.366616 68.076202 88.0651361 0.19 1335
1337 3 171.049639 67.8868906 88.3888534 0.19 1336
1338 3 170.835692 67.9088257 88.7382979 0.19 1337
1339 3 170.491426 67.8329393 89.0775512 0.19 1338
1340 3 169.787755 68.00622 89.3715485 0.19 1339
1341 3 169.277961 68.1500389 89.6450389 0.19 1340
1342 3 168.879588 68.1386846 89.8201206 0.19 1341
1343 3 168.646053 68.0231914 90.1061626 0.19 1342
1344 3 168.808648 67.8605395 90.4567641 0.19 1343
1345 3 169.089802 67.5361831 90.8214339 0.19 1344
1346 3 168.793416 67.0649692 90.7970195 0.19 1345
1347 3 168.696393 66.6282456 90.8032354 0.19 1346
1348 3 168.744607 66.2301438 90.869756 0.19 1347
1349 3 169.041704 66.0197633 90.7230745 0.19 1348
1350 3 169.459706 66.055068 90.5735314 0.19 1349
1351 3 169.945661 66.1991667 90.6019134 0.19 1350
1352 3 170.525194 66.5300944 90.801565 0.19 1351
1353 3 171.292342 66.9809093 90.9478971 0.19 1352
1354 3 171.244735 67.1056353 90.562281 0.19 1353
1355 3 171.134356 67.2473067 90.1553479 0.19 1354
1356 3 170.835075 67.4396456 89.684336 0.19 1355
1357 3 170.491426 67.8329393 89.0775512 0.19 1356
1358 3 171.626858 66.9232774 91.3386411 0.19 1353
1359 3 171.85232 66.8502044 91.7207719 0.19 1358
1360 3 172.208961 66.7962172 92.1122286 0.19 1359
1361 3 172.609309 66.7486771 92.5061932 0.19 1360
1362 3 173.070188 66.8374775 92.536569 0.19 1361
1363 3 173.533394 66.9490245 92.5632799 0.19 1362
1364 3 174.002247 67.1286294 92.5786787 0.19 1363
1365 3 174.484854 67.4893967 92.5636089 0.19 1364
1366 3 174.972525 67.8900301 92.4438441 0.19 1365
1367 3 175.446159 68.1227893 92.4019146 0.19 1366
1368 3 175.88308 67.7748333 92.3445058 0.19 1367
1369 3 176.326375 67.4481357 92.2177186 0.19 1368
1370 3 176.76393 67.0758246 92.2447617 0.19 1369
1371 3 177.214973 66.7609844 92.0825576 0.19 1370
1372 3 177.50227 66.5070549 91.7194327 0.19 1371
1373 3 177.61273 66.2568503 91.3439076 0.19 1372
1374 3 177.655497 66.0831257 90.9680675 0.19 1373
1375 3 177.672462 66.135103 90.6040648 0.19 1374
1376 3 177.657924 66.35575 90.2480327 0.19 1375
1377 3 177.553385 66.4254812 89.8765586 0.19 1376
1378 3 177.254756 66.7368033 89.5056909 0.19 1377
1379 3 176.892178 67.1290603 89.1343549 0.19 1378
1380 3 177.711719 66.5379721 92.3787894 0.19 1371
1381 3 178.262167 66.1343364 92.5747982 0.19 1380
1382 3 178.974033 65.5124646 92.8575315 0.19 1381
1383 3 179.462659 65.8654692 92.7735539 0.19 1382
1384 3 179.952157 66.0726564 92.5417392 0.19 1383
1385 3 180.440108 66.1663517 92.2516518 0.19 1384
1386 3 180.92172 66.0662591 91.9344042 0.19 1385
1387 3 181.399066 65.9260999 91.6234918 0.19 1386
1388 3 181.866004 65.8577891 91.3595032 0.19 1387
1389 3 182.291407 65.6190584 91.2003478 0.19 1388
1390 3 182.639899 65.3325204 90.981128 0.19 1389
1391 3 182.770156 64.9616693 90.8351776 0.19 1390
1392 3 182.821586 64.5592117 90.6475763 0.19 1391
1393 3 182.828352 64.0360532 90.6193432 0.19 1392
1394 3 182.834199 63.40428 90.3954782 0.19 1393
1395 3 183.341067 63.7047863 90.0894782 0.19 1394
1396 3 183.848234 64.1236956 89.8000795 0.19 1395
1397 3 184.35059 64.4796979 89.5293062 0.19 1396
1398 3 184.848872 64.9543568 89.3288552 0.19 1397
1399 3 185.334501 65.4301452 89.2892917 0.19 1398
1400 3 185.81396 65.9036741 89.3038475 0.19 1399
1401 3 186.369892 66.3845832 89.0105476 0.19 1400
1402 3 186.981071 66.7641096 88.7139755 0.19 1401
1403 3 187.764796 67.2601594 88.4393026 0.19 1402
1404 3 186.759516 67.6047123 87.8477511 0.19 1403
1405 3 186.097753 67.8212505 87.4569525 0.19 1404
1406 3 185.568445 68.0759881 87.2685816 0.19 1405
1407 3 185.109547 68.265007 87.0994961 0.19 1406
1408 3 184.732883 68.6316061 86.8176265 0.19 1407
1409 3 184.505237 69.0784751 86.5030509 0.19 1408
1410 3 184.171384 69.5341809 86.1654017 0.19 1409
1411 3 188.230863 67.0393541 88.4342201 0.19 1403
1412 3 188.697719 66.9575265 88.4201146 0.19 1411
1413 3 189.167741 66.8846969 88.3466724 0.19 1412
1414 3 189.647881 66.7017129 88.10416 0.19 1413
1415 3 190.130651 66.4818121 87.8052122 0.19 1414
1416 3 190.138385 66.0811952 87.7654279 0.19 1415
1417 3 190.153556 65.686069 87.7189724 0.19 1416
1418 3 190.191868 65.3089808 87.6523388 0.19 1417
1419 3 190.292713 64.9813334 87.5318164 0.19 1418
1420 3 190.558087 64.7844255 87.2698804 0.19 1419
1421 3 190.769758 64.7777096 86.9588633 0.19 1420
1422 3 191.117024 64.849814 86.6433795 0.19 1421
1423 3 191.135579 64.5447645 86.2577232 0.19 1422
1424 3 192.07079 63.9233609 85.9107511 0.19 1423
1425 3 191.783335 63.4966544 85.8395025 0.19 1424
1426 3 191.671074 63.0979495 85.7625923 0.19 1425
1427 3 191.626215 62.7397492 85.6336599 0.19 1426
1428 3 191.607771 62.4748132 85.3544127 0.19 1427
1429 3 191.583073 62.3479515 85.0252094 0.19 1428
1430 3 191.509711 62.1309767 84.6652169 0.19 1429
1431 3 191.3017 61.9176065 84.290301 0.19 1430
1432 3 191.204622 61.8604538 83.9317487 0.19 1431
1433 3 192.425362 64.2903812 86.2323637 0.19 1424
1434 3 192.690753 64.6718325 86.4587472 0.19 1433
1435 3 192.698612 65.1056329 86.3947502 0.19 1434
1436 3 192.433361 65.5183077 86.2970059 0.19 1435
1437 3 192.061048 65.8546356 86.4238237 0.19 1436
1438 3 191.600837 65.4060391 86.3564288 0.19 1437
1439 3 191.117024 64.849814 86.6433795 0.19 1438
1440 3 192.034929 66.2136101 86.5377729 0.19 1437
1441 3 191.980773 66.5258442 86.7331765 0.19 1440
1442 3 191.867405 66.8040012 86.8175767 0.19 1441
1443 3 191.581714 66.923042 86.8420654 0.19 1442
1444 3 191.376332 67.562464 86.5146532 0.19 1443
1445 3 191.400079 67.9694023 86.1852082 0.19 1444
1446 3 191.653773 68.4457672 85.8785294 0.19 1445
1447 3 192.118495 68.2753577 85.7973346 0.19 1446
1448 3 192.589093 68.2983456 85.6327529 0.19 1447
1449 3 193.054759 68.3961389 85.5367522 0.19 1448
1450 3 193.525265 68.6308782 85.3780695 0.19 1449
1451 3 193.989821 68.6978169 85.2803 0.19 1450
1452 3 194.458869 68.6316119 85.1102519 0.19 1451
1453 3 194.923862 68.6283151 85.0440389 0.19 1452
1454 3 195.397891 68.653177 84.9795934 0.19 1453
1455 3 195.903984 68.700972 84.8170452 0.19 1454
1456 3 196.470651 68.6842826 84.7053401 0.19 1455
1457 3 197.214314 68.5580639 84.4973385 0.19 1456
1458 3 197.016904 68.0749578 84.7025258 0.19 1457
1459 3 197.101543 67.6415846 84.8375178 0.19 1458
1460 3 197.108781 67.1944988 85.0334085 0.19 1459
1461 3 197.077745 66.7905415 85.1717149 0.19 1460
1462 3 196.98044 66.4238106 85.4230534 0.19 1461
1463 3 196.750712 66.2314073 85.7230474 0.19 1462
1464 3 196.630962 66.1557956 86.0578281 0.19 1463
1465 3 196.529591 66.2264004 86.4106216 0.19 1464
1466 3 196.373453 66.2210479 86.7479569 0.19 1465
1467 3 196.037395 66.2398489 87.0522661 0.19 1466
1468 3 195.657717 66.4356653 87.3079297 0.19 1467
1469 3 195.327798 66.7409763 87.4159696 0.19 1468
1470 3 195.16185 67.0923939 87.4868458 0.19 1469
1471 3 195.575475 67.3757761 87.8593362 0.19 1470
1472 3 195.989663 67.6210896 88.1759491 0.19 1471
1473 3 196.416998 67.7600025 88.3227748 0.19 1472
1474 3 196.848427 67.9077792 88.4098314 0.19 1473
1475 3 197.279331 68.1885598 88.4878156 0.19 1474
1476 3 197.58379 68.6976244 88.199587 0.19 1475
1477 3 197.721694 69.1937508 87.9151902 0.19 1476
1478 3 197.792203 69.671779 87.6774158 0.19 1477
1479 3 197.867438 70.2176846 87.2174092 0.19 1478
1480 3 197.226358 70.3327627 87.26547 0.19 1479
1481 3 196.861558 70.3212135 87.0428966 0.19 1480
1482 3 196.811169 70.4782116 86.7515333 0.19 1481
1483 3 196.990465 70.8526734 86.4560669 0.19 1482
1484 3 197.544036 71.3151274 86.1833027 0.19 1483
1485 3 198.002975 71.0914109 86.0412716 0.19 1484
1486 3 198.439443 70.9057706 86.1052192 0.19 1485
1487 3 198.886468 70.661238 86.0532403 0.19 1486
1488 3 199.311706 70.374473 86.1810424 0.19 1487
1489 3 199.699824 70.1297251 86.614452 0.19 1488
1490 3 200.013282 70.846551 86.4716934 0.19 1489
1491 3 200.158442 71.3629542 86.4419045 0.19 1490
1492 3 200.277738 71.8024482 86.4644115 0.19 1491
1493 3 200.488577 72.2115864 86.5310989 0.19 1492
1494 3 200.563994 72.587942 86.645287 0.19 1493
1495 3 200.577408 72.9148784 86.8919318 0.19 1494
1496 3 198.741244 70.6507636 87.3179509 0.19 1489
1497 3 199.699824 70.1297251 86.614452 0.19 1496
1498 3 198.216422 70.8004473 88.0298819 0.19 1497
1499 3 197.867438 70.2176846 87.2174092 0.19 1498
1500 3 197.906695 71.1150208 86.9247436 0.19 1499
1501 3 197.544036 71.3151274 86.1833027 0.19 1500
1502 3 199.43345 70.6854512 87.9040217 0.19 1497
1503 3 199.552347 70.8070571 88.6185253 0.19 1502
1504 3 199.802768 70.7152008 89.0717212 0.19 1503
1505 3 200.061008 70.4178267 89.3219516 0.19 1504
1506 3 200.210963 70.1065573 89.2544617 0.19 1505
1507 3 200.348211 69.7455367 89.193092 0.19 1506
1508 3 200.606653 69.3625536 89.1069187 0.19 1507
1509 3 200.817341 68.9474352 88.9090191 0.19 1508
1510 3 201.187305 68.4729685 88.4340497 0.19 1509
1511 3 200.488208 68.1774646 88.4467263 0.19 1510
1512 3 199.938979 68.0108573 88.5681273 0.19 1511
1513 3 199.465051 67.9370055 88.5935343 0.19 1512
1514 3 199.018936 67.9009925 88.5822336 0.19 1513
1515 3 198.582597 67.88625 88.5572787 0.19 1514
1516 3 198.148976 67.8979297 88.5285029 0.19 1515
1517 3 197.715143 67.9681836 88.5022799 0.19 1516
1518 3 197.279331 68.1885598 88.4878156 0.19 1517
1519 3 194.696917 67.2952153 87.6995561 0.19 1470
1520 3 194.242769 67.4378904 87.7695122 0.19 1519
1521 3 193.790345 67.6927372 87.8030487 0.19 1520
1522 3 193.359251 67.4663496 87.5432445 0.19 1521
1523 3 192.912304 67.3367852 87.452294 0.19 1522
1524 3 192.454968 67.2092711 87.4750924 0.19 1523
1525 3 192.009328 67.0968397 87.3132167 0.19 1524
1526 3 191.581714 66.923042 86.8420654 0.19 1525
1527 3 190.615154 67.0356183 87.5168007 0.19 1526
1528 3 190.130651 66.4818121 87.8052122 0.19 1527
1529 3 193.771707 68.0349707 88.0261012 0.19 1521
1530 3 193.767009 68.4266761 88.079609 0.19 1529
1531 3 193.775291 68.8622424 87.9834148 0.19 1530
1532 3 193.77673 69.2739077 87.9671277 0.19 1531
1533 3 193.775968 69.6763048 87.9812475 0.19 1532
1534 3 193.775556 70.0750919 88.0069367 0.19 1533
1535 3 193.778417 70.4725856 88.0371154 0.19 1534
1536 3 193.790756 70.8699725 88.0694826 0.19 1535
1537 3 193.828087 71.2684507 88.104175 0.19 1536
1538 3 193.930585 71.6702589 88.1439663 0.19 1537
1539 3 194.203382 72.0807173 88.1969843 0.19 1538
1540 3 191.642206 68.8511261 85.8964593 0.19 1446
1541 3 191.618516 69.2591826 85.8994962 0.19 1540
1542 3 191.558693 69.6763011 85.8577423 0.19 1541
1543 3 191.402786 70.1183558 85.6966892 0.19 1542
1544 3 191.428506 70.5571104 85.6099662 0.19 1543
1545 3 191.661049 71.029278 85.4781898 0.19 1544
1546 3 191.84684 71.4650096 85.4522036 0.19 1545
1547 3 192.169832 71.8989854 85.4732115 0.19 1546
1548 3 192.63089 72.2819404 85.5038463 0.19 1547
1549 3 193.093551 72.6150297 85.4969868 0.19 1548
1550 3 193.563237 72.8028457 85.3782901 0.19 1549
1551 3 194.023444 72.8970356 85.3428713 0.19 1550
1552 3 194.479282 72.9638202 85.3198623 0.19 1551
1553 3 194.932819 73.0432149 85.2511322 0.19 1552
1554 3 195.385062 73.1890798 85.033523 0.19 1553
1555 3 195.802887 73.4135367 84.7622449 0.19 1554
1556 3 196.118232 73.807404 84.4765705 0.19 1555
1557 3 196.155669 74.2330867 84.1673363 0.19 1556
1558 3 195.911984 74.6088848 83.8345473 0.19 1557
1559 3 195.556571 74.8278285 83.487551 0.19 1558
1560 3 195.156106 75.0255475 83.151497 0.19 1559
1561 3 194.736042 75.3181872 82.8611235 0.19 1560
1562 3 194.298733 75.5193126 82.6634373 0.19 1561
1563 3 193.866809 75.8581542 82.3965131 0.19 1562
1564 3 191.912393 72.2850184 85.1262315 0.19 1547
1565 3 191.826422 72.5832746 84.7860592 0.19 1564
1566 3 191.79883 72.9859256 84.4601381 0.19 1565
1567 3 191.665134 73.3543365 84.5292657 0.19 1566
1568 3 191.394224 73.6904976 84.6349686 0.19 1567
1569 3 191.200836 74.0690582 84.5407235 0.19 1568
1570 3 190.859343 74.3607784 84.4652525 0.19 1569
1571 3 190.48544 74.488658 84.3365623 0.19 1570
1572 3 190.166835 74.6138794 84.0624251 0.19 1571
1573 3 190.020074 74.7906032 83.749578 0.19 1572
1574 3 189.871511 75.0901677 83.4280218 0.19 1573
1575 3 190.004031 75.3396366 83.1219425 0.19 1574
1576 3 190.052698 75.2442951 82.7954368 0.19 1575
1577 3 190.044094 75.0056373 82.4920218 0.19 1576
1578 3 189.948929 74.681725 82.276878 0.19 1577
1579 3 189.678006 74.35085 81.9671825 0.19 1578
1580 3 189.230087 74.0125032 81.563363 0.19 1579
1581 3 189.270251 73.818323 80.8675451 0.19 1580
1582 3 190.111092 73.8803829 82.3074046 0.19 1579
1583 3 190.544012 73.409517 82.6482539 0.19 1582
1584 3 190.976701 72.938263 82.989883 0.19 1583
1585 3 190.996247 72.6412838 82.620186 0.19 1584
1586 3 191.982947 72.2274096 81.6271539 0.19 1585
1587 3 191.953786 73.2217582 82.3897986 0.19 1586
1588 3 191.982947 72.2274096 81.6271539 0.19 1587
1589 3 191.867849 72.7229181 82.6462694 0.19 1588
1590 3 191.712645 72.9303164 83.2602322 0.19 1589
1591 3 191.387737 72.7627006 83.7054908 0.19 1590
1592 3 190.951075 72.8325894 83.3288711 0.19 1591
1593 3 190.976701 72.938263 82.989883 0.19 1592
1594 3 191.822658 72.6912792 84.08356 0.19 1591
1595 3 191.79883 72.9859256 84.4601381 0.19 1594
1596 3 187.43639 68.1513513 88.4514809 0.19 1403
1597 3 187.242977 68.7542809 88.4148531 0.19 1596
1598 3 186.990328 69.2637071 88.261229 0.19 1597
1599 3 186.864797 69.7225036 88.2001113 0.19 1598
1600 3 188.016758 68.1060106 88.8592985 0.19 1403
1601 3 188.079012 68.6273406 89.2076001 0.19 1600
1602 3 188.043695 69.047417 89.4409796 0.19 1601
1603 3 187.877557 69.3812179 89.7604224 0.19 1602
1604 3 187.902262 69.7044294 90.1321282 0.19 1603
1605 3 188.168773 70.037821 90.5375232 0.19 1604
1606 3 188.513345 70.3724734 90.9538078 0.19 1605
1607 3 188.89874 70.8740738 90.7269632 0.19 1606
1608 3 189.186404 71.3302884 90.5629272 0.19 1607
1609 3 189.184161 71.6584876 90.587774 0.19 1608
1610 3 188.893307 71.7873687 90.7959236 0.19 1609
1611 3 188.507805 71.5817209 91.0449938 0.19 1610
1612 3 188.483821 71.0880299 91.3281509 0.19 1611
1613 3 188.493011 70.7108343 91.2083883 0.19 1612
1614 3 188.513345 70.3724734 90.9538078 0.19 1613
1615 3 187.762184 71.9859242 91.1575032 0.19 1611
1616 3 187.207586 72.1609187 91.0420699 0.19 1615
1617 3 186.714153 72.2132589 90.9798593 0.19 1616
1618 3 186.243416 72.2320473 90.947553 0.19 1617
1619 3 185.780411 72.2741219 90.9517576 0.19 1618
1620 3 185.318889 72.4208958 91.0357476 0.19 1619
1621 3 184.875265 72.5547085 90.9368106 0.19 1620
1622 3 184.437652 72.7466763 90.9528517 0.19 1621
1623 3 184.020382 72.8209497 91.1115055 0.19 1622
1624 3 183.678235 72.5859431 91.2263281 0.19 1623
1625 3 183.5305 72.2604629 91.4796627 0.19 1624
1626 3 183.459322 72.035435 91.79477 0.19 1625
1627 3 183.416065 71.7897918 92.1291857 0.19 1626
1628 3 183.379828 71.3811034 92.4601211 0.19 1627
1629 3 183.34532 70.9173393 92.7893689 0.19 1628
1630 3 186.11774 66.1634299 89.9400832 0.19 1400
1631 3 186.301106 66.4240263 90.4282047 0.19 1630
1632 3 186.573066 66.6398529 90.8655524 0.19 1631
1633 3 186.766179 66.6681857 91.2622381 0.19 1632
1634 3 187.102488 66.6453643 91.6572609 0.19 1633
1635 3 187.484405 66.6047505 92.0513302 0.19 1634
1636 3 182.35857 62.5938619 89.9412779 0.19 1394
1637 3 181.341864 61.481144 90.1677077 0.19 1636
1638 3 179.466415 61.8375661 89.3424724 0.19 1637
1639 3 178.474545 61.2559259 89.2413753 0.19 1638
1640 3 178.842179 61.7072988 88.4761351 0.19 1639
1641 3 179.003895 61.7700864 87.9529384 0.19 1640
1642 3 179.120593 61.8293977 87.5340514 0.19 1641
1643 3 179.28838 61.835278 87.1565545 0.19 1642
1644 3 179.186398 62.0399393 86.7905703 0.19 1643
1645 3 179.161661 62.1848625 86.43244 0.19 1644
1646 3 179.170027 62.3073519 86.078037 0.19 1645
1647 3 179.200945 62.4226574 85.7261985 0.19 1646
1648 3 179.26703 62.5390663 85.3777774 0.19 1647
1649 3 179.416101 62.6662642 85.0362637 0.19 1648
1650 3 179.778799 62.8249029 84.7113179 0.19 1649
1651 3 180.212355 62.9932555 84.3925005 0.19 1650
1652 3 178.573839 61.9949807 89.2045801 0.19 1639
1653 3 178.70884 62.4979445 89.4294706 0.19 1652
1654 3 179.01526 62.9461998 89.7539346 0.19 1653
1655 3 179.455326 62.4768774 90.1180129 0.19 1654
1656 3 181.341864 61.481144 90.1677077 0.19 1655
1657 3 179.491066 63.3387141 90.1779543 0.19 1654
1658 3 179.98782 63.8402854 90.2436068 0.19 1657
1659 3 180.462327 63.9543917 90.5299381 0.19 1658
1660 3 180.942113 63.7935031 90.6770182 0.19 1659
1661 3 181.445415 63.5565363 90.8262173 0.19 1660
1662 3 182.037876 63.4766787 90.7644796 0.19 1661
1663 3 182.834199 63.40428 90.3954782 0.19 1662
1664 3 179.508816 63.9291041 90.4989523 0.19 1658
1665 3 179.037754 63.8573555 90.6573597 0.19 1664
1666 3 178.580366 63.6233414 90.9131159 0.19 1665
1667 3 178.179691 63.1745364 91.1985824 0.19 1666
1668 3 177.95648 62.6772093 91.5053978 0.19 1667
1669 3 177.940296 62.2555706 91.4482336 0.19 1668
1670 3 177.929466 61.8459743 91.3640479 0.19 1669
1671 3 177.934716 61.4727324 91.1990855 0.19 1670
1672 3 177.982609 61.1965418 90.8189301 0.19 1671
1673 3 178.118364 61.0623881 90.2321945 0.19 1672
1674 3 178.474545 61.2559259 89.2413753 0.19 1673
1675 3 177.352733 60.8559998 89.6111192 0.19 1674
1676 3 176.614415 60.5045589 89.7430335 0.19 1675
1677 3 176.031914 60.3586612 89.8359833 0.19 1676
1678 3 175.511141 60.3477339 90.0199545 0.19 1677
1679 3 175.010784 60.2111625 90.1272813 0.19 1678
1680 3 174.514583 59.8859978 90.3017691 0.19 1679
1681 3 174.057377 59.6640256 90.4286721 0.19 1680
1682 3 173.666002 59.3954594 90.6721791 0.19 1681
1683 3 173.478441 59.4253584 90.989067 0.19 1682
1684 3 172.98372 59.2492873 91.3083622 0.19 1683
1685 3 172.48083 58.9709571 91.9837776 0.19 1684
1686 3 172.601138 59.6075883 92.2267094 0.19 1685
1687 3 172.7909 60.1174918 92.2848483 0.19 1686
1688 3 173.209757 60.5764026 92.1806612 0.19 1687
1689 3 173.760188 60.8360943 92.0961792 0.19 1688
1690 3 174.492178 60.6540596 91.87803 0.19 1689
1691 3 174.29734 60.2740824 91.5630811 0.19 1690
1692 3 173.917038 59.8406794 91.3233657 0.19 1691
1693 3 173.478441 59.4253584 90.989067 0.19 1692
1694 3 175.007906 61.3404993 92.0849663 0.19 1690
1695 3 175.523731 61.8822241 92.0386149 0.19 1694
1696 3 176.035303 62.2058497 91.9840357 0.19 1695
1697 3 176.579309 62.5642635 91.8313028 0.19 1696
1698 3 177.178094 62.6995929 91.7203593 0.19 1697
1699 3 177.95648 62.6772093 91.5053978 0.19 1698
1700 3 178.114088 63.2228986 92.076455 0.19 1699
1701 3 178.433293 63.6693589 92.4408614 0.19 1700
1702 3 178.737536 63.9593209 92.8978916 0.19 1701
1703 3 179.333813 64.060514 93.5155655 0.19 1702
1704 3 179.314363 63.6271992 93.4853607 0.19 1703
1705 3 179.333813 64.060514 93.5155655 0.19 1704
1706 3 178.929327 64.9699016 93.1851395 0.19 1705
1707 3 178.974033 65.5124646 92.8575315 0.19 1706
1708 3 178.523989 66.2003998 93.2366527 0.19 1707
1709 3 178.522439 66.5233614 93.6210593 0.19 1708
1710 3 178.959975 66.382163 93.9590556 0.19 1709
1711 3 179.393094 66.1427302 94.2436049 0.19 1710
1712 3 179.835417 66.0418959 94.3999703 0.19 1711
1713 3 180.265125 65.9143907 94.5509119 0.19 1712
1714 3 180.647454 65.5685244 94.8123473 0.19 1713
1715 3 180.944707 65.1352868 95.0891207 0.19 1714
1716 3 181.034554 64.6587855 95.3052065 0.19 1715
1717 3 181.052663 64.2057423 95.3599411 0.19 1716
1718 3 181.035616 63.7564197 95.3392765 0.19 1717
1719 3 180.98504 63.2952437 95.2537511 0.19 1718
1720 3 180.868565 62.7952332 95.0489525 0.19 1719
1721 3 180.58755 62.1911566 94.5497641 0.19 1720
1722 3 179.867401 62.015594 94.1843871 0.19 1721
1723 3 179.338298 61.686993 93.8683546 0.19 1722
1724 3 178.936549 61.2666513 93.7037418 0.19 1723
1725 3 178.756107 60.839008 93.591847 0.19 1724
1726 3 178.637693 60.4114823 93.4526718 0.19 1725
1727 3 178.482794 59.991564 93.1785032 0.19 1726
1728 3 178.127479 59.4790261 92.8803835 0.19 1727
1729 3 177.68762 58.7525341 92.6809839 0.19 1728
1730 3 178.196139 58.9397893 92.3612519 0.19 1729
1731 3 178.208672 58.3038719 91.5859163 0.19 1730
1732 3 178.258556 58.9592147 91.2691617 0.19 1731
1733 3 178.293238 59.2895105 90.9281687 0.19 1732
1734 3 178.322396 59.511012 90.579118 0.19 1733
1735 3 178.183031 59.168578 90.1863664 0.19 1734
1736 3 177.898196 58.8023073 89.7888955 0.19 1735
1737 3 177.671523 58.442158 89.4123278 0.19 1736
1738 3 177.274997 58.0479465 89.0663183 0.19 1737
1739 3 176.806986 57.6237702 88.8261859 0.19 1738
1740 3 176.317732 57.255427 88.518153 0.19 1739
1741 3 175.820364 56.9742461 88.2547898 0.19 1740
1742 3 175.325107 56.8999884 88.1920324 0.19 1741
1743 3 174.827436 56.7138894 87.9225192 0.19 1742
1744 3 174.33814 56.6299667 87.5968185 0.19 1743
1745 3 173.851577 56.5327273 87.2790873 0.19 1744
1746 3 173.364633 56.293479 87.0406091 0.19 1745
1747 3 172.920383 56.1816983 86.7101597 0.19 1746
1748 3 172.559495 56.0538336 86.34607 0.19 1747
1749 3 172.439378 56.1830448 85.9995715 0.19 1748
1750 3 172.392047 56.1587047 85.6443486 0.19 1749
1751 3 172.389072 56.2821823 85.2990326 0.19 1750
1752 3 172.412171 56.5696773 84.9638946 0.19 1751
1753 3 172.432943 56.767696 84.6238345 0.19 1752
1754 3 178.36597 60.0562416 90.2528931 0.19 1734
1755 3 178.474545 61.2559259 89.2413753 0.19 1754
1756 3 177.835861 57.6755167 91.9843487 0.19 1731
1757 3 177.648274 57.1561035 92.1370179 0.19 1756
1758 3 177.478346 56.6586793 92.2297598 0.19 1757
1759 3 177.176327 56.1182875 92.3876978 0.19 1758
1760 3 176.972479 55.6144503 92.4843082 0.19 1759
1761 3 176.683317 55.0750493 92.6490729 0.19 1760
1762 3 176.550876 54.5780172 92.7649954 0.19 1761
1763 3 176.463228 54.0570632 92.9815469 0.19 1762
1764 3 176.331754 53.6004644 92.970769 0.19 1763
1765 3 176.089855 53.1185548 92.9826355 0.19 1764
1766 3 176.004176 52.6288486 93.1029424 0.19 1765
1767 3 176.030971 52.1852973 93.1368226 0.19 1766
1768 3 176.218316 51.7747078 93.1533373 0.19 1767
1769 3 176.286565 51.3482889 93.1631882 0.19 1768
1770 3 176.323985 50.9091528 93.2109141 0.19 1769
1771 3 176.387633 50.4472665 93.3787695 0.19 1770
1772 3 176.583281 50.0444386 93.521775 0.19 1771
1773 3 176.637707 49.6572689 93.7767874 0.19 1772
1774 3 176.647924 49.4419159 94.0877752 0.19 1773
1775 3 176.648129 49.2988304 94.4203429 0.19 1774
1776 3 176.662057 49.2005186 94.7629615 0.19 1775
1777 3 176.72642 49.163935 95.1155133 0.19 1776
1778 3 176.927623 49.2674565 95.4892013 0.19 1777
1779 3 176.993717 49.2394308 95.8406055 0.19 1778
1780 3 177.015303 49.1678795 96.1833575 0.19 1779
1781 3 176.437904 54.3502535 93.3629186 0.19 1763
1782 3 176.388952 54.6202373 93.7402516 0.19 1781
1783 3 176.269254 54.8199387 94.1064754 0.19 1782
1784 3 175.961136 54.8318498 94.4440395 0.19 1783
1785 3 176.341593 55.7810763 94.7444733 0.19 1784
1786 3 176.580902 56.4313113 94.8546904 0.19 1785
1787 3 176.897945 56.9976942 94.8506085 0.19 1786
1788 3 177.115119 57.5468978 94.6571358 0.19 1787
1789 3 177.405914 58.079265 94.3937615 0.19 1788
1790 3 177.540928 58.5106078 94.0772805 0.19 1789
1791 3 177.608602 58.7221388 93.7086744 0.19 1790
1792 3 177.651549 58.8111022 93.2713746 0.19 1791
1793 3 177.68762 58.7525341 92.6809839 0.19 1792
1794 3 176.907516 58.639038 92.6241495 0.19 1793
1795 3 176.311772 58.5559513 92.5815176 0.19 1794
1796 3 175.786485 58.4904938 92.547171 0.19 1795
1797 3 175.288028 58.447232 92.5236855 0.19 1796
1798 3 174.798912 58.4523694 92.5247444 0.19 1797
1799 3 174.311089 58.5800973 92.5890263 0.19 1798
1800 3 173.804772 58.6997007 92.4287558 0.19 1799
1801 3 173.23518 58.8893804 92.2766941 0.19 1800
1802 3 172.48083 58.9709571 91.9837776 0.19 1801
1803 3 171.707522 58.8142531 91.9513935 0.19 1802
1804 3 171.113376 58.6329425 91.9635429 0.19 1803
1805 3 170.577502 58.3100962 92.0714895 0.19 1804
1806 3 170.041736 57.6876172 92.0661961 0.19 1805
1807 3 169.719523 57.3049072 91.6928836 0.19 1806
1808 3 169.576202 56.9325673 91.3811322 0.19 1807
1809 3 169.501807 56.5316173 91.212307 0.19 1808
1810 3 169.456701 56.1319621 91.0560253 0.19 1809
1811 3 169.429564 55.7643173 90.794624 0.19 1810
1812 3 169.425199 55.3935941 90.557857 0.19 1811
1813 3 169.47097 54.9811289 90.498604 0.19 1812
1814 3 169.645448 54.5438624 90.5944937 0.19 1813
1815 3 169.677444 54.1115591 90.5827657 0.19 1814
1816 3 169.628683 53.6810614 90.4887352 0.19 1815
1817 3 169.479341 53.2505982 90.2554148 0.19 1816
1818 3 169.109267 52.7210299 90.0358436 0.19 1817
1819 3 168.657412 52.0504019 89.6927663 0.19 1818
1820 3 168.316321 52.1010458 89.3125158 0.19 1819
1821 3 168.114323 52.1622554 88.9459486 0.19 1820
1822 3 167.852437 52.1994598 88.5730003 0.19 1821
1823 3 167.748552 52.2099894 88.2123796 0.19 1822
1824 3 167.701495 52.1084096 87.8490516 0.19 1823
1825 3 167.693478 52.1216232 87.4982901 0.19 1824
1826 3 167.717547 52.1657672 87.1530145 0.19 1825
1827 3 167.797747 52.1873362 86.8113965 0.19 1826
1828 3 168.013842 52.1098465 86.4749951 0.19 1827
1829 3 168.124971 52.1218147 86.1365682 0.19 1828
1830 3 168.337276 51.4074812 90.0998749 0.19 1819
1831 3 168.194326 50.7941169 90.3016834 0.19 1830
1832 3 168.107138 50.0189035 90.5376063 0.19 1831
1833 3 167.594453 49.2219954 90.0699909 0.19 1832
1834 3 167.554192 48.4741836 89.6533255 0.19 1833
1835 3 166.791095 48.3446917 89.2204459 0.19 1834
1836 3 166.217336 48.4990697 88.8307356 0.19 1835
1837 3 165.715409 48.6229646 88.4465177 0.19 1836
1838 3 165.252891 48.7904497 88.070673 0.19 1837
1839 3 164.83553 49.1187488 87.7129176 0.19 1838
1840 3 164.501547 49.4711216 87.3652421 0.19 1839
1841 3 164.370519 49.7359846 87.0292401 0.19 1840
1842 3 164.322232 50.0892748 86.7072786 0.19 1841
1843 3 164.30354 50.3788392 86.3826751 0.19 1842
1844 3 164.30415 50.8035577 86.0691194 0.19 1843
1845 3 164.314779 51.2800649 85.7590111 0.19 1844
1846 3 164.331814 51.774379 85.4489058 0.19 1845
1847 3 164.353322 52.2676743 85.1359287 0.19 1846
1848 3 164.377337 52.7371698 84.8149658 0.19 1847
1849 3 164.399675 53.1332274 84.4735402 0.19 1848
1850 3 164.409439 53.3294706 84.0796591 0.19 1849
1851 3 164.412328 53.4226786 83.5789418 0.19 1850
1852 3 164.408065 53.4069324 82.811073 0.19 1851
1853 3 163.489294 53.2766948 82.3901624 0.19 1852
1854 3 163.060684 53.0817131 82.0054531 0.19 1853
1855 3 162.713957 52.9498085 81.6315994 0.19 1854
1856 3 162.563561 52.701701 81.2682881 0.19 1855
1857 3 162.480796 52.4148669 80.9097904 0.19 1856
1858 3 162.340713 52.1071921 80.5472285 0.19 1857
1859 3 162.079372 51.8174929 80.1772189 0.19 1858
1860 3 161.910571 51.6314738 79.8205088 0.19 1859
1861 3 161.674035 51.6881868 79.4697467 0.19 1860
1862 3 161.575747 51.5785415 79.1235878 0.19 1861
1863 3 161.526156 51.5190491 78.7842317 0.19 1862
1864 3 161.47112 51.3560461 78.4413999 0.19 1863
1865 3 161.359906 51.2529104 78.0973263 0.19 1864
1866 3 161.536648 51.0626844 77.7747071 0.19 1865
1867 3 162.792189 52.8262105 80.616469 0.19 1857
1868 3 162.922179 53.0769515 80.3004997 0.19 1867
1869 3 162.991525 53.3174739 79.978745 0.19 1868
1870 3 163.062839 53.6899849 79.6617764 0.19 1869
1871 3 163.173848 54.0412235 79.346119 0.19 1870
1872 3 162.923338 54.1358542 78.991799 0.19 1871
1873 3 162.558074 54.4570306 78.6356174 0.19 1872
1874 3 162.154277 54.8552897 78.2777698 0.19 1873
1875 3 165.043931 52.8997376 82.4934173 0.19 1852
1876 3 165.426626 52.5242391 82.1654736 0.19 1875
1877 3 165.955809 52.2283539 81.8555399 0.19 1876
1878 3 166.700535 51.9818242 81.5671569 0.19 1877
1879 3 166.715087 52.6392952 81.6732989 0.19 1878
1880 3 166.689575 53.0991396 81.8442387 0.19 1879
1881 3 166.578304 53.4949184 81.8965559 0.19 1880
1882 3 166.236961 53.7934891 81.8600244 0.19 1881
1883 3 165.765264 53.8259256 82.0514576 0.19 1882
1884 3 165.191829 53.7940227 82.3689372 0.19 1883
1885 3 164.408065 53.4069324 82.811073 0.19 1884
1886 3 163.548733 53.4837226 83.0902679 0.19 1885
1887 3 163.21945 53.477327 83.4072663 0.19 1886
1888 3 163.087282 53.4757257 83.7405895 0.19 1887
1889 3 163.021291 53.5744312 84.0862251 0.19 1888
1890 3 162.925117 53.5455411 84.4220685 0.19 1889
1891 3 162.703977 53.4578952 84.744618 0.19 1890
1892 3 162.595613 53.3675144 85.0760222 0.19 1891
1893 3 166.611228 51.6638825 82.0597817 0.19 1878
1894 3 166.461344 51.2353182 82.3824481 0.19 1893
1895 3 166.13874 50.7961206 82.5488768 0.19 1894
1896 3 165.824883 50.3906674 82.7916699 0.19 1895
1897 3 165.708422 50.1901507 83.0901796 0.19 1896
1898 3 165.676992 50.0908402 83.4127026 0.19 1897
1899 3 165.703754 50.0909983 83.7507021 0.19 1898
1900 3 165.819964 50.2885263 84.1107141 0.19 1899
1901 3 166.12878 50.5596206 84.493576 0.19 1900
1902 3 166.450179 50.7999343 84.8773888 0.19 1901
1903 3 166.610722 50.8712655 85.2384944 0.19 1902
1904 3 167.939858 48.5018618 89.1417793 0.19 1834
1905 3 168.263302 48.328046 88.756324 0.19 1904
1906 3 168.393582 48.0523329 88.4409627 0.19 1905
1907 3 168.478282 47.7216138 88.2555491 0.19 1906
1908 3 168.615095 47.4245367 88.0486276 0.19 1907
1909 3 168.957882 47.187413 87.9862376 0.19 1908
1910 3 169.385787 47.1419283 87.9920272 0.19 1909
1911 3 169.849192 47.1908143 88.0244112 0.19 1910
1912 3 170.330249 47.3285443 88.0686547 0.19 1911
1913 3 170.810912 47.2139632 88.0888464 0.19 1912
1914 3 171.296187 47.093314 88.0922511 0.19 1913
1915 3 171.792911 47.2055931 88.0695063 0.19 1914
1916 3 172.30421 47.5998144 87.9519667 0.19 1915
1917 3 172.823735 48.0783225 87.8844977 0.19 1916
1918 3 173.352131 48.625853 87.7234929 0.19 1917
1919 3 173.885895 49.1871749 87.5750946 0.19 1918
1920 3 174.419402 49.7151808 87.5609768 0.19 1919
1921 3 174.953312 50.2317211 87.5967696 0.19 1920
1922 3 175.48759 50.745374 87.6487493 0.19 1921
1923 3 166.640583 47.79293 90.2028939 0.19 1834
1924 3 166.642711 47.2866237 90.5060416 0.19 1923
1925 3 166.635782 46.9025082 90.3501919 0.19 1924
1926 3 166.632527 46.551598 90.0774446 0.19 1925
1927 3 166.649904 46.2093218 89.7935507 0.19 1926
1928 3 166.723266 45.8583027 89.5915705 0.19 1927
1929 3 166.931182 45.5623941 89.3070453 0.19 1928
1930 3 167.041315 45.3134116 88.9825921 0.19 1929
1931 3 167.175782 45.1838502 88.6684338 0.19 1930
1932 3 167.479397 44.952295 88.3875073 0.19 1931
1933 3 167.80749 44.6690398 88.1833522 0.19 1932
1934 3 168.033532 44.3284953 88.1752723 0.19 1933
1935 3 168.381797 44.0021028 88.39107 0.19 1934
1936 3 168.728335 43.8286181 88.7006552 0.19 1935
1937 3 168.947895 43.6867421 89.0305471 0.19 1936
1938 3 169.25452 43.5306147 89.3744026 0.19 1937
1939 3 169.483864 43.2569205 89.6899166 0.19 1938
1940 3 169.860981 43.1022756 89.9942779 0.19 1939
1941 3 170.293986 42.966099 90.2052537 0.19 1940
1942 3 170.747248 43.0795702 90.5246652 0.19 1941
1943 3 166.618255 47.6649254 90.7530524 0.19 1924
1944 3 166.547812 48.0945017 90.8675392 0.19 1943
1945 3 166.349042 48.5868365 90.9249123 0.19 1944
1946 3 166.265451 49.251725 90.9929393 0.19 1945
1947 3 166.772084 49.6781758 90.5993366 0.19 1946
1948 3 167.345843 49.9036 90.4110639 0.19 1947
1949 3 168.107138 50.0189035 90.5376063 0.19 1948
1950 3 167.678566 50.1727707 91.0486792 0.19 1949
1951 3 167.256459 50.2901751 91.3893278 0.19 1950
1952 3 166.847149 50.1971292 91.5640446 0.19 1951
1953 3 166.485233 49.9279194 91.4520775 0.19 1952
1954 3 166.265451 49.251725 90.9929393 0.19 1953
1955 3 165.412696 48.9290024 91.9225316 0.19 1954
1956 3 164.961376 47.9835558 92.1312387 0.19 1955
1957 3 164.230632 47.6766984 91.7093449 0.19 1956
1958 3 163.684684 47.4490848 91.3472377 0.19 1957
1959 3 163.241804 47.4287375 91.1102618 0.19 1958
1960 3 162.894589 47.6185187 90.8082545 0.19 1959
1961 3 162.747944 47.7405589 90.4838648 0.19 1960
1962 3 162.676954 47.8376979 90.150991 0.19 1961
1963 3 162.631854 47.9270145 89.8152589 0.19 1962
1964 3 165.001968 48.2763211 92.666498 0.19 1956
1965 3 165.034164 48.6118099 93.0151525 0.19 1964
1966 3 165.056366 48.9898665 93.1423665 0.19 1965
1967 3 165.075884 49.3703361 93.131095 0.19 1966
1968 3 165.096335 49.715256 92.9254848 0.19 1967
1969 3 165.141745 49.86932 92.6171678 0.19 1968
1970 3 165.278051 49.9050079 92.2399181 0.19 1969
1971 3 165.664217 49.777882 91.7596857 0.19 1970
1972 3 166.265451 49.251725 90.9929393 0.19 1971
1973 3 169.713564 57.3261274 92.5970198 0.19 1806
1974 3 169.565967 57.2904246 93.0299205 0.19 1973
1975 3 169.415758 57.2084726 93.4057661 0.19 1974
1976 3 169.112385 57.0946093 93.7478389 0.19 1975
1977 3 168.369066 57.0078264 93.69526 0.19 1976
1978 3 167.803969 56.9384702 93.6752949 0.19 1977
1979 3 167.307794 56.8653147 93.7113193 0.19 1978
1980 3 166.839824 56.7630243 93.8824174 0.19 1979
1981 3 166.353707 56.3858157 93.6199089 0.19 1980
1982 3 165.878097 56.0143759 93.5332154 0.19 1981
1983 3 165.406684 55.8278761 93.2771073 0.19 1982
1984 3 164.930393 55.5945217 92.9896532 0.19 1983
1985 3 164.419825 55.1198789 92.42894 0.19 1984
1986 3 163.510798 55.1266542 91.9914963 0.19 1985
1987 3 163.082489 55.5912997 91.6454104 0.19 1986
1988 3 162.614619 55.5307434 91.2644042 0.19 1987
1989 3 162.14055 55.3659673 90.8960145 0.19 1988
1990 3 161.681145 55.3081519 90.6078661 0.19 1989
1991 3 161.236588 55.2546318 90.5006291 0.19 1990
1992 3 160.802669 55.1865085 90.5080466 0.19 1991
1993 3 160.384528 55.0693191 90.6781407 0.19 1992
1994 3 159.980836 54.8961748 90.8757 0.19 1993
1995 3 159.632426 55.01762 91.0402919 0.19 1994
1996 3 159.388536 55.1656899 91.3312902 0.19 1995
1997 3 159.377805 55.1750799 91.6882689 0.19 1996
1998 3 159.564938 55.1301513 92.1233362 0.19 1997
1999 3 159.683842 55.0336651 92.6850893 0.19 1998
2000 3 160.51974 55.1633775 92.4261207 0.19 1999
2001 3 161.800545 55.3302682 92.2100005 0.19 2000
2002 3 161.866724 56.2842122 92.2327856 0.19 2001
2003 3 161.899716 56.9387207 92.133772 0.19 2002
2004 3 161.912021 57.4486492 92.1143148 0.19 2003
2005 3 161.876555 57.9031906 92.1076527 0.19 2004
2006 3 161.71877 58.3365586 92.0596975 0.19 2005
2007 3 161.678434 58.7983711 91.9160214 0.19 2006
2008 3 161.689499 59.2474344 91.8373657 0.19 2007
2009 3 161.721286 59.712063 91.6987268 0.19 2008
2010 3 161.775085 60.1490948 91.6696112 0.19 2009
2011 3 161.860387 60.5719371 91.6768913 0.19 2010
2012 3 162.017872 60.9796601 91.6841057 0.19 2011
2013 3 162.360661 61.3563982 91.655212 0.19 2012
2014 3 162.749821 61.61348 91.4804735 0.19 2013
2015 3 162.658407 55.4753638 91.9499429 0.19 2001
2016 3 163.082489 55.5912997 91.6454104 0.19 2015
2017 3 162.431509 56.1684655 91.8095694 0.19 2001
2018 3 162.794525 56.7880987 91.5201928 0.19 2017
2019 3 163.225553 57.3006291 91.3582475 0.19 2018
2020 3 163.683843 57.6708261 91.4266956 0.19 2019
2021 3 164.128272 57.8873806 91.356793 0.19 2020
2022 3 164.56626 58.0367988 91.389549 0.19 2021
2023 3 164.985286 58.2229185 91.5164568 0.19 2022
2024 3 165.312564 58.1587328 91.779793 0.19 2023
2025 3 165.416366 57.8219465 92.0473081 0.19 2024
2026 3 165.43182 57.3916856 92.2756691 0.19 2025
2027 3 165.402144 56.9510503 92.384865 0.19 2026
2028 3 165.334119 56.4843301 92.5288083 0.19 2027
2029 3 165.183364 56.0349893 92.5457511 0.19 2028
2030 3 164.83385 55.5777539 92.4982586 0.19 2029
2031 3 164.419825 55.1198789 92.42894 0.19 2030
2032 3 163.845384 54.6037425 92.5409876 0.19 2031
2033 3 163.603503 54.1488676 92.5526381 0.19 2032
2034 3 163.478956 53.7164568 92.5230021 0.19 2033
2035 3 163.375262 53.2923645 92.4690482 0.19 2034
2036 3 163.216237 52.8710358 92.3830392 0.19 2035
2037 3 162.869602 52.4496941 92.2250025 0.19 2036
2038 3 162.45472 52.0551961 91.9292285 0.19 2037
2039 3 162.23733 51.947637 91.609016 0.19 2038
2040 3 162.265524 51.6854773 91.3578989 0.19 2039
2041 3 162.173629 51.3159341 91.2664463 0.19 2040
2042 3 161.890601 50.885179 91.2859431 0.19 2041
2043 3 161.565797 50.4820829 91.1818328 0.19 2042
2044 3 161.325201 50.1436678 90.9379063 0.19 2043
2045 3 160.966012 49.8684251 90.6929529 0.19 2044
2046 3 160.599333 49.7436644 90.626634 0.19 2045
2047 3 160.265069 49.7455383 90.3757667 0.19 2046
2048 3 160.08499 49.8265167 90.0706911 0.19 2047
2049 3 159.903858 49.9928222 89.7447086 0.19 2048
2050 3 159.565701 50.3351852 89.4108706 0.19 2049
2051 3 159.177066 50.7366183 89.0749763 0.19 2050
2052 3 159.41342 50.5723473 88.7354521 0.19 2051
2053 3 159.492442 50.5514378 88.396185 0.19 2052
2054 3 159.513597 50.5750301 88.0562173 0.19 2053
2055 3 159.518248 50.5880809 87.7140426 0.19 2054
2056 3 159.530805 50.5241525 87.3660118 0.19 2055
2057 3 159.594263 50.6493659 87.0385525 0.19 2056
2058 3 159.779082 50.5973737 86.705802 0.19 2057
2059 3 159.864542 50.6136701 86.3710609 0.19 2058
2060 3 158.734394 50.8847786 88.7902371 0.19 2051
2061 3 158.30269 51.1325535 88.5983993 0.19 2060
2062 3 157.8644 51.3442777 88.3052831 0.19 2061
2063 3 157.430686 51.6822626 87.9919545 0.19 2062
2064 3 157.665627 51.5810654 87.6141701 0.19 2063
2065 3 157.74819 51.6874458 87.2002925 0.19 2064
2066 3 157.781407 52.0293893 86.673655 0.19 2065
2067 3 158.036024 52.2488109 86.3731685 0.19 2066
2068 3 158.135298 52.5786324 86.0761145 0.19 2067
2069 3 158.172179 52.8494895 85.7881367 0.19 2068
2070 3 158.197104 53.2471294 85.5600881 0.19 2069
2071 3 158.22363 53.6654682 85.4678359 0.19 2070
2072 3 158.251036 54.1035854 85.3842572 0.19 2071
2073 3 158.28723 54.4898721 85.5308368 0.19 2072
2074 3 158.434443 54.8991469 85.4852903 0.19 2073
2075 3 158.270375 55.172187 85.6660587 0.19 2074
2076 3 158.018979 55.2798554 85.9100931 0.19 2075
2077 3 157.814746 55.0274729 86.1155514 0.19 2076
2078 3 157.448113 54.2552662 86.1455868 0.19 2077
2079 3 156.567335 54.3760826 85.4004855 0.19 2078
2080 3 156.162285 54.8622513 85.0642224 0.19 2079
2081 3 156.19535 54.9169153 84.7244775 0.19 2080
2082 3 156.273499 54.9369993 84.3852967 0.19 2081
2083 3 156.485982 54.8516218 84.0477576 0.19 2082
2084 3 156.661821 54.8824024 83.7162736 0.19 2083
2085 3 156.986459 54.9681522 83.3985253 0.19 2084
2086 3 157.363168 55.0740253 83.0854293 0.19 2085
2087 3 155.779494 54.7489765 85.3812191 0.19 2080
2088 3 155.430771 54.6379967 85.7066983 0.19 2087
2089 3 155.177499 54.5290925 86.0574651 0.19 2088
2090 3 155.173633 54.422114 86.4757738 0.19 2089
2091 3 155.399799 54.2965472 87.0406365 0.19 2090
2092 3 155.88541 53.8948203 86.8683506 0.19 2091
2093 3 156.497764 53.910159 86.5679635 0.19 2092
2094 3 157.448113 54.2552662 86.1455868 0.19 2093
2095 3 157.86578 54.3711057 85.8381874 0.19 2094
2096 3 158.28723 54.4898721 85.5308368 0.19 2095
2097 3 157.293875 53.6845497 86.5817519 0.19 2094
2098 3 157.420412 53.1644894 86.8428338 0.19 2097
2099 3 157.53607 52.6467091 86.8559745 0.19 2098
2100 3 157.781407 52.0293893 86.673655 0.19 2099
2101 3 157.094722 54.6733005 86.8308029 0.19 2094
2102 3 156.713043 54.9547373 87.1368212 0.19 2101
2103 3 156.309176 54.98378 87.3622482 0.19 2102
2104 3 155.887271 54.8976896 87.4243947 0.19 2103
2105 3 155.482937 55.0542956 87.4585869 0.19 2104
2106 3 155.42205 55.1670473 87.2035984 0.19 2105
2107 3 155.282271 54.8876197 86.9961232 0.19 2106
2108 3 155.399799 54.2965472 87.0406365 0.19 2107
2109 3 155.027614 54.6119586 87.3866765 0.19 2108
2110 3 155.482937 55.0542956 87.4585869 0.19 2109
2111 3 155.802173 53.5164971 87.5294136 0.19 2108
2112 3 156.213785 52.9409469 87.8715662 0.19 2111
2113 3 156.625463 52.4629032 88.077652 0.19 2112
2114 3 157.025522 52.0708193 88.0217495 0.19 2113
2115 3 157.430686 51.6822626 87.9919545 0.19 2114
2116 3 161.856906 52.3541515 92.2496501 0.19 2038
2117 3 161.468547 52.7456184 92.251588 0.19 2116
2118 3 161.336131 53.1573077 92.2781286 0.19 2117
2119 3 161.302477 53.5859443 92.3087588 0.19 2118
2120 3 161.307926 54.0447768 92.3269498 0.19 2119
2121 3 161.330386 54.5769077 92.3034175 0.19 2120
2122 3 161.800545 55.3302682 92.2100005 0.19 2121
2123 3 160.090418 55.5029748 93.3459025 0.19 1999
2124 3 160.360145 55.7331733 93.8367859 0.19 2123
2125 3 160.737677 56.0300875 94.3029879 0.19 2124
2126 3 160.732384 56.4325369 94.3874266 0.19 2125
2127 3 160.689771 56.8239449 94.5040056 0.19 2126
2128 3 160.534008 57.1825175 94.7165766 0.19 2127
2129 3 160.480737 57.5598296 94.8827101 0.19 2128
2130 3 160.442496 57.9214656 95.1146674 0.19 2129
2131 3 160.325245 58.2968532 95.2444124 0.19 2130
2132 3 160.403377 58.6791292 95.3900401 0.19 2131
2133 3 160.700482 59.1224557 95.2951381 0.19 2132
2134 3 161.074784 59.5513533 95.114246 0.19 2133
2135 3 161.457139 59.8699344 94.9204978 0.19 2134
2136 3 161.818659 60.280531 94.8288753 0.19 2135
2137 3 162.05334 60.7446185 94.6567166 0.19 2136
2138 3 162.3724 61.2247223 94.5350407 0.19 2137
2139 3 162.636639 61.6575861 94.6096463 0.19 2138
2140 3 163.058652 62.1462817 94.5550878 0.19 2139
2141 3 163.599961 62.6309466 94.5879376 0.19 2140
2142 3 164.328078 63.1332711 94.660017 0.19 2141
2143 3 164.820119 63.7740047 94.7090578 0.19 2142
2144 3 165.287709 64.1601646 94.6924889 0.19 2143
2145 3 165.762336 64.5279937 94.9196164 0.19 2144
2146 3 166.234953 64.8622513 95.1897525 0.19 2145
2147 3 166.696844 65.1141802 95.3483878 0.19 2146
2148 3 167.169702 65.4811597 95.5215085 0.19 2147
2149 3 167.645014 65.8436069 95.8187722 0.19 2148
2150 3 168.117401 66.1772134 96.1192072 0.19 2149
2151 3 168.579839 66.4284247 96.3098247 0.19 2150
2152 3 169.052885 66.7886905 96.5520585 0.19 2151
2153 3 169.530834 67.2298289 96.6790551 0.19 2152
2154 3 170.010676 67.6988118 96.7666189 0.19 2153
2155 3 170.489576 67.9647423 96.5491679 0.19 2154
2156 3 170.962458 67.8936514 96.4196963 0.19 2155
2157 3 171.496875 67.7849422 96.2410824 0.19 2156
2158 3 172.212826 67.7944385 96.1815794 0.19 2157
2159 3 172.700983 67.6615759 95.9802505 0.19 2158
2160 3 173.25712 67.6599756 95.92412 0.19 2159
2161 3 173.986827 67.723773 95.9270172 0.19 2160
2162 3 174.419114 67.4605699 95.5814312 0.19 2161
2163 3 174.870684 67.3048682 94.8797909 0.19 2162
2164 3 174.968538 67.9403405 94.5555069 0.19 2163
2165 3 175.087976 68.2339573 94.2141479 0.19 2164
2166 3 175.333748 68.3718776 93.8729902 0.19 2165
2167 3 175.480309 68.3199502 93.5150967 0.19 2166
2168 3 175.686554 68.3524349 93.1649312 0.19 2167
2169 3 175.682768 68.3299756 92.7967092 0.19 2168
2170 3 175.446159 68.1227893 92.4019146 0.19 2169
2171 3 174.402662 66.7870819 94.8922105 0.19 2163
2172 3 173.967081 66.3586165 94.6172385 0.19 2171
2173 3 173.601602 65.9849241 94.1918945 0.19 2172
2174 3 173.416767 65.6868577 93.6055393 0.19 2173
2175 3 172.828601 66.0845385 93.2225521 0.19 2174
2176 3 172.524451 66.469402 92.8549795 0.19 2175
2177 3 172.609309 66.7486771 92.5061932 0.19 2176
2178 3 173.471742 65.2309388 93.7223163 0.19 2174
2179 3 173.614266 64.7556709 93.9819162 0.19 2178
2180 3 173.57278 64.2626107 94.2800965 0.19 2179
2181 3 173.351703 63.8016204 94.5870139 0.19 2180
2182 3 173.235578 63.518721 94.9170344 0.19 2181
2183 3 175.316776 67.3027575 95.1341506 0.19 2163
2184 3 175.76859 67.3407396 95.2550049 0.19 2183
2185 3 176.222494 67.3919617 95.3315647 0.19 2184
2186 3 176.668618 67.2369875 95.0239986 0.19 2185
2187 3 177.117143 67.1892684 94.7545032 0.19 2186
2188 3 177.539077 67.028705 94.5744705 0.19 2187
2189 3 177.92181 66.9635264 94.2965133 0.19 2188
2190 3 178.167026 66.7560518 93.9627227 0.19 2189
2191 3 178.522439 66.5233614 93.6210593 0.19 2190
2192 3 176.542395 67.8239319 95.5121978 0.19 2185
2193 3 176.697931 68.1882417 95.8151025 0.19 2192
2194 3 176.833828 68.5231974 96.166376 0.19 2193
2195 3 177.073565 68.8377903 96.5425459 0.19 2194
2196 3 177.191886 69.0588328 96.9146761 0.19 2195
2197 3 177.294048 69.0832209 97.2841256 0.19 2196
2198 3 177.49634 69.0424404 97.6747624 0.19 2197
2199 3 177.566226 68.9405805 98.1021534 0.19 2198
2200 3 177.588241 68.7825587 98.6512346 0.19 2199
2201 3 178.316688 69.0131388 98.8181254 0.19 2200
2202 3 178.863686 69.0257745 98.7331994 0.19 2201
2203 3 179.343782 69.0961681 98.6407383 0.19 2202
2204 3 179.788664 69.2341144 98.4171104 0.19 2203
2205 3 180.179241 69.41167 98.1410528 0.19 2204
2206 3 180.440246 69.6422724 97.839599 0.19 2205
2207 3 180.815082 70.0504156 97.5486141 0.19 2206
2208 3 176.891113 69.0218287 98.4440688 0.19 2200
2209 3 176.349568 69.0864744 98.4010015 0.19 2208
2210 3 175.868902 69.103951 98.510261 0.19 2209
2211 3 175.425228 69.2620024 98.5712302 0.19 2210
2212 3 174.987 69.350057 98.6511879 0.19 2211
2213 3 174.56077 69.5194001 98.8583818 0.19 2212
2214 3 174.137603 69.6785461 99.0678687 0.19 2213
2215 3 173.706535 69.7262696 99.1589508 0.19 2214
2216 3 177.533155 68.136033 99.2922869 0.19 2200
2217 3 177.044059 67.5322873 99.5693796 0.19 2216
2218 3 177.141166 67.0950072 99.6188431 0.19 2217
2219 3 177.366817 66.6536211 99.7426113 0.19 2218
2220 3 177.542043 66.2460783 99.7387434 0.19 2219
2221 3 177.873126 65.9002378 99.6317649 0.19 2220
2222 3 178.259111 65.5344785 99.64338 0.19 2221
2223 3 178.679621 65.2647098 99.4637415 0.19 2222
2224 3 179.118336 65.0864641 99.2421674 0.19 2223
2225 3 179.571538 65.0864534 99.0871191 0.19 2224
2226 3 180.019626 65.092113 99.1443064 0.19 2225
2227 3 180.475204 65.1544825 99.1181823 0.19 2226
2228 3 180.940821 65.2721616 98.9560614 0.19 2227
2229 3 176.732392 67.8148426 99.883027 0.19 2217
2230 3 176.536916 68.1173111 100.1806 0.19 2229
2231 3 176.68243 68.4808525 100.433241 0.19 2230
2232 3 176.84631 68.8819899 100.518907 0.19 2231
2233 3 177.15939 69.2902265 100.499131 0.19 2232
2234 3 177.460036 69.6199754 100.302514 0.19 2233
2235 3 177.565891 69.6007335 100.003329 0.19 2234
2236 3 177.604731 69.5352769 99.6521701 0.19 2235
2237 3 177.605093 69.2501336 99.2256728 0.19 2236
2238 3 177.588241 68.7825587 98.6512346 0.19 2237
2239 3 173.906873 67.5924687 96.4659615 0.19 2161
2240 3 173.770943 67.5438916 96.8363933 0.19 2239
2241 3 173.45382 67.6362478 97.0610928 0.19 2240
2242 3 173.062333 67.6986099 97.0237985 0.19 2241
2243 3 172.651417 67.8574656 96.7153485 0.19 2242
2244 3 172.212826 67.7944385 96.1815794 0.19 2243
2245 3 169.610269 68.1434116 96.5125609 0.19 2154
2246 3 169.209949 68.5549354 96.3651666 0.19 2245
2247 3 168.810973 68.972356 96.1864512 0.19 2246
2248 3 168.411193 69.3320202 96.166173 0.19 2247
2249 3 168.010164 69.6186025 96.2962641 0.19 2248
2250 3 167.606498 69.8517713 96.359757 0.19 2249
2251 3 167.191485 69.8882803 96.4327147 0.19 2250
2252 3 166.786884 69.8235571 96.615618 0.19 2251
2253 3 166.423761 69.7601222 96.7580906 0.19 2252
2254 3 166.173029 69.6910499 97.0287473 0.19 2253
2255 3 166.215087 69.7113527 97.364085 0.19 2254
2256 3 166.156401 69.8937255 97.7147124 0.19 2255
2257 3 166.323159 70.149493 98.0838113 0.19 2256
2258 3 166.402273 70.3530333 98.4459945 0.19 2257
2259 3 166.423988 70.3825709 98.7969445 0.19 2258
2260 3 166.40579 70.3778645 99.1367813 0.19 2259
2261 3 166.324822 70.4439363 99.4567026 0.19 2260
2262 3 166.049454 70.3226648 99.717124 0.19 2261
2263 3 165.773146 70.4909217 99.8693362 0.19 2262
2264 3 165.601094 70.7368425 100.072893 0.19 2263
2265 3 165.307089 70.982331 100.174785 0.19 2264
2266 3 164.975265 71.0909997 100.284516 0.19 2265
2267 3 164.69864 71.2223904 100.530933 0.19 2266
2268 3 164.566161 71.2328976 100.823855 0.19 2267
2269 3 163.68215 63.1985748 95.1218057 0.19 2142
2270 3 163.211921 63.1884291 95.3635987 0.19 2269
2271 3 162.876745 63.1351259 95.6636927 0.19 2270
2272 3 162.761424 63.119335 96.0032795 0.19 2271
2273 3 162.738675 63.2167519 96.3675194 0.19 2272
2274 3 162.736276 63.1996325 96.7241456 0.19 2273
2275 3 162.740939 63.144411 97.0772335 0.19 2274
2276 3 160.857606 55.6076639 94.614363 0.19 2125
2277 3 161.106065 55.2519128 94.9451965 0.19 2276
2278 3 161.306669 55.06895 95.2916136 0.19 2277
2279 3 161.634304 54.9516086 95.6580563 0.19 2278
2280 3 162.157574 54.8536987 96.2630001 0.19 2279
2281 3 162.725087 54.786158 96.7447193 0.19 2280
2282 3 163.45124 54.7363892 97.199978 0.19 2281
2283 3 163.836538 54.7873628 96.882728 0.19 2282
2284 3 164.198156 54.7824577 96.5386587 0.19 2283
2285 3 164.512211 55.0241551 96.1676269 0.19 2284
2286 3 165.089304 55.2592149 95.6850928 0.19 2285
2287 3 165.410609 55.4269154 95.3838138 0.19 2286
2288 3 165.633234 55.648407 95.0771888 0.19 2287
2289 3 165.998279 56.0631302 94.8024406 0.19 2288
2290 3 166.414558 56.5463838 94.5361159 0.19 2289
2291 3 166.40154 56.6327689 94.1877804 0.19 2290
2292 3 166.839824 56.7630243 93.8824174 0.19 2291
2293 3 166.442251 56.9056295 94.8153975 0.19 2290
2294 3 166.453732 57.2869361 94.9798288 0.19 2293
2295 3 166.429397 57.6491536 95.1469558 0.19 2294
2296 3 166.313216 57.9320511 95.4368112 0.19 2295
2297 3 166.38857 58.1257275 95.7861035 0.19 2296
2298 3 166.685446 58.0903734 96.1485178 0.19 2297
2299 3 167.075981 58.2591344 96.5454717 0.19 2298
2300 3 167.514219 58.3775588 96.3749445 0.19 2299
2301 3 167.959859 58.4836434 96.3372807 0.19 2300
2302 3 168.412551 58.6389614 96.3547752 0.19 2301
2303 3 168.878236 58.9538079 96.4046187 0.19 2302
2304 3 169.326514 59.0020729 96.442893 0.19 2303
2305 3 170.648261 58.7227768 96.5139771 0.19 2304
2306 3 170.577293 58.121707 96.1793071 0.19 2305
2307 3 170.493517 57.6808345 95.9359747 0.19 2306
2308 3 170.341243 57.3889388 95.5822727 0.19 2307
2309 3 169.997333 57.2865742 95.150502 0.19 2308
2310 3 169.575397 57.2245528 94.5949957 0.19 2309
2311 3 169.112385 57.0946093 93.7478389 0.19 2310
2312 3 169.655657 56.5563959 94.3237852 0.19 2311
2313 3 169.846758 55.9934657 94.7294227 0.19 2312
2314 3 169.903552 55.3687342 95.064795 0.19 2313
2315 3 169.907942 54.5815357 95.3611116 0.19 2314
2316 3 170.343102 54.1030175 95.7061592 0.19 2315
2317 3 170.29658 53.1522273 95.9621535 0.19 2316
2318 3 170.42383 52.7243282 95.9833613 0.19 2317
2319 3 170.703976 52.2958707 96.0687294 0.19 2318
2320 3 170.985981 51.8255193 96.2989096 0.19 2319
2321 3 171.116453 51.3272893 96.5605877 0.19 2320
2322 3 170.808421 50.9487932 96.232918 0.19 2321
2323 3 170.674903 50.562393 96.0017789 0.19 2322
2324 3 170.606606 50.2096776 95.6788411 0.19 2323
2325 3 170.563848 49.8700666 95.3204461 0.19 2324
2326 3 170.531331 49.5357844 94.948267 0.19 2325
2327 3 170.503051 49.2037543 94.5710952 0.19 2326
2328 3 170.501604 49.6922526 94.2669278 0.19 2327
2329 3 170.481883 50.1463716 93.9569765 0.19 2328
2330 3 170.405107 50.4959996 93.6337818 0.19 2329
2331 3 170.642472 50.613343 93.3272942 0.19 2330
2332 3 170.968881 50.473292 93.0281314 0.19 2331
2333 3 171.264282 50.2152105 92.7745809 0.19 2332
2334 3 171.37026 49.8557247 92.6503514 0.19 2333
2335 3 171.413144 49.4619592 92.5693724 0.19 2334
2336 3 170.8794 48.8871095 94.3159389 0.19 2327
2337 3 171.195719 48.5431234 94.1384373 0.19 2336
2338 3 171.321458 48.2088002 93.8525279 0.19 2337
2339 3 171.401305 47.8758393 93.5542385 0.19 2338
2340 3 171.533645 47.5368037 93.3274275 0.19 2339
2341 3 171.39628 47.1287139 93.2775005 0.19 2340
2342 3 171.340116 46.7162144 93.4434649 0.19 2341
2343 3 171.325405 46.4109911 93.6899418 0.19 2342
2344 3 171.337533 46.0082749 93.9228574 0.19 2343
2345 3 171.403373 45.6285282 94.0777815 0.19 2344
2346 3 171.601668 45.3138057 94.35195 0.19 2345
2347 3 171.680033 45.2283271 94.6737071 0.19 2346
2348 3 171.718778 45.3874592 95.0291284 0.19 2347
2349 3 171.74531 45.6288057 95.3951288 0.19 2348
2350 3 171.098403 50.8481721 96.8570505 0.19 2321
2351 3 171.083023 50.415352 97.1555999 0.19 2350
2352 3 171.074152 50.1206522 97.4652376 0.19 2351
2353 3 171.058384 49.7657128 97.7653583 0.19 2352
2354 3 171.037842 49.5195891 98.0712278 0.19 2353
2355 3 170.986969 49.2321952 98.3625872 0.19 2354
2356 3 170.87182 49.1394202 98.6512496 0.19 2355
2357 3 170.572371 49.2444787 98.9048655 0.19 2356
2358 3 170.20311 49.3485283 99.0585667 0.19 2357
2359 3 169.835634 49.5818979 99.312575 0.19 2358
2360 3 169.510401 49.8695286 99.6014771 0.19 2359
2361 3 169.306442 50.1889769 99.8943553 0.19 2360
2362 3 169.421228 50.5493842 100.163215 0.19 2361
2363 3 169.501128 50.9570643 100.26863 0.19 2362
2364 3 169.603443 51.3953222 100.268693 0.19 2363
2365 3 169.807487 51.8783835 100.115118 0.19 2364
2366 3 169.867597 52.3446645 99.8813643 0.19 2365
2367 3 169.82814 52.7395793 99.6049112 0.19 2366
2368 3 169.633547 52.9373788 99.2827735 0.19 2367
2369 3 169.536587 53.0705787 98.9568188 0.19 2368
2370 3 169.450519 53.1791389 98.6258343 0.19 2369
2371 3 169.299232 53.2785446 98.2853866 0.19 2370
2372 3 169.384317 53.4076405 97.9674516 0.19 2371
2373 3 169.359097 53.5719774 97.6406587 0.19 2372
2374 3 169.207551 53.8430846 97.3101143 0.19 2373
2375 3 169.208536 54.0093592 96.9783094 0.19 2374
2376 3 169.374469 54.1467496 96.6495309 0.19 2375
2377 3 169.43283 54.2638359 96.2876499 0.19 2376
2378 3 169.450074 54.3847154 95.8694471 0.19 2377
2379 3 169.907942 54.5815357 95.3611116 0.19 2378
2380 3 170.510456 53.6082853 96.5760327 0.19 2317
2381 3 170.87383 53.8533948 97.0362493 0.19 2380
2382 3 171.292926 54.188757 97.4227798 0.19 2381
2383 3 171.707965 54.5787253 97.7028916 0.19 2382
2384 3 172.058881 55.042594 97.7415503 0.19 2383
2385 3 172.223708 55.473628 97.8299443 0.19 2384
2386 3 172.342152 55.8714693 98.0155713 0.19 2385
2387 3 172.508656 56.3033151 98.1103865 0.19 2386
2388 3 172.865106 56.7713159 98.1677863 0.19 2387
2389 3 173.293903 57.2677477 98.1682114 0.19 2388
2390 3 173.749971 57.8105483 98.0373191 0.19 2389
2391 3 174.057198 57.4466205 97.9775275 0.19 2390
2392 3 174.24487 57.1017073 97.862846 0.19 2391
2393 3 174.526067 56.8658483 97.6159224 0.19 2392
2394 3 174.74342 56.78166 97.3257926 0.19 2393
2395 3 175.105076 56.6598504 97.0367919 0.19 2394
2396 3 175.527062 56.6532625 96.7987481 0.19 2395
2397 3 175.956068 56.5911058 96.6770622 0.19 2396
2398 3 176.357796 56.3531545 96.516197 0.19 2397
2399 3 176.674152 55.9666711 96.4955943 0.19 2398
2400 3 176.796041 55.5319623 96.2560718 0.19 2399
2401 3 176.846982 54.9376078 95.9312667 0.19 2400
2402 3 176.847871 54.6180968 95.5547615 0.19 2401
2403 3 175.961136 54.8318498 94.4440395 0.19 2402
2404 3 174.881873 54.2241333 94.0374298 0.19 2403
2405 3 174.179351 53.9506994 93.7584037 0.19 2404
2406 3 173.62069 53.6908725 93.7212678 0.19 2405
2407 3 173.138343 53.3524154 93.5830978 0.19 2406
2408 3 172.749567 53.0847391 93.2859924 0.19 2407
2409 3 172.558716 53.0029358 92.96278 0.19 2408
2410 3 175.201993 54.1299429 94.9049016 0.19 2403
2411 3 174.697978 53.5100119 95.2423722 0.19 2410
2412 3 174.448698 52.9453683 95.5291678 0.19 2411
2413 3 174.237858 52.4080655 95.7484039 0.19 2412
2414 3 173.888104 51.8989352 95.8169542 0.19 2413
2415 3 176.90267 54.3765783 96.4572876 0.19 2401
2416 3 177.075951 53.9143688 96.861235 0.19 2415
2417 3 177.114748 53.5764522 97.2122842 0.19 2416
2418 3 177.079733 53.1390855 97.5285656 0.19 2417
2419 3 176.977202 52.7114285 97.8303319 0.19 2418
2420 3 176.745632 52.4116936 98.1258588 0.19 2419
2421 3 176.63172 52.1052507 98.4192615 0.19 2420
2422 3 176.558127 52.0271005 98.7159117 0.19 2421
2423 3 176.466648 52.2079058 98.9912399 0.19 2422
2424 3 176.259325 52.5044575 99.1657717 0.19 2423
2425 3 176.161171 52.8292421 99.4120046 0.19 2424
2426 3 176.064406 53.1809492 99.6215021 0.19 2425
2427 3 175.851673 53.4785621 99.9664034 0.19 2426
2428 3 175.749128 53.7395994 100.468819 0.19 2427
2429 3 175.36286 54.6907838 100.448709 0.19 2428
2430 3 174.968995 55.3362738 100.326321 0.19 2429
2431 3 174.588437 55.8271092 100.283415 0.19 2430
2432 3 174.262079 56.2648083 100.269077 0.19 2431
2433 3 174.083841 56.698137 100.259963 0.19 2432
2434 3 173.851678 57.1273403 100.207783 0.19 2433
2435 3 173.752739 57.5943963 100.049814 0.19 2434
2436 3 173.660774 58.0313252 99.9065619 0.19 2435
2437 3 173.458901 58.4421866 99.5945982 0.19 2436
2438 3 173.361559 58.7501906 99.1109569 0.19 2437
2439 3 173.788503 58.4704603 98.775437 0.19 2438
2440 3 173.749971 57.8105483 98.0373191 0.19 2439
2441 3 173.350078 58.2848715 97.7342067 0.19 2440
2442 3 172.971066 58.7462171 97.4553865 0.19 2441
2443 3 172.655917 59.1723218 97.255744 0.19 2442
2444 3 172.511607 59.5078536 97.2721655 0.19 2443
2445 3 172.366979 59.6565457 97.4837353 0.19 2444
2446 3 172.055027 59.4381143 97.7230938 0.19 2445
2447 3 171.585899 59.1640587 97.320617 0.19 2446
2448 3 171.121642 58.9973545 96.9241675 0.19 2447
2449 3 170.648261 58.7227768 96.5139771 0.19 2448
2450 3 169.89418 59.1401534 97.0675643 0.19 2449
2451 3 169.67866 59.459607 97.5151696 0.19 2450
2452 3 169.745018 59.6685271 97.9193372 0.19 2451
2453 3 170.123468 59.6463977 98.3013223 0.19 2452
2454 3 170.743672 59.4198845 98.6704458 0.19 2453
2455 3 171.63252 59.7170343 98.0663463 0.19 2454
2456 3 172.055027 59.4381143 97.7230938 0.19 2455
2457 3 171.466013 59.2047141 98.7292386 0.19 2454
2458 3 172.050637 59.1069322 98.8217351 0.19 2457
2459 3 172.635559 58.9802712 99.0074897 0.19 2458
2460 3 173.361559 58.7501906 99.1109569 0.19 2459
2461 3 170.476044 59.042088 99.2655743 0.19 2454
2462 3 170.374083 58.6292086 99.4913573 0.19 2461
2463 3 170.359377 58.1925002 99.6204605 0.19 2462
2464 3 170.442653 57.719839 99.8254767 0.19 2463
2465 3 170.288168 57.2207908 99.9962753 0.19 2464
2466 3 170.199072 56.7595047 100.058508 0.19 2465
2467 3 170.202858 59.7184976 99.4252278 0.19 2454
2468 3 169.94337 59.8509207 99.9180522 0.19 2467
2469 3 169.696286 60.0479567 100.317058 0.19 2468
2470 3 169.617232 60.2268937 100.684768 0.19 2469
2471 3 169.592616 60.243306 101.023755 0.19 2470
2472 3 169.591032 60.2133524 101.352131 0.19 2471
2473 3 169.604013 60.2067915 101.679461 0.19 2472
2474 3 169.637234 60.3168555 102.016215 0.19 2473
2475 3 169.68988 60.332788 102.342628 0.19 2474
2476 3 169.80693 60.3712895 102.671949 0.19 2475
2477 3 170.09749 60.5723004 103.021316 0.19 2476
2478 3 169.688438 60.0494692 103.1935 0.19 2477
2479 3 169.321087 59.5737615 103.290674 0.19 2478
2480 3 169.08266 59.1298855 103.475387 0.19 2479
2481 3 168.751722 58.7932565 103.668963 0.19 2480
2482 3 168.416405 58.3684609 103.78266 0.19 2481
2483 3 168.183992 57.9859559 103.693593 0.19 2482
2484 3 167.855877 57.5772935 103.66382 0.19 2483
2485 3 167.545328 57.2845127 103.429671 0.19 2484
2486 3 167.403066 57.1604502 103.13927 0.19 2485
2487 3 167.297591 56.9802351 102.810995 0.19 2486
2488 3 167.15811 56.8780213 102.47548 0.19 2487
2489 3 166.856092 56.6533815 102.107959 0.19 2488
2490 3 170.282626 61.0013503 103.096414 0.19 2477
2491 3 170.625775 61.4394949 103.205036 0.19 2490
2492 3 171.011096 61.8557265 103.396254 0.19 2491
2493 3 171.359235 62.2980022 103.49896 0.19 2492
2494 3 171.558606 62.7335739 103.563257 0.19 2493
2495 3 171.779093 63.1726072 103.619192 0.19 2494
2496 3 171.780208 63.5753339 103.672826 0.19 2495
2497 3 171.532706 63.9176285 103.745621 0.19 2496
2498 3 171.189308 64.1704844 103.894769 0.19 2497
2499 3 170.800059 64.3235334 103.948754 0.19 2498
2500 3 170.405232 64.5846728 103.976898 0.19 2499
2501 3 170.005841 64.84628 103.991908 0.19 2500
2502 3 169.596607 65.0023976 103.994309 0.19 2501
2503 3 169.19646 65.2638971 104.00211 0.19 2502
2504 3 176.219263 54.3226291 100.776103 0.19 2428
2505 3 176.678088 54.6821681 100.974675 0.19 2504
2506 3 177.128744 54.8002012 100.894481 0.19 2505
2507 3 177.59017 55.0752 100.77222 0.19 2506
2508 3 178.042747 55.186838 100.731631 0.19 2507
2509 3 178.490501 55.1929996 100.707079 0.19 2508
2510 3 178.932593 55.0451791 100.649682 0.19 2509
2511 3 179.383805 54.9778276 100.511676 0.19 2510
2512 3 179.826313 54.7558463 100.438058 0.19 2511
2513 3 175.383701 53.2276087 100.711519 0.19 2428
2514 3 175.128378 52.7871857 100.952882 0.19 2513
2515 3 174.755507 52.5134387 101.164634 0.19 2514
2516 3 174.338039 52.2755038 101.283279 0.19 2515
2517 3 173.898777 51.8738714 101.458822 0.19 2516
2518 3 168.450149 59.0469124 96.6170887 0.19 2303
2519 3 168.006152 58.9498696 96.6910772 0.19 2518
2520 3 167.546729 58.6131166 96.7381276 0.19 2519
2521 3 167.075981 58.2591344 96.5454717 0.19 2520
2522 3 164.74272 55.8817446 95.8202746 0.19 2286
2523 3 164.432677 56.320335 96.0371395 0.19 2522
2524 3 164.237099 56.711495 96.2026067 0.19 2523
2525 3 163.93067 57.0302841 96.4300659 0.19 2524
2526 3 163.593762 57.2957715 96.5960326 0.19 2525
2527 3 163.293074 57.3920982 96.8568328 0.19 2526
2528 3 163.110825 57.1186252 97.1199053 0.19 2527
2529 3 162.875394 56.6984116 97.3599242 0.19 2528
2530 3 162.790204 56.2341839 97.575824 0.19 2529
2531 3 162.776939 55.7543191 97.7012872 0.19 2530
2532 3 162.849434 55.18891 97.9174445 0.19 2531
2533 3 163.08579 54.4646179 98.1598467 0.19 2532
2534 3 163.494467 54.5717206 97.8717188 0.19 2533
2535 3 163.45124 54.7363892 97.199978 0.19 2534
2536 3 163.127426 54.2957534 98.8242019 0.19 2533
2537 3 162.719448 54.1876777 99.1092509 0.19 2536
2538 3 163.17939 54.4048862 99.4649024 0.19 2537
2539 3 163.627194 54.4934371 99.7444244 0.19 2538
2540 3 164.064657 54.6082173 99.856283 0.19 2539
2541 3 164.501287 54.8418812 99.8689622 0.19 2540
2542 3 164.921072 54.9931481 99.6969091 0.19 2541
2543 3 165.331338 55.0986601 99.4514552 0.19 2542
2544 3 165.728689 55.1487574 99.1716548 0.19 2543
2545 3 166.095386 55.0774121 98.8637582 0.19 2544
2546 3 166.406525 55.1130688 98.5588557 0.19 2545
2547 3 166.554476 55.1749015 98.2394066 0.19 2546
2548 3 162.369456 53.7578072 99.0305403 0.19 2537
2549 3 162.121752 53.3300647 98.9744106 0.19 2548
2550 3 161.752859 52.8872102 98.9407524 0.19 2549
2551 3 161.323231 52.5025021 98.6682189 0.19 2550
2552 3 160.873269 52.1360647 98.3156256 0.19 2551
2553 3 160.616096 51.4640532 98.1897822 0.19 2552
2554 3 160.57199 50.9623991 98.0951167 0.19 2553
2555 3 160.716682 50.5421329 97.9909761 0.19 2554
2556 3 160.789235 50.1773528 97.7800219 0.19 2555
2557 3 160.904617 49.8354695 97.6338771 0.19 2556
2558 3 161.195967 49.5886207 97.4590053 0.19 2557
2559 3 161.570196 49.5059435 97.4144462 0.19 2558
2560 3 161.975437 49.4878184 97.4075012 0.19 2559
2561 3 162.390547 49.4993137 97.3827496 0.19 2560
2562 3 162.803609 49.5352615 97.2665011 0.19 2561
2563 3 163.223473 49.5337741 97.2230642 0.19 2562
2564 3 163.641155 49.4762745 97.159511 0.19 2563
2565 3 164.045316 49.2880362 96.9626418 0.19 2564
2566 3 160.461221 52.3992864 97.7891473 0.19 2552
2567 3 160.109095 52.7796425 97.4445142 0.19 2566
2568 3 159.892944 53.1890493 97.2635131 0.19 2567
2569 3 159.573224 53.626824 97.0105352 0.19 2568
2570 3 159.145864 53.9661587 96.7111571 0.19 2569
2571 3 158.715079 54.1782355 96.4378677 0.19 2570
2572 3 158.2712 54.0111654 96.2436516 0.19 2571
2573 3 157.820117 53.7294969 96.0348963 0.19 2572
2574 3 157.359866 53.4833203 95.7021976 0.19 2573
2575 3 156.90535 53.3846669 95.3470056 0.19 2574
2576 3 157.289656 53.5313179 95.0876904 0.19 2575
2577 3 157.665226 53.7277835 94.8635786 0.19 2576
2578 3 158.014364 54.0749851 94.7462206 0.19 2577
2579 3 158.236547 54.486019 94.5222373 0.19 2578
2580 3 158.553229 54.8877228 94.2532342 0.19 2579
2581 3 158.855469 55.1736363 93.9143183 0.19 2580
2582 3 159.016506 55.1189879 93.4129288 0.19 2581
2583 3 159.683842 55.0336651 92.6850893 0.19 2582
2584 3 158.830723 55.5996617 92.8628345 0.19 2583
2585 3 158.319423 56.054212 92.9026191 0.19 2584
2586 3 158.024208 56.4623326 92.8330677 0.19 2585
2587 3 157.638282 56.7442147 92.8774166 0.19 2586
2588 3 157.162195 56.7931544 93.0695857 0.19 2587
2589 3 156.517378 56.7580667 93.2972048 0.19 2588
2590 3 156.309783 57.4066976 93.3053727 0.19 2589
2591 3 156.241484 57.901836 93.257222 0.19 2590
2592 3 156.205236 58.3267984 93.0517014 0.19 2591
2593 3 156.148965 58.616525 92.7776396 0.19 2592
2594 3 156.03929 58.98225 92.5081192 0.19 2593
2595 3 155.74752 59.2965087 92.2721967 0.19 2594
2596 3 155.379145 59.3984132 92.1753426 0.19 2595
2597 3 154.983632 59.4093068 92.161552 0.19 2596
2598 3 154.584058 59.3593154 92.256906 0.19 2597
2599 3 154.176967 59.2979381 92.2474947 0.19 2598
2600 3 153.773337 59.1815788 92.1634117 0.19 2599
2601 3 153.387865 58.910801 91.9601135 0.19 2600
2602 3 153.119656 58.5661056 91.8679389 0.19 2601
2603 3 152.743613 58.2193069 91.840957 0.19 2602
2604 3 152.344105 57.9563672 91.9366149 0.19 2603
2605 3 151.915255 57.6093671 91.9428599 0.19 2604
2606 3 151.621234 57.5215468 91.5594254 0.19 2605
2607 3 151.517126 57.6987942 91.2184553 0.19 2606
2608 3 151.48277 57.8208275 90.877268 0.19 2607
2609 3 151.508053 57.929043 90.5392604 0.19 2608
2610 3 151.641783 58.0505015 90.2110533 0.19 2609
2611 3 151.622747 58.2130006 89.8733337 0.19 2610
2612 3 151.453626 58.4972586 89.5328492 0.19 2611
2613 3 151.360936 58.6936482 89.1898312 0.19 2612
2614 3 151.271616 58.9128739 88.8471471 0.19 2613
2615 3 151.115714 59.2883427 88.5073117 0.19 2614
2616 3 151.128865 59.6924548 88.1744849 0.19 2615
2617 3 151.295668 60.0137149 87.8272902 0.19 2616
2618 3 151.380664 60.4743767 87.4299348 0.19 2617
2619 3 151.436491 61.0166929 86.8980641 0.19 2618
2620 3 151.810227 60.8216417 86.5824201 0.19 2619
2621 3 152.200009 60.7577608 86.2950634 0.19 2620
2622 3 152.584862 60.6536499 86.0610872 0.19 2621
2623 3 152.988022 60.7265677 85.9902169 0.19 2622
2624 3 153.389053 61.0361715 85.9764852 0.19 2623
2625 3 153.712793 61.4456332 85.9391932 0.19 2624
2626 3 153.811908 61.8148532 86.1237531 0.19 2625
2627 3 153.722405 62.1787845 86.3343019 0.19 2626
2628 3 153.71879 62.5850452 86.4364646 0.19 2627
2629 3 153.743681 63.0059706 86.502032 0.19 2628
2630 3 151.118113 61.7240104 86.8500028 0.19 2619
2631 3 150.802655 62.2885556 86.7268606 0.19 2630
2632 3 150.554557 62.7483185 86.7632583 0.19 2631
2633 3 150.482187 63.233145 86.6533185 0.19 2632
2634 3 150.472603 63.6933482 86.6107993 0.19 2633
2635 3 151.712159 57.3642107 92.2501466 0.19 2605
2636 3 151.739671 57.3836699 92.6041889 0.19 2635
2637 3 151.959021 57.349838 92.9685735 0.19 2636
2638 3 152.146026 57.2927514 93.3275964 0.19 2637
2639 3 152.461549 57.2337561 93.6971179 0.19 2638
2640 3 152.84075 56.8876411 94.0375316 0.19 2639
2641 3 153.194483 56.6686552 94.389754 0.19 2640
2642 3 153.431807 56.4152185 94.726819 0.19 2641
2643 3 153.764663 55.9514803 95.0444034 0.19 2642
2644 3 154.119622 55.2817635 95.3360921 0.19 2643
2645 3 154.794176 55.6867016 95.0880903 0.19 2644
2646 3 155.297658 55.9656873 94.7962528 0.19 2645
2647 3 155.741895 56.301501 94.4674555 0.19 2646
2648 3 156.144744 56.5236721 94.017697 0.19 2647
2649 3 156.517378 56.7580667 93.2972048 0.19 2648
2650 3 156.103349 56.0505969 93.2805561 0.19 2649
2651 3 155.741911 55.5561261 93.0511307 0.19 2650
2652 3 155.551362 55.1408716 92.8130224 0.19 2651
2653 3 155.402493 54.7307717 92.7187433 0.19 2652
2654 3 155.179406 54.3301524 92.7229505 0.19 2653
2655 3 155.110016 53.9745428 92.9161181 0.19 2654
2656 3 155.126541 53.7941564 93.2008796 0.19 2655
2657 3 155.216301 53.6798436 93.5237819 0.19 2656
2658 3 155.440414 53.5888495 93.8701372 0.19 2657
2659 3 155.57436 53.4792959 94.2099693 0.19 2658
2660 3 155.723539 53.3138588 94.5455891 0.19 2659
2661 3 156.009219 53.0000125 94.8755843 0.19 2660
2662 3 156.457995 52.9499684 95.2524682 0.19 2661
2663 3 156.90535 53.3846669 95.3470056 0.19 2662
2664 3 155.498016 53.2690193 95.3629829 0.19 2661
2665 3 155.235204 53.5885125 95.6937047 0.19 2664
2666 3 154.903809 53.943116 95.8091305 0.19 2665
2667 3 154.563434 54.3003236 95.8101585 0.19 2666
2668 3 154.262369 54.6294227 95.6823426 0.19 2667
2669 3 154.119622 55.2817635 95.3360921 0.19 2668
2670 3 153.53785 55.0967046 96.0248127 0.19 2669
2671 3 153.134265 55.0003799 96.4662149 0.19 2670
2672 3 152.902751 55.0019452 96.8038671 0.19 2671
2673 3 152.589965 55.1857811 97.039817 0.19 2672
2674 3 152.24671 55.4321383 97.0541594 0.19 2673
2675 3 151.913335 55.6001148 96.8395313 0.19 2674
2676 3 151.696674 55.7947018 96.5535762 0.19 2675
2677 3 151.402871 56.1273588 96.2465124 0.19 2676
2678 3 151.142244 56.4565179 95.9280553 0.19 2677
2679 3 151.056378 56.6342389 95.5985535 0.19 2678
2680 3 151.083313 56.7551783 95.2686568 0.19 2679
2681 3 151.274841 56.8585056 94.9490073 0.19 2680
2682 3 151.430498 56.9508425 94.6245436 0.19 2681
2683 3 151.731594 57.0447923 94.311961 0.19 2682
2684 3 152.087357 57.1392241 94.0038168 0.19 2683
2685 3 152.461549 57.2337561 93.6971179 0.19 2684
2686 3 159.998806 53.8485858 96.7221416 0.19 2569
2687 3 160.45207 54.1924177 96.4345201 0.19 2686
2688 3 160.960656 54.4927419 96.0957528 0.19 2687
2689 3 161.634304 54.9516086 95.6580563 0.19 2688
2690 3 160.199295 51.7320412 98.6594947 0.19 2552
2691 3 159.679517 51.5405923 98.835114 0.19 2690
2692 3 159.218071 51.390834 99.0645442 0.19 2691
2693 3 158.803625 51.8314616 98.8786221 0.19 2692
2694 3 158.398875 52.2363032 98.8249216 0.19 2693
2695 3 157.999807 52.6228516 98.8381988 0.19 2694
2696 3 157.606356 52.9911237 98.9186378 0.19 2695
2697 3 157.221968 53.323325 99.1323575 0.19 2696
2698 3 159.215179 51.600101 99.4292575 0.19 2692
2699 3 159.167634 51.6937291 99.7740562 0.19 2698
2700 3 159.009131 51.8538902 100.116944 0.19 2699
2701 3 158.965349 51.9433936 100.461171 0.19 2700
2702 3 158.975964 52.1436177 100.825405 0.19 2701
2703 3 159.013482 52.3401066 101.190898 0.19 2702
2704 3 159.077742 52.4176924 101.540422 0.19 2703
2705 3 159.219085 52.551163 101.900891 0.19 2704
2706 3 159.542853 52.5665135 102.25175 0.19 2705
2707 3 159.936507 52.5564146 102.582442 0.19 2706
2708 3 160.357374 52.5892913 102.864784 0.19 2707
2709 3 160.790087 52.7777213 103.024838 0.19 2708
2710 3 161.219282 52.8828943 103.124309 0.19 2709
2711 3 162.380797 54.4880184 99.4546419 0.19 2537
2712 3 162.086496 54.7847845 99.8046461 0.19 2711
2713 3 161.924528 55.0771263 100.167116 0.19 2712
2714 3 161.689795 55.3403892 100.518864 0.19 2713
2715 3 161.530623 55.5464749 100.869553 0.19 2714
2716 3 161.246443 55.5900726 101.185878 0.19 2715
2717 3 160.844178 55.5933861 101.468979 0.19 2716
2718 3 160.448466 55.7166883 101.752578 0.19 2717
2719 3 160.04747 55.8008844 101.979407 0.19 2718
2720 3 159.650288 56.0515107 102.095473 0.19 2719
2721 3 159.255887 56.3424557 102.19713 0.19 2720
2722 3 158.863803 56.5883977 102.365456 0.19 2721
2723 3 158.462255 56.7591283 102.426776 0.19 2722
2724 3 158.069485 57.0493829 102.481444 0.19 2723
2725 3 157.682157 57.3740793 102.562348 0.19 2724
2726 3 157.300054 57.6825835 102.728064 0.19 2725
2727 3 156.916226 58.0091711 102.801255 0.19 2726
2728 3 156.529765 58.3049945 102.832313 0.19 2727
2729 3 156.134652 58.489559 102.82911 0.19 2728
2730 3 155.749955 58.7688605 102.825693 0.19 2729
2731 3 155.368479 59.0443198 102.7952 0.19 2730
2732 3 154.983241 59.2124004 102.683678 0.19 2731
2733 3 154.620024 59.4603311 102.416244 0.19 2732
2734 3 154.295189 59.5527874 102.022572 0.19 2733
2735 3 154.101943 59.4977935 101.467722 0.19 2734
2736 3 154.065628 59.0576631 101.593982 0.19 2735
2737 3 154.022632 58.6769481 101.581122 0.19 2736
2738 3 153.969426 58.3759055 101.47858 0.19 2737
2739 3 153.891243 58.2543212 101.245868 0.19 2738
2740 3 153.758826 58.4929743 101.039457 0.19 2739
2741 3 153.82556 58.85084 100.956457 0.19 2740
2742 3 153.706768 59.2668076 100.813284 0.19 2741
2743 3 153.66802 59.6763467 100.77229 0.19 2742
2744 3 153.64094 60.0218126 100.475878 0.19 2743
2745 3 153.557786 60.2141853 100.150944 0.19 2744
2746 3 153.348812 60.3500958 99.8055333 0.19 2745
2747 3 153.229135 60.4860277 99.4672348 0.19 2746
2748 3 153.094551 60.6639908 99.1340873 0.19 2747
2749 3 152.827363 60.9699626 98.8106306 0.19 2748
2750 3 152.544596 61.2283187 98.4919413 0.19 2749
2751 3 152.391526 61.6185878 98.2399298 0.19 2750
2752 3 152.19048 62.0338503 98.0880733 0.19 2751
2753 3 152.103332 62.4929618 97.8659434 0.19 2752
2754 3 152.14638 62.9063367 97.9048071 0.19 2753
2755 3 152.186104 63.3247506 97.9264487 0.19 2754
2756 3 152.214826 63.7569588 97.8980205 0.19 2755
2757 3 152.213353 64.2249866 97.7369818 0.19 2756
2758 3 152.153129 64.6902843 97.5815998 0.19 2757
2759 3 151.947252 65.1086392 97.5816821 0.19 2758
2760 3 151.744606 65.487841 97.7302574 0.19 2759
2761 3 151.671807 65.8915116 97.8123187 0.19 2760
2762 3 151.604506 66.3051694 97.863692 0.19 2761
2763 3 151.424016 66.7233914 97.8910599 0.19 2762
2764 3 151.296176 67.1453478 97.917222 0.19 2763
2765 3 151.039995 67.5703676 97.9265852 0.19 2764
2766 3 150.742463 67.9994517 97.9266056 0.19 2765
2767 3 150.446202 68.4340613 97.9164767 0.19 2766
2768 3 150.192681 68.8776916 97.8860071 0.19 2767
2769 3 150.063209 69.3397969 97.8050432 0.19 2768
2770 3 149.897557 69.7423438 97.9226788 0.19 2769
2771 3 149.836021 70.1570794 97.9929001 0.19 2770
2772 3 149.758497 70.5644661 98.0513551 0.19 2771
2773 3 149.529378 70.936402 98.1230093 0.19 2772
2774 3 149.219678 71.3150706 97.914392 0.19 2773
2775 3 148.873669 71.5231429 97.5857834 0.19 2774
2776 3 148.559667 71.6466464 97.2131325 0.19 2775
2777 3 148.378964 71.6857179 96.8307189 0.19 2776
2778 3 148.182667 71.5653168 96.4305007 0.19 2777
2779 3 147.866058 71.4918996 96.0201002 0.19 2778
2780 3 147.52952 71.2694882 95.6007929 0.19 2779
2781 3 147.312165 70.9909977 95.196034 0.19 2780
2782 3 147.088205 70.7065437 94.8093604 0.19 2781
2783 3 146.724967 70.4620589 94.4620388 0.19 2782
2784 3 146.335052 70.3276665 94.24624 0.19 2783
2785 3 145.912422 70.1518448 93.9783998 0.19 2784
2786 3 145.509171 70.0678529 93.826241 0.19 2785
2787 3 145.103947 69.9701306 93.6672646 0.19 2786
2788 3 144.672579 69.7379966 93.372196 0.19 2787
2789 3 144.256074 69.4412068 93.0754159 0.19 2788
2790 3 143.909337 69.0820526 92.9046271 0.19 2789
2791 3 143.727102 68.7019831 92.7447887 0.19 2790
2792 3 143.590579 68.3492753 92.4678576 0.19 2791
2793 3 143.506803 68.0659837 92.0780193 0.19 2792
2794 3 143.430602 67.8247599 91.692941 0.19 2793
2795 3 143.374741 67.7106589 91.3183935 0.19 2794
2796 3 143.309398 67.5070374 90.9394005 0.19 2795
2797 3 143.256067 67.3372364 90.5646788 0.19 2796
2798 3 143.246427 67.359004 90.2047889 0.19 2797
2799 3 143.293972 67.4922412 89.8550533 0.19 2798
2800 3 143.468763 67.7685285 89.5199831 0.19 2799
2801 3 143.526204 67.9627942 89.1744059 0.19 2800
2802 3 143.544815 68.1652091 88.8278472 0.19 2801
2803 3 143.562953 68.4742425 88.4870951 0.19 2802
2804 3 143.559396 68.6610277 88.1401377 0.19 2803
2805 3 143.548965 68.8071458 87.7918659 0.19 2804
2806 3 143.809081 67.8062388 92.780741 0.19 2792
2807 3 143.901316 67.2847751 93.04905 0.19 2806
2808 3 143.993977 66.7936769 93.2111262 0.19 2807
2809 3 144.243184 66.269475 93.4637247 0.19 2808
2810 3 144.549501 65.7473944 93.7048987 0.19 2809
2811 3 144.867609 65.2612688 93.8219098 0.19 2810
2812 3 144.808855 65.1361629 93.442358 0.19 2811
2813 3 144.778806 65.2119402 93.0810971 0.19 2812
2814 3 144.773778 65.46627 92.7346913 0.19 2813
2815 3 144.755968 65.6281646 92.3799479 0.19 2814
2816 3 144.734209 65.7595633 92.0226224 0.19 2815
2817 3 144.877531 64.8969289 94.1579677 0.19 2811
2818 3 144.931097 64.692867 94.5095995 0.19 2817
2819 3 145.055158 64.5436643 94.8715941 0.19 2818
2820 3 145.347555 64.3995037 95.2494691 0.19 2819
2821 3 145.683025 64.2398199 95.6298539 0.19 2820
2822 3 145.978382 64.025626 96.0004985 0.19 2821
2823 3 146.168786 64.0802226 96.3867219 0.19 2822
2824 3 151.633007 62.1855684 97.4428226 0.19 2753
2825 3 151.165986 61.8961275 97.039026 0.19 2824
2826 3 150.713431 61.6622191 96.6948221 0.19 2825
2827 3 150.303055 61.5780186 96.5096206 0.19 2826
2828 3 149.934184 61.5655429 96.3369583 0.19 2827
2829 3 149.646209 61.6161607 96.0421649 0.19 2828
2830 3 149.582989 61.6916719 95.7184053 0.19 2829
2831 3 149.706086 61.7765532 95.3926478 0.19 2830
2832 3 149.755576 61.8640122 95.0528282 0.19 2831
2833 3 153.721194 59.9800116 101.163606 0.19 2743
2834 3 154.101943 59.4977935 101.467722 0.19 2833
2835 3 153.49534 59.9068168 101.679598 0.19 2834
2836 3 153.011672 60.0577345 101.728076 0.19 2835
2837 3 152.573868 60.115315 101.698777 0.19 2836
2838 3 152.151934 60.1509409 101.599399 0.19 2837
2839 3 151.731809 60.213229 101.367141 0.19 2838
2840 3 161.544188 55.9447628 101.48502 0.19 2716
2841 3 161.675322 56.321572 101.66015 0.19 2840
2842 3 161.745947 56.694464 101.828985 0.19 2841
2843 3 161.801132 57.0334698 102.102024 0.19 2842
2844 3 161.813775 57.5320371 101.838745 0.19 2843
2845 3 161.826595 58.0297913 101.573732 0.19 2844
2846 3 161.170571 58.3895822 101.56161 0.19 2845
2847 3 160.677926 58.7614178 101.556283 0.19 2846
2848 3 160.247895 59.1434105 101.532831 0.19 2847
2849 3 159.840839 59.5442132 101.44781 0.19 2848
2850 3 159.451358 59.8955188 101.521492 0.19 2849
2851 3 159.062308 60.270912 101.482576 0.19 2850
2852 3 158.681325 60.5755681 101.597985 0.19 2851
2853 3 158.295042 60.8357507 101.637503 0.19 2852
2854 3 157.895348 60.9362302 101.620678 0.19 2853
2855 3 157.494032 61.0007923 101.566922 0.19 2854
2856 3 157.100959 61.1165532 101.458819 0.19 2855
2857 3 156.733958 61.4211454 101.224205 0.19 2856
2858 3 156.411205 61.7429998 100.935035 0.19 2857
2859 3 156.192615 61.9258655 100.611757 0.19 2858
2860 3 156.280255 62.0745467 100.300737 0.19 2859
2861 3 162.306559 58.5658663 102.053533 0.19 2845
2862 3 162.761792 58.9993805 102.217736 0.19 2861
2863 3 163.197178 59.331647 102.144337 0.19 2862
2864 3 163.637942 59.7666894 102.045118 0.19 2863
2865 3 164.086257 60.2058717 102.0541 0.19 2864
2866 3 164.537691 60.6484843 102.096937 0.19 2865
2867 3 164.728163 60.6705794 101.78099 0.19 2866
2868 3 164.695984 60.5795284 101.436561 0.19 2867
2869 3 164.876477 60.6337208 101.120808 0.19 2868
2870 3 165.036755 60.754738 100.80969 0.19 2869
2871 3 165.350459 60.9691415 100.517227 0.19 2870
2872 3 165.716708 61.3591831 100.244578 0.19 2871
2873 3 166.055595 61.7675318 99.9684424 0.19 2872
2874 3 166.25598 62.0485443 99.6674043 0.19 2873
2875 3 166.528023 62.386188 99.3734398 0.19 2874
2876 3 166.689133 62.558091 99.0541737 0.19 2875
2877 3 166.90852 62.6378912 98.7279289 0.19 2876
2878 3 166.978921 62.5595084 98.3762673 0.19 2877
2879 3 167.010581 62.5678914 98.0283767 0.19 2878
2880 3 164.154384 60.9212231 102.433413 0.19 2866
2881 3 163.772782 61.1927163 102.768976 0.19 2880
2882 3 163.392924 61.4631589 103.10355 0.19 2881
2883 3 163.822086 61.4818474 103.378418 0.19 2882
2884 3 164.245285 61.5836506 103.583161 0.19 2883
2885 3 164.662551 61.8331568 103.894299 0.19 2884
2886 3 165.024777 62.133953 104.238869 0.19 2885
2887 3 165.227865 62.4384596 104.584251 0.19 2886
2888 3 163.034235 61.7392125 103.423539 0.19 2882
2889 3 162.696943 62.0212272 103.728787 0.19 2888
2890 3 162.41975 62.3224561 103.99218 0.19 2889
2891 3 162.299191 62.6758165 104.145877 0.19 2890
2892 3 162.683738 63.3024727 104.41642 0.19 2891
2893 3 162.952083 63.8103685 104.530399 0.19 2892
2894 3 163.335155 64.298801 104.563103 0.19 2893
2895 3 163.771157 64.7046341 104.795728 0.19 2894
2896 3 164.225561 65.0843469 105.091602 0.19 2895
2897 3 161.662741 62.8650817 104.334236 0.19 2891
2898 3 161.181553 63.0113806 104.407583 0.19 2897
2899 3 160.790793 63.2940254 104.466387 0.19 2898
2900 3 160.478013 63.6227239 104.551852 0.19 2899
2901 3 160.305882 63.9518372 104.731986 0.19 2900
2902 3 160.050502 64.3070449 104.831661 0.19 2901
2903 3 159.827952 64.6676038 104.934578 0.19 2902
2904 3 159.783872 65.0159329 105.127811 0.19 2903
2905 3 159.817529 65.3952877 105.252739 0.19 2904
2906 3 159.91715 65.7752595 105.395512 0.19 2905
2907 3 160.12409 66.2301753 105.351053 0.19 2906
2908 3 160.200832 66.6664833 105.327513 0.19 2907
2909 3 160.176765 67.1059465 105.26928 0.19 2908
2910 3 159.979571 67.5727907 105.087121 0.19 2909
2911 3 159.947351 67.9374754 104.788045 0.19 2910
2912 3 159.845009 68.1417547 104.473799 0.19 2911
2913 3 159.58368 68.2825368 104.1462 0.19 2912
2914 3 160.012736 68.699406 103.924113 0.19 2913
2915 3 160.427141 68.9761683 103.749477 0.19 2914
2916 3 160.84674 69.2490328 103.749151 0.19 2915
2917 3 161.21578 69.4395391 103.559819 0.19 2916
2918 3 161.506159 69.5937695 103.29469 0.19 2917
2919 3 161.60957 69.7199253 102.992465 0.19 2918
2920 3 161.642572 69.8353441 102.67492 0.19 2919
2921 3 161.651922 69.9471433 102.350667 0.19 2920
2922 3 159.263843 68.7094986 104.060689 0.19 2913
2923 3 158.980053 69.1734107 103.882877 0.19 2922
2924 3 158.81282 69.6337434 103.750692 0.19 2923
2925 3 158.541016 70.1259703 103.506816 0.19 2924
2926 3 158.255057 70.6321217 103.227248 0.19 2925
2927 3 158.028913 71.1427434 102.956308 0.19 2926
2928 3 157.99506 71.6474017 102.750995 0.19 2927
2929 3 158.07997 72.1030309 102.716804 0.19 2928
2930 3 158.312795 72.5291792 102.800713 0.19 2929
2931 3 158.454359 73.0085562 102.717497 0.19 2930
2932 3 158.606593 73.4672247 102.698308 0.19 2931
2933 3 158.864619 73.9248992 102.707364 0.19 2932
2934 3 159.030098 74.3747448 102.720875 0.19 2933
2935 3 159.210768 74.8253846 102.737742 0.19 2934
2936 3 159.530107 75.2858998 102.760155 0.19 2935
2937 3 159.883637 75.0451969 102.81378 0.19 2936
2938 3 160.246745 74.9814515 102.919571 0.19 2937
2939 3 160.578562 75.0011503 103.167792 0.19 2938
2940 3 160.786626 75.2127715 103.461095 0.19 2939
2941 3 161.002071 75.5061569 103.751235 0.19 2940
2942 3 160.958094 75.8226743 103.977535 0.19 2941
2943 3 160.937431 76.193549 104.041023 0.19 2942
2944 3 160.860392 76.5500043 103.993135 0.19 2943
2945 3 160.591368 76.8088689 103.772695 0.19 2944
2946 3 160.22768 76.6925922 103.481877 0.19 2945
2947 3 159.888234 76.4299089 103.182266 0.19 2946
2948 3 159.714285 76.1035321 102.930527 0.19 2947
2949 3 159.610483 75.7062674 102.821482 0.19 2948
2950 3 159.530107 75.2858998 102.760155 0.19 2949
2951 3 160.294692 67.9132826 105.412141 0.19 2910
2952 3 160.453278 68.2518465 105.698273 0.19 2951
2953 3 160.548668 68.6154861 105.894707 0.19 2952
2954 3 160.623142 68.9475394 106.173124 0.19 2953
2955 3 160.684312 69.2682353 106.477215 0.19 2954
2956 3 160.725646 69.5870437 106.778429 0.19 2955
2957 3 160.719966 69.9123456 107.04705 0.19 2956
2958 3 160.592593 70.2600365 107.222297 0.19 2957
2959 3 160.564953 70.5883502 107.473903 0.19 2958
2960 3 162.190336 56.9235836 102.449324 0.19 2843
2961 3 162.531023 56.7748525 102.785151 0.19 2960
2962 3 162.726365 56.5103591 103.092266 0.19 2961
2963 3 162.983993 56.3681547 103.41877 0.19 2962
2964 3 163.124299 56.2798023 103.741927 0.19 2963
2965 3 163.275914 56.2581107 104.072617 0.19 2964
2966 3 163.154093 56.3560042 104.397187 0.19 2965
2967 3 163.026941 56.3974253 104.709421 0.19 2966
2968 3 162.757138 56.5273746 105.013207 0.19 2967
2969 3 162.464667 56.6049966 105.282561 0.19 2968
2970 3 162.272716 56.8416991 105.511833 0.19 2969
2971 3 161.954386 57.1777886 105.570324 0.19 2970
2972 3 161.58893 57.5758564 105.493494 0.19 2971
2973 3 161.215896 57.9548925 105.487687 0.19 2972
2974 3 160.85601 58.321708 105.524176 0.19 2973
2975 3 160.541149 58.6711791 105.616503 0.19 2974
2976 3 160.345885 58.9808592 105.833982 0.19 2975
2977 3 160.034059 59.2663279 106.033786 0.19 2976
2978 3 159.672113 59.5482536 106.087453 0.19 2977
2979 3 159.282509 59.7365511 106.026646 0.19 2978
2980 3 158.901984 59.9404988 106.12757 0.19 2979
2981 3 158.5223 60.0971616 106.162941 0.19 2980
2982 3 158.17941 60.3892695 106.198866 0.19 2981
2983 3 157.907245 60.7331809 106.249752 0.19 2982
2984 3 157.807113 61.095706 106.345062 0.19 2983
2985 3 157.737931 61.4373584 106.528417 0.19 2984
2986 3 157.581441 61.804848 106.626594 0.19 2985
2987 3 157.549127 62.1863622 106.717743 0.19 2986
2988 3 157.564822 62.5600652 106.843696 0.19 2987
2989 3 157.599866 62.8957165 107.081897 0.19 2988
2990 3 180.234176 62.9504978 94.2209142 0.19 1721
2991 3 179.932408 63.5543798 93.8819334 0.19 2990
2992 3 179.333813 64.060514 93.5155655 0.19 2991
2993 3 180.651217 61.660266 94.8680175 0.19 1721
2994 3 180.825877 61.1471399 95.1841719 0.19 2993
2995 3 180.864452 60.6203214 95.466875 0.19 2994
2996 3 180.855594 60.1048512 95.6858325 0.19 2995
2997 3 180.840888 59.6383023 95.7492113 0.19 2996
2998 3 180.824135 59.1906394 95.7533727 0.19 2997
2999 3 180.806737 58.750345 95.7349433 0.19 2998
3000 3 180.789234 58.313061 95.7079075 0.19 2999
3001 3 180.771817 57.8771254 95.6776339 0.19 3000
3002 3 180.754563 57.4419159 95.6462696 0.19 3001
3003 3 170.56487 67.0905211 91.2387879 0.19 1353
3004 3 170.019442 67.2189068 91.1368392 0.19 3003
3005 3 169.550359 67.4512615 90.938201 0.19 3004
3006 3 169.089802 67.5361831 90.8214339 0.19 3005
3007 3 176.718224 70.9973812 87.0782063 0.19 1304
3008 3 176.732419 71.4521088 87.3628979 0.19 3007
3009 3 176.755426 71.8896974 87.488632 0.19 3008
3010 3 176.789834 72.3196123 87.5572089 0.19 3009
3011 3 176.850027 72.7439266 87.6134474 0.19 3010
3012 3 176.976567 73.1593759 87.689813 0.19 3011
3013 3 177.276521 73.5538751 87.8388396 0.19 3012
3014 3 177.575278 73.8421608 88.1418144 0.19 3013
3015 3 177.716676 73.9411437 88.4755362 0.19 3014
3016 3 177.859606 74.0553686 88.8152876 0.19 3015
3017 3 178.146723 73.9807157 89.1182881 0.19 3016
3018 3 178.429017 73.6977013 89.284569 0.19 3017
3019 3 178.551821 73.2957413 89.4605749 0.19 3018
3020 3 178.672119 72.8999929 89.4878174 0.19 3019
3021 3 178.927502 72.5375618 89.4179688 0.19 3020
3022 3 179.133928 72.2155039 89.1639461 0.19 3021
3023 3 179.495169 71.9291364 88.8563655 0.19 3022
3024 3 179.910023 71.6552157 88.530654 0.19 3023
3025 3 180.277477 71.90698 88.2105022 0.19 3024
3026 3 180.5307 72.2507331 87.8874292 0.19 3025
3027 3 180.428684 72.4547714 87.5265617 0.19 3026
3028 3 180.310033 72.672041 87.1656332 0.19 3027
3029 3 180.03601 73.0161572 86.7998565 0.19 3028
3030 3 179.441776 71.3218671 88.3473466 0.19 3024
3031 3 178.979603 71.1302086 88.0488596 0.19 3030
3032 3 178.503214 70.8405482 87.7363539 0.19 3031
3033 3 177.994975 70.5398838 87.5228497 0.19 3032
3034 3 177.428078 70.4129486 87.2615584 0.19 3033
3035 3 176.700008 70.393614 86.7322715 0.19 3034
3036 3 182.159713 70.8550676 85.9158644 0.19 1166
3037 3 182.261065 71.2849904 86.2948271 0.19 3036
3038 3 182.303909 71.7061202 86.4562648 0.19 3037
3039 3 182.322718 72.1241348 86.5321505 0.19 3038
3040 3 182.327922 72.5417153 86.5695864 0.19 3039
3041 3 182.316684 72.9613642 86.577487 0.19 3040
3042 3 182.269501 73.3879777 86.5354326 0.19 3041
3043 3 182.130756 73.8338946 86.3731397 0.19 3042
3044 3 182.192479 74.274492 86.2956773 0.19 3043
3045 3 182.506444 74.7347807 86.1973869 0.19 3044
3046 3 182.894975 75.1118241 86.2615549 0.19 3045
3047 3 183.277971 75.3261347 86.4809534 0.19 3046
3048 3 183.600767 75.6529559 86.6805028 0.19 3047
3049 3 183.719846 75.9673495 86.9891448 0.19 3048
3050 3 183.771048 76.2775624 87.3341076 0.19 3049
3051 3 183.488383 76.599815 87.3764035 0.19 3050
3052 3 183.366821 76.461593 87.4473365 0.19 3051
3053 3 183.771048 76.2775624 87.3341076 0.19 3052
3054 3 185.659821 72.4379427 78.4640593 0.19 1074
3055 3 185.733215 72.0348899 78.4430356 0.19 3054
3056 3 185.934877 71.6462971 78.4332745 0.19 3055
3057 3 186.008136 71.2425586 78.4124616 0.19 3056
3058 3 186.038448 70.8333161 78.3880994 0.19 3057
3059 2 256.553877 60.0355307 54.0735665 0.19 -1
3060 2 256.248211 60.3649821 54.4403426 0.19 3059
3061 2 256.060442 60.6798401 54.8053398 0.19 3060
3062 2 255.82386 60.9423363 55.1614709 0.19 3061
3063 2 255.720272 61.0761142 55.4968648 0.19 3062
3064 2 255.659568 61.3181795 55.8506909 0.19 3063
3065 3 145.462614 61.3916462 96.7458415 0.19 -1
3066 3 145.703965 61.3896413 97.1227992 0.19 3065
3067 3 145.765463 61.4965689 97.4945846 0.19 3066
3068 3 146.027802 61.4829177 97.8712172 0.19 3067
3069 3 146.333678 61.4478792 98.2481138 0.19 3068
3070 3 146.569413 61.4666463 98.6216538 0.19 3069
3071 3 146.893783 61.2414673 98.9667944 0.19 3070
3072 3 147.271782 61.0717462 99.3074934 0.19 3071
3073 3 147.663413 60.8946799 99.6080281 0.19 3072
3074 3 148.043204 60.6382831 99.7939758 0.19 3073
3075 3 148.443008 60.4614508 100.072801 0.19 3074
3076 3 154.939292 64.2395111 101.145451 0.19 -1
3077 3 155.292523 64.0267378 100.906107 0.19 3076
3078 3 155.655199 63.8947548 100.777205 0.19 3077
3079 3 156.042556 64.0031801 100.980004 0.19 3078
3080 3 156.380309 64.134648 101.294407 0.19 3079
3081 3 156.546059 64.094176 101.616632 0.19 3080
3082 3 156.692302 63.9406317 101.938536 0.19 3081
3083 3 156.953184 63.6212526 102.253252 0.19 3082
