# Supplementary material for: Communication from Learned to Innate Olfactory Processing Centers Is Required for Memory Retrieval in Drosophila
Source: Neuron. 2018 Nov 7;100(3):651–668.e8. doi: 10.1016/j.neuron.2018.08.037 (PMC6226615; doi:10.1016/j.neuron.2018.08.037)
Supplement: Data S1. SWC Files Containing the EM and Light Microscopy Reconstructions of the Different Neurons Used in This Study [file mmc5.zip › Light_PD2a1_cell1_GMR_37G11_AE_01-20140618_19_B5-Aligned63xScale_c0.swc]

# SWC format file
# based on specifications at http://research.mssm.edu/cnic/swc.html
# Created by nat::write.neuron.swc
# PointNo Label X Y Z Radius Parent 
1 1 184.356555 35.9003773 78.9076124 0.185753 -1
2 0 184.737894 35.7597255 79.2290941 0.185753 1
3 0 185.031601 35.5425912 79.5384237 0.185753 2
4 0 185.067109 35.4697073 79.8559126 0.185753 3
5 0 184.895979 35.5666217 80.1864203 0.185753 4
6 0 184.844621 35.6890696 80.5242123 0.185753 5
7 0 184.875958 35.6874141 80.8495761 0.185753 6
8 0 185.038134 35.6591657 81.1761311 0.185753 7
9 0 185.023807 35.6423742 81.497519 0.185753 8
10 0 184.834469 35.7198389 81.8240164 0.185753 9
11 0 184.781012 35.7307373 82.1469617 0.185753 10
12 0 184.826408 35.7868799 82.4787143 0.185753 11
13 0 185.02941 35.6728339 82.7946933 0.185753 12
14 0 185.123196 35.7137849 83.1256452 0.185753 13
15 0 185.214085 35.6790411 83.4468111 0.185753 14
16 0 185.40841 35.6353983 83.7701245 0.185753 15
17 0 185.427617 35.6071139 84.0888444 0.185753 16
18 0 185.306005 35.6685192 84.4134795 0.185753 17
19 0 185.42222 35.6434751 84.7352219 0.185753 18
20 0 185.417942 35.5752131 85.0471465 0.185753 19
21 0 185.30329 35.498952 85.3540538 0.185753 20
22 0 185.467566 35.4767004 85.676552 0.185753 21
23 0 185.599454 35.5559697 86.0101332 0.185753 22
24 0 185.840041 35.5437414 86.3353192 0.185753 23
25 0 185.953007 35.4975498 86.6517775 0.185753 24
26 0 186.064901 35.476498 86.9708584 0.185753 25
27 0 186.301339 35.5655524 87.306725 0.185753 26
28 0 186.414401 35.545398 87.624959 0.185753 27
29 0 186.52978 35.5017181 87.9399349 0.185753 28
30 0 186.775837 35.4973209 88.2628978 0.185753 29
31 0 186.921211 35.601434 88.5956218 0.185753 30
32 0 187.114585 35.6420346 88.9213602 0.185753 31
33 0 187.070459 35.7331297 89.2465661 0.185753 32
34 0 187.238353 35.7228939 89.5645431 0.185753 33
35 0 187.306148 35.6744482 89.8750183 0.185753 34
36 0 187.353811 35.6481302 90.187322 0.185753 35
37 0 187.441331 35.7269547 90.5128045 0.185753 36
38 0 187.656196 35.7113304 90.829317 0.185753 37
39 0 187.732196 35.6602953 91.1381495 0.185753 38
40 0 187.757389 35.632913 91.4484219 0.185753 39
41 0 187.769014 35.7122261 91.7708854 0.185753 40
42 0 187.776693 35.6978216 92.0818677 0.185753 41
43 0 187.799845 35.6858014 92.3931699 0.185753 42
44 0 187.873405 35.775124 92.7171916 0.185753 43
45 0 188.068374 35.7749378 93.0322147 0.185753 44
46 0 188.096228 35.7613811 93.3425509 0.185753 45
47 0 187.996085 35.832622 93.6608512 0.185753 46
48 0 188.159666 35.8138883 93.9721475 0.185753 47
49 0 188.2664 35.7631779 94.2785054 0.185753 48
50 0 188.434437 35.7420578 94.5889477 0.185753 49
51 0 188.347659 35.808017 94.9060893 0.185753 50
52 0 188.409789 35.7794343 95.2137749 0.185753 51
53 0 188.694122 35.7402049 95.5226443 0.185753 52
54 0 189.000154 35.7299882 95.8349544 0.185753 53
55 0 189.149944 35.8197397 96.1568411 0.185753 54
56 0 189.286564 35.8159813 96.4673801 0.185753 55
57 0 189.55782 35.828711 96.7812997 0.185753 56
58 0 189.751121 35.9533664 97.1071932 0.185753 57
59 0 190.051819 36.0300969 97.4287082 0.185753 58
60 0 190.277105 36.2197976 97.7624114 0.185753 59
61 0 190.643722 36.4270068 98.1000593 0.185753 60
62 0 191.014415 36.5427182 98.4272146 0.185753 61
63 0 191.277625 36.7701945 98.7655559 0.185753 62
64 0 191.687214 37.0508643 99.1115701 0.185753 63
65 0 192.150378 37.3517728 99.4577704 0.185753 64
66 0 192.629874 37.6624044 99.795257 0.185753 65
67 0 193.107761 37.9849839 100.10426 0.185753 66
68 0 193.56794 38.3375954 100.333852 0.185753 67
69 0 193.96837 38.6528035 100.644526 0.185753 68
70 0 194.224649 38.9495937 100.980534 0.185753 69
71 0 194.590883 39.2436309 101.330663 0.185753 70
72 0 194.95353 39.5376037 101.675344 0.185753 71
73 0 195.201029 39.8396454 101.98592 0.185753 72
74 0 195.583598 40.1751899 102.222614 0.185753 73
75 0 196.002665 40.4765371 102.538528 0.185753 74
76 0 196.414803 40.7687957 102.869361 0.185753 75
77 0 196.775236 41.073212 103.162764 0.185753 76
78 0 196.993088 41.4282198 103.326202 0.185753 77
79 0 197.286351 41.7960358 103.460084 0.185753 78
80 0 197.490217 42.1579996 103.601663 0.185753 79
81 0 197.811695 42.4843126 103.82762 0.185753 80
82 0 198.13304 42.8442002 103.97177 0.185753 81
83 0 198.329582 43.2189981 104.075753 0.185753 82
84 0 198.606342 43.5951833 104.175879 0.185753 83
85 0 198.800169 43.9737715 104.266819 0.185753 84
86 0 199.115736 44.3464525 104.37045 0.185753 85
87 0 199.434293 44.714151 104.482386 0.185753 86
88 0 199.645209 45.0759698 104.60456 0.185753 87
89 0 199.974652 45.4093049 104.78817 0.185753 88
90 0 200.338325 45.8105834 104.814258 0.185753 89
91 0 200.668801 46.1900192 104.886691 0.185753 90
92 0 200.880738 46.5672644 104.963317 0.185753 91
93 0 201.206366 46.9384128 105.048265 0.185753 92
94 0 201.559125 47.3176143 105.110923 0.185753 93
95 0 201.883255 47.7300662 105.097363 0.185753 94
96 0 202.088024 48.1056446 105.167136 0.185753 95
97 0 202.40258 48.4413713 105.316993 0.185753 96
98 0 202.749623 48.8557675 105.288633 0.185753 97
99 0 203.067423 49.2851148 105.225996 0.185753 98
100 0 203.268144 49.6818687 105.238568 0.185753 99
101 0 203.579842 50.0671827 105.266378 0.185753 100
102 0 203.920652 50.4846673 105.218949 0.185753 101
103 0 204.23023 50.8784517 105.22162 0.185753 102
104 0 204.429189 51.3050552 105.159122 0.185753 103
105 0 204.735368 51.6835299 105.188883 0.185753 104
106 0 205.067436 52.0569171 105.223684 0.185753 105
107 0 205.372107 52.4657466 105.18176 0.185753 106
108 0 205.558981 52.8513924 105.1977 0.185753 107
109 0 205.845345 53.2290845 105.218389 0.185753 108
110 0 206.134646 53.6471175 105.150499 0.185753 109
111 0 206.322319 54.0576017 105.106929 0.185753 110
112 0 206.626673 54.5023345 104.977076 0.185753 111
113 0 206.958291 54.9603814 104.814776 0.185753 112
114 0 207.255147 55.4234184 104.644451 0.185753 113
115 0 207.420449 55.8868107 104.486066 0.185753 114
116 0 207.634839 56.3051246 104.415902 0.185753 115
117 0 207.733661 56.7685555 104.26161 0.185753 116
118 0 207.830044 57.2316035 104.106556 0.185753 117
119 0 208.032756 57.6489336 104.035051 0.185753 118
120 0 208.165936 58.1082864 103.878712 0.185753 119
121 0 208.374118 58.5602235 103.72428 0.185753 120
122 0 208.468113 58.9817958 103.627745 0.185753 121
123 0 208.570846 59.4287096 103.437912 0.185753 122
124 0 208.793463 59.839519 103.21413 0.185753 123
125 0 208.958956 60.1468522 102.952884 0.185753 124
126 0 209.211172 60.5128183 102.699598 0.185753 125
127 0 209.401067 60.8210205 102.427834 0.185753 126
128 0 209.695906 61.2327614 102.174849 0.185753 127
129 0 209.987977 61.6737899 101.921044 0.185753 128
130 0 210.165857 62.0956381 101.652589 0.185753 129
131 0 210.408988 62.4057071 101.371134 0.185753 130
132 0 210.529786 62.7852006 101.087597 0.185753 131
133 0 210.649286 63.0976317 100.79351 0.185753 132
134 0 210.861639 63.5041661 100.51328 0.185753 133
135 0 210.972239 63.9133586 100.22488 0.185753 134
136 0 211.089756 64.218315 99.923047 0.185753 135
137 0 211.30521 64.5715751 99.6291114 0.185753 136
138 0 211.425555 64.8247733 99.3181078 0.185753 137
139 0 211.544457 65.0768932 99.00548 0.185753 138
140 0 211.754251 65.4258619 98.7049269 0.185753 139
141 0 211.855597 65.7156537 98.3924288 0.185753 140
142 0 211.923185 66.0804586 98.0847339 0.185753 141
143 0 212.020921 66.3698713 97.7697254 0.185753 142
144 0 212.219996 66.7185847 97.4628282 0.185753 143
145 0 212.310667 66.9689054 97.142087 0.185753 144
146 0 212.357665 67.2156468 96.8190226 0.185753 145
147 0 212.382405 67.5499663 96.5028431 0.185753 146
148 0 212.407184 67.7936238 96.1780558 0.185753 147
149 0 212.431744 68.0355277 95.8529062 0.185753 148
150 0 212.455755 68.362695 95.5353758 0.185753 149
151 0 212.501957 68.5918986 95.2096215 0.185753 150
152 0 212.592554 68.7981528 94.8832577 0.185753 151
153 0 212.794473 69.0333938 94.5631804 0.185753 152
154 0 212.882035 69.381402 94.2501661 0.185753 153
155 0 212.944094 69.6815489 93.9324018 0.185753 154
156 0 213.020754 70.0799256 93.6247825 0.185753 155
157 0 213.191544 70.4680703 93.3200757 0.185753 156
158 0 213.227425 70.7313992 93.000082 0.185753 157
159 0 213.144974 70.9805007 92.6754239 0.185753 158
160 0 213.246563 71.3092847 92.3654933 0.185753 159
161 0 213.237123 71.5454346 92.043607 0.185753 160
162 0 213.089891 71.7735656 91.7165785 0.185753 161
163 0 213.04379 72.0681911 91.4005985 0.185753 162
164 0 213.06206 72.2224845 91.0737835 0.185753 163
165 0 213.147134 72.2407193 90.7362969 0.185753 164
166 0 213.342337 72.3419981 90.4123218 0.185753 165
167 0 213.425404 72.4798037 90.0885479 0.185753 166
168 0 213.465466 72.6423428 89.7665171 0.185753 167
169 0 213.489181 72.8430396 89.4488497 0.185753 168
170 0 213.507547 73.1342135 89.1419572 0.185753 169
171 0 213.554177 73.3093443 88.8245677 0.185753 170
172 0 213.66464 73.3966908 88.5010689 0.185753 171
173 0 213.537651 73.3389794 88.1509092 0.185753 172
174 0 213.963677 73.2598368 87.8240614 0.185753 173
175 0 214.376359 73.3070764 87.5123473 0.185753 174
176 0 214.77917 73.3838832 87.2055023 0.185753 175
177 0 215.167201 73.4237573 86.8965538 0.185753 176
178 0 215.522139 73.3238419 86.5748236 0.185753 177
179 0 215.766862 73.1898391 86.2576631 0.185753 178
180 0 216.113388 73.0932204 85.9854896 0.185753 179
181 0 216.478936 73.143452 85.8251401 0.185753 180
182 0 216.859124 73.0428046 85.5548641 0.185753 181
183 0 217.206898 72.8963708 85.2427365 0.185753 182
184 0 217.445072 72.7631314 84.9147633 0.185753 183
185 0 217.78303 72.7169287 84.5991805 0.185753 184
186 0 218.162812 72.5703239 84.2732412 0.185753 185
187 0 218.54382 72.3829639 83.9478639 0.185753 186
188 0 218.888994 72.1738104 83.6343255 0.185753 187
189 0 219.127721 71.9399782 83.3555393 0.185753 188
190 0 219.475179 71.6585561 83.1867329 0.185753 189
191 0 219.862734 71.3922504 82.9869125 0.185753 190
192 0 220.265945 71.0817908 82.8924453 0.185753 191
193 0 220.674345 70.7602791 82.8374053 0.185753 192
194 0 221.083284 70.4498164 82.795742 0.185753 193
195 0 221.489316 70.1838633 82.7550841 0.185753 194
196 0 221.886787 70.0408355 82.7044476 0.185753 195
197 0 222.2865 69.8719186 82.577179 0.185753 196
198 0 222.683069 69.7144646 82.5834974 0.185753 197
199 0 223.082054 69.5430713 82.4071635 0.185753 198
200 0 223.478904 69.3924934 82.2100287 0.185753 199
201 0 223.868872 69.318702 82.1330327 0.185753 200
202 0 224.258368 69.2413928 82.0843241 0.185753 201
203 0 224.653313 69.0767653 82.0004883 0.185753 202
204 0 225.04192 69.0059436 81.830477 0.185753 203
205 0 225.437601 68.8124936 81.6955028 0.185753 204
206 0 225.83053 68.6492581 81.4938473 0.185753 205
207 0 226.217069 68.5609586 81.3628154 0.185753 206
208 0 226.602115 68.453345 81.1576254 0.185753 207
209 0 226.975594 68.4275996 81.0124825 0.185753 208
210 0 227.329733 68.4521999 80.7689584 0.185753 209
211 0 227.647332 68.4060697 80.4744659 0.185753 210
212 0 227.85275 68.4525484 80.1742653 0.185753 211
213 0 228.161979 68.4990953 79.87182 0.185753 212
214 0 228.514591 68.4474294 79.554612 0.185753 213
215 0 228.871488 68.4566188 79.2453753 0.185753 214
216 0 229.220912 68.3913453 78.9248665 0.185753 215
217 0 229.521259 68.3980965 78.6131586 0.185753 216
218 0 229.704699 68.3392819 78.288581 0.185753 217
219 0 229.943896 68.376313 77.9796266 0.185753 218
220 0 230.110261 68.4024333 77.6671986 0.185753 219
221 0 230.38258 68.3080181 77.3399935 0.185753 220
222 0 230.643123 68.212532 77.0122457 0.185753 221
223 0 230.762479 68.2353083 76.698438 0.185753 222
224 0 230.872684 68.2647136 76.3857266 0.185753 223
225 0 231.096786 68.1965003 76.061759 0.185753 224
226 0 231.268914 68.17865 75.745099 0.185753 225
227 0 231.574289 68.0605268 75.4191575 0.185753 226
228 0 231.928336 67.941231 75.1009493 0.185753 227
229 0 232.294894 67.9198969 74.8161712 0.185753 228
230 0 232.67364 67.8326142 74.5702848 0.185753 229
231 0 233.05262 67.8114992 74.462193 0.185753 230
232 0 233.430754 67.8246599 74.3748732 0.185753 231
233 0 233.806019 67.8744655 74.2120566 0.185753 232
234 0 234.185972 67.8675375 74.101034 0.185753 233
235 0 234.570084 67.785878 73.9215377 0.185753 234
236 0 234.95145 67.7677512 73.8403439 0.185753 235
237 0 235.330842 67.7844333 73.7676896 0.185753 236
238 0 235.706931 67.8421425 73.6224546 0.185753 237
239 0 236.086961 67.8552236 73.5492822 0.185753 238
240 0 236.469595 67.8262841 73.4662502 0.185753 239
241 0 236.856061 67.7157617 73.2815892 0.185753 240
242 0 237.241459 67.6346523 73.1583422 0.185753 241
243 0 237.629636 67.4916789 72.9647686 0.185753 242
244 0 238.017226 67.3675029 72.8554504 0.185753 243
245 0 238.410031 67.1281192 72.7126368 0.185753 244
246 0 238.7984 66.8938772 72.4448549 0.185753 245
247 0 239.179169 66.6587868 72.1331875 0.185753 246
248 0 239.541435 66.4186334 71.8148855 0.185753 247
249 0 239.855645 66.1670155 71.5206138 0.185753 248
250 0 240.044144 65.8892364 71.3050942 0.185753 249
251 0 240.274829 65.6877221 71.0142064 0.185753 250
252 0 240.386675 65.6032269 70.7065152 0.185753 251
253 0 240.501183 65.4173046 70.3698445 0.185753 252
254 0 240.721657 65.1931218 70.0245057 0.185753 253
255 0 240.876943 64.9534616 69.6738253 0.185753 254
256 0 241.110825 64.7124559 69.3242689 0.185753 255
257 0 241.265447 64.4820479 68.9749228 0.185753 256
258 0 241.483527 64.290486 68.6337396 0.185753 257
259 0 241.59143 64.2053126 68.3081211 0.185753 258
260 0 241.705467 64.0095141 67.9656555 0.185753 259
261 0 241.927441 63.769451 67.6208423 0.185753 260
262 0 242.087778 63.5090496 67.2765979 0.185753 261
263 0 242.334665 63.2346065 66.9457581 0.185753 262
264 0 242.523875 62.9414623 66.645088 0.185753 263
265 0 242.8322 62.6073042 66.4309982 0.185753 264
266 0 243.16993 62.3046746 66.1459349 0.185753 265
267 0 243.484786 62.0096229 65.8527756 0.185753 266
268 0 243.701996 61.7088904 65.6059877 0.185753 267
269 0 244.026861 61.3806939 65.5164241 0.185753 268
270 0 244.388614 61.1157339 65.5523669 0.185753 269
271 0 244.765367 60.7886507 65.4498534 0.185753 270
272 0 245.145603 60.3610281 65.4543695 0.185753 271
273 0 245.509426 59.9667447 65.3391196 0.185753 272
274 0 245.833561 59.5056938 65.3374035 0.185753 273
275 0 246.043254 59.0863474 65.2169374 0.185753 274
276 0 246.338743 58.5791911 65.2166033 0.185753 275
277 0 246.617807 58.0530113 65.1061405 0.185753 276
278 2 247.150879 57.2729566 65.1350898 0.185753 277
279 2 247.906406 57.2242193 64.9108527 0.185753 278
280 2 248.289622 57.0063054 64.7222076 0.185753 279
281 2 248.669163 56.8393741 64.4509972 0.185753 280
282 2 249.03769 56.8609227 64.1760838 0.185753 281
283 2 249.389122 56.9569714 63.9003196 0.185753 282
284 2 249.699705 57.0884199 63.6247796 0.185753 283
285 2 249.904166 57.2519722 63.3498857 0.185753 284
286 2 250.212894 57.4733147 63.0881009 0.185753 285
287 2 250.55829 57.839457 62.85266 0.185753 286
288 2 250.921205 58.1505201 62.6094379 0.185753 287
289 2 251.286366 58.5852581 62.3885322 0.185753 288
290 2 251.548117 58.4521469 62.0661709 0.185753 289
291 2 251.679655 58.4830099 61.7671746 0.185753 290
292 2 251.817668 58.5768479 61.4772438 0.185753 291
293 2 252.105408 58.6963712 61.1907445 0.185753 292
294 2 252.450386 58.8317757 60.8923091 0.185753 293
295 2 252.816702 58.9891052 60.5542535 0.185753 294
296 2 253.189206 59.1960507 60.1090228 0.185753 295
297 2 253.809273 59.3267278 59.8477067 0.185753 296
298 2 254.279835 59.4594758 59.5819283 0.185753 297
299 2 254.687271 59.5983311 59.3153446 0.185753 298
300 2 255.054684 59.7538794 59.0506617 0.185753 299
301 2 255.364958 59.9534731 58.7924098 0.185753 300
302 2 255.54389 60.2684283 58.5515062 0.185753 301
303 2 255.785166 60.4699445 58.2921013 0.185753 302
304 2 255.945028 60.6327633 58.0232939 0.185753 303
305 2 256.186989 60.7959083 57.7572851 0.185753 304
306 2 256.367844 60.995766 57.4965244 0.185753 305
307 2 256.671957 61.3089044 57.2610875 0.185753 306
308 2 257.026911 61.5057893 57.005912 0.185753 307
309 2 257.401322 61.657318 56.7437765 0.185753 308
310 2 257.783258 61.7885687 56.4805345 0.185753 309
311 2 258.167979 61.9040047 56.2209462 0.185753 310
312 2 258.553372 61.9920629 55.973366 0.185753 311
313 2 258.937944 62.0135909 55.758147 0.185753 312
314 2 259.31934 61.8625863 55.6279592 0.185753 313
315 2 259.682589 61.7969612 55.5195402 0.185753 314
316 2 260.001648 61.7435363 55.3118624 0.185753 315
317 2 260.208813 61.5195193 55.0646185 0.185753 316
318 2 260.506645 61.1966891 54.8903608 0.185753 317
319 2 260.796109 60.8610265 54.6813211 0.185753 318
320 2 260.972756 60.4656222 54.5755853 0.185753 319
321 2 261.205195 60.0347226 54.5473502 0.185753 320
322 2 261.322925 59.6675653 54.351873 0.185753 321
323 2 261.438495 59.2988141 54.1546225 0.185753 322
324 2 261.662897 58.8633778 54.1203506 0.185753 323
325 2 261.815576 58.4578937 53.9965059 0.185753 324
326 2 262.044471 57.9825717 54.021442 0.185753 325
327 2 262.171616 57.4950214 54.0000393 0.185753 326
328 2 262.312356 56.9346852 53.9893981 0.185753 327
329 2 262.595771 56.1692534 54.057859 0.185753 328
330 2 262.7007 55.8050029 53.6902736 0.185753 329
331 2 262.90476 55.3880875 53.3174133 0.185753 330
332 2 263.01691 54.800947 52.9110683 0.185753 331
333 2 262.742463 54.6096315 53.0222018 0.185753 332
334 2 262.573872 54.3610191 52.977271 0.185753 333
335 2 262.716538 54.2605206 52.8259907 0.185753 334
336 2 262.918254 54.5141209 52.7617667 0.185753 335
337 2 263.01691 54.800947 52.9110683 0.185753 336
338 2 263.63459 54.4910244 52.5614334 0.185753 337
339 2 264.085241 54.1584994 52.1875792 0.185753 338
340 2 264.424837 53.7736764 51.7569792 0.185753 339
341 2 264.598506 53.254496 51.179458 0.185753 340
342 2 264.222686 52.954125 51.2627319 0.185753 341
343 2 263.850003 52.4891628 51.1655219 0.185753 342
344 2 263.48083 51.8573855 50.8878485 0.185753 343
345 2 263.276717 51.3006952 51.0392176 0.185753 344
346 2 263.22777 50.7718701 51.1497629 0.185753 345
347 2 263.253587 50.3133833 51.1149653 0.185753 346
348 2 263.360826 49.9206944 50.9731097 0.185753 347
349 2 263.651062 49.5372829 50.9442484 0.185753 348
350 2 264.007676 49.2172174 51.0521722 0.185753 349
351 2 264.366217 49.1959541 51.1677974 0.185753 350
352 2 264.683652 49.5507974 51.0969428 0.185753 351
353 2 264.92315 50.0406683 50.9623239 0.185753 352
354 2 264.968553 50.5605993 50.8212417 0.185753 353
355 2 264.89607 51.0590451 50.7468905 0.185753 354
356 2 264.65062 51.5823268 50.591442 0.185753 355
357 2 265.035047 51.9345804 50.9765732 0.185753 356
358 2 265.419718 52.2854162 51.3615017 0.185753 357
359 2 265.003063 52.8291077 51.1265381 0.185753 358
360 2 264.598506 53.254496 51.179458 0.185753 359
361 2 265.21657 53.8419597 51.5882778 0.185753 360
362 2 265.683186 54.3249185 51.6366605 0.185753 361
363 2 266.098266 54.6094112 51.5594418 0.185753 362
364 2 266.495253 54.8421259 51.5403189 0.185753 363
365 2 266.880118 55.2340456 51.536011 0.185753 364
366 2 267.25906 55.7173111 51.4422805 0.185753 365
367 2 267.64123 56.1739092 51.5430957 0.185753 366
368 2 268.034484 56.1958673 51.5676182 0.185753 367
369 2 268.418995 56.436741 51.8550732 0.185753 368
370 2 268.796384 56.5803097 52.0464566 0.185753 369
371 2 269.159381 56.3170875 52.2340684 0.185753 370
372 2 269.459601 55.912622 52.3755483 0.185753 371
373 2 269.585102 55.4915245 52.3810512 0.185753 372
374 2 269.651169 55.0658173 52.3300897 0.185753 373
375 2 269.713151 54.6442902 52.2455016 0.185753 374
376 2 269.821897 54.2413797 52.1163415 0.185753 375
377 2 270.08364 53.7722498 52.1695576 0.185753 376
378 2 270.080887 53.6451658 51.8439263 0.185753 377
379 2 270.073001 53.7108015 51.5482854 0.185753 378
380 2 270.061567 53.9162087 51.2698293 0.185753 379
381 2 270.044756 54.3477235 51.012937 0.185753 380
382 2 270.025716 54.878345 50.7296459 0.185753 381
383 2 270.004289 55.4812182 50.3446935 0.185753 382
384 2 270.096525 55.708642 50.0905955 0.185753 383
385 2 270.289413 56.0445066 49.8639419 0.185753 384
386 2 270.394902 56.2451922 49.6152212 0.185753 385
387 2 270.525251 56.392305 49.3757008 0.185753 386
388 2 270.817912 56.513718 49.1857898 0.185753 387
389 2 271.175152 56.5862386 49.1064388 0.185753 388
390 2 271.556508 56.657133 49.0293955 0.185753 389
391 2 271.94513 56.7724504 48.8490191 0.185753 390
392 2 272.336868 56.9027288 48.6346347 0.185753 391
393 2 272.371615 57.4059143 48.427227 0.185753 392
394 2 272.452267 57.8572081 48.2148737 0.185753 393
395 2 272.668993 58.1541064 47.985939 0.185753 394
396 2 272.842944 58.4477283 47.7590503 0.185753 395
397 2 273.153168 58.9096572 47.5833677 0.185753 396
398 2 273.51663 59.4231309 47.4534064 0.185753 397
399 2 273.901657 59.924152 47.4089524 0.185753 398
400 2 274.293367 60.4610133 47.3013729 0.185753 399
401 2 274.928612 60.480972 47.0436545 0.185753 400
402 2 275.395491 60.7800993 46.8237924 0.185753 401
403 2 275.761884 61.0851295 46.5931859 0.185753 402
404 2 275.993462 61.5557512 46.3683177 0.185753 403
405 2 276.32577 62.1113322 46.1211105 0.185753 404
406 2 276.691167 62.7366137 45.7758234 0.185753 405
407 2 276.936639 63.2897772 45.6092252 0.185753 406
408 2 277.026404 63.8274493 45.4484883 0.185753 407
409 2 277.051845 64.339912 45.3290465 0.185753 408
410 2 277.039533 64.7929741 45.3272353 0.185753 409
411 2 276.97647 65.2215297 45.366825 0.185753 410
412 2 276.799084 65.6375819 45.4132897 0.185753 411
413 2 276.732968 66.0589157 45.46046 0.185753 412
414 2 276.711512 66.4928604 45.4811814 0.185753 413
415 2 276.712679 66.9610066 45.4221202 0.185753 414
416 2 276.737602 67.3927393 45.4200354 0.185753 415
417 2 276.809959 67.8101155 45.3993184 0.185753 416
418 2 277.000743 68.2222164 45.2660199 0.185753 417
419 2 277.096273 68.4921042 45.0643606 0.185753 418
420 2 274.290299 61.1802782 47.3595535 0.185753 400
421 2 274.288109 61.7641306 47.3241614 0.185753 420
422 2 274.28859 62.2484025 47.3566339 0.185753 421
423 2 274.293355 62.6940905 47.4133211 0.185753 422
424 2 274.308283 63.1248547 47.4749773 0.185753 423
425 2 274.349383 63.550806 47.5274328 0.185753 424
426 2 274.458702 63.9786214 47.5473781 0.185753 425
427 2 274.746664 64.4180451 47.4789666 0.185753 426
428 2 275.100682 64.7469378 47.4257824 0.185753 427
429 2 275.471969 64.8610945 47.2367289 0.185753 428
430 2 275.829664 64.7305577 46.9711446 0.185753 429
431 2 276.128949 64.4944331 46.6860302 0.185753 430
432 2 276.266589 64.1870575 46.4186277 0.185753 431
433 2 276.381543 63.7909329 46.2466689 0.185753 432
434 2 276.588655 63.3282226 46.0731046 0.185753 433
435 2 276.691167 62.7366137 45.7758234 0.185753 434
436 2 272.735083 56.5359043 48.5866836 0.185753 392
437 2 273.126866 56.2116146 48.5374674 0.185753 436
438 2 273.498702 56.016724 48.4834188 0.185753 437
439 2 273.821568 55.7320021 48.3415048 0.185753 438
440 2 274.018678 55.3634187 48.2927169 0.185753 439
441 2 274.276039 55.1003412 48.0846475 0.185753 440
442 2 274.451919 54.9720239 47.8315247 0.185753 441
443 2 274.728608 54.7289904 47.5577786 0.185753 442
444 2 274.983823 54.4205799 47.3117278 0.185753 443
445 2 275.074188 54.0312474 47.1691563 0.185753 444
446 2 275.086523 53.611396 47.0612091 0.185753 445
447 2 275.029436 53.1817685 46.9533619 0.185753 446
448 2 274.842243 52.7540851 46.8106349 0.185753 447
449 2 274.734089 52.3697988 46.593121 0.185753 448
450 2 274.6001 51.9679373 46.4343357 0.185753 449
451 2 274.302722 51.5907924 46.2476794 0.185753 450
452 2 273.947706 51.2148377 46.2292596 0.185753 451
453 2 273.565899 51.0604351 46.1858723 0.185753 452
454 2 273.173058 51.0040276 46.1065659 0.185753 453
455 2 272.773861 51.0201603 45.9448749 0.185753 454
456 2 272.375295 51.0371083 45.8527438 0.185753 455
457 2 271.975957 51.1037564 45.7722367 0.185753 456
458 2 271.573152 51.318913 45.6575008 0.185753 457
459 2 271.176451 51.3622843 45.6365566 0.185753 458
460 2 270.785831 51.3097004 45.7240848 0.185753 459
461 2 270.396861 51.259202 45.7615456 0.185753 460
462 2 270.015837 51.1927943 45.8216717 0.185753 461
463 2 269.656724 51.0768491 46.0001139 0.185753 462
464 2 269.3441 50.9454442 46.227614 0.185753 463
465 2 269.147645 50.8164126 46.4825505 0.185753 464
466 2 268.859482 50.6778627 46.7359253 0.185753 465
467 2 268.341352 55.8700832 51.4236927 0.185753 368
468 2 268.551381 55.6300661 51.1872319 0.185753 467
469 2 268.872617 55.5534044 50.9796452 0.185753 468
470 2 269.24068 55.422533 50.8496746 0.185753 469
471 2 269.619915 55.5194661 50.7163065 0.185753 470
472 2 270.004289 55.4812182 50.3446935 0.185753 471
473 2 270.379576 56.0941284 50.7628482 0.185753 472
474 2 270.743975 56.5406192 51.1395434 0.185753 473
475 2 271.066004 56.931864 51.4706519 0.185753 474
476 2 271.271292 57.32571 51.7080179 0.185753 475
477 2 271.572734 57.6865116 52.0151637 0.185753 476
478 2 267.237708 55.5702845 51.1115991 0.185753 366
479 2 267.192427 55.5941405 50.8097968 0.185753 478
480 2 267.086412 55.6956295 50.5184489 0.185753 479
481 2 266.822061 55.859049 50.229473 0.185753 480
482 2 266.535885 56.1529621 49.9629 0.185753 481
483 2 266.351549 56.3392675 49.6826675 0.185753 482
484 2 266.092501 56.4870634 49.3913675 0.185753 483
485 2 265.899474 56.6488562 49.1063033 0.185753 484
486 2 265.58731 56.8695687 48.8256888 0.185753 485
487 2 265.25033 56.837765 48.4967806 0.185753 486
488 2 264.942053 56.8636818 48.1799927 0.185753 487
489 2 264.75158 56.8781615 47.8673471 0.185753 488
490 2 264.495085 56.7797475 47.5296409 0.185753 489
491 2 264.306206 56.8143212 47.2205631 0.185753 490
492 2 264.002989 56.9018329 46.9152456 0.185753 491
493 2 263.677778 57.0351025 46.6176574 0.185753 492
494 2 263.399698 57.2518147 46.338926 0.185753 493
495 2 263.287459 57.2313024 46.0233965 0.185753 494
496 2 263.229078 57.2784734 45.7237635 0.185753 495
497 2 265.831154 51.9614841 51.4450449 0.185753 358
498 2 266.249199 51.7393893 51.6632747 0.185753 497
499 2 266.69073 51.493282 51.9234382 0.185753 498
500 2 267.195949 51.0730773 52.1751947 0.185753 499
501 2 267.851971 50.6030132 52.4329596 0.185753 500
502 2 267.597101 49.8552695 52.3037781 0.185753 501
503 2 267.443039 49.2831397 52.2157482 0.185753 502
504 2 267.21795 48.7676072 52.1529972 0.185753 503
505 2 267.066231 48.2719022 52.1497366 0.185753 504
506 2 266.818138 47.7539171 52.2746361 0.185753 505
507 2 266.580145 47.2963435 52.4623222 0.185753 506
508 2 266.467438 47.0434725 52.7093556 0.185753 507
509 2 266.353335 46.8639209 52.9756565 0.185753 508
510 2 266.110175 46.7000302 53.2408073 0.185753 509
511 2 268.701262 51.4010291 52.5715387 0.185753 501
512 2 269.266349 52.0242951 52.6288865 0.185753 511
513 2 269.744432 52.5080175 52.8483683 0.185753 512
514 2 269.970126 52.9741234 52.6349882 0.185753 513
515 2 270.052631 53.3201027 52.3945408 0.185753 514
516 2 270.08364 53.7722498 52.1695576 0.185753 515
517 2 270.001566 52.3474281 53.1388807 0.185753 513
518 2 270.11329 52.122188 53.4109472 0.185753 517
519 2 270.181428 51.7273436 53.6532739 0.185753 518
520 2 269.79166 51.4186013 53.5658052 0.185753 519
521 2 269.390033 51.268948 53.4869974 0.185753 520
522 2 268.96538 51.1536864 53.3628097 0.185753 521
523 2 268.483357 50.9816977 53.0934232 0.185753 522
524 2 267.851971 50.6030132 52.4329596 0.185753 523
525 2 270.499248 51.262676 53.7383479 0.185753 519
526 2 270.718379 50.874199 53.6711228 0.185753 525
527 2 271.05448 50.4969501 53.7392104 0.185753 526
528 2 271.427313 50.2962703 53.7724783 0.185753 527
529 2 271.817961 50.0464593 53.7789275 0.185753 528
530 2 272.211688 49.9186443 53.8101407 0.185753 529
531 2 272.609812 49.7601525 53.8717298 0.185753 530
532 2 273.017171 49.3876729 53.9996629 0.185753 531
533 2 273.42469 48.9730881 54.083822 0.185753 532
534 2 273.834674 48.5235395 54.2531003 0.185753 533
535 2 274.241861 48.1354754 54.4392077 0.185753 534
536 2 274.639287 47.9685027 54.591374 0.185753 535
537 2 275.031013 47.8311161 54.836701 0.185753 536
538 2 275.404528 47.6870333 55.1137368 0.185753 537
539 2 275.729007 47.4945676 55.3932584 0.185753 538
540 2 275.924614 47.1647648 55.6490047 0.185753 539
541 2 276.169652 46.9436922 55.9263867 0.185753 540
542 2 276.305743 46.7158309 56.1977667 0.185753 541
543 2 276.458836 46.3817264 56.4531597 0.185753 542
544 2 276.765509 46.1863211 56.7384956 0.185753 543
545 2 277.129586 46.0421399 57.0347969 0.185753 544
546 2 277.512592 45.9141175 57.334473 0.185753 545
547 2 264.795733 51.4536429 50.2707482 0.185753 356
548 2 264.693327 51.5082648 49.9679294 0.185753 547
549 2 264.642475 51.7049868 49.6916145 0.185753 548
550 2 264.605512 52.1236346 49.4537755 0.185753 549
551 2 264.574051 52.6155787 49.2295535 0.185753 550
552 2 264.274831 51.4445027 50.8564373 0.185753 344
553 2 264.65062 51.5823268 50.591442 0.185753 552
554 2 262.572049 55.9617133 54.5150618 0.185753 329
555 2 262.50777 55.7861686 54.859823 0.185753 554
556 2 262.32986 55.5876357 55.1519219 0.185753 555
557 2 262.241855 55.3022748 55.4153341 0.185753 556
558 2 262.130892 55.1991486 55.7039498 0.185753 557
559 2 261.87652 55.2964565 56.0206399 0.185753 558
560 2 253.457068 59.9757238 60.0251621 0.185753 296
561 2 253.633956 60.5605926 59.9766725 0.185753 560
562 2 253.907339 61.1180905 59.8395427 0.185753 561
563 2 254.177287 61.6627304 59.6698505 0.185753 562
564 2 254.338952 62.1983476 59.4904922 0.185753 563
565 2 254.56597 62.7226725 59.3268131 0.185753 564
566 2 254.708074 63.2234096 59.2065913 0.185753 565
567 2 254.916804 63.6672865 59.2130711 0.185753 566
568 2 255.019459 64.0871135 59.264152 0.185753 567
569 2 255.125078 64.4936582 59.3350459 0.185753 568
570 2 255.345489 64.8854953 59.4207695 0.185753 569
571 2 255.517719 65.2456993 59.5187816 0.185753 570
572 2 255.818811 65.528429 59.6512503 0.185753 571
573 2 256.164815 65.6092334 59.8626201 0.185753 572
574 2 247.264049 57.1711497 64.6159674 0.185753 278
575 2 247.111164 57.1306323 64.2187433 0.185753 574
576 2 246.922176 56.963097 63.8454639 0.185753 575
577 2 246.876677 56.7921683 63.493634 0.185753 576
578 2 246.921046 56.7471259 63.1721508 0.185753 577
579 2 247.104706 56.6427951 62.8482535 0.185753 578
580 2 247.227097 56.6837756 62.5477398 0.185753 579
581 2 247.41531 56.7713855 62.2579569 0.185753 580
582 2 247.485125 56.8619285 61.965409 0.185753 581
583 2 247.510337 56.9078526 61.6643515 0.185753 582
584 2 247.519982 56.8176033 61.340268 0.185753 583
585 2 247.514651 56.8022902 61.0284622 0.185753 584
586 2 247.49278 56.7097871 60.7033369 0.185753 585
587 2 247.423496 56.7500402 60.3990811 0.185753 586
588 2 247.241058 56.8274709 60.0972998 0.185753 587
589 2 247.142035 56.8766839 59.7939202 0.185753 588
590 2 247.03027 56.8124094 59.4710335 0.185753 589
591 2 246.784136 56.8738675 59.1646897 0.185753 590
592 2 246.534823 56.980975 58.8660891 0.185753 591
593 2 246.409281 57.100207 58.5743115 0.185753 592
594 2 247.860485 58.0671425 65.0598653 0.185753 278
595 2 248.178592 58.6574083 65.0278237 0.185753 594
596 2 248.434935 59.2048304 64.9352249 0.185753 595
597 2 248.524292 59.6985436 64.8957788 0.185753 596
598 2 248.54887 60.2062896 64.7990972 0.185753 597
599 2 248.552372 60.6781673 64.7650819 0.185753 598
600 2 248.552076 61.1650897 64.6890475 0.185753 599
601 2 248.566988 61.6034115 64.7108066 0.185753 600
602 2 248.625752 62.015473 64.7814848 0.185753 601
603 2 248.800728 62.3990655 64.9013581 0.185753 602
604 2 248.897117 62.7312758 65.1078269 0.185753 603
605 2 249.018445 63.0622852 65.2518267 0.185753 604
606 2 249.29841 63.313662 65.4073538 0.185753 605
607 2 249.64457 63.3341676 65.6477783 0.185753 606
608 2 250.013187 63.2778547 65.9164831 0.185753 607
609 2 246.888692 57.001434 65.5909804 0.185753 278
610 2 246.730312 56.7337094 65.9322491 0.185753 609
611 2 246.51125 56.3456178 66.2083071 0.185753 610
612 2 246.370127 56.0317745 66.4818796 0.185753 611
613 2 246.159779 55.6248124 66.7337903 0.185753 612
614 2 246.02763 55.3088755 67.0004242 0.185753 613
615 2 245.835721 54.9174803 67.254342 0.185753 614
616 2 245.750493 54.6595352 67.5316373 0.185753 615
617 2 245.680888 54.4307003 67.814136 0.185753 616
618 2 245.550998 54.1553976 68.0885315 0.185753 617
619 2 245.599647 53.7071004 68.3389584 0.185753 618
620 2 245.858438 53.2558316 68.5881669 0.185753 619
621 2 246.194416 52.9784541 68.8519203 0.185753 620
622 2 246.560419 52.7585413 69.0900781 0.185753 621
623 2 246.937905 52.5347198 69.2359318 0.185753 622
624 2 247.317238 52.5525349 69.4989589 0.185753 623
625 2 247.70045 52.5154692 69.7660226 0.185753 624
626 2 248.083273 52.5407175 69.9978532 0.185753 625
627 2 248.470049 52.3379498 70.0492989 0.185753 626
628 2 248.856105 52.1679132 70.034579 0.185753 627
629 2 249.245352 51.8543941 69.9313196 0.185753 628
630 2 249.64318 51.0734804 69.6272667 0.185753 629
631 2 249.767157 51.0554598 69.30491 0.185753 630
632 2 250.01457 51.3352027 69.0316265 0.185753 631
633 2 250.264563 51.5527745 68.7505731 0.185753 632
634 2 250.388599 51.7602203 68.4680493 0.185753 633
635 2 250.518576 52.0110719 68.1980657 0.185753 634
636 2 250.792228 52.4017067 67.9667324 0.185753 635
637 2 251.114995 52.6948158 67.7561078 0.185753 636
638 2 251.429813 53.0227802 67.6393281 0.185753 637
639 2 251.675387 53.243246 67.4171709 0.185753 638
640 2 251.71626 53.4183153 67.1500061 0.185753 639
641 2 251.600948 53.5764098 66.863939 0.185753 640
642 2 251.610208 53.7387053 66.5774191 0.185753 641
643 2 251.760849 53.9205488 66.2965098 0.185753 642
644 2 251.822999 54.1492713 66.0206135 0.185753 643
645 2 251.866678 54.5081664 65.765444 0.185753 644
646 2 251.956256 54.7627873 65.495617 0.185753 645
647 2 252.188757 55.0252191 65.2319471 0.185753 646
648 2 252.415679 55.4083025 64.9885975 0.185753 647
649 2 252.49605 55.7043791 64.7277064 0.185753 648
650 2 252.517308 56.0704158 64.4773409 0.185753 649
651 2 252.521237 56.2948076 64.203903 0.185753 650
652 2 252.518519 56.4651025 63.9218797 0.185753 651
653 2 252.513309 56.6147421 63.6368373 0.185753 652
654 2 252.507289 56.7570269 63.3509993 0.185753 653
655 2 252.888994 56.8812654 63.060181 0.185753 654
656 2 253.271534 56.9907853 62.7527876 0.185753 655
657 2 253.655514 57.0571546 62.3945879 0.185753 656
658 2 254.042632 57.009185 61.9001262 0.185753 657
659 2 253.952703 56.8708654 61.5876756 0.185753 658
660 2 254.155238 56.8979897 61.3350608 0.185753 659
661 2 254.470314 56.9815241 61.1619853 0.185753 660
662 2 254.830438 57.069506 61.1673038 0.185753 661
663 2 255.206064 57.2451112 61.343202 0.185753 662
664 2 255.589776 57.3791308 61.4935899 0.185753 663
665 2 255.974162 57.598894 61.755151 0.185753 664
666 2 256.3694 57.4172958 61.4607972 0.185753 665
667 2 256.761543 57.3444812 61.2168685 0.185753 666
668 2 257.158289 57.1711237 61.0508433 0.185753 667
669 2 257.549705 57.1423307 60.8565462 0.185753 668
670 2 257.942524 57.0921125 60.7108725 0.185753 669
671 2 258.337333 56.9604728 60.4541799 0.185753 670
672 2 258.729024 56.904885 60.1742178 0.185753 671
673 2 259.124829 56.7321813 59.8618851 0.185753 672
674 2 255.57086 57.466214 61.9685343 0.185753 665
675 2 255.148423 57.337388 62.1234512 0.185753 674
676 2 254.668552 57.2213875 62.1029899 0.185753 675
677 2 254.042632 57.009185 61.9001262 0.185753 676
678 2 252.138615 57.2826809 63.1187052 0.185753 654
679 2 251.809265 57.7660002 62.8814206 0.185753 678
680 2 251.594781 58.1250498 62.6274987 0.185753 679
681 2 251.286366 58.5852581 62.3885322 0.185753 680
682 2 250.015442 51.9358318 70.0816929 0.185753 630
683 2 250.395356 52.3897292 70.4667835 0.185753 682
684 2 250.782034 52.5723184 70.7905029 0.185753 683
685 2 251.166847 52.8080541 71.0678019 0.185753 684
686 2 251.550813 53.0085471 71.1976619 0.185753 685
687 2 251.929716 53.3580577 71.3003289 0.185753 686
688 2 252.307861 53.7310622 71.400907 0.185753 687
689 2 252.68905 54.0298999 71.5233613 0.185753 688
690 2 253.070694 54.2338154 71.4152841 0.185753 689
691 2 253.454182 54.3835575 71.2587554 0.185753 690
692 2 253.841847 54.4668183 71.1858551 0.185753 691
693 2 249.771763 50.4123627 70.0515118 0.185753 630
694 2 249.616233 49.8635539 70.3653813 0.185753 693
695 2 249.390374 49.529177 70.664608 0.185753 694
696 2 249.246025 49.2501801 70.9564485 0.185753 695
697 2 249.029546 48.907535 71.2313102 0.185753 696
698 2 248.894514 48.8166755 71.5442502 0.185753 697
699 2 248.702204 48.5648859 71.8314385 0.185753 698
700 2 248.629453 48.5606154 72.1586274 0.185753 699
701 2 248.598567 48.4773314 72.4747482 0.185753 700
702 0 213.169682 73.0822353 87.8957568 0.185753 173
703 0 212.797537 72.7710791 87.7631174 0.185753 702
704 0 212.422981 72.4451299 87.6780213 0.185753 703
705 0 212.045806 72.1304283 87.6126975 0.185753 704
706 0 211.663762 71.8655927 87.5588533 0.185753 705
707 0 211.270394 71.7405834 87.5193913 0.185753 706
708 0 210.875686 71.6322737 87.4734255 0.185753 707
709 0 210.488745 71.4338106 87.3938409 0.185753 708
710 0 210.100007 71.3030938 87.2581185 0.185753 709
711 0 209.688096 71.3234771 87.3123593 0.185753 710
712 0 209.284393 71.3058686 87.2684313 0.185753 711
713 0 208.891348 71.2343431 87.1026017 0.185753 712
714 0 208.485329 71.2530152 87.0323103 0.185753 713
715 0 208.067941 71.383607 87.0083619 0.185753 714
716 0 207.656941 71.4017598 86.9905946 0.185753 715
717 0 207.250328 71.3276511 86.9832542 0.185753 716
718 0 206.82451 71.4480284 87.0389284 0.185753 717
719 0 206.390864 71.5272671 87.1983612 0.185753 718
720 0 205.964391 71.4298252 87.281167 0.185753 719
721 0 205.503757 71.4193235 87.4305515 0.185753 720
722 0 204.998486 71.2696935 87.4559346 0.185753 721
723 3 204.356 70.8317685 87.4058701 0.185753 722
724 3 203.908636 71.2645083 87.4133271 0.185753 723
725 3 203.481901 71.4093615 87.3785956 0.185753 724
726 3 203.066872 71.4114728 87.2928506 0.185753 725
727 3 202.666787 71.2731388 87.0965011 0.185753 726
728 3 202.2642 71.0794227 86.9831091 0.185753 727
729 3 201.85058 71.0026513 86.9046096 0.185753 728
730 3 201.433824 70.9695692 86.8103653 0.185753 729
731 3 201.019561 70.9505608 86.6344058 0.185753 730
732 3 200.607816 70.7926113 86.553504 0.185753 731
733 3 200.18555 70.7075663 86.5543539 0.185753 732
734 3 199.756394 70.6157028 86.6666962 0.185753 733
735 3 199.327214 70.5668851 86.7081068 0.185753 734
736 3 199.046833 70.4721234 86.3387948 0.185753 735
737 3 198.879937 70.5188212 85.9940717 0.185753 736
738 3 198.651364 70.6197146 85.6523443 0.185753 737
739 3 198.55503 70.7505067 85.323702 0.185753 738
740 3 198.487145 70.9095235 85.0010141 0.185753 739
741 3 198.37243 71.1235357 84.6825414 0.185753 740
742 3 198.088634 71.4745803 84.3702025 0.185753 741
743 3 198.297725 71.622311 84.0709042 0.185753 742
744 3 198.277255 71.776505 83.7630169 0.185753 743
745 3 198.000588 71.9615082 83.4570974 0.185753 744
746 3 197.616916 72.2450956 83.1931929 0.185753 745
747 3 197.198337 72.4270921 83.0106861 0.185753 746
748 3 196.7602 72.7024966 82.7555329 0.185753 747
749 3 196.324451 72.8646985 82.4752215 0.185753 748
750 3 195.888302 72.965536 82.2333209 0.185753 749
751 3 195.449625 72.9981585 82.1315057 0.185753 750
752 3 195.008179 73.0129767 82.097081 0.185753 751
753 3 194.561778 73.0434387 82.1251778 0.185753 752
754 3 194.104215 73.1398616 82.2737773 0.185753 753
755 3 193.65289 73.1694844 82.364284 0.185753 754
756 3 193.198885 73.1827569 82.5172997 0.185753 755
757 3 192.736204 73.3367657 82.6010012 0.185753 756
758 3 192.276454 73.4348492 82.6872628 0.185753 757
759 3 191.805517 73.5983518 82.8933748 0.185753 758
760 3 191.357921 73.5740629 82.8615825 0.185753 759
761 3 190.009761 73.4947766 82.7640629 0.185753 760
762 3 189.033675 74.6288752 82.5108306 0.185753 761
763 3 188.541743 75.3540144 82.2546272 0.185753 762
764 3 188.068327 75.8995267 82.0173571 0.185753 763
765 3 187.616543 76.3448206 81.8734919 0.185753 764
766 3 187.215361 76.7847959 81.6763122 0.185753 765
767 3 186.939264 77.1944598 81.5427814 0.185753 766
768 3 186.542169 77.6037175 81.3003925 0.185753 767
769 3 186.102945 77.9569252 81.0219671 0.185753 768
770 3 185.658337 78.1425913 80.7457685 0.185753 769
771 3 185.209061 78.2643687 80.5513879 0.185753 770
772 3 184.754581 78.4739928 80.2856301 0.185753 771
773 3 184.316296 78.5172626 80.0028892 0.185753 772
774 3 183.900727 78.358169 79.7788356 0.185753 773
775 3 183.510731 78.2538153 79.4700076 0.185753 774
776 3 183.201067 78.0237022 79.1270694 0.185753 775
777 3 183.076181 77.7504971 78.8036046 0.185753 776
778 3 182.975365 77.4420434 78.5274183 0.185753 777
779 3 182.76039 77.0706471 78.373118 0.185753 778
780 3 182.635429 76.6892094 78.2679168 0.185753 779
781 3 182.445639 76.3047909 78.1431249 0.185753 780
782 3 182.423537 75.9605127 77.9552307 0.185753 781
783 3 182.509709 75.5959776 77.866485 0.185753 782
784 3 182.762117 75.2367876 77.8240379 0.185753 783
785 3 182.952654 74.8715983 77.7779266 0.185753 784
786 3 183.243896 74.5239678 77.7190055 0.185753 785
787 3 183.446123 74.1913138 77.5830052 0.185753 786
788 3 183.722613 73.8223378 77.5848215 0.185753 787
789 3 183.880007 73.4976095 77.4097243 0.185753 788
790 3 189.184826 74.0567052 82.0354742 0.185753 761
791 3 188.92671 74.1551619 81.5442599 0.185753 790
792 3 188.944022 74.1546142 81.1570585 0.185753 791
793 3 189.218827 74.3182668 80.8430025 0.185753 792
794 3 189.599386 74.2845141 80.5262021 0.185753 793
795 3 189.614431 73.3482841 82.9275882 0.185753 761
796 3 189.732572 73.2312642 83.0046175 0.185753 795
797 3 190.009761 73.4947766 82.7640629 0.185753 796
798 3 190.468463 72.7841774 83.7051062 0.185753 797
799 3 190.912128 72.6875579 84.0546422 0.185753 798
800 3 191.332177 72.837773 83.8456051 0.185753 799
801 3 191.714095 72.990629 83.7130817 0.185753 800
802 3 191.990929 73.2755227 83.4930016 0.185753 801
803 3 192.01496 73.4581115 83.2089913 0.185753 802
804 3 191.805517 73.5983518 82.8933748 0.185753 803
805 3 190.60931 72.7821557 84.3784845 0.185753 799
806 3 190.488699 72.7421686 84.6989596 0.185753 805
807 3 190.437537 72.650312 85.0184439 0.185753 806
808 3 190.412683 72.5382395 85.3377907 0.185753 807
809 3 190.397601 72.418091 85.6573104 0.185753 808
810 3 190.385961 72.2945754 85.9771205 0.185753 809
811 3 190.375231 72.1695478 86.2972562 0.185753 810
812 3 197.681079 71.7973382 84.4751856 0.185753 742
813 3 197.324734 72.0854383 84.6720351 0.185753 812
814 3 197.131328 72.3992963 84.826287 0.185753 813
815 3 196.941727 72.8143858 84.7323091 0.185753 814
816 3 196.588754 73.246864 84.5746928 0.185753 815
817 3 196.178447 73.6416892 84.5020833 0.185753 816
818 3 198.908137 70.2225655 86.8815684 0.185753 735
819 3 198.481723 70.0420579 86.9738183 0.185753 818
820 3 198.052118 69.8515274 87.1077647 0.185753 819
821 3 197.630926 69.6026893 87.1243905 0.185753 820
822 3 197.205599 69.4226682 87.1125588 0.185753 821
823 3 196.784842 69.1398183 87.0918772 0.185753 822
824 3 196.359958 68.8506828 87.1146817 0.185753 823
825 3 195.920606 68.6485296 87.2776858 0.185753 824
826 3 195.477015 68.4773904 87.4531565 0.185753 825
827 3 195.036879 68.3122552 87.5261602 0.185753 826
828 3 194.601407 68.0010101 87.6024084 0.185753 827
829 3 194.169939 67.7535081 87.5114682 0.185753 828
830 3 193.724783 67.5815635 87.5616769 0.185753 829
831 3 193.280751 67.4639295 87.5141296 0.185753 830
832 3 192.842772 67.3016357 87.3542878 0.185753 831
833 3 192.392867 67.2003764 87.3207718 0.185753 832
834 3 191.933659 67.0829206 87.4122484 0.185753 833
835 3 191.474405 66.9873146 87.430635 0.185753 834
836 3 191.012156 66.8438202 87.4262474 0.185753 835
837 3 190.542222 66.5357502 87.4264916 0.185753 836
838 3 190.039511 66.1668296 87.5077352 0.185753 837
839 3 189.467238 65.9139555 87.5062096 0.185753 838
840 3 188.716677 65.5558255 87.4520286 0.185753 839
841 3 188.615808 65.5065737 86.8947706 0.185753 840
842 3 188.367564 65.5388706 86.4680019 0.185753 841
843 3 188.173985 65.5973958 86.0969065 0.185753 842
844 3 187.822714 65.6138159 85.7313069 0.185753 843
845 3 187.412651 65.5187156 85.3574004 0.185753 844
846 3 186.977126 65.5273568 84.9971309 0.185753 845
847 3 186.532856 65.569122 84.6414407 0.185753 846
848 3 186.82281 65.2691243 84.3847315 0.185753 847
849 3 186.904454 64.894292 84.2037323 0.185753 848
850 3 186.853362 64.464931 83.9617134 0.185753 849
851 3 186.612752 63.9458773 83.4614025 0.185753 850
852 3 186.157368 63.6337579 83.1157117 0.185753 851
853 3 185.697206 63.3388111 82.8190571 0.185753 852
854 3 185.226688 63.1036329 82.6692478 0.185753 853
855 3 184.750864 62.7481408 82.5475336 0.185753 854
856 3 184.273768 62.376433 82.4075511 0.185753 855
857 3 183.802369 62.0785899 82.1842703 0.185753 856
858 3 183.328311 61.9031422 82.0478135 0.185753 857
859 3 182.858732 61.7324894 81.8917958 0.185753 858
860 3 182.405587 61.4529681 81.5905663 0.185753 859
861 3 181.980895 61.1337533 81.2358072 0.185753 860
862 3 181.626668 60.8061505 80.8650489 0.185753 861
863 3 181.456494 60.4942808 80.4990112 0.185753 862
864 3 186.281921 63.5781143 83.9128384 0.185753 851
865 3 186.133527 63.1351009 84.2085253 0.185753 864
866 3 186.042015 62.6972403 84.3686887 0.185753 865
867 3 185.917417 62.2285492 84.598293 0.185753 866
868 3 185.65959 61.7848933 84.852256 0.185753 867
869 3 185.517988 61.5013457 85.1394743 0.185753 868
870 3 186.073943 66.0398249 84.3335324 0.185753 847
871 3 185.621967 66.1135187 83.9817595 0.185753 870
872 3 185.333992 66.5410352 83.6782822 0.185753 871
873 3 185.216489 66.9270742 83.3800993 0.185753 872
874 3 185.141452 67.1433784 83.0660847 0.185753 873
875 3 185.015669 67.287547 82.7415141 0.185753 874
876 3 184.695164 67.3853361 82.4004582 0.185753 875
877 3 184.309993 67.4662696 82.0537529 0.185753 876
878 3 184.686347 67.6060835 81.7602134 0.185753 877
879 3 184.951204 67.7192124 81.457537 0.185753 878
880 3 185.351853 67.8035716 81.1605715 0.185753 879
881 3 185.805453 67.7785407 80.8552403 0.185753 880
882 3 186.271457 67.8480518 80.5614921 0.185753 881
883 3 186.557172 68.3429927 80.4271585 0.185753 882
884 3 186.663247 68.7755091 80.3973809 0.185753 883
885 3 186.71288 69.1879117 80.399342 0.185753 884
886 3 186.772918 69.6027941 80.3923184 0.185753 885
887 3 186.921197 70.0457541 80.3268581 0.185753 886
888 3 186.854762 70.4127398 80.3754723 0.185753 887
889 3 186.540621 70.7979284 80.2289022 0.185753 888
890 3 186.132438 71.1310634 80.0483893 0.185753 889
891 3 185.690154 71.2907841 79.9625968 0.185753 890
892 3 185.229202 71.4821839 79.9221191 0.185753 891
893 3 184.769069 71.5547444 79.8827734 0.185753 892
894 3 186.721083 67.9791943 80.7837654 0.185753 882
895 3 187.185764 67.9131689 80.8357262 0.185753 894
896 3 187.653214 67.9283506 80.7792435 0.185753 895
897 3 188.115386 67.8770589 80.8403134 0.185753 896
898 3 188.5745 67.6609757 81.0467568 0.185753 897
899 3 189.028039 67.524098 81.3008313 0.185753 898
900 3 189.483025 67.4015716 81.508624 0.185753 899
901 3 189.947923 67.245612 81.5298538 0.185753 900
902 3 190.402415 67.1286362 81.7141964 0.185753 901
903 3 183.845891 67.7730627 81.851078 0.185753 877
904 3 183.37753 67.9258586 81.7560255 0.185753 903
905 3 182.905116 68.1285696 81.7086142 0.185753 904
906 3 182.434704 68.23877 81.6561606 0.185753 905
907 3 181.96472 68.4175962 81.5820543 0.185753 906
908 3 181.503515 68.4978966 81.4086414 0.185753 907
909 3 181.037877 68.4976075 81.3182771 0.185753 908
910 3 180.570382 68.4679634 81.2578634 0.185753 909
911 3 180.102298 68.4309168 81.2046058 0.185753 910
912 3 179.634663 68.4011368 81.1431458 0.185753 911
913 3 179.169356 68.4005894 81.0501423 0.185753 912
914 3 178.71111 68.4804088 80.8708367 0.185753 913
915 3 178.248431 68.6601176 80.7839252 0.185753 914
916 3 177.793011 68.7690344 80.7058953 0.185753 915
917 3 177.358736 68.9659596 80.5986556 0.185753 916
918 3 176.984548 69.0942707 80.3609097 0.185753 917
919 3 176.741358 69.2185997 80.1165706 0.185753 918
920 3 176.362737 69.3524379 79.9413086 0.185753 919
921 3 175.915593 69.5668837 80.0213437 0.185753 920
922 3 175.448193 69.8298239 80.1265552 0.185753 921
923 3 174.986757 70.1556306 80.0524365 0.185753 922
924 3 174.517726 70.3965994 80.0585536 0.185753 923
925 3 174.041692 70.4278712 80.165876 0.185753 924
926 3 173.569947 70.4313409 80.2052668 0.185753 925
927 3 173.097212 70.4488877 80.2613932 0.185753 926
928 3 172.617937 70.5353293 80.4362881 0.185753 927
929 3 172.139242 70.5163767 80.5993245 0.185753 928
930 3 171.668985 70.5210838 80.6354957 0.185753 929
931 3 171.202738 70.5875197 80.6270486 0.185753 930
932 3 170.740551 70.8139221 80.6119745 0.185753 931
933 3 185.143388 65.9257844 84.0601425 0.185753 871
934 3 184.677387 65.7181555 83.9290773 0.185753 933
935 3 184.206055 65.6094937 83.8524311 0.185753 934
936 3 183.733132 65.5424928 83.7856076 0.185753 935
937 3 183.261345 65.5016797 83.6941062 0.185753 936
938 3 182.795418 65.4979971 83.519042 0.185753 937
939 3 182.322141 65.4611541 83.4387274 0.185753 938
940 3 181.844792 65.4073043 83.4061229 0.185753 939
941 3 181.363038 65.3356752 83.4221605 0.185753 940
942 3 180.899063 65.3455477 83.2156716 0.185753 941
943 3 180.441551 65.3819303 82.9348095 0.185753 942
944 3 180.347911 65.4630976 82.6036899 0.185753 943
945 3 180.133971 65.508245 82.2622036 0.185753 944
946 3 180.036139 65.5005834 81.9237611 0.185753 945
947 3 179.929499 65.3170285 81.5699823 0.185753 946
948 3 179.68239 65.06254 81.2063271 0.185753 947
949 3 179.500408 64.8275458 80.8625618 0.185753 948
950 3 179.178367 64.6686273 80.5531347 0.185753 949
951 3 178.843038 64.3694768 80.3215794 0.185753 950
952 3 178.642369 64.0918086 80.0095362 0.185753 951
953 3 178.354325 63.8515164 79.6619899 0.185753 952
954 3 178.148316 63.7576194 79.3213315 0.185753 953
955 3 177.788885 63.6048668 78.9642718 0.185753 954
956 3 177.374352 63.5904273 78.6221331 0.185753 955
957 3 176.938281 63.6429539 78.3024363 0.185753 956
958 3 176.492254 63.7574447 78.0350182 0.185753 957
959 3 176.03767 63.9900779 77.9016443 0.185753 958
960 3 175.588042 64.2185244 77.7671461 0.185753 959
961 3 175.162426 64.3151237 77.4976053 0.185753 960
962 3 174.783279 64.3147786 77.1755129 0.185753 961
963 3 174.519928 64.1541014 76.8306973 0.185753 962
964 3 174.568541 64.0141363 76.50163 0.185753 963
965 3 174.478463 64.0040694 76.1712354 0.185753 964
966 3 174.608889 64.0503937 75.8587865 0.185753 965
967 3 174.580843 64.0441664 75.5319857 0.185753 966
968 3 174.336716 63.8705524 75.178887 0.185753 967
969 3 179.945488 65.2661681 83.1113079 0.185753 943
970 3 179.458257 65.2052226 83.1776308 0.185753 969
971 3 178.97223 65.1916443 83.234504 0.185753 970
972 3 178.481033 65.2651615 83.3736909 0.185753 971
973 3 177.996693 65.2645029 83.4088984 0.185753 972
974 3 177.51432 65.2410276 83.4108619 0.185753 973
975 3 177.031112 65.2228486 83.4171036 0.185753 974
976 3 176.543559 65.2429393 83.4695664 0.185753 975
977 3 176.044253 65.3721382 83.6567493 0.185753 976
978 3 175.535441 65.5006304 83.8421345 0.185753 977
979 3 175.008406 65.5170537 83.8874798 0.185753 978
980 3 174.41479 65.4862203 83.8753764 0.185753 979
981 3 173.639793 65.4254844 83.8311414 0.185753 980
982 3 173.4265 65.2309709 83.4625268 0.185753 981
983 3 173.461429 65.1776271 83.1242607 0.185753 982
984 3 173.267369 65.0517149 82.7641671 0.185753 983
985 3 173.111828 65.0647893 82.4187929 0.185753 984
986 3 172.805509 65.1157707 82.0657008 0.185753 985
987 3 172.487587 65.1861543 81.7133442 0.185753 986
988 3 172.285793 65.2755339 81.3713074 0.185753 987
989 3 171.964934 65.3593515 81.0197935 0.185753 988
990 3 171.650386 65.4497856 80.6691598 0.185753 989
991 3 171.474447 65.5637877 80.3311902 0.185753 990
992 3 171.228835 65.7015866 79.989327 0.185753 991
993 3 171.115525 65.925969 79.6641288 0.185753 992
994 3 170.974873 65.9380978 79.322435 0.185753 993
995 3 170.650099 66.0468589 78.9719141 0.185753 994
996 3 170.265664 66.284562 78.6239529 0.185753 995
997 3 169.874162 66.3987645 78.2668444 0.185753 996
998 3 169.537415 66.4199712 77.9087574 0.185753 997
999 3 169.374645 66.282355 77.5575494 0.185753 998
1000 3 173.159077 65.5653246 84.3552808 0.185753 981
1001 3 172.726143 65.7164336 84.7558427 0.185753 1000
1002 3 172.39849 65.7834504 85.1086336 0.185753 1001
1003 3 171.881373 65.9510454 85.4379732 0.185753 1002
1004 3 171.147393 66.1408122 85.7472281 0.185753 1003
1005 3 170.653298 65.7535593 85.7913841 0.185753 1004
1006 3 170.190023 65.543077 85.6205231 0.185753 1005
1007 3 169.73462 65.2183471 85.4335135 0.185753 1006
1008 3 169.329271 64.8983195 85.1165974 0.185753 1007
1009 3 169.037424 64.5889421 84.7584012 0.185753 1008
1010 3 169.039166 64.306838 84.4064573 0.185753 1009
1011 3 168.859746 64.0274201 84.0341058 0.185753 1010
1012 3 168.792187 63.7987244 83.6728077 0.185753 1011
1013 3 168.766317 63.6852469 83.3239215 0.185753 1012
1014 3 168.722172 63.4582162 82.9654379 0.185753 1013
1015 3 168.611037 63.184194 82.5990651 0.185753 1014
1016 3 168.316288 62.883191 82.217101 0.185753 1015
1017 3 171.035287 66.6835164 86.0920693 0.185753 1004
1018 3 170.798429 67.0724218 86.3819382 0.185753 1017
1019 3 170.674558 67.4447296 86.5788035 0.185753 1018
1020 3 170.51656 67.7643737 86.8470284 0.185753 1019
1021 3 170.17363 68.0628726 87.0888455 0.185753 1020
1022 3 169.770842 68.3857505 87.2174003 0.185753 1021
1023 3 169.341276 68.6803429 87.3686377 0.185753 1022
1024 3 168.91363 68.9842314 87.3646797 0.185753 1023
1025 3 168.462654 69.098955 87.5489568 0.185753 1024
1026 3 168.016039 69.2886854 87.8063457 0.185753 1025
1027 3 188.232181 66.1494692 87.4889048 0.185753 840
1028 3 187.7502 66.5950008 87.5037746 0.185753 1027
1029 3 187.269582 66.9862509 87.4988472 0.185753 1028
1030 3 186.791056 67.3627991 87.456773 0.185753 1029
1031 3 186.31805 67.7493524 87.3234658 0.185753 1030
1032 3 185.840794 68.0539566 87.2764767 0.185753 1031
1033 3 185.36429 68.2296798 87.2584501 0.185753 1032
1034 3 184.882891 68.4905339 87.2837021 0.185753 1033
1035 3 184.397592 68.7460031 87.3682817 0.185753 1034
1036 3 183.925194 69.0247218 87.2651107 0.185753 1035
1037 3 183.454554 69.1275927 87.1868471 0.185753 1036
1038 3 182.985456 69.1966232 87.0889963 0.185753 1037
1039 3 182.498597 69.2172548 87.2316007 0.185753 1038
1040 3 181.999473 69.3751932 87.4673943 0.185753 1039
1041 3 181.490316 69.5990425 87.7022636 0.185753 1040
1042 3 180.962301 69.8821183 87.8414684 0.185753 1041
1043 3 180.364364 70.1522006 88.0209937 0.185753 1042
1044 3 179.596371 70.4467416 88.0919186 0.185753 1043
1045 3 180.213931 71.1105706 87.8581941 0.185753 1044
1046 3 180.497224 71.4406526 87.5705356 0.185753 1045
1047 3 180.712667 71.6461457 87.2669619 0.185753 1046
1048 3 181.056111 71.8102015 86.9696487 0.185753 1047
1049 3 181.387141 71.937468 86.6685486 0.185753 1048
1050 3 181.554567 71.9969432 86.3493212 0.185753 1049
1051 3 181.708598 71.9278956 86.0171505 0.185753 1050
1052 3 181.974528 71.9349656 85.7013643 0.185753 1051
1053 3 182.137006 71.8678014 85.3718278 0.185753 1052
1054 3 182.328345 71.9326816 85.06015 0.185753 1053
1055 3 182.259172 72.0370537 84.7394165 0.185753 1054
1056 3 182.306906 72.2061667 84.4495236 0.185753 1055
1057 3 182.040542 72.4528377 84.1838423 0.185753 1056
1058 3 181.656013 72.5544393 83.9990309 0.185753 1057
1059 3 181.230487 72.6516017 83.7497114 0.185753 1058
1060 3 180.784587 72.7657031 83.54843 0.185753 1059
1061 3 180.318565 72.9371685 83.5564156 0.185753 1060
1062 3 179.856882 73.0981644 83.4648906 0.185753 1061
1063 3 179.383181 73.3359519 83.546599 0.185753 1062
1064 3 178.912137 73.6467365 83.5678312 0.185753 1063
1065 3 178.443633 73.9833266 83.5580383 0.185753 1064
1066 3 177.978239 74.3222974 83.5170286 0.185753 1065
1067 3 177.517814 74.6403783 83.4147576 0.185753 1066
1068 3 177.06712 74.8908865 83.1614276 0.185753 1067
1069 3 176.616474 75.2454914 82.8738494 0.185753 1068
1070 3 176.165939 75.577607 82.6036073 0.185753 1069
1071 3 175.715533 75.7351674 82.4216166 0.185753 1070
1072 3 175.267151 75.9069095 82.1951271 0.185753 1071
1073 3 174.813669 76.182435 82.0714999 0.185753 1072
1074 3 180.327008 70.9784985 88.5138872 0.185753 1044
1075 3 180.880305 71.2893772 88.8831004 0.185753 1074
1076 3 181.370911 71.3842383 89.1681203 0.185753 1075
1077 3 181.844036 71.4488421 89.2907328 0.185753 1076
1078 3 182.306366 71.514293 89.3376098 0.185753 1077
1079 3 182.753508 71.6134 89.3201289 0.185753 1078
1080 3 183.165913 71.8136581 89.1859744 0.185753 1079
1081 3 183.470861 72.1588008 89.0918412 0.185753 1080
1082 3 183.519878 72.5737875 88.8706039 0.185753 1081
1083 3 183.35841 72.9589583 88.587772 0.185753 1082
1084 3 183.284807 73.2135201 88.2835768 0.185753 1083
1085 3 179.1287 70.6593213 88.0609413 0.185753 1044
1086 3 178.663802 70.7255774 88.0001352 0.185753 1085
1087 3 178.202924 70.750937 87.8868951 0.185753 1086
1088 3 177.728198 70.6781633 87.9744741 0.185753 1087
1089 3 177.253636 70.5971503 88.0606636 0.185753 1088
1090 3 176.770204 70.4671475 88.2700768 0.185753 1089
1091 3 176.283639 70.3208406 88.5212393 0.185753 1090
1092 3 175.83488 70.0455712 88.1550299 0.185753 1091
1093 3 175.384254 69.8144701 87.8244079 0.185753 1092
1094 3 174.930067 69.7194657 87.6009229 0.185753 1093
1095 3 174.484219 69.7068073 87.2993157 0.185753 1094
1096 3 174.040089 69.6829226 86.9877543 0.185753 1095
1097 3 173.591648 69.542811 86.7251706 0.185753 1096
1098 3 173.140457 69.4717744 86.6520344 0.185753 1097
1099 3 172.726085 69.5586571 86.4025574 0.185753 1098
1100 3 172.371382 69.8085966 86.098527 0.185753 1099
1101 3 172.142908 69.9805338 85.7776401 0.185753 1100
1102 3 171.7867 70.1265144 85.4513023 0.185753 1101
1103 3 171.382732 70.309187 85.1663997 0.185753 1102
1104 3 170.96331 70.6270545 85.0119849 0.185753 1103
1105 3 170.552943 71.0208667 84.8473307 0.185753 1104
1106 3 170.160651 71.3837987 84.856112 0.185753 1105
1107 3 169.834366 71.6938766 85.064578 0.185753 1106
1108 3 169.70386 71.993806 85.3651198 0.185753 1107
1109 3 169.639164 72.2898658 85.6968564 0.185753 1108
1110 3 176.130285 70.5380634 88.8698936 0.185753 1091
1111 3 176.305487 70.7312752 89.2411487 0.185753 1110
1112 3 176.536897 70.7747843 89.6045456 0.185753 1111
1113 3 176.616561 70.7979257 89.9550366 0.185753 1112
1114 3 176.648252 70.9482614 90.3122406 0.185753 1113
1115 3 188.219753 65.1571201 87.9105102 0.185753 840
1116 3 187.722851 65.0443024 88.2602788 0.185753 1115
1117 3 187.230352 64.8822371 88.5148903 0.185753 1116
1118 3 186.744904 64.6768088 88.6374053 0.185753 1117
1119 3 186.252053 64.6554333 88.8255573 0.185753 1118
1120 3 185.763925 64.5743056 88.9305577 0.185753 1119
1121 3 185.270811 64.3938503 89.0875555 0.185753 1120
1122 3 184.782622 64.1047268 89.1610883 0.185753 1121
1123 3 184.290581 63.8569193 89.2989993 0.185753 1122
1124 3 183.810613 63.5755535 89.3457834 0.185753 1123
1125 3 183.347866 63.4217105 89.4218997 0.185753 1124
1126 3 182.925543 63.2877282 89.63249 0.185753 1125
1127 3 182.634572 63.2132363 89.8937127 0.185753 1126
1128 3 182.211368 63.2513407 90.1431894 0.185753 1127
1129 3 181.743935 63.2142977 90.2907067 0.185753 1128
1130 3 181.252267 63.1101619 90.5124718 0.185753 1129
1131 3 180.757063 63.1355261 90.2967774 0.185753 1130
1132 3 180.226714 63.1043447 90.2185171 0.185753 1131
1133 3 179.6185 63.0309398 90.228969 0.185753 1132
1134 3 178.811941 62.8877912 90.3681364 0.185753 1133
1135 3 178.282109 62.5757503 90.7729492 0.185753 1134
1136 3 177.767714 62.2447218 90.9584522 0.185753 1135
1137 3 177.253754 62.0060966 91.1824012 0.185753 1136
1138 3 176.743283 61.785229 91.3704374 0.185753 1137
1139 3 176.241274 61.5227885 91.4114399 0.185753 1138
1140 3 175.747008 61.3945523 91.4191295 0.185753 1139
1141 3 175.253577 61.3110524 91.4294837 0.185753 1140
1142 3 174.754093 61.2273533 91.4813706 0.185753 1141
1143 3 174.235227 61.0982582 91.6555658 0.185753 1142
1144 3 173.68995 60.9493521 91.8260007 0.185753 1143
1145 3 173.082594 60.7835392 91.8619407 0.185753 1144
1146 3 172.288216 60.4703904 91.827363 0.185753 1145
1147 3 172.535291 60.6623696 91.3044221 0.185753 1146
1148 3 172.500609 60.7875709 90.8902693 0.185753 1147
1149 3 172.604494 60.8912135 90.53168 0.185753 1148
1150 3 172.925055 60.9637634 90.2013747 0.185753 1149
1151 3 173.273314 60.9272069 89.8686946 0.185753 1150
1152 3 173.506495 60.9913028 89.5437299 0.185753 1151
1153 3 173.828796 61.1051082 89.2305682 0.185753 1152
1154 3 174.046637 61.2271199 88.9130147 0.185753 1153
1155 3 174.34737 61.3630227 88.6020594 0.185753 1154
1156 3 174.513654 61.4901276 88.2827903 0.185753 1155
1157 3 171.497736 60.2564306 91.8029876 0.185753 1146
1158 3 170.877289 59.8950325 91.8126399 0.185753 1157
1159 3 170.306912 59.4505449 91.9433664 0.185753 1158
1160 3 169.859872 59.7899476 91.7322288 0.185753 1159
1161 3 169.398848 59.9966299 91.6235733 0.185753 1160
1162 3 168.909736 59.9121896 91.4924828 0.185753 1161
1163 3 168.401347 59.8721524 91.2874973 0.185753 1162
1164 3 167.816994 59.7574068 91.1693398 0.185753 1163
1165 3 167.061097 59.5840591 90.7175717 0.185753 1164
1166 3 167.249363 59.6990303 90.3958694 0.185753 1165
1167 3 167.139717 59.8018857 90.0527743 0.185753 1166
1168 3 167.070467 59.9153543 89.7134961 0.185753 1167
1169 3 166.951494 60.0483983 89.3728644 0.185753 1168
1170 3 166.642685 60.2291999 89.0238822 0.185753 1169
1171 3 166.283639 60.5593342 88.6867244 0.185753 1170
1172 3 166.69189 60.5346519 88.4322718 0.185753 1171
1173 3 167.054388 60.7531678 88.2667308 0.185753 1172
1174 3 167.227244 61.007989 87.9425747 0.185753 1173
1175 3 166.851169 61.0165362 87.3886442 0.185753 1174
1176 3 167.611025 60.952642 87.3055894 0.185753 1175
1177 3 168.161883 60.6592123 87.3964098 0.185753 1176
1178 3 168.638785 60.320221 87.4254732 0.185753 1177
1179 3 169.072565 59.9637435 87.4281301 0.185753 1178
1180 3 169.447862 59.5994383 87.4135498 0.185753 1179
1181 3 169.687794 59.2283937 87.3740385 0.185753 1180
1182 3 170.063033 58.8798421 87.3139181 0.185753 1181
1183 3 170.494714 58.5704872 87.1806566 0.185753 1182
1184 3 170.927412 58.2463679 87.175213 0.185753 1183
1185 3 171.363836 58.0571073 86.9742123 0.185753 1184
1186 3 171.747765 58.0684532 86.7110354 0.185753 1185
1187 3 171.939219 58.143599 86.411938 0.185753 1186
1188 3 172.096743 58.2465555 86.1021555 0.185753 1187
1189 3 172.344751 58.3690638 85.7958125 0.185753 1188
1190 3 172.403864 58.4806354 85.4750577 0.185753 1189
1191 3 172.298642 58.5796129 85.1424679 0.185753 1190
1192 3 172.38236 58.6940936 84.8234978 0.185753 1191
1193 3 172.703071 58.8264628 84.521439 0.185753 1192
1194 3 173.051471 58.9536007 84.2207504 0.185753 1193
1195 3 173.244937 59.0449729 83.9073638 0.185753 1194
1196 3 173.439116 59.0777806 83.5889343 0.185753 1195
1197 3 173.790022 58.9710741 83.2673522 0.185753 1196
1198 3 166.371032 60.9486523 87.4759709 0.185753 1175
1199 3 165.88409 60.8424451 87.6887175 0.185753 1198
1200 3 165.397626 60.7256407 87.9439976 0.185753 1199
1201 3 165.840011 60.6418243 88.3155822 0.185753 1200
1202 3 166.283639 60.5593342 88.6867244 0.185753 1201
1203 3 164.923749 60.8985938 88.1585484 0.185753 1200
1204 3 164.426022 60.9755276 88.2453271 0.185753 1203
1205 3 163.866848 61.0528122 88.3274362 0.185753 1204
1206 3 163.148356 61.2265079 88.5242638 0.185753 1205
1207 3 162.839996 61.9602269 88.2252915 0.185753 1206
1208 3 162.571087 62.5395019 87.9098243 0.185753 1207
1209 3 162.452377 63.0405215 87.5960678 0.185753 1208
1210 3 162.297571 63.4492562 87.2692483 0.185753 1209
1211 3 162.327963 63.6628171 86.9400949 0.185753 1210
1212 3 162.554193 63.780502 86.6212808 0.185753 1211
1213 3 162.737371 63.798928 86.2974113 0.185753 1212
1214 3 163.040353 63.6222776 85.9843899 0.185753 1213
1215 3 163.342627 63.3590407 85.7077205 0.185753 1214
1216 3 163.514895 63.0285759 85.5265874 0.185753 1215
1217 3 163.774035 62.7089441 85.2979429 0.185753 1216
1218 3 163.941031 62.3609937 85.1272339 0.185753 1217
1219 3 164.227179 62.0448706 84.8825832 0.185753 1218
1220 3 164.473541 61.7223568 84.6511144 0.185753 1219
1221 3 164.473591 61.3461039 84.5301755 0.185753 1220
1222 3 164.267372 60.9464769 84.4367496 0.185753 1221
1223 3 164.159794 60.5499781 84.3564387 0.185753 1222
1224 3 164.086071 60.165477 84.2484072 0.185753 1223
1225 3 164.015104 59.8131868 84.0445413 0.185753 1224
1226 3 163.890522 59.4358944 83.9069622 0.185753 1225
1227 3 163.629401 59.0607602 83.7372019 0.185753 1226
1228 3 163.484397 58.734035 83.4457273 0.185753 1227
1229 3 163.32427 58.4234305 83.1048268 0.185753 1228
1230 3 163.001422 58.1134185 82.7353207 0.185753 1229
1231 3 162.672569 61.0619135 89.0365433 0.185753 1206
1232 3 162.210538 60.9558731 89.4204103 0.185753 1231
1233 3 161.760385 60.9115355 89.7548662 0.185753 1232
1234 3 161.328397 60.9904432 90.06913 0.185753 1233
1235 3 160.890802 60.9810256 90.3225589 0.185753 1234
1236 3 160.456933 60.9740601 90.4607278 0.185753 1235
1237 3 160.025542 60.9599631 90.655234 0.185753 1236
1238 3 159.605427 61.018476 90.7918468 0.185753 1237
1239 3 159.203967 61.2003672 91.0403724 0.185753 1238
1240 3 158.901544 61.5516202 90.700923 0.185753 1239
1241 3 158.662936 61.7538228 90.3482564 0.185753 1240
1242 3 158.239479 61.9086335 89.9742815 0.185753 1241
1243 3 157.618226 62.0574319 89.5822998 0.185753 1242
1244 3 157.725494 62.7766684 89.3099867 0.185753 1243
1245 3 157.825319 63.3203526 89.0168632 0.185753 1244
1246 3 157.950637 63.723202 88.713527 0.185753 1245
1247 3 158.15941 63.8755013 88.4023895 0.185753 1246
1248 3 158.290122 64.242636 88.125866 0.185753 1247
1249 3 158.404604 64.6769689 87.911931 0.185753 1248
1250 3 158.54777 65.0935589 87.8536951 0.185753 1249
1251 3 158.806028 65.5008727 87.8555726 0.185753 1250
1252 3 158.965369 65.9144504 87.8482378 0.185753 1251
1253 3 159.12931 66.3380248 87.7886248 0.185753 1252
1254 3 159.406533 66.7854608 87.5825044 0.185753 1253
1255 3 159.588912 67.1884183 87.3042089 0.185753 1254
1256 3 159.790558 67.4146942 86.993203 0.185753 1255
1257 3 159.780027 67.5805128 86.6512784 0.185753 1256
1258 3 159.531856 67.729296 86.2841852 0.185753 1257
1259 3 159.204086 67.8743754 85.9087374 0.185753 1258
1260 3 157.83089 61.8667595 89.2246603 0.185753 1243
1261 3 157.885527 61.8000374 88.8675029 0.185753 1260
1262 3 157.825638 61.6876092 88.4969406 0.185753 1261
1263 3 157.633992 61.7130252 88.1306976 0.185753 1262
1264 3 157.527769 61.780269 87.7774879 0.185753 1263
1265 3 157.39123 61.8523884 87.4259952 0.185753 1264
1266 3 157.078304 61.8970111 87.0665125 0.185753 1265
1267 3 156.684798 61.8317117 86.714217 0.185753 1266
1268 3 156.281533 61.8642417 86.4321285 0.185753 1267
1269 3 155.873581 61.8939658 86.3096743 0.185753 1268
1270 3 155.467934 61.9216214 86.2558091 0.185753 1269
1271 3 155.071577 61.9434922 86.2476132 0.185753 1270
1272 3 154.698653 61.9474218 86.3071853 0.185753 1271
1273 3 154.384674 61.900776 86.5236697 0.185753 1272
1274 3 154.226232 61.8249685 86.8026075 0.185753 1273
1275 3 157.252674 62.4022873 89.7929636 0.185753 1243
1276 3 156.893104 62.778808 89.8556591 0.185753 1275
1277 3 156.53368 63.142343 89.8191593 0.185753 1276
1278 3 156.163983 63.4314614 89.6343701 0.185753 1277
1279 3 155.809421 63.8010124 89.495055 0.185753 1278
1280 3 155.458472 64.188538 89.2510019 0.185753 1279
1281 3 155.09062 64.4372078 88.9969814 0.185753 1280
1282 3 154.727634 64.6485868 88.8595569 0.185753 1281
1283 3 154.403174 64.9942598 88.7328397 0.185753 1282
1284 3 154.123553 65.373368 88.4823614 0.185753 1283
1285 3 153.929735 65.6018011 88.2002221 0.185753 1284
1286 3 153.62153 65.7942397 87.9534904 0.185753 1285
1287 3 153.277656 65.9820722 87.874295 0.185753 1286
1288 3 152.945567 66.3036173 87.9130683 0.185753 1287
1289 3 152.618301 66.734836 87.7552846 0.185753 1288
1290 3 152.282945 67.1271947 87.5877768 0.185753 1289
1291 3 151.917806 67.2869917 87.5887415 0.185753 1290
1292 3 151.541846 67.3146012 87.7869072 0.185753 1291
1293 3 151.162881 67.2945074 88.0592641 0.185753 1292
1294 3 150.783865 67.260418 88.356637 0.185753 1293
1295 3 159.066173 61.2411403 91.3896986 0.185753 1239
1296 3 158.801116 61.4214904 91.7456217 0.185753 1295
1297 3 158.525802 61.6168882 92.1027125 0.185753 1296
1298 3 158.341113 61.715323 92.4557946 0.185753 1297
1299 3 158.069949 61.9126461 92.8135733 0.185753 1298
1300 3 157.813464 62.0970304 93.1708728 0.185753 1299
1301 3 157.682345 62.1411637 93.5218324 0.185753 1300
1302 3 166.591769 59.7480173 91.4034122 0.185753 1165
1303 3 165.637092 59.3196024 91.2865984 0.185753 1302
1304 3 165.302215 58.9220564 91.2080661 0.185753 1303
1305 3 165.124315 58.5339673 91.13507 0.185753 1304
1306 3 164.957155 58.1551397 91.0464417 0.185753 1305
1307 3 164.664849 57.7947627 90.9055654 0.185753 1306
1308 3 164.445167 57.4933929 90.6586878 0.185753 1307
1309 3 164.098772 57.2416137 90.4456154 0.185753 1308
1310 3 163.769336 57.1868613 90.1409321 0.185753 1309
1311 3 163.57585 57.192024 89.8089751 0.185753 1310
1312 3 163.315174 57.1687632 89.4514821 0.185753 1311
1313 3 163.173515 57.0103454 89.0807769 0.185753 1312
1314 3 165.222731 59.4193044 91.8367365 0.185753 1303
1315 3 164.852547 59.4472419 92.2481031 0.185753 1314
1316 3 164.621551 59.5429039 92.6270725 0.185753 1315
1317 3 164.278018 59.5136081 92.9628545 0.185753 1316
1318 3 163.94006 59.439883 93.2852242 0.185753 1317
1319 3 163.726379 59.3535271 93.6099942 0.185753 1318
1320 3 163.431186 59.263872 93.924114 0.185753 1319
1321 3 163.211441 59.1823847 94.2349312 0.185753 1320
1322 3 162.854139 59.1217603 94.516055 0.185753 1321
1323 3 162.449844 59.1183568 94.7421996 0.185753 1322
1324 3 162.038226 59.2621494 94.8330114 0.185753 1323
1325 3 161.613666 59.3172893 94.8532534 0.185753 1324
1326 3 161.185321 59.3368277 94.8534924 0.185753 1325
1327 3 160.75654 59.3366415 94.864201 0.185753 1326
1328 3 160.328176 59.3113601 94.9262503 0.185753 1327
1329 3 159.89953 59.2291832 95.1315661 0.185753 1328
1330 3 159.469759 59.0896565 95.376933 0.185753 1329
1331 3 159.033457 58.8321288 95.5993003 0.185753 1330
1332 3 158.608515 58.6502819 95.7725773 0.185753 1331
1333 3 158.187223 58.4337705 95.7643355 0.185753 1332
1334 3 157.796889 58.3232163 95.6574559 0.185753 1333
1335 3 157.460994 58.1886655 95.37627 0.185753 1334
1336 3 157.29218 58.1643418 95.0672019 0.185753 1335
1337 3 170.282181 59.0815932 91.8197033 0.185753 1159
1338 3 170.256334 58.7361145 91.6212008 0.185753 1337
1339 3 170.207744 58.3548784 91.5294633 0.185753 1338
1340 3 170.112132 57.9499233 91.5019611 0.185753 1339
1341 3 169.898531 57.5097384 91.5607252 0.185753 1340
1342 3 169.874605 57.1158675 91.5176113 0.185753 1341
1343 3 170.040571 56.76455 91.3810621 0.185753 1342
1344 3 170.089691 56.3684719 91.361485 0.185753 1343
1345 3 170.095111 55.9241189 91.4895293 0.185753 1344
1346 3 169.908058 55.6585476 91.1086488 0.185753 1345
1347 3 169.541379 55.417152 90.7253679 0.185753 1346
1348 3 169.118895 55.2732162 90.3678793 0.185753 1347
1349 3 168.684371 55.0067402 90.0400658 0.185753 1348
1350 3 168.294138 54.6670934 89.8271057 0.185753 1349
1351 3 168.063113 54.3265197 89.6031278 0.185753 1350
1352 3 167.772014 53.9387323 89.5203566 0.185753 1351
1353 3 167.646348 53.6197821 89.2581225 0.185753 1352
1354 3 167.571618 53.344517 88.9298776 0.185753 1353
1355 3 167.484293 53.1330296 88.5810787 0.185753 1354
1356 3 167.30744 53.069526 88.2349235 0.185753 1355
1357 3 167.329327 53.0145873 87.9061449 0.185753 1356
1358 3 167.558151 52.8193614 87.5892464 0.185753 1357
1359 3 167.751168 52.5649441 87.2985802 0.185753 1358
1360 3 168.10843 52.29196 87.1108412 0.185753 1359
1361 3 168.529079 52.0995713 86.8456656 0.185753 1360
1362 3 168.955144 52.0720357 86.5644923 0.185753 1361
1363 3 169.305 52.0627803 86.2665104 0.185753 1362
1364 3 169.415239 51.9386846 85.9343186 0.185753 1363
1365 3 169.395723 51.8700532 85.5975643 0.185753 1364
1366 3 169.200954 51.687299 85.2364785 0.185753 1365
1367 3 169.125711 51.5273276 84.8870265 0.185753 1366
1368 3 169.092866 51.5245044 84.557363 0.185753 1367
1369 3 169.041587 51.5746215 84.2322407 0.185753 1368
1370 3 168.891177 51.6256461 83.9006415 0.185753 1369
1371 3 168.951531 51.6517838 83.5821383 0.185753 1370
1372 3 168.784978 51.9455814 83.2736117 0.185753 1371
1373 3 168.657438 52.3271925 82.9759606 0.185753 1372
1374 3 168.379928 52.6765702 82.6642106 0.185753 1373
1375 3 168.104622 52.869043 82.3378981 0.185753 1374
1376 3 168.012847 53.0198885 82.0212066 0.185753 1375
1377 3 167.975758 53.17343 81.7089323 0.185753 1376
1378 3 167.918159 53.3760725 81.3996803 0.185753 1377
1379 3 167.743264 53.7228839 81.0944534 0.185753 1378
1380 3 167.703338 54.0860103 80.8000186 0.185753 1379
1381 3 167.688551 54.3218327 80.4964257 0.185753 1380
1382 3 167.642406 54.556333 80.1904053 0.185753 1381
1383 3 167.476484 54.9137483 79.8855388 0.185753 1382
1384 3 167.450664 55.2738628 79.590603 0.185753 1383
1385 3 167.466259 55.4853383 79.2867344 0.185753 1384
1386 3 167.495832 55.6474669 78.9800849 0.185753 1385
1387 3 170.090097 55.5265503 91.7780051 0.185753 1345
1388 3 170.118869 55.2235829 92.078944 0.185753 1387
1389 3 170.223688 54.8117652 92.3664244 0.185753 1388
1390 3 170.063476 54.3496778 92.6226108 0.185753 1389
1391 3 169.989777 53.8817732 92.8640933 0.185753 1390
1392 3 169.957352 53.4248432 93.062154 0.185753 1391
1393 3 169.959988 53.0051972 93.1461593 0.185753 1392
1394 3 170.018419 52.5899579 93.2558662 0.185753 1393
1395 3 170.215255 52.245576 93.2336942 0.185753 1394
1396 3 170.282563 51.9091326 93.4033661 0.185753 1395
1397 3 170.311279 51.726932 93.6676967 0.185753 1396
1398 3 170.334721 51.6109834 93.9695952 0.185753 1397
1399 3 170.379892 51.5390008 94.289816 0.185753 1398
1400 3 170.494705 51.5323423 94.6276919 0.185753 1399
1401 3 170.795996 51.6776866 95.00024 0.185753 1400
1402 3 172.741743 60.6721044 92.5640497 0.185753 1146
1403 3 171.762307 60.4979638 92.8387096 0.185753 1402
1404 3 171.287617 60.6814706 93.0651649 0.185753 1403
1405 3 170.816938 60.7969353 93.1674348 0.185753 1404
1406 3 170.353172 60.9881829 93.2755315 0.185753 1405
1407 3 169.88242 61.0823815 93.4787109 0.185753 1406
1408 3 169.423562 61.3099272 93.6748576 0.185753 1407
1409 3 168.980459 61.6413524 93.7057383 0.185753 1408
1410 3 168.532247 61.9338235 93.9179762 0.185753 1409
1411 3 168.086304 62.2219305 94.1696809 0.185753 1410
1412 3 167.647942 62.5346272 94.3569397 0.185753 1411
1413 3 167.208414 62.8164141 94.6482926 0.185753 1412
1414 3 166.771271 63.0876243 94.9790101 0.185753 1413
1415 3 166.337923 63.3564411 95.3229544 0.185753 1414
1416 3 165.911051 63.4832042 95.0140457 0.185753 1415
1417 3 165.48848 63.6466018 94.7610782 0.185753 1416
1418 3 165.075519 63.9183876 94.6789435 0.185753 1417
1419 3 164.667325 64.1937977 94.6706884 0.185753 1418
1420 3 164.25877 64.3691193 94.7142335 0.185753 1419
1421 3 163.877055 64.6300808 94.8810395 0.185753 1420
1422 3 163.55269 64.9618503 94.9810618 0.185753 1421
1423 3 163.351972 65.3103229 95.1014035 0.185753 1422
1424 3 163.034887 65.6309825 95.3237814 0.185753 1423
1425 3 162.687325 65.9644452 95.5160057 0.185753 1424
1426 3 162.359544 66.3617049 95.5160597 0.185753 1425
1427 3 162.100062 66.8262638 95.3156787 0.185753 1426
1428 3 162.003434 67.3152486 95.0553302 0.185753 1427
1429 3 161.616215 67.5241231 95.3594802 0.185753 1428
1430 3 161.228888 67.6533989 95.6187726 0.185753 1429
1431 3 160.880826 67.9377399 95.7722786 0.185753 1430
1432 3 160.582086 68.2533294 95.9735551 0.185753 1431
1433 3 160.404461 68.6157313 96.0775824 0.185753 1432
1434 3 160.120149 68.9866476 96.1636108 0.185753 1433
1435 3 159.793803 69.3221293 96.3228819 0.185753 1434
1436 3 159.460856 69.6516373 96.3729722 0.185753 1435
1437 3 159.12778 69.8826863 96.3723791 0.185753 1436
1438 3 158.851297 70.2251103 96.3494308 0.185753 1437
1439 3 158.687307 70.5934301 96.2909638 0.185753 1438
1440 3 158.416329 70.9509451 96.1204963 0.185753 1439
1441 3 158.078182 71.1091812 96.0301635 0.185753 1440
1442 3 157.716363 71.198252 95.960024 0.185753 1441
1443 3 157.348702 71.2769912 95.8702857 0.185753 1442
1444 3 156.985485 71.3916946 95.701748 0.185753 1443
1445 3 156.623149 71.5077058 95.6674405 0.185753 1444
1446 3 156.274777 71.7043703 95.764083 0.185753 1445
1447 3 155.922072 71.8474095 95.7520389 0.185753 1446
1448 3 155.58355 72.0386082 95.6504682 0.185753 1447
1449 3 155.290632 72.4261068 95.3887775 0.185753 1448
1450 3 155.041327 72.8303699 95.0709688 0.185753 1449
1451 3 154.876045 73.0842538 94.7457625 0.185753 1450
1452 3 154.614437 73.3240639 94.439543 0.185753 1451
1453 3 154.347623 73.6229719 94.2292049 0.185753 1452
1454 3 154.112294 73.8201728 93.9194582 0.185753 1453
1455 3 154.024664 73.9417384 93.582519 0.185753 1454
1456 3 153.984849 73.9890592 93.232861 0.185753 1455
1457 3 153.941747 73.8887522 92.8723281 0.185753 1456
1458 3 153.903723 73.8293923 92.509775 0.185753 1457
1459 3 153.82245 73.6298819 92.1349374 0.185753 1458
1460 3 153.669238 73.3793212 91.743658 0.185753 1459
1461 3 153.344251 73.1165605 91.3165702 0.185753 1460
1462 3 152.945292 72.8146234 90.8289191 0.185753 1461
1463 3 152.498057 72.4048285 90.1957339 0.185753 1462
1464 3 152.954787 72.3437689 89.8729691 0.185753 1463
1465 3 153.123445 72.2147467 89.5232801 0.185753 1464
1466 3 153.232571 72.1752381 89.1723804 0.185753 1465
1467 3 153.387555 72.0605812 88.8220384 0.185753 1466
1468 3 153.431081 72.0989977 88.4693178 0.185753 1467
1469 3 153.403552 72.2026155 88.1140628 0.185753 1468
1470 3 153.275839 72.3480351 87.7533507 0.185753 1469
1471 3 153.296649 72.4994169 87.4054215 0.185753 1470
1472 3 153.48846 72.6797152 87.0727131 0.185753 1471
1473 3 153.60441 72.5735985 86.7223987 0.185753 1472
1474 3 153.827421 72.3620344 86.3779745 0.185753 1473
1475 3 154.066652 72.1727483 86.0418269 0.185753 1474
1476 3 154.24313 72.154899 85.723629 0.185753 1475
1477 3 154.535876 72.1596656 85.4541458 0.185753 1476
1478 3 154.855929 72.1070677 85.284713 0.185753 1477
1479 3 155.136208 71.9896101 85.0175888 0.185753 1478
1480 3 155.329022 72.022989 84.728084 0.185753 1479
1481 3 155.629785 72.1074301 84.4742549 0.185753 1480
1482 3 155.950155 72.2348224 84.3195866 0.185753 1481
1483 3 156.214362 72.5720021 84.0787968 0.185753 1482
1484 3 156.238012 72.932749 83.8043162 0.185753 1483
1485 3 155.996247 73.1150186 83.5458291 0.185753 1484
1486 3 155.651258 73.1266881 83.420819 0.185753 1485
1487 3 155.253749 72.9404048 83.3332159 0.185753 1486
1488 3 152.150922 72.5938461 90.2070136 0.185753 1463
1489 3 151.827048 72.9131934 90.2575545 0.185753 1488
1490 3 151.50443 73.2092145 90.4018449 0.185753 1489
1491 3 151.164606 73.4272188 90.4369154 0.185753 1490
1492 3 150.834635 73.7201633 90.4244272 0.185753 1491
1493 3 150.484218 73.9050485 90.3543389 0.185753 1492
1494 3 150.129179 74.0984991 90.181412 0.185753 1493
1495 3 149.779931 74.3012374 90.1043253 0.185753 1494
1496 3 149.454465 74.6435787 90.068207 0.185753 1495
1497 3 162.417199 67.8138104 94.7583782 0.185753 1428
1498 3 162.76714 68.3036337 94.4541471 0.185753 1497
1499 3 162.921284 68.7539793 94.1326317 0.185753 1498
1500 3 162.967399 69.0919788 93.7966431 0.185753 1499
1501 3 162.885014 69.1295689 93.436201 0.185753 1500
1502 3 162.618249 69.1923699 93.0633836 0.185753 1501
1503 3 162.29696 69.2271967 92.6842774 0.185753 1502
1504 3 162.043401 69.5596793 92.323604 0.185753 1503
1505 3 161.950207 69.9930462 91.9783746 0.185753 1504
1506 3 166.768578 63.2658382 95.6873512 0.185753 1415
1507 3 166.781413 63.5469028 96.0691689 0.185753 1506
1508 3 167.19894 64.0176216 95.9252254 0.185753 1507
1509 3 167.542235 64.4462583 95.9075419 0.185753 1508
1510 3 167.677572 64.8491836 95.9337249 0.185753 1509
1511 3 167.711721 65.2362107 95.9908166 0.185753 1510
1512 3 167.650484 65.6010202 96.0981179 0.185753 1511
1513 3 167.404402 65.9145166 96.3266613 0.185753 1512
1514 3 167.479826 66.3881196 96.0224994 0.185753 1513
1515 3 167.581217 66.828536 95.7191163 0.185753 1514
1516 3 167.757038 67.1628526 95.4236644 0.185753 1515
1517 3 167.720367 67.5870536 95.1575131 0.185753 1516
1518 3 167.821621 68.0300302 94.9922374 0.185753 1517
1519 3 168.105636 68.4144093 95.0775651 0.185753 1518
1520 3 168.403852 68.8172224 95.1039923 0.185753 1519
1521 3 168.540597 69.2136899 95.0462895 0.185753 1520
1522 3 168.619467 69.5954036 94.8219149 0.185753 1521
1523 3 168.663568 69.8168302 94.524806 0.185753 1522
1524 3 168.694408 69.9770466 94.1997892 0.185753 1523
1525 3 168.720169 70.1139742 93.8639782 0.185753 1524
1526 3 168.744019 70.2421466 93.5239692 0.185753 1525
1527 3 168.76719 70.3671269 93.1824024 0.185753 1526
1528 3 168.790216 70.4911408 92.8403507 0.185753 1527
1529 3 167.315685 66.2224992 96.6023154 0.185753 1513
1530 3 167.127389 66.5573767 96.7787881 0.185753 1529
1531 3 167.059116 66.8770745 97.0235232 0.185753 1530
1532 3 167.027597 67.2184281 97.2098246 0.185753 1531
1533 3 166.967532 67.5255069 97.4944822 0.185753 1532
1534 3 166.803857 67.822016 97.7937622 0.185753 1533
1535 3 166.790373 68.1372277 98.062459 0.185753 1534
1536 3 166.895404 68.5016988 98.203839 0.185753 1535
1537 3 166.756864 68.8639004 98.3134752 0.185753 1536
1538 3 166.631207 69.2010425 98.501006 0.185753 1537
1539 3 166.374931 69.5643247 98.5927508 0.185753 1538
1540 3 166.320625 63.4025609 96.2881779 0.185753 1507
1541 3 165.861154 63.2397406 96.4125334 0.185753 1540
1542 3 165.415855 63.2958238 96.6358518 0.185753 1541
1543 3 164.965055 63.3571733 96.8238361 0.185753 1542
1544 3 164.510024 63.5994257 96.8505123 0.185753 1543
1545 3 163.988715 63.7840243 97.0618053 0.185753 1544
1546 3 163.295407 63.8228532 97.3116643 0.185753 1545
1547 3 162.853719 63.5783665 97.1423385 0.185753 1546
1548 3 162.421026 63.3761994 97.2119167 0.185753 1547
1549 3 162.001267 63.1156329 97.2767925 0.185753 1548
1550 3 161.632769 62.9163717 97.4743097 0.185753 1549
1551 3 161.377877 62.6726963 97.690087 0.185753 1550
1552 3 161.025367 62.6189673 97.8503104 0.185753 1551
1553 3 160.650972 62.7901846 97.8052959 0.185753 1552
1554 3 160.253779 62.8708713 97.8263828 0.185753 1553
1555 3 159.850825 62.9302395 97.9623919 0.185753 1554
1556 3 159.459896 63.1104657 98.0390828 0.185753 1555
1557 3 159.061079 63.1953744 98.1132169 0.185753 1556
1558 3 158.661778 63.2516223 98.2875537 0.185753 1557
1559 3 158.275543 63.4108016 98.4276308 0.185753 1558
1560 3 157.885733 63.5241824 98.3184085 0.185753 1559
1561 3 157.492088 63.5844227 98.2181391 0.185753 1560
1562 3 157.097566 63.6249085 98.0571461 0.185753 1561
1563 3 156.693212 63.5620517 98.0436801 0.185753 1562
1564 3 156.27666 63.3975575 97.8571292 0.185753 1563
1565 3 155.859937 63.2213719 97.7281264 0.185753 1564
1566 3 155.464579 63.2049681 97.6083705 0.185753 1565
1567 3 155.077688 63.2014844 97.748709 0.185753 1566
1568 3 154.709462 63.2627997 97.9830535 0.185753 1567
1569 3 154.387316 63.5027582 98.2404493 0.185753 1568
1570 3 154.134114 63.8287884 98.4254719 0.185753 1569
1571 3 154.028612 64.137337 98.7086051 0.185753 1570
1572 3 163.470175 64.2802678 97.9361751 0.185753 1546
1573 3 163.349436 64.6284155 98.3943183 0.185753 1572
1574 3 163.217429 64.9355426 98.7916315 0.185753 1573
1575 3 162.921335 65.2271142 99.1489833 0.185753 1574
1576 3 162.565226 65.5124939 99.4727377 0.185753 1575
1577 3 162.188619 65.7918655 99.7372908 0.185753 1576
1578 3 161.806097 66.0561717 99.8599499 0.185753 1577
1579 3 161.408402 66.1749037 99.9546751 0.185753 1578
1580 3 161.007414 66.2580509 100.141432 0.185753 1579
1581 3 160.623823 66.4805719 100.295584 0.185753 1580
1582 3 160.251867 66.7655337 100.228567 0.185753 1581
1583 3 159.864363 66.890907 100.20509 0.185753 1582
1584 3 159.472798 66.9644448 100.228774 0.185753 1583
1585 3 159.082952 67.040065 100.350445 0.185753 1584
1586 3 158.715353 67.2727543 100.382825 0.185753 1585
1587 3 158.34828 67.4797711 100.357399 0.185753 1586
1588 3 158.005374 67.8411623 100.276815 0.185753 1587
1589 3 157.666167 68.1957286 100.398663 0.185753 1588
1590 3 157.341494 68.5748833 100.511287 0.185753 1589
1591 3 157.036279 68.9295597 100.73277 0.185753 1590
1592 3 156.788873 69.2844803 100.955547 0.185753 1591
1593 3 156.693225 69.6610874 101.076102 0.185753 1592
1594 3 172.151374 60.5324976 93.4214096 0.185753 1403
1595 3 172.474986 60.4014028 93.8478619 0.185753 1594
1596 3 172.600705 60.0581277 94.1875661 0.185753 1595
1597 3 172.692222 59.6641905 94.4986216 0.185753 1596
1598 3 172.877225 59.327606 94.8119717 0.185753 1597
1599 3 172.89676 59.1860493 95.1379727 0.185753 1598
1600 3 172.787791 59.2080286 95.4758138 0.185753 1599
1601 3 172.444099 59.1368977 95.7856896 0.185753 1600
1602 3 172.016013 59.0359105 96.0739357 0.185753 1601
1603 3 171.565607 58.9350924 96.3248462 0.185753 1602
1604 3 171.128816 58.8613493 96.4850677 0.185753 1603
1605 3 170.739831 58.7602169 96.7381586 0.185753 1604
1606 3 170.490471 58.6540618 97.0326494 0.185753 1605
1607 3 170.142239 58.5413439 97.3352214 0.185753 1606
1608 3 169.823307 58.429265 97.6439718 0.185753 1607
1609 3 169.687169 58.3222548 97.963099 0.185753 1608
1610 3 169.604651 58.2148767 98.2847109 0.185753 1609
1611 3 169.500266 58.1018385 98.6041549 0.185753 1610
1612 3 169.276543 57.972586 98.9153962 0.185753 1611
1613 3 169.176219 57.809558 99.2262494 0.185753 1612
1614 3 169.10379 57.5504582 99.5227403 0.185753 1613
1615 3 169.0037 57.413476 99.8356518 0.185753 1614
1616 3 168.779706 57.3614788 100.155569 0.185753 1615
1617 3 168.668027 57.4471537 100.501335 0.185753 1616
1618 3 168.548038 57.4801771 100.838004 0.185753 1617
1619 3 168.303044 57.593333 101.181361 0.185753 1618
1620 3 168.133684 57.6290781 101.515206 0.185753 1619
1621 3 167.872886 57.7229017 101.853712 0.185753 1620
1622 3 167.702629 57.6976538 102.176531 0.185753 1621
1623 3 167.454307 57.6280266 102.488046 0.185753 1622
1624 3 167.330013 57.5439204 102.801726 0.185753 1623
1625 3 179.441052 62.8228032 90.944278 0.185753 1134
1626 3 179.781098 62.8528526 91.3857653 0.185753 1625
1627 3 180.192131 62.7348381 91.7649136 0.185753 1626
1628 3 180.631665 62.8324266 92.1524296 0.185753 1627
1629 3 181.147243 63.001211 91.8550151 0.185753 1628
1630 3 181.693452 63.6964524 91.2783605 0.185753 1629
1631 3 181.716971 63.4260123 90.9096213 0.185753 1630
1632 3 181.252267 63.1101619 90.5124718 0.185753 1631
1633 3 181.690057 64.2543883 91.5684857 0.185753 1630
1634 3 181.704236 64.7019053 91.7357364 0.185753 1633
1635 3 181.748217 65.089589 91.9035437 0.185753 1634
1636 3 181.864044 65.4079189 92.1961607 0.185753 1635
1637 3 182.191969 65.706693 92.5376546 0.185753 1636
1638 3 182.601757 65.9788311 92.8728713 0.185753 1637
1639 3 183.04654 66.1942633 93.1410373 0.185753 1638
1640 3 183.516161 66.2699412 93.2148776 0.185753 1639
1641 3 183.999635 66.2483305 93.1404072 0.185753 1640
1642 3 184.472198 66.3354669 93.1826151 0.185753 1641
1643 3 184.925296 66.58335 93.3553796 0.185753 1642
1644 3 185.360266 66.9468132 93.4356994 0.185753 1643
1645 3 185.74032 67.36875 93.431452 0.185753 1644
1646 3 185.956167 67.7221178 93.5889182 0.185753 1645
1647 3 186.254501 68.1042114 93.6990353 0.185753 1646
1648 3 186.46957 68.4839466 93.7993172 0.185753 1647
1649 3 186.826717 68.8538704 93.9473567 0.185753 1648
1650 3 187.223033 69.1741483 94.2189377 0.185753 1649
1651 3 180.253366 62.7506398 92.4662585 0.185753 1628
1652 3 180.012067 62.7556244 92.796306 0.185753 1651
1653 3 179.686598 62.5808008 93.1025477 0.185753 1652
1654 3 179.47342 62.6141377 93.4374443 0.185753 1653
1655 3 179.179099 62.6167272 93.7655666 0.185753 1654
1656 3 178.537222 62.7169133 94.0903056 0.185753 1655
1657 3 179.063464 62.1780188 94.5990591 0.185753 1656
1658 3 179.202359 61.6720601 94.9599726 0.185753 1657
1659 3 179.122852 61.2128053 95.2584126 0.185753 1658
1660 3 178.776733 60.8590422 95.5180717 0.185753 1659
1661 3 178.337991 60.8077601 95.7471047 0.185753 1660
1662 3 177.870926 60.7680978 95.8256689 0.185753 1661
1663 3 177.395021 60.7326289 95.8541166 0.185753 1662
1664 3 178.029415 62.9060293 94.5608821 0.185753 1656
1665 3 177.544046 63.1732694 94.8296471 0.185753 1664
1666 3 177.069643 63.4253717 95.144267 0.185753 1665
1667 3 176.627942 63.676435 95.4719162 0.185753 1666
1668 3 176.269675 63.9381123 95.7922835 0.185753 1667
1669 3 176.125036 64.231327 96.0773218 0.185753 1668
1670 3 176.059177 64.5756369 96.2406142 0.185753 1669
1671 3 176.385826 65.1004098 95.9967484 0.185753 1670
1672 3 176.529169 65.6006593 95.7724761 0.185753 1671
1673 3 176.596735 66.0553802 95.6320314 0.185753 1672
1674 3 176.644167 66.5216883 95.3954206 0.185753 1673
1675 3 176.682627 66.943108 95.1173234 0.185753 1674
1676 3 176.714047 67.2168139 94.8126124 0.185753 1675
1677 3 175.607536 64.8538096 96.4954845 0.185753 1670
1678 3 175.191989 65.1692392 96.6570952 0.185753 1677
1679 3 174.854633 65.4727067 96.8690351 0.185753 1678
1680 3 174.733941 65.8235896 96.9960366 0.185753 1679
1681 3 174.692357 66.1763005 97.1265446 0.185753 1680
1682 3 174.671972 66.4867699 97.3536579 0.185753 1681
1683 3 174.657721 66.7902858 97.5370486 0.185753 1682
1684 3 174.618865 66.9929217 97.8244826 0.185753 1683
1685 3 174.521207 67.0218661 98.137702 0.185753 1684
1686 3 174.288625 67.0286839 98.4594552 0.185753 1685
1687 3 174.171878 67.1705818 98.8024252 0.185753 1686
1688 3 173.725775 67.4755937 98.9384828 0.185753 1687
1689 3 173.278682 67.7158076 99.1985721 0.185753 1688
1690 3 172.840052 67.8806175 99.5023625 0.185753 1689
1691 3 172.422876 67.8823986 99.8140093 0.185753 1690
1692 3 172.080392 67.8678018 100.134797 0.185753 1691
1693 3 171.93859 67.9650979 100.473872 0.185753 1692
1694 3 171.847798 67.9908067 100.810585 0.185753 1693
1695 3 171.733915 68.0886607 101.150857 0.185753 1694
1696 3 171.475208 68.0756875 101.47768 0.185753 1695
1697 3 171.276866 68.077846 101.807402 0.185753 1696
1698 3 170.956745 68.213638 102.140065 0.185753 1697
1699 3 170.629916 68.3569379 102.471718 0.185753 1698
1700 3 170.399782 68.3869179 102.798998 0.185753 1699
1701 3 170.050295 68.4486613 103.12092 0.185753 1700
1702 3 169.658373 68.3381211 103.426129 0.185753 1701
1703 3 169.284122 68.0758142 103.710264 0.185753 1702
1704 3 169.033017 67.9246428 103.971637 0.185753 1703
1705 3 168.666365 67.8441024 104.146313 0.185753 1704
1706 3 168.266422 67.8770593 104.100882 0.185753 1705
1707 3 167.856926 67.9587061 104.13211 0.185753 1706
1708 3 167.462535 68.1825772 104.287737 0.185753 1707
1709 3 167.100618 68.4956281 104.391555 0.185753 1708
1710 3 166.804516 68.822735 104.543373 0.185753 1709
1711 3 166.681342 69.2086543 104.567204 0.185753 1710
1712 3 166.571346 69.6401217 104.4681 0.185753 1711
1713 3 166.315009 70.0400546 104.456466 0.185753 1712
1714 3 166.04074 70.4138667 104.524304 0.185753 1713
1715 3 165.868725 70.8470925 104.41716 0.185753 1714
1716 3 165.572541 71.2607474 104.343079 0.185753 1715
1717 3 165.232245 71.6685171 104.236664 0.185753 1716
1718 3 164.879882 72.0758441 104.001511 0.185753 1717
1719 3 164.515267 72.3759179 103.744102 0.185753 1718
1720 3 164.167596 72.7605161 103.558677 0.185753 1719
1721 3 163.850664 73.2058604 103.273673 0.185753 1720
1722 3 163.58755 73.6363948 102.951487 0.185753 1721
1723 3 163.449925 73.958496 102.620152 0.185753 1722
1724 3 163.281215 74.3831926 102.282566 0.185753 1723
1725 3 163.243922 74.8079418 101.954097 0.185753 1724
1726 3 163.230732 75.1310199 101.63871 0.185753 1725
1727 3 163.209395 75.561741 101.357587 0.185753 1726
1728 3 163.089262 76.0011834 101.163611 0.185753 1727
1729 3 163.094623 76.4691719 100.882915 0.185753 1728
1730 3 163.160275 76.9012761 100.569765 0.185753 1729
1731 3 163.282674 77.1952754 100.246147 0.185753 1730
1732 3 163.172758 77.5297272 99.9031414 0.185753 1731
1733 3 163.046906 77.7000756 99.5564145 0.185753 1732
1734 3 162.762507 77.7582118 99.1980334 0.185753 1733
1735 3 162.409629 77.6406984 98.833325 0.185753 1734
1736 3 174.613547 67.0767106 99.153486 0.185753 1687
1737 3 175.037573 66.8610799 99.831002 0.185753 1736
1738 3 176.047462 66.3340635 99.9873409 0.185753 1737
1739 3 176.727296 66.1149268 99.9851643 0.185753 1738
1740 3 177.283227 65.9579743 99.806256 0.185753 1739
1741 3 177.791658 65.9524313 99.6170056 0.185753 1740
1742 3 178.268788 65.9420793 99.5327142 0.185753 1741
1743 3 178.719107 65.8885021 99.4487665 0.185753 1742
1744 3 179.120305 65.7101905 99.2607542 0.185753 1743
1745 3 179.385927 65.4703403 99.1248467 0.185753 1744
1746 3 179.788332 65.3228124 98.9479651 0.185753 1745
1747 3 180.237486 65.3598628 98.8986354 0.185753 1746
1748 3 180.703516 65.5892851 98.9068237 0.185753 1747
1749 3 174.851584 66.588223 99.842374 0.185753 1737
1750 3 174.958755 66.4656804 99.9201263 0.185753 1749
1751 3 175.037573 66.8610799 99.831002 0.185753 1750
1752 3 174.583461 67.3191545 100.190948 0.185753 1751
1753 3 174.584278 67.6151257 100.553169 0.185753 1752
1754 3 174.578027 67.7408977 100.900507 0.185753 1753
1755 3 174.575937 67.9428977 101.253056 0.185753 1754
1756 3 174.724139 68.3171028 101.361513 0.185753 1755
1757 3 175.001437 68.6670324 101.547078 0.185753 1756
1758 3 175.226458 69.0396284 101.618013 0.185753 1757
1759 3 175.605209 69.4073839 101.616035 0.185753 1758
1760 3 176.04187 69.7132146 101.488482 0.185753 1759
1761 3 176.499482 70.1163366 101.411051 0.185753 1760
1762 3 176.960641 70.5943121 101.253331 0.185753 1761
1763 3 177.394605 71.0750797 101.129298 0.185753 1762
1764 3 177.744308 71.4879629 101.1853 0.185753 1763
1765 3 177.905909 71.9456972 101.094973 0.185753 1764
1766 3 178.008323 72.3774951 101.064516 0.185753 1765
1767 3 178.138861 72.8113065 101.035562 0.185753 1766
1768 3 178.412593 73.2764063 100.952362 0.185753 1767
1769 3 178.619258 73.6864366 100.999779 0.185753 1768
1770 3 178.95184 74.0463924 101.198564 0.185753 1769
1771 3 179.295401 74.4192156 101.363572 0.185753 1770
1772 3 179.546967 74.8831902 101.275913 0.185753 1771
1773 3 179.929037 75.3709866 101.146744 0.185753 1772
1774 3 180.34794 75.8230979 101.112097 0.185753 1773
1775 3 174.593715 67.4803509 101.416721 0.185753 1755
1776 3 174.66571 67.0744922 101.447913 0.185753 1775
1777 3 174.882269 66.7162873 101.410927 0.185753 1776
1778 3 175.016812 66.4197164 101.285062 0.185753 1777
1779 3 175.219508 66.2837323 100.98061 0.185753 1778
1780 3 175.228745 66.4238567 100.536522 0.185753 1779
1781 3 175.037573 66.8610799 99.831002 0.185753 1780
1782 3 204.41846 70.4465583 87.7111874 0.185753 723
1783 3 204.52788 70.1790566 88.0329903 0.185753 1782
1784 3 204.80527 69.904114 88.3650465 0.185753 1783
1785 3 205.100262 69.8485381 88.7223186 0.185753 1784
1786 3 205.331978 69.7382397 89.0704349 0.185753 1785
1787 3 205.333039 69.6066012 89.4031318 0.185753 1786
1788 3 205.532116 69.4680896 89.7474373 0.185753 1787
1789 3 171.265214 77.4617161 78.7513451 0.185753 -1
1790 3 171.584128 77.6498024 79.1360714 0.185753 1789
1791 3 171.781591 77.7136614 79.4975883 0.185753 1790
1792 3 172.059326 77.8333101 79.8729594 0.185753 1791
1793 3 172.257211 77.8148119 80.2291132 0.185753 1792
1794 3 172.577323 77.7562798 80.5971076 0.185753 1793
