# Supplementary material for: Communication from Learned to Innate Olfactory Processing Centers Is Required for Memory Retrieval in Drosophila
Source: Neuron. 2018 Nov 7;100(3):651–668.e8. doi: 10.1016/j.neuron.2018.08.037 (PMC6226615; doi:10.1016/j.neuron.2018.08.037)
Supplement: Data S1. SWC Files Containing the EM and Light Microscopy Reconstructions of the Different Neurons Used in This Study [file mmc5.zip › Light_PD2a1_cell1_GMR_37G11_AE_01-20140618_19_B6-Aligned63xScale_c0.swc]

# SWC format file
# based on specifications at http://research.mssm.edu/cnic/swc.html
# Created by nat::write.neuron.swc
# PointNo Label X Y Z Radius Parent 
1 1 178.579412 47.923019 65.6905431 0.185753 -1
2 0 178.661596 47.7030374 65.9979037 0.185753 1
3 0 178.831132 47.3646642 66.2928658 0.185753 2
4 0 178.821599 47.0503977 66.5934904 0.185753 3
5 0 178.646632 46.9442493 66.9158289 0.185753 4
6 0 178.584153 46.6634415 67.2198453 0.185753 5
7 0 178.599209 46.426881 67.526202 0.185753 6
8 0 178.718917 46.1008318 67.8224206 0.185753 7
9 0 178.627746 45.8370493 68.1273855 0.185753 8
10 0 178.713069 45.4962029 68.4222477 0.185753 9
11 0 178.624873 45.2137873 68.7245268 0.185753 10
12 0 178.758446 44.8336799 69.0144451 0.185753 11
13 0 178.811975 44.4505183 69.3046794 0.185753 12
14 0 178.871517 44.1772012 69.6049938 0.185753 13
15 0 179.015186 43.8439694 69.8986107 0.185753 14
16 0 178.947272 43.5867982 70.200874 0.185753 15
17 0 179.093118 43.2780402 70.4963975 0.185753 16
18 0 179.15829 43.0757222 70.8027382 0.185753 17
19 0 179.228271 42.8803575 71.1096263 0.185753 18
20 0 179.395002 42.6004179 71.4077341 0.185753 19
21 0 179.381212 42.4177183 71.7157299 0.185753 20
22 0 179.193977 42.2516421 72.024934 0.185753 21
23 0 179.149622 42.0701106 72.3322026 0.185753 22
24 0 179.228737 41.7961108 72.6298329 0.185753 23
25 0 179.062978 41.612294 72.9356142 0.185753 24
26 0 178.994105 41.4703199 73.2457867 0.185753 25
27 0 178.978564 41.3323063 73.5563886 0.185753 26
28 0 179.026537 41.1645051 73.8640401 0.185753 27
29 0 179.212462 40.9038065 74.1626812 0.185753 28
30 0 179.269562 40.7396817 74.4706529 0.185753 29
31 0 179.279816 40.6104894 74.7818476 0.185753 30
32 0 179.278764 40.4900829 75.0937178 0.185753 31
33 0 179.291033 40.3613982 75.4046756 0.185753 32
34 0 179.354826 40.1992973 75.7124389 0.185753 33
35 0 179.560217 39.9455961 76.0119042 0.185753 34
36 0 179.651321 39.7880158 76.3205221 0.185753 35
37 0 179.743613 39.6706822 76.6337797 0.185753 36
38 0 179.954424 39.5784834 76.9522626 0.185753 37
39 0 180.02441 39.4808363 77.2674963 0.185753 38
40 0 180.047553 39.3816284 77.5815292 0.185753 39
41 0 180.070999 39.2833621 77.8955383 0.185753 40
42 0 180.142087 39.1895243 78.21104 0.185753 41
43 0 180.355846 39.1081351 78.5313842 0.185753 42
44 0 180.45189 39.01694 78.8478351 0.185753 43
45 0 180.549164 38.9259918 79.1643183 0.185753 44
46 0 180.767815 38.8457578 79.485234 0.185753 45
47 0 180.850226 38.7537699 79.8011927 0.185753 46
48 0 180.900501 38.6590289 80.115857 0.185753 47
49 0 180.990347 38.5679247 80.4319224 0.185753 48
50 0 181.2308 38.4905432 80.7538891 0.185753 49
51 0 181.383355 38.4062968 81.0724969 0.185753 50
52 0 181.621103 38.3319056 81.3947646 0.185753 51
53 0 181.702055 38.2492518 81.7112897 0.185753 52
54 0 181.726944 38.1764825 82.027163 0.185753 53
55 0 181.739927 38.1416863 82.3471806 0.185753 54
56 0 181.772819 38.2111224 82.6805644 0.185753 55
57 0 181.87698 38.1844141 83.0040353 0.185753 56
58 0 182.174859 38.1362243 83.3306232 0.185753 57
59 0 182.480712 38.0745028 83.6555326 0.185753 58
60 0 182.616897 37.9937597 83.9725919 0.185753 59
61 0 182.736791 37.914953 84.2890954 0.185753 60
62 0 182.977109 37.8609868 84.6120426 0.185753 61
63 0 183.093782 37.83472 84.9343622 0.185753 62
64 0 183.219544 37.912298 85.2695895 0.185753 63
65 0 183.493471 37.8998314 85.5975034 0.185753 64
66 0 183.703054 37.8417082 85.9173543 0.185753 65
67 0 184.072302 37.7826189 86.2410706 0.185753 66
68 0 184.483712 37.7213509 86.5649392 0.185753 67
69 0 184.862442 37.6552269 86.8865603 0.185753 68
70 0 185.101413 37.5775635 87.2024131 0.185753 69
71 0 185.453348 37.515249 87.5224142 0.185753 70
72 0 185.7845 37.4665784 87.8428182 0.185753 71
73 0 185.940926 37.4446598 88.1616029 0.185753 72
74 0 186.092607 37.5337531 88.4933141 0.185753 73
75 0 186.395405 37.545798 88.8184099 0.185753 74
76 0 186.665568 37.5549937 89.1417133 0.185753 75
77 0 186.687003 37.6340315 89.467717 0.185753 76
78 0 186.98161 37.6267753 89.7882908 0.185753 77
79 0 187.356589 37.5888801 90.1059947 0.185753 78
80 0 187.700001 37.546665 90.4218792 0.185753 79
81 0 187.869041 37.5240602 90.7362741 0.185753 80
82 0 188.044827 37.608104 91.0630607 0.185753 81
83 0 188.400134 37.6005732 91.3814702 0.185753 82
84 0 188.80297 37.560671 91.6963122 0.185753 83
85 0 189.170179 37.517439 92.0097074 0.185753 84
86 0 189.384183 37.4990847 92.3229565 0.185753 85
87 0 189.670959 37.5991848 92.6510013 0.185753 86
88 0 189.814708 37.5938206 92.9638057 0.185753 87
89 0 189.970354 37.5895422 93.2766447 0.185753 88
90 0 190.304786 37.6943002 93.6051141 0.185753 89
91 0 190.648875 37.6888357 93.9207173 0.185753 90
92 0 190.863478 37.6452177 94.2293636 0.185753 91
93 0 191.17435 37.6336826 94.5435697 0.185753 92
94 0 191.410565 37.7241468 94.8681708 0.185753 93
95 0 191.798185 37.7185706 95.1848992 0.185753 94
96 0 192.243386 37.6943007 95.5012095 0.185753 95
97 0 192.712079 37.7138878 95.8235254 0.185753 96
98 0 193.195802 37.8879665 96.1635773 0.185753 97
99 0 193.681424 38.0789393 96.5018013 0.185753 98
100 0 194.160932 38.168906 96.8145397 0.185753 99
101 0 194.643445 38.3493739 97.1001396 0.185753 100
102 0 195.123515 38.4990037 97.2789284 0.185753 101
103 0 195.605149 38.7571315 97.5063327 0.185753 102
104 0 196.087791 39.0863152 97.6407833 0.185753 103
105 0 196.566625 39.4038253 97.7378901 0.185753 104
106 0 197.038389 39.6180339 97.8125219 0.185753 105
107 0 197.509795 39.9428545 97.9092577 0.185753 106
108 0 197.977153 40.2987248 98.0386418 0.185753 107
109 0 198.438243 40.6398988 98.2408813 0.185753 108
110 0 198.897759 41.0318251 98.3337033 0.185753 109
111 0 199.355366 41.4717556 98.3153492 0.185753 110
112 0 199.806452 41.883402 98.3629209 0.185753 111
113 0 200.252565 42.2878193 98.4246737 0.185753 112
114 0 200.694816 42.7014943 98.4609539 0.185753 113
115 0 201.134879 43.152898 98.4045399 0.185753 114
116 0 201.569927 43.583942 98.3868727 0.185753 115
117 0 202.003083 44.0445657 98.2833388 0.185753 116
118 0 202.433051 44.4886447 98.1756604 0.185753 117
119 0 202.859229 44.8538997 98.1408793 0.185753 118
120 0 203.287358 45.1297488 98.0335504 0.185753 119
121 0 203.708749 45.4848611 97.9968772 0.185753 120
122 0 204.128707 45.901524 97.8822482 0.185753 121
123 0 204.54757 46.2938498 97.7581841 0.185753 122
124 0 204.967055 46.5515645 97.6845925 0.185753 123
125 0 205.382655 46.9597807 97.5421024 0.185753 124
126 0 205.795816 47.4253945 97.3724666 0.185753 125
127 0 206.207297 47.9126048 97.1914015 0.185753 126
128 0 206.617359 48.4071286 97.0046486 0.185753 127
129 0 207.025807 48.9019358 96.8138752 0.185753 128
130 0 207.431639 49.3901704 96.6186949 0.185753 129
131 0 207.831752 49.8581163 96.4165535 0.185753 130
132 0 208.217719 50.2712055 96.2005395 0.185753 131
133 0 208.566912 50.5389592 95.9529178 0.185753 132
134 0 208.800565 50.815373 95.6916872 0.185753 133
135 0 209.139572 51.2320271 95.4633333 0.185753 134
136 0 209.512916 51.6976675 95.243644 0.185753 135
137 0 209.883924 52.1685807 95.0209448 0.185753 136
138 0 210.213198 52.6047303 94.7847538 0.185753 137
139 0 210.419078 52.9292453 94.515742 0.185753 138
140 0 210.691269 53.3160122 94.260284 0.185753 139
141 0 210.889743 53.6356464 93.9850786 0.185753 140
142 0 211.195584 54.0558148 93.7319985 0.185753 141
143 0 211.501477 54.4774167 93.4757139 0.185753 142
144 0 211.699923 54.7999903 93.1934184 0.185753 143
145 0 211.970613 55.1911873 92.9241986 0.185753 144
146 0 212.170257 55.5167959 92.6379796 0.185753 145
147 0 212.478979 55.9464151 92.3714031 0.185753 146
148 0 212.791256 56.3811159 92.1025611 0.185753 147
149 0 213.005818 56.7243824 91.8128543 0.185753 148
150 0 213.317177 57.1613119 91.5388446 0.185753 149
151 0 213.623643 57.5952913 91.2614523 0.185753 150
152 0 213.819927 57.9245616 90.9632119 0.185753 151
153 0 214.082544 58.3189535 90.6748047 0.185753 152
154 0 214.263683 58.6353507 90.3718304 0.185753 153
155 0 214.52496 59.0306454 90.0807664 0.185753 154
156 0 214.718962 59.3612323 89.778281 0.185753 155
157 0 215.020663 59.7983977 89.4914681 0.185753 156
158 0 215.325163 60.2396974 89.2040667 0.185753 157
159 0 215.532843 60.5864875 88.9020699 0.185753 158
160 0 215.834238 61.0269328 88.6133053 0.185753 159
161 0 216.129323 61.462214 88.3234517 0.185753 160
162 0 216.314869 61.789173 88.0185995 0.185753 161
163 0 216.561791 62.1779073 87.7227158 0.185753 162
164 0 216.722221 62.4805524 87.4156348 0.185753 163
165 0 216.943515 62.8445107 87.1176897 0.185753 164
166 0 217.056179 63.0996146 86.8058175 0.185753 165
167 0 217.162003 63.3477841 86.4939954 0.185753 166
168 0 217.355915 63.6847828 86.1953546 0.185753 167
169 0 217.446257 63.9173218 85.8835648 0.185753 168
170 0 217.514817 64.1276771 85.5698407 0.185753 169
171 0 217.621861 64.3768026 85.2626299 0.185753 170
172 0 217.866231 64.7651656 84.9761241 0.185753 171
173 0 218.113037 65.1560815 84.6915872 0.185753 172
174 0 218.233226 65.4184937 84.3904055 0.185753 173
175 0 218.343105 65.670274 84.089069 0.185753 174
176 0 218.548684 66.0191809 83.8032571 0.185753 175
177 0 218.684767 66.2973163 83.5086418 0.185753 176
178 0 218.885866 66.6413543 83.2253162 0.185753 177
179 0 218.986194 66.8827574 82.9280249 0.185753 178
180 0 219.086458 67.1238889 82.6319111 0.185753 179
181 0 219.287418 67.4672861 82.352874 0.185753 180
182 0 219.427305 67.7485013 82.0655868 0.185753 181
183 0 219.648104 68.1121255 81.7927409 0.185753 182
184 0 219.810742 68.4174184 81.5119693 0.185753 183
185 0 220.081245 68.8346135 81.2508443 0.185753 184
186 0 220.372932 69.2796639 80.9959449 0.185753 185
187 0 220.622174 69.6991259 80.7378683 0.185753 186
188 0 220.724595 70.0165415 80.4618849 0.185753 187
189 0 220.789589 70.4175927 80.1967363 0.185753 188
190 0 220.914569 70.819188 79.93541 0.185753 189
191 0 220.872765 71.130932 79.6558942 0.185753 190
192 0 221.014359 71.5444947 79.3991892 0.185753 191
193 0 221.12977 71.9833821 79.1461355 0.185753 192
194 0 221.367457 72.4078853 78.8976356 0.185753 193
195 0 221.614432 72.7556872 78.6396866 0.185753 194
196 0 221.767177 72.8889696 78.3473158 0.185753 195
197 0 221.963713 73.16262 78.0777418 0.185753 196
198 0 222.051038 73.3649935 77.7934739 0.185753 197
199 0 222.126224 73.572116 77.5098068 0.185753 198
200 0 222.274615 73.8653653 77.2425677 0.185753 199
201 0 222.295721 74.0540084 76.9545997 0.185753 200
202 0 222.221388 74.2016753 76.6565979 0.185753 201
203 0 221.988072 74.331493 76.3490438 0.185753 202
204 0 222.367689 74.3446748 76.1392817 0.185753 203
205 0 222.755189 74.2367534 75.9989024 0.185753 204
206 0 223.134812 74.2371829 75.8201115 0.185753 205
207 0 223.516382 74.211544 75.7040901 0.185753 206
208 0 223.900741 74.1223189 75.5167311 0.185753 207
209 0 224.281835 74.093828 75.4025133 0.185753 208
210 0 224.660606 74.0852138 75.2297871 0.185753 209
211 0 225.047572 73.9528792 75.1063216 0.185753 210
212 0 225.428756 73.8999203 74.9438341 0.185753 211
213 0 225.817828 73.738219 74.8609027 0.185753 212
214 0 226.203408 73.6410271 74.8107527 0.185753 213
215 0 226.591238 73.49829 74.7270555 0.185753 214
216 0 226.96857 73.5021192 74.563078 0.185753 215
217 0 227.345752 73.5209074 74.4368786 0.185753 216
218 0 227.7198 73.5605135 74.2066557 0.185753 217
219 0 228.097423 73.5250715 73.9242891 0.185753 218
220 0 228.469037 73.5910604 73.6436676 0.185753 219
221 0 228.838942 73.689203 73.3669148 0.185753 220
222 0 229.209577 73.7825994 73.0999691 0.185753 221
223 0 229.583711 73.8298428 72.8585207 0.185753 222
224 0 229.967221 73.7435911 72.683558 0.185753 223
225 0 230.342955 73.77051 72.4409364 0.185753 224
226 0 230.718061 73.8027328 72.1707422 0.185753 225
227 0 231.098621 73.7379652 71.8851449 0.185753 226
228 0 231.477265 73.7244139 71.63692 0.185753 227
229 0 231.862933 73.6145024 71.4601317 0.185753 228
230 0 232.239559 73.6305143 71.2207306 0.185753 229
231 0 232.613367 73.654168 70.961801 0.185753 230
232 0 232.98719 73.5749895 70.7063299 0.185753 231
233 0 233.345061 73.5275108 70.5379395 0.185753 232
234 0 233.660065 73.4480188 70.274333 0.185753 233
235 0 233.856572 73.4707006 69.991449 0.185753 234
236 0 234.14373 73.5010954 69.7016551 0.185753 235
237 0 234.435767 73.4361379 69.3959505 0.185753 236
238 0 234.633112 73.4260014 69.1077957 0.185753 237
239 0 234.945415 73.3451097 68.843553 0.185753 238
240 0 235.292653 73.329047 68.6780703 0.185753 239
241 0 235.635473 73.3439405 68.4314651 0.185753 240
242 0 235.941126 73.271842 68.1360254 0.185753 241
243 0 236.120947 73.2576844 67.8345918 0.185753 242
244 0 236.365916 73.1735941 67.5186246 0.185753 243
245 0 236.525921 73.1540363 67.2100213 0.185753 244
246 0 236.772011 73.0670464 66.89275 0.185753 245
247 0 236.954478 73.045717 66.5869753 0.185753 246
248 0 237.266764 72.9575427 66.2790473 0.185753 247
249 0 237.624529 72.9359188 65.997908 0.185753 248
250 0 238.006204 72.8291826 65.7369083 0.185753 249
251 0 238.395114 72.7534701 65.5705636 0.185753 250
252 0 238.789505 72.6134101 65.3152071 0.185753 251
253 0 239.18433 72.4932045 65.0505451 0.185753 252
254 0 239.574401 72.4988905 64.846527 0.185753 253
255 0 239.96633 72.5077245 64.7696614 0.185753 254
256 0 240.359403 72.5099458 64.7244268 0.185753 255
257 0 240.753648 72.4893305 64.6470079 0.185753 256
258 0 241.149858 72.4068533 64.441349 0.185753 257
259 0 241.542711 72.4095394 64.234373 0.185753 258
260 0 241.937738 72.3715822 64.0862722 0.185753 259
261 0 242.335117 72.2373246 63.8294234 0.185753 260
262 0 242.729645 72.1051187 63.5383988 0.185753 261
263 0 243.113366 72.0782306 63.253431 0.185753 262
264 0 243.479823 72.0027703 62.9544324 0.185753 263
265 0 243.792243 72.0416423 62.672643 0.185753 264
266 0 243.971381 72.1073764 62.3896495 0.185753 265
267 0 244.199633 72.1539854 62.1055428 0.185753 266
268 0 244.311756 72.1006261 61.7981942 0.185753 267
269 0 244.41172 72.1500705 61.5094181 0.185753 268
270 0 244.601927 72.2405969 61.2327573 0.185753 269
271 0 244.677729 72.3355286 60.9520088 0.185753 270
272 0 244.716115 72.4183527 60.6679116 0.185753 271
273 0 244.756311 72.4607147 60.3777435 0.185753 272
274 0 244.838958 72.3938799 60.0726168 0.185753 273
275 0 245.03718 72.4099875 59.7959076 0.185753 274
276 0 245.151314 72.3971707 59.5291636 0.185753 275
277 0 245.294414 72.2313777 59.2861023 0.185753 276
278 0 245.598513 72.0066899 59.1715815 0.185753 277
279 0 245.961518 71.8540833 59.1162526 0.185753 278
280 0 246.349549 71.6048107 59.0422094 0.185753 279
281 0 246.746238 71.370143 58.9219111 0.185753 280
282 0 247.1425 71.1669624 58.9616009 0.185753 281
283 0 247.541813 70.8926977 58.9003573 0.185753 282
284 0 247.942135 70.6423438 58.7259317 0.185753 283
285 0 248.340666 70.4237801 58.5923461 0.185753 284
286 0 248.737445 70.3946993 58.4171657 0.185753 285
287 0 249.13303 70.4028519 58.2839202 0.185753 286
288 0 249.525903 70.3313032 58.3176639 0.185753 287
289 0 249.920189 70.2158152 58.2556161 0.185753 288
290 0 250.317474 69.9317381 58.017048 0.185753 289
291 2 250.715965 69.4582045 57.6943821 0.185753 290
292 2 251.352181 69.512488 57.6178785 0.185753 291
293 2 251.838728 69.4901132 57.7074064 0.185753 292
294 2 252.276957 69.4815846 57.7597962 0.185753 293
295 2 252.523467 69.4539286 57.464626 0.185753 294
296 2 252.621706 69.2724886 57.1349876 0.185753 295
297 2 252.664581 69.0326174 56.792159 0.185753 296
298 2 252.689246 68.7725218 56.4446426 0.185753 297
299 2 252.454908 68.8508952 56.1516046 0.185753 298
300 2 252.369143 68.8930361 55.8570976 0.185753 299
301 2 252.339625 68.8216555 55.5431239 0.185753 300
302 2 252.328942 68.8454616 55.2478518 0.185753 301
303 2 252.632863 68.9710744 54.9847382 0.185753 302
304 2 252.845484 69.0970386 54.7196248 0.185753 303
305 2 253.171185 69.2297315 54.4638332 0.185753 304
306 2 253.539774 69.3753684 54.2229579 0.185753 305
307 2 253.924092 69.5524699 54.0179059 0.185753 306
308 2 254.31292 69.8103927 53.9057368 0.185753 307
309 2 254.697401 69.8754939 53.9591941 0.185753 308
310 2 255.084571 69.925669 53.9415299 0.185753 309
311 2 255.475001 70.0033621 53.821292 0.185753 310
312 2 255.863959 70.0568098 53.7406623 0.185753 311
313 2 256.254315 70.1317131 53.6055105 0.185753 312
314 2 256.642069 70.1730195 53.5435853 0.185753 313
315 2 257.029361 70.2142414 53.4800597 0.185753 314
316 2 257.417822 70.288941 53.3387611 0.185753 315
317 2 257.802396 70.3410829 53.2419393 0.185753 316
318 2 258.182173 70.4148659 53.0802872 0.185753 317
319 2 258.544014 70.4527779 52.9557356 0.185753 318
320 2 258.864506 70.4844993 52.7313439 0.185753 319
321 2 259.071744 70.4097021 52.4462883 0.185753 320
322 2 259.370995 70.4381136 52.1716021 0.185753 321
323 2 259.712561 70.4272533 51.8782929 0.185753 322
324 2 260.003894 70.2729172 51.5552102 0.185753 323
325 2 260.150695 70.0975217 51.2237221 0.185753 324
326 2 260.29836 70.0128483 50.9100452 0.185753 325
327 2 260.587686 69.8110369 50.5769395 0.185753 326
328 2 260.923057 69.5695299 50.2371165 0.185753 327
329 2 261.255301 69.3270012 49.896964 0.185753 328
330 2 261.532019 69.1217602 49.5626516 0.185753 329
331 2 261.645143 69.0298308 49.2460331 0.185753 330
332 2 261.702181 68.8368191 48.9071374 0.185753 331
333 2 262.080911 68.5017654 48.9398881 0.185753 332
334 2 262.465118 68.3584698 48.7981789 0.185753 333
335 2 262.84943 68.1291383 48.6017154 0.185753 334
336 2 263.232995 67.8662334 48.499074 0.185753 335
337 2 263.617932 67.710406 48.4553195 0.185753 336
338 2 264.003096 67.4910898 48.4094307 0.185753 337
339 2 264.38999 67.391282 48.3820384 0.185753 338
340 2 264.777789 67.2950874 48.3273292 0.185753 339
341 2 265.165932 67.0896349 48.1717657 0.185753 340
342 2 265.554098 66.8478243 48.0999995 0.185753 341
343 2 265.943429 66.7279683 48.1034145 0.185753 342
344 2 266.332841 66.5915457 48.1643942 0.185753 343
345 2 266.722061 66.405691 48.0476429 0.185753 344
346 2 267.108889 66.2607111 47.9728565 0.185753 345
347 2 267.487539 65.9915873 47.8430146 0.185753 346
348 2 267.844874 65.7267918 47.5878424 0.185753 347
349 2 268.144694 65.4761623 47.2852844 0.185753 348
350 2 268.292802 65.2635738 46.9645078 0.185753 349
351 2 268.437926 65.174169 46.6608521 0.185753 350
352 2 268.7251 64.9962035 46.3454153 0.185753 351
353 2 269.047742 64.8270947 46.033462 0.185753 352
354 2 269.334149 64.7729148 45.7421581 0.185753 353
355 2 269.474222 64.6308154 45.4256935 0.185753 354
356 2 269.609232 64.5583355 45.122715 0.185753 355
357 2 269.874016 64.3593412 44.8035383 0.185753 356
358 2 270.137977 64.1092548 44.4751144 0.185753 357
359 2 270.26912 63.8323575 44.1336262 0.185753 358
360 2 270.66522 63.5186174 43.7658324 0.185753 359
361 2 271.061565 63.1661804 43.3547449 0.185753 360
362 2 271.457585 62.6977408 42.8117838 0.185753 361
363 2 272.104121 62.8241436 42.5996126 0.185753 362
364 2 272.598466 62.8928078 42.3807239 0.185753 363
365 2 273.034267 62.8181578 42.1752697 0.185753 364
366 2 273.448446 62.8028344 42.0980848 0.185753 365
367 2 273.854335 62.803755 42.040619 0.185753 366
368 2 274.256852 62.7951254 41.9149651 0.185753 367
369 2 274.659408 63.0469781 41.9157922 0.185753 368
370 2 275.061837 63.3539509 41.9341177 0.185753 369
371 2 275.46378 63.5687856 41.88067 0.185753 370
372 2 275.86609 63.7556272 41.9444786 0.185753 371
373 2 276.267532 63.7777847 41.8151588 0.185753 372
374 2 276.669397 63.9356699 41.6856662 0.185753 373
375 2 277.072091 64.2375647 41.6708663 0.185753 374
376 2 277.678527 64.3282943 42.1892318 0.185753 375
377 2 278.084152 64.2999312 42.5638185 0.185753 376
378 2 278.290238 64.2355258 42.8793081 0.185753 377
379 2 278.501641 64.1985294 43.1816382 0.185753 378
380 2 278.524829 64.2623021 43.4824497 0.185753 379
381 2 278.784249 64.2129957 43.7581916 0.185753 380
382 2 279.134048 64.1126339 43.9940369 0.185753 381
383 2 279.518011 63.9726962 44.1356569 0.185753 382
384 2 279.915777 63.6379268 44.305509 0.185753 383
385 2 280.31882 63.3068403 44.4579656 0.185753 384
386 2 280.723055 63.1826615 44.5295791 0.185753 385
387 2 281.127743 63.1271032 44.5737866 0.185753 386
388 2 277.093671 64.8471637 41.9630242 0.185753 375
389 2 277.133849 65.3416752 42.1235764 0.185753 388
390 2 277.231382 65.7945839 42.2372387 0.185753 389
391 2 277.482143 66.2381634 42.3417033 0.185753 390
392 2 278.12527 66.441557 42.3649884 0.185753 391
393 2 278.605685 66.8127206 42.3695154 0.185753 392
394 2 278.99972 67.1633868 42.5375606 0.185753 393
395 2 279.296036 67.5439351 42.6774612 0.185753 394
396 2 279.386263 67.9097803 42.8407213 0.185753 395
397 2 279.358072 68.3450345 42.8494848 0.185753 396
398 2 279.182489 68.7479923 42.9111571 0.185753 397
399 2 279.085108 69.1259946 43.0319294 0.185753 398
400 2 278.966447 69.4501791 43.2613569 0.185753 399
401 2 278.704938 69.7678473 43.4881381 0.185753 400
402 2 278.439443 70.1325637 43.6142618 0.185753 401
403 2 278.305058 70.5167255 43.7109138 0.185753 402
404 2 278.164919 70.9015773 43.803961 0.185753 403
405 2 277.876451 71.2701483 43.9157843 0.185753 404
406 2 277.550919 71.6003419 44.1029 0.185753 405
407 2 277.262702 71.961744 44.2277397 0.185753 406
408 2 277.12276 72.3257042 44.3597428 0.185753 407
409 2 276.987982 72.656372 44.5598129 0.185753 408
410 2 276.721303 73.0160469 44.6878206 0.185753 409
411 2 277.12363 66.6950497 42.8688554 0.185753 391
412 2 276.805233 67.0463163 43.2553239 0.185753 411
413 2 276.608982 67.3749051 43.5651045 0.185753 412
414 2 276.336808 67.7245712 43.7647759 0.185753 413
415 2 276.116755 68.0497611 44.0008393 0.185753 414
416 2 276.128844 68.409013 44.1868642 0.185753 415
417 2 275.981041 68.7355485 44.4146952 0.185753 416
418 2 275.925588 69.0912228 44.5897996 0.185753 417
419 2 275.904698 69.4238006 44.8138095 0.185753 418
420 2 275.895792 69.7879252 44.9683303 0.185753 419
421 2 275.887767 70.1425076 45.1347361 0.185753 420
422 2 275.870376 70.4380692 45.4064153 0.185753 421
423 2 275.824579 70.6964927 45.7131906 0.185753 422
424 2 275.702924 70.9040436 46.0202134 0.185753 423
425 2 275.784092 71.008659 46.3106345 0.185753 424
426 2 275.747774 71.2331818 46.5880933 0.185753 425
427 2 275.958182 71.5422062 46.8057313 0.185753 426
428 2 276.220811 71.8351508 47.0916403 0.185753 427
429 2 276.393494 72.1288931 47.3744225 0.185753 428
430 2 276.646821 72.4521142 47.5961682 0.185753 429
431 2 276.82803 72.726306 47.8919146 0.185753 430
432 2 277.116337 72.9638542 48.2172061 0.185753 431
433 2 277.394282 73.1368329 48.5426263 0.185753 432
434 2 277.533194 73.1563749 48.8399343 0.185753 433
435 2 272.051584 63.3886976 43.0978709 0.185753 362
436 2 272.436453 63.9720404 43.1680222 0.185753 435
437 2 272.595117 64.4530827 43.2540052 0.185753 436
438 2 272.684285 64.8873661 43.3622147 0.185753 437
439 2 272.791211 65.2842979 43.5206914 0.185753 438
440 2 273.021057 65.6168413 43.8075263 0.185753 439
441 2 273.202385 65.8975801 44.1321115 0.185753 440
442 2 273.115149 66.091653 44.4444548 0.185753 441
443 2 273.071291 66.125077 44.7356591 0.185753 442
444 2 270.514071 63.3111519 44.3137043 0.185753 359
445 2 270.608045 62.7921849 44.4525765 0.185753 444
446 2 270.645521 62.3088063 44.4981246 0.185753 445
447 2 270.665057 61.8072638 44.5778932 0.185753 446
448 2 270.685805 61.3398498 44.5803375 0.185753 447
449 2 270.728838 60.8707754 44.5898585 0.185753 448
450 2 270.835287 60.4863497 44.4237672 0.185753 449
451 2 271.113443 60.1136049 44.2721821 0.185753 450
452 2 271.444505 59.6628945 44.3064785 0.185753 451
453 2 271.757145 59.2121959 44.3346858 0.185753 452
454 2 271.960106 58.8402606 44.1580398 0.185753 453
455 2 272.25837 58.4900254 43.9549641 0.185753 454
456 2 272.552196 58.0975084 43.8435806 0.185753 455
457 2 272.733838 57.6797927 43.7588088 0.185753 456
458 2 272.984186 57.2593036 43.6957928 0.185753 457
459 2 273.151573 56.8269747 43.6370881 0.185753 458
460 2 273.402332 56.3923164 43.6030857 0.185753 459
461 2 273.584668 55.9337616 43.6045305 0.185753 460
462 2 273.879721 55.4360844 43.7212673 0.185753 461
463 2 261.72702 68.9572293 48.6304478 0.185753 332
464 2 261.771151 69.0760163 48.3541012 0.185753 463
465 2 261.873028 69.1899876 48.078786 0.185753 464
466 2 262.128708 69.2913476 47.8063826 0.185753 465
467 2 262.405991 69.3470126 47.525883 0.185753 466
468 2 262.594019 69.2770272 47.2169346 0.185753 467
469 2 262.880479 69.3070336 46.9324067 0.185753 468
470 2 263.163732 69.3310876 46.6470936 0.185753 469
471 2 263.338538 69.2358906 46.3335622 0.185753 470
472 2 263.579804 69.2229589 46.0400363 0.185753 471
473 2 263.740459 69.141326 45.7296658 0.185753 472
474 2 263.981656 69.2071928 45.4540668 0.185753 473
475 2 264.156299 69.3474216 45.1929292 0.185753 474
476 2 264.434762 69.5803671 44.9606972 0.185753 475
477 2 264.707138 69.9982494 44.7787461 0.185753 476
478 2 264.851324 70.4572636 44.631399 0.185753 477
479 2 265.001357 70.8740121 44.5595721 0.185753 478
480 2 265.301389 71.2467127 44.4059161 0.185753 479
481 2 265.655772 71.3881611 44.183185 0.185753 480
482 2 266.02912 71.2965461 43.9194621 0.185753 481
483 2 266.410633 71.1528783 43.6854344 0.185753 482
484 2 266.79657 71.0854761 43.5800412 0.185753 483
485 2 267.184467 71.005503 43.4729491 0.185753 484
486 2 267.572841 70.8116228 43.2324291 0.185753 485
487 2 267.962003 70.5802506 42.9483557 0.185753 486
488 2 259.71382 70.7326844 52.5339451 0.185753 322
489 2 260.016902 71.0272939 52.889253 0.185753 488
490 2 260.198358 71.324638 53.2249532 0.185753 489
491 2 260.439798 71.6399912 53.5219128 0.185753 490
492 2 260.596458 72.0000875 53.7106069 0.185753 491
493 2 260.818466 72.3603713 53.9009601 0.185753 492
494 2 260.9344 72.6693309 54.1922941 0.185753 493
495 2 261.059043 72.9589215 54.5226697 0.185753 494
496 2 261.315825 73.2429639 54.8696969 0.185753 495
497 2 261.492998 73.7114872 54.7656985 0.185753 496
498 2 261.833989 74.1202575 54.7544889 0.185753 497
499 2 262.284601 74.4725132 54.7355313 0.185753 498
500 2 262.900154 74.7170137 54.6009435 0.185753 499
501 2 263.200615 74.715296 54.1295518 0.185753 500
502 2 263.410995 74.8470441 53.7995103 0.185753 501
503 2 263.735928 75.1151996 53.5546284 0.185753 502
504 2 264.099035 75.2559147 53.3344628 0.185753 503
505 2 264.4708 75.2759428 53.1802148 0.185753 504
506 2 264.836175 75.190897 52.9255915 0.185753 505
507 2 265.175945 75.1793511 52.6540896 0.185753 506
508 2 265.436633 75.0955252 52.3547636 0.185753 507
509 2 265.493575 75.1193279 52.0659014 0.185753 508
510 2 265.398177 75.1448848 51.7711034 0.185753 509
511 2 265.437137 75.0736204 51.4608544 0.185753 510
512 2 265.265174 75.0990166 51.1627138 0.185753 511
513 2 263.761013 74.4623848 54.5712233 0.185753 500
514 2 264.329695 74.3379943 54.5535594 0.185753 513
515 2 264.785984 74.216514 54.5190191 0.185753 514
516 2 265.197608 73.9736376 54.4216715 0.185753 515
517 2 265.594398 73.7594511 54.2296839 0.185753 516
518 2 265.986287 73.6227136 54.0897792 0.185753 517
519 2 266.376122 73.4231175 53.8506167 0.185753 518
520 2 263.007137 74.7664808 55.2816374 0.185753 500
521 2 262.843169 74.8521326 55.7334201 0.185753 520
522 2 262.62885 74.7986089 56.0695232 0.185753 521
523 2 262.543055 74.6850857 56.3635314 0.185753 522
524 2 262.505879 74.5276425 56.6354728 0.185753 523
525 2 262.485971 74.2985061 56.8835302 0.185753 524
526 2 262.469304 73.8982751 57.0820327 0.185753 525
527 2 262.451952 73.450101 57.2316543 0.185753 526
528 2 262.428147 73.0292921 57.2840162 0.185753 527
529 2 262.384522 72.7385245 57.0933227 0.185753 528
530 2 262.278775 72.5539069 56.8190796 0.185753 529
531 2 262.006783 72.5595761 56.5378018 0.185753 530
532 2 261.680815 72.6378643 56.2539152 0.185753 531
533 2 261.358771 72.7439661 55.9696353 0.185753 532
534 2 261.101976 72.8613223 55.6870802 0.185753 533
535 2 261.036488 72.9852782 55.4103259 0.185753 534
536 2 261.0914 73.1125149 55.1373491 0.185753 535
537 2 261.315825 73.2429639 54.8696969 0.185753 536
538 2 251.949366 68.933508 54.9780485 0.185753 302
539 2 251.570423 68.9960624 54.7300829 0.185753 538
540 2 251.192087 68.9838341 54.5486068 0.185753 539
541 2 250.823994 68.8917433 54.2686759 0.185753 540
542 2 250.474311 68.9143683 53.9793204 0.185753 541
543 2 250.170861 68.9639492 53.6851641 0.185753 542
544 2 249.987123 68.9809878 53.3867719 0.185753 543
545 2 249.72847 68.865856 53.0625779 0.185753 544
546 2 249.50796 68.7912467 52.7589731 0.185753 545
547 2 249.479309 68.5745641 52.4681873 0.185753 546
548 2 249.595502 68.2782336 52.2517601 0.185753 547
549 2 249.581897 67.9946731 51.9504666 0.185753 548
550 2 249.407128 67.7226108 51.6165028 0.185753 549
551 2 249.26165 67.4801095 51.2881071 0.185753 550
552 2 248.979308 67.3083356 50.9911311 0.185753 551
553 2 248.639311 67.3264594 50.8018075 0.185753 552
554 2 248.267954 67.4439633 50.8270311 0.185753 553
555 2 247.900593 67.5031138 50.7574553 0.185753 554
556 2 247.555013 67.571567 50.5439148 0.185753 555
557 2 247.254418 67.612522 50.2711239 0.185753 556
558 2 247.066207 67.5633666 49.9653008 0.185753 557
559 2 246.7754 67.6564206 49.6741997 0.185753 558
560 2 246.456665 67.8817366 49.406406 0.185753 559
561 2 246.166367 67.9698693 49.1190677 0.185753 560
562 2 245.979583 67.9113175 48.8271194 0.185753 561
563 2 245.678289 67.9280729 48.5922895 0.185753 562
564 2 245.324888 67.939774 48.482266 0.185753 563
565 2 244.951408 67.9750657 48.412681 0.185753 564
566 2 244.570278 68.0869673 48.3402121 0.185753 565
567 2 244.199602 68.0159144 48.144431 0.185753 566
568 2 243.821726 67.9911281 48.010557 0.185753 567
569 2 243.446029 68.009185 47.8333428 0.185753 568
570 2 243.062785 68.0013052 47.7436802 0.185753 569
571 2 242.676809 67.9840231 47.6826177 0.185753 570
572 2 253.078075 68.4878225 56.4046171 0.185753 298
573 2 253.466435 68.3127045 56.3849053 0.185753 572
574 2 253.854659 68.0675758 56.3515032 0.185753 573
575 2 254.24266 67.9050444 56.333529 0.185753 574
576 2 254.630635 67.6584812 56.2995506 0.185753 575
577 2 255.018467 67.4810578 56.2794969 0.185753 576
578 2 255.406426 67.1914675 56.2405436 0.185753 577
579 2 255.794418 66.9012794 56.2086613 0.185753 578
580 2 256.182086 66.7228372 56.2175255 0.185753 579
581 2 256.569617 66.4739192 56.2637482 0.185753 580
582 2 256.956019 66.3085832 56.4595808 0.185753 581
583 2 257.342584 66.1791803 56.7117156 0.185753 582
584 2 257.729722 66.0738877 56.9831116 0.185753 583
585 2 258.117423 66.0050707 57.2560949 0.185753 584
586 2 258.505317 66.0215731 57.514572 0.185753 585
587 2 258.894714 65.850899 57.6507327 0.185753 586
588 2 259.283124 65.7240637 57.8666541 0.185753 587
589 2 259.669026 65.6313485 58.0891877 0.185753 588
590 2 260.047576 65.5968968 58.2515868 0.185753 589
591 2 260.407183 65.5797202 58.5045445 0.185753 590
592 2 260.716167 65.6785878 58.8114435 0.185753 591
593 2 260.895431 65.7037014 59.1137594 0.185753 592
594 2 261.122882 65.8034903 59.4360101 0.185753 593
595 2 261.237512 65.7912594 59.735922 0.185753 594
596 2 260.871852 65.4533146 60.1504954 0.185753 595
597 2 260.528376 65.0318661 60.4356489 0.185753 596
598 2 260.247105 64.6380761 60.6837687 0.185753 597
599 2 260.128534 64.4116887 60.9494652 0.185753 598
600 2 260.050205 64.2499472 61.2190183 0.185753 599
601 2 259.930116 64.1146042 61.4825381 0.185753 600
602 2 259.644501 63.9939737 61.7241047 0.185753 601
603 2 259.295086 63.8971227 61.9174028 0.185753 602
604 2 258.919844 63.8566672 61.9878042 0.185753 603
605 2 258.534984 63.8374027 62.0176323 0.185753 604
606 2 258.147061 63.8249093 62.0485855 0.185753 605
607 2 257.759445 63.8111117 62.1233995 0.185753 606
608 2 257.375763 63.7863147 62.3286503 0.185753 607
609 2 256.999467 63.8536986 62.6011685 0.185753 608
610 2 256.648791 63.8022051 62.8724655 0.185753 609
611 2 256.359896 63.7077719 63.1454159 0.185753 610
612 2 256.230434 63.603191 63.4242613 0.185753 611
613 2 256.126781 63.5086759 63.7069847 0.185753 612
614 2 255.940847 63.4548446 63.9951355 0.185753 613
615 2 255.872677 63.515552 64.3071368 0.185753 614
616 2 255.857837 63.4702482 64.6023283 0.185753 615
617 2 255.876663 63.399355 64.8942811 0.185753 616
618 2 255.943042 63.3578308 65.1929125 0.185753 617
619 2 256.118465 63.4300539 65.514351 0.185753 618
620 2 256.191283 63.4056336 65.8163399 0.185753 619
621 2 256.229143 63.3862593 66.1183895 0.185753 620
622 2 256.264548 63.4786107 66.4395575 0.185753 621
623 2 256.336602 63.4962628 66.7490683 0.185753 622
624 2 256.512033 63.5833968 67.073143 0.185753 623
625 2 256.578732 63.5469561 67.3735569 0.185753 624
626 2 256.598134 63.4772432 67.6673858 0.185753 625
627 2 256.584421 63.4312664 67.964618 0.185753 626
628 2 256.518485 63.4898676 68.2781762 0.185753 627
629 2 256.338617 63.4355899 68.5704859 0.185753 628
630 2 256.251435 63.3445015 68.859428 0.185753 629
631 2 261.846114 66.0064676 60.0213162 0.185753 595
632 2 262.282799 66.1446287 60.2168352 0.185753 631
633 2 262.593241 66.3370596 60.5068691 0.185753 632
634 2 262.698429 66.494094 60.8185539 0.185753 633
635 2 262.705117 66.4996505 61.1124076 0.185753 634
636 2 262.618206 66.4846562 61.4050021 0.185753 635
637 2 262.739901 66.5645249 61.7222363 0.185753 636
638 2 262.801964 66.5416803 62.0196247 0.185753 637
639 2 251.339042 69.8687629 58.2521374 0.185753 291
640 2 251.818049 70.1262539 58.6321243 0.185753 639
641 2 252.243936 70.2085854 58.8486897 0.185753 640
642 2 252.654154 69.9181129 58.7527426 0.185753 641
643 2 252.662363 69.763373 58.1259461 0.185753 642
644 2 252.276957 69.4815846 57.7597962 0.185753 643
645 2 252.266233 69.1586338 58.8817223 0.185753 642
646 2 251.886476 68.5566778 59.0261716 0.185753 645
647 2 251.525655 68.0307779 59.142804 0.185753 646
648 2 251.211585 67.5745101 59.1600669 0.185753 647
649 2 251.015077 67.1306631 59.1843677 0.185753 648
650 2 250.735364 66.6534635 59.3141096 0.185753 649
651 2 250.477208 66.1849354 59.4904865 0.185753 650
652 2 250.364054 65.7752698 59.7007179 0.185753 651
653 2 250.275129 65.5357096 59.9502377 0.185753 652
654 2 250.120804 65.3477161 60.2094897 0.185753 653
655 2 250.13205 65.1417777 60.4732544 0.185753 654
656 2 250.318606 64.8323359 60.7255579 0.185753 655
657 2 250.47071 64.6375571 60.9979335 0.185753 656
658 2 250.738555 64.4852934 61.2826866 0.185753 657
659 2 251.001774 64.3491726 61.5702734 0.185753 658
660 2 251.134836 64.219144 61.854348 0.185753 659
661 2 252.74136 70.1140112 59.2494405 0.185753 642
662 2 252.531719 70.3455022 59.6005447 0.185753 661
663 2 252.209004 70.5764978 59.8226006 0.185753 662
664 2 251.841979 70.6517032 60.0806001 0.185753 663
665 2 251.459112 70.7729766 60.371852 0.185753 664
666 2 251.073376 70.7977572 60.6548022 0.185753 665
667 2 250.694496 70.8771081 60.9517476 0.185753 666
668 2 250.339851 70.8286283 61.2275668 0.185753 667
669 2 250.050054 70.7302129 61.4974694 0.185753 668
670 2 249.929921 70.6088357 61.770411 0.185753 669
671 2 249.860138 70.4619135 62.040992 0.185753 670
672 2 249.771627 70.261744 62.3013206 0.185753 671
673 2 249.576468 69.92787 62.5332131 0.185753 672
674 2 249.468515 69.6366237 62.7767619 0.185753 673
675 2 249.33912 69.2163661 62.996305 0.185753 674
676 2 249.444605 68.755596 63.2181276 0.185753 675
677 2 249.492399 68.2987879 63.4388777 0.185753 676
678 2 249.522862 67.8996658 63.669949 0.185753 677
679 2 249.557883 67.6716528 63.9326093 0.185753 678
680 2 249.62973 67.508859 64.2087389 0.185753 679
681 2 249.807453 67.3704612 64.4933661 0.185753 680
682 2 249.87711 67.2414044 64.7759708 0.185753 681
683 2 249.905589 67.1156891 65.058013 0.185753 682
684 2 249.91849 66.9910091 65.3400225 0.185753 683
685 2 249.925628 66.8664661 65.6222117 0.185753 684
686 2 249.930944 66.7416993 65.9046704 0.185753 685
687 0 221.614491 74.1737658 76.1310174 0.185753 203
688 0 221.236774 74.0958166 76.0629205 0.185753 687
689 0 220.858569 74.0325629 76.0957685 0.185753 688
690 0 220.473539 74.0548936 75.9834468 0.185753 689
691 0 220.088695 74.0753536 75.9315913 0.185753 690
692 0 219.701499 74.1266492 75.9080329 0.185753 691
693 0 219.307491 74.2722254 75.9090707 0.185753 692
694 0 218.919907 74.3169116 75.9064984 0.185753 693
695 0 218.534932 74.3166671 75.9184421 0.185753 694
696 0 218.151774 74.2825722 75.9778083 0.185753 695
697 0 217.763837 74.312179 75.8665406 0.185753 696
698 0 217.376484 74.3260715 75.7932905 0.185753 697
699 0 216.988027 74.3496398 75.7064733 0.185753 698
700 0 216.59623 74.41781 75.541318 0.185753 699
701 0 216.203282 74.4909626 75.4537208 0.185753 700
702 0 215.803316 74.6538302 75.378902 0.185753 701
703 0 215.409918 74.7233402 75.2171953 0.185753 702
704 0 215.024858 74.6608486 75.1290985 0.185753 703
705 0 214.652313 74.4140927 75.0507399 0.185753 704
706 0 214.283711 74.1049926 74.97588 0.185753 705
707 0 214.553825 73.7963962 74.9069546 0.185753 706
708 0 214.677004 73.5270144 74.7918929 0.185753 707
709 0 214.749935 73.3867908 74.5624905 0.185753 708
710 0 214.825213 73.4795168 74.3349524 0.185753 709
711 0 214.595305 73.7701261 74.1568845 0.185753 710
712 0 214.251345 74.0873464 74.1253279 0.185753 711
713 0 213.864406 74.4008179 74.1858052 0.185753 712
714 3 213.463804 74.6750847 74.3762814 0.185753 713
715 3 213.812114 75.1388251 74.1492822 0.185753 714
716 3 214.148036 75.578663 73.921439 0.185753 715
717 3 214.447859 75.9473165 73.68884 0.185753 716
718 3 214.651923 76.1263679 73.441784 0.185753 717
719 3 214.969209 76.1787657 73.2294921 0.185753 718
720 3 215.333296 76.0303979 73.1108641 0.185753 719
721 3 213.040511 75.140505 74.1000116 0.185753 714
722 3 212.643106 75.2448119 73.7762304 0.185753 721
723 3 212.292013 75.1958361 73.4389266 0.185753 722
724 3 211.961178 75.3559316 73.1356134 0.185753 723
725 3 211.743892 75.4203346 72.8397697 0.185753 724
726 3 211.426516 75.3395328 72.5527844 0.185753 725
727 3 211.062751 75.2954697 72.3589091 0.185753 726
728 3 210.683326 75.2562787 72.0914113 0.185753 727
729 3 210.280345 75.4485451 71.8540948 0.185753 728
730 3 209.87545 75.6005344 71.6868495 0.185753 729
731 3 209.460344 75.877058 71.4504047 0.185753 730
732 3 209.046269 76.0894468 71.1859159 0.185753 731
733 3 208.618598 76.3517459 70.953613 0.185753 732
734 3 208.176719 76.4607008 70.7985391 0.185753 733
735 3 207.678383 76.4277485 70.8904485 0.185753 734
736 3 207.025011 76.3429278 71.0551422 0.185753 735
737 3 206.647783 76.5382724 70.8219282 0.185753 736
738 3 206.29606 76.8326751 70.6812718 0.185753 737
739 3 206.052989 77.1652997 70.4756413 0.185753 738
740 3 205.704509 77.390021 70.2479551 0.185753 739
741 3 205.306686 77.6362838 70.095925 0.185753 740
742 3 204.900234 77.7945433 69.8505386 0.185753 741
743 3 204.485566 77.9288072 69.5920501 0.185753 742
744 3 204.05501 78.0805919 69.3875766 0.185753 743
745 3 203.584903 78.310432 69.3582265 0.185753 744
746 3 203.053407 78.6009428 69.1636146 0.185753 745
747 3 202.337317 79.1514812 68.934964 0.185753 746
748 3 202.228001 78.5130334 69.0903161 0.185753 747
749 3 201.941016 78.0838065 69.2022482 0.185753 748
750 3 201.575195 77.9298181 69.1649191 0.185753 749
751 3 201.18202 77.9158334 68.9714809 0.185753 750
752 3 200.781222 77.9424286 68.7553643 0.185753 751
753 3 200.384708 77.9525206 68.6277716 0.185753 752
754 3 200.015401 77.9774814 68.493327 0.185753 753
755 3 199.724801 78.0638453 68.2501364 0.185753 754
756 3 199.63623 78.2181947 67.9836362 0.185753 755
757 3 199.653413 78.4931454 67.7231961 0.185753 756
758 3 199.823389 78.6910297 67.4571763 0.185753 757
759 3 199.888165 78.8838502 67.1808997 0.185753 758
760 3 199.903812 79.1628837 66.9122529 0.185753 759
761 3 199.915766 79.3348232 66.6290454 0.185753 760
762 3 199.92669 79.4708134 66.34121 0.185753 761
763 3 202.187902 79.8126799 68.8235891 0.185753 747
764 3 201.956938 80.2872608 68.7993707 0.185753 763
765 3 201.869273 80.6985845 68.8220828 0.185753 764
766 3 201.876169 81.0876458 68.8660697 0.185753 765
767 3 202.023363 81.4732154 68.9266404 0.185753 766
768 3 202.077864 81.8507995 68.9819893 0.185753 767
769 3 202.469508 82.2315569 68.7675533 0.185753 768
770 3 202.869157 82.4959842 68.5486783 0.185753 769
771 3 203.255855 82.7802912 68.3643955 0.185753 770
772 3 203.634896 82.8685085 68.2368382 0.185753 771
773 3 203.968927 82.8283983 68.0044419 0.185753 772
774 3 204.136958 82.8627602 67.7432261 0.185753 773
775 3 201.97015 81.73881 69.2666538 0.185753 768
776 3 202.215427 81.2709694 69.5274478 0.185753 775
777 3 202.601391 80.4368321 69.748222 0.185753 776
778 3 202.257094 79.6792762 69.6196562 0.185753 777
779 3 202.337317 79.1514812 68.934964 0.185753 778
780 3 202.148605 80.8963655 69.470357 0.185753 777
781 3 202.601391 80.4368321 69.748222 0.185753 780
782 3 202.852436 80.2948504 70.43767 0.185753 781
783 3 202.943444 80.317577 70.9009235 0.185753 782
784 3 203.001777 80.2691925 71.2571942 0.185753 783
785 3 203.086683 80.2114075 71.567224 0.185753 784
786 3 202.865899 80.1824501 71.8140359 0.185753 785
787 3 202.537193 80.2781929 71.9795208 0.185753 786
788 3 202.226908 80.2400914 72.2126153 0.185753 787
789 3 202.046381 80.1549975 72.4810178 0.185753 788
790 3 201.815751 80.0485627 72.7559521 0.185753 789
791 3 201.726603 79.9395031 73.045463 0.185753 790
792 3 201.690261 79.8298807 73.3407582 0.185753 791
793 3 201.670603 79.7215537 73.6385029 0.185753 792
794 3 201.647916 79.6180299 73.9373684 0.185753 793
795 3 201.599352 79.5280099 74.2368484 0.185753 794
796 3 201.475937 79.4741519 74.5366449 0.185753 795
797 3 201.57761 79.5282479 74.8659451 0.185753 796
798 3 201.616969 79.4780403 75.1777501 0.185753 797
799 3 201.632608 79.3878307 75.4831502 0.185753 798
800 3 201.639324 79.2823287 75.7863964 0.185753 799
801 3 201.643104 79.1714068 76.0892061 0.185753 800
802 3 206.648845 75.9018087 71.152749 0.185753 736
803 3 206.271524 75.510941 71.1280934 0.185753 802
804 3 205.892337 75.1618241 71.0318049 0.185753 803
805 3 205.50968 74.88863 70.8426452 0.185753 804
806 3 205.11743 74.6946224 70.7434845 0.185753 805
807 3 204.730819 74.4010726 70.6646233 0.185753 806
808 3 204.343033 74.1009775 70.6017057 0.185753 807
809 3 203.947236 73.8822769 70.5658534 0.185753 808
810 3 203.558159 73.5429249 70.5505879 0.185753 809
811 3 203.169584 73.1331794 70.6146751 0.185753 810
812 3 202.781458 72.7407727 70.5972763 0.185753 811
813 3 202.391741 72.3655056 70.5541257 0.185753 812
814 3 201.99801 72.0261883 70.5151822 0.185753 813
815 3 201.595121 71.7796646 70.5146806 0.185753 814
816 3 201.196497 71.4002993 70.5819722 0.185753 815
817 3 200.800656 71.0134442 70.5581861 0.185753 816
818 3 200.404607 70.6330661 70.4930003 0.185753 817
819 3 200.006719 70.2818861 70.3950306 0.185753 818
820 3 199.605299 70.014254 70.2406195 0.185753 819
821 3 199.187895 69.8647274 70.2507125 0.185753 820
822 3 198.768409 69.8170858 70.1669938 0.185753 821
823 3 198.351224 69.851294 69.9378284 0.185753 822
824 3 197.933855 69.9241969 69.6666139 0.185753 823
825 3 197.513188 70.033026 69.4145362 0.185753 824
826 3 197.082266 70.212794 69.2617652 0.185753 825
827 3 196.647952 70.1866641 69.3428417 0.185753 826
828 3 196.214732 70.066424 69.4717515 0.185753 827
829 3 195.789669 69.8708763 69.5100493 0.185753 828
830 3 195.353518 69.8258971 69.5744236 0.185753 829
831 3 194.900765 69.9240021 69.7629156 0.185753 830
832 3 207.382399 76.6589006 71.6235484 0.185753 736
833 3 207.750921 76.7590569 72.0441009 0.185753 832
834 3 208.094647 76.8442697 72.4110536 0.185753 833
835 3 208.38204 76.7347581 72.7182209 0.185753 834
836 3 208.497169 76.4239815 72.9470543 0.185753 835
837 3 208.525931 76.0806242 73.0764793 0.185753 836
838 3 208.469113 75.7270155 73.282929 0.185753 837
839 3 208.642599 75.4991297 73.5497956 0.185753 838
840 3 208.244566 75.3527075 73.7681577 0.185753 839
841 3 207.848049 75.1840496 73.9344369 0.185753 840
842 3 207.458987 74.9488911 73.944015 0.185753 841
843 3 207.065126 74.7887533 73.8801604 0.185753 842
844 3 206.678546 74.5546975 73.7073588 0.185753 843
845 3 206.291805 74.278337 73.6260479 0.185753 844
846 3 205.897273 74.0636601 73.6278472 0.185753 845
847 3 205.508519 73.7091669 73.7430115 0.185753 846
848 3 205.078859 73.7906418 73.4555382 0.185753 847
849 3 204.628793 73.8546873 73.2096684 0.185753 848
850 3 204.118207 73.8683874 73.0885298 0.185753 849
851 3 203.447752 73.8598087 72.999461 0.185753 850
852 3 203.05657 73.2519614 73.5295355 0.185753 851
853 3 202.277372 72.4748681 73.3855728 0.185753 852
854 3 201.884287 72.1992507 73.1355312 0.185753 853
855 3 201.485558 71.9270636 73.0098158 0.185753 854
856 3 201.074705 71.7799122 72.9551638 0.185753 855
857 3 200.661173 71.6308481 72.9461471 0.185753 856
858 3 200.252487 71.3511385 73.0030867 0.185753 857
859 3 199.840402 71.1682988 72.9531589 0.185753 858
860 3 199.430974 70.8120856 73.0785315 0.185753 859
861 3 199.017945 70.4366687 73.2752015 0.185753 860
862 3 198.59428 70.1801437 73.5103108 0.185753 861
863 3 198.30109 70.6134446 73.341556 0.185753 862
864 3 198.160178 71.0155258 73.2943945 0.185753 863
865 3 198.056723 71.4093056 73.2776663 0.185753 864
866 3 197.914088 71.8100184 73.2307067 0.185753 865
867 3 197.616821 72.2404059 73.0625941 0.185753 866
868 3 198.160376 70.0431574 73.7839704 0.185753 862
869 3 197.748566 69.523328 74.0137649 0.185753 868
870 3 197.312648 69.6634905 73.8927013 0.185753 869
871 3 196.886631 69.4781209 73.9417869 0.185753 870
872 3 196.458953 69.3046156 73.9809017 0.185753 871
873 3 196.033958 69.0003365 74.0806563 0.185753 872
874 3 195.605369 68.7888078 74.1122034 0.185753 873
875 3 195.179362 68.4925836 74.1390763 0.185753 874
876 3 194.744875 68.237821 74.2658522 0.185753 875
877 3 194.313203 67.9178521 74.3460296 0.185753 876
878 3 193.872259 67.6406873 74.5384398 0.185753 877
879 3 193.430458 67.2806718 74.7621573 0.185753 878
880 3 192.981127 67.0228902 75.0135842 0.185753 879
881 3 192.529134 66.7652775 75.2700983 0.185753 880
882 3 192.077863 66.4068065 75.5136148 0.185753 881
883 3 191.621181 66.1428541 75.7599002 0.185753 882
884 3 191.16329 65.8702765 75.9800704 0.185753 883
885 3 190.708349 65.477652 76.1184038 0.185753 884
886 3 190.257599 65.1338185 76.0839521 0.185753 885
887 3 189.794798 64.836805 76.2338878 0.185753 886
888 3 189.326645 64.4559028 76.4415549 0.185753 887
889 3 188.853614 64.180628 76.6849894 0.185753 888
890 3 188.348142 63.9779446 76.6476403 0.185753 889
891 3 187.795366 63.6275257 76.6061813 0.185753 890
892 3 187.103701 63.2421659 76.6003842 0.185753 891
893 3 186.039589 62.4933378 76.658571 0.185753 892
894 3 186.331738 62.5728919 76.1532908 0.185753 893
895 3 186.409621 62.4488673 75.7383598 0.185753 894
896 3 186.339774 62.2965717 75.3599514 0.185753 895
897 3 186.509544 62.326015 75.0340539 0.185753 896
898 3 186.60306 62.3954574 74.7153103 0.185753 897
899 3 185.858054 62.0506779 76.6298491 0.185753 893
900 3 185.500018 61.5747475 76.6209261 0.185753 899
901 3 185.08607 61.061796 76.7027559 0.185753 900
902 3 184.704899 60.5827715 76.7209576 0.185753 901
903 3 184.461985 60.1320152 76.7708985 0.185753 902
904 3 184.128295 59.6718427 76.9498397 0.185753 903
905 3 183.882358 59.3265517 77.1967024 0.185753 904
906 3 183.500009 58.8619001 77.4419033 0.185753 905
907 3 183.034264 58.7694955 77.1601616 0.185753 906
908 3 182.557633 58.5331444 76.9416236 0.185753 907
909 3 182.090504 58.3881976 76.6400501 0.185753 908
910 3 181.640367 58.5492421 76.3413583 0.185753 909
911 3 181.319894 58.5161288 76.0134931 0.185753 910
912 3 181.151792 58.8080712 75.7436096 0.185753 911
913 3 180.922951 59.1952469 75.5334685 0.185753 912
914 3 180.835767 59.5994295 75.4688616 0.185753 913
915 3 180.783717 60.0138202 75.4412648 0.185753 914
916 3 180.696396 60.4417181 75.3790731 0.185753 915
917 3 180.469138 60.8997959 75.1760039 0.185753 916
918 3 180.307298 61.3826003 74.9264743 0.185753 917
919 3 180.008978 61.8543772 74.6521289 0.185753 918
920 3 179.764187 61.5063348 74.3563617 0.185753 919
921 3 179.736022 61.1662496 74.1484448 0.185753 920
922 3 179.912094 60.9023528 73.8618467 0.185753 921
923 3 179.989352 60.6975526 73.5412327 0.185753 922
924 3 180.039294 60.6489205 73.2238086 0.185753 923
925 3 180.313839 62.2980231 74.694931 0.185753 919
926 3 180.436892 62.7202266 74.710145 0.185753 925
927 3 180.489382 63.1342583 74.6693368 0.185753 926
928 3 180.51306 63.5458843 74.488681 0.185753 927
929 3 180.499578 63.8513955 74.2581322 0.185753 928
930 3 180.413046 64.2487382 74.0599108 0.185753 929
931 3 180.137569 64.6213551 73.9653721 0.185753 930
932 3 179.680926 64.9087508 73.8466905 0.185753 931
933 3 179.230891 65.1354235 73.5998843 0.185753 932
934 3 178.783921 65.4773073 73.3231207 0.185753 933
935 3 178.805189 65.9366202 73.0470674 0.185753 934
936 3 178.821883 66.3439896 72.7686369 0.185753 935
937 3 178.829901 66.5969812 72.4825745 0.185753 936
938 3 178.817419 66.8426828 72.2138991 0.185753 937
939 3 178.751552 67.2207083 72.0042271 0.185753 938
940 3 178.548019 67.6002806 71.9149359 0.185753 939
941 3 178.473874 68.0109255 71.85578 0.185753 940
942 3 178.439675 68.3546534 72.0401537 0.185753 941
943 3 178.436797 68.6787359 72.3061937 0.185753 942
944 3 178.489087 69.0109556 72.574059 0.185753 943
945 3 178.676593 69.3873815 72.7660119 0.185753 944
946 3 178.731213 69.7322482 72.9975281 0.185753 945
947 3 178.738578 70.0950911 73.1542067 0.185753 946
948 3 178.718851 70.4381114 73.3574408 0.185753 947
949 3 178.685002 70.8091992 73.4650783 0.185753 948
950 3 178.618429 71.1791975 73.5498471 0.185753 949
951 3 178.469418 71.5182975 73.6617444 0.185753 950
952 3 178.107066 71.7665369 73.8780286 0.185753 951
953 3 177.668089 71.9243214 74.1154259 0.185753 952
954 3 177.21212 71.8987261 74.3133936 0.185753 953
955 3 176.763573 71.8131367 74.4046946 0.185753 954
956 3 176.337504 71.6239526 74.5277408 0.185753 955
957 3 175.989213 71.2894182 74.5401654 0.185753 956
958 3 175.8212 70.9195776 74.5316144 0.185753 957
959 3 178.300824 65.4712147 73.493965 0.185753 934
960 3 177.824719 65.6200363 73.5562578 0.185753 959
961 3 177.346528 65.7208143 73.5684276 0.185753 960
962 3 176.858631 65.9261327 73.5767911 0.185753 961
963 3 176.342195 66.0877711 73.589177 0.185753 962
964 3 175.75143 66.0126477 73.6205775 0.185753 963
965 3 174.990267 65.7823655 73.4276468 0.185753 964
966 3 174.655896 65.8580176 73.087801 0.185753 965
967 3 174.439633 65.9453293 72.7571722 0.185753 966
968 3 174.102834 66.0234553 72.4173661 0.185753 967
969 3 174.244243 66.1617398 72.120603 0.185753 968
970 3 174.505087 66.3298262 71.839181 0.185753 969
971 3 174.6477 66.547682 71.5660476 0.185753 970
972 3 174.79447 66.9250193 71.3393527 0.185753 971
973 3 175.072424 67.3259143 71.2133781 0.185753 972
974 3 175.284432 67.7054827 70.9934041 0.185753 973
975 3 175.627344 67.9299687 70.7386436 0.185753 974
976 3 175.9511 68.0747832 70.463917 0.185753 975
977 3 176.087245 68.1344702 70.1634486 0.185753 976
978 3 176.153712 68.0608625 69.8451106 0.185753 977
979 3 176.195374 68.077466 69.5319241 0.185753 978
980 3 173.626162 65.841704 72.4463147 0.185753 968
981 3 173.171811 65.6276271 72.2298305 0.185753 980
982 3 172.748271 65.5011062 71.9285882 0.185753 981
983 3 172.393836 65.2606581 71.5905362 0.185753 982
984 3 172.223329 64.9934888 71.2529726 0.185753 983
985 3 174.609519 66.1195671 73.9482351 0.185753 965
986 3 174.364892 66.2435679 74.3388765 0.185753 985
987 3 174.036419 66.3867729 74.6772706 0.185753 986
988 3 173.795018 66.437404 74.997432 0.185753 987
989 3 173.423707 66.5553694 75.3052072 0.185753 988
990 3 173.051208 66.6023954 75.6048726 0.185753 989
991 3 172.808904 66.7743465 75.9216538 0.185753 990
992 3 172.476465 66.9457935 76.2289274 0.185753 991
993 3 172.222113 67.0279229 76.5325848 0.185753 992
994 3 171.817115 67.2140037 76.8193179 0.185753 993
995 3 171.35692 67.4292101 77.0745337 0.185753 994
996 3 170.880572 67.6254523 77.2530338 0.185753 995
997 3 170.409013 67.7330972 77.2336739 0.185753 996
998 3 169.926205 67.7759839 77.3624019 0.185753 997
999 3 169.454418 67.9377698 77.4949759 0.185753 998
1000 3 169.016459 68.1067796 77.4667051 0.185753 999
1001 3 168.653302 68.4750389 77.2966617 0.185753 1000
1002 3 168.44981 68.8984946 77.1622538 0.185753 1001
1003 3 168.191945 69.3838489 76.9074217 0.185753 1002
1004 3 168.073394 69.896158 76.6286151 0.185753 1003
1005 3 180.613078 65.0979767 74.0007654 0.185753 931
1006 3 181.08818 65.5879707 73.9984673 0.185753 1005
1007 3 181.547253 66.0109564 74.1920069 0.185753 1006
1008 3 181.985921 66.3204268 73.9419011 0.185753 1007
1009 3 182.374834 66.7728289 73.7193822 0.185753 1008
1010 3 182.621021 67.2512559 73.5341995 0.185753 1009
1011 3 182.956331 67.7264906 73.4681736 0.185753 1010
1012 3 183.260235 68.2137239 73.375912 0.185753 1011
1013 3 183.366972 68.6359792 73.3943617 0.185753 1012
1014 3 183.395319 69.0179444 73.4988384 0.185753 1013
1015 3 183.386821 69.3447457 73.7513699 0.185753 1014
1016 3 183.365281 69.6526276 74.0533494 0.185753 1015
1017 3 181.814213 66.2070809 74.5526775 0.185753 1007
1018 3 181.903381 66.2436876 74.8852491 0.185753 1017
1019 3 181.924332 66.2645974 75.2103313 0.185753 1018
1020 3 181.918014 66.3976731 75.5407137 0.185753 1019
1021 3 181.901137 66.4803466 75.8522636 0.185753 1020
1022 3 181.876813 66.7022215 76.1436397 0.185753 1021
1023 3 181.844822 66.9904215 76.3514138 0.185753 1022
1024 3 181.778585 67.2317623 76.6421594 0.185753 1023
1025 3 181.638778 67.3751334 76.9525667 0.185753 1024
1026 3 181.31293 67.2722883 77.2391567 0.185753 1025
1027 3 180.960761 66.9854478 77.5111928 0.185753 1026
1028 3 180.712394 66.7938428 77.8020868 0.185753 1027
1029 3 180.341811 66.6151597 78.0875517 0.185753 1028
1030 3 181.124007 58.0798992 76.5698253 0.185753 910
1031 3 180.612515 57.7203247 76.7799905 0.185753 1030
1032 3 180.100399 57.2760772 76.8885118 0.185753 1031
1033 3 179.576825 56.7678108 77.0697737 0.185753 1032
1034 3 179.173862 56.575586 76.7085459 0.185753 1033
1035 3 178.843792 56.5419235 76.3663703 0.185753 1034
1036 3 178.70726 56.5710952 76.0369937 0.185753 1035
1037 3 178.597334 56.5812682 75.7067669 0.185753 1036
1038 3 178.374462 56.4725027 75.3616799 0.185753 1037
1039 3 178.288551 56.4821328 75.0314326 0.185753 1038
1040 3 178.223477 56.5090462 74.7010111 0.185753 1039
1041 3 178.084787 56.4701907 74.3556124 0.185753 1040
1042 3 177.705149 56.2181523 73.9662421 0.185753 1041
1043 3 177.17649 55.8460432 73.5163715 0.185753 1042
1044 3 176.441477 55.3255642 72.9276395 0.185753 1043
1045 3 176.218222 55.1264111 72.5405045 0.185753 1044
1046 3 176.2411 55.0612122 72.1292429 0.185753 1045
1047 3 176.502006 54.9536678 71.5951053 0.185753 1046
1048 3 176.798556 55.068932 71.2839572 0.185753 1047
1049 3 176.894707 55.1542826 70.9675231 0.185753 1048
1050 3 176.863451 55.1870859 70.6448332 0.185753 1049
1051 3 176.65113 55.0929514 70.308893 0.185753 1050
1052 3 176.515545 55.1090472 69.9841927 0.185753 1051
1053 3 176.299912 55.143722 69.6610103 0.185753 1052
1054 3 176.235051 55.1569914 69.3369718 0.185753 1053
1055 3 176.236648 55.0544157 69.0026369 0.185753 1054
1056 3 176.311852 55.0287007 68.6758153 0.185753 1055
1057 3 176.518231 54.9468954 68.3445391 0.185753 1056
1058 3 176.60646 54.9934339 68.0278218 0.185753 1057
1059 3 176.650485 55.1092691 67.7253763 0.185753 1058
1060 3 176.680969 55.3047612 67.451095 0.185753 1059
1061 3 176.716329 55.6701775 67.247175 0.185753 1060
1062 3 176.757043 56.0624289 67.1868741 0.185753 1061
1063 3 176.819799 56.4703219 67.1704981 0.185753 1062
1064 3 176.943181 56.8979969 67.1420727 0.185753 1063
1065 3 177.226362 57.369517 67.0337167 0.185753 1064
1066 3 177.455255 57.8133029 67.0047959 0.185753 1065
1067 3 177.834096 58.2680279 66.9846187 0.185753 1066
1068 3 178.253092 58.7468614 66.9017187 0.185753 1067
1069 3 178.631452 59.1774456 66.9316828 0.185753 1068
1070 3 178.855589 59.5400544 67.044419 0.185753 1069
1071 3 179.122526 59.7873146 67.3052024 0.185753 1070
1072 3 179.217649 59.8176926 67.5982002 0.185753 1071
1073 3 179.247688 59.7662484 67.9032877 0.185753 1072
1074 3 179.255374 59.6871869 68.2126631 0.185753 1073
1075 3 176.893721 55.1632846 72.1479891 0.185753 1047
1076 3 176.760345 55.3211418 72.5671241 0.185753 1075
1077 3 176.441477 55.3255642 72.9276395 0.185753 1076
1078 3 175.433774 54.7352057 73.1807972 0.185753 1077
1079 3 174.451183 54.2598358 73.1209602 0.185753 1078
1080 3 174.108291 54.9848184 72.8670828 0.185753 1079
1081 3 173.816529 55.5538397 72.6154002 0.185753 1080
1082 3 173.707225 56.0583964 72.4080843 0.185753 1081
1083 3 173.61531 56.4904225 72.3174197 0.185753 1082
1084 3 173.42598 56.8805904 72.2200905 0.185753 1083
1085 3 173.407951 57.2533151 72.0033613 0.185753 1084
1086 3 173.489556 57.4692683 71.7305685 0.185753 1085
1087 3 173.72187 57.633704 71.4401676 0.185753 1086
1088 3 173.828514 57.7656066 71.1364417 0.185753 1087
1089 3 173.889072 57.8871361 70.827843 0.185753 1088
1090 3 173.937614 58.0103376 70.5179724 0.185753 1089
1091 3 173.997254 58.1491324 70.2092519 0.185753 1090
1092 3 174.103354 58.3331655 69.9052271 0.185753 1091
1093 3 174.338767 58.63752 69.6142909 0.185753 1092
1094 3 174.422818 58.8230152 69.3098755 0.185753 1093
1095 3 174.420049 58.9665353 68.9998798 0.185753 1094
1096 3 174.308892 59.1033282 68.6866765 0.185753 1095
1097 3 174.433877 59.294456 68.3840089 0.185753 1096
1098 3 174.429743 59.5899699 68.0869695 0.185753 1097
1099 3 174.258252 59.7762697 67.7765319 0.185753 1098
1100 3 174.207635 59.9632832 67.4694104 0.185753 1099
1101 3 174.214666 60.2291736 67.1705741 0.185753 1100
1102 3 174.25689 60.3297113 66.8590527 0.185753 1101
1103 3 174.365917 60.2563735 66.5344903 0.185753 1102
1104 3 174.658899 60.2283554 66.2179399 0.185753 1103
1105 3 174.966427 60.4814684 65.9266397 0.185753 1104
1106 3 175.097503 60.728331 65.6311748 0.185753 1105
1107 3 175.155874 60.7045726 65.3090294 0.185753 1106
1108 3 174.061411 53.7359127 73.2379576 0.185753 1079
1109 3 173.822344 53.2377602 73.2070095 0.185753 1108
1110 3 173.484901 52.5562529 73.3425576 0.185753 1109
1111 3 173.256381 51.5574575 73.514488 0.185753 1110
1112 3 173.307629 51.8154607 73.1856814 0.185753 1111
1113 3 173.306164 51.7035399 73.1152535 0.185753 1112
1114 3 173.277281 51.5105229 73.2666295 0.185753 1113
1115 3 173.256381 51.5574575 73.514488 0.185753 1114
1116 3 172.880665 51.2082973 73.9946879 0.185753 1115
1117 3 172.719525 51.1711222 74.3814729 0.185753 1116
1118 3 172.628775 51.1231413 74.7194313 0.185753 1117
1119 3 172.560456 51.1308719 75.0377732 0.185753 1118
1120 3 172.489594 51.3164596 75.3461478 0.185753 1119
1121 3 172.361811 51.5789217 75.6097037 0.185753 1120
1122 3 172.065587 51.8936576 75.7482664 0.185753 1121
1123 3 179.370099 56.5982465 77.3746385 0.185753 1033
1124 3 178.985261 56.3702439 77.6676093 0.185753 1123
1125 3 178.550834 56.0186911 77.9468204 0.185753 1124
1126 3 178.173372 55.7639491 78.2374018 0.185753 1125
1127 3 177.996185 55.5125595 78.5352389 0.185753 1126
1128 3 177.876923 55.1257046 78.8221298 0.185753 1127
1129 3 177.368599 54.7343206 78.7259292 0.185753 1128
1130 3 176.86724 54.4098406 78.5960888 0.185753 1129
1131 3 176.324023 53.7614255 78.639506 0.185753 1130
1132 3 176.021991 53.2101796 78.7820588 0.185753 1131
1133 3 175.482797 52.6302311 78.7914605 0.185753 1132
1134 3 174.730853 52.0084305 78.4248895 0.185753 1133
1135 3 174.927541 52.5245601 78.1539524 0.185753 1134
1136 3 174.756652 52.9965085 77.8660597 0.185753 1135
1137 3 174.470929 53.4169427 77.5693438 0.185753 1136
1138 3 174.206366 53.7277347 77.2635872 0.185753 1137
1139 3 174.11947 53.7615513 76.940345 0.185753 1138
1140 3 174.109466 53.8429908 76.6240663 0.185753 1139
1141 3 174.124869 53.9399364 76.3100425 0.185753 1140
1142 3 174.300859 51.4518242 78.5619355 0.185753 1134
1143 3 174.006656 50.8987479 78.5822818 0.185753 1142
1144 3 174.12229 50.3518266 78.2546802 0.185753 1143
1145 3 174.827455 50.2156335 77.9422578 0.185753 1144
1146 3 175.232396 50.1582418 77.6254548 0.185753 1145
1147 3 175.208434 49.9697464 77.2840211 0.185753 1146
1148 3 175.211084 49.7899416 76.9442713 0.185753 1147
1149 3 175.228769 49.7284782 76.6158163 0.185753 1148
1150 3 175.238682 49.6100603 76.2820275 0.185753 1149
1151 3 175.237699 49.6054849 75.9584397 0.185753 1150
1152 3 175.185526 49.5964866 75.6335146 0.185753 1151
1153 3 174.991321 49.4608858 75.2946911 0.185753 1152
1154 3 174.934895 49.3861943 74.9643033 0.185753 1153
1155 3 174.920132 49.183663 74.623215 0.185753 1154
1156 3 174.919155 48.9386691 74.2785341 0.185753 1155
1157 3 174.723938 50.9453592 78.5755435 0.185753 1144
1158 3 174.923257 51.3636213 78.7901254 0.185753 1157
1159 3 174.932021 51.7309202 78.7619486 0.185753 1158
1160 3 174.730853 52.0084305 78.4248895 0.185753 1159
1161 3 176.253677 53.8208336 79.1707572 0.185753 1131
1162 3 176.163531 53.7590873 79.5653995 0.185753 1161
1163 3 176.002651 53.6284925 79.9031649 0.185753 1162
1164 3 176.145514 53.45744 80.2308139 0.185753 1163
1165 3 176.278643 53.1438731 80.5378379 0.185753 1164
1166 3 176.602587 52.8958335 80.8560367 0.185753 1165
1167 3 177.009856 52.9422044 81.2052807 0.185753 1166
1168 3 177.084951 53.6031855 80.9440384 0.185753 1167
1169 3 177.142612 53.9942044 80.6557085 0.185753 1168
1170 3 177.203396 54.3917328 80.3679691 0.185753 1169
1171 3 177.264076 54.6702182 80.0687046 0.185753 1170
1172 3 177.348176 54.993975 79.7746191 0.185753 1171
1173 3 177.476476 55.1641548 79.4675216 0.185753 1172
1174 3 177.740448 55.2374947 79.1561471 0.185753 1173
1175 3 177.876923 55.1257046 78.8221298 0.185753 1174
1176 3 176.811739 52.47467 81.6831601 0.185753 1167
1177 3 176.517384 52.1762225 82.0480129 0.185753 1176
1178 3 176.371552 51.9075059 82.3746308 0.185753 1177
1179 3 176.26625 51.5132228 82.674628 0.185753 1178
1180 3 176.170994 51.0901719 82.6755478 0.185753 1179
1181 3 176.009314 50.6516491 82.7191455 0.185753 1180
1182 3 175.647841 50.1664043 82.8902409 0.185753 1181
1183 3 175.294257 49.7099687 83.1129336 0.185753 1182
1184 3 175.163225 49.3815739 83.3646904 0.185753 1183
1185 3 175.15899 48.9626523 83.5840511 0.185753 1184
1186 3 175.337999 48.5473529 83.7194278 0.185753 1185
1187 3 175.399534 48.0846712 83.9218849 0.185753 1186
1188 3 175.410784 47.8453822 83.5716299 0.185753 1187
1189 3 175.426152 47.6594908 83.2275663 0.185753 1188
1190 3 175.45178 47.6326334 82.9007772 0.185753 1189
1191 3 175.479458 47.62848 82.5765853 0.185753 1190
1192 3 175.502322 47.5329971 82.2429643 0.185753 1191
1193 3 175.531952 47.5409467 81.9203554 0.185753 1192
1194 3 175.824606 47.63334 84.2189571 0.185753 1187
1195 3 176.225735 47.2043586 84.516289 0.185753 1194
1196 3 176.548418 46.8374747 84.8160682 0.185753 1195
1197 3 176.655701 46.6315455 85.1239202 0.185753 1196
1198 3 176.681238 46.4869896 85.4349329 0.185753 1197
1199 3 176.676692 46.3656966 85.7471332 0.185753 1198
1200 3 176.662798 46.2524587 86.0596826 0.185753 1199
1201 3 176.246821 51.6571372 83.0161429 0.185753 1179
1202 3 176.216557 51.6508921 83.3424933 0.185753 1201
1203 3 176.181293 51.6009352 83.6644199 0.185753 1202
1204 3 176.141297 51.5697801 83.9881951 0.185753 1203
1205 3 176.091537 51.6385098 84.3219789 0.185753 1204
1206 3 175.988585 51.5817108 84.6405829 0.185753 1205
1207 3 175.762899 51.4550688 84.9460489 0.185753 1206
1208 3 175.727286 51.2853745 85.2560862 0.185753 1207
1209 3 175.878171 51.0133889 85.5642738 0.185753 1208
1210 3 175.917819 50.8417208 85.8775402 0.185753 1209
1211 3 175.91535 50.7086347 86.1928435 0.185753 1210
1212 3 175.896873 50.5905182 86.5089248 0.185753 1211
1213 3 175.871846 50.4783257 86.8252763 0.185753 1212
1214 3 175.842214 50.3684677 87.1415763 0.185753 1213
1215 3 175.804582 50.2592816 87.4574951 0.185753 1214
1216 3 175.746662 50.1493707 87.7721982 0.185753 1215
1217 3 175.634982 50.0362386 88.0836937 0.185753 1216
1218 3 175.381753 49.9140761 88.386732 0.185753 1217
1219 3 175.261541 49.8009231 88.6973515 0.185753 1218
1220 3 175.17528 49.6883414 89.0095773 0.185753 1219
1221 3 175.057152 49.5685936 89.3190744 0.185753 1220
1222 3 174.808988 49.4269701 89.6187881 0.185753 1221
1223 3 174.702931 49.2545305 89.9218808 0.185753 1222
1224 3 174.649607 48.9810331 90.2148713 0.185753 1223
1225 3 174.632333 48.8319037 90.524693 0.185753 1224
1226 3 174.64789 48.7586707 90.8455337 0.185753 1225
1227 3 174.725028 48.788454 91.1826186 0.185753 1226
1228 3 174.934151 48.655587 91.5056382 0.185753 1227
1229 3 175.018275 48.7000709 91.8447657 0.185753 1228
1230 3 175.054707 48.6719022 92.1719125 0.185753 1229
1231 3 183.663259 58.6308998 77.7539747 0.185753 906
1232 3 183.534309 58.2206253 78.0340579 0.185753 1231
1233 3 183.504062 57.8051302 78.3183061 0.185753 1232
1234 3 183.584697 57.4942914 78.6189638 0.185753 1233
1235 3 183.881193 57.0894903 78.9186087 0.185753 1234
1236 3 184.25035 56.6533459 79.2179501 0.185753 1235
1237 3 184.126233 56.2836473 79.0005561 0.185753 1236
1238 3 183.872955 55.845601 78.9311964 0.185753 1237
1239 3 183.764552 55.4856056 78.6941208 0.185753 1238
1240 3 183.689898 55.1450875 78.4166873 0.185753 1239
1241 3 183.572043 54.785974 78.1860009 0.185753 1240
1242 3 183.291259 54.3525774 78.1360346 0.185753 1241
1243 3 183.073369 53.8822749 78.2858223 0.185753 1242
1244 3 182.745942 53.4287892 78.5109365 0.185753 1243
1245 3 182.515585 53.1174401 78.7840014 0.185753 1244
1246 3 182.176984 52.7478819 79.0587902 0.185753 1245
1247 3 181.930056 52.5280735 79.356555 0.185753 1246
1248 3 181.554427 52.3495906 79.6560548 0.185753 1247
1249 3 181.193699 52.1997502 79.9594649 0.185753 1248
1250 3 181.00968 52.0939859 80.2731511 0.185753 1249
1251 3 180.847953 52.0387739 80.5926775 0.185753 1250
1252 3 180.575972 52.0915579 80.9195172 0.185753 1251
1253 3 180.42432 52.0612065 81.2416348 0.185753 1252
1254 3 183.79861 56.7274704 79.5388964 0.185753 1236
1255 3 183.382214 56.6339661 79.8428996 0.185753 1254
1256 3 183.094827 56.4517369 80.1417004 0.185753 1255
1257 3 182.674051 56.1128492 80.4155156 0.185753 1256
1258 3 182.231884 55.8630995 80.6901957 0.185753 1257
1259 3 181.842362 55.6236936 80.9469991 0.185753 1258
1260 3 181.656461 55.7369876 81.1934405 0.185753 1259
1261 3 181.496312 56.0181917 81.3131594 0.185753 1260
1262 3 181.180784 56.3366846 81.381844 0.185753 1261
1263 3 185.548863 62.8934662 77.2092014 0.185753 893
1264 3 185.060528 63.1564875 77.6187903 0.185753 1263
1265 3 184.572201 63.3098752 77.9680645 0.185753 1264
1266 3 184.082586 63.2716389 78.2778947 0.185753 1265
1267 3 183.594867 63.1753568 78.5749532 0.185753 1266
1268 3 183.115941 63.0964074 78.8721792 0.185753 1267
1269 3 182.663657 63.1274276 79.1818683 0.185753 1268
1270 3 182.277855 63.0634943 79.4848666 0.185753 1269
1271 3 182.073235 63.0119322 79.7989702 0.185753 1270
1272 3 181.870595 63.0341167 80.121087 0.185753 1271
1273 3 181.485052 62.8585728 80.4132596 0.185753 1272
1274 3 181.042453 62.888743 80.723759 0.185753 1273
1275 3 180.522302 62.900373 81.2354918 0.185753 1274
1276 3 180.007083 62.8022915 81.612426 0.185753 1275
1277 3 179.492142 62.6679101 81.9445647 0.185753 1276
1278 3 178.965321 62.0901512 82.1914132 0.185753 1277
1279 3 177.961433 61.8664075 82.4468611 0.185753 1278
1280 3 177.474903 61.8132536 82.4143359 0.185753 1279
1281 3 177.003863 62.1678205 82.4206681 0.185753 1280
1282 3 176.50095 61.7087602 82.3485764 0.185753 1281
1283 3 175.489575 61.4922226 82.6018541 0.185753 1282
1284 3 175.034641 61.5462702 82.2783074 0.185753 1283
1285 3 174.576806 61.5897521 81.9851905 0.185753 1284
1286 3 174.108622 61.6011522 81.7832724 0.185753 1285
1287 3 173.64968 61.6403109 81.5051678 0.185753 1286
1288 3 173.815331 61.7589002 81.1947681 0.185753 1287
1289 3 173.621113 61.8349709 80.8582592 0.185753 1288
1290 3 173.322324 61.878641 80.5126448 0.185753 1289
1291 3 173.069157 61.8670107 80.1658639 0.185753 1290
1292 3 173.057681 61.7209536 79.8246512 0.185753 1291
1293 3 173.259857 61.5878905 79.4989978 0.185753 1292
1294 3 173.373633 61.582881 79.179023 0.185753 1293
1295 3 173.47496 61.5884414 78.8613622 0.185753 1294
1296 3 173.627449 61.4979843 78.5445877 0.185753 1295
1297 3 173.479063 61.4692844 78.2280239 0.185753 1296
1298 3 173.330159 61.4075492 77.9440898 0.185753 1297
1299 3 172.993881 61.139375 77.7243827 0.185753 1298
1300 3 172.601923 60.7351468 77.7295573 0.185753 1299
1301 3 172.308718 60.3514613 77.715212 0.185753 1300
1302 3 171.843364 60.0102809 77.698895 0.185753 1301
1303 3 171.254076 59.8185679 77.7281895 0.185753 1302
1304 3 170.442822 59.6268249 77.8640317 0.185753 1303
1305 3 170.001103 59.9636447 77.5647333 0.185753 1304
1306 3 169.545544 60.1588881 77.2845555 0.185753 1305
1307 3 169.07762 60.3307602 77.0942411 0.185753 1306
1308 3 168.627343 60.6867619 76.8416035 0.185753 1307
1309 3 168.178071 61.0963528 76.5975373 0.185753 1308
1310 3 167.71707 61.4787411 76.443932 0.185753 1309
1311 3 167.22328 61.7210865 76.5560014 0.185753 1310
1312 3 166.712508 61.7980955 76.7496611 0.185753 1311
1313 3 166.207101 61.9276657 76.947493 0.185753 1312
1314 3 165.704275 61.9685064 77.0506612 0.185753 1313
1315 3 165.197309 61.9818991 77.2059409 0.185753 1314
1316 3 164.706948 62.1184733 77.296956 0.185753 1315
1317 3 164.204835 62.1179016 77.4337241 0.185753 1316
1318 3 163.710041 62.1127444 77.4805296 0.185753 1317
1319 3 170.228062 59.5122057 78.3658833 0.185753 1304
1320 3 169.880927 59.5097765 78.7431528 0.185753 1319
1321 3 169.564565 59.3646718 79.0647797 0.185753 1320
1322 3 169.500338 59.0839734 79.3764724 0.185753 1321
1323 3 169.198436 58.8677671 79.6700422 0.185753 1322
1324 3 169.905766 58.7451309 80.2382163 0.185753 1323
1325 3 170.409481 58.6504666 80.6692489 0.185753 1324
1326 3 170.760459 58.5602038 81.0424333 0.185753 1325
1327 3 170.857247 58.4551491 81.3794307 0.185753 1326
1328 3 170.839182 58.342909 81.701579 0.185753 1327
1329 3 170.730482 58.2241298 82.0147975 0.185753 1328
1330 3 170.464325 58.0929487 82.3155902 0.185753 1329
1331 3 170.311175 57.9716061 82.6246999 0.185753 1330
1332 3 168.717794 59.1533394 80.1838835 0.185753 1323
1333 3 168.276861 59.1792899 80.5559568 0.185753 1332
1334 3 167.96903 59.120442 80.8821098 0.185753 1333
1335 3 167.526683 59.0310154 81.1723743 0.185753 1334
1336 3 167.041737 58.9694277 81.4413142 0.185753 1335
1337 3 166.561351 59.0198889 81.682246 0.185753 1336
1338 3 166.097725 58.9714438 81.8244183 0.185753 1337
1339 3 165.67545 58.8054934 82.0512668 0.185753 1338
1340 3 165.394565 58.4956922 82.3123231 0.185753 1339
1341 3 165.046174 58.2473765 82.5862211 0.185753 1340
1342 3 164.799872 57.9474411 82.8688766 0.185753 1341
1343 3 164.479506 57.8068916 83.1614987 0.185753 1342
1344 3 164.276718 57.8149249 83.4782237 0.185753 1343
1345 3 163.980482 57.6856835 83.7759268 0.185753 1344
1346 3 163.799801 57.4170468 84.0703417 0.185753 1345
1347 3 163.618305 57.2445146 84.3739302 0.185753 1346
1348 3 163.281032 57.0996431 84.6680829 0.185753 1347
1349 3 173.141024 61.6128616 81.7187166 0.185753 1287
1350 3 172.650405 61.7197507 81.8615765 0.185753 1349
1351 3 172.152627 61.7070961 82.0769084 0.185753 1350
1352 3 171.676143 61.7206715 82.2968968 0.185753 1351
1353 3 171.271415 61.931329 82.4581544 0.185753 1352
1354 3 170.995762 62.1851299 82.7244951 0.185753 1353
1355 3 170.585704 62.4428618 83.0056497 0.185753 1354
1356 3 170.128154 62.7110096 83.2632467 0.185753 1355
1357 3 169.659111 63.0052592 83.4345321 0.185753 1356
1358 3 169.164468 63.2513442 83.6951298 0.185753 1357
1359 3 168.637215 63.4397151 83.9853806 0.185753 1358
1360 3 168.03317 63.5016763 84.2737922 0.185753 1359
1361 3 167.260997 63.6498273 84.5611244 0.185753 1360
1362 3 167.120286 64.2080814 84.758173 0.185753 1361
1363 3 166.801045 64.6239593 84.7496399 0.185753 1362
1364 3 166.388487 64.8151085 84.864786 0.185753 1363
1365 3 165.966149 65.1152054 84.9265058 0.185753 1364
1366 3 165.538854 65.4376043 85.0021299 0.185753 1365
1367 3 165.103169 65.714445 85.1742646 0.185753 1366
1368 3 164.668254 65.9478618 85.2861531 0.185753 1367
1369 3 164.213384 65.9752379 85.4571125 0.185753 1368
1370 3 163.758777 65.9579183 85.5595316 0.185753 1369
1371 3 163.299385 65.8913487 85.7350501 0.185753 1370
1372 3 162.84557 65.8390036 85.8581926 0.185753 1371
1373 3 162.38892 65.7568716 86.0905522 0.185753 1372
1374 3 161.936733 65.6880126 86.3616124 0.185753 1373
1375 3 161.497126 65.6858169 86.637949 0.185753 1374
1376 3 161.087171 65.8673415 86.8897378 0.185753 1375
1377 3 160.698369 66.1189513 87.0262737 0.185753 1376
1378 3 160.319809 66.2757069 87.1863012 0.185753 1377
1379 3 160.014899 66.6060631 87.2196949 0.185753 1378
1380 3 159.847323 67.0179969 87.162014 0.185753 1379
1381 3 160.014075 67.4981832 86.9595137 0.185753 1380
1382 3 160.192922 68.002571 86.6914487 0.185753 1381
1383 3 160.496062 68.4967304 86.4091905 0.185753 1382
1384 3 160.740575 68.9430752 86.1144477 0.185753 1383
1385 3 161.108622 69.2433507 85.8341195 0.185753 1384
1386 3 161.532217 69.5803294 85.5977234 0.185753 1385
1387 3 161.950105 69.7505335 85.4517815 0.185753 1386
1388 3 162.352794 69.928756 85.2118869 0.185753 1387
1389 3 162.698643 70.1683691 84.9439735 0.185753 1388
1390 3 162.885534 70.5825345 84.6833659 0.185753 1389
1391 3 163.046128 71.0359898 84.4881104 0.185753 1390
1392 3 162.859357 71.4333033 84.4406805 0.185753 1391
1393 3 162.537502 71.7480116 84.5126011 0.185753 1392
1394 3 162.162143 71.9979845 84.4515081 0.185753 1393
1395 3 161.784306 72.4284789 84.2372557 0.185753 1394
1396 3 161.4046 72.9065748 84.0191229 0.185753 1395
1397 3 161.023459 73.340616 83.9431225 0.185753 1396
1398 3 160.642324 73.7237869 83.9526954 0.185753 1397
1399 3 160.258356 73.9960796 84.0763093 0.185753 1398
1400 3 159.860299 74.120411 84.1098221 0.185753 1399
1401 3 159.459922 74.2016129 84.1247563 0.185753 1400
1402 3 159.065347 74.299144 84.1733439 0.185753 1401
1403 3 158.688954 74.4865646 84.3406487 0.185753 1402
1404 3 158.309757 74.6361929 84.4611501 0.185753 1403
1405 3 157.948949 74.8702489 84.6897887 0.185753 1404
1406 3 167.147804 63.4487601 85.0902823 0.185753 1361
1407 3 166.983697 63.2776394 85.4879348 0.185753 1406
1408 3 166.635191 63.080522 85.8194226 0.185753 1407
1409 3 166.253341 62.8035974 86.1225724 0.185753 1408
1410 3 165.991197 62.7159719 86.4450833 0.185753 1409
1411 3 165.576165 62.4378251 86.736139 0.185753 1410
1412 3 165.125474 62.2333927 87.0305646 0.185753 1411
1413 3 164.772899 61.9128552 86.6645997 0.185753 1412
1414 3 164.545229 61.5854322 86.3478241 0.185753 1413
1415 3 164.232106 61.2174997 86.1391667 0.185753 1414
1416 3 164.026232 60.8637092 85.9103593 0.185753 1415
1417 3 163.740392 60.464956 85.8071411 0.185753 1416
1418 3 163.595876 60.043191 85.8067164 0.185753 1417
1419 3 163.491577 59.5794857 85.9505035 0.185753 1418
1420 3 164.952407 62.3855087 87.3801618 0.185753 1412
1421 3 164.592674 62.3986057 87.7031363 0.185753 1420
1422 3 164.170613 62.4169504 88.0228068 0.185753 1421
1423 3 163.744037 62.5862351 88.3579427 0.185753 1422
1424 3 163.318861 62.7985644 88.6985263 0.185753 1423
1425 3 162.896097 62.9870609 89.0379695 0.185753 1424
1426 3 162.473029 63.0589616 89.3667906 0.185753 1425
1427 3 162.086247 63.2025068 89.7062808 0.185753 1426
1428 3 161.758199 63.2745727 90.0439003 0.185753 1427
1429 3 161.610581 63.4567371 90.40705 0.185753 1428
1430 3 161.986858 63.856922 90.4682517 0.185753 1429
1431 3 162.261269 64.2579867 90.5128166 0.185753 1430
1432 3 162.662286 64.6614618 90.5437595 0.185753 1431
1433 3 163.112915 65.0666015 90.5188437 0.185753 1432
1434 3 163.585853 65.4715107 90.3417815 0.185753 1433
1435 3 164.055368 65.7565915 90.1117105 0.185753 1434
1436 3 164.532602 66.0808937 89.9111911 0.185753 1435
1437 3 164.991195 66.234129 89.8159778 0.185753 1436
1438 3 165.448803 66.3537352 89.6974205 0.185753 1437
1439 3 165.89623 66.4243627 89.7471044 0.185753 1438
1440 3 166.35907 66.6147339 89.6374384 0.185753 1439
1441 3 166.828054 66.97609 89.5682229 0.185753 1440
1442 3 167.286333 67.4401429 89.4035159 0.185753 1441
1443 3 167.6827 67.9190601 89.2551512 0.185753 1442
1444 3 167.9052 68.3360261 89.2510201 0.185753 1443
1445 3 168.144314 68.6979626 89.3569051 0.185753 1444
1446 3 168.159923 68.9304608 89.6146801 0.185753 1445
1447 3 167.962815 68.9786113 89.9128672 0.185753 1446
1448 3 167.827481 69.0391758 90.2425937 0.185753 1447
1449 3 167.610075 68.885718 90.5636564 0.185753 1448
1450 3 167.594392 68.9206574 90.9147738 0.185753 1449
1451 3 167.312425 68.8676677 91.2436349 0.185753 1450
1452 3 166.949737 68.8202253 91.5685073 0.185753 1451
1453 3 166.608515 68.875118 91.9017488 0.185753 1452
1454 3 166.371881 68.8209503 92.2363344 0.185753 1453
1455 3 166.025477 68.7248051 92.5616856 0.185753 1454
1456 3 161.142584 63.1618043 90.6924995 0.185753 1429
1457 3 160.703276 63.080334 90.9959584 0.185753 1456
1458 3 160.296119 63.2319325 91.3095754 0.185753 1457
1459 3 159.904969 63.4713458 91.5891106 0.185753 1458
1460 3 159.524401 63.7393274 91.7552095 0.185753 1459
1461 3 159.141663 63.8978966 91.961953 0.185753 1460
1462 3 158.80033 64.1970467 92.1010448 0.185753 1461
1463 3 158.518717 64.5242003 92.3000342 0.185753 1462
1464 3 158.381836 64.8969234 92.3992451 0.185753 1463
1465 3 158.199709 65.2914365 92.4562395 0.185753 1464
1466 3 158.139717 65.6837631 92.5199549 0.185753 1465
1467 3 158.08721 66.0674337 92.615631 0.185753 1466
1468 3 157.935834 66.426952 92.8020926 0.185753 1467
1469 3 157.89107 66.8074153 92.911544 0.185753 1468
1470 3 157.852335 67.1886357 93.0191894 0.185753 1469
1471 3 157.72553 67.5505006 93.2002442 0.185753 1470
1472 3 157.734621 67.9376957 93.2849201 0.185753 1471
1473 3 157.831153 68.3347185 93.3282264 0.185753 1472
1474 3 158.054381 68.7353598 93.3455638 0.185753 1473
1475 3 158.18062 69.1628727 93.2962223 0.185753 1474
1476 3 158.279773 69.6394635 93.1060087 0.185753 1475
1477 3 158.295135 69.757344 92.7526242 0.185753 1476
1478 3 158.366847 70.286193 92.4210804 0.185753 1477
1479 3 158.059909 70.13342 92.0284333 0.185753 1478
1480 3 157.876898 70.0931756 91.6504699 0.185753 1479
1481 3 157.620911 70.0047729 91.2636945 0.185753 1480
1482 3 157.469359 70.0420698 90.8912756 0.185753 1481
1483 3 157.258127 70.1214831 90.5153821 0.185753 1482
1484 3 157.152363 70.1696237 90.1473943 0.185753 1483
1485 3 157.034712 70.1113132 89.7736789 0.185753 1484
1486 3 156.835506 70.1792763 89.3985251 0.185753 1485
1487 3 156.734437 70.2850289 89.0339796 0.185753 1486
1488 3 156.620991 70.4097893 88.6694786 0.185753 1487
1489 3 156.373049 70.5535928 88.2942961 0.185753 1488
1490 3 158.432703 70.6752251 92.0821639 0.185753 1478
1491 3 158.492757 70.9229484 91.736812 0.185753 1490
1492 3 158.592907 71.1543678 91.3941327 0.185753 1491
1493 3 158.819586 71.4784925 91.0655925 0.185753 1492
1494 3 158.939462 71.7041296 90.7243919 0.185753 1493
1495 3 158.321105 69.9728744 93.3533002 0.185753 1476
1496 3 158.362545 70.3494468 93.4715754 0.185753 1495
1497 3 158.389146 70.7374176 93.5581466 0.185753 1496
1498 3 158.371204 71.1155376 93.6794876 0.185753 1497
1499 3 158.234957 71.4520849 93.9379288 0.185753 1498
1500 3 158.187759 71.7661172 94.2515342 0.185753 1499
1501 3 175.469676 61.1696613 83.0680304 0.185753 1283
1502 3 175.501883 60.7541111 83.3590565 0.185753 1501
1503 3 175.675324 60.3523973 83.4834971 0.185753 1502
1504 3 175.693141 59.9203589 83.5721811 0.185753 1503
1505 3 175.593641 59.4331997 83.7539288 0.185753 1504
1506 3 175.335051 58.9266383 83.9303338 0.185753 1505
1507 3 175.21238 58.4644973 84.0303742 0.185753 1506
1508 3 175.127049 57.9908435 84.1948068 0.185753 1507
1509 3 175.055011 57.5530573 84.3088046 0.185753 1508
1510 3 174.949429 57.1197743 84.5276046 0.185753 1509
1511 3 174.767089 56.7785105 84.791626 0.185753 1510
1512 3 174.361474 56.3030915 85.0445983 0.185753 1511
1513 3 173.887657 55.7826787 85.2934476 0.185753 1512
1514 3 173.433755 55.2574488 85.5420559 0.185753 1513
1515 3 173.107946 54.7581578 85.7953986 0.185753 1514
1516 3 172.646043 54.2994428 86.0307046 0.185753 1515
1517 3 172.146219 53.9724462 86.2413994 0.185753 1516
1518 3 171.637755 53.5933046 86.3529708 0.185753 1517
1519 3 171.138621 53.2178508 86.5561156 0.185753 1518
1520 3 170.702483 53.0067164 86.815036 0.185753 1519
1521 3 170.413293 52.8800138 87.1058135 0.185753 1520
1522 3 170.00626 52.812492 87.3999948 0.185753 1521
1523 3 169.588903 52.8639528 87.7086865 0.185753 1522
1524 3 169.228049 52.8149184 88.0106778 0.185753 1523
1525 3 169.068063 52.7377244 88.3240583 0.185753 1524
1526 3 168.96524 52.6519312 88.6407574 0.185753 1525
1527 3 168.832702 52.568428 88.9557296 0.185753 1526
1528 3 168.553623 52.5002043 89.2620581 0.185753 1527
1529 3 168.344215 52.4918807 89.5809661 0.185753 1528
1530 3 168.007068 52.6284342 89.9092372 0.185753 1529
1531 3 176.66989 62.454363 82.6754291 0.185753 1281
1532 3 176.507235 62.7879018 82.8585168 0.185753 1531
1533 3 176.338116 63.0952008 83.1144546 0.185753 1532
1534 3 176.013217 63.3929293 83.3392402 0.185753 1533
1535 3 175.711828 63.7393988 83.4318923 0.185753 1534
1536 3 175.601 64.1248272 83.4825132 0.185753 1535
1537 3 175.554676 64.5282954 83.5045382 0.185753 1536
1538 3 175.51248 64.9472475 83.4829126 0.185753 1537
1539 3 175.419374 65.3947883 83.359089 0.185753 1538
1540 3 175.138869 65.7972623 83.2959558 0.185753 1539
1541 3 175.172295 66.3113361 83.0246746 0.185753 1540
1542 3 175.195193 66.8178966 82.7701386 0.185753 1541
1543 3 175.191647 67.3029269 82.5667371 0.185753 1542
1544 3 175.122391 67.7315574 82.5003774 0.185753 1543
1545 3 174.913355 68.1274382 82.4708465 0.185753 1544
1546 3 174.822283 68.5266685 82.4557521 0.185753 1545
1547 3 174.752711 68.9224023 82.407268 0.185753 1546
1548 3 174.63076 69.3046314 82.2440576 0.185753 1547
1549 3 174.306526 69.5361913 82.0944445 0.185753 1548
1550 3 173.92113 69.484998 81.81998 0.185753 1549
1551 3 174.927595 66.0610776 83.6398263 0.185753 1540
1552 3 175.002449 66.3451688 84.0064162 0.185753 1551
1553 3 174.981351 66.5968781 84.364096 0.185753 1552
1554 3 174.863904 66.7797261 84.7096469 0.185753 1553
1555 3 174.552884 66.7893199 85.0272044 0.185753 1554
1556 3 178.216096 61.9193857 83.0057964 0.185753 1279
1557 3 178.290803 61.7952606 83.4108353 0.185753 1556
1558 3 178.292508 61.4872353 83.7454961 0.185753 1557
1559 3 178.270149 61.2118842 84.0639825 0.185753 1558
1560 3 178.234352 60.8116146 84.3633557 0.185753 1559
1561 3 179.934143 63.304251 82.6984778 0.185753 1277
1562 3 179.904464 63.1874505 83.0189018 0.185753 1561
1563 3 179.913991 62.6860532 83.2546987 0.185753 1562
1564 3 179.971442 62.2063115 83.445953 0.185753 1563
1565 3 180.176002 61.7930934 83.504272 0.185753 1564
1566 3 180.257337 61.3856177 83.4981801 0.185753 1565
1567 3 180.308416 60.9836569 83.4640425 0.185753 1566
1568 3 180.392949 60.5928743 83.410203 0.185753 1567
1569 3 180.609306 60.2304996 83.3253816 0.185753 1568
1570 3 180.699008 59.8872362 83.1374994 0.185753 1569
1571 3 180.73589 59.5108643 83.021963 0.185753 1570
1572 3 179.558271 63.2990836 83.344536 0.185753 1562
1573 3 179.370142 63.2874854 83.6672608 0.185753 1572
1574 3 179.182678 63.2583947 83.9887202 0.185753 1573
1575 3 178.839096 63.30087 84.3086994 0.185753 1574
1576 3 178.501295 63.2234424 84.6175904 0.185753 1575
1577 3 178.347958 63.1194878 84.9350502 0.185753 1576
1578 3 178.257538 63.0037069 85.25541 0.185753 1577
1579 3 178.17136 62.8795458 85.5755777 0.185753 1578
1580 3 178.035119 62.7425316 85.8919763 0.185753 1579
1581 3 177.744257 62.5758785 86.1969897 0.185753 1580
1582 3 177.52773 62.3832692 86.5040096 0.185753 1581
1583 3 177.200975 62.092435 86.7952225 0.185753 1582
1584 3 176.973182 61.9861347 87.1109741 0.185753 1583
1585 3 176.633982 61.6740095 87.399873 0.185753 1584
1586 3 176.381687 61.4155126 87.699251 0.185753 1585
1587 3 175.996157 61.0718598 87.9825278 0.185753 1586
1588 3 175.631783 60.8676938 88.2815413 0.185753 1587
1589 3 175.4468 60.7608405 88.6009342 0.185753 1588
1590 3 175.287481 60.7613954 88.9334013 0.185753 1589
1591 3 175.006613 60.585731 89.2407643 0.185753 1590
1592 3 174.862111 60.6186164 89.5782418 0.185753 1591
1593 3 174.719768 60.6082051 89.911565 0.185753 1592
1594 3 174.466341 60.6611588 90.24622 0.185753 1593
1595 3 174.345351 60.5868862 90.5743923 0.185753 1594
1596 3 174.263102 60.4276458 90.8952797 0.185753 1595
1597 3 174.164636 60.1408273 91.2007783 0.185753 1596
1598 3 173.997301 59.953678 91.5137064 0.185753 1597
1599 3 173.620439 59.7946523 91.8190455 0.185753 1598
1600 3 173.169183 59.6543747 92.1228024 0.185753 1599
1601 3 172.701491 59.5389743 92.4286996 0.185753 1600
1602 3 172.255794 59.4763444 92.7421841 0.185753 1601
1603 3 171.889194 59.5439905 93.0758759 0.185753 1602
1604 3 171.713891 59.5547526 93.4128193 0.185753 1603
1605 3 171.573205 59.6285007 93.7595426 0.185753 1604
1606 3 171.325885 59.5575147 94.0831478 0.185753 1605
1607 3 171.218053 59.4060056 94.4033991 0.185753 1606
1608 3 171.176897 59.5189022 94.7604323 0.185753 1607
1609 3 171.157842 59.7268143 95.1307243 0.185753 1608
1610 3 171.138939 59.9567959 95.5038529 0.185753 1609
1611 3 171.098877 60.1589695 95.8724201 0.185753 1610
1612 3 170.995702 60.2565544 96.224782 0.185753 1611
1613 3 170.742292 60.4556973 96.5836308 0.185753 1612
1614 3 170.550357 60.6981159 96.950763 0.185753 1613
1615 3 170.225237 60.9482669 97.3132332 0.185753 1614
1616 3 169.776017 61.0412493 97.1246093 0.185753 1615
1617 3 169.328959 61.1397712 97.1001363 0.185753 1616
1618 3 168.898647 61.3615624 97.2387112 0.185753 1617
1619 3 168.506731 61.6681254 97.3204358 0.185753 1618
1620 3 168.196381 61.9990281 97.4004009 0.185753 1619
1621 3 168.08806 62.317667 97.5328737 0.185753 1620
1622 3 168.049476 62.557893 97.80301 0.185753 1621
1623 3 168.031701 62.681482 98.1009929 0.185753 1622
1624 3 168.029377 62.9185334 98.3913872 0.185753 1623
1625 3 168.030214 63.2283567 98.5858661 0.185753 1624
1626 3 168.012523 63.5360028 98.8342196 0.185753 1625
1627 3 167.948664 63.8713036 99.0083746 0.185753 1626
1628 3 167.752031 64.183888 99.2401133 0.185753 1627
1629 3 167.660178 64.5235035 99.4071741 0.185753 1628
1630 3 167.555711 64.8428697 99.6364056 0.185753 1629
1631 3 167.322721 65.18263 99.785195 0.185753 1630
1632 3 167.142766 65.5088903 99.9846588 0.185753 1631
1633 3 166.822734 65.8681628 100.064909 0.185753 1632
1634 3 166.452492 66.2437517 100.091273 0.185753 1633
1635 3 166.066801 66.6330351 100.077304 0.185753 1634
1636 3 165.680282 67.0447369 99.9985065 0.185753 1635
1637 3 165.302474 67.5078055 99.7673139 0.185753 1636
1638 3 164.931274 67.9903368 99.482677 0.185753 1637
1639 3 170.631116 60.9997524 97.6798693 0.185753 1615
1640 3 170.992576 61.1907938 98.0600273 0.185753 1639
1641 3 171.204086 61.4167428 98.435068 0.185753 1640
1642 3 171.474656 61.6277009 98.8029916 0.185753 1641
1643 3 171.609867 61.7397849 99.1365654 0.185753 1642
1644 3 171.757939 61.9753157 99.4424276 0.185753 1643
1645 3 172.065183 62.2954268 99.6517833 0.185753 1644
1646 3 172.361944 62.6153359 99.9092145 0.185753 1645
1647 3 172.481896 62.9602775 100.083003 0.185753 1646
1648 3 172.531256 63.2880663 100.30218 0.185753 1647
1649 3 172.559157 63.6519472 100.415944 0.185753 1648
1650 3 172.579012 64.0280073 100.494791 0.185753 1649
1651 3 172.595492 64.4037564 100.575159 0.185753 1650
1652 3 172.609224 64.7655073 100.696219 0.185753 1651
1653 3 172.617459 65.0846281 100.938943 0.185753 1652
1654 3 181.724819 62.9713893 81.2185366 0.185753 1274
1655 3 182.183839 63.2508005 81.5075627 0.185753 1654
1656 3 182.39155 63.5429859 81.8053 0.185753 1655
1657 3 182.576057 63.8502565 82.0481381 0.185753 1656
1658 3 182.942314 64.1913259 82.1177039 0.185753 1657
1659 3 183.37483 64.447529 82.0091868 0.185753 1658
1660 3 189.11722 64.0013447 77.0051625 0.185753 889
1661 3 189.198681 63.6983298 77.3006551 0.185753 1660
1662 3 189.19345 63.4864866 77.6024675 0.185753 1661
1663 3 189.111838 63.2671801 77.8995908 0.185753 1662
1664 3 188.887201 62.9340631 78.17601 0.185753 1663
1665 3 188.77494 62.7291413 78.4742896 0.185753 1664
1666 3 188.679862 62.5614027 78.7783479 0.185753 1665
1667 3 188.523196 62.3772693 79.0776544 0.185753 1666
1668 3 188.63106 62.1630304 79.3882021 0.185753 1667
1669 3 188.66159 61.7635454 79.6736145 0.185753 1668
1670 3 188.665374 61.3017717 79.9509077 0.185753 1669
1671 3 189.38233 60.9646833 80.406915 0.185753 1670
1672 3 189.918166 60.818947 80.6714799 0.185753 1671
1673 3 190.34207 60.6661767 80.9778358 0.185753 1672
1674 3 190.62919 60.4185853 81.2845599 0.185753 1673
1675 3 190.622909 60.301175 81.5976278 0.185753 1674
1676 3 190.7986 60.3655349 81.9444769 0.185753 1675
1677 3 190.878184 60.3376141 82.2765649 0.185753 1676
1678 3 188.351311 61.3924554 80.4684405 0.185753 1670
1679 3 188.221809 61.4527057 80.8548006 0.185753 1678
1680 3 188.166203 61.6594524 81.1791643 0.185753 1679
1681 3 188.142444 61.9299162 81.4020882 0.185753 1680
1682 3 188.122898 62.1289107 81.7001322 0.185753 1681
1683 3 188.103683 62.1687361 82.0079366 0.185753 1682
1684 3 187.951425 61.6679043 82.2738241 0.185753 1683
1685 3 187.666315 61.1884817 82.5341611 0.185753 1684
1686 3 187.460734 60.8298191 82.8076868 0.185753 1685
1687 3 187.14908 60.3526118 83.0496531 0.185753 1686
1688 3 186.922701 59.8601905 83.2594254 0.185753 1687
1689 3 186.583877 59.3864051 83.3742442 0.185753 1688
1690 3 186.282059 58.9209779 83.5843367 0.185753 1689
1691 3 186.230535 58.5829843 83.8555912 0.185753 1690
1692 3 185.917187 58.0973211 84.1113776 0.185753 1691
1693 3 185.545196 57.5630521 84.3630191 0.185753 1692
1694 3 185.264705 57.0312603 84.6171431 0.185753 1693
1695 3 184.832182 56.497839 84.8551859 0.185753 1694
1696 3 184.343071 56.0144822 85.0700126 0.185753 1695
1697 3 183.841333 55.6827078 85.2307414 0.185753 1696
1698 3 183.34623 55.3470132 85.205343 0.185753 1697
1699 3 182.850155 55.0192518 85.3601887 0.185753 1698
1700 3 182.380532 54.5473704 85.5570616 0.185753 1699
1701 3 182.011789 54.0418121 85.7460457 0.185753 1700
1702 3 181.923215 53.5770855 85.8696353 0.185753 1701
1703 3 182.07353 53.2118213 85.7793599 0.185753 1702
1704 3 182.102933 52.8156995 85.724681 0.185753 1703
1705 3 182.060655 52.3997414 85.697541 0.185753 1704
1706 3 181.924859 51.9551897 85.717354 0.185753 1705
1707 3 181.579883 51.4449208 85.8503233 0.185753 1706
1708 3 188.041517 62.4634067 82.3102538 0.185753 1683
1709 3 187.932829 62.7663071 82.5513974 0.185753 1708
1710 3 187.686695 63.0974861 82.6086859 0.185753 1709
1711 3 187.508879 63.3184116 82.8424912 0.185753 1710
1712 3 187.240769 63.3683036 83.1232556 0.185753 1711
1713 3 187.10552 63.4687446 83.4441163 0.185753 1712
1714 3 186.988523 63.4399471 83.7620722 0.185753 1713
1715 3 186.792623 63.3746792 84.0760905 0.185753 1714
1716 3 186.81667 63.3801888 84.4114711 0.185753 1715
1717 3 186.63112 63.1338891 84.7084902 0.185753 1716
1718 3 186.546155 62.9629943 85.0197846 0.185753 1717
1719 3 186.498884 62.8200871 85.3365427 0.185753 1718
1720 3 186.464032 62.6861945 85.6552243 0.185753 1719
1721 3 186.782692 62.227631 85.8706787 0.185753 1720
1722 3 186.96355 61.7854659 85.9961554 0.185753 1721
1723 3 187.188974 61.3180309 86.2029708 0.185753 1722
1724 3 187.22989 60.8337383 86.3944907 0.185753 1723
1725 3 187.15208 60.3740739 86.4889284 0.185753 1724
1726 3 186.88118 59.8800696 86.6278306 0.185753 1725
1727 3 186.655742 59.4353942 86.7060395 0.185753 1726
1728 3 186.256624 58.9975146 86.8489926 0.185753 1727
1729 3 185.80011 58.7082076 86.9552949 0.185753 1728
1730 3 185.316839 58.3318659 87.1590292 0.185753 1729
1731 3 184.845941 58.0736761 87.4187051 0.185753 1730
1732 3 184.432881 57.8533686 87.7012801 0.185753 1731
1733 3 184.183455 57.6281456 87.9962353 0.185753 1732
1734 3 183.874283 57.2959702 88.2785684 0.185753 1733
1735 3 183.728274 57.1045209 88.5847249 0.185753 1734
1736 3 183.625913 56.9843062 88.9012177 0.185753 1735
1737 3 183.490277 56.9371303 89.2251411 0.185753 1736
1738 3 183.708296 57.0899276 89.5867292 0.185753 1737
1739 3 184.014516 57.2629818 89.9542429 0.185753 1738
1740 3 184.233753 57.2999325 90.3019174 0.185753 1739
1741 3 184.610082 57.3612485 90.6583298 0.185753 1740
1742 3 185.047374 57.5798999 91.0364512 0.185753 1741
1743 3 185.503392 57.8489261 91.4219196 0.185753 1742
1744 3 185.970349 62.4182391 85.935913 0.185753 1720
1745 3 185.481979 62.0566742 86.2069783 0.185753 1744
1746 3 185.018064 61.8168512 86.4934374 0.185753 1745
1747 3 184.623022 61.6354084 86.7899044 0.185753 1746
1748 3 184.412495 61.5073142 87.1004839 0.185753 1747
1749 3 184.202104 61.4295357 87.4141175 0.185753 1748
1750 3 183.806991 61.4498117 87.7229768 0.185753 1749
1751 3 183.340071 61.3632333 87.9979493 0.185753 1750
1752 3 182.849571 61.2593681 88.220935 0.185753 1751
1753 3 182.362315 61.2099088 88.3213362 0.185753 1752
1754 3 181.882091 61.2153417 88.4280456 0.185753 1753
1755 3 181.419871 61.3310395 88.6765976 0.185753 1754
1756 3 181.02473 61.4442266 88.9765414 0.185753 1755
1757 3 180.812832 61.4387423 89.2885493 0.185753 1756
1758 3 197.891139 69.1158679 74.0690486 0.185753 869
1759 3 198.152124 68.6825457 74.2239508 0.185753 1758
1760 3 198.347569 68.2558873 74.3417696 0.185753 1759
1761 3 198.658673 67.9049943 74.2792294 0.185753 1760
1762 3 198.941223 67.5234633 74.2920369 0.185753 1761
1763 3 199.030806 67.0864011 74.405668 0.185753 1762
1764 3 199.006039 66.6546521 74.472007 0.185753 1763
1765 3 198.825192 66.1832741 74.6009664 0.185753 1764
1766 3 198.72856 65.7323371 74.6915445 0.185753 1765
1767 3 198.605805 65.2416961 74.878498 0.185753 1766
1768 3 198.328819 64.725076 75.0865267 0.185753 1767
1769 3 201.802363 73.2023423 73.4440757 0.185753 853
1770 3 201.353132 73.5569268 73.4591876 0.185753 1769
1771 3 201.326241 74.0391322 73.2012867 0.185753 1770
1772 3 201.295941 74.4104779 73.2453962 0.185753 1771
1773 3 200.832874 74.8961261 73.261006 0.185753 1772
1774 3 200.388694 75.1416158 73.2330781 0.185753 1773
1775 3 199.942764 75.4099192 73.1626608 0.185753 1774
1776 3 199.502753 75.5066992 73.2656663 0.185753 1775
1777 3 199.056635 75.6575453 73.3726837 0.185753 1776
1778 3 198.617763 75.6617025 73.5758346 0.185753 1777
1779 3 198.177653 75.6531491 73.8056942 0.185753 1778
1780 3 197.727499 75.7541936 74.0188364 0.185753 1779
1781 3 197.283693 75.8265779 74.1105227 0.185753 1780
1782 3 196.832911 75.964803 74.2020587 0.185753 1781
1783 3 196.390492 75.9585699 74.3713023 0.185753 1782
1784 3 195.949638 75.9355001 74.5143259 0.185753 1783
1785 3 195.506212 76.0071884 74.5005511 0.185753 1784
1786 3 195.050795 76.2702292 74.3471555 0.185753 1785
1787 3 194.580996 76.4575692 74.6383616 0.185753 1786
1788 3 194.115679 76.5966665 74.904157 0.185753 1787
1789 3 193.666118 76.5925838 75.0937815 0.185753 1788
1790 3 193.223828 76.5800445 75.1232477 0.185753 1789
1791 3 192.784642 76.5763172 75.0544548 0.185753 1790
1792 3 192.348098 76.6088738 74.8518139 0.185753 1791
1793 3 191.911913 76.6341455 74.6527418 0.185753 1792
1794 3 191.473166 76.6041547 74.5988313 0.185753 1793
1795 3 191.031651 76.5255303 74.6716704 0.185753 1794
1796 3 190.591484 76.464508 74.6738136 0.185753 1795
1797 3 190.152913 76.398033 74.6433387 0.185753 1796
1798 3 189.718196 76.2986364 74.5859654 0.185753 1797
1799 3 189.293886 76.1067845 74.4809032 0.185753 1798
1800 3 188.861615 76.0486411 74.3014377 0.185753 1799
1801 3 188.422658 76.0031616 74.2121422 0.185753 1800
1802 3 187.980217 75.9689413 74.161876 0.185753 1801
1803 3 187.534673 75.9564116 74.1391043 0.185753 1802
1804 3 187.083934 75.9983549 74.1602739 0.185753 1803
1805 3 186.621201 76.1827995 74.2860233 0.185753 1804
1806 3 186.174284 76.4639149 74.3349127 0.185753 1805
1807 3 185.776642 76.786764 74.3568048 0.185753 1806
1808 3 185.511504 77.1366983 74.3760483 0.185753 1807
1809 3 185.149685 77.4817745 74.372895 0.185753 1808
1810 3 184.810956 77.8277724 74.3481665 0.185753 1809
1811 3 184.638501 78.1792421 74.2828015 0.185753 1810
1812 3 184.496973 78.5037404 74.074091 0.185753 1811
1813 3 184.716448 78.6799548 73.8279475 0.185753 1812
1814 3 185.060911 78.742181 73.560241 0.185753 1813
1815 3 185.38087 78.9921629 73.3030165 0.185753 1814
1816 3 185.580239 79.1562838 73.0231196 0.185753 1815
1817 3 185.846234 79.2978934 72.7459426 0.185753 1816
1818 3 185.990542 79.4171781 72.4556415 0.185753 1817
1819 3 186.144442 79.5329821 72.1661557 0.185753 1818
1820 3 186.447984 79.6611919 71.8914852 0.185753 1819
1821 3 194.712864 76.0361846 73.9786044 0.185753 1786
1822 3 194.432481 75.8568437 73.6213653 0.185753 1821
1823 3 194.323678 75.8482553 73.2984753 0.185753 1822
1824 3 194.272158 75.8950461 72.9912651 0.185753 1823
1825 3 194.220438 75.9367378 72.6963201 0.185753 1824
1826 3 194.110347 75.9078515 72.4220751 0.185753 1825
1827 3 193.824497 75.6719077 72.1971995 0.185753 1826
1828 3 193.465857 75.2926024 72.1762274 0.185753 1827
1829 3 193.080941 74.9047605 72.1121625 0.185753 1828
1830 3 192.68428 74.5320184 72.0179601 0.185753 1829
1831 3 192.280242 74.2165335 71.8766883 0.185753 1830
1832 3 191.856905 73.9558928 71.9279081 0.185753 1831
1833 3 191.437616 73.6372666 71.9540434 0.185753 1832
1834 3 191.007718 73.3645193 72.0595985 0.185753 1833
1835 3 190.586826 73.0150966 72.0815302 0.185753 1834
1836 3 190.162088 72.6662221 72.1206822 0.185753 1835
1837 3 189.719333 72.3990988 72.295721 0.185753 1836
1838 3 189.270126 72.1016107 72.5134782 0.185753 1837
1839 3 188.793682 72.0165456 72.7669432 0.185753 1838
1840 3 188.298372 71.8315488 72.9970277 0.185753 1839
1841 3 187.746612 71.5182185 73.1646997 0.185753 1840
1842 3 187.020608 71.3069415 73.2112775 0.185753 1841
1843 3 187.102755 72.0252872 72.9803594 0.185753 1842
1844 3 187.299791 72.5796018 72.7392731 0.185753 1843
1845 3 187.375809 72.9812982 72.4725358 0.185753 1844
1846 3 187.422281 73.1434337 72.1764773 0.185753 1845
1847 3 187.471471 73.1240536 71.8600151 0.185753 1846
1848 3 187.528541 73.1838668 71.5536742 0.185753 1847
1849 3 187.634641 73.2791578 71.2554248 0.185753 1848
1850 3 187.879248 73.4021581 70.9708265 0.185753 1849
1851 3 188.04739 73.5203185 70.6805647 0.185753 1850
1852 3 188.290202 73.6490981 70.3973323 0.185753 1851
1853 3 188.392083 73.7622013 70.1025505 0.185753 1852
1854 3 188.437449 73.8702506 69.8035326 0.185753 1853
1855 3 188.453333 73.9790296 69.5028862 0.185753 1854
1856 3 188.4367 74.0953727 69.2012251 0.185753 1855
1857 3 188.351479 74.2340634 68.8976951 0.185753 1856
1858 3 188.092571 74.4325388 68.5890963 0.185753 1857
1859 3 187.847886 74.4602798 68.2615542 0.185753 1858
1860 3 187.757649 74.6780292 67.9682605 0.185753 1859
1861 3 187.738225 74.8229041 67.6719458 0.185753 1860
1862 3 187.746005 74.9402468 67.3748023 0.185753 1861
1863 3 187.763549 75.0481657 67.0776886 0.185753 1862
1864 3 186.653463 71.3911513 73.7134334 0.185753 1842
1865 3 186.421897 71.4371593 74.0988229 0.185753 1864
1866 3 186.108337 71.5969449 74.4447563 0.185753 1865
1867 3 185.888538 71.8016188 74.7844529 0.185753 1866
1868 3 185.581109 71.9740109 75.1071276 0.185753 1867
1869 3 185.369418 72.0571044 75.4235797 0.185753 1868
1870 3 185.055218 72.2402174 75.7406787 0.185753 1869
1871 3 184.815781 72.4760056 76.0636086 0.185753 1870
1872 3 184.450348 72.718727 76.3643958 0.185753 1871
1873 3 184.085707 72.9795549 76.6325037 0.185753 1872
1874 3 183.849773 73.2861883 76.8253937 0.185753 1873
1875 3 183.53304 73.5568583 77.0970069 0.185753 1874
1876 3 183.31165 73.8274078 77.4095256 0.185753 1875
1877 3 183.002805 74.0862465 77.7246231 0.185753 1876
1878 3 182.78981 74.3551964 78.0484871 0.185753 1877
1879 3 182.497393 74.6207997 78.3538181 0.185753 1878
1880 3 182.324469 74.9092503 78.6375456 0.185753 1879
1881 3 182.134876 75.2261315 78.8317583 0.185753 1880
1882 3 181.765588 75.4990812 79.0938069 0.185753 1881
1883 3 181.337304 75.75876 79.3781154 0.185753 1882
1884 3 202.105508 74.8137792 73.3471589 0.185753 1772
1885 3 202.524148 74.8291692 73.3758146 0.185753 1884
1886 3 202.973365 74.5851429 73.0592581 0.185753 1885
1887 3 203.447752 73.8598087 72.999461 0.185753 1886
1888 3 202.795167 75.0827782 73.7401689 0.185753 1885
1889 3 202.951071 75.3150906 74.0949012 0.185753 1888
1890 3 203.179271 75.5017987 74.4488883 0.185753 1889
1891 3 203.321616 75.5611566 74.7816345 0.185753 1890
1892 3 203.52078 75.6663574 75.1240316 0.185753 1891
1893 3 203.589547 75.6573954 75.4436806 0.185753 1892
1894 3 203.596847 75.6408059 75.7578514 0.185753 1893
1895 3 203.550357 75.715601 76.0778899 0.185753 1894
1896 3 203.43451 75.7060702 76.3763848 0.185753 1895
1897 3 203.133557 75.7192666 76.6485118 0.185753 1896
1898 3 202.764654 75.8962117 76.8899591 0.185753 1897
1899 3 202.409025 76.1756744 77.0208458 0.185753 1898
1900 3 202.163113 76.481631 77.1551839 0.185753 1899
1901 3 202.235039 76.7639494 77.4106163 0.185753 1900
1902 3 200.927733 73.4567222 73.7055571 0.185753 1770
1903 3 200.499997 73.3841491 73.9247989 0.185753 1902
1904 3 200.067857 73.3960193 74.0619137 0.185753 1903
1905 3 199.652791 73.149954 74.239115 0.185753 1904
1906 3 199.238307 72.9026724 74.4031044 0.185753 1905
1907 3 198.810318 72.9121674 74.4867776 0.185753 1906
1908 3 198.397332 72.8354135 74.5591036 0.185753 1907
1909 3 198.014226 72.6175753 74.7217086 0.185753 1908
1910 3 197.710237 72.1752453 74.8619647 0.185753 1909
1911 3 197.580929 71.4645042 75.1938163 0.185753 1910
1912 3 196.85081 71.8389651 75.2247894 0.185753 1911
1913 3 196.307284 71.8835156 75.2585303 0.185753 1912
1914 3 195.841215 71.6698308 75.359148 0.185753 1913
1915 3 195.397588 71.5019469 75.3956446 0.185753 1914
1916 3 194.967857 71.2414992 75.4351608 0.185753 1915
1917 3 194.530641 71.0381624 75.5926035 0.185753 1916
1918 3 194.217518 70.5630338 75.7312787 0.185753 1917
1919 3 194.007823 70.137729 75.7776285 0.185753 1918
1920 3 193.666898 69.7188304 75.8225918 0.185753 1919
1921 3 193.269254 69.3063812 75.9879688 0.185753 1920
1922 3 192.843691 69.0230362 76.2086877 0.185753 1921
1923 3 194.338413 71.2022488 75.8868865 0.185753 1917
1924 3 193.98629 71.2621264 76.1239261 0.185753 1923
1925 3 193.56659 71.4227632 76.2644852 0.185753 1924
1926 3 193.126759 71.4984584 76.4364703 0.185753 1925
1927 3 192.674144 71.7117099 76.5355754 0.185753 1926
1928 3 192.225752 71.931876 76.6488273 0.185753 1927
1929 3 191.804176 72.0368171 76.8781181 0.185753 1928
1930 3 191.466741 71.9021445 77.1331589 0.185753 1929
1931 3 191.327184 71.5439879 77.3927839 0.185753 1930
1932 3 191.224888 71.0969781 77.6503658 0.185753 1931
1933 3 191.037375 70.6078709 77.8968412 0.185753 1932
1934 3 191.00621 70.1230801 78.1448196 0.185753 1933
1935 3 191.084474 69.6546926 78.3753475 0.185753 1934
1936 3 191.336116 69.2320568 78.5519494 0.185753 1935
1937 3 191.550697 68.8905109 78.5518453 0.185753 1936
1938 3 191.921713 68.6738452 78.4200863 0.185753 1937
1939 3 192.342348 68.5958944 78.3494633 0.185753 1938
1940 3 192.785464 68.5388865 78.2372628 0.185753 1939
1941 3 193.239309 68.2924381 78.250177 0.185753 1940
1942 3 193.692511 67.957868 78.4140253 0.185753 1941
1943 3 194.142978 67.6652691 78.5948518 0.185753 1942
1944 3 194.587749 67.5889636 78.6755342 0.185753 1943
1945 3 195.029156 67.6182636 78.7052103 0.185753 1944
1946 3 195.46704 67.7489439 78.6823048 0.185753 1945
1947 3 195.898392 68.079048 78.5528686 0.185753 1946
1948 3 196.335143 67.9168213 78.4369901 0.185753 1947
1949 3 196.750632 67.9457581 78.2189294 0.185753 1948
1950 3 197.117666 68.0494705 77.9606558 0.185753 1949
1951 3 197.362427 68.1874496 77.6836883 0.185753 1950
1952 3 197.723586 68.3810779 77.4209867 0.185753 1951
1953 3 198.122641 68.6802375 77.1888939 0.185753 1952
1954 3 198.542024 68.860899 76.9904689 0.185753 1953
1955 3 198.96579 68.9631692 76.9060731 0.185753 1954
1956 3 199.388218 69.0651749 76.8215702 0.185753 1955
1957 3 199.802916 69.2455367 76.6230041 0.185753 1956
1958 3 200.192246 69.5462075 76.3904453 0.185753 1957
1959 3 200.537798 69.7535294 76.126689 0.185753 1958
1960 3 200.756689 69.9395911 75.8461102 0.185753 1959
1961 3 201.064177 70.1759267 75.5746568 0.185753 1960
1962 3 201.340056 70.5640064 75.3183154 0.185753 1961
1963 3 201.458888 70.9829442 75.0552048 0.185753 1962
1964 3 201.561955 71.3638418 74.7846067 0.185753 1963
1965 3 201.775431 71.6006129 74.4975686 0.185753 1964
1966 3 201.889504 71.7992024 74.1826698 0.185753 1965
1967 3 202.015829 72.0458466 73.8287474 0.185753 1966
1968 3 202.277372 72.4748681 73.3855728 0.185753 1967
1969 3 195.872991 68.3741748 78.8286314 0.185753 1947
1970 3 195.847588 68.6982483 79.0241101 0.185753 1969
1971 3 195.817519 68.9941021 79.2903428 0.185753 1970
1972 3 195.780344 69.2952636 79.5377594 0.185753 1971
1973 3 195.727016 69.6423369 79.6576843 0.185753 1972
1974 3 195.627091 70.0042569 79.7261073 0.185753 1973
1975 3 195.404496 70.3654599 79.7677409 0.185753 1974
1976 3 195.299851 70.7356015 79.8105829 0.185753 1975
1977 3 195.23405 71.1082575 79.8537815 0.185753 1976
1978 3 197.954785 71.4154912 75.4109893 0.185753 1911
1979 3 197.84614 71.3812188 75.4800856 0.185753 1978
1980 3 197.580929 71.4645042 75.1938163 0.185753 1979
1981 3 205.812108 73.3173715 73.8050104 0.185753 847
1982 3 205.980896 72.8886443 73.9449498 0.185753 1981
1983 3 206.15674 72.4751249 74.0450592 0.185753 1982
1984 3 206.079758 72.0180895 74.2207318 0.185753 1983
1985 3 206.055482 71.5562906 74.4166347 0.185753 1984
1986 3 206.033924 71.11047 74.568945 0.185753 1985
1987 3 205.968442 70.7180046 74.5695123 0.185753 1986
1988 3 205.768629 70.3567904 74.4610983 0.185753 1987
1989 3 205.621103 70.052474 74.205135 0.185753 1988
1990 3 205.353786 69.760094 73.8908813 0.185753 1989
1991 3 205.732469 69.7919522 73.7003572 0.185753 1990
1992 3 206.076364 69.7264875 73.5940685 0.185753 1991
1993 3 206.319371 69.4805778 73.437912 0.185753 1992
1994 3 206.270767 69.0527828 73.391903 0.185753 1993
1995 3 205.856885 68.387513 73.4514857 0.185753 1994
1996 3 207.023582 68.5622671 73.3495542 0.185753 1995
1997 3 207.712299 68.7250023 73.3358343 0.185753 1996
1998 3 208.209139 69.0208203 73.3702212 0.185753 1997
1999 3 208.629427 69.3532456 73.4198717 0.185753 1998
2000 3 209.013221 69.6644926 73.4668982 0.185753 1999
2001 3 209.365856 69.877708 73.4903739 0.185753 2000
2002 3 209.638336 70.1901452 73.4873062 0.185753 2001
2003 3 209.730198 70.4163741 73.6874294 0.185753 2002
2004 3 209.757218 70.5248085 73.947449 0.185753 2003
2005 3 209.744412 70.7359425 74.2262577 0.185753 2004
2006 3 209.702087 71.0047753 74.459068 0.185753 2005
2007 3 209.610949 71.3457547 74.5346481 0.185753 2006
2008 3 209.80655 71.7465488 74.5120631 0.185753 2007
2009 3 210.111274 72.1131762 74.6006985 0.185753 2008
2010 3 210.455328 72.4323947 74.8190845 0.185753 2009
2011 3 210.806285 72.7596216 75.0143852 0.185753 2010
2012 3 211.138964 73.1611884 75.0108158 0.185753 2011
2013 3 211.418448 73.5485133 75.0349773 0.185753 2012
2014 3 211.554496 73.9350098 75.0400498 0.185753 2013
2015 3 211.710665 74.3452044 74.9859861 0.185753 2014
2016 3 211.674357 74.816961 74.7475311 0.185753 2015
2017 3 211.440965 75.3443835 74.3399758 0.185753 2016
2018 3 212.227494 75.4805384 74.0951427 0.185753 2017
2019 3 212.643106 75.2448119 73.7762304 0.185753 2018
2020 3 211.046456 75.2651553 74.4914468 0.185753 2017
2021 3 210.649494 75.2325414 74.5224831 0.185753 2020
2022 3 210.250959 75.2241088 74.4907217 0.185753 2021
2023 3 209.850898 75.2415872 74.3912488 0.185753 2022
2024 3 209.448928 75.3124517 74.1518167 0.185753 2023
2025 3 209.046045 75.4028042 73.8596962 0.185753 2024
2026 3 208.642599 75.4991297 73.5497956 0.185753 2025
2027 3 211.444721 75.7876337 74.1820956 0.185753 2017
2028 3 211.482755 76.1964292 74.118113 0.185753 2027
2029 3 211.619649 76.6172685 74.0366956 0.185753 2028
2030 3 211.626271 76.9833257 74.0788829 0.185753 2029
2031 3 211.535253 77.2984712 74.2384281 0.185753 2030
2032 3 211.674931 77.6409723 74.3567655 0.185753 2031
2033 3 205.756342 67.9072821 73.3069889 0.185753 1995
2034 3 205.511381 67.5912918 73.4012662 0.185753 2033
2035 3 205.271075 67.6347047 73.5943783 0.185753 2034
2036 3 205.230894 67.8329373 73.7647542 0.185753 2035
2037 3 205.37269 68.1159138 73.7390702 0.185753 2036
2038 3 205.856885 68.387513 73.4514857 0.185753 2037
2039 3 205.787282 69.2914779 74.1804666 0.185753 2038
2040 3 205.353786 69.760094 73.8908813 0.185753 2039
2041 0 213.860748 74.5699924 74.6997433 0.185753 714
2042 0 214.283711 74.1049926 74.97588 0.185753 2041
2043 3 186.8232 62.6795861 70.2209705 0.185753 -1
2044 3 186.821338 62.5736051 70.5299525 0.185753 2043
2045 3 186.835791 62.469837 70.8405489 0.185753 2044
2046 3 186.898884 62.3727073 71.1551847 0.185753 2045
2047 3 187.091544 62.2932716 71.4798897 0.185753 2046
2048 3 187.157967 62.1962453 71.795335 0.185753 2047
2049 3 187.182398 62.0933149 72.1079572 0.185753 2048
2050 3 175.771532 55.1852437 80.3836728 0.185753 -1
2051 3 175.425056 55.0430282 80.6825708 0.185753 2050
2052 3 175.267611 54.9184745 80.9913005 0.185753 2051
2053 3 175.182592 54.8006102 81.3039649 0.185753 2052
2054 3 175.125337 54.6853109 81.6182632 0.185753 2053
2055 3 175.078643 54.5710267 81.9332642 0.185753 2054
2056 3 175.035696 54.4571534 82.2486215 0.185753 2055
2057 3 177.841499 57.0228405 86.6367465 0.185753 -1
2058 3 177.979949 56.8274195 86.9582501 0.185753 2057
2059 3 177.788806 56.507209 87.2498185 0.185753 2058
2060 3 177.628517 56.3117546 87.5563299 0.185753 2059
2061 3 177.369105 56.1617181 87.8628826 0.185753 2060
2062 3 177.28186 56.0672293 88.184086 0.185753 2061
2063 3 177.308474 56.0480626 88.519382 0.185753 2062
2064 3 177.5035 56.199281 88.8823332 0.185753 2063
2065 3 177.568767 56.3408318 89.2382244 0.185753 2064
2066 3 177.5785 56.3277609 89.5739385 0.185753 2065
2067 3 177.570122 56.2633442 89.9028604 0.185753 2066
2068 3 177.801082 63.3541272 91.0501621 0.185753 -1
2069 3 177.727618 63.3940933 91.3499139 0.185753 2068
2070 3 177.609435 63.5976444 91.621945 0.185753 2069
2071 3 177.346543 63.8927851 91.7672627 0.185753 2070
2072 3 177.149611 64.2164463 91.9166702 0.185753 2071
2073 3 176.811408 64.4931918 92.1775531 0.185753 2072
2074 3 176.49235 64.7644694 92.4686868 0.185753 2073
2075 3 176.368251 65.0649368 92.7383523 0.185753 2074
2076 3 176.328894 65.4193832 92.88505 0.185753 2075
2077 3 176.322215 65.7831792 93.015362 0.185753 2076
2078 3 176.329075 66.1207732 93.220357 0.185753 2077
2079 3 176.370498 66.4946842 93.3353962 0.185753 2078
2080 3 176.475098 66.8792507 93.437301 0.185753 2079
2081 3 176.73448 67.2588874 93.5903478 0.185753 2080
2082 3 176.923342 67.5759509 93.8816495 0.185753 2081
2083 3 177.244947 67.8729491 94.2344032 0.185753 2082
2084 3 177.563926 68.1373268 94.6051827 0.185753 2083
2085 3 177.743572 68.3260094 94.969394 0.185753 2084
2086 3 177.978756 68.3555733 95.3251136 0.185753 2085
2087 3 178.059101 68.3498418 95.6701374 0.185753 2086
2088 3 178.08893 68.4308612 96.0203991 0.185753 2087
2089 3 178.112232 68.4079082 96.3608856 0.185753 2088
2090 3 178.175384 68.3852749 96.7031818 0.185753 2089
2091 3 178.36445 68.4672419 97.0608216 0.185753 2090
2092 3 178.412535 68.4336082 97.4005202 0.185753 2091
2093 3 178.390413 68.3784902 97.7344247 0.185753 2092
2094 3 178.298483 68.3742272 98.0692031 0.185753 2093
2095 3 178.057076 68.1453369 98.3765492 0.185753 2094
2096 3 177.925147 68.0169892 98.6980037 0.185753 2095
2097 3 177.792468 67.986901 99.028027 0.185753 2096
2098 3 177.536256 67.7528311 99.3341403 0.185753 2097
2099 3 177.399944 67.6318776 99.6554814 0.185753 2098
2100 3 177.26755 67.6274255 99.9871718 0.185753 2099
2101 3 177.014359 67.4616227 100.299214 0.185753 2100
2102 3 176.885306 67.5162425 100.635715 0.185753 2101
2103 3 175.528034 57.1381316 91.5984748 0.185753 -1
2104 3 175.565765 56.9797195 91.8964673 0.185753 2103
2105 3 175.66477 56.775453 92.1677897 0.185753 2104
2106 3 175.946732 56.4334727 92.359522 0.185753 2105
2107 3 176.238789 56.0877881 92.3628199 0.185753 2106
2108 3 176.332973 55.6440884 92.5269902 0.185753 2107
2109 3 176.361741 55.168437 92.7439872 0.185753 2108
2110 3 161.883441 69.9688636 96.9534468 0.185753 -1
2111 3 161.884061 70.0127385 97.2945243 0.185753 2110
2112 3 161.904194 70.2155005 97.6279593 0.185753 2111
2113 3 161.933608 70.4892635 97.9232548 0.185753 2112
2114 3 161.971174 70.816615 98.114053 0.185753 2113
2115 3 162.02378 71.2336544 98.0316384 0.185753 2114
2116 3 162.075136 71.6366918 97.9250269 0.185753 2115
2117 3 162.126187 72.0210969 97.6754287 0.185753 2116
2118 3 162.158127 72.2457346 97.3675634 0.185753 2117
2119 3 162.183636 72.4175664 97.0400871 0.185753 2118
