# Supplementary material for: Communication from Learned to Innate Olfactory Processing Centers Is Required for Memory Retrieval in Drosophila
Source: Neuron. 2018 Nov 7;100(3):651–668.e8. doi: 10.1016/j.neuron.2018.08.037 (PMC6226615; doi:10.1016/j.neuron.2018.08.037)
Supplement: Data S1. SWC Files Containing the EM and Light Microscopy Reconstructions of the Different Neurons Used in This Study [file mmc5.zip › Light_PD2a1_cell1_GMR_37G11_AE_01-20140618_19_B7-Aligned63xScale_c0.swc]

# SWC format file
# based on specifications at http://research.mssm.edu/cnic/swc.html
# Created by nat::write.neuron.swc
# PointNo Label X Y Z Radius Parent 
1 1 168.191137 38.5021391 75.6295097 0.19 -1
2 0 168.180673 38.4977107 75.9430276 0.19 1
3 0 168.185583 38.5914827 76.2693879 0.19 2
4 0 168.241787 38.5770359 76.5852022 0.19 3
5 0 168.431164 38.5415754 76.9054902 0.19 4
6 0 168.490583 38.5472078 77.2242614 0.19 5
7 0 168.504246 38.7004217 77.5589109 0.19 6
8 0 168.339607 39.181624 78.1185572 0.19 7
9 0 168.075804 39.5430124 78.5364532 0.19 8
10 0 167.956601 39.8440446 78.9086658 0.19 9
11 0 167.893428 40.0816893 79.2588119 0.19 10
12 0 167.853751 40.1894311 79.588356 0.19 11
13 0 167.821638 40.3737564 79.9247856 0.19 12
14 0 167.794998 40.5144614 80.2555493 0.19 13
15 0 167.776881 40.4472554 80.5623997 0.19 14
16 0 167.771942 40.2031489 80.8492857 0.19 15
17 0 167.788296 40.0383607 81.1470551 0.19 16
18 0 167.861065 39.8843368 81.4507484 0.19 17
19 0 168.081263 39.68274 81.7610199 0.19 18
20 0 168.204973 39.7332139 82.1024584 0.19 19
21 0 168.383854 39.7790554 82.465013 0.19 20
22 0 168.342464 39.9646418 82.8764489 0.19 21
23 0 168.06805 40.1690956 83.3952725 0.19 22
24 0 168.360688 40.0158387 83.9100581 0.19 23
25 0 168.503116 39.9009351 84.2980926 0.19 24
26 0 168.647441 39.8006126 84.6418485 0.19 25
27 0 168.947689 39.7055992 84.9795909 0.19 26
28 0 169.242304 39.6172475 85.3110467 0.19 27
29 0 169.36124 39.5417521 85.6293983 0.19 28
30 0 169.430056 39.4936492 85.9468875 0.19 29
31 0 169.523489 39.5148299 86.2748883 0.19 30
32 0 169.753076 39.3140034 86.5832293 0.19 31
33 0 169.866083 39.1856392 86.8927186 0.19 32
34 0 169.978469 39.0901519 87.2064794 0.19 33
35 0 170.205231 39.0208447 87.5317137 0.19 34
36 0 170.299806 38.9996639 87.8542648 0.19 35
37 0 170.357632 39.0938199 88.190087 0.19 36
38 0 170.450898 39.0838121 88.5142735 0.19 37
39 0 170.672716 39.0476546 88.8438767 0.19 38
40 0 170.767572 39.0394694 89.1685044 0.19 39
41 0 170.828875 39.1390777 89.5058812 0.19 40
42 0 170.92901 39.1313362 89.8310744 0.19 41
43 0 171.165665 39.0962498 90.1619207 0.19 42
44 0 171.294342 39.0885094 90.489057 0.19 43
45 0 171.44036 39.1882715 90.8327452 0.19 44
46 0 171.758258 39.1801015 91.1728038 0.19 45
47 0 172.082061 39.1450307 91.5090974 0.19 46
48 0 172.249123 39.1358423 91.8383838 0.19 47
49 0 172.422022 39.2319778 92.1832754 0.19 48
50 0 172.779451 39.2149182 92.5236714 0.19 49
51 0 173.190567 39.1560142 92.860823 0.19 50
52 0 173.57631 39.0836217 93.1936612 0.19 51
53 0 173.830487 39.0113417 93.5177839 0.19 52
54 0 174.202903 38.9577456 93.8513193 0.19 53
55 0 174.573639 38.9552081 94.1916111 0.19 54
56 0 174.819776 39.0862629 94.5439851 0.19 55
57 0 175.191222 39.1698531 94.8954684 0.19 56
58 0 175.565114 39.3749206 95.2634953 0.19 57
59 0 175.824786 39.5856866 95.6230424 0.19 58
60 0 176.2308 39.7008827 95.9681168 0.19 59
61 0 176.69283 39.9209076 96.3126407 0.19 60
62 0 177.177766 40.1432572 96.6105164 0.19 61
63 0 177.672507 40.2659499 96.7703311 0.19 62
64 0 178.172211 40.3965533 96.9289544 0.19 63
65 0 178.675104 40.6477985 97.2229219 0.19 64
66 0 179.180319 40.9404684 97.5608344 0.19 65
67 0 180.313875 41.0195831 97.8844548 0.19 66
68 0 181.065251 41.2081761 98.1746262 0.19 67
69 0 181.670772 41.3508313 98.3481019 0.19 68
70 0 182.221177 41.5550219 98.5674251 0.19 69
71 0 182.751373 41.6798243 98.6796846 0.19 70
72 0 183.274522 41.810175 98.7889211 0.19 71
73 0 183.795247 42.0338746 98.9972231 0.19 72
74 0 184.316198 42.2237233 99.1450014 0.19 73
75 0 184.837564 42.5233158 99.3751524 0.19 74
76 0 185.361382 42.8790859 99.5517864 0.19 75
77 0 185.882099 43.1830804 99.7842719 0.19 76
78 0 186.402239 43.3853683 99.9383013 0.19 77
79 0 186.920105 43.6376598 100.16391 0.19 78
80 0 187.437624 43.8394811 100.319365 0.19 79
81 0 187.951993 44.1423213 100.555791 0.19 80
82 0 188.465235 44.4990466 100.740906 0.19 81
83 0 188.969708 44.8047467 100.98636 0.19 82
84 0 189.464844 45.020577 101.164627 0.19 83
85 0 189.932962 45.3167396 101.445339 0.19 84
86 0 190.343725 45.6503938 101.732988 0.19 85
87 0 190.615042 46.0212706 101.93617 0.19 86
88 0 191.020232 46.3907141 102.18637 0.19 87
89 0 191.476717 46.7985493 102.351981 0.19 88
90 0 191.945934 47.2094168 102.50968 0.19 89
91 0 192.407589 47.5945391 102.725074 0.19 90
92 0 192.852523 48.0232644 102.823184 0.19 91
93 0 193.247745 48.4939162 102.804262 0.19 92
94 0 193.503942 48.9301682 102.843627 0.19 93
95 0 193.88852 49.3649324 102.903884 0.19 94
96 0 194.31955 49.8095654 102.942407 0.19 95
97 0 194.767713 50.2896472 102.892171 0.19 96
98 0 195.213156 50.7475764 102.890541 0.19 97
99 0 195.651627 51.2291241 102.826179 0.19 98
100 0 196.063329 51.6837088 102.818859 0.19 99
101 0 196.419515 52.1602493 102.748356 0.19 100
102 0 196.627066 52.6086612 102.725848 0.19 101
103 0 196.912094 53.0808628 102.651483 0.19 102
104 0 197.1134 53.5247793 102.632812 0.19 103
105 0 197.450577 53.9888568 102.574892 0.19 104
106 0 197.817307 54.4153446 102.602122 0.19 105
107 0 198.155588 54.8376364 102.626303 0.19 106
108 0 198.383105 55.2885505 102.555422 0.19 107
109 0 198.731486 55.7002255 102.54174 0.19 108
110 0 199.130613 56.0975053 102.456015 0.19 109
111 0 199.547937 56.3659559 102.395903 0.19 110
112 0 199.967259 56.7822613 102.258422 0.19 111
113 0 200.380495 57.2540632 102.089561 0.19 112
114 0 200.775045 57.7458741 101.905551 0.19 113
115 0 201.121264 58.2432824 101.709601 0.19 114
116 0 201.342614 58.7382671 101.49536 0.19 115
117 0 201.662723 59.2071321 101.283601 0.19 116
118 0 201.979064 59.6131619 101.05752 0.19 117
119 0 202.186741 59.8571917 100.789487 0.19 118
120 0 202.472351 60.049308 100.519036 0.19 119
121 0 202.678324 60.2609663 100.242074 0.19 120
122 0 202.988878 60.568509 99.9902269 0.19 121
123 0 203.293274 60.7720479 99.7182354 0.19 122
124 0 203.453581 60.9521879 99.4262613 0.19 123
125 0 203.607526 61.1512342 99.135335 0.19 124
126 0 203.886158 61.4299776 98.8677121 0.19 125
127 0 204.146816 61.5556202 98.5728787 0.19 126
128 0 204.20787 61.5258831 98.2358079 0.19 127
129 0 204.505223 61.5437702 97.9322665 0.19 128
130 0 204.893907 61.498135 97.6395103 0.19 129
131 0 205.299871 61.5992848 97.4053077 0.19 130
132 0 205.687001 61.8168736 97.2802962 0.19 131
133 0 206.045022 61.9933222 97.0493352 0.19 132
134 0 206.290627 62.1717024 96.7711621 0.19 133
135 0 206.645107 62.3850368 96.4904539 0.19 134
136 0 207.021333 62.7104971 96.2187962 0.19 135
137 0 207.375297 62.9479639 95.9284086 0.19 136
138 0 207.620074 63.1947262 95.6286607 0.19 137
139 0 207.97593 63.5484886 95.3474637 0.19 138
140 0 208.379122 63.833072 95.0573412 0.19 139
141 0 208.792313 64.1888524 94.7736048 0.19 140
142 0 209.210221 64.4380647 94.4745089 0.19 141
143 0 209.611016 64.6824334 94.1717737 0.19 142
144 0 209.955859 65.0174064 93.8746676 0.19 143
145 0 210.172931 65.24001 93.5574425 0.19 144
146 0 210.45555 65.4191498 93.2376724 0.19 145
147 0 210.648265 65.5824056 92.9116275 0.19 146
148 0 210.920872 65.7391676 92.5880107 0.19 147
149 0 211.109197 65.8935541 92.2603463 0.19 148
150 0 211.379565 66.0461988 91.9357624 0.19 149
151 0 211.566804 66.1962928 91.6075552 0.19 150
152 0 211.837064 66.3403731 91.2821106 0.19 151
153 0 212.026362 66.468476 90.9520539 0.19 152
154 0 212.304107 66.5555177 90.6213592 0.19 153
155 0 212.515471 66.5342008 90.2770565 0.19 154
156 0 212.82869 66.6172289 89.9482502 0.19 155
157 0 213.125824 66.733383 89.6232366 0.19 156
158 0 213.274212 66.8443024 89.2937465 0.19 157
159 0 213.405602 66.9091951 88.961782 0.19 158
160 0 213.635219 66.8419076 88.6261112 0.19 159
161 0 213.740825 66.8076586 88.3065285 0.19 160
162 0 213.813527 66.6216802 88.0128514 0.19 161
163 0 213.88703 66.3354701 87.8212946 0.19 162
164 0 214.010179 66.0510013 87.5816561 0.19 163
165 0 214.267864 65.7243222 87.4241259 0.19 164
166 0 214.482733 65.4149132 87.2167558 0.19 165
167 0 214.421997 65.0512865 87.1054471 0.19 166
168 0 214.41152 64.6682736 87.0360974 0.19 167
169 0 214.417428 64.2777868 86.9808 0.19 168
170 0 214.860265 64.0626904 86.6641888 0.19 169
171 0 215.298087 63.8747342 86.3837933 0.19 170
172 0 215.724065 63.7705415 86.210559 0.19 171
173 0 216.15488 63.6405012 85.9556919 0.19 172
174 0 216.57882 63.5997073 85.7155355 0.19 173
175 0 217.002606 63.4519201 85.5589791 0.19 174
176 0 217.420157 63.4446107 85.3558096 0.19 175
177 0 217.834744 63.4146218 85.2115796 0.19 176
178 0 218.255844 63.3250156 84.968156 0.19 177
179 0 218.66981 63.3327319 84.7315939 0.19 178
180 0 219.081883 63.2892555 84.5726224 0.19 179
181 0 219.501964 63.1435355 84.3190905 0.19 180
182 0 219.882974 63.4441632 84.2643218 0.19 181
183 0 220.267239 63.6334273 84.1008201 0.19 182
184 0 220.636936 63.7448367 83.9706783 0.19 183
185 0 220.962934 63.8823057 83.731348 0.19 184
186 0 221.172315 64.0271198 83.4485744 0.19 185
187 0 221.474187 64.1764261 83.155954 0.19 186
188 0 221.869186 64.2413233 83.0505419 0.19 187
189 0 222.262273 64.3629241 82.8277565 0.19 188
190 0 222.653183 64.5084392 82.5669911 0.19 189
191 0 223.041579 64.6695089 82.3085867 0.19 190
192 0 223.426494 64.8538032 82.0943617 0.19 191
193 0 223.805238 65.0924744 82.0095163 0.19 192
194 0 224.190587 65.2185424 81.9114011 0.19 193
195 0 224.576022 65.3503803 81.6897672 0.19 194
196 0 224.961726 65.4677592 81.4211349 0.19 195
197 0 225.349594 65.5365276 81.1340148 0.19 196
198 0 225.745018 65.4744 80.8376108 0.19 197
199 0 226.136094 65.4641367 80.5795261 0.19 198
200 0 226.53354 65.3451779 80.3976811 0.19 199
201 0 226.919945 65.387794 80.1474018 0.19 200
202 0 227.302148 65.4848323 79.8747157 0.19 201
203 0 227.683681 65.5837605 79.6025509 0.19 202
204 0 228.067991 65.6344506 79.3536805 0.19 203
205 0 228.461988 65.5386473 79.1736466 0.19 204
206 0 228.845595 65.5903333 78.9222473 0.19 205
207 0 229.225363 65.6924654 78.6432955 0.19 206
208 0 229.604445 65.7986647 78.3525985 0.19 207
209 0 229.985734 65.8669694 78.0538451 0.19 208
210 0 230.37456 65.8176336 77.7423087 0.19 209
211 0 230.757888 65.8503088 77.4540805 0.19 210
212 0 231.143591 65.8497704 77.1955452 0.19 211
213 0 231.541988 65.6671132 77.0023653 0.19 212
214 0 231.937835 65.5099681 76.7267301 0.19 213
215 0 232.325402 65.4734617 76.4431652 0.19 214
216 0 232.717056 65.3729374 76.1634133 0.19 215
217 0 233.103004 65.3614118 75.9589581 0.19 216
218 0 233.493985 65.2788774 75.9209482 0.19 217
219 0 233.881216 65.1758959 75.7003708 0.19 218
220 0 234.250533 65.2045662 75.4296223 0.19 219
221 0 234.595954 65.2443699 75.1339577 0.19 220
222 0 234.887376 65.1857276 74.8131642 0.19 221
223 0 235.014723 65.2262166 74.5006526 0.19 222
224 0 235.117227 65.2658007 74.1864311 0.19 223
225 0 235.309378 65.2042942 73.8582403 0.19 224
226 0 235.381769 65.2382172 73.5427165 0.19 225
227 0 235.418851 65.2628704 73.2260042 0.19 226
228 0 235.469857 65.1649209 72.8924724 0.19 227
229 0 235.5716 65.1161153 72.5698673 0.19 228
230 0 235.837806 64.9308422 72.2361866 0.19 229
231 0 236.132462 64.6852396 71.9127087 0.19 230
232 0 236.347946 64.3976618 71.6316566 0.19 231
233 0 236.684296 64.0565067 71.4738919 0.19 232
234 0 237.063819 63.7261052 71.3380597 0.19 233
235 0 237.452768 63.4863525 71.1454992 0.19 234
236 0 237.838053 63.3736242 71.061571 0.19 235
237 0 238.218426 63.2689872 70.9971602 0.19 236
238 0 238.587519 63.0609093 70.8821875 0.19 237
239 0 238.902841 62.9603483 70.6601419 0.19 238
240 0 239.103648 62.7217324 70.4025953 0.19 239
241 0 239.375597 62.3932491 70.2155128 0.19 240
242 0 239.580412 62.0722756 69.9713556 0.19 241
243 0 239.908202 61.7303068 69.7904873 0.19 242
244 0 240.277782 61.4591216 69.5528342 0.19 243
245 0 240.65981 61.284966 69.3806209 0.19 244
246 0 241.051738 61.0334893 69.0960437 0.19 245
247 0 241.446734 60.753882 68.7739763 0.19 246
248 0 241.786628 61.1048533 68.9155638 0.19 247
249 0 242.095864 61.5024999 68.8272847 0.19 248
250 0 242.327722 61.762995 68.6419129 0.19 249
251 0 242.357014 61.5700242 68.3926765 0.19 250
252 0 242.199891 61.0302863 68.194449 0.19 251
253 0 242.969898 61.0230367 68.2094138 0.19 252
254 0 242.199891 61.0302863 68.194449 0.19 253
255 0 242.842929 60.5330594 67.8407618 0.19 254
256 0 243.325343 60.2976546 67.5543612 0.19 255
257 0 243.752559 59.9564716 67.3362514 0.19 256
258 0 244.147528 59.6267887 67.0314652 0.19 257
259 0 244.508916 59.3002736 66.6932352 0.19 258
260 0 244.802264 58.9745656 66.3410572 0.19 259
261 0 244.9257 58.6507992 65.9802495 0.19 260
262 2 244.992247 58.3264915 65.6163716 0.19 261
263 2 245.12985 57.9596502 65.3149735 0.19 262
264 2 245.394187 57.548438 65.0787032 0.19 263
265 2 245.649993 57.158592 64.7370881 0.19 264
266 2 245.759656 56.737025 64.3065393 0.19 265
267 2 245.823409 56.1913184 63.7237599 0.19 266
268 2 245.451806 56.4171804 63.4209925 0.19 267
269 2 245.096704 56.7160744 63.1159032 0.19 268
270 2 244.804521 56.7611338 62.7272185 0.19 269
271 2 244.654792 56.9229144 62.2427617 0.19 270
272 2 245.254943 57.4485497 62.5419565 0.19 271
273 2 245.718045 57.709436 62.6779832 0.19 272
274 2 246.123056 57.9774798 62.7761232 0.19 273
275 2 246.505826 58.0638125 62.8464529 0.19 274
276 2 246.86407 58.0640901 62.9476424 0.19 275
277 2 247.170731 57.9869246 63.1689481 0.19 276
278 2 247.341958 57.9002834 63.431337 0.19 277
279 2 247.158129 57.8632979 63.6971924 0.19 278
280 2 246.831674 57.5020902 63.8783626 0.19 279
281 2 246.402889 57.052313 63.9548399 0.19 280
282 2 245.823409 56.1913184 63.7237599 0.19 281
283 2 246.359573 55.6880936 63.6863945 0.19 282
284 2 246.650946 55.1740867 63.6690028 0.19 283
285 2 246.975793 54.6170912 63.7309525 0.19 284
286 2 247.257724 54.0991312 63.7105383 0.19 285
287 2 247.38171 53.5969108 63.6546006 0.19 286
288 2 247.461074 53.1002991 63.5841917 0.19 287
289 2 247.565862 52.6086527 63.5059226 0.19 288
290 2 247.792931 52.1305413 63.4184942 0.19 289
291 2 247.974623 51.6921848 63.3020117 0.19 290
292 2 248.286213 51.3612842 63.1173551 0.19 291
293 2 248.647836 51.1595847 63.0380254 0.19 292
294 2 249.031283 50.8835654 62.9746654 0.19 293
295 2 249.421377 50.7604208 62.9310374 0.19 294
296 2 249.815078 50.6618143 62.8529433 0.19 295
297 2 250.211942 50.4828344 62.6512907 0.19 296
298 2 250.609293 50.389077 62.4801263 0.19 297
299 2 251.007543 50.2776604 62.1567067 0.19 298
300 2 251.401929 50.3779453 61.7126963 0.19 299
301 2 251.70918 50.1831047 61.3794661 0.19 300
302 2 251.918575 50.134533 61.0666718 0.19 301
303 2 252.244289 50.0344448 60.7493505 0.19 302
304 2 252.604511 50.1235369 60.4626591 0.19 303
305 2 252.962465 50.331051 60.194746 0.19 304
306 2 253.278972 50.705541 59.9522972 0.19 305
307 2 253.488401 50.97026 59.6901403 0.19 306
308 2 253.806325 51.2468305 59.4333853 0.19 307
309 2 254.154727 51.6583652 59.1995512 0.19 308
310 2 254.502862 51.97658 58.9515312 0.19 309
311 2 254.8041 52.3714278 58.7152029 0.19 310
312 2 254.982374 52.6075528 58.4500325 0.19 311
313 2 255.222987 52.7859042 58.177645 0.19 312
314 2 255.372404 52.94173 57.8990855 0.19 313
315 2 255.58704 53.0966675 57.6225829 0.19 314
316 2 255.687879 53.2648024 57.3451286 0.19 315
317 2 255.783077 53.4819448 57.0760002 0.19 316
318 2 255.974925 53.8329257 56.83283 0.19 317
319 2 256.079604 54.0564759 56.5660086 0.19 318
320 2 256.208783 54.2471747 56.2947549 0.19 319
321 2 256.498428 54.4665265 56.0339237 0.19 320
322 2 256.845685 54.7991774 55.7958849 0.19 321
323 2 257.222062 54.9745685 55.5341741 0.19 322
324 2 257.611378 55.0364683 55.2595977 0.19 323
325 2 258.01058 54.9151463 54.9701638 0.19 324
326 2 258.410233 54.8264758 54.7314666 0.19 325
327 2 258.810417 54.6740588 54.2912299 0.19 326
328 2 258.573068 54.3240832 53.914273 0.19 327
329 2 258.488227 53.977928 53.5430168 0.19 328
330 2 258.461716 53.638666 53.1750702 0.19 329
331 2 258.45773 53.3183738 52.8114112 0.19 330
332 2 258.462757 53.0501262 52.457214 0.19 331
333 2 258.472128 52.9210711 52.1269439 0.19 332
334 2 258.503379 52.6798916 51.7781911 0.19 333
335 2 258.57814 52.4422354 51.4310452 0.19 334
336 2 258.761588 52.3294003 51.1069685 0.19 335
337 2 258.848916 52.1021156 50.7585072 0.19 336
338 2 258.918604 51.8941285 50.4062583 0.19 337
339 2 259.031547 51.8605913 50.0669213 0.19 338
340 2 259.309892 51.8484341 49.6905639 0.19 339
341 2 259.645104 51.7208821 49.1785423 0.19 340
342 2 260.272056 52.0658695 49.2086967 0.19 341
343 2 260.752664 52.2598914 49.1635259 0.19 342
344 2 261.1715 52.4873434 48.9815388 0.19 343
345 2 261.562708 52.8480565 48.7541806 0.19 344
346 2 261.94818 53.0926815 48.4435405 0.19 345
347 2 262.341785 52.8558489 47.9257867 0.19 346
348 2 262.530464 52.9181783 47.6366482 0.19 347
349 2 262.523015 52.9123652 47.3266418 0.19 348
350 2 262.322721 52.7172821 46.9745778 0.19 349
351 2 262.66144 53.1688587 46.7613181 0.19 350
352 2 262.967525 53.4592592 46.5198133 0.19 351
353 2 263.1611 53.7474061 46.2733212 0.19 352
354 2 263.445847 54.2067586 46.0637406 0.19 353
355 2 263.729788 54.6823913 45.8589058 0.19 354
356 2 263.916916 55.0355165 45.6275778 0.19 355
357 2 264.202468 55.5047613 45.4247947 0.19 356
358 2 264.48911 55.9443383 45.2181807 0.19 357
359 2 264.677458 56.1781051 44.9680745 0.19 358
360 2 264.961624 56.3243686 44.7085483 0.19 359
361 2 265.233356 56.3894512 44.4344881 0.19 360
362 2 265.370926 56.2963623 44.1241339 0.19 361
363 2 265.514475 56.3135257 43.8404569 0.19 362
364 2 265.81367 56.3427523 43.5835893 0.19 363
365 2 266.173834 56.2699177 43.3470099 0.19 364
366 2 266.558307 56.3560377 43.232684 0.19 365
367 2 266.952229 56.1779292 43.0009612 0.19 366
368 2 267.350774 55.8880201 42.7559078 0.19 367
369 2 267.753121 55.5261807 42.5860521 0.19 368
370 2 268.15579 55.1783478 42.3722561 0.19 369
371 2 268.560616 54.8264386 42.2308572 0.19 370
372 2 268.965038 54.5667729 42.068253 0.19 371
373 2 269.371333 54.46903 42.0486602 0.19 372
374 2 269.779223 54.3993814 42.1111829 0.19 373
375 2 270.189613 54.2515754 42.2772473 0.19 374
376 2 270.599495 53.9607657 42.392607 0.19 375
377 2 271.002224 53.8022443 42.3377509 0.19 376
378 2 271.398356 53.4611159 42.2968883 0.19 377
379 2 271.772934 53.0426496 42.2730888 0.19 378
380 2 272.08921 52.575352 42.2859832 0.19 379
381 2 272.245333 52.1594197 42.1119553 0.19 380
382 2 262.277264 52.2512717 46.863155 0.19 350
383 2 262.173663 51.8027168 46.7242768 0.19 382
384 2 261.894175 51.4098017 46.5015637 0.19 383
385 2 261.551172 51.0674782 46.36436 0.19 384
386 2 261.18076 50.9352876 46.2751178 0.19 385
387 2 260.805764 50.8926188 46.1615627 0.19 386
388 2 260.444556 50.9058862 45.9256665 0.19 387
389 2 260.139991 50.8805612 45.6361288 0.19 388
390 2 259.989524 50.6813585 45.3065597 0.19 389
391 2 263.00355 52.5796865 48.3859186 0.19 347
392 2 263.514414 52.2280759 48.6859698 0.19 391
393 2 263.960296 52.0295868 48.8953059 0.19 392
394 2 264.377167 51.8828542 48.9105144 0.19 393
395 2 264.784277 51.6207611 48.7231329 0.19 394
396 2 265.187987 51.3270363 48.4909449 0.19 395
397 2 265.591645 51.0534909 48.3250429 0.19 396
398 2 265.985848 50.9879505 48.1125092 0.19 397
399 2 266.338333 51.1216331 47.8584333 0.19 398
400 2 266.658724 51.247258 47.6104572 0.19 399
401 2 266.881189 51.3467869 47.3780323 0.19 400
402 2 267.240736 51.4033539 47.2160913 0.19 401
403 2 267.709773 51.329263 47.2185628 0.19 402
404 2 268.345268 51.1388893 47.0701493 0.19 403
405 2 268.551976 51.1006712 46.9188829 0.19 404
406 2 268.576013 50.8770903 46.8690646 0.19 405
407 2 268.430128 50.7285131 46.950154 0.19 406
408 2 268.345268 51.1388893 47.0701493 0.19 407
409 2 268.498876 50.463644 47.3519128 0.19 408
410 2 268.755628 50.3171682 47.5007588 0.19 409
411 2 268.97144 50.5222991 47.6320517 0.19 410
412 2 268.962926 50.8858191 47.4808738 0.19 411
413 2 268.345268 51.1388893 47.0701493 0.19 412
414 2 266.582786 51.1818503 48.6774152 0.19 398
415 2 266.968239 51.2652845 49.093374 0.19 414
416 2 267.115887 51.4127904 49.4604345 0.19 415
417 2 267.176068 51.4067615 49.7794681 0.19 416
418 2 267.197053 51.3594397 50.0827523 0.19 417
419 2 267.187827 51.3416561 50.3867103 0.19 418
420 2 267.126985 51.453893 50.7083569 0.19 419
421 2 266.957861 51.4454111 51.003669 0.19 420
422 2 266.897856 51.4514416 51.3075783 0.19 421
423 2 266.874581 51.5966799 51.636605 0.19 422
424 2 266.869863 51.6645671 51.9538239 0.19 423
425 2 266.867026 51.8422773 52.2893699 0.19 424
426 2 266.868944 51.9472493 52.6131108 0.19 425
427 2 266.86589 52.203912 52.9618384 0.19 426
428 2 266.86105 52.5100318 53.318809 0.19 427
429 2 259.767014 51.238001 49.0993717 0.19 341
430 2 259.994029 50.7566099 49.0216437 0.19 429
431 2 260.139561 50.2760969 48.9339937 0.19 430
432 2 260.330331 49.804109 48.8272281 0.19 431
433 2 260.342101 49.3505511 48.6593523 0.19 432
434 2 260.180039 48.8339634 48.6313547 0.19 433
435 2 260.045036 48.3544445 48.5140524 0.19 434
436 2 259.78231 47.9247526 48.2667389 0.19 435
437 2 259.575459 47.429006 48.1856728 0.19 436
438 2 259.538103 46.9350514 48.1094207 0.19 437
439 2 259.613895 46.4421695 48.03606 0.19 438
440 2 259.85961 45.9516103 47.9667731 0.19 439
441 2 260.259478 45.6302029 47.656578 0.19 440
442 2 260.6578 45.3567317 47.3930344 0.19 441
443 2 261.054283 45.2254853 47.2679299 0.19 442
444 2 261.450319 45.0960555 47.1442777 0.19 443
445 2 261.846494 44.8277703 46.8848927 0.19 444
446 2 262.241936 44.5145565 46.5813898 0.19 445
447 2 267.022924 45.2089727 48.4723146 0 446
448 2 266.946114 45.2067936 48.7733117 0.19 447
449 2 266.776216 45.3198117 49.0873085 0.19 448
450 2 266.738777 45.3203418 49.3914258 0.19 449
451 2 266.780389 45.326689 49.7010262 0.19 450
452 2 266.926764 45.4635295 50.0372644 0.19 451
453 2 266.933177 45.4691561 50.3446487 0.19 452
454 2 266.790778 45.4686475 50.6428602 0.19 453
455 2 266.735512 45.6099524 50.9686749 0.19 454
456 2 266.715926 45.6658698 51.2828504 0.19 455
457 2 266.697674 45.8128527 51.6117277 0.19 456
458 2 266.667406 45.8300756 51.919277 0.19 457
459 2 266.58088 45.856088 52.2254188 0.19 458
460 2 266.337495 46.0389506 52.5490453 0.19 459
461 2 264.033906 46.1104053 55.531931 0 460
462 2 263.84357 46.1406525 55.8375 0.19 461
463 2 263.847151 46.3527152 56.1803869 0.19 462
464 2 263.661623 46.5710899 56.5171347 0.19 463
465 2 263.509406 46.6745006 56.8367553 0.19 464
466 2 263.226861 46.8959126 57.1709159 0.19 465
467 2 262.940601 47.1177839 57.5053976 0.19 466
468 2 262.774762 47.2230992 57.8256554 0.19 467
469 2 262.552549 47.4483157 58.1636144 0.19 468
470 2 262.463141 47.6806844 58.5076921 0.19 469
471 2 262.429301 47.7923398 58.8343342 0.19 470
472 2 262.40623 48.0274548 59.1815566 0.19 471
473 2 260.067021 46.4487864 48.0471609 0.19 440
474 2 260.104186 46.9431173 48.1236723 0.19 473
475 2 260.028027 47.4353233 48.1973749 0.19 474
476 2 259.78231 47.9247526 48.2667389 0.19 475
477 2 259.167258 54.4771345 49.9506721 0 341
478 2 259.074663 54.5498714 50.2416992 0.19 477
479 2 258.882509 54.8123845 50.536192 0.19 478
480 2 258.800533 55.1760521 50.7690954 0.19 479
481 2 258.759814 55.5318366 51.0880432 0.19 480
482 2 258.726687 55.8831387 51.4394175 0.19 481
483 2 258.67545 56.2308802 51.8022631 0.19 482
484 2 258.562486 56.5743591 52.1673466 0.19 483
485 2 258.282579 56.9106906 52.5280426 0.19 484
486 2 257.959591 57.2371691 52.8863549 0.19 485
487 2 257.674542 57.5427167 53.2420895 0.19 486
488 2 257.54636 57.7968309 53.5927409 0.19 487
489 2 257.454997 57.915125 53.9188693 0.19 488
490 2 257.30534 58.1375842 54.2626949 0.19 489
491 2 257.352333 58.3541314 54.6110496 0.19 490
492 2 257.254519 58.4418358 54.9308573 0.19 491
493 2 257.307307 58.6153311 55.2710732 0.19 492
494 2 257.174467 58.7096983 55.5908412 0.19 493
495 2 257.116518 58.9463774 55.9392701 0.19 494
496 2 257.083627 59.2295596 56.2969404 0.19 495
497 2 259.449503 54.8201003 54.2416763 0.19 327
498 2 259.929557 55.0958592 54.1152891 0.19 497
499 2 260.356116 55.1763063 53.974633 0.19 498
500 2 260.748554 55.4787468 54.0335494 0.19 499
501 2 261.108904 55.9472432 53.9661466 0.19 500
502 2 261.423141 56.4511344 53.8924494 0.19 501
503 2 261.62976 56.8975989 53.9246035 0.19 502
504 2 261.949609 57.2707421 54.0104191 0.19 503
505 2 262.317636 57.4705598 54.1350302 0.19 504
506 2 262.696315 57.8032357 54.12135 0.19 505
507 2 263.08577 58.0085713 54.13952 0.19 506
508 2 263.476549 58.2774242 54.1900828 0.19 507
509 2 263.872432 58.4066047 54.2222374 0.19 508
510 2 264.269637 58.5101035 54.2502941 0.19 509
511 2 264.665671 58.6752678 54.2840676 0.19 510
512 2 265.068021 58.59562 54.2562319 0.19 511
513 2 265.467295 58.6297806 54.202907 0.19 512
514 2 265.862375 58.7945309 54.05164 0.19 513
515 2 266.254213 59.1168895 53.9147866 0.19 514
516 2 266.649822 59.3270625 53.8362308 0.19 515
517 2 267.042957 59.6167272 53.7175608 0.19 516
518 2 267.439138 59.6840658 53.6201562 0.19 517
519 2 267.831313 59.5771735 53.4265176 0.19 518
520 2 268.204602 59.5014101 53.2848979 0.19 519
521 2 268.528423 59.3610512 53.0323311 0.19 520
522 2 268.718844 59.328642 52.7562483 0.19 521
523 2 268.971439 59.2520355 52.4612196 0.19 522
524 2 269.13131 59.3687292 52.1914099 0.19 523
525 2 269.364013 59.6756976 51.9576206 0.19 524
526 2 269.509244 59.8840444 51.7015218 0.19 525
527 2 269.716758 60.0816708 51.4466637 0.19 526
528 2 269.792399 60.3238529 51.1936805 0.19 527
529 2 269.816208 60.7313865 50.9685807 0.19 528
530 2 269.821512 61.136917 50.7427719 0.19 529
531 2 269.821728 61.3720691 50.4859425 0.19 530
532 2 269.82022 61.5505974 50.2188844 0.19 531
533 2 271.426574 65.3154607 48.6117673 0 532
534 2 271.431769 65.5922365 48.3669475 0.19 533
535 2 271.443028 66.0205307 48.1510289 0.19 534
536 2 271.471805 66.4587206 47.9381244 0.19 535
537 2 271.546106 66.7759831 47.7050045 0.19 536
538 2 271.740031 67.1635326 47.4910654 0.19 537
539 2 271.837555 67.4205793 47.2481634 0.19 538
540 2 275.957731 61.6264186 47.8788142 0 539
541 2 272.234306 62.6720674 44.9007753 0 539
542 2 271.824869 63.2285988 44.683341 0.19 541
543 2 271.416131 62.6175458 44.8391521 0.19 542
544 2 271.824498 62.1851399 44.7838419 0.19 543
545 2 272.234306 62.6720674 44.9007753 0.19 544
546 2 272.60049 62.2181171 44.8843053 0.19 545
547 2 272.924006 61.7417487 44.9069111 0.19 546
548 2 273.116058 61.3253557 44.7727264 0.19 547
549 2 272.959178 60.8622691 44.6748838 0.19 548
550 2 272.706407 60.378581 44.6310278 0.19 549
551 2 272.514976 59.8830497 44.7149077 0.19 550
552 2 272.190728 59.4705618 44.8221202 0.19 551
553 2 271.816104 59.3481518 44.9033165 0.19 552
554 2 271.426429 59.4233184 45.0731837 0.19 553
555 2 271.039655 59.4563192 45.1731494 0.19 554
556 2 270.678184 59.5097431 45.3363585 0.19 555
557 2 270.385949 59.7881246 45.482905 0.19 556
558 2 270.277241 60.2535117 45.4286418 0.19 557
559 2 270.248018 60.7834529 45.3085047 0.19 558
560 2 270.272612 61.3208921 45.1909124 0.19 559
561 2 270.37794 61.8167432 45.1459068 0.19 560
562 2 270.669147 62.3040167 45.0405318 0.19 561
563 2 271.030731 62.6571218 44.9249111 0.19 562
564 2 271.416131 62.6175458 44.8391521 0.19 563
565 2 252.058283 50.1061181 62.1015286 0.19 300
566 2 252.562944 49.8433223 62.2775633 0.19 565
567 2 253.004857 49.8132375 62.4817018 0.19 566
568 2 253.428767 49.6188305 62.5377937 0.19 567
569 2 253.841449 49.5499232 62.5668742 0.19 568
570 2 254.250388 49.5201172 62.5843865 0.19 569
571 2 254.658907 49.4817953 62.5939147 0.19 570
572 2 255.06955 49.3784837 62.5907505 0.19 571
573 2 255.486782 49.0880831 62.5571601 0.19 572
574 2 244.770869 56.690764 61.9125275 0.19 271
575 2 244.991909 56.5603553 61.618804 0.19 574
576 2 245.160919 56.269591 61.3473322 0.19 575
577 2 245.435726 55.8629408 61.1928469 0.19 576
578 2 245.69574 55.4180597 61.0676867 0.19 577
579 2 245.806202 54.977356 60.913603 0.19 578
580 2 245.865466 54.5837711 60.6537854 0.19 579
581 2 244.003843 51.22769 59.7920238 0 271
582 2 243.959784 51.3288765 59.4938663 0.19 581
583 2 243.870674 51.3786011 59.1877428 0.19 582
584 2 243.646072 51.2751341 58.8575752 0.19 583
585 2 243.439493 51.2848815 58.5438988 0.19 584
586 2 243.42228 51.271748 58.2309067 0.19 585
587 2 243.195101 51.0688906 57.887824 0.19 586
588 2 242.908625 50.8477476 57.5418169 0.19 587
589 2 242.655531 50.7682117 57.2161553 0.19 588
590 2 242.559323 50.6117043 56.8833091 0.19 589
591 2 242.52422 50.601035 56.5712833 0.19 590
592 2 242.511712 50.5790199 56.2583499 0.19 591
593 2 242.505325 50.3771799 55.9220744 0.19 592
594 2 244.775744 57.7624976 65.7464239 0.19 262
595 2 244.704021 57.2312823 65.7970917 0.19 594
596 2 244.689009 56.6730139 65.8929668 0.19 595
597 2 244.694467 56.1501887 65.9104101 0.19 596
598 2 244.711096 55.6194816 65.9412083 0.19 597
599 2 244.741665 55.0321361 66.090911 0.19 598
600 2 244.79858 54.4371267 66.2894723 0.19 599
601 2 244.922118 53.8839996 66.5152175 0.19 600
602 2 244.837914 53.4773755 66.7674798 0.19 601
603 2 244.839701 52.961216 67.0084138 0.19 602
604 2 244.915232 52.4793574 67.2574402 0.19 603
605 2 245.128171 52.2188245 67.5421266 0.19 604
606 2 245.303052 52.0838933 67.844588 0.19 605
607 2 245.609156 52.10044 68.1694464 0.19 606
608 2 245.969242 51.9369199 68.4617939 0.19 607
609 2 246.352036 51.5912613 68.7095834 0.19 608
610 2 246.740584 51.3899528 68.93228 0.19 609
611 2 247.129325 51.291342 69.0471278 0.19 610
612 2 245.074184 44.519498 63.5300554 0 611
613 2 244.693806 44.7706352 63.7922587 0.19 612
614 2 244.312088 44.9128829 63.9492331 0.19 613
615 2 243.937888 45.105921 64.1610496 0.19 614
616 2 243.571207 45.1755997 64.2692752 0.19 615
617 2 243.233137 45.2060264 64.3838082 0.19 616
618 2 242.972306 45.241696 64.6204065 0.19 617
619 2 242.914285 45.5004637 64.9253039 0.19 618
620 2 242.983551 45.8520496 65.2289072 0.19 619
621 2 243.232932 46.2603412 65.4600808 0.19 620
622 2 243.512573 46.5702284 65.7677965 0.19 621
623 2 243.704475 46.7032891 66.0840932 0.19 622
624 2 243.999339 46.9617103 66.431476 0.19 623
625 0 241.844399 60.4452936 68.4144812 0.19 247
626 0 242.199891 61.0302863 68.194449 0.19 625
627 0 221.055225 64.5737963 83.0742575 0.19 187
628 0 220.639099 64.8296639 83.1947129 0.19 627
629 0 220.230501 64.9566085 83.2930274 0.19 628
630 0 219.81791 65.0908382 83.4809079 0.19 629
631 0 219.412433 65.1231063 83.6013608 0.19 630
632 0 219.007333 65.0945054 83.7885972 0.19 631
633 0 218.59887 65.1290576 83.9272569 0.19 632
634 0 218.179003 65.2694978 84.1700342 0.19 633
635 0 217.757386 65.4128358 84.4141767 0.19 634
636 0 217.344253 65.4603576 84.5572998 0.19 635
637 0 216.929776 65.4677534 84.7572546 0.19 636
638 0 216.509208 65.5947416 84.9090997 0.19 637
639 0 216.091825 65.5821157 85.1379051 0.19 638
640 0 219.925606 62.779749 84.2612356 0.19 181
641 0 220.34767 62.4490513 84.1739937 0.19 640
642 0 220.766077 62.2223283 83.9994346 0.19 641
643 0 221.173594 62.1255236 83.9111911 0.19 642
644 0 221.579221 62.0556885 83.8094397 0.19 643
645 0 221.990164 61.9363121 83.581391 0.19 644
646 0 222.395244 61.9011035 83.3474877 0.19 645
647 0 222.803714 61.7562605 83.1795598 0.19 646
648 0 223.204031 61.763529 82.9415614 0.19 647
649 0 223.603054 61.7719392 82.7011228 0.19 648
650 0 224.008465 61.6315401 82.5223085 0.19 649
651 0 224.40732 61.6104945 82.2596067 0.19 650
652 0 224.809048 61.5298422 81.9547743 0.19 651
653 0 225.202532 61.5677923 81.650751 0.19 652
654 0 214.012074 64.1247687 86.9848826 0.19 169
655 0 213.589544 64.2213344 87.0509314 0.19 654
656 0 213.161778 64.2719918 87.2204877 0.19 655
657 0 212.728045 64.4809398 87.3524533 0.19 656
658 0 212.290078 64.6657294 87.5545144 0.19 657
659 0 211.860854 64.7697583 87.6756462 0.19 658
660 0 211.425541 64.9022739 87.8553826 0.19 659
661 0 211.001442 64.95503 87.9199997 0.19 660
662 0 210.579929 64.9857725 87.9531266 0.19 661
663 0 210.155522 65.0302008 88.0076472 0.19 662
664 0 209.720357 65.1377297 88.1586162 0.19 663
665 0 209.293892 65.1750799 88.2042435 0.19 664
666 0 208.867232 65.1845151 88.2114192 0.19 665
667 0 208.432048 65.180462 88.2091683 0.19 666
668 0 207.972289 65.1640382 88.2175557 0.19 667
669 0 207.448005 65.1242039 88.2677071 0.19 668
670 0 206.755128 65.026778 88.4327423 0.19 669
671 0 206.330997 65.2194244 88.3073666 0.19 670
672 0 205.904154 65.6092943 88.0817512 0.19 671
673 0 205.47414 66.0551794 87.8419744 0.19 672
674 0 205.039813 66.4735546 87.6603835 0.19 673
675 0 204.59851 66.7546439 87.6679965 0.19 674
676 0 204.170241 66.9353482 87.5263884 0.19 675
677 0 203.739432 67.0596333 87.4516609 0.19 676
678 0 203.302754 67.2572311 87.3974533 0.19 677
679 0 202.873574 67.3388232 87.2946253 0.19 678
680 0 202.451834 67.3910302 87.0698281 0.19 679
681 0 202.033453 67.3317722 86.8563161 0.19 680
682 0 201.597983 67.364014 86.8423026 0.19 681
683 0 201.176051 67.2712012 86.67262 0.19 682
684 0 200.746236 67.2249132 86.5802791 0.19 683
685 0 200.313778 67.1877066 86.5042461 0.19 684
686 0 199.882386 67.1313391 86.4000876 0.19 685
687 0 199.457865 67.0084079 86.1955643 0.19 686
688 0 199.022916 66.9692631 86.089177 0.19 687
689 0 198.582811 66.9872255 86.0068072 0.19 688
690 0 198.138862 67.0930265 85.8987063 0.19 689
691 3 197.689388 67.4055906 85.6897721 0.19 690
692 3 198.096344 67.8352501 85.4290227 0.19 691
693 3 198.475092 68.1464072 85.1522266 0.19 692
694 3 198.775469 68.1057579 84.8288505 0.19 693
695 3 198.825465 67.9256072 84.4727736 0.19 694
696 3 198.644004 67.6918266 84.0957513 0.19 695
697 3 197.238526 67.3217536 85.8263888 0.19 691
698 3 196.791239 67.3006965 85.8085852 0.19 697
699 3 196.347099 67.3363763 85.6515004 0.19 698
700 3 195.899399 67.3490478 85.5536406 0.19 699
701 3 195.450146 67.369352 85.4498435 0.19 700
702 3 195.001195 67.4363619 85.2693573 0.19 701
703 3 194.545591 67.5073882 85.186527 0.19 702
704 3 194.081851 67.67561 85.1513492 0.19 703
705 3 193.621627 67.7262091 85.1142378 0.19 704
706 3 193.161929 67.7332475 85.0706431 0.19 705
707 3 192.701926 67.728722 85.0093662 0.19 706
708 3 192.24231 67.7346437 84.9014052 0.19 707
709 3 191.785828 67.7848188 84.6711197 0.19 708
710 3 191.607541 68.2415801 84.4578473 0.19 709
711 3 191.257739 68.6190574 84.3041758 0.19 710
712 3 190.871746 68.9165024 84.0416217 0.19 711
713 3 190.517442 69.3385306 83.7595536 0.19 712
714 3 190.316712 69.8076407 83.4808971 0.19 713
715 3 190.081238 70.2616722 83.1994804 0.19 714
716 3 190.054761 70.6580956 82.939141 0.19 715
717 3 189.762145 70.8306226 82.6788398 0.19 716
718 3 189.366198 70.8645481 82.5091459 0.19 717
719 3 188.935197 70.8277428 82.2938067 0.19 718
720 3 188.493268 70.5998608 82.1689139 0.19 719
721 3 188.039897 70.4014118 82.0893061 0.19 720
722 3 187.589034 70.0735418 82.0095876 0.19 721
723 3 187.265444 70.5295981 81.8169899 0.19 722
724 3 187.097379 70.9527415 81.7385623 0.19 723
725 3 186.940068 71.3529823 81.6511118 0.19 724
726 3 186.660598 71.7174627 81.4224139 0.19 725
727 3 186.461602 71.9233569 81.1331217 0.19 726
728 3 186.133815 72.0615146 80.8113478 0.19 727
729 3 187.14172 69.7492784 81.7371428 0.19 722
730 3 186.681701 69.4382222 81.5900959 0.19 729
731 3 186.200153 69.2917803 81.5017797 0.19 730
732 3 185.688172 69.2110085 81.418846 0.19 731
733 3 185.106939 69.1626282 81.2934744 0.19 732
734 3 184.349164 69.1454832 81.0353951 0.19 733
735 3 184.064022 69.2043969 80.6916437 0.19 734
736 3 183.952398 69.2583655 80.3590787 0.19 735
737 3 183.886258 69.2486714 80.0231474 0.19 736
738 3 183.783033 69.052821 79.6654091 0.19 737
739 3 183.506543 68.7843357 79.2889121 0.19 738
740 3 183.222175 68.5395665 78.9149077 0.19 739
741 3 183.089217 68.4429385 78.5669248 0.19 740
742 3 182.956985 68.288345 78.2133115 0.19 741
743 3 182.662424 68.2370449 77.8600762 0.19 742
744 3 179.887694 68.3306476 76.3677263 0 743
745 3 179.409864 67.936941 76.408314 0.19 744
746 3 178.9418 67.7430033 76.2537464 0.19 745
747 3 178.472623 67.5033236 76.1034999 0.19 746
748 3 178.006409 67.4654278 75.88478 0.19 747
749 3 177.534348 67.5387285 75.7324349 0.19 748
750 3 177.064024 67.8503195 75.5324836 0.19 749
751 3 176.58704 68.2234974 75.4029069 0.19 750
752 3 176.112065 68.6485585 75.2193928 0.19 751
753 3 175.629586 69.0571984 75.1214744 0.19 752
754 3 183.852213 68.949981 81.4045485 0.19 734
755 3 183.365845 68.8369458 81.5422176 0.19 754
756 3 182.881574 68.744328 81.6216668 0.19 755
757 3 182.412194 68.7447289 81.4390985 0.19 756
758 3 181.948226 68.7754705 81.1685324 0.19 757
759 3 181.475098 68.4531252 81.122164 0.19 758
760 3 180.995576 68.2864553 81.1093151 0.19 759
761 3 180.510343 68.1629576 81.1549178 0.19 760
762 3 180.036624 68.125792 81.0224966 0.19 761
763 3 179.559269 68.0784227 80.9380389 0.19 762
764 3 179.081535 68.0267873 80.8557775 0.19 763
765 3 178.60665 67.9721185 80.732453 0.19 764
766 3 178.14118 67.9121205 80.4841319 0.19 765
767 3 177.676431 67.7266976 80.2230044 0.19 766
768 3 177.201469 67.6030953 80.0864742 0.19 767
769 3 176.723622 67.4700766 79.9779059 0.19 768
770 3 176.247386 67.2459969 79.8291825 0.19 769
771 3 175.781192 67.1917758 79.5684224 0.19 770
772 3 175.316325 67.1923912 79.2952302 0.19 771
773 3 174.844986 67.186644 79.0971065 0.19 772
774 3 174.38031 67.2168823 78.8169307 0.19 773
775 3 181.784681 69.1884644 80.8834537 0.19 758
776 3 181.450058 69.4758328 80.5902388 0.19 775
777 3 181.068017 69.8650956 80.3533084 0.19 776
778 3 180.726724 70.2607795 80.2532619 0.19 777
779 3 180.57366 70.6839481 80.190743 0.19 778
780 3 180.469781 71.1318081 80.0640433 0.19 779
781 3 180.309823 71.5166883 80.0262007 0.19 780
782 3 179.951326 71.7990993 79.9998828 0.19 781
783 3 179.524981 71.8840555 79.962959 0.19 782
784 3 179.075808 71.9032123 79.9222745 0.19 783
785 3 178.93467 69.610927 82.7008641 0 758
786 3 179.414076 69.6151391 82.7378887 0.19 785
787 3 179.894335 69.5750007 82.7713186 0.19 786
788 3 180.377394 69.4017877 82.7943438 0.19 787
789 3 180.85891 69.3001914 82.8304879 0.19 788
790 3 181.341337 69.119053 82.8767823 0.19 789
791 3 181.818052 69.0532035 82.9821569 0.19 790
792 3 182.286253 68.9864572 83.2140987 0.19 791
793 3 191.325095 67.40866 84.8002082 0.19 709
794 3 190.860502 67.2226066 84.8175374 0.19 793
795 3 190.395941 67.0747996 84.7724519 0.19 794
796 3 189.935913 66.8520596 84.6519107 0.19 795
797 3 189.476308 66.7825174 84.4151491 0.19 796
798 3 189.499487 66.4461459 84.1591898 0.19 797
799 3 189.516331 66.0651178 84.0149679 0.19 798
800 3 189.531205 65.6767345 83.8861224 0.19 799
801 3 189.548039 65.3120603 83.6920657 0.19 800
802 3 189.558286 64.9041008 83.6067005 0.19 801
803 3 189.563555 64.4672113 83.5930917 0.19 802
804 3 189.561818 63.9879516 83.686246 0.19 803
805 3 189.562265 63.5347784 83.7084715 0.19 804
806 3 188.993278 66.6648292 84.5831916 0.19 797
807 3 188.514182 66.5926254 84.6311198 0.19 806
808 3 188.035587 66.5348212 84.6389537 0.19 807
809 3 187.571993 66.5315452 84.3553858 0.19 808
810 3 187.10452 66.4429582 84.1413637 0.19 809
811 3 186.625085 66.1025915 84.136182 0.19 810
812 3 186.141195 65.7603195 84.0937831 0.19 811
813 3 185.643361 65.5464187 84.0511562 0.19 812
814 3 185.117211 65.2969372 83.998035 0.19 813
815 3 184.519109 64.8116886 83.9137322 0.19 814
816 3 183.72901 64.0823964 83.7929503 0.19 815
817 3 183.238061 64.5897746 83.8576685 0.19 816
818 3 182.743447 64.7953065 83.9267523 0.19 817
819 3 182.264321 64.6472646 83.7360026 0.19 818
820 3 181.786238 64.3623356 83.4958331 0.19 819
821 3 181.297165 64.0240737 83.3666833 0.19 820
822 3 180.803679 63.7844264 83.2977313 0.19 821
823 3 180.304598 63.4603413 83.2535863 0.19 822
824 3 179.801201 63.2190517 83.2679377 0.19 823
825 3 179.283875 62.8755526 83.3886207 0.19 824
826 3 178.771688 62.6956286 83.4913568 0.19 825
827 3 178.249494 62.5544305 83.7121279 0.19 826
828 3 177.724629 62.4826854 83.9826535 0.19 827
829 3 177.203756 62.5797915 84.2841569 0.19 828
830 3 176.72673 62.6002181 84.0494118 0.19 829
831 3 176.237016 62.5760542 83.9381322 0.19 830
832 3 175.742338 62.5354407 83.8739183 0.19 831
833 3 175.245735 62.4892933 83.827779 0.19 832
834 3 174.748345 62.4422649 83.7890924 0.19 833
835 3 174.250657 62.3973977 83.7549478 0.19 834
836 3 173.752751 62.3589858 83.7272274 0.19 835
837 3 173.254553 62.3368589 83.7145338 0.19 836
838 3 172.755676 62.3560929 83.7409325 0.19 837
839 3 172.255289 62.4822362 83.870085 0.19 838
840 3 171.761569 62.5660508 83.904274 0.19 839
841 3 171.276894 62.7356747 83.9156691 0.19 840
842 3 170.784521 62.7679776 83.9149965 0.19 841
843 3 170.286054 62.7374937 83.9409655 0.19 842
844 3 169.777079 62.6549935 84.0595094 0.19 843
845 3 169.277836 62.5930647 84.10257 0.19 844
846 3 168.782008 62.5286331 84.1535227 0.19 845
847 3 168.286266 62.4347915 84.3042503 0.19 846
848 3 167.820314 62.3680341 84.4182869 0.19 847
849 3 167.408079 62.2953566 84.6507684 0.19 848
850 3 167.158316 62.2898158 84.9462503 0.19 849
851 3 166.853617 62.4590318 85.2704071 0.19 850
852 3 166.66598 62.6797021 85.6159331 0.19 851
853 3 166.397507 62.8502105 85.9545171 0.19 852
854 3 166.247743 62.8471966 86.289065 0.19 853
855 3 166.094374 62.78151 86.618896 0.19 854
856 3 165.812354 62.7014113 86.9383789 0.19 855
857 3 165.622194 62.6648946 87.2697795 0.19 856
858 3 165.360079 62.7474327 87.6078113 0.19 857
859 3 165.217767 62.7332598 87.9467023 0.19 858
860 3 164.355741 64.3851993 79.0964345 0 859
861 3 163.919052 64.5172175 79.1432709 0.19 860
862 3 163.538124 64.7935848 79.2823192 0.19 861
863 3 163.30302 65.1704679 79.3448897 0.19 862
864 3 162.938818 65.5751752 79.3659716 0.19 863
865 3 162.525158 65.9659261 79.3853441 0.19 864
866 3 162.08851 66.2815126 79.4421332 0.19 865
867 3 161.642751 66.5069195 79.2835993 0.19 866
868 3 169.344824 73.3075383 86.9163561 0 867
869 3 168.88224 73.2325302 87.1280077 0.19 868
870 3 168.428868 73.2315163 87.2567528 0.19 869
871 3 167.982761 73.3256703 87.4741073 0.19 870
872 3 167.536516 73.3082797 87.6745173 0.19 871
873 3 167.105894 73.3070547 87.7587293 0.19 872
874 3 166.704071 73.3381997 87.8520704 0.19 873
875 3 166.371902 73.4483059 88.0890011 0.19 874
876 3 166.198915 73.4396747 88.3799949 0.19 875
877 3 153.355411 60.6216337 83.3449485 0 859
878 3 152.894757 60.3202586 83.4093698 0.19 877
879 3 152.455152 60.111196 83.6002445 0.19 878
880 3 152.017696 59.8462751 83.8018081 0.19 879
881 3 151.620196 59.7510211 83.9447185 0.19 880
882 3 151.277772 59.6752297 84.1934612 0.19 881
883 3 151.059394 59.593373 84.4874391 0.19 882
884 3 150.746876 59.5299955 84.7900502 0.19 883
885 3 150.214639 62.8776397 88.8534163 0 884
886 3 149.912256 62.8105606 89.1732579 0.19 885
887 3 149.700212 62.7137839 89.4950192 0.19 886
888 3 149.366778 62.5942223 89.7973658 0.19 887
889 3 148.969752 62.3650324 90.0658791 0.19 888
890 3 148.573934 62.2531448 90.2999095 0.19 889
891 3 148.172683 62.1719125 90.4194076 0.19 890
892 3 147.752855 61.9622473 90.5697301 0.19 891
893 3 147.354248 61.8603229 90.635269 0.19 892
894 3 146.965067 61.6810246 90.7066675 0.19 893
895 3 146.654841 61.5850817 90.926807 0.19 894
896 3 146.499595 61.4881856 91.2039909 0.19 895
897 3 177.631137 62.3613223 84.5759465 0.19 829
898 3 178.022685 61.9895264 84.8009574 0.19 897
899 3 178.318228 61.5944516 84.8701916 0.19 898
900 3 178.828424 61.2173039 84.8969165 0.19 899
901 3 179.546593 60.7445775 85.2423446 0.19 900
902 3 180.401866 61.582712 85.1159794 0.19 901
903 3 181.045956 62.1580442 85.0315628 0.19 902
904 3 181.617067 62.5552264 84.8268097 0.19 903
905 3 182.160545 62.9948257 84.5880741 0.19 904
906 3 182.689181 63.30541 84.3212972 0.19 905
907 3 183.211102 63.6213674 84.0500071 0.19 906
908 3 183.72901 64.0823964 83.7929503 0.19 907
909 3 178.770645 60.5616936 84.6871171 0.19 901
910 3 178.176052 60.5003337 84.3325196 0.19 909
911 3 177.637713 60.4356108 84.1788685 0.19 910
912 3 177.119577 60.3564487 84.1051126 0.19 911
913 3 176.606196 60.2362595 84.0704175 0.19 912
914 3 176.086628 60.0066734 84.0730054 0.19 913
915 3 175.579431 59.6053666 83.8261997 0.19 914
916 3 175.066537 59.0011967 83.4827759 0.19 915
917 3 175.444126 59.686816 83.2349388 0.19 916
918 3 175.606562 60.0201741 82.941434 0.19 917
919 3 175.680875 60.2177834 82.6303277 0.19 918
920 3 175.704338 60.3611855 82.3115386 0.19 919
921 3 175.663232 60.4782283 81.9869544 0.19 920
922 3 175.479489 60.5710664 81.6523613 0.19 921
923 3 175.432929 60.6693991 81.3264442 0.19 922
924 3 175.43956 60.7575408 81.0030043 0.19 923
925 3 175.46893 60.8098027 80.6780199 0.19 924
926 3 175.513503 60.7647444 80.3456504 0.19 925
927 3 175.601876 60.9006421 80.0320802 0.19 926
928 3 175.784377 61.2400798 79.741928 0.19 927
929 3 175.689845 61.5209553 79.4311387 0.19 928
930 3 175.665745 61.5262146 79.1005663 0.19 929
931 3 175.67116 61.5850477 78.7766676 0.19 930
932 3 171.514935 57.8439214 77.9141006 0 931
933 3 171.469728 57.7450076 78.2283805 0.19 932
934 3 171.421553 57.6608206 78.5438118 0.19 933
935 3 171.365586 57.6209126 78.8624803 0.19 934
936 3 171.289675 57.6991818 79.1895985 0.19 935
937 3 171.13153 57.6538042 79.5021923 0.19 936
938 3 170.776476 57.5533171 79.7980942 0.19 937
939 3 174.501509 59.1359268 83.5466812 0.19 916
940 3 173.850837 59.0190507 83.6645521 0.19 939
941 3 173.005653 58.6976688 83.6669647 0.19 940
942 3 172.512495 58.5461246 83.4114414 0.19 941
943 3 172.022714 58.6100972 83.2983796 0.19 942
944 3 171.52208 58.5633759 83.2085838 0.19 943
945 3 171.014788 58.4031543 83.0890567 0.19 944
946 3 170.530959 58.4461132 82.8987283 0.19 945
947 3 170.053272 58.6644199 82.8043297 0.19 946
948 3 168.685961 59.9623652 82.4831307 0 947
949 3 168.17776 59.8223733 82.4510735 0.19 948
950 3 167.66318 59.5813673 82.428354 0.19 949
951 3 167.165953 59.4690716 82.4728854 0.19 950
952 3 166.690403 59.4071214 82.671282 0.19 951
953 3 166.2973 59.4776 82.9433171 0.19 952
954 3 166.085052 59.4578022 83.2413312 0.19 953
955 3 166.297568 58.5233278 79.5480384 0 948
956 3 165.87547 58.4087762 79.2979645 0.19 955
957 3 165.499032 58.095789 79.1551759 0.19 956
958 3 165.33576 57.7329122 79.0527757 0.19 957
959 3 165.259403 57.3909028 78.9218331 0.19 958
960 3 165.229915 57.1610238 78.6652235 0.19 959
961 3 165.213915 57.1324703 78.3718478 0.19 960
962 3 165.15543 57.1630549 78.0595748 0.19 961
963 3 164.955785 57.1695238 77.7273203 0.19 962
964 3 164.88584 57.0684907 77.3958125 0.19 963
965 3 164.870369 57.0761949 77.0752154 0.19 964
966 3 172.813768 58.7547681 84.2004448 0.19 941
967 3 172.478222 58.6621755 84.5820536 0.19 966
968 3 172.205412 58.4855299 84.9057318 0.19 967
969 3 171.758901 58.1618035 85.171662 0.19 968
970 3 171.263852 57.9558454 85.4028312 0.19 969
971 3 170.765307 57.8138062 85.543701 0.19 970
972 3 170.269044 57.6337898 85.7725547 0.19 971
973 3 169.815964 57.3853927 86.0321904 0.19 972
974 3 169.48717 56.9672643 86.2957789 0.19 973
975 3 169.018166 56.4997107 86.5483856 0.19 974
976 3 168.503663 56.0847833 86.8039047 0.19 975
977 3 167.988624 55.8696362 87.080739 0.19 976
978 3 167.480049 55.7697668 87.3704793 0.19 977
979 3 166.98669 55.8125468 87.6770078 0.19 978
980 3 166.495698 55.7433736 87.9692815 0.19 979
981 3 166.023985 55.6159948 88.2509737 0.19 980
982 3 165.602542 55.4219445 88.5144798 0.19 981
983 3 165.307484 55.0820203 88.7329579 0.19 982
984 3 164.886261 54.7674202 88.8490263 0.19 983
985 3 164.42687 54.5940553 89.0714684 0.19 984
986 3 163.957053 54.4921485 89.3327745 0.19 985
987 3 163.488758 54.4594342 89.6032314 0.19 986
988 3 163.030157 54.5589554 89.861314 0.19 987
989 3 162.568036 54.5739071 90.0149327 0.19 988
990 3 162.105796 54.5246343 90.2535589 0.19 989
991 3 161.646217 54.4515373 90.5200989 0.19 990
992 3 161.189921 54.3678702 90.7843838 0.19 991
993 3 160.736041 54.2731349 91.0133273 0.19 992
994 3 160.281515 54.1526131 91.1378887 0.19 993
995 3 159.818383 53.9625976 90.984362 0.19 994
996 3 159.360035 53.8275067 90.8251712 0.19 995
997 3 158.918344 54.0065436 90.5928797 0.19 996
998 3 158.495332 54.4100917 90.4455442 0.19 997
999 3 158.075758 54.7248951 90.4575598 0.19 998
1000 3 157.651296 54.8490172 90.6151886 0.19 999
1001 3 157.281742 55.2495433 90.2971338 0.19 1000
1002 3 156.955178 55.5503446 89.9673201 0.19 1001
1003 3 156.745708 55.5414841 89.6050442 0.19 1002
1004 3 156.480221 55.535977 89.2396742 0.19 1003
1005 3 156.327885 55.4234731 88.8701124 0.19 1004
1006 3 156.173903 55.4151172 88.5145323 0.19 1005
1007 3 155.866755 55.4178571 88.1504083 0.19 1006
1008 3 155.532184 55.3269601 87.775599 0.19 1007
1009 3 155.302519 55.3518375 87.4260416 0.19 1008
1010 3 154.949729 55.4304099 87.0829887 0.19 1009
1011 3 154.551166 55.5270573 86.761196 0.19 1010
1012 3 154.136367 55.6198688 86.4953809 0.19 1011
1013 3 153.716778 55.6787454 86.3747545 0.19 1012
1014 3 153.29668 55.7278853 86.3030615 0.19 1013
1015 3 158.070242 54.4916884 90.7691568 0.19 1000
1016 3 158.49707 54.2783122 90.7712257 0.19 1015
1017 3 158.918344 54.0065436 90.5928797 0.19 1016
1018 3 165.682329 50.1504457 86.5970538 0 1017
1019 3 165.522822 49.9966651 86.3316941 0.19 1018
1020 3 165.687602 50.0181321 86.206318 0.19 1019
1021 3 165.848515 50.1390133 86.3736352 0.19 1020
1022 3 165.682329 50.1504457 86.5970538 0.19 1021
1023 3 165.612839 50.3543517 86.9446722 0.19 1022
1024 3 165.470121 50.4404413 87.2739623 0.19 1023
1025 3 165.107665 50.1750883 87.5448878 0.19 1024
1026 3 164.667937 49.800115 87.7957792 0.19 1025
1027 3 164.205886 49.439007 88.0454953 0.19 1026
1028 3 163.743512 49.2204058 88.3119065 0.19 1027
1029 3 167.616254 49.5459671 86.0245718 0 1028
1030 3 167.686354 49.5897455 85.7070918 0.19 1029
1031 3 167.810231 49.5838216 85.388756 0.19 1030
1032 3 167.601318 49.4127645 85.0283157 0.19 1031
1033 3 167.339559 49.2410712 84.6647924 0.19 1032
1034 3 167.248776 49.2303912 84.3318244 0.19 1033
1035 3 167.215612 49.273682 84.0093331 0.19 1034
1036 3 175.425255 58.6990678 83.5538298 0.19 916
1037 3 175.661936 58.4828334 83.7051457 0.19 1036
1038 3 175.568967 58.6387482 83.7786907 0.19 1037
1039 3 175.066537 59.0011967 83.4827759 0.19 1038
1040 3 179.619633 60.7066133 85.7886959 0.19 901
1041 3 179.310027 60.3825344 86.1568094 0.19 1040
1042 3 178.856455 60.0592168 86.4683344 0.19 1041
1043 3 178.35832 60.0215726 86.7885302 0.19 1042
1044 3 177.838615 59.9678705 87.098083 0.19 1043
1045 3 177.315492 60.0142243 87.4132221 0.19 1044
1046 3 176.785148 59.9411705 87.7089574 0.19 1045
1047 3 176.254133 59.842598 87.9871347 0.19 1046
1048 3 175.728161 59.7846874 88.2318116 0.19 1047
1049 3 175.217536 59.8720013 88.3931909 0.19 1048
1050 3 174.69438 59.8041859 88.6178897 0.19 1049
1051 3 174.169116 59.6740958 88.8357432 0.19 1050
1052 3 173.648562 59.5096109 88.9690505 0.19 1051
1053 3 173.113403 59.1877285 89.1836211 0.19 1052
1054 3 172.58326 58.9699239 89.4468843 0.19 1053
1055 3 172.056632 58.7886852 89.7265954 0.19 1054
1056 3 171.570277 59.0018349 89.8175586 0.19 1055
1057 3 171.070975 59.0372858 89.9834726 0.19 1056
1058 3 170.57986 59.0748899 90.0935456 0.19 1057
1059 3 170.099654 59.1851086 90.2918346 0.19 1058
1060 3 169.637217 59.1939498 90.42823 0.19 1059
1061 3 169.219373 59.1415447 90.672979 0.19 1060
1062 3 168.937488 59.1116679 90.9722615 0.19 1061
1063 3 168.530565 59.1801287 91.2924643 0.19 1062
1064 3 168.067438 59.1273928 91.6012264 0.19 1063
1065 3 167.585488 59.0314764 91.9060156 0.19 1064
1066 3 167.099107 58.9234213 92.2098746 0.19 1065
1067 3 166.614024 58.818381 92.5144143 0.19 1066
1068 3 166.133064 58.7308555 92.8214525 0.19 1067
1069 3 165.658985 58.6892293 93.1347247 0.19 1068
1070 3 165.197196 58.7640781 93.463955 0.19 1069
1071 3 164.731639 58.72821 93.7758856 0.19 1070
1072 3 164.268141 58.6534811 94.0769102 0.19 1071
1073 3 163.810405 58.5691763 94.3624081 0.19 1072
1074 3 163.363762 58.491441 94.6120734 0.19 1073
1075 3 162.940395 58.4394919 94.7696049 0.19 1074
1076 3 162.568877 58.3636016 95.0234041 0.19 1075
1077 3 162.330154 58.2796321 95.3209021 0.19 1076
1078 3 161.987563 58.1943606 95.6225385 0.19 1077
1079 3 157.965625 61.4585601 96.1417715 0 1078
1080 3 157.559007 61.5267553 96.320415 0.19 1079
1081 3 157.168222 61.7351998 96.3675223 0.19 1080
1082 3 156.769072 61.8588095 96.3042428 0.19 1081
1083 3 156.371281 61.9932607 96.0987365 0.19 1082
1084 3 155.978828 62.1498074 95.9189093 0.19 1083
1085 3 155.599395 62.3593046 95.9595243 0.19 1084
1086 3 155.211701 62.4793239 95.8964217 0.19 1085
1087 3 154.828752 62.5927796 95.6996739 0.19 1086
1088 3 154.460618 62.6794523 95.5485946 0.19 1087
1089 3 154.130711 62.6895314 95.6686162 0.19 1088
1090 3 153.911816 62.6837848 95.8698903 0.19 1089
1091 3 153.591477 62.7510428 96.011137 0.19 1090
1092 3 153.252052 63.008117 95.9250822 0.19 1091
1093 3 152.883114 63.1561865 95.8474984 0.19 1092
1094 3 152.506889 63.2926722 95.7347974 0.19 1093
1095 3 152.13777 63.5014992 95.5082115 0.19 1094
1096 3 151.789643 63.8411866 95.3174796 0.19 1095
1097 3 151.431013 64.0790707 95.2985568 0.19 1096
1098 3 151.097774 64.4898199 95.1239939 0.19 1097
1099 3 150.741864 64.2650043 94.7099036 0.19 1098
1100 3 150.473362 64.072559 94.3083568 0.19 1099
1101 3 150.471374 63.9748675 93.9441904 0.19 1100
1102 3 150.343169 63.8428208 93.5634171 0.19 1101
1103 3 150.410245 63.7999284 93.2113105 0.19 1102
1104 3 150.348719 63.7717254 92.8474383 0.19 1103
1105 3 150.091305 63.6303347 92.4533966 0.19 1104
1106 3 151.414584 64.8496937 95.2591066 0.19 1098
1107 3 151.595872 65.2134813 95.4457968 0.19 1106
1108 3 151.765044 65.6237835 95.479608 0.19 1107
1109 3 152.023928 66.0714143 95.3485449 0.19 1108
1110 3 152.170705 66.5440816 95.1886951 0.19 1109
1111 3 152.272403 66.9882688 95.1472366 0.19 1110
1112 3 152.361209 67.4228535 95.1452505 0.19 1111
1113 3 152.456096 67.8566913 95.1447862 0.19 1112
1114 3 152.581932 68.2972737 95.1110408 0.19 1113
1115 3 152.79431 68.7585477 94.9773055 0.19 1114
1116 3 152.844359 69.2261981 94.8943461 0.19 1115
1117 3 153.089164 69.678224 94.7845601 0.19 1116
1118 3 153.312199 70.0852957 94.8279268 0.19 1117
1119 3 153.665759 70.4220637 95.0423547 0.19 1118
1120 3 154.071175 70.7619961 95.2320699 0.19 1119
1121 3 154.488315 71.0672313 95.5298764 0.19 1120
1122 3 172.437171 58.3361694 89.9591775 0.19 1055
1123 3 172.751621 57.9341738 90.111572 0.19 1122
1124 3 172.838145 57.5728065 90.354781 0.19 1123
1125 3 172.831777 57.4274791 90.6557973 0.19 1124
1126 3 172.749675 57.4620769 90.9886346 0.19 1125
1127 3 172.509718 57.3957765 91.306379 0.19 1126
1128 3 172.393352 57.3030947 91.6299196 0.19 1127
1129 3 172.305038 57.1992573 91.9543656 0.19 1128
1130 3 172.176751 57.088233 92.2759247 0.19 1129
1131 3 171.900239 56.966929 92.5881465 0.19 1130
1132 3 171.712622 56.8478106 92.9053473 0.19 1131
1133 3 171.443171 56.717749 93.2164925 0.19 1132
1134 3 171.330565 56.5759252 93.534333 0.19 1133
1135 3 171.276057 56.3843693 93.8482099 0.19 1134
1136 3 171.238863 56.0554261 94.1435864 0.19 1135
1137 3 171.213906 55.7797665 94.4458682 0.19 1136
1138 3 171.205914 55.7989052 94.789551 0.19 1137
1139 3 168.737243 54.5529103 92.7624793 0 1055
1140 3 168.713329 54.4752625 93.0916 0.19 1139
1141 3 168.673325 54.4156489 93.4220611 0.19 1140
1142 3 168.583611 54.4094948 93.756924 0.19 1141
1143 3 168.360342 54.5454151 94.104141 0.19 1142
1144 3 168.246 54.6536521 94.4547478 0.19 1143
1145 3 168.111066 54.5270153 94.7693607 0.19 1144
1146 3 167.843808 54.5431409 95.0969452 0.19 1145
1147 3 167.638122 54.4114832 95.4057305 0.19 1146
1148 3 167.307797 54.5005029 95.7406182 0.19 1147
1149 3 187.537587 66.5261789 84.9205807 0.19 808
1150 3 187.035165 66.6751025 85.1939786 0.19 1149
1151 3 186.53491 66.8784623 85.3961604 0.19 1150
1152 3 186.047116 67.0874969 85.3933409 0.19 1151
1153 3 185.576628 67.1339598 85.1695813 0.19 1152
1154 3 185.11494 66.9836529 84.8570259 0.19 1153
1155 0 206.711829 65.4791521 88.9219065 0.19 670
1156 0 206.697593 65.8874366 89.1483396 0.19 1155
1157 0 206.719681 66.2708973 89.2939477 0.19 1156
1158 0 206.821677 66.6236513 89.4606615 0.19 1157
1159 0 206.706858 66.9065463 89.7480402 0.19 1158
1160 0 206.720524 67.1639577 90.0927602 0.19 1159
1161 0 206.916183 67.412406 90.4642574 0.19 1160
