# Supplementary material for: Communication from Learned to Innate Olfactory Processing Centers Is Required for Memory Retrieval in Drosophila
Source: Neuron. 2018 Nov 7;100(3):651–668.e8. doi: 10.1016/j.neuron.2018.08.037 (PMC6226615; doi:10.1016/j.neuron.2018.08.037)
Supplement: Data S1. SWC Files Containing the EM and Light Microscopy Reconstructions of the Different Neurons Used in This Study [file mmc5.zip › Light_PD2a1_cell1_JRC_SS04956-20151125_20_B1-Aligned63xScale_c0.swc]

# SWC format file
# based on specifications at http://research.mssm.edu/cnic/swc.html
# Created by nat::write.neuron.swc
# PointNo Label X Y Z Radius Parent 
1 1 184.383247 44.5153911 98.476332 0.19 -1
2 0 184.892638 44.8002704 98.7508608 0.19 1
3 0 185.391928 45.0154715 98.9285346 0.19 2
4 0 185.858052 45.3248016 99.1811099 0.19 3
5 0 186.241375 45.6829863 99.3898325 0.19 4
6 0 186.400052 45.9831912 99.6907938 0.19 5
7 0 186.501409 46.2253665 100.018002 0.19 6
8 0 186.655942 46.3522912 100.331413 0.19 7
9 0 187.02979 46.6033692 100.645078 0.19 8
10 0 187.487611 46.8814326 100.899105 0.19 9
11 0 187.98179 47.1193234 100.972744 0.19 10
12 0 188.491281 47.5073372 100.931718 0.19 11
13 0 188.999612 47.8612212 100.954024 0.19 12
14 0 189.506189 48.0797027 100.979662 0.19 13
15 0 190.009612 48.3365084 101.021345 0.19 14
16 0 190.511765 48.4384067 101.034487 0.19 15
17 0 191.012978 48.4470575 101.016356 0.19 16
18 0 191.515289 48.3328372 100.93183 0.19 17
19 0 192.024641 47.9449124 100.678078 0 18
20 0 190.61488 49.469366 98.6776852 0.19 19
21 0 191.254859 49.5010222 98.3806832 0.19 20
22 0 191.525047 49.3617532 98.0473621 0.19 21
23 0 191.68149 49.2033085 97.7134446 0.19 22
24 0 191.864596 49.1579863 97.4150147 0.19 23
25 0 192.24438 49.0622238 97.1537266 0.19 24
26 0 192.692517 49.0713109 97.0160573 0.19 25
27 0 193.167686 49.1562885 96.8407867 0.19 26
28 0 193.647947 49.2481272 96.7266245 0.19 27
29 0 194.131628 49.4059956 96.5322441 0.19 28
30 0 194.612954 49.6384698 96.3336943 0.19 29
31 0 195.087067 50.0301016 96.2018414 0.19 30
32 0 195.552024 50.4160255 96.2026457 0.19 31
33 0 196.012531 50.7488971 96.2331632 0.19 32
34 0 196.473649 50.9319272 96.2182479 0.19 33
35 0 196.935851 51.1293549 96.1072363 0.19 34
36 0 197.39158 51.3982317 96.0538244 0.19 35
37 0 197.850854 51.5847842 95.8955126 0.19 36
38 0 198.308429 51.7380047 95.7379803 0.19 37
39 0 198.759228 51.8739536 95.6879631 0.19 38
40 0 199.204806 52.1183677 95.6564747 0.19 39
41 0 199.655655 52.3006131 95.5008929 0.19 40
42 0 200.105882 52.4694192 95.3292605 0.19 41
43 0 200.550172 52.6600863 95.2341664 0.19 42
44 0 200.978067 52.9291783 95.3855724 0.19 43
45 0 201.40306 53.2654868 95.5176946 0.19 44
46 0 201.549032 53.6487533 95.3623962 0.19 45
47 0 201.404255 53.8788993 95.2465719 0.19 46
48 0 201.258082 53.6490412 95.3346226 0.19 47
49 0 201.40306 53.2654868 95.5176946 0.19 48
50 0 201.858663 53.1795965 95.2463668 0.19 49
51 0 202.305225 53.2829359 95.0388196 0.19 50
52 0 202.739915 53.5493391 94.9531141 0.19 51
53 0 203.177187 53.8424628 94.7921262 0.19 52
54 0 203.621089 53.9202151 94.5935402 0.19 53
55 0 204.054625 54.1370705 94.4961996 0.19 54
56 0 204.494952 54.3101299 94.2933439 0.19 55
57 0 204.937049 54.4837347 94.0525667 0.19 56
58 0 205.377861 54.702517 93.8050635 0.19 57
59 0 205.813267 55.0559508 93.5767104 0.19 58
60 0 206.248224 55.3599411 93.3500216 0.19 59
61 0 206.672901 55.7870566 93.1763014 0.19 60
62 0 207.081777 56.2240976 93.0994947 0.19 61
63 0 207.473264 56.711401 92.9448633 0.19 62
64 0 207.810524 57.1957612 92.7819319 0.19 63
65 0 208.002786 57.6191848 92.6771871 0.19 64
66 0 208.258101 58.0004704 92.4683534 0.19 65
67 0 208.404741 58.1781735 92.1817763 0.19 66
68 0 208.5529 58.5857714 91.9115547 0.19 67
69 0 208.845459 59.0792804 91.6558426 0.19 68
70 0 209.14809 59.6065174 91.400713 0.19 69
71 0 209.337736 60.1472048 91.1380449 0.19 70
72 0 209.599475 60.6901327 90.8826229 0.19 71
73 0 209.770847 61.229337 90.632713 0.19 72
74 0 210.019449 61.7529858 90.4199018 0.19 73
75 0 210.172195 62.2352474 90.2908505 0.19 74
76 0 210.400199 62.759896 90.0697772 0.19 75
77 0 210.512268 63.3025857 89.7991392 0.19 76
78 0 210.620025 63.8584865 89.495327 0.19 77
79 0 210.831529 64.4379384 89.1420622 0.19 78
80 0 210.943145 65.0727499 88.6549228 0.19 79
81 0 210.986307 65.70638 88.3779521 0.19 80
82 0 211.099294 66.040947 88.0704793 0.19 81
83 0 211.379835 66.2640888 87.7559569 0.19 82
84 0 211.678718 66.4465775 87.4311069 0.19 83
85 0 211.866393 66.6185162 87.0819446 0.19 84
86 0 212.116642 66.8053986 86.6880233 0.19 85
87 0 212.252794 67.0423281 86.1655184 0.19 86
88 0 212.90522 67.3061169 86.1848906 0.19 87
89 0 213.409853 67.4325309 86.1446682 0.19 88
90 0 213.860924 67.5423491 85.9875446 0.19 89
91 0 214.2895 67.595273 85.8632615 0.19 90
92 0 214.71467 67.6380653 85.6305253 0.19 91
93 0 215.14418 67.563585 85.3627681 0.19 92
94 0 215.56586 67.5342139 85.1400686 0.19 93
95 0 215.988206 67.3714649 85.0437365 0.19 94
96 0 216.401598 67.2926503 85.0039776 0.19 95
97 0 216.814224 67.2123316 84.9651033 0.19 96
98 0 217.233992 67.0434906 84.8725022 0.19 97
99 0 217.650032 66.9978774 84.6615764 0.19 98
100 0 218.070225 66.8795153 84.4249466 0.19 99
101 0 218.482784 66.8076319 84.2719948 0.19 100
102 0 218.898839 66.702998 84.0348103 0.19 101
103 0 219.305307 66.6990079 83.8222677 0.19 102
104 0 219.708104 66.6413655 83.7228377 0.19 103
105 0 220.111514 66.4643232 83.6223951 0.19 104
106 0 220.494521 66.3720423 83.4509165 0.19 105
107 0 220.843153 66.1210185 83.3371783 0.19 106
108 0 221.083708 65.8420788 83.1981665 0.19 107
109 0 221.430601 65.648311 82.9394386 0.19 108
110 0 221.810337 65.5880698 82.646997 0.19 109
111 0 222.20996 65.449703 82.3280212 0.19 110
112 0 222.612514 65.3378099 82.0074269 0.19 111
113 0 223.005546 65.3848232 81.7085454 0.19 112
114 0 223.394359 65.4866001 81.4308736 0.19 113
115 0 223.781495 65.5939191 81.1942773 0.19 114
116 0 224.16941 65.6635224 81.058773 0.19 115
117 0 224.555434 65.7556859 80.8763013 0.19 116
118 0 224.942654 65.8122151 80.7603311 0.19 117
119 0 225.328444 65.8805499 80.5823609 0.19 118
120 0 225.717215 65.8792346 80.4595764 0.19 119
121 0 226.108533 65.7982888 80.2566245 0.19 120
122 0 226.48762 65.8015492 80.114258 0.19 121
123 0 226.844792 65.8843189 79.8784112 0.19 122
124 0 227.158116 65.9802831 79.6082427 0.19 123
125 0 227.362591 66.0367522 79.3280458 0.19 124
126 0 227.673031 65.9699897 79.0631005 0.19 125
127 0 227.996431 65.9596174 78.8929035 0.19 126
128 0 228.268423 65.987213 78.6361914 0.19 127
129 0 228.384163 65.9322923 78.3303406 0.19 128
130 0 228.444291 65.9958427 78.0259034 0.19 129
131 0 228.520191 66.1029171 77.7229919 0.19 130
132 0 228.699321 66.2230631 77.4227754 0.19 131
133 0 228.785335 66.3299123 77.1181831 0.19 132
134 0 228.876373 66.3938862 76.8080944 0.19 133
135 0 229.075784 66.3434738 76.485403 0.19 134
136 0 229.181308 66.3769912 76.1732425 0.19 135
137 0 229.310866 66.3935563 75.8623036 0.19 136
138 0 229.606482 66.2761875 75.5438576 0.19 137
139 0 229.962264 66.1578569 75.2457879 0.19 138
140 0 230.332416 66.1721769 75.0174455 0.19 139
141 0 230.712689 66.1887081 74.9239476 0.19 140
142 0 231.096301 66.2119793 74.8631739 0.19 141
143 0 231.479643 66.2535598 74.765747 0.19 142
144 0 231.871234 66.2093626 74.8274104 0.19 143
145 0 232.262514 66.1578104 74.7992493 0.19 144
146 0 232.657299 66.0364994 74.6442947 0.19 145
147 0 233.048655 65.9764628 74.5581516 0.19 146
148 0 233.440393 65.9073351 74.4466589 0.19 147
149 0 233.836647 65.7494906 74.1902815 0.19 148
150 0 234.23193 65.5989727 73.8849705 0.19 149
151 0 234.619671 65.5613085 73.5788021 0.19 150
152 0 235.012138 65.452195 73.2602425 0.19 151
153 0 235.39976 65.4202392 72.9650727 0.19 152
154 0 235.794346 65.2869503 72.6925708 0.19 153
155 0 236.188203 65.1787958 72.5251526 0.19 154
156 0 236.587365 64.9774609 72.289009 0.19 155
157 0 236.988647 64.7435362 72.1034201 0.19 156
158 0 237.380033 64.6456022 71.8387755 0.19 157
159 0 237.776535 64.4398457 71.5241689 0.19 158
160 0 238.172451 64.1881754 71.2011672 0.19 159
161 0 238.561535 63.9098317 70.9033739 0.19 160
162 0 238.930837 63.6007188 70.689925 0.19 161
163 0 239.237934 63.367894 70.4059873 0.19 162
164 0 239.388909 63.260757 70.1254984 0.19 163
165 0 239.544474 63.0346107 69.866378 0.19 164
166 0 239.845294 62.7511069 69.7331187 0.19 165
167 0 240.181872 62.5520937 69.6522142 0.19 166
168 0 240.505047 62.2356441 69.5364175 0.19 167
169 0 240.729089 61.916145 69.3300924 0.19 168
170 0 241.063826 61.5699958 69.1914689 0.19 169
171 0 241.435979 61.2899018 69.043053 0.19 170
172 0 241.819142 61.0988473 69.095393 0.19 171
173 0 242.203598 60.949992 69.0973346 0.19 172
174 0 242.588938 60.6967315 69.0440964 0.19 173
175 0 242.954855 60.5358612 68.9444479 0.19 174
176 0 243.282516 60.3101946 68.6916694 0.19 175
177 0 243.502555 60.1059576 68.3917738 0.19 176
178 0 243.823329 60.0293528 68.1112898 0.19 177
179 0 244.188355 59.867217 67.8580857 0.19 178
180 0 244.566495 59.7764304 67.7374968 0.19 179
181 0 244.951127 59.6730124 67.6210884 0.19 180
182 2 245.341588 59.459486 67.3842816 0.19 181
183 2 245.727619 59.4438258 67.3965991 0.19 182
184 2 246.11438 59.4195 67.4125923 0.19 183
185 2 246.502538 59.3690961 67.43915 0.19 184
186 2 246.893605 59.2488824 67.4934808 0.19 185
187 2 247.284911 59.085489 67.3273955 0.19 186
188 2 247.671263 59.0410648 67.1316036 0.19 187
189 2 248.057712 58.9370119 66.992966 0.19 188
190 2 248.442042 58.6746528 66.7625459 0.19 189
191 2 248.81098 58.3182005 66.5654159 0.19 190
192 2 249.129096 57.97893 66.2684764 0.19 191
193 2 249.316293 57.646477 65.9304169 0.19 192
194 2 249.551933 57.3149238 65.579603 0.19 193
195 2 249.673341 56.9839112 65.2206925 0.19 194
196 2 249.768352 57.0985528 64.9294716 0.19 195
197 2 249.964913 57.1868961 64.6376592 0.19 196
198 2 250.074551 57.2003464 64.3313115 0.19 197
199 2 250.213123 57.013277 63.9929996 0.19 198
200 2 250.511828 56.768177 63.6503446 0.19 199
201 2 250.870037 56.552744 63.3147543 0.19 200
202 2 251.245645 56.4843309 63.0045561 0.19 201
203 2 251.626572 56.3571262 62.6850919 0.19 202
204 2 251.991353 56.3755192 62.3901336 0.19 203
205 2 252.315247 56.4195496 62.0992492 0.19 204
206 2 252.532027 56.3952046 61.7954565 0.19 205
207 2 252.850146 56.6097827 61.540714 0.19 206
208 2 253.211799 56.6738549 61.2745772 0.19 207
209 2 253.573604 56.979838 61.0830325 0.19 208
210 2 253.920521 57.2327723 60.9675984 0.19 209
211 2 254.216171 57.2206175 60.7196045 0.19 210
212 2 254.349519 57.2572775 60.4425066 0.19 211
213 2 254.459724 57.2480043 60.1444236 0.19 212
214 2 254.662808 57.0528025 59.8121595 0.19 213
215 2 254.75522 56.8028186 59.4651458 0.19 214
216 2 254.82082 56.5798559 59.1220538 0.19 215
217 2 254.916497 56.4943279 58.8058374 0.19 216
218 2 255.14403 56.3314587 58.4855461 0.19 217
219 2 255.323702 56.2582741 58.1936905 0.19 218
220 2 255.641284 56.0727442 57.9235839 0.19 219
221 2 256.006738 55.9201333 57.7582192 0.19 220
222 2 256.386561 55.6420916 57.5188368 0.19 221
223 2 256.751831 55.2909138 57.3192517 0.19 222
224 2 257.051423 54.9746355 57.0273194 0.19 223
225 2 257.174458 54.7094128 56.7041756 0.19 224
226 2 257.233593 54.5719067 56.393693 0.19 225
227 2 257.295156 54.297366 56.0716342 0.19 226
228 2 257.410965 53.9541853 55.7834391 0.19 227
229 2 257.687279 53.543885 55.6086545 0.19 228
230 2 257.982904 53.1222052 55.440077 0.19 229
231 2 258.174342 52.7346377 55.1758231 0.19 230
232 2 258.44212 52.3439411 54.9186029 0.19 231
233 2 258.642474 51.9031145 54.7647699 0.19 232
234 2 258.95545 51.452541 54.6395689 0.19 233
235 2 259.271942 51.0151953 54.4827807 0.19 234
236 2 259.485643 50.6277259 54.2019335 0.19 235
237 2 259.798501 50.2614864 53.8825012 0.19 236
238 2 260.111026 49.9000107 53.5576157 0.19 237
239 2 260.3242 49.5326024 53.2548858 0.19 238
240 2 260.64042 49.1556468 53.0384675 0.19 239
241 2 260.953169 48.8701988 52.7552121 0.19 240
242 2 261.165287 48.7435433 52.4736898 0.19 241
243 2 261.50163 48.5251258 52.2021014 0.19 242
244 2 261.890285 48.3505555 52.0205311 0.19 243
245 2 262.335585 47.9080287 52.0210094 0.19 244
246 2 262.849127 47.3527932 51.9745277 0.19 245
247 2 263.509619 46.7263593 51.6049315 0.19 246
248 2 264.378186 47.2820842 51.2772074 0.19 247
249 2 264.978558 47.5964637 51.062987 0.19 248
250 2 265.530883 47.8398879 51.0126425 0.19 249
251 2 266.192553 48.2314342 51.0518583 0.19 250
252 2 266.689707 48.0818079 50.5691629 0.19 251
253 2 266.901728 47.9790894 50.2068151 0.19 252
254 2 267.05501 47.7007486 49.8898006 0.19 253
255 2 267.298891 47.3377599 49.6665266 0.19 254
256 2 267.463714 46.9866124 49.3628401 0.19 255
257 2 267.711813 46.6658291 49.0398181 0.19 256
258 2 267.89428 46.3946737 48.7098388 0.19 257
259 2 268.192645 46.2722239 48.4070237 0.19 258
260 2 268.52545 46.0275847 48.0861071 0.19 259
261 2 268.829287 45.7538176 47.7588258 0.19 260
262 2 269.01235 45.5131117 47.4290555 0.19 261
263 2 269.258291 45.4338688 47.1295727 0.19 262
264 2 269.432363 45.2850897 46.8146051 0.19 263
265 2 269.710019 45.2872949 46.5313071 0.19 264
266 2 269.654859 44.9727385 46.1737511 0.19 265
267 2 269.546223 44.7126244 45.8201525 0.19 266
268 2 269.674501 44.6536426 45.5132931 0.19 267
269 2 269.787082 44.5842047 45.1975308 0.19 268
270 2 269.999804 44.805107 44.9183741 0.19 269
271 2 270.155524 44.8973465 44.5709607 0.19 270
272 2 270.413556 45.323021 44.1688578 0.19 271
273 2 270.485934 45.8847615 43.9616053 0.19 272
274 2 270.656175 46.4057142 43.7569381 0.19 273
275 2 270.71681 46.763765 43.5206003 0.19 274
276 2 270.740691 47.1998716 43.3003082 0.19 275
277 2 270.77274 47.5461433 43.0835671 0.19 276
278 2 270.857133 48.0317476 42.9376705 0.19 277
279 2 271.098038 48.5376364 42.9236135 0.19 278
280 2 271.742711 49.0083923 42.789337 0.19 279
281 2 272.241293 49.266978 42.646635 0.19 280
282 2 272.685781 49.5340648 42.3135881 0.19 281
283 2 273.100305 49.726511 42.7412812 0.19 282
284 2 273.509894 49.8263161 42.9170762 0.19 283
285 2 273.91714 49.8977314 42.979449 0.19 284
286 2 274.322049 49.9768066 42.9539287 0.19 285
287 2 274.729355 49.9877894 43.0587331 0.19 286
288 2 275.130985 50.0274089 43.0833537 0.19 287
289 2 275.52065 50.1019739 43.0181168 0.19 288
290 2 275.886664 50.1331159 43.0434456 0.19 289
291 2 276.180072 50.2404571 42.8723286 0.19 290
292 2 276.292503 50.3797663 42.5805379 0.19 291
293 2 275.933731 50.5384096 42.1227031 0.19 292
294 2 275.92775 51.1398648 41.9224159 0.19 293
295 2 275.933731 50.5384096 42.1227031 0.19 294
296 2 275.108037 51.5567922 41.9332627 0.19 295
297 2 274.278166 51.2481998 41.2246582 0.19 296
298 2 273.899964 50.6048426 41.5729245 0.19 297
299 2 273.54067 50.0776805 41.8287251 0.19 298
300 2 273.239048 49.7801683 42.0840986 0.19 299
301 2 272.685781 49.5340648 42.3135881 0.19 300
302 2 272.576196 49.5216354 42.0030854 0.19 301
303 2 272.365467 49.3770805 41.6627181 0.19 302
304 2 272.254048 49.3615364 41.3512638 0.19 303
305 2 272.138927 49.3409067 41.0385738 0.19 304
306 2 271.913268 49.175263 40.6927903 0.19 305
307 2 271.763012 49.1078115 40.3691662 0.19 306
308 2 271.546218 48.9525004 40.025304 0.19 307
309 2 271.457803 48.9655879 39.7198786 0.19 308
310 2 271.417775 49.0421217 39.4290715 0.19 309
311 2 271.394138 49.1400302 39.1433144 0.19 310
312 2 274.519936 51.853245 41.0941418 0.19 297
313 2 274.600736 52.4245015 40.9957101 0.19 312
314 2 274.605758 52.9293494 41.0279911 0.19 313
315 2 274.539406 53.3899032 41.1414164 0.19 314
316 2 274.330607 53.9065605 41.0901183 0.19 315
317 2 274.18597 54.4248062 41.0528985 0.19 316
318 2 273.961302 54.9813883 40.9087893 0.19 317
319 2 273.436153 55.5285376 40.7046565 0.19 318
320 2 273.025153 55.5238349 40.6657176 0.19 319
321 2 272.614305 55.5476246 40.6252085 0.19 320
322 2 272.203527 55.658586 40.5818593 0.19 321
323 2 271.792181 55.521075 40.4451902 0.19 322
324 2 271.383237 55.3938827 40.482822 0.19 323
325 2 270.974388 55.3093959 40.4977771 0.19 324
326 2 270.56648 55.2207956 40.5471178 0.19 325
327 2 270.156886 55.1987047 40.4450351 0.19 326
328 2 269.748793 55.1380735 40.4095753 0.19 327
329 2 269.342493 55.0169016 40.4483734 0.19 328
330 2 268.935126 54.8726013 40.3647415 0.19 329
331 2 268.526312 54.59818 40.117493 0.19 330
332 2 268.126174 55.0690408 39.9529627 0.19 331
333 2 267.738412 55.4413105 39.8581586 0.19 332
334 2 267.383046 55.5191557 39.9693802 0.19 333
335 2 267.104813 55.5371198 40.1602934 0.19 334
336 2 267.023907 55.1829061 40.2926955 0.19 335
337 2 267.055606 54.7061339 40.3095385 0.19 336
338 2 267.231654 54.1161637 40.318199 0.19 337
339 2 267.318745 53.391859 40.0952139 0.19 338
340 2 268.120984 54.0732573 39.9864216 0.19 339
341 2 268.526312 54.59818 40.117493 0.19 340
342 2 266.915497 53.3554605 40.0538981 0.19 339
343 2 266.120862 52.6788985 40.1699715 0.19 342
344 2 265.87121 52.406961 40.5886754 0.19 343
345 2 265.759272 52.1312656 40.8978144 0.19 344
346 2 265.658887 52.1809546 41.205215 0.19 345
347 2 265.864393 52.2625843 41.4850875 0.19 346
348 2 266.172104 52.5413223 41.696001 0.19 347
349 2 266.485888 52.8910366 41.6437019 0.19 348
350 2 266.731557 53.0250657 41.4377495 0.19 349
351 2 266.760384 52.9270659 41.1168884 0.19 350
352 2 266.605462 52.869712 40.7290682 0.19 351
353 2 266.120862 52.6788985 40.1699715 0.19 352
354 2 274.102874 56.2512044 41.1414257 0.19 319
355 2 274.609347 56.7892842 41.4909685 0.19 354
356 2 275.047002 57.2990679 41.7092886 0.19 355
357 2 275.441516 57.7858966 41.8968689 0.19 356
358 2 275.775465 58.2340773 42.1246268 0.19 357
359 2 275.968088 58.7170382 42.2319225 0.19 358
360 2 276.211978 59.2458918 42.2422514 0.19 359
361 2 276.340867 59.7276326 42.3251748 0.19 360
362 2 276.482896 60.174019 42.4790708 0.19 361
363 2 276.779304 60.5622759 42.7727247 0.19 362
364 2 277.111726 60.9164477 43.1155037 0.19 363
365 2 277.39776 61.2303728 43.468406 0.19 364
366 2 277.508514 61.4614211 43.8048579 0.19 365
367 2 277.552442 61.507305 44.1078557 0.19 366
368 2 277.571404 61.5414926 44.4086189 0.19 367
369 2 277.582067 61.7245773 44.7356526 0.19 368
370 2 267.057855 48.9773599 51.453177 0.19 251
371 2 267.626537 49.5342081 51.7359793 0.19 370
372 2 268.075407 50.0678893 51.7918216 0.19 371
373 2 268.486442 50.4824994 51.8597838 0.19 372
374 2 268.889112 50.6850887 51.9035158 0.19 373
375 2 269.287146 50.8528328 51.9398694 0.19 374
376 2 269.679728 51.1270854 51.9782539 0.19 375
377 2 270.075119 51.2763607 51.9529508 0.19 376
378 2 270.468334 51.42429 51.8118426 0.19 377
379 2 270.237997 51.1542114 51.4756584 0.19 378
380 2 270.175335 50.9978441 51.1925938 0.19 379
381 2 270.228939 50.6790859 50.9649076 0.19 380
382 2 270.450126 50.2390139 50.9273239 0.19 381
383 2 270.634736 49.8104113 50.8057432 0.19 382
384 2 270.953501 49.4463156 50.5553858 0.19 383
385 2 271.322972 49.1159585 50.2578354 0.19 384
386 2 271.710983 48.8218057 49.9464067 0.19 385
387 2 272.104461 48.6019534 49.6396582 0.19 386
388 2 272.496367 48.5680012 49.3601209 0.19 387
389 2 272.815068 48.3911547 49.0512226 0.19 388
390 2 273.051819 48.3682167 48.7618406 0.19 389
391 2 273.051856 48.3243692 48.4537978 0.19 390
392 2 272.825622 48.0944664 48.1010837 0.19 391
393 2 272.550545 47.8415001 47.741039 0.19 392
394 2 272.354906 47.7082296 47.4050899 0.19 393
395 2 272.054968 47.441709 47.0403457 0.19 394
396 2 272.030933 47.2131766 46.700992 0.19 395
397 2 271.984853 47.1209832 46.3817047 0.19 396
398 2 271.882772 46.954135 46.0464882 0.19 397
399 2 271.625137 46.9114445 45.7192298 0.19 398
400 2 271.82023 47.2788748 45.490532 0.19 399
401 2 271.831064 47.3738099 45.2049623 0.19 400
402 2 271.670518 47.6575638 44.9359561 0.19 401
403 2 271.600141 47.8475547 44.6580172 0.19 402
404 2 271.561133 48.0157184 44.3766439 0.19 403
405 2 271.526129 48.2123191 44.0937818 0.19 404
406 2 271.471714 48.5161268 43.8098278 0.19 405
407 2 271.362091 48.6271572 43.4467186 0.19 406
408 2 271.098038 48.5376364 42.9236135 0.19 407
409 2 271.235312 46.7862996 45.3684973 0.19 399
410 2 270.868895 46.453491 44.9861182 0.19 409
411 2 270.562775 45.9857335 44.5867149 0.19 410
412 2 270.413556 45.323021 44.1688578 0.19 411
413 2 271.666768 47.2882172 47.2901792 0.19 395
414 2 271.265304 46.8873391 46.8961196 0.19 413
415 2 270.820391 46.6196941 46.7839484 0.19 414
416 2 270.331026 46.1187969 46.5937138 0.19 415
417 2 269.710019 45.2872949 46.5313071 0.19 416
418 2 270.343193 45.5060421 46.85397 0.19 417
419 2 270.81325 45.5033417 47.0686282 0.19 418
420 2 271.166875 45.8446057 47.1474998 0.19 419
421 2 271.37333 46.3503568 47.0606644 0.19 420
422 2 271.265304 46.8873391 46.8961196 0.19 421
423 2 272.908141 48.4332813 49.6289935 0.19 388
424 2 273.318644 48.2539071 49.8526766 0.19 423
425 2 273.725171 47.9420526 49.9421795 0.19 424
426 2 274.122553 47.6374039 50.0329791 0.19 425
427 2 274.497576 47.4862531 50.2616359 0.19 426
428 2 274.813237 47.4294577 50.5452264 0.19 427
429 2 274.973026 47.50373 50.8567479 0.19 428
430 2 275.134288 47.4256756 51.1505533 0.19 429
431 2 275.447735 47.2404177 51.438515 0.19 430
432 2 275.813807 46.8584589 51.6987995 0.19 431
433 2 276.446824 47.0128841 51.4918999 0.19 432
434 2 276.918681 47.1430025 51.3058754 0.19 433
435 2 277.308113 47.2284389 51.2086236 0.19 434
436 2 277.611422 47.2042707 51.3563813 0.19 435
437 2 277.72078 47.1452247 51.5897784 0.19 436
438 2 277.736844 47.1172252 51.8618244 0.19 437
439 2 277.666985 47.2175168 52.1640868 0.19 438
440 2 277.435565 47.1925263 52.4427194 0.19 439
441 2 276.981374 47.1357421 52.3338258 0.19 440
442 2 276.475282 47.0461982 52.1414282 0.19 441
443 2 275.813807 46.8584589 51.6987995 0.19 442
444 2 277.72804 47.3535664 52.7840966 0.19 440
445 2 277.904645 47.2966444 53.0846487 0.19 444
446 2 278.132134 47.0906532 53.3642256 0.19 445
447 2 278.22408 47.1117616 53.6726488 0.19 446
448 2 278.266109 47.028558 53.9620018 0.19 447
449 2 278.290969 46.8849969 54.2409777 0.19 448
450 2 278.314019 46.6652124 54.5077886 0.19 449
451 2 278.348763 46.2775005 54.7483639 0.19 450
452 2 278.418134 45.944717 54.9992419 0.19 451
453 2 278.581953 45.4639253 55.230464 0.19 452
454 2 278.593711 44.9462183 55.4465759 0.19 453
455 2 278.455782 44.4908149 55.6620776 0.19 454
456 2 278.417954 44.2835921 55.9153848 0.19 455
457 2 278.432909 44.2507065 56.1802366 0.19 456
458 2 278.506402 44.4922558 56.4416 0.19 457
459 2 278.704059 44.8944031 56.6002908 0.19 458
460 2 278.82622 45.350457 56.7122865 0.19 459
461 2 278.995802 45.8298894 56.8103725 0.19 460
462 2 278.983158 46.3071354 56.8916205 0.19 461
463 2 278.775178 46.7762377 56.9593959 0.19 462
464 2 270.871418 51.5540479 52.045944 0.19 378
465 2 271.266517 51.9067672 52.2018421 0.19 464
466 2 271.660174 52.3322778 52.3314983 0.19 465
467 2 271.690502 52.9291685 52.1290304 0.19 466
468 2 271.773694 53.5271337 51.931364 0.19 467
469 2 272.013768 54.1318251 51.7466561 0.19 468
470 2 272.264559 54.7332064 51.5678888 0.19 469
471 2 272.387401 55.3202565 51.3931919 0.19 470
472 2 272.521038 55.8928588 51.2510871 0.19 471
473 2 272.814376 56.437419 51.2015439 0.19 472
474 2 273.159998 57.0116272 51.0896519 0.19 473
475 2 272.898673 57.0186259 50.739293 0.19 474
476 2 272.791923 56.9331401 50.3441283 0.19 475
477 2 272.738668 56.5470703 49.7878447 0.19 476
478 2 272.449817 56.1543736 49.5890202 0.19 477
479 2 272.274921 55.8574807 49.2988572 0.19 478
480 2 272.447218 55.7323844 49.016518 0.19 479
481 2 272.731731 55.9772712 48.790638 0.19 480
482 2 272.990505 55.6046462 48.5512674 0.19 481
483 2 273.099652 55.1803509 48.4022091 0.19 482
484 2 273.162585 54.7495719 48.2741648 0.19 483
485 2 273.236337 54.3523528 48.1187302 0.19 484
486 2 273.388564 54.0636661 47.8598311 0.19 485
487 2 273.364347 53.9203928 47.5663684 0.19 486
488 2 273.555491 53.6858707 47.255866 0.19 487
489 2 273.141974 56.6921888 49.5371562 0.19 481
490 2 272.738668 56.5470703 49.7878447 0.19 489
491 2 273.561567 57.4736395 51.200948 0.19 474
492 2 273.961824 57.913093 51.318339 0.19 491
493 2 274.355701 58.2896338 51.4553516 0.19 492
494 2 274.725081 58.6250928 51.368282 0.19 493
495 2 275.032212 59.113206 51.2232573 0.19 494
496 2 275.181373 59.6449161 51.0508685 0.19 495
497 2 275.554837 60.0202745 51.3594718 0.19 496
498 2 275.888016 60.4209701 51.5978837 0.19 497
499 2 276.098772 60.9040587 51.6284179 0.19 498
500 2 276.406323 61.381135 51.6812896 0.19 499
501 2 276.706708 61.8660535 51.7101641 0.19 500
502 2 276.888081 62.3835742 51.6460943 0.19 501
503 2 277.139107 62.8839267 51.6245131 0.19 502
504 2 277.297561 63.4115235 51.5270683 0.19 503
505 2 277.528507 63.9294642 51.4554646 0.19 504
506 2 277.652341 64.3785971 51.5159559 0.19 505
507 2 277.794838 64.7721555 51.693885 0.19 506
508 2 278.097078 65.1955927 51.8185389 0.19 507
509 2 278.446301 65.6285827 51.9201504 0.19 508
510 2 278.775944 66.0639384 52.0068376 0.19 509
511 2 278.999034 66.5004327 52.0728356 0.19 510
512 2 279.339609 66.9500176 52.1101554 0.19 511
513 2 279.720868 67.4311217 52.0648216 0.19 512
514 2 280.109437 67.8688659 52.0738268 0.19 513
515 2 280.475421 68.2759093 52.0569933 0.19 514
516 2 280.765811 68.6376528 51.909483 0.19 515
517 2 280.855025 68.7671299 51.668874 0.19 516
518 2 280.835275 68.6637324 51.3667125 0.19 517
519 2 280.690382 68.5083108 51.0449229 0.19 518
520 2 280.697409 68.4390757 50.7414889 0.19 519
521 2 280.866616 68.2580256 50.4252171 0.19 520
522 2 280.953573 68.0669928 50.1093779 0.19 521
523 2 281.049472 67.9668834 49.8231483 0.19 522
524 2 281.253567 67.728759 49.5523347 0.19 523
525 2 281.356521 67.3996305 49.3557034 0.19 524
526 2 281.461903 67.0740838 49.1097213 0.19 525
527 2 281.679005 66.723747 48.9136492 0.19 526
528 2 281.808472 66.4169011 48.6290981 0.19 527
529 2 281.983849 66.1478703 48.3170669 0.19 528
530 2 281.968156 65.9414834 47.9960334 0.19 529
531 2 281.75031 65.8968966 47.6913659 0.19 530
532 2 275.176084 59.8330453 50.7877236 0.19 496
533 2 275.170446 60.0864004 50.538237 0.19 532
534 2 275.163604 60.5349881 50.3293561 0.19 533
535 2 275.156883 61.0512945 50.1503488 0.19 534
536 2 275.150959 61.5764115 50.0194962 0.19 535
537 2 275.14647 62.060979 50.0024056 0.19 536
538 2 275.141532 62.5405626 50.0034137 0.19 537
539 2 275.133853 63.0473764 49.945226 0.19 538
540 2 275.120912 63.5173668 49.9651117 0.19 539
541 2 275.091705 63.9760979 50.0043197 0.19 540
542 2 275.018839 64.4397358 50.0236101 0.19 541
543 2 274.831211 64.9310754 49.9641206 0.19 542
544 2 274.757928 65.3920942 49.9827444 0.19 543
545 2 274.726713 65.8450098 50.0192679 0.19 544
546 2 274.707416 66.3056727 50.0316097 0.19 545
547 2 274.68172 66.7994152 49.9537619 0.19 546
548 2 274.625477 67.2593193 49.9017181 0.19 547
549 2 274.482588 67.7129566 49.7450913 0.19 548
550 2 274.522867 68.0685044 49.5403967 0.19 549
551 2 274.373853 68.1096309 49.2561986 0.19 550
552 2 274.299341 68.1937402 48.9781069 0.19 551
553 2 271.804656 52.6364749 52.6201672 0.19 466
554 2 272.096413 52.8906681 52.8373579 0.19 553
555 2 272.434411 52.8535446 53.0973273 0.19 554
556 2 272.74203 52.5862998 53.3511325 0.19 555
557 2 272.900573 52.3914215 53.6195362 0.19 556
558 2 263.033151 46.4526364 51.6981985 0.19 247
559 2 262.858093 46.0677255 51.6346089 0.19 558
560 2 262.788301 45.6780828 51.4265239 0.19 559
561 2 262.747081 45.2638265 51.2318662 0.19 560
562 2 262.672124 44.9028116 50.9328234 0.19 561
563 2 262.482049 44.6041532 50.5968231 0.19 562
564 2 262.377689 44.4585747 50.2719248 0.19 563
565 2 262.269281 44.1994369 49.9228512 0.19 564
566 2 262.043663 43.9389032 49.5673756 0.19 565
567 2 261.868228 43.8051468 49.2329736 0.19 566
568 2 261.583123 43.5447507 48.8754094 0.19 567
569 2 263.826222 46.5647721 51.0942986 0.19 247
570 2 264.070532 46.4687802 50.7090983 0.19 569
571 2 264.106779 46.1998865 50.3320844 0.19 570
572 2 263.965745 45.8601144 49.9526584 0.19 571
573 2 263.896622 45.503835 49.579818 0.19 572
574 2 264.336681 46.1575074 51.8584005 0.19 247
575 2 264.78757 45.0780994 52.0136916 0.19 574
576 2 264.779806 45.0602135 51.7032416 0.19 575
577 2 264.778307 44.9018981 51.3706119 0.19 576
578 2 264.775951 44.8132981 51.0491269 0.19 577
579 2 264.785242 44.5846862 50.7058629 0.19 578
580 2 264.810813 44.3567605 50.3635361 0.19 579
581 2 264.874365 44.2710662 50.0457842 0.19 580
582 2 265.05522 44.1227614 49.7239524 0.19 581
583 2 265.137475 44.1077716 49.418692 0.19 582
584 2 265.282885 45.9185306 52.1157008 0.19 575
585 2 265.525544 46.5684132 52.1198575 0.19 584
586 2 265.77909 47.1868681 51.9522102 0.19 585
587 2 265.937193 47.7552684 51.6323667 0.19 586
588 2 266.192553 48.2314342 51.0518583 0.19 587
589 2 265.071553 44.4694854 52.4256685 0.19 575
590 2 265.195832 43.9624961 52.7284733 0.19 589
591 2 265.252226 43.6631341 53.0165611 0.19 590
592 2 265.284431 43.3959052 53.2914 0.19 591
593 2 265.311849 43.0181453 53.5410503 0.19 592
594 2 265.331207 42.7661819 53.8085985 0.19 593
595 2 263.748739 47.4287788 52.4162357 0.19 247
596 2 263.853221 47.7034709 52.9183183 0.19 595
597 2 263.914769 47.9494 53.3240879 0.19 596
598 2 264.004053 48.046181 53.672883 0.19 597
599 2 264.197085 48.2147591 54.0248288 0.19 598
600 2 264.300005 48.2366394 54.3450805 0.19 599
601 2 249.953077 56.4068294 65.3660176 0.19 195
602 2 250.100169 55.8645505 65.4310614 0.19 601
603 2 250.2477 55.2890055 65.5572538 0.19 602
604 2 250.130501 54.7238576 65.6446495 0.19 603
605 2 250.004477 54.2321547 65.5766589 0.19 604
606 2 249.737817 53.6599539 65.6543123 0.19 605
607 2 249.437739 53.0716988 65.7513891 0.19 606
608 2 249.178364 52.5246322 65.7598641 0.19 607
609 2 249.081266 51.9727136 65.7754537 0.19 608
610 2 249.039493 51.3647767 65.8909834 0.19 609
611 2 249.434767 51.0680401 65.5888859 0.19 610
612 2 249.831221 50.8207495 65.3467414 0.19 611
613 2 250.228236 50.7198067 65.2829898 0.19 612
614 2 250.626916 50.6554663 65.3230192 0.19 613
615 2 251.029102 50.5531933 65.4955767 0.19 614
616 2 250.935612 50.4618055 65.9674667 0.19 615
617 2 251.143075 50.095957 66.2575499 0.19 616
618 2 251.443648 49.7387967 66.4287106 0.19 617
619 2 251.721378 49.6808667 66.4258938 0.19 618
620 2 251.852408 49.8453631 66.2345177 0.19 619
621 2 251.573997 50.2235917 65.9450032 0.19 620
622 2 251.029102 50.5531933 65.4955767 0.19 621
623 2 248.995191 51.2551553 66.1892733 0.19 610
624 2 248.901079 51.1906081 66.4922678 0.19 623
625 2 248.664584 50.7535834 66.7305845 0.19 624
626 2 248.426748 50.1763412 66.935092 0.19 625
627 2 248.328905 49.559662 67.1021437 0.19 626
628 2 248.262274 48.9651481 67.1820902 0.19 627
629 2 248.156361 48.3183758 67.3348447 0.19 628
630 2 247.896927 47.6564155 67.4986193 0.19 629
631 2 247.612231 47.0177427 67.6311672 0.19 630
632 2 247.408158 46.4706473 67.6590461 0.19 631
633 2 247.084658 45.9996311 67.6943198 0.19 632
634 2 246.718974 45.6825203 67.8642778 0.19 633
635 2 246.335472 45.3845968 68.0492317 0.19 634
636 2 245.938642 44.9892112 68.1426729 0.19 635
637 2 245.534012 44.6549062 68.3291418 0.19 636
638 2 245.104592 44.2298009 68.5022482 0.19 637
639 2 244.621181 44.0136498 68.6294221 0.19 638
640 2 243.99299 43.8075339 68.8410808 0.19 639
641 2 243.605512 43.9185098 68.7721141 0.19 640
642 2 243.22511 43.9894297 68.9333998 0.19 641
643 2 242.853656 44.2717101 69.1882058 0.19 642
644 2 242.484272 44.6765993 69.4032246 0.19 643
645 2 242.11735 45.0674195 69.7045717 0.19 644
646 2 241.744396 45.6395756 69.691603 0.19 645
647 2 241.374437 46.071067 69.8784107 0.19 646
648 2 241.003024 46.4155772 70.0656661 0.19 647
649 2 240.624919 46.6403778 70.0542917 0.19 648
650 2 240.249085 46.8024665 70.1312428 0.19 649
651 2 239.879877 47.0646162 70.3694865 0.19 650
652 2 239.513782 47.3097988 70.6204796 0.19 651
653 2 239.151502 47.4054267 70.7486838 0.19 652
654 2 238.810156 47.4461803 70.877194 0.19 653
655 2 238.526994 47.4709691 71.128638 0.19 654
656 2 238.391012 47.6709151 71.4450684 0.19 655
657 2 242.511267 45.1055597 70.0030651 0.19 645
658 2 242.90927 45.3421502 70.3020411 0.19 657
659 2 243.305184 45.6263899 70.5138933 0.19 658
660 2 243.699722 45.691433 70.7653167 0.19 659
661 2 244.094656 45.7636703 71.0051441 0.19 660
662 2 244.489494 46.0736244 71.1687828 0.19 661
663 2 244.51421 43.9161343 69.3845089 0.19 640
664 2 244.752171 43.891754 69.7842122 0.19 663
665 2 244.937258 43.8765399 70.1388769 0.19 664
666 2 245.246968 44.0202944 70.5027091 0.19 665
667 2 245.579789 44.0765714 70.8462885 0.19 666
668 2 245.868775 44.2506953 71.207825 0.19 667
669 2 245.991701 44.3285423 71.5527335 0.19 668
670 2 246.062114 44.5522085 71.9219107 0.19 669
671 2 246.188238 45.2376119 71.739007 0.19 670
672 2 246.44179 45.9088749 71.5897308 0.19 671
673 2 246.68943 46.5239449 71.5390652 0.19 672
674 2 246.794223 46.987723 71.7512565 0.19 673
675 2 246.850707 47.4000028 72.051021 0.19 674
676 2 245.826695 44.0507328 72.1700725 0.19 670
677 2 245.746678 43.762932 72.454531 0.19 676
678 2 245.73207 43.5648101 72.7546873 0.19 677
679 2 245.757371 43.421141 73.0646926 0.19 678
680 2 245.836393 43.3505877 73.387878 0.19 679
681 2 246.036039 43.4442696 73.7401124 0.19 680
682 2 246.142289 43.4100751 74.0709928 0.19 681
683 2 244.974681 59.5066693 67.1425144 0.19 182
684 2 244.633456 59.4527279 66.9614055 0.19 683
685 2 244.361909 59.2359107 66.6683327 0.19 684
686 2 244.261963 58.9485437 66.3447035 0.19 685
687 2 244.222246 58.6213773 66.0331762 0.19 686
688 2 244.191681 58.2475266 65.7887993 0.19 687
689 2 244.128196 57.7749814 65.7341766 0.19 688
690 2 243.945217 57.3410478 65.5952886 0.19 689
691 2 243.82586 56.9762825 65.3146888 0.19 690
692 2 243.640301 56.6459348 64.9793389 0.19 691
693 2 243.574572 56.3441371 64.6287633 0.19 692
694 2 243.552887 56.103052 64.2801492 0.19 693
695 2 243.543933 56.0175969 63.9529655 0.19 694
696 2 243.543363 55.8572846 63.6132818 0.19 695
697 2 243.540608 55.7989329 63.2893263 0.19 696
698 2 243.536706 55.6392362 62.9496627 0.19 697
699 2 243.517675 55.5573117 62.6220748 0.19 698
700 2 243.467762 55.3265266 62.2708291 0.19 699
701 2 243.32691 55.0562834 61.9117989 0.19 700
702 2 243.324274 54.8143394 61.5606518 0.19 701
703 2 243.447892 54.7052262 61.2332421 0.19 702
704 2 243.444253 54.4805303 60.8854796 0.19 703
705 2 243.300578 54.2625603 60.5359835 0.19 704
706 2 243.243697 54.1799584 60.2094961 0.19 705
707 2 243.217705 54.0070149 59.8702551 0.19 706
708 2 243.188037 53.9230797 59.5447647 0.19 707
709 2 243.125561 53.7008797 59.1979711 0.19 708
710 2 242.959495 53.4720356 58.8483303 0.19 709
711 2 242.894659 53.3649647 58.5195173 0.19 710
712 2 242.86574 53.1305784 58.1730878 0.19 711
713 0 211.869003 66.8867149 85.7964485 0.19 87
714 0 211.477312 66.8261866 85.4443747 0.19 713
715 0 211.08927 66.6655044 85.1012787 0.19 714
716 0 210.697014 66.5016855 84.8102768 0.19 715
717 0 210.290605 66.4323741 84.6664311 0.19 716
718 0 209.88005 66.3978813 84.5468811 0.19 717
719 0 209.471754 66.3724788 84.353606 0.19 718
720 0 209.065959 66.2017475 84.237775 0.19 719
721 0 208.653227 66.1189915 84.1483025 0.19 720
722 0 208.240619 66.0513249 84.0184616 0.19 721
723 0 207.835876 65.9402814 83.7418566 0.19 722
724 3 207.425753 65.9455688 83.4307008 0.19 723
725 3 207.861315 65.8041399 83.1495971 0.19 724
726 3 208.28022 65.7736916 82.9264489 0.19 725
727 3 208.672134 65.6791145 82.8330889 0.19 726
728 3 209.008122 65.4137389 82.7522069 0.19 727
729 3 209.182939 65.0981718 82.6219562 0.19 728
730 3 209.350719 64.8156244 82.3546151 0.19 729
731 3 209.651788 64.5512888 82.0432032 0.19 730
732 3 209.94052 64.2978469 81.7119056 0.19 731
733 3 210.060333 64.0600119 81.3640373 0.19 732
734 3 210.105688 63.8733184 81.0087165 0.19 733
735 3 210.097078 63.8267789 80.6466287 0.19 734
736 3 210.020684 63.7444767 80.2301641 0.19 735
737 3 209.794738 63.4129834 79.6570919 0.19 736
738 3 210.736711 63.5065985 79.4758559 0.19 737
739 3 211.356152 63.5179755 79.3518475 0.19 738
740 3 211.857981 63.4422814 79.1389549 0.19 739
741 3 212.305823 63.4697241 78.95247 0.19 740
742 3 212.731328 63.4851103 78.8939124 0.19 741
743 3 213.147253 63.4872511 78.8827655 0.19 742
744 3 213.557969 63.4617275 78.8865725 0.19 743
745 3 213.963713 63.366398 78.8882815 0.19 744
746 3 214.360797 63.0889131 78.869228 0.19 745
747 3 214.715318 62.7436774 78.8296097 0.19 746
748 3 214.951673 62.3788973 78.7494829 0.19 747
749 3 215.284138 62.0418722 78.5873861 0.19 748
750 3 215.615942 61.6639949 78.5100535 0.19 749
751 3 215.851013 61.2654449 78.4605012 0.19 750
752 3 216.20299 60.8647685 78.4272317 0.19 751
753 3 216.596861 60.462833 78.3976858 0.19 752
754 3 217.000763 60.061039 78.3638299 0.19 753
755 3 217.393765 59.6630041 78.3141218 0.19 754
756 3 217.745088 59.278384 78.222126 0.19 755
757 3 217.983192 58.9326314 78.0203472 0.19 756
758 3 218.325821 58.5759797 77.8527709 0.19 757
759 3 218.69445 58.1314082 77.8841841 0.19 758
760 3 219.036187 57.7040833 77.8652691 0.19 759
761 3 219.273006 57.2864621 77.8052665 0.19 760
762 3 219.621894 56.8996625 77.6830957 0.19 761
763 3 220.013434 56.4444915 77.7123875 0.19 762
764 3 220.420289 56.0315565 77.6464782 0.19 763
765 3 220.831936 55.6810042 77.4520279 0.19 764
766 3 221.244378 55.3383065 77.2750696 0.19 765
767 3 221.655643 54.9583642 77.280288 0.19 766
768 3 222.060831 54.7457354 77.2050224 0.19 767
769 3 222.470781 54.3322921 77.275828 0.19 768
770 3 222.880214 53.894577 77.2981172 0.19 769
771 3 223.285638 53.4475511 77.3365327 0.19 770
772 3 223.680492 53.0017314 77.4740122 0.19 771
773 3 224.047204 52.7244134 77.5895937 0.19 772
774 3 224.35853 52.3328374 77.7992133 0.19 773
775 0 224.514531 52.058854 78.0568498 0.19 774
776 3 209.502642 63.4413544 79.1831659 0.19 737
777 3 209.330673 63.2634999 78.8855484 0.19 776
778 3 209.506808 63.0067439 78.8430889 0.19 777
779 3 209.767908 62.8080227 79.0270666 0.19 778
780 3 209.939656 62.9860795 79.3244464 0.19 779
781 3 209.794738 63.4129834 79.6570919 0.19 780
782 3 209.083619 63.9633176 79.7943677 0.19 781
783 3 208.543454 64.4050697 79.7253613 0.19 782
784 3 208.07135 64.6650002 79.6779911 0.19 783
785 3 207.617937 65.019934 79.6307853 0.19 784
786 3 207.171879 65.4354341 79.5211984 0.19 785
787 3 206.726181 65.8143277 79.5368444 0.19 786
788 3 206.279051 66.1481965 79.6778182 0.19 787
789 3 205.83202 66.5080738 79.7563617 0.19 788
790 3 210.587309 62.8804322 80.0386441 0.19 781
791 3 210.901941 62.4282584 80.1440274 0.19 790
792 3 211.035935 62.0171706 80.1186416 0.19 791
793 3 211.104978 61.6487301 79.9765012 0.19 792
794 3 211.155395 61.2396881 79.9269485 0.19 793
795 3 211.220743 60.7962724 79.9595306 0.19 794
796 3 211.356069 60.4207874 79.834252 0.19 795
797 3 211.675969 60.0272675 79.776854 0.19 796
798 3 212.064892 59.6257783 79.7447842 0.19 797
799 3 212.476543 59.2202402 79.7209572 0.19 798
800 0 206.997238 65.8534633 83.6000552 0.19 724
801 0 206.571073 65.8145415 83.6422513 0.19 800
802 0 206.145564 65.8013564 83.6243675 0.19 801
803 0 205.720471 65.8123084 83.554047 0.19 802
804 0 205.296749 65.87 83.3871764 0.19 803
805 0 204.869066 65.9115123 83.3046662 0.19 804
806 0 204.437625 65.9912046 83.2512089 0.19 805
807 0 203.999612 66.2016473 83.2012086 0.19 806
808 0 203.565306 66.3660692 83.0885941 0.19 807
809 0 203.122657 66.530948 83.1493939 0.19 808
810 0 202.687365 66.6049331 83.1080672 0.19 809
811 0 202.256089 66.6746723 82.9520148 0.19 810
812 0 201.822719 66.6933066 82.8742054 0.19 811
813 0 201.387818 66.6939353 82.8259716 0.19 812
814 0 200.951493 66.6922143 82.7887106 0.19 813
815 0 200.513402 66.7020842 82.7551135 0.19 814
816 0 200.072592 66.7497393 82.7218535 0.19 815
817 0 199.626433 66.8998218 82.6861394 0.19 816
818 0 199.186977 66.9158302 82.5968839 0.19 817
819 0 198.755051 66.8306396 82.3954262 0.19 818
820 0 198.313965 66.856192 82.275927 0.19 819
821 0 197.865415 67.0388521 82.1501426 0.19 820
822 0 197.415796 67.0507486 82.1947234 0.19 821
823 0 196.968263 67.0506163 82.1678378 0.19 822
824 0 196.521755 67.0606016 82.0741205 0.19 823
825 0 196.077472 67.1137886 81.8515213 0.19 824
826 0 195.632172 67.1639934 81.6263109 0.19 825
827 0 195.182599 67.1649626 81.5215534 0.19 826
828 0 194.73049 67.1458224 81.4642412 0.19 827
829 3 194.276416 67.1166071 81.4291922 0.19 828
830 3 193.820329 67.0785682 81.4135961 0.19 829
831 3 193.361646 67.0256056 81.4340144 0.19 830
832 3 192.898543 66.9382288 81.5429739 0.19 831
833 3 192.436335 66.8848198 81.5649774 0.19 832
834 3 191.973418 66.8482243 81.5539223 0.19 833
835 3 191.508978 66.8296702 81.5307538 0.19 834
836 3 191.042033 66.8499516 81.5043655 0.19 835
837 3 190.570583 66.9701382 81.480498 0.19 836
838 3 190.104554 66.9344992 81.4194736 0.19 837
839 3 189.644801 66.7490877 81.2928005 0.19 838
840 3 189.185961 66.6911691 81.0545447 0.19 839
841 3 189.199317 66.8085655 80.7379694 0.19 840
842 3 188.728477 67.2981166 80.4365645 0.19 841
843 3 188.269722 67.0202713 80.2973938 0.19 842
844 3 187.807303 66.9322904 80.099941 0.19 843
845 3 187.336856 66.8822606 79.9962835 0.19 844
846 3 186.860403 66.8726211 79.9162999 0.19 845
847 3 186.37507 66.9468207 79.8135963 0.19 846
848 3 185.869944 67.2325599 79.6189895 0.19 847
849 3 185.309835 67.5311732 79.4411163 0.19 848
850 3 184.608432 68.1947705 79.1354891 0.19 849
851 3 183.54815 69.5121803 78.3816972 0.19 850
852 3 182.8066 70.8000401 77.9708044 0.19 851
853 3 182.306999 71.5737392 77.6850878 0.19 852
854 3 182.029072 72.1297435 77.5580326 0.19 853
855 3 181.718164 72.602728 77.4231392 0.19 854
856 3 181.540835 72.9868987 77.4637604 0.19 855
857 3 181.344773 73.2451909 77.6813201 0.19 856
858 3 180.972978 73.3220152 77.9387967 0.19 857
859 3 180.534537 73.4488131 78.2220143 0.19 858
860 3 180.095715 73.4831138 78.5041548 0.19 859
861 3 179.699015 73.6118063 78.7955761 0.19 860
862 3 179.451374 73.6907163 79.0785164 0.19 861
863 3 179.118915 73.9068209 79.3174781 0.19 862
864 3 178.871389 74.2020068 79.4422915 0.19 863
865 3 178.481751 74.4452913 79.5414629 0.19 864
866 3 178.060124 74.6024392 79.4063967 0.19 865
867 3 178.517441 75.177747 79.1710956 0.19 866
868 3 178.970386 75.7505749 78.9370665 0.19 867
869 3 178.715047 75.4684972 78.5573886 0.19 868
870 3 178.635114 75.2602175 78.2022236 0.19 869
871 3 178.61626 75.2379436 77.8700652 0.19 870
872 3 178.62815 75.2725018 77.5464597 0.19 871
873 3 178.671119 75.2915866 77.2250759 0.19 872
874 3 178.776666 75.2076093 76.9012752 0.19 873
875 3 179.012666 75.2571576 76.6028529 0.19 874
876 3 179.136788 75.343808 76.2971909 0.19 875
877 3 179.26052 75.4479763 75.993657 0.19 876
878 3 179.494762 75.5681394 75.7031901 0.19 877
879 3 179.596196 75.679271 75.3992812 0.19 878
880 3 179.653505 75.787286 75.0912589 0.19 879
881 3 183.648181 75.6028729 71.9187345 0 880
882 3 183.661309 75.6665435 71.6087605 0.19 881
883 3 183.669973 75.6914873 71.2947359 0.19 882
884 3 183.66377 75.600607 70.9674323 0.19 883
885 3 183.582425 75.615335 70.6454355 0.19 884
886 3 183.781344 75.6980618 70.3554165 0.19 885
887 3 179.363616 75.6962637 79.2997143 0.19 868
888 3 179.696843 75.6576576 79.656695 0.19 887
889 3 179.849827 75.6656954 79.9979409 0.19 888
890 3 179.985961 75.8364475 80.3457864 0.19 889
891 3 180.274295 76.0253626 80.6916178 0.19 890
892 3 180.571627 76.0709667 80.9767062 0.19 891
893 3 181.207836 75.7087068 81.1274073 0.19 892
894 3 181.362154 75.3180357 80.6778074 0.19 893
895 3 181.603224 75.1591698 80.4949554 0.19 894
896 3 181.671734 75.3439426 80.7080673 0.19 895
897 3 181.207836 75.7087068 81.1274073 0.19 896
898 3 181.554551 75.3940294 81.4395805 0.19 897
899 3 181.767837 75.2582069 81.7356576 0.19 898
900 3 182.070435 75.2754257 81.9914573 0.19 899
901 3 182.309049 75.536372 82.0984592 0.19 900
902 3 182.280998 75.8472945 82.081237 0.19 901
903 3 181.983374 76.1018088 81.8835396 0.19 902
904 3 181.599095 76.0589099 81.6335977 0.19 903
905 3 181.207836 75.7087068 81.1274073 0.19 904
906 3 177.633546 74.130708 79.3401394 0.19 866
907 3 177.22582 73.6540549 79.2920781 0.19 906
908 3 176.880286 73.1660788 79.297337 0.19 907
909 3 176.23388 72.6096369 79.3958262 0.19 908
910 3 176.581342 71.9624137 79.7905345 0.19 909
911 3 176.824838 71.2810074 79.9223605 0.19 910
912 3 177.197287 70.3166842 79.9566703 0.19 911
913 3 177.043068 69.9970401 79.6032986 0.19 912
914 3 176.704363 69.6781572 79.2535951 0.19 913
915 3 176.290051 69.4115506 78.9571437 0.19 914
916 3 175.835361 69.3023161 78.8154894 0.19 915
917 3 175.365069 69.2894202 78.7301294 0.19 916
918 3 174.88893 69.4067761 78.6590995 0.19 917
919 3 174.414653 69.3812074 78.5427401 0.19 918
920 3 173.947432 69.229486 78.310068 0.19 919
921 3 173.475642 69.1673621 78.125568 0.19 920
922 3 173.009358 69.1734571 77.8497775 0.19 921
923 3 172.961206 69.1910486 77.5249368 0.19 922
924 3 172.841657 69.1155123 77.1969208 0.19 923
925 3 172.50708 69.2001214 76.8864812 0.19 924
926 3 172.085016 69.4560255 76.6481721 0.19 925
927 3 171.619849 69.6215007 76.582344 0.19 926
928 3 171.133499 69.8927751 76.6714746 0.19 927
929 3 170.646835 70.2405692 76.7072031 0.19 928
930 3 170.159879 70.5948805 76.7499733 0.19 929
931 3 169.6725 70.8864853 76.869931 0.19 930
932 3 169.197835 71.093999 76.8936722 0.19 931
933 3 168.746 71.4408182 76.8982058 0.19 932
934 3 168.347962 71.8372989 76.9192272 0.19 933
935 3 168.086845 72.2369594 77.010809 0.19 934
936 3 167.708109 72.7075748 76.9172809 0.19 935
937 3 167.302521 73.1520173 76.9043782 0.19 936
938 3 166.942211 73.55984 76.9945709 0.19 937
939 3 166.74454 74.0024843 76.9865095 0.19 938
940 3 166.502519 74.3412256 77.1776572 0.19 939
941 3 166.445268 74.5750667 77.4668888 0.19 940
942 3 166.508041 74.6057711 77.7922586 0.19 941
943 3 166.753191 74.5911972 78.1494856 0.19 942
944 3 166.957932 74.6476183 78.5094796 0.19 943
945 3 166.854723 74.5016194 78.8227048 0.19 944
946 3 166.82054 74.5848727 79.15168 0.19 945
947 3 166.815458 74.6496486 79.4704573 0.19 946
948 3 166.837866 74.8853259 79.7660117 0.19 947
949 3 166.902383 75.1971784 79.9772148 0.19 948
950 3 167.061479 75.4419095 80.2906655 0.19 949
951 3 167.006661 75.5336439 80.6071723 0.19 950
952 3 167.144274 75.690377 80.9641671 0.19 951
953 3 167.145677 75.7379497 81.3050524 0.19 952
954 3 167.016813 75.8488302 81.6366056 0.19 953
955 3 167.071513 75.8086455 81.9829267 0.19 954
956 3 166.914752 75.7000382 82.302098 0.19 955
957 3 166.844948 75.5448396 82.6297336 0.19 956
958 3 166.795944 75.3149791 82.9566251 0.19 957
959 3 166.723083 74.9077026 83.272609 0.19 958
960 3 166.579367 74.4954416 83.5816187 0.19 959
961 3 166.251883 74.2448036 83.8801189 0.19 960
962 3 165.872683 74.0394302 84.1762907 0.19 961
963 3 165.519077 73.8081542 84.4736236 0.19 962
964 3 165.29053 73.4534536 84.7744377 0.19 963
965 3 164.997719 73.2017164 85.0619285 0.19 964
966 3 164.802145 72.9351077 85.3257605 0.19 965
967 3 164.518361 72.5158238 85.486238 0.19 966
968 3 164.350669 72.1103143 85.4266269 0.19 967
969 3 164.154852 71.6361264 85.4554224 0.19 968
970 3 163.771185 71.0716209 85.6264993 0.19 969
971 3 163.310811 70.4373253 85.833587 0.19 970
972 3 162.810426 69.6822327 86.004373 0.19 971
973 3 162.2672 68.6324347 86.0275256 0.19 972
974 3 162.816657 68.5164722 85.4510122 0.19 973
975 3 163.044024 68.4810973 84.9409878 0.19 974
976 3 163.153885 68.3636991 84.330367 0.19 975
977 3 163.532435 67.8623046 84.5339155 0.19 976
978 3 163.899766 67.4321028 84.5855766 0.19 977
979 3 164.210427 67.0811687 84.5263423 0.19 978
980 3 164.357231 66.8929648 84.2874234 0.19 979
981 3 164.505376 67.0031014 84.0010265 0.19 980
982 3 164.779034 67.40098 83.7184347 0.19 981
983 3 164.923311 67.9032521 83.4204976 0.19 982
984 3 165.022153 68.4418471 83.1165656 0.19 983
985 3 165.038331 68.5243672 82.7772916 0.19 984
986 3 165.051092 68.5660159 82.4361868 0.19 985
987 3 165.05466 68.4848126 82.0884663 0.19 986
988 3 165.067214 68.5262267 81.7488769 0.19 987
989 3 165.082376 68.608524 81.412344 0.19 988
990 3 164.653166 68.73697 81.0024498 0.19 989
991 3 164.246146 68.8813644 80.562914 0.19 990
992 3 163.907998 69.0656116 80.0349245 0.19 991
993 3 163.725627 68.8933356 79.2502532 0.19 992
994 3 163.706289 69.0229965 78.4992644 0.19 993
995 3 163.63308 68.9030236 77.9925152 0.19 994
996 3 163.449697 68.7429521 77.5725869 0.19 995
997 3 163.469337 68.7061942 77.2164975 0.19 996
998 3 163.21969 68.6362003 76.8472109 0.19 997
999 3 162.948987 68.7868554 76.4898635 0.19 998
1000 3 162.837558 68.7115823 76.1439571 0.19 999
1001 3 162.792502 68.6640596 75.8073869 0.19 1000
1002 3 162.762621 68.467476 75.4690254 0.19 1001
1003 3 162.734901 68.25536 75.1319397 0.19 1002
1004 3 162.69706 68.1458947 74.7988868 0.19 1003
1005 3 162.603763 67.9007639 74.4598342 0.19 1004
1006 3 162.375318 67.6056231 74.1136664 0.19 1005
1007 3 162.292923 67.279842 73.797847 0.19 1006
1008 3 162.289915 66.9276277 73.5309831 0.19 1007
1009 3 162.377823 66.5270604 73.3792797 0.19 1008
1010 3 162.668313 66.1374384 73.2051387 0.19 1009
1011 3 162.961366 65.7137628 73.1201816 0.19 1010
1012 3 163.06377 65.299934 73.0075467 0.19 1011
1013 3 163.098198 64.9358359 72.7703154 0.19 1012
1014 3 163.106153 64.5846162 72.5027201 0.19 1013
1015 3 163.10179 64.2220939 72.2673162 0.19 1014
1016 3 163.086033 63.8123123 72.1576826 0.19 1015
1017 3 163.064159 63.3975823 72.0794203 0.19 1016
1018 3 163.036264 63.0143105 71.9701712 0.19 1017
1019 3 162.99717 62.7294346 71.7371617 0.19 1018
1020 3 162.911324 62.5819213 71.4755825 0.19 1019
1021 3 162.67408 62.2985965 71.235296 0.19 1020
1022 3 162.569852 61.9139391 71.1445751 0.19 1021
1023 3 162.51549 61.4923278 71.1277451 0.19 1022
1024 3 162.477975 61.0605111 71.1838022 0.19 1023
1025 3 162.440824 60.6341157 71.3849608 0.19 1024
1026 3 162.410366 60.3585437 71.6401731 0.19 1025
1027 3 163.358714 68.5526743 79.0305999 0.19 993
1028 3 163.116535 68.1995896 78.9920733 0.19 1027
1029 3 163.263935 67.9330193 79.1640605 0.19 1028
1030 3 163.519189 68.0717029 79.3638555 0.19 1029
1031 3 163.642861 68.4255767 79.3912503 0.19 1030
1032 3 163.725627 68.8933356 79.2502532 0.19 1031
1033 3 165.127219 68.4451808 79.3719705 0.19 1032
1034 3 166.068824 68.3402811 79.7984147 0.19 1033
1035 3 166.573912 68.2311041 79.0866485 0.19 1034
1036 3 167.074011 68.0880623 78.6275106 0.19 1035
1037 3 167.58075 68.0842636 78.2610562 0.19 1036
1038 3 168.074324 68.0422009 78.1781182 0.19 1037
1039 3 168.552034 67.8258725 78.2866661 0.19 1038
1040 3 169.038068 67.7625226 78.3468302 0.19 1039
1041 3 169.528417 67.7650444 78.3708178 0.19 1040
1042 3 170.023621 67.8102688 78.3347448 0.19 1041
1043 3 170.529556 67.9154131 78.1551638 0.19 1042
1044 3 171.038551 68.0412433 77.9278525 0.19 1043
1045 3 170.770644 67.7332468 77.5588844 0.19 1044
1046 3 170.706109 67.4767606 77.2169454 0.19 1045
1047 3 170.765215 67.3428284 76.9072972 0.19 1046
1048 3 170.983353 67.0845577 76.6398213 0.19 1047
1049 3 171.068872 66.7406385 76.4468316 0.19 1048
1050 3 171.114049 66.4069613 76.1625818 0.19 1049
1051 3 171.145739 66.0768003 75.8484155 0.19 1050
1052 3 171.528029 68.1424881 77.963015 0.19 1044
1053 3 172.018117 68.3136831 77.9866819 0.19 1052
1054 3 172.511009 68.6905968 77.9769632 0.19 1053
1055 3 173.009358 69.1734571 77.8497775 0.19 1054
1056 3 167.861441 68.2939716 78.6308526 0.19 1037
1057 3 167.936007 68.3670701 78.9714866 0.19 1056
1058 3 167.901017 68.4940566 79.2977635 0.19 1057
1059 3 167.72693 68.47314 79.5844467 0.19 1058
1060 3 167.262468 68.4027914 79.7914515 0.19 1059
1061 3 166.068824 68.3402811 79.7984147 0.19 1060
1062 3 166.718625 68.4472203 80.2481425 0.19 1061
1063 3 166.593737 68.4133195 80.3185284 0.19 1062
1064 3 166.068824 68.3402811 79.7984147 0.19 1063
1065 3 165.566603 68.4979761 80.0619831 0.19 1064
1066 3 165.054274 68.6204408 79.9523266 0.19 1065
1067 3 164.475756 68.7169768 79.737451 0.19 1066
1068 3 163.725627 68.8933356 79.2502532 0.19 1067
1069 3 164.094353 69.8740217 79.4275952 0.19 1068
1070 3 164.27131 70.4705634 79.6690771 0.19 1069
1071 3 164.420848 70.949967 79.861139 0.19 1070
1072 3 164.667175 71.3359862 80.1738313 0.19 1071
1073 3 164.774913 71.6875715 80.5139495 0.19 1072
1074 3 164.837007 72.0274168 80.8638895 0.19 1073
1075 3 165.542635 68.2911483 81.0997811 0.19 1064
1076 3 165.082376 68.608524 81.412344 0.19 1075
1077 3 164.562819 68.5859971 83.427587 0.19 984
1078 3 164.093973 68.5603517 83.7298076 0.19 1077
1079 3 163.623228 68.4719227 84.0298616 0.19 1078
1080 3 163.153885 68.3636991 84.330367 0.19 1079
1081 3 162.687476 68.288656 84.2574306 0.19 1080
1082 3 162.206785 68.1430466 84.1543364 0.19 1081
1083 3 161.712743 68.1065323 84.3305338 0.19 1082
1084 3 161.129277 67.8160468 84.6328126 0.19 1083
1085 3 160.385084 67.5557919 85.0904611 0.19 1084
1086 3 161.313228 67.9590664 85.284875 0.19 1085
1087 3 161.797067 68.3418049 85.526508 0.19 1086
1088 3 162.2672 68.6324347 86.0275256 0.19 1087
1089 3 161.871731 69.2540752 86.4484665 0.19 1088
1090 3 161.411366 69.4036039 86.5508409 0.19 1089
1091 3 160.855249 69.2261374 86.4751338 0.19 1090
1092 3 160.12837 68.9884824 86.2106702 0.19 1091
1093 3 160.132098 68.5915016 85.8785526 0.19 1092
1094 3 160.182008 68.1207646 85.591068 0.19 1093
1095 3 160.385084 67.5557919 85.0904611 0.19 1094
1096 3 160.286347 66.7373114 86.0961539 0.19 1095
1097 3 160.084792 65.1669441 86.680255 0.19 1096
1098 3 160.308801 65.1601999 85.5479964 0.19 1097
1099 3 160.251944 64.6804332 84.6301466 0.19 1098
1100 3 159.891906 63.5685148 83.3905863 0.19 1099
1101 3 160.481802 63.7014971 82.2575484 0.19 1100
1102 3 160.717833 63.8317133 81.6215157 0.19 1101
1103 3 160.805861 63.963812 81.1704487 0.19 1102
1104 3 160.812043 64.1074919 80.7823811 0.19 1103
1105 3 160.722439 64.2843111 80.3985517 0.19 1104
1106 3 160.428307 64.5498611 79.963645 0.19 1105
1107 3 160.08537 65.0425197 79.4111123 0.19 1106
1108 3 160.522205 64.7039184 79.0983734 0.19 1107
1109 3 160.491846 64.3759159 78.7461561 0.19 1108
1110 3 160.474733 64.5999972 78.4237377 0.19 1109
1111 3 160.423009 64.923291 78.1042877 0.19 1110
1112 3 160.225489 65.0873018 77.7700976 0.19 1111
1113 3 160.146702 65.1148812 77.4547587 0.19 1112
1114 3 160.096289 64.9037886 77.1684791 0.19 1113
1115 3 160.05426 64.5710232 76.9708657 0.19 1114
1116 3 160.020957 64.2406906 76.6859013 0.19 1115
1117 3 159.991557 63.9110034 76.3729088 0.19 1116
1118 3 160.781983 63.8429513 78.9313865 0.19 1109
1119 3 160.951466 63.3654282 78.9600324 0.19 1118
1120 3 161.217917 62.915822 78.8885762 0.19 1119
1121 3 161.393343 62.3752304 78.954632 0.19 1120
1122 3 161.721662 61.7753258 78.9292106 0.19 1121
1123 3 162.096963 60.9647368 78.7746177 0.19 1122
1124 3 162.958363 59.5915584 78.3683384 0.19 1123
1125 3 163.95822 60.0056753 77.8164754 0.19 1124
1126 3 164.355322 60.4362467 77.5316838 0.19 1125
1127 3 164.468219 60.7496254 77.5141424 0.19 1126
1128 3 164.374534 60.8176014 77.718373 0.19 1127
1129 3 163.978398 60.3864557 78.0039477 0.19 1128
1130 3 162.958363 59.5915584 78.3683384 0.19 1129
1131 3 163.999612 59.4710388 78.5697388 0.19 1130
1132 3 164.581089 58.8684306 78.4976543 0.19 1131
1133 3 164.783986 57.4823861 78.381352 0.19 1132
1134 3 165.686328 59.5060829 77.8504164 0.19 1133
1135 3 166.143099 60.5489302 77.4499122 0.19 1134
1136 3 166.543078 61.0846393 77.0715705 0.19 1135
1137 3 166.743025 61.5034562 76.6105778 0.19 1136
1138 3 166.877916 61.667223 75.8949978 0.19 1137
1139 3 166.506758 63.2058473 75.2946948 0.19 1138
1140 3 166.557847 63.7675275 75.0019696 0.19 1139
1141 3 166.510229 63.4587278 74.6601953 0.19 1140
1142 3 166.410482 63.1664765 74.3156282 0.19 1141
1143 3 166.153253 62.9231805 73.9607209 0.19 1142
1144 3 165.990943 62.8241662 73.6213249 0.19 1143
1145 3 165.734928 62.6511109 73.2716007 0.19 1144
1146 3 165.64285 62.5659185 72.9403858 0.19 1145
1147 3 165.598426 62.3624992 72.6090702 0.19 1146
1148 3 166.951111 64.2987539 74.8434755 0.19 1140
1149 3 167.177078 64.7834649 74.7736265 0.19 1148
1150 3 167.442882 65.2627186 74.7005059 0.19 1149
1151 3 167.488171 65.7565647 74.4815294 0.19 1150
1152 3 167.319936 66.198479 74.1922871 0.19 1151
1153 3 167.243695 66.4795169 73.8886277 0.19 1152
1154 3 167.984052 61.7557029 76.3726823 0.19 1138
1155 3 168.701592 61.6542851 76.5409637 0.19 1154
1156 3 169.268172 61.6622895 76.5537935 0.19 1155
1157 3 169.742008 61.7521198 76.3832088 0.19 1156
1158 3 170.05346 61.8635768 76.1335018 0.19 1157
1159 3 170.478131 61.9939056 75.8698493 0.19 1158
1160 3 164.08309 56.3892887 78.1285232 0.19 1133
1161 3 163.835162 55.9805443 77.8364699 0.19 1160
1162 3 163.751018 55.7283338 77.522235 0.19 1161
1163 3 163.740331 55.6963188 77.2116884 0.19 1162
1164 3 163.754524 55.7386043 76.9024607 0.19 1163
1165 3 163.815445 56.9499435 78.145307 0.19 1133
1166 3 163.468401 56.8192336 77.863682 0.19 1165
1167 3 163.356879 56.8398821 77.5645538 0.19 1166
1168 3 163.334013 56.917672 77.2588941 0.19 1167
1169 3 163.34137 57.0152474 76.9511643 0.19 1168
1170 3 166.972587 58.69297 77.9882909 0.19 1133
1171 3 166.988563 58.0545325 77.3015615 0.19 1170
1172 3 167.777679 57.7399633 77.216177 0.19 1171
1173 3 168.361311 57.4819013 76.9945265 0.19 1172
1174 3 168.796232 57.3031197 76.7196938 0.19 1173
1175 3 168.989498 57.3052853 76.422625 0.19 1174
1176 3 169.090257 57.3753276 76.1172271 0.19 1175
1177 3 169.155925 57.468355 75.8085168 0.19 1176
1178 3 169.20982 57.562248 75.4981784 0.19 1177
1179 3 169.26427 57.6355294 75.18626 0.19 1178
1180 3 169.332886 57.6459954 74.8711208 0.19 1179
1181 3 169.444051 57.4888137 74.5477796 0.19 1180
1182 3 169.695613 57.3230261 74.2320514 0.19 1181
1183 3 169.812565 57.2635917 73.9152297 0.19 1182
1184 3 169.872315 57.1364332 73.5907879 0.19 1183
1185 3 169.921181 57.1301209 73.2737595 0.19 1184
1186 3 167.025294 58.1239447 76.9870743 0.19 1171
1187 3 167.057475 58.1472698 76.6696359 0.19 1186
1188 3 167.076473 58.0318905 76.3430779 0.19 1187
1189 3 167.091523 57.980267 76.0213466 0.19 1188
1190 3 167.076636 57.8245453 75.6929989 0.19 1189
1191 3 167.006097 57.726272 75.3686876 0.19 1190
1192 3 166.768482 57.4711316 75.0338886 0.19 1191
1193 3 166.633298 57.1499314 74.7304703 0.19 1192
1194 3 166.45427 56.7571071 74.4911825 0.19 1193
1195 3 166.0804 56.3326067 74.1049214 0.19 1194
1196 3 165.645705 55.7953674 73.5599898 0.19 1195
1197 3 165.995714 55.9243459 73.2779529 0.19 1196
1198 3 166.135059 56.0395017 72.9826312 0.19 1197
1199 3 166.163705 56.1380221 72.6854457 0.19 1198
1200 3 166.071859 56.2006986 72.3958276 0.19 1199
1201 3 165.730173 56.1728837 72.130788 0.19 1200
1202 3 165.307932 56.3638725 71.99252 0.19 1201
1203 3 165.435819 55.8739132 73.7473112 0.19 1196
1204 3 165.54968 55.7431648 73.8265482 0.19 1203
1205 3 165.645705 55.7953674 73.5599898 0.19 1204
1206 3 167.728126 57.6247529 77.7728126 0.19 1171
1207 3 168.294481 57.3669513 78.0419213 0.19 1206
1208 3 168.74208 56.9853636 78.3393571 0.19 1207
1209 3 169.082114 56.607773 78.6463599 0.19 1208
1210 3 169.219556 56.3643747 78.9561111 0.19 1209
1211 3 169.336762 56.1253748 79.2673184 0.19 1210
1212 3 169.595675 55.7655411 79.5791091 0.19 1211
1213 3 169.821507 55.4313397 79.8905941 0.19 1212
1214 3 169.807262 55.2940566 80.2026339 0.19 1213
1215 3 169.583944 55.3290178 80.5155301 0.19 1214
1216 3 169.450761 55.2907309 80.8284968 0.19 1215
1217 3 166.020268 59.2603501 78.5376394 0.19 1133
1218 3 166.678228 59.5795236 78.8133272 0.19 1217
1219 3 166.982718 59.2727937 79.1581582 0.19 1218
1220 3 166.804848 58.5542417 79.5902185 0.19 1219
1221 3 166.885393 58.7830993 78.9612325 0.19 1220
1222 3 164.783986 57.4823861 78.381352 0.19 1221
1223 3 165.33129 57.6221226 78.1114787 0.19 1222
1224 3 164.783986 57.4823861 78.381352 0.19 1223
1225 3 163.355699 57.1423783 78.8019422 0.19 1224
1226 3 162.671683 57.3283583 78.9070733 0.19 1225
1227 3 162.494711 57.7975095 78.8069861 0.19 1226
1228 3 162.575697 58.4709555 78.6807636 0.19 1227
1229 3 162.958363 59.5915584 78.3683384 0.19 1228
1230 3 161.758997 60.6590597 78.3715857 0.19 1229
1231 3 160.655437 60.6261273 78.3591325 0.19 1230
1232 3 159.076612 59.9036495 78.3951182 0.19 1231
1233 3 161.476087 60.0948758 79.2561751 0.19 1232
1234 3 162.958363 59.5915584 78.3683384 0.19 1233
1235 3 158.269253 60.2380096 79.1697282 0.19 1232
1236 3 157.595954 60.4781534 79.4610585 0.19 1235
1237 3 156.848774 60.9662995 79.2679914 0.19 1236
1238 3 156.820581 61.1109782 78.953559 0.19 1237
1239 3 156.75016 61.2805443 78.6467207 0.19 1238
1240 3 156.553665 61.523644 78.361933 0.19 1239
1241 3 156.477093 61.9349502 78.1667516 0.19 1240
1242 3 156.383593 62.3519359 78.1614878 0.19 1241
1243 3 156.132286 62.7399093 78.3170361 0.19 1242
1244 3 156.072851 63.2169943 78.2933036 0.19 1243
1245 3 155.902721 63.7199095 78.2207638 0.19 1244
1246 3 155.846927 64.2649813 78.0333781 0.19 1245
1247 3 156.182454 64.3121858 77.7292299 0.19 1246
1248 3 156.401427 64.311462 77.4156107 0.19 1247
1249 3 156.718279 64.1321122 77.1032253 0.19 1248
1250 3 156.776206 64.2012119 76.7822608 0.19 1249
1251 3 156.886047 64.2096632 76.4635705 0.19 1250
1252 3 157.153599 64.0356609 76.1508869 0.19 1251
1253 3 157.160996 64.1665429 75.8304982 0.19 1252
1254 3 157.601966 63.9423662 75.2071629 0.19 1253
1255 3 157.688222 64.1972086 74.9514768 0.19 1254
1256 3 157.851043 64.5751782 74.7590031 0.19 1255
1257 3 158.206672 64.8614225 74.7391674 0.19 1256
1258 3 158.59914 64.9069722 74.8210091 0.19 1257
1259 3 158.944084 64.7826629 75.0496925 0.19 1258
1260 3 159.114753 64.5189246 75.2959022 0.19 1259
1261 3 158.851148 64.4622543 75.4652029 0.19 1260
1262 3 158.343164 64.2079524 75.4284305 0.19 1261
1263 3 157.601966 63.9423662 75.2071629 0.19 1262
1264 3 157.515901 64.3000941 76.5024935 0.19 1252
1265 3 157.738368 64.5273235 76.8318941 0.19 1264
1266 3 157.542721 64.6407525 77.0896705 0.19 1265
1267 3 157.15901 64.4010536 77.2243655 0.19 1266
1268 3 156.718279 64.1321122 77.1032253 0.19 1267
1269 3 155.456531 64.8884009 77.7006352 0.19 1246
1270 3 155.014092 65.1889484 77.0237149 0.19 1269
1271 3 155.450795 64.628397 78.3515293 0.19 1246
1272 3 155.062004 64.9942616 78.6720076 0.19 1271
1273 3 154.634643 65.0624178 78.6941316 0.19 1272
1274 3 154.221792 65.1604682 78.7680834 0.19 1273
1275 3 153.847397 65.3435245 78.9948648 0.19 1274
1276 3 153.51098 65.4212558 79.2763965 0.19 1275
1277 3 153.302257 65.5530062 79.5906091 0.19 1276
1278 3 153.372919 65.4931625 79.9226347 0.19 1277
1279 3 153.36386 65.3599967 80.2501497 0.19 1278
1280 3 153.263908 65.1494292 80.5697539 0.19 1279
1281 3 153.393495 64.7305785 80.8942756 0.19 1280
1282 3 153.816126 64.5584151 81.2521036 0.19 1281
1283 3 154.426431 62.7945694 80.8598437 0.19 1282
1284 3 155.446423 62.396255 79.9547579 0.19 1283
1285 3 155.846538 62.1646471 79.4029756 0.19 1284
1286 3 156.047461 62.1843783 78.9971147 0.19 1285
1287 3 156.234398 62.3514095 78.6529456 0.19 1286
1288 3 156.132286 62.7399093 78.3170361 0.19 1287
1289 3 154.82072 63.6809696 80.1847884 0.19 1283
1290 3 155.042357 64.2305394 79.7342256 0.19 1289
1291 3 155.251039 64.40506 79.3619212 0.19 1290
1292 3 155.271375 64.7419743 79.0206036 0.19 1291
1293 3 155.062004 64.9942616 78.6720076 0.19 1292
1294 3 156.423754 61.1978151 79.91079 0.19 1283
1295 3 156.848774 60.9662995 79.2679914 0.19 1294
1296 3 154.627489 60.9956707 81.404577 0.19 1283
1297 3 154.913491 60.0379844 81.632572 0.19 1296
1298 3 155.186604 59.4209669 81.7846146 0.19 1297
1299 3 155.333153 58.9930239 82.0201374 0.19 1298
1300 3 155.121977 58.9002006 82.2576642 0.19 1299
1301 3 154.790234 59.1262731 82.4391098 0.19 1300
1302 3 154.400136 59.5409851 82.4118783 0.19 1301
1303 3 153.934394 59.9797551 82.4664419 0.19 1302
1304 3 153.310433 60.520542 82.3220462 0.19 1303
1305 3 153.798238 61.0298713 82.0526059 0.19 1304
1306 3 154.426431 62.7945694 80.8598437 0.19 1305
1307 3 153.327226 63.9088223 81.8611815 0.19 1306
1308 3 152.36024 62.9962326 82.0828666 0.19 1307
1309 3 152.091684 62.7676872 82.6447021 0.19 1308
1310 3 151.971215 62.4959004 83.1292599 0.19 1309
1311 3 151.877601 62.0267167 83.6877158 0.19 1310
1312 3 152.411731 62.2690633 83.1427806 0.19 1311
1313 3 152.654241 62.6386727 82.6728961 0.19 1312
1314 3 152.36024 62.9962326 82.0828666 0.19 1313
1315 3 152.44791 61.3952169 83.1702332 0.19 1311
1316 3 152.896363 60.8971105 82.8262702 0.19 1315
1317 3 153.310433 60.520542 82.3220462 0.19 1316
1318 3 151.238908 61.8221511 84.0162459 0.19 1311
1319 3 150.783788 61.416131 84.3848841 0.19 1318
1320 3 150.058578 60.5200154 84.8266956 0.19 1319
1321 3 149.71993 61.0420462 84.7326905 0.19 1320
1322 3 149.383773 61.590017 84.5261834 0.19 1321
1323 3 149.049978 62.0970902 84.3149907 0.19 1322
1324 3 148.718697 62.4479828 84.2024768 0.19 1323
1325 3 148.456485 62.9169677 84.0917211 0.19 1324
1326 3 148.327451 63.4567779 83.8523969 0.19 1325
1327 3 148.135788 64.0543836 83.5440497 0.19 1326
1328 3 148.018202 64.6708905 83.1715665 0.19 1327
1329 3 147.789926 65.3643207 82.664015 0.19 1328
1330 3 148.410456 66.0626769 82.503057 0.19 1329
1331 3 148.724726 66.6133033 82.4337172 0.19 1330
1332 3 148.971954 67.1136968 82.3582986 0.19 1331
1333 3 149.325332 67.6157609 82.1738084 0.19 1332
1334 3 149.951766 67.5488205 81.8967654 0.19 1333
1335 3 150.420955 67.4358473 81.6502191 0.19 1334
1336 3 150.808578 67.1010564 81.5049171 0.19 1335
1337 3 151.167863 66.7277636 81.3246682 0.19 1336
1338 3 151.528065 66.332184 81.2703908 0.19 1337
1339 3 151.907077 66.0342189 81.2945864 0.19 1338
1340 3 152.271761 65.5956458 81.4007304 0.19 1339
1341 3 152.637132 65.2146243 81.3665889 0.19 1340
1342 3 153.021285 65.0166851 81.1627491 0.19 1341
1343 3 153.393495 64.7305785 80.8942756 0.19 1342
1344 3 149.031056 68.1261494 82.5162144 0.19 1333
1345 3 148.683087 68.2985065 82.8272069 0.19 1344
1346 3 148.314113 68.3561936 83.0947595 0.19 1345
1347 3 147.934989 68.4040383 83.2629159 0.19 1346
1348 3 147.557397 68.4089356 83.5098472 0.19 1347
1349 3 147.07831 68.17286 83.1412081 0.19 1348
1350 3 146.598677 67.9391578 82.7771308 0.19 1349
1351 3 146.318579 68.2688768 82.5441391 0.19 1350
1352 3 146.161888 68.7153696 82.4118051 0.19 1351
1353 3 146.285148 69.1886251 82.2205042 0.19 1352
1354 3 146.362702 69.6820827 82.0776145 0.19 1353
1355 3 146.414701 70.115191 82.1406037 0.19 1354
1356 3 146.399343 70.5998038 82.1174023 0.19 1355
1357 3 146.244803 71.0456314 82.2848299 0.19 1356
1358 3 145.952439 71.5808743 82.2982853 0.19 1357
1359 3 145.680793 72.1165666 82.2960824 0.19 1358
1360 3 145.472372 72.6536126 82.2422832 0.19 1359
1361 3 145.43413 73.1950114 82.0468195 0.19 1360
1362 3 145.4788 73.7103776 81.8066048 0.19 1361
1363 3 145.605377 74.1422524 81.5720936 0.19 1362
1364 3 145.897848 74.3488106 81.397848 0.19 1363
1365 3 146.285036 74.4913259 81.4415295 0.19 1364
1366 3 146.665041 74.4825543 81.4017833 0.19 1365
1367 3 147.027042 74.3954073 81.2464625 0.19 1366
1368 3 147.369134 74.0889681 81.1511663 0.19 1367
1369 3 147.960245 73.9782879 80.8300154 0.19 1368
1370 3 148.455815 74.2299949 80.5523314 0.19 1369
1371 3 148.914405 74.5816132 80.3366312 0.19 1370
1372 3 149.360123 74.864874 80.2633899 0.19 1371
1373 3 149.779786 74.9759488 80.2283512 0.19 1372
1374 3 150.342696 74.6848442 79.8859017 0.19 1373
1375 3 150.770957 74.5464503 79.5546782 0.19 1374
1376 3 151.118695 74.3422062 79.2249858 0.19 1375
1377 3 151.419427 74.2441957 78.9170489 0.19 1376
1378 3 151.595248 74.0706822 78.6428099 0.19 1377
1379 3 151.905327 73.9682416 78.4831499 0.19 1378
1380 3 152.278246 73.7494158 78.5981145 0.19 1379
1381 3 152.657416 73.3895602 78.7660963 0.19 1380
1382 3 153.051085 73.1847008 78.8383494 0.19 1381
1383 3 153.444499 72.9815277 78.8710444 0.19 1382
1384 3 153.8209 72.6265867 78.8796986 0.19 1383
1385 3 154.199819 72.2775631 78.8776095 0.19 1384
1386 3 154.599281 72.0974543 78.8642544 0.19 1385
1387 3 155.000706 71.9519714 78.8033933 0.19 1386
1388 3 155.399809 71.599772 78.9444188 0.19 1387
1389 3 155.81038 71.3363998 79.0905731 0.19 1388
1390 3 156.2173 70.939504 79.3607233 0.19 1389
1391 3 156.639712 70.6550492 79.6812036 0.19 1390
1392 3 157.026044 70.0201229 80.0302138 0.19 1391
1393 3 157.413509 69.2556454 80.71894 0.19 1392
1394 3 158.06477 68.9152533 80.3321502 0.19 1393
1395 3 158.555832 68.4891609 80.1872118 0.19 1394
1396 3 158.977882 68.0367658 80.1216169 0.19 1395
1397 3 159.352057 67.5882049 80.0531298 0.19 1396
1398 3 159.648394 67.1734106 79.8968748 0.19 1397
1399 3 159.745916 66.7224787 79.8133463 0.19 1398
1400 3 159.786499 66.2416352 79.7418492 0.19 1399
1401 3 159.858484 65.7072767 79.6349119 0.19 1400
1402 3 160.08537 65.0425197 79.4111123 0.19 1401
1403 3 157.603445 68.5129893 81.278324 0.19 1393
1404 3 157.596799 67.7880249 81.7061958 0.19 1403
1405 3 157.444575 66.9451868 82.1142067 0.19 1404
1406 3 157.045317 65.6085274 82.9320194 0.19 1405
1407 3 157.738722 65.5375703 82.5974176 0.19 1406
1408 3 158.246466 65.2026228 82.5352214 0.19 1407
1409 3 158.689756 64.7413864 82.6749666 0.19 1408
1410 3 159.064455 64.1558221 83.0146394 0.19 1409
1411 3 159.891906 63.5685148 83.3905863 0.19 1410
1412 3 158.864481 64.3091899 83.8734897 0.19 1411
1413 3 158.045425 64.7915492 83.835439 0.19 1412
1414 3 157.045317 65.6085274 82.9320194 0.19 1413
1415 3 158.28188 64.9639485 83.3454071 0.19 1414
1416 3 158.689756 64.7413864 82.6749666 0.19 1415
1417 3 156.408179 65.9533314 83.2139582 0.19 1414
1418 3 155.946039 66.2606527 83.4779267 0.19 1417
1419 3 155.557902 66.4749423 83.6484066 0.19 1418
1420 3 155.27439 66.7725837 83.9279962 0.19 1419
1421 3 155.165868 67.0847525 84.2553166 0.19 1420
1422 3 157.52951 65.8930758 83.3807436 0.19 1414
1423 3 157.5273 65.8619847 83.4657753 0.19 1422
1424 3 157.045317 65.6085274 82.9320194 0.19 1423
1425 3 160.463671 64.5355503 83.861129 0.19 1411
1426 3 160.964903 64.9333332 83.9468837 0.19 1425
1427 3 161.430427 65.0423756 84.0321532 0.19 1426
1428 3 161.872545 64.9729998 84.1624907 0.19 1427
1429 3 162.276898 64.6558898 84.4272243 0.19 1428
1430 3 162.660874 64.3358497 84.7482401 0.19 1429
1431 3 162.969796 63.8062352 85.0678721 0.19 1430
1432 3 163.123004 63.0893681 85.364877 0.19 1431
1433 3 163.300401 61.5932149 85.5929127 0.19 1432
1434 3 163.908583 62.0882411 85.239884 0.19 1433
1435 3 164.112321 62.5033451 84.7457472 0.19 1434
1436 3 164.415794 62.0514489 84.5759659 0.19 1435
1437 3 164.815866 61.6891221 84.3098791 0.19 1436
1438 3 165.252401 61.357701 84.0134097 0.19 1437
1439 3 165.81119 61.9335318 83.7666566 0.19 1438
1440 3 165.408534 61.9279921 82.3782258 0.19 1439
1441 3 165.65509 61.0065822 84.0160409 0.19 1438
1442 3 166.020203 60.7173855 84.0203515 0.19 1441
1443 3 166.223838 60.173157 83.9888526 0.19 1442
1444 3 166.019089 59.2368321 83.8890912 0.19 1443
1445 3 167.051859 59.8204106 83.6831153 0.19 1444
1446 3 167.525415 59.9214696 83.3878198 0.19 1445
1447 3 167.913916 59.9574165 83.073841 0.19 1446
1448 3 168.070005 59.8152751 82.7091338 0.19 1447
1449 3 168.148341 59.6742836 82.2912695 0.19 1448
1450 3 168.190142 59.2810138 81.725015 0.19 1449
1451 3 167.68947 58.9233595 81.327389 0.19 1450
1452 3 167.224565 59.0021489 80.9678855 0.19 1451
1453 3 167.381639 58.9750247 80.6079224 0.19 1452
1454 3 167.151493 58.7740455 80.1647126 0.19 1453
1455 3 166.804848 58.5542417 79.5902185 0.19 1454
1456 3 166.197819 58.0850048 79.5084924 0.19 1455
1457 3 165.566901 57.7291945 79.1080657 0.19 1456
1458 3 164.783986 57.4823861 78.381352 0.19 1457
1459 3 163.593826 56.5542979 79.5139223 0.19 1458
1460 3 164.023631 56.033525 79.8329788 0.19 1459
1461 3 164.243168 55.4744981 80.2544141 0.19 1460
1462 3 164.28777 54.98595 80.466215 0.19 1461
1463 3 164.235054 54.5048028 80.717183 0.19 1462
1464 3 164.099023 54.0825193 80.9834964 0.19 1463
1465 3 163.807691 53.82607 81.2574418 0.19 1464
1466 3 163.596801 53.6019624 81.5414285 0.19 1465
1467 3 163.286743 53.2903453 81.8068445 0.19 1466
1468 3 163.112216 53.1153179 82.0849012 0.19 1467
1469 3 162.924612 53.001382 82.3407456 0.19 1468
1470 3 162.562716 52.9344371 82.5169553 0.19 1469
1471 3 162.17247 52.9567022 82.5146186 0.19 1470
1472 3 161.821976 53.0004912 82.6843911 0.19 1471
1473 3 161.661659 53.2134588 82.9196939 0.19 1472
1474 3 161.528644 53.4915357 83.1004221 0.19 1473
1475 3 161.266759 53.6991883 83.3670145 0.19 1474
1476 3 161.083124 53.7318318 83.6652396 0.19 1475
1477 3 160.811859 53.7186955 83.9749794 0.19 1476
1478 3 160.668373 53.7444418 84.3234535 0.19 1477
1479 3 160.523758 53.9282759 84.7397787 0.19 1478
1480 3 160.223655 54.13531 85.2770915 0.19 1479
1481 3 159.748866 53.8684493 84.8797043 0.19 1480
1482 3 159.306078 54.0676688 84.5345629 0.19 1481
1483 3 158.876608 54.4255511 84.2064655 0.19 1482
1484 3 158.61918 54.744733 83.8453886 0.19 1483
1485 3 158.520601 54.8674705 83.4359476 0.19 1484
1486 3 158.47001 54.8188932 82.8918415 0.19 1485
1487 3 159.206222 55.0478093 82.6410865 0.19 1486
1488 3 159.717623 55.0085085 82.3563804 0.19 1487
1489 3 160.058204 54.9801474 82.075284 0.19 1488
1490 3 160.075872 54.8317839 81.7979949 0.19 1489
1491 3 159.797079 54.7322474 81.6016684 0.19 1490
1492 3 159.425457 54.898971 81.6783096 0.19 1491
1493 3 159.051563 55.178208 81.7858852 0.19 1492
1494 3 158.737451 55.4233622 82.0286477 0.19 1493
1495 3 158.615429 55.552358 82.3274738 0.19 1494
1496 3 158.54419 55.3750449 82.6234674 0.19 1495
1497 3 158.47001 54.8188932 82.8918415 0.19 1496
1498 3 158.660718 54.6461954 84.5451153 0.19 1483
1499 3 158.666721 54.7600175 84.890876 0.19 1498
1500 3 158.908411 54.9740542 85.2659868 0.19 1499
1501 3 158.737449 54.9710539 85.4630306 0.19 1500
1502 3 158.856715 55.0496117 85.5643453 0.19 1501
1503 3 158.908411 54.9740542 85.2659868 0.19 1502
1504 3 159.587118 54.925328 85.6482477 0.19 1503
1505 3 160.022832 54.6122394 85.6478518 0.19 1504
1506 3 160.223655 54.13531 85.2770915 0.19 1505
1507 3 161.260374 55.4785691 85.1637112 0.19 1506
1508 3 161.765773 55.9038572 85.2480205 0.19 1507
1509 3 161.84026 56.0661093 84.7261083 0.19 1508
1510 3 161.957468 56.1972314 84.3337766 0.19 1509
1511 3 162.215407 56.3286416 84.0023041 0.19 1510
1512 3 162.374583 56.4809909 83.6841653 0.19 1511
1513 3 162.571233 56.7047876 83.3831745 0.19 1512
1514 3 162.980003 57.1229596 83.1196567 0.19 1513
1515 3 163.464029 57.6106866 82.8687163 0.19 1514
1516 3 163.835173 57.4048933 82.5486599 0.19 1515
1517 3 164.102857 57.2983009 82.2300787 0.19 1516
1518 3 164.542694 57.50714 81.9528684 0.19 1517
1519 3 165.029844 57.6803185 81.6765846 0.19 1518
1520 3 164.598924 57.3227628 81.2682204 0.19 1519
1521 3 164.239599 56.9552692 80.851151 0.19 1520
1522 3 164.094686 56.5529439 80.404109 0.19 1521
1523 3 164.023631 56.033525 79.8329788 0.19 1522
1524 3 165.568953 57.9353266 81.4895342 0.19 1519
1525 3 166.114862 58.3112447 81.390732 0.19 1524
1526 3 166.673279 58.7223175 81.2008106 0.19 1525
1527 3 167.224565 59.0021489 80.9678855 0.19 1526
1528 3 163.623848 58.1486117 83.3907873 0.19 1515
1529 3 163.91687 58.5784855 83.7096463 0.19 1528
1530 3 164.106773 58.8797365 84.0589321 0.19 1529
1531 3 163.884914 59.0099027 84.3790765 0.19 1530
1532 3 163.499844 58.7976318 84.6611023 0.19 1531
1533 3 164.260716 58.6026227 84.6393719 0.19 1532
1534 3 164.866449 58.6090027 84.5596108 0.19 1533
1535 3 165.435143 58.8000923 84.3009095 0.19 1534
1536 3 166.019089 59.2368321 83.8890912 0.19 1535
1537 3 167.007455 59.2975441 83.9721251 0.19 1536
1538 3 166.019089 59.2368321 83.8890912 0.19 1537
1539 3 163.008418 58.3783291 84.5010205 0.19 1532
1540 3 162.527694 57.8828727 84.5930247 0.19 1539
1541 3 162.122813 57.3640317 84.786423 0.19 1540
1542 3 161.926806 56.8432265 85.0321305 0.19 1541
1543 3 161.765773 55.9038572 85.2480205 0.19 1542
1544 3 162.77465 55.5197078 85.2508641 0.19 1543
1545 3 163.412082 55.1467455 85.1880801 0.19 1544
1546 3 163.86198 54.813121 85.0030339 0.19 1545
1547 3 164.100096 54.4902186 84.8391686 0.19 1546
1548 3 164.394051 54.2741723 84.5781976 0.19 1547
1549 3 164.559655 54.2536102 84.2846062 0.19 1548
1550 3 164.739128 54.3096797 83.9841892 0.19 1549
1551 3 165.088841 54.3996788 83.6955656 0.19 1550
1552 3 161.395418 57.0629191 85.6784099 0.19 1543
1553 3 161.380287 56.9650702 86.0074676 0.19 1552
1554 3 161.122779 56.574855 86.4802272 0.19 1553
1555 3 161.142973 56.4149617 86.8531239 0.19 1554
1556 3 161.469201 56.4168625 87.1689957 0.19 1555
1557 3 161.975337 56.6727173 87.3765105 0.19 1556
1558 3 162.66707 57.0172661 87.5949899 0.19 1557
1559 3 163.734324 57.3726874 87.9540739 0.19 1558
1560 3 163.368295 58.1764156 86.6383599 0.19 1559
1561 3 163.451127 58.8070498 86.02419 0.19 1560
1562 3 163.495752 59.0159556 85.3635321 0.19 1561
1563 3 163.499844 58.7976318 84.6611023 0.19 1562
1564 3 164.153244 58.5591479 85.7611875 0.19 1561
1565 3 164.669297 58.7836594 85.5807884 0.19 1564
1566 3 164.960197 59.1495168 85.5430029 0.19 1565
1567 3 164.788802 59.5692529 85.5233158 0.19 1566
1568 3 164.426077 60.0565701 85.4970596 0.19 1567
1569 3 163.949986 60.6919105 85.4326435 0.19 1568
1570 3 163.300401 61.5932149 85.5929127 0.19 1569
1571 3 163.56206 59.7698969 85.7861753 0.19 1570
1572 3 163.451127 58.8070498 86.02419 0.19 1571
1573 3 164.302245 57.8869335 86.3382628 0.19 1572
1574 3 164.7446 57.4819567 86.3298895 0.19 1573
1575 3 165.482766 57.1310518 86.2201545 0.19 1574
1576 3 166.033316 56.8124806 85.970103 0.19 1575
1577 3 166.467819 56.5042465 85.6641742 0.19 1576
1578 3 166.736897 56.1933651 85.3283298 0.19 1577
1579 3 167.117666 55.8914466 84.9973367 0.19 1578
1580 3 164.310873 57.0027123 86.4304698 0.19 1574
1581 3 163.986313 56.5911408 86.391299 0.19 1580
1582 3 163.482437 56.2571676 86.2224646 0.19 1581
1583 3 162.811434 56.1050722 85.8443733 0.19 1582
1584 3 161.765773 55.9038572 85.2480205 0.19 1583
1585 3 165.034814 57.3524992 86.8916253 0.19 1574
1586 3 165.174366 57.275734 87.3176999 0.19 1585
1587 3 164.841358 57.2540869 87.6653621 0.19 1586
1588 3 163.734324 57.3726874 87.9540739 0.19 1587
1589 3 163.625292 56.8592527 87.4418148 0.19 1588
1590 3 163.451783 56.4793091 87.1847882 0.19 1589
1591 3 163.075905 56.2742276 86.9751465 0.19 1590
1592 3 162.632857 56.4725681 86.6923286 0.19 1591
1593 3 162.103789 56.7713739 86.370748 0.19 1592
1594 3 161.380287 56.9650702 86.0074676 0.19 1593
1595 3 162.382636 57.7273207 86.5115487 0.19 1594
1596 3 163.734324 57.3726874 87.9540739 0.19 1595
1597 3 164.630765 57.555718 88.4326899 0.19 1596
1598 3 164.516955 57.6319671 88.5194215 0.19 1597
1599 3 163.734324 57.3726874 87.9540739 0.19 1598
1600 3 162.301704 57.1484691 88.5068261 0.19 1599
1601 3 161.29048 56.1255297 88.9923157 0.19 1600
1602 3 161.694307 56.1553009 88.7255908 0.19 1601
1603 3 161.568794 56.0284672 88.7860814 0.19 1602
1604 3 161.29048 56.1255297 88.9923157 0.19 1603
1605 3 162.24707 56.5472662 89.1200291 0.19 1604
1606 3 161.29048 56.1255297 88.9923157 0.19 1605
1607 3 161.24934 55.5374463 89.6032436 0.19 1606
1608 3 161.189388 54.6343086 89.8225496 0.19 1607
1609 3 161.622832 54.3124238 89.4703132 0.19 1608
1610 3 162.061498 53.9920764 89.1207481 0.19 1609
1611 3 162.53289 54.1894308 88.9463603 0.19 1610
1612 3 162.984992 54.0871202 88.8364711 0.19 1611
1613 3 163.426923 53.9851032 88.6985856 0.19 1612
1614 3 163.823785 53.6851936 88.6856056 0.19 1613
1615 3 164.130692 53.3771821 88.4725268 0.19 1614
1616 3 164.196148 53.0663405 88.1891885 0.19 1615
1617 3 164.099923 52.7648425 87.930822 0.19 1616
1618 3 163.760203 52.4953395 87.8155858 0.19 1617
1619 3 163.333943 52.4079073 87.8177417 0.19 1618
1620 3 162.868982 52.4222996 87.9782914 0.19 1619
1621 3 162.377437 52.6438164 88.1717562 0.19 1620
1622 3 161.821709 52.9754558 88.2518536 0.19 1621
1623 3 161.096763 53.4302353 87.9552972 0.19 1622
1624 3 160.688847 53.6172624 87.5922558 0.19 1623
1625 3 160.308511 53.4992615 87.1791161 0.19 1624
1626 3 160.054685 53.2775772 86.7172078 0.19 1625
1627 3 160.152021 53.0484819 86.1560279 0.19 1626
1628 3 160.205906 53.954425 85.9258315 0.19 1627
1629 3 160.223655 54.13531 85.2770915 0.19 1628
1630 3 160.896209 52.9335455 86.2417719 0.19 1627
1631 3 161.486467 53.1172887 86.39192 0.19 1630
1632 3 162.049508 53.7838213 86.7219653 0.19 1631
1633 3 161.477275 52.9972083 86.8381926 0.19 1632
1634 3 160.889727 52.8359432 86.6064993 0.19 1633
1635 3 160.152021 53.0484819 86.1560279 0.19 1634
1636 3 162.028295 53.5197859 87.7008232 0.19 1632
1637 3 161.096763 53.4302353 87.9552972 0.19 1636
1638 3 161.576753 53.6678483 88.700723 0.19 1637
1639 3 162.061498 53.9920764 89.1207481 0.19 1638
1640 3 160.735106 54.4677103 90.4521245 0.19 1608
1641 3 160.311436 54.7931487 90.8095193 0.19 1640
1642 3 159.883601 55.0303378 91.0377948 0.19 1641
1643 3 159.450233 55.1793212 91.1355433 0.19 1642
1644 3 159.02369 55.3820888 91.2329139 0.19 1643
1645 3 158.58756 55.510944 91.0645905 0.19 1644
1646 3 158.149029 55.6012169 90.8291297 0.19 1645
1647 3 157.711154 55.6477064 90.658451 0.19 1646
1648 3 157.27224 55.6832351 90.4137173 0.19 1647
1649 3 156.830993 55.6440125 90.2171878 0.19 1648
1650 3 156.417369 55.797102 90.2957162 0.19 1649
1651 3 156.010365 55.9530796 90.3657586 0.19 1650
1652 3 155.631862 56.246891 90.5272877 0.19 1651
1653 3 155.288506 56.6254343 90.5777709 0.19 1652
1654 3 155.020448 57.0320181 90.5386294 0.19 1653
1655 3 154.937533 57.4337091 90.3416216 0.19 1654
1656 3 154.913612 57.7314043 90.0704878 0.19 1655
1657 3 154.926275 58.133926 89.7922112 0.19 1656
1658 3 160.287216 54.3243042 91.0114201 0.19 1641
1659 3 160.264339 53.8756049 91.1412622 0.19 1658
1660 3 160.237933 53.4817142 91.0572184 0.19 1659
1661 3 160.20783 53.0695368 91.0667896 0.19 1660
1662 3 160.164585 52.62875 91.2377761 0.19 1661
1663 3 160.076543 52.1982885 91.4692004 0.19 1662
1664 3 159.863191 51.8247716 91.7219861 0.19 1663
1665 3 159.762792 51.6003738 92.0123211 0.19 1664
1666 3 163.223934 58.2310424 88.2473871 0.19 1599
1667 3 163.048525 58.811458 88.4218684 0.19 1666
1668 3 162.984468 59.270409 88.598413 0.19 1667
1669 3 162.923691 59.6437414 88.9019309 0.19 1668
1670 3 162.777893 59.982382 89.2473202 0.19 1669
1671 3 162.833323 60.3129845 89.6258687 0.19 1670
1672 3 162.657435 60.6355349 89.9884577 0.19 1671
1673 3 162.504239 60.9612702 90.3408785 0.19 1672
1674 3 162.19215 61.2964687 90.6421025 0.19 1673
1675 3 161.832377 61.6639972 90.8335387 0.19 1674
1676 3 161.468594 62.0142562 91.0889971 0.19 1675
1677 3 161.148398 62.3797285 91.3027056 0.19 1676
1678 3 160.957054 62.8061176 91.3255139 0.19 1677
1679 3 160.641176 63.1937661 91.4757071 0.19 1678
1680 3 160.286307 63.6086212 91.541887 0.19 1679
1681 3 159.919819 64.0362553 91.5752221 0.19 1680
1682 3 159.552146 64.4711494 91.5952939 0.19 1681
1683 3 159.187376 64.9110653 91.6099143 0.19 1682
1684 3 162.805018 63.0079555 85.9271583 0.19 1570
1685 3 162.529556 63.7975088 86.1222566 0.19 1684
1686 3 162.139606 64.3068967 86.3344127 0.19 1685
1687 3 161.671301 64.7290761 86.434229 0.19 1686
1688 3 161.057336 65.0525515 86.520441 0.19 1687
1689 3 160.084792 65.1669441 86.680255 0.19 1688
1690 3 159.170992 65.6179265 87.2118573 0.19 1689
1691 3 158.572421 65.8458579 87.6184001 0.19 1690
1692 3 158.056769 65.7323329 87.9544614 0.19 1691
1693 3 157.600089 65.6991808 88.2789827 0.19 1692
1694 3 157.175869 65.8046223 88.6017172 0.19 1693
1695 3 156.723329 65.8048712 88.8912931 0.19 1694
1696 3 156.212703 65.7867461 89.1207178 0.19 1695
1697 3 155.553882 65.8161747 89.2023277 0.19 1696
1698 3 155.618059 66.2961613 89.1089658 0.19 1697
1699 3 155.670302 66.7057714 89.2346688 0.19 1698
1700 3 155.704662 67.1309206 89.3169926 0.19 1699
1701 3 155.688614 67.5579509 89.4033632 0.19 1700
1702 3 155.539865 67.9742365 89.5468671 0.19 1701
1703 3 155.45052 68.4343426 89.5382478 0.19 1702
1704 3 155.255019 68.8385567 89.692198 0.19 1703
1705 3 155.094674 69.227055 89.8114093 0.19 1704
1706 3 154.742362 69.5476346 89.9862043 0.19 1705
1707 3 154.171511 69.6375306 90.3965115 0.19 1706
1708 3 154.37495 69.1352277 90.4066716 0.19 1707
1709 3 154.464557 68.6217678 90.4219527 0.19 1708
1710 3 154.208518 68.0717422 90.4537141 0.19 1709
1711 3 153.810315 67.328892 90.5955871 0.19 1710
1712 3 153.35586 67.0587522 90.1751724 0.19 1711
1713 3 153.135314 65.6446394 90.4134251 0.19 1712
1714 3 154.020935 65.578897 90.334626 0.19 1713
1715 3 154.61413 65.6058172 90.0813893 0.19 1714
1716 3 155.099607 65.6824543 89.7186332 0.19 1715
1717 3 155.553882 65.8161747 89.2023277 0.19 1716
1718 3 155.8714 65.4994676 89.7901562 0.19 1717
1719 3 156.12077 65.1329178 90.228844 0.19 1718
1720 3 156.22029 64.9258206 90.6136844 0.19 1719
1721 3 156.278613 64.7778082 90.9792858 0.19 1720
1722 3 156.363726 64.6481284 91.340571 0.19 1721
1723 3 156.570554 64.5140865 91.708091 0.19 1722
1724 3 156.709518 64.3794613 92.0657417 0.19 1723
1725 3 156.929653 64.2150161 92.420917 0.19 1724
1726 3 157.054189 63.990782 92.7457305 0.19 1725
1727 3 157.218821 63.5872174 93.0145763 0.19 1726
1728 3 157.24623 63.152502 93.1620866 0.19 1727
1729 3 157.219119 62.6719734 93.3848552 0.19 1728
1730 3 157.173297 62.1833813 93.6093549 0.19 1729
1731 3 157.122912 61.711778 93.7672962 0.19 1730
1732 3 157.074339 61.2947542 93.7271752 0.19 1731
1733 3 157.027946 60.927001 93.5061055 0.19 1732
1734 3 157.095696 60.5956213 93.1450932 0.19 1733
1735 3 157.277662 60.2528251 92.8241548 0.19 1734
1736 3 157.382588 59.8994124 92.5914119 0.19 1735
1737 3 157.562915 59.594789 92.272309 0.19 1736
1738 3 157.619666 59.3753126 91.9168554 0.19 1737
1739 3 157.652158 59.3428555 91.5699226 0.19 1738
1740 3 157.690209 59.3741396 91.2262949 0.19 1739
1741 3 157.769198 59.4088003 90.8843155 0.19 1740
1742 3 157.965365 59.3890711 90.5442959 0.19 1741
1743 3 158.090599 59.6356336 90.2311729 0.19 1742
1744 3 156.619783 60.4528937 93.7317035 0.19 1733
1745 3 156.273892 59.9875722 93.927162 0.19 1744
1746 3 156.108068 59.5387957 94.036868 0.19 1745
1747 3 156.003282 59.0668037 94.2307407 0.19 1746
1748 3 156.047351 58.6649208 94.3113234 0.19 1747
1749 3 156.182393 58.2707222 94.533604 0.19 1748
1750 3 156.166125 58.0087211 94.8121811 0.19 1749
1751 3 156.39787 57.6769619 95.1187078 0.19 1750
1752 3 156.727135 57.4582241 95.455433 0.19 1751
1753 3 155.634823 59.4154007 94.600975 0.19 1747
1754 3 155.634698 59.3271426 94.940955 0.19 1753
1755 3 155.755381 59.0995896 95.1703583 0.19 1754
1756 3 155.628346 59.1686881 95.3199515 0.19 1755
1757 3 155.495193 59.2551165 95.169905 0.19 1756
1758 3 155.634698 59.3271426 94.940955 0.19 1757
1759 3 153.20542 65.3472187 90.9812383 0.19 1713
1760 3 153.036025 65.45451 91.4244506 0.19 1759
1761 3 152.788207 65.6971228 91.8259079 0.19 1760
1762 3 153.012981 66.2277994 91.4831233 0.19 1761
1763 3 153.385374 66.7570388 91.1051889 0.19 1762
1764 3 153.810315 67.328892 90.5955871 0.19 1763
1765 3 153.970217 67.886211 91.0663019 0.19 1764
1766 3 154.164596 68.3576433 91.2306527 0.19 1765
1767 3 154.130783 68.8295778 91.1880073 0.19 1766
1768 3 154.152609 69.2880915 90.8978812 0.19 1767
1769 3 154.171511 69.6375306 90.3965115 0.19 1768
1770 3 153.674058 70.3139171 90.7406508 0.19 1769
1771 3 153.320618 70.8038172 91.0821817 0.19 1770
1772 3 153.072472 71.2195236 91.4136566 0.19 1771
1773 3 152.994787 71.5984206 91.7183828 0.19 1772
1774 3 152.944668 71.9994574 91.9227491 0.19 1773
1775 3 152.800212 72.3847643 92.2082928 0.19 1774
1776 3 152.730333 72.7614128 92.5144748 0.19 1775
1777 3 152.60391 73.1871252 92.7712658 0.19 1776
1778 3 152.226077 73.6509035 93.2129549 0.19 1777
1779 3 151.150706 74.1952534 94.2547075 0.19 1778
1780 3 151.951293 74.8373783 93.3363626 0.19 1779
1781 3 152.323542 75.4281895 92.7895127 0.19 1780
1782 3 152.566683 75.9871311 92.4027938 0.19 1781
1783 3 152.851816 76.5097819 92.1211572 0.19 1782
1784 3 153.022856 77.0132362 91.9668405 0.19 1783
1785 3 153.188809 77.5605205 91.7653129 0.19 1784
1786 3 153.078421 78.1881268 91.6190505 0.19 1785
1787 3 152.890823 78.9029077 91.7326815 0.19 1786
1788 3 153.535754 79.1922502 91.7378056 0.19 1787
1789 3 154.026163 79.4431759 91.680018 0.19 1788
1790 3 154.427406 79.5143029 91.455321 0.19 1789
1791 3 154.766799 79.3933256 91.1619352 0.19 1790
1792 3 155.062393 79.3132296 90.85248 0.19 1791
1793 3 155.235177 79.1052231 90.5406053 0.19 1792
1794 3 155.510808 78.8719906 90.2852922 0.19 1793
1795 3 155.844294 78.7329877 90.1782027 0.19 1794
1796 3 156.193989 78.5889108 90.0874849 0.19 1795
1797 3 156.533391 78.3331437 89.8966137 0.19 1796
1798 3 156.876691 78.0584522 89.7589002 0.19 1797
1799 3 157.239214 77.8382734 89.8800221 0.19 1798
1800 3 152.29647 79.0589963 91.6866528 0.19 1787
1801 3 151.851016 79.2623059 91.6395645 0.19 1800
1802 3 151.427235 79.2217425 91.5386154 0.19 1801
1803 3 151.029468 79.2694083 91.3280604 0.19 1802
1804 3 150.633683 79.2662967 91.1595025 0.19 1803
1805 3 150.218932 79.1449095 90.8819357 0.19 1804
1806 3 150.418149 79.3738475 90.4707827 0.19 1805
1807 3 150.438922 79.7764446 89.9753341 0.19 1806
1808 3 150.298871 80.6287996 89.2485341 0.19 1807
1809 3 151.078673 80.442689 88.4916471 0.19 1808
1810 3 151.576522 80.3087723 87.9911697 0.19 1809
1811 3 151.927039 80.0102699 87.5734642 0.19 1810
1812 3 152.167349 79.6010505 87.18146 0.19 1811
1813 3 152.224866 79.0248529 86.782932 0.19 1812
1814 3 152.693984 78.5482815 86.6605659 0.19 1813
1815 3 152.941516 78.0029107 86.7616479 0.19 1814
1816 3 152.88083 77.4705308 86.8550503 0.19 1815
1817 3 152.508961 76.8649952 87.0618629 0.19 1816
1818 3 151.882892 76.111287 87.2913301 0.19 1817
1819 3 151.504382 76.2191847 87.1900684 0.19 1818
1820 3 151.125761 76.3765496 87.0084425 0.19 1819
1821 3 150.75638 76.5474015 86.9273515 0.19 1820
1822 3 150.406313 76.8391051 86.8818275 0.19 1821
1823 3 150.040193 77.0386009 86.8107876 0.19 1822
1824 3 149.67105 77.2795443 86.65673 0.19 1823
1825 3 149.322295 77.6041247 86.6175594 0.19 1824
1826 3 148.963388 77.8311356 86.6301694 0.19 1825
1827 3 148.617263 78.1173459 86.714743 0.19 1826
1828 3 148.243516 78.3717881 86.5926508 0.19 1827
1829 3 147.867444 78.6463438 86.4826004 0.19 1828
1830 3 147.496705 79.1393698 86.2794531 0.19 1829
1831 3 147.105675 79.7068409 86.0771581 0.19 1830
1832 3 146.65696 80.2810039 85.9617256 0.19 1831
1833 3 146.039015 80.9306481 85.7747006 0.19 1832
1834 3 146.358661 80.9849383 85.4496267 0.19 1833
1835 3 146.217347 81.1355766 85.1413951 0.19 1834
1836 3 145.901364 81.3203389 84.8562454 0.19 1835
1837 3 145.525859 81.5114345 84.6184815 0.19 1836
1838 3 145.153228 81.6842477 84.4940793 0.19 1837
1839 3 144.855292 81.7927575 84.6571144 0.19 1838
1840 3 144.71798 81.9812668 84.9372495 0.19 1839
1841 3 144.952828 82.044557 85.2346969 0.19 1840
1842 3 145.304941 81.844942 85.5005071 0.19 1841
1843 3 145.676418 81.4056466 85.7002798 0.19 1842
1844 3 146.039015 80.9306481 85.7747006 0.19 1843
1845 3 152.454687 75.7759775 87.2143968 0.19 1818
1846 3 152.911468 75.5351076 87.3969666 0.19 1845
1847 3 153.321771 75.3352504 87.6509855 0.19 1846
1848 3 153.71045 75.1627086 87.856982 0.19 1847
1849 3 154.083235 75.0293035 87.8446615 0.19 1848
1850 3 154.434609 74.7190156 87.9261345 0.19 1849
1851 3 154.795483 74.5504747 87.8278397 0.19 1850
1852 3 155.144607 74.2693416 87.7749649 0.19 1851
1853 3 155.508376 74.0889402 87.7091608 0.19 1852
1854 3 155.863983 73.87253 87.5350916 0.19 1853
1855 3 156.239026 73.7629334 87.4242671 0.19 1854
1856 3 156.617447 73.690575 87.2349627 0.19 1855
1857 3 156.983857 73.4869897 87.0992143 0.19 1856
1858 3 157.368459 73.4364168 86.8718359 0.19 1857
1859 3 157.714555 73.0854958 86.530551 0.19 1858
1860 3 158.065526 72.7359185 86.1902892 0.19 1859
1861 3 158.4179 72.2542962 86.2024709 0.19 1860
1862 3 159.246221 72.339407 85.9238888 0.19 1861
1863 3 159.472195 71.568916 85.9574716 0.19 1862
1864 3 159.613637 70.9595648 86.0336255 0.19 1863
1865 3 159.864115 70.3560883 86.2527183 0.19 1864
1866 3 160.235371 69.8896744 86.2646945 0.19 1865
1867 3 160.12837 68.9884824 86.2106702 0.19 1866
1868 3 160.923012 68.3933584 86.6066665 0.19 1867
1869 3 161.305637 67.9400922 86.6147088 0.19 1868
1870 3 160.832036 67.6225919 86.1983787 0.19 1869
1871 3 160.385084 67.5557919 85.0904611 0.19 1870
1872 3 161.794249 68.3837813 86.6828725 0.19 1869
1873 3 162.2672 68.6324347 86.0275256 0.19 1872
1874 3 159.748992 68.9970864 86.3719266 0.19 1867
1875 3 159.431925 69.1288991 86.3827953 0.19 1874
1876 3 159.283314 69.49933 86.290318 0.19 1875
1877 3 159.508317 69.8820111 86.3613045 0.19 1876
1878 3 159.864115 70.3560883 86.2527183 0.19 1877
1879 3 158.91185 73.0280262 85.9655134 0.19 1862
1880 3 158.50175 73.0197196 86.0173959 0.19 1879
1881 3 158.065526 72.7359185 86.1902892 0.19 1880
1882 3 159.577116 73.0520314 86.7610654 0.19 1862
1883 3 159.684859 73.5340209 87.2755896 0.19 1882
1884 3 159.635636 73.9470182 87.6086655 0.19 1883
1885 3 159.743002 74.3645562 87.7562041 0.19 1884
1886 3 160.061625 74.7518281 87.8452408 0.19 1885
1887 3 160.453673 75.0631308 87.9091656 0.19 1886
1888 3 160.856182 75.1741436 87.9561435 0.19 1887
1889 3 161.264078 75.2114306 87.9970903 0.19 1888
1890 3 161.675131 75.225624 88.0363393 0.19 1889
1891 3 157.318444 74.02407 86.5576365 0.19 1858
1892 3 157.158461 74.6128944 86.2600256 0.19 1891
1893 3 157.071532 75.1681709 86.042832 0.19 1892
1894 3 156.919726 75.65329 86.016072 0.19 1893
1895 3 156.893145 76.0641467 86.1599876 0.19 1894
1896 3 156.906401 76.4955657 86.2445086 0.19 1895
1897 3 151.639663 76.923183 87.6745434 0.19 1818
1898 3 151.324343 77.4235202 87.6861651 0.19 1897
1899 3 152.189944 78.3190271 87.4358512 0.19 1898
1900 3 152.224866 79.0248529 86.782932 0.19 1899
1901 3 151.37487 77.9802089 88.2013002 0.19 1898
1902 3 151.334709 78.4773635 88.484685 0.19 1901
1903 3 151.105908 78.9754065 88.7906873 0.19 1902
1904 3 150.770081 79.605664 89.069753 0.19 1903
1905 3 150.298871 80.6287996 89.2485341 0.19 1904
1906 3 150.279789 81.1547326 88.7603741 0.19 1905
1907 3 150.208411 81.5246512 88.4241513 0.19 1906
1908 3 150.025753 81.9802839 88.2378736 0.19 1907
1909 3 149.898631 82.3597361 88.3155573 0.19 1908
1910 3 149.642219 82.7429683 88.3624841 0.19 1909
1911 3 149.342859 83.0240749 88.3894278 0.19 1910
1912 3 149.088671 83.4194473 88.4262525 0.19 1911
1913 3 148.977704 83.8306895 88.4679107 0.19 1912
1914 3 150.420949 81.3743694 89.9155173 0.19 1905
1915 3 150.498396 81.8310319 90.4714311 0.19 1914
1916 3 150.560688 82.1518443 91.1015897 0.19 1915
1917 3 150.184769 81.7747675 91.0698103 0.19 1916
1918 3 149.855664 81.3876528 91.0520647 0.19 1917
1919 3 149.66747 81.0844099 90.7395158 0.19 1918
1920 3 149.862333 80.7992494 90.1994665 0.19 1919
1921 3 150.298871 80.6287996 89.2485341 0.19 1920
1922 3 151.319316 82.0309018 91.1270146 0.19 1916
1923 3 150.560688 82.1518443 91.1015897 0.19 1922
1924 3 150.856046 82.3225467 91.6762926 0.19 1923
1925 3 150.974751 82.1114208 92.0750117 0.19 1924
1926 3 151.0779 81.8567886 92.392898 0.19 1925
1927 3 151.268472 81.424108 92.6115779 0.19 1926
1928 3 151.404649 80.9927912 92.6251788 0.19 1927
1929 3 151.66853 80.5629586 92.4745681 0.19 1928
1930 3 151.993418 80.0763714 92.3594032 0.19 1929
1931 3 152.379511 79.5381473 92.1727472 0.19 1930
1932 3 152.890823 78.9029077 91.7326815 0.19 1931
1933 3 149.843158 78.7723273 90.8391245 0.19 1805
1934 3 149.523121 78.3907961 90.7989239 0.19 1933
1935 3 149.374693 77.9764947 90.7664339 0.19 1934
1936 3 149.308759 77.5453677 90.7380255 0.19 1935
1937 3 149.320042 77.0979666 90.7137783 0.19 1936
1938 3 149.481621 76.6195479 90.6978286 0.19 1937
1939 3 152.705463 74.2786672 93.4738584 0.19 1779
1940 3 153.544757 74.3872611 93.1328317 0.19 1939
1941 3 154.133066 74.659793 92.8651272 0.19 1940
1942 3 154.607501 74.8539173 92.7088096 0.19 1941
1943 3 155.067839 75.2128106 92.4780273 0.19 1942
1944 3 152.155022 74.6944487 94.4856563 0.19 1779
1945 3 152.54169 75.0955463 94.7857142 0.19 1944
1946 3 152.645664 75.4700683 95.0884642 0.19 1945
1947 3 152.519949 75.8716933 95.3309832 0.19 1946
1948 3 152.35841 76.3203552 95.4215091 0.19 1947
1949 3 152.305637 76.7658665 95.4642016 0.19 1948
1950 3 152.246626 77.2178727 95.4856349 0.19 1949
1951 3 152.061153 77.6930332 95.4913254 0.19 1950
1952 3 153.858847 66.909933 91.3472464 0.19 1764
1953 3 153.590382 66.4655042 91.7551551 0.19 1952
1954 3 153.206016 66.0412338 91.9444288 0.19 1953
1955 3 152.788207 65.6971228 91.8259079 0.19 1954
1956 3 152.392762 65.6475242 92.1439166 0.19 1955
1957 3 151.613073 65.662749 92.4287129 0.19 1956
1958 3 151.422103 66.0757228 92.084422 0.19 1957
1959 3 151.345728 66.3057916 91.7358426 0.19 1958
1960 3 151.300289 66.4740439 91.3851091 0.19 1959
1961 3 151.234179 66.64001 91.0320232 0.19 1960
1962 3 151.075639 66.8607154 90.6741763 0.19 1961
1963 3 151.045463 67.1807818 90.3345709 0.19 1962
1964 3 151.032817 67.3747185 89.9878192 0.19 1963
1965 3 151.020561 67.5232424 89.6384789 0.19 1964
1966 3 150.992586 67.6609733 89.2882026 0.19 1965
1967 3 150.91759 67.8109761 88.9376475 0.19 1966
1968 3 150.717748 68.0081313 88.5872498 0.19 1967
1969 3 150.576813 68.2650093 88.2643109 0.19 1968
1970 3 150.353337 68.7219381 87.9953003 0.19 1969
1971 3 150.132161 69.206302 87.8542699 0.19 1970
1972 3 149.998671 69.6883912 87.6938057 0.19 1971
1973 3 149.743472 70.0870547 87.6719194 0.19 1972
1974 3 149.417331 70.2850361 87.7600927 0.19 1973
1975 3 149.073324 70.5265625 87.721185 0.19 1974
1976 3 148.748151 70.975662 87.5382459 0.19 1975
1977 3 148.422796 71.4396368 87.3651465 0.19 1976
1978 3 148.080659 71.7385272 87.3614814 0.19 1977
1979 3 147.761413 72.0889028 87.5387965 0.19 1978
1980 3 147.460768 72.6776697 87.2940555 0.19 1979
1981 3 147.168365 73.2090633 87.133587 0.19 1980
1982 3 146.897106 73.6896257 86.87841 0.19 1981
1983 3 146.693548 73.9510615 86.5907114 0.19 1982
1984 3 146.366287 74.1303325 86.319788 0.19 1983
1985 3 145.985579 74.1938956 86.1367006 0.19 1984
1986 3 145.571405 73.9919514 86.1949407 0.19 1985
1987 3 147.574512 71.8477611 87.8312892 0.19 1979
1988 3 147.573984 71.4029311 88.088583 0.19 1987
1989 3 147.452604 70.9542791 88.2383628 0.19 1988
1990 3 147.168601 70.4917651 88.4595281 0.19 1989
1991 3 146.89396 70.0207787 88.6775937 0.19 1990
1992 3 146.811658 69.5307217 88.8173903 0.19 1991
1993 3 146.918515 69.0802595 88.7089666 0.19 1992
1994 3 151.449251 65.4080375 92.9732003 0.19 1957
1995 3 151.135784 65.1096155 93.362153 0.19 1994
1996 3 150.822551 64.9321833 93.7137522 0.19 1995
1997 3 150.587518 64.7334401 94.0662141 0.19 1996
1998 3 150.203043 64.4167237 94.4249971 0.19 1997
1999 3 149.67621 63.7008827 94.8337528 0.19 1998
2000 3 149.404158 62.768382 95.1792138 0.19 1999
2001 3 149.33414 62.1323496 95.2884046 0.19 2000
2002 3 149.077825 61.7351536 94.9596322 0.19 2001
2003 3 148.620294 61.4534155 94.7010117 0.19 2002
2004 3 148.15858 61.2378486 94.2748495 0.19 2003
2005 3 147.68237 61.1245095 93.6808145 0.19 2004
2006 3 147.942518 60.9964679 93.1432176 0.19 2005
2007 3 148.099965 61.1912599 92.7552546 0.19 2006
2008 3 148.24325 61.3874963 92.4124736 0.19 2007
2009 3 148.514504 61.68585 92.109665 0.19 2008
2010 3 148.725802 61.9418186 91.8019558 0.19 2009
2011 3 149.016528 61.8901708 91.4712219 0.19 2010
2012 3 149.357628 61.8786233 91.1492107 0.19 2011
2013 3 149.436456 61.866606 94.6645175 0.19 2002
2014 3 149.76134 62.1076228 94.3763463 0.19 2013
2015 3 149.918707 62.2542469 94.0581031 0.19 2014
2016 3 150.061546 62.3572362 93.7323142 0.19 2015
2017 3 150.328957 62.4242437 93.4141523 0.19 2016
2018 3 149.545329 61.0889047 95.4399012 0.19 2002
2019 3 149.779643 60.5425615 95.7135955 0.19 2018
2020 3 150.077832 60.0519263 95.7793514 0.19 2019
2021 3 150.403914 59.6021036 95.7298355 0.19 2020
2022 3 150.744946 59.1265613 95.8773964 0.19 2021
2023 3 151.101426 58.7070561 96.0640112 0.19 2022
2024 3 151.481869 58.4741383 96.1734888 0.19 2023
2025 3 162.585472 62.0933426 86.3591958 0.19 1570
2026 3 162.01983 62.1503549 86.8342874 0.19 2025
2027 3 161.507389 61.9381643 87.1871535 0.19 2026
2028 3 161.058259 61.7907105 87.5127141 0.19 2027
2029 3 160.691148 61.6691648 87.8332635 0.19 2028
2030 3 160.501632 61.5568152 88.1646407 0.19 2029
2031 3 169.062163 59.6652626 81.8051822 0.19 1450
2032 3 169.762772 59.9258721 81.8445113 0.19 2031
2033 3 170.48829 60.2822047 81.8420955 0.19 2032
2034 3 170.895712 60.1352153 81.6410751 0.19 2033
2035 3 171.415155 60.094342 81.4365721 0.19 2034
2036 3 172.022095 59.9620664 81.3047409 0.19 2035
2037 3 172.821459 59.5628148 81.0756722 0.19 2036
2038 3 173.609992 59.9922714 80.416916 0.19 2037
2039 3 174.032939 59.9804885 79.9462244 0.19 2038
2040 3 174.501539 59.8373894 79.5490673 0.19 2039
2041 3 174.372755 59.4644705 79.1661117 0.19 2040
2042 3 174.600338 59.0899261 78.7870384 0.19 2041
2043 3 174.897088 58.6135954 78.355568 0.19 2042
2044 3 175.543763 57.8816341 77.7919322 0.19 2043
2045 3 174.858636 57.2433648 77.3805213 0.19 2044
2046 3 174.499119 56.8220336 77.0038647 0.19 2045
2047 3 174.09515 56.5171368 76.6367261 0.19 2046
2048 3 173.730655 56.3892409 76.2870374 0.19 2047
2049 3 173.501003 56.2398786 75.9418292 0.19 2048
2050 3 173.164264 56.2397791 75.6050602 0.19 2049
2051 3 172.842988 56.316573 75.2753486 0.19 2050
2052 3 172.675663 56.4734087 74.95826 0.19 2051
2053 3 172.454807 56.7533255 74.6483921 0.19 2052
2054 3 172.393916 56.9303154 74.3372425 0.19 2053
2055 3 172.393701 57.067855 74.0256882 0.19 2054
2056 3 172.416148 57.1901901 73.7139559 0.19 2055
2057 3 172.446633 57.3066201 73.4021357 0.19 2056
2058 3 172.47924 57.4208609 73.0902485 0.19 2057
2059 3 175.487671 58.2643995 77.1531658 0.19 2044
2060 3 175.262954 58.6920204 76.8222932 0.19 2059
2061 3 175.080625 59.0923895 76.7703669 0.19 2060
2062 3 174.734504 59.4306479 76.9070673 0.19 2061
2063 3 175.801735 60.5099782 76.7233998 0.19 2062
2064 3 176.31311 60.9963471 76.7908277 0.19 2063
2065 3 177.050171 60.842438 76.6903022 0.19 2064
2066 3 177.509134 60.3207652 76.7459986 0.19 2065
2067 3 177.707308 59.4030358 76.7104047 0.19 2066
2068 3 178.816328 59.5119736 76.6103487 0.19 2067
2069 3 179.531412 59.4616073 76.650469 0.19 2068
2070 3 180.081786 59.1444557 76.8450305 0.19 2069
2071 3 180.578007 58.737872 77.0906379 0.19 2070
2072 3 180.06122 58.6233698 77.2753297 0.19 2071
2073 3 179.54473 58.5637565 77.3510258 0.19 2072
2074 3 179.003857 58.5544476 77.4182823 0.19 2073
2075 3 178.420939 58.7513456 77.2519233 0.19 2074
2076 3 177.707308 59.4030358 76.7104047 0.19 2075
2077 3 178.176682 59.0170917 76.6932712 0.19 2076
2078 3 177.707308 59.4030358 76.7104047 0.19 2077
2079 3 177.05871 58.4669639 77.9096658 0.19 2078
2080 3 175.543763 57.8816341 77.7919322 0.19 2079
2081 3 174.987246 58.6957834 77.6736492 0.19 2080
2082 3 174.794267 59.1111427 77.3728977 0.19 2081
2083 3 174.734504 59.4306479 76.9070673 0.19 2082
2084 3 175.981708 58.0617181 78.5468245 0.19 2080
2085 3 176.447329 58.2764862 79.0438659 0.19 2084
2086 3 176.919173 58.3663237 79.3938301 0.19 2085
2087 3 177.406093 58.4831766 79.6009873 0.19 2086
2088 3 177.895325 58.6920691 79.8449752 0.19 2087
2089 3 178.389125 58.8239114 79.9813138 0.19 2088
2090 3 181.255039 59.3499412 76.8695569 0.19 2071
2091 3 181.580531 59.9073906 76.6485677 0.19 2090
2092 3 181.837731 60.4138954 76.4755097 0.19 2091
2093 3 182.242454 60.8244459 76.4464682 0.19 2092
2094 3 182.697813 61.0490554 76.4556349 0.19 2093
2095 3 183.174044 61.2517849 76.4828081 0.19 2094
2096 3 183.66159 61.573934 76.5256735 0.19 2095
2097 3 184.149842 61.8344396 76.5473301 0.19 2096
2098 3 184.64246 62.2315046 76.5385621 0.19 2097
2099 3 185.117525 62.5481087 76.7242799 0.19 2098
2100 3 185.580961 62.7097811 76.8916543 0.19 2099
2101 3 186.016251 62.8161566 77.1753029 0.19 2100
2102 3 186.397828 63.0228152 77.5108268 0.19 2101
2103 3 186.64203 63.1489433 77.8350198 0.19 2102
2104 3 186.533153 63.3730896 78.1238672 0.19 2103
2105 3 186.456075 63.6557273 78.3330061 0.19 2104
2106 3 186.33149 63.843655 78.622051 0.19 2105
2107 3 186.05179 63.8034372 78.9153873 0.19 2106
2108 3 185.834678 63.6675268 79.2235405 0.19 2107
2109 3 185.481487 63.4136843 79.5383625 0.19 2108
2110 3 185.142795 63.3968616 79.9385718 0.19 2109
2111 3 184.496686 63.279697 80.4582152 0.19 2110
2112 3 183.390156 62.682526 81.2851964 0.19 2111
2113 3 183.419838 63.4320423 80.8285708 0.19 2112
2114 3 183.418287 63.825875 80.4604387 0.19 2113
2115 3 183.362803 64.1438402 80.131373 0.19 2114
2116 3 183.175244 64.5892716 79.8304609 0.19 2115
2117 3 183.127062 65.1182024 79.5615841 0.19 2116
2118 3 183.145978 65.7129944 79.3277427 0.19 2117
2119 3 183.22923 66.4233663 79.1665655 0.19 2118
2120 3 183.457627 67.5256897 78.8714188 0.19 2119
2121 3 183.54815 69.5121803 78.3816972 0.19 2120
2122 3 183.960831 70.3330057 78.0573307 0.19 2121
2123 3 184.336954 70.4365633 77.8718212 0.19 2122
2124 3 184.552923 70.1881437 77.9579162 0.19 2123
2125 3 184.348645 69.8151677 78.0926593 0.19 2124
2126 3 183.983994 69.5271139 78.1782507 0.19 2125
2127 3 183.54815 69.5121803 78.3816972 0.19 2126
2128 3 183.812297 71.1504584 78.6810768 0.19 2127
2129 3 183.994121 71.9492303 78.6665159 0.19 2128
2130 3 184.297452 72.1883972 78.5979684 0.19 2129
2131 3 184.549211 71.9524607 78.6818476 0.19 2130
2132 3 184.521283 71.4844446 78.6896768 0.19 2131
2133 3 184.158202 70.7316592 78.6728831 0.19 2132
2134 3 183.54815 69.5121803 78.3816972 0.19 2133
2135 3 183.859441 68.636626 78.2085713 0.19 2134
2136 3 183.95838 68.1018609 77.9562304 0.19 2135
2137 3 183.915582 67.6902381 77.7339233 0.19 2136
2138 3 183.658883 67.307358 77.6797592 0.19 2137
2139 3 183.396235 67.0559085 77.8210859 0.19 2138
2140 3 183.352201 67.2805613 78.0648583 0.19 2139
2141 3 183.508276 67.8841778 78.2936477 0.19 2140
2142 3 183.54815 69.5121803 78.3816972 0.19 2141
2143 3 182.465273 69.3329054 78.7879663 0.19 2142
2144 3 181.750814 69.356931 79.0826097 0.19 2143
2145 3 181.20038 69.3470815 79.2398741 0.19 2144
2146 3 180.739002 69.3464716 79.4566388 0.19 2145
2147 3 180.40068 69.5176689 79.6716032 0.19 2146
2148 3 179.879601 69.7157392 79.7406443 0.19 2147
2149 3 179.142916 69.7640998 79.7332908 0.19 2148
2150 3 179.185993 69.6268369 79.3932964 0.19 2149
2151 3 179.240798 69.6707251 79.0712461 0.19 2150
2152 3 179.34146 69.8303141 78.7638496 0.19 2151
2153 3 179.567555 70.155956 78.482161 0.19 2152
2154 3 179.663755 70.3850134 78.1820159 0.19 2153
2155 3 179.708168 70.6382513 77.8805406 0.19 2154
2156 3 179.726207 71.0603837 77.5930848 0.19 2155
2157 3 179.733812 71.5383676 77.3103611 0.19 2156
2158 3 178.655803 70.1425978 79.729226 0.19 2149
2159 3 177.197287 70.3166842 79.9566703 0.19 2158
2160 3 176.276044 70.1444917 80.2801977 0.19 2159
2161 3 175.406341 70.0062461 80.6947681 0.19 2160
2162 3 174.219568 69.9220977 81.3380831 0.19 2161
2163 3 174.290212 71.2953762 81.3184027 0.19 2162
2164 3 174.427931 71.8580033 81.1155182 0.19 2163
2165 3 174.757712 72.0578831 80.8528249 0.19 2164
2166 3 175.11488 72.3788094 80.5770814 0.19 2165
2167 3 175.373139 72.5544536 80.2560308 0.19 2166
2168 3 175.774681 72.6493858 79.8919571 0.19 2167
2169 3 176.23388 72.6096369 79.3958262 0.19 2168
2170 3 175.117414 68.040924 81.9364695 0.19 2162
2171 3 174.59991 67.4443674 82.1838787 0.19 2170
2172 3 174.217655 67.778504 82.4370209 0.19 2171
2173 3 173.986553 68.2874627 82.2981877 0.19 2172
2174 3 174.117237 68.9725336 81.9611259 0.19 2173
2175 3 174.219568 69.9220977 81.3380831 0.19 2174
2176 3 173.180665 70.8702059 81.6455326 0.19 2175
2177 3 172.552758 71.2547066 81.9416884 0.19 2176
2178 3 172.195531 71.6018869 82.2465168 0.19 2177
2179 3 171.765835 71.9332192 82.506601 0.19 2178
2180 3 171.317714 72.2886945 82.6700513 0.19 2179
2181 3 170.864447 72.6121424 82.9188119 0.19 2180
2182 3 170.428786 72.92951 83.1906967 0.19 2181
2183 3 170.045926 73.2586791 83.4458801 0.19 2182
2184 3 169.798172 73.6271686 83.6269755 0.19 2183
2185 3 169.425017 73.957586 83.8871558 0.19 2184
2186 3 169.013694 74.276474 84.1742002 0.19 2185
2187 3 174.413587 71.4783833 81.9685996 0.19 2175
2188 3 174.841411 72.1956853 82.3828614 0.19 2187
2189 3 175.48312 72.4335605 82.5885915 0.19 2188
2190 3 176.537676 72.0782017 82.3831775 0.19 2189
2191 3 177.096539 71.2512791 81.5973455 0.19 2190
2192 3 177.183197 70.8977828 81.0500861 0.19 2191
2193 3 177.334609 70.5959416 80.5613733 0.19 2192
2194 3 177.197287 70.3166842 79.9566703 0.19 2193
2195 3 178.069487 70.2958045 80.3588237 0.19 2194
2196 3 178.406096 70.2211352 80.7117443 0.19 2195
2197 3 178.564101 70.1278461 81.0487453 0.19 2196
2198 3 179.005171 70.7417556 80.8126598 0.19 2197
2199 3 179.409962 70.9510228 80.5442066 0.19 2198
2200 3 179.69413 70.8068639 80.2520563 0.19 2199
2201 3 179.636301 70.4317016 79.9596673 0.19 2200
2202 3 179.142916 69.7640998 79.7332908 0.19 2201
2203 3 179.098985 69.7624289 81.5962141 0.19 2197
2204 3 179.245677 69.5864717 82.002735 0.19 2203
2205 3 179.17146 69.5371806 82.353891 0.19 2204
2206 3 178.824368 69.6795721 82.67838 0.19 2205
2207 3 178.366069 69.8914812 82.9790895 0.19 2206
2208 3 177.84605 70.1190672 83.2356481 0.19 2207
2209 3 177.250539 70.3229013 83.3840725 0.19 2208
2210 3 176.488063 70.4382217 83.2523434 0.19 2209
2211 3 176.568481 70.7749171 82.9502862 0.19 2210
2212 3 176.704144 71.3323617 82.6718933 0.19 2211
2213 3 176.537676 72.0782017 82.3831775 0.19 2212
2214 3 177.9917 71.4605526 82.1214178 0.19 2213
2215 3 176.537676 72.0782017 82.3831775 0.19 2214
2216 3 176.527099 71.9917422 82.1993196 0.19 2215
2217 3 176.480768 72.137216 82.1911468 0.19 2216
2218 3 176.359204 72.2281525 82.3155295 0.19 2217
2219 3 176.537676 72.0782017 82.3831775 0.19 2218
2220 3 177.610125 72.2982101 82.2866522 0.19 2219
2221 3 178.319343 72.497986 82.2820306 0.19 2220
2222 3 178.915396 72.40565 82.2832068 0.19 2221
2223 3 178.912223 71.9823543 82.2287352 0.19 2222
2224 3 178.892812 71.5627105 82.1569444 0.19 2223
2225 3 178.826014 71.1543958 82.0335293 0.19 2224
2226 3 178.634081 70.7762938 81.7729054 0.19 2225
2227 3 178.570761 70.412453 81.5171963 0.19 2226
2228 3 178.564101 70.1278461 81.0487453 0.19 2227
2229 3 178.985504 72.6555657 82.6102123 0.19 2222
2230 3 178.682831 72.7978543 82.8589269 0.19 2229
2231 3 178.204019 72.7040646 82.9614923 0.19 2230
2232 3 177.556893 72.4351165 82.7412297 0.19 2231
2233 3 176.537676 72.0782017 82.3831775 0.19 2232
2234 3 176.46183 71.1873521 83.649724 0.19 2233
2235 3 176.488063 70.4382217 83.2523434 0.19 2234
2236 3 176.066337 69.8878213 83.381117 0.19 2235
2237 3 175.71977 69.3790577 83.391145 0.19 2236
2238 3 175.58342 68.8825876 83.3700396 0.19 2237
2239 3 175.524785 68.3364082 83.3324029 0.19 2238
2240 3 175.517131 67.7443195 82.951346 0.19 2239
2241 3 175.549581 68.2939293 82.6627182 0.19 2240
2242 3 174.59991 67.4443674 82.1838787 0.19 2241
2243 3 174.360283 66.9810015 82.1610495 0.19 2242
2244 3 174.374048 66.5369185 82.1921019 0.19 2243
2245 3 174.666632 66.1048139 82.3431203 0.19 2244
2246 3 175.086691 65.7563281 82.4368954 0.19 2245
2247 3 175.577594 65.5301777 82.5652296 0.19 2246
2248 3 176.140885 65.1504431 82.8172637 0.19 2247
2249 3 176.893198 64.7375093 83.1211089 0.19 2248
2250 3 176.983296 65.0675762 82.1995772 0.19 2249
2251 3 177.036123 65.2634576 81.649281 0.19 2250
2252 3 177.074796 65.4083526 81.2405678 0.19 2251
2253 3 177.107908 65.5336077 80.8861196 0.19 2252
2254 3 177.13869 65.6511657 80.5525012 0.19 2253
2255 3 177.168401 65.7657759 80.2263702 0.19 2254
2256 3 178.019728 64.8576886 82.2404183 0.19 2249
2257 3 178.680908 64.9101068 81.7022079 0.19 2256
2258 3 179.021912 64.7762717 81.2522936 0.19 2257
2259 3 178.584779 64.2552716 81.2871766 0.19 2258
2260 3 178.204156 63.7036584 81.4342823 0.19 2259
2261 3 178.031239 63.1752689 81.5964175 0.19 2260
2262 3 178.431729 62.7479133 81.6901395 0.19 2261
2263 3 178.576071 62.4912774 81.2594248 0.19 2262
2264 3 178.318837 62.1288289 81.0484588 0.19 2263
2265 3 177.909631 61.7920734 80.9221402 0.19 2264
2266 3 177.449266 61.6377596 80.8291389 0.19 2265
2267 3 176.973748 61.5666737 80.708708 0.19 2266
2268 3 176.504611 61.5618283 80.4727943 0.19 2267
2269 3 176.538718 61.6545531 80.1518994 0.19 2268
2270 3 176.571711 61.7261591 79.8293732 0.19 2269
2271 3 176.601966 61.735008 79.5013979 0.19 2270
2272 3 176.625391 61.577053 79.1584609 0.19 2271
2273 3 176.550853 61.5335223 78.8185694 0.19 2272
2274 3 176.367666 61.3340758 78.4572275 0.19 2273
2275 3 176.370063 61.1565068 78.101508 0.19 2274
2276 3 176.544451 61.1477912 77.7517224 0.19 2275
2277 3 176.538396 61.1355024 77.3446679 0.19 2276
2278 3 176.31311 60.9963471 76.7908277 0.19 2277
2279 3 176.205483 61.0434712 79.321998 0.19 2272
2280 3 175.910947 60.5795614 79.4028993 0.19 2279
2281 3 175.468066 60.1585321 79.5217914 0.19 2280
2282 3 174.990673 59.9605118 79.5505681 0.19 2281
2283 3 174.501539 59.8373894 79.5490673 0.19 2282
2284 3 175.966183 61.4100401 80.6450913 0.19 2268
2285 3 175.419128 61.2719745 80.703607 0.19 2284
2286 3 174.813931 61.0616207 80.7401738 0.19 2285
2287 3 174.042056 60.6209026 80.8249053 0.19 2286
2288 3 172.821459 59.5628148 81.0756722 0.19 2287
2289 3 173.867446 59.7709315 80.8257539 0.19 2288
2290 3 174.742351 58.7670951 81.4478668 0.19 2289
2291 3 176.077205 58.058273 82.0287501 0.19 2290
2292 3 176.898849 57.6610019 82.1890329 0.19 2291
2293 3 177.542281 57.5654239 82.104281 0.19 2292
2294 3 178.106422 57.509561 81.9798761 0.19 2293
2295 3 178.638324 57.7090283 82.0264144 0.19 2294
2296 3 179.175612 57.98635 81.8980629 0.19 2295
2297 3 179.696169 58.0084909 81.7125679 0.19 2296
2298 3 180.208209 58.0656575 81.6212892 0.19 2297
2299 3 180.722471 58.158543 81.5050201 0.19 2298
2300 3 181.251384 58.3229482 81.2193961 0.19 2299
2301 3 181.792434 58.5497911 80.7707548 0.19 2300
2302 3 182.099438 58.682621 80.4653737 0.19 2301
2303 3 182.187855 58.7741153 80.1461509 0.19 2302
2304 3 182.119226 58.8007321 79.8133538 0.19 2303
2305 3 181.797895 58.6747058 79.4537298 0.19 2304
2306 3 181.389028 58.6572242 79.102265 0.19 2305
2307 3 180.951297 58.6760334 78.7539254 0.19 2306
2308 3 181.472065 58.8465531 78.4622934 0.19 2307
2309 3 182.016315 59.1296905 77.8527202 0.19 2308
2310 3 182.806139 59.0950811 77.8324081 0.19 2309
2311 3 183.404064 58.9072463 77.7365586 0.19 2310
2312 3 183.912776 58.6482331 77.8081534 0.19 2311
2313 3 184.392565 58.5538161 77.8220707 0.19 2312
2314 3 184.832737 58.4685897 77.7638791 0.19 2313
2315 3 185.183683 58.2456742 77.5462787 0.19 2314
2316 3 185.304134 57.9328629 77.2913447 0.19 2315
2317 3 185.312277 57.5506845 77.1135186 0.19 2316
2318 3 185.235279 57.1624421 76.8864734 0.19 2317
2319 3 184.995462 56.7149872 76.7536487 0.19 2318
2320 3 184.863642 56.2680775 76.6618636 0.19 2319
2321 3 181.55175 59.182761 77.5075324 0.19 2309
2322 3 180.578007 58.737872 77.0906379 0.19 2321
2323 3 182.122326 59.3956669 78.3068198 0.19 2309
2324 3 181.876225 59.6488892 78.5022871 0.19 2323
2325 3 181.506037 59.7607635 78.6147777 0.19 2324
2326 3 181.115019 59.4618012 78.7387809 0.19 2325
2327 3 180.848273 59.0659352 78.7552248 0.19 2326
2328 3 180.951297 58.6760334 78.7539254 0.19 2327
2329 3 182.269074 59.2592946 81.5335572 0.19 2301
2330 3 181.75963 59.5244836 81.8714516 0.19 2329
2331 3 182.305088 60.3045719 81.6455394 0.19 2330
2332 3 182.848051 61.2487543 81.438309 0.19 2331
2333 3 183.390156 62.682526 81.2851964 0.19 2332
2334 3 184.524889 62.6219252 80.6403311 0.19 2333
2335 3 185.260873 62.411956 80.2607108 0.19 2334
2336 3 185.837138 62.1051147 80.1012329 0.19 2335
2337 3 186.352832 61.7728841 80.0196439 0.19 2336
2338 3 186.846371 61.4617949 79.9523188 0.19 2337
2339 3 187.334762 61.2400635 79.8504949 0.19 2338
2340 3 187.81189 61.1501501 79.9490765 0.19 2339
2341 3 188.291717 61.158831 79.9975783 0.19 2340
2342 3 188.772552 61.2164081 80.0129303 0.19 2341
2343 3 189.254973 61.3226882 79.9787253 0.19 2342
2344 3 189.726107 61.4102941 80.1459559 0.19 2343
2345 3 190.196692 61.6266338 80.3323781 0.19 2344
2346 3 190.673733 61.8149571 80.3244865 0.19 2345
2347 3 191.144959 61.9938518 80.399092 0.19 2346
2348 3 191.608991 61.8573591 80.5478209 0.19 2347
2349 3 192.075452 61.7707142 80.6206639 0.19 2348
2350 3 192.541536 61.598571 80.6578661 0.19 2349
2351 3 193.00623 61.5532913 80.7140953 0.19 2350
2352 3 193.467921 61.5424595 80.8122887 0.19 2351
2353 3 193.923809 61.5094847 81.0170326 0.19 2352
2354 3 194.37989 61.4969236 81.1826663 0.19 2353
2355 3 194.830871 61.4498402 81.4409378 0.19 2354
2356 3 182.773714 61.9703241 80.8552131 0.19 2333
2357 3 182.519962 61.8595737 80.5189065 0.19 2356
2358 3 182.353423 62.1274274 80.2588739 0.19 2357
2359 3 182.071739 62.489535 80.0873421 0.19 2358
2360 3 181.847345 62.8157625 80.1367405 0.19 2359
2361 3 181.446289 62.9948136 80.4106761 0.19 2360
2362 3 180.973133 62.9411961 80.8512546 0.19 2361
2363 3 181.827824 63.0292395 80.9479076 0.19 2362
2364 3 182.55585 63.0884656 81.0762002 0.19 2363
2365 3 183.390156 62.682526 81.2851964 0.19 2364
2366 3 185.10237 63.8653978 81.3222687 0.19 2365
2367 3 186.043376 64.5115575 81.4143681 0.19 2366
2368 3 186.691991 64.7882795 81.571467 0.19 2367
2369 3 187.240292 65.0389514 81.5996249 0.19 2368
2370 3 187.756887 65.4615618 81.4949935 0.19 2369
2371 3 188.237734 65.9192828 81.3254022 0.19 2370
2372 3 188.713312 66.2389766 81.2234681 0.19 2371
2373 3 189.185961 66.6911691 81.0545447 0.19 2372
2374 3 188.208041 65.8182857 81.8934836 0.19 2370
2375 3 187.723077 66.1929167 81.908646 0.19 2374
2376 3 187.905865 66.7096753 81.7090079 0.19 2375
2377 3 188.26338 67.1997066 81.5804081 0.19 2376
2378 3 188.692338 67.6840894 81.3140629 0.19 2377
2379 3 189.151871 68.0647591 80.8811098 0.19 2378
2380 3 189.18142 67.7640502 80.5174619 0.19 2379
2381 3 188.728477 67.2981166 80.4365645 0.19 2380
2382 3 188.266434 67.5699792 80.7281308 0.19 2381
2383 3 187.841453 67.8575259 80.979557 0.19 2382
2384 3 187.529643 68.1929619 81.1116307 0.19 2383
2385 3 187.50715 68.5399093 81.2437548 0.19 2384
2386 3 187.780788 68.9423907 81.145131 0.19 2385
2387 3 188.157397 69.2234031 80.9545089 0.19 2386
2388 3 187.723932 69.6433408 80.6497493 0.19 2387
2389 3 187.334173 69.9956755 80.3443794 0.19 2388
2390 3 187.077212 70.1482802 80.0388204 0.19 2389
2391 3 186.684373 70.1390202 79.7436524 0.19 2390
2392 3 186.217909 69.8907638 79.5150507 0.19 2391
2393 3 185.657196 69.6188104 79.2056071 0.19 2392
2394 3 184.876661 69.4065015 78.9024834 0.19 2393
2395 3 183.54815 69.5121803 78.3816972 0.19 2394
2396 3 188.657603 68.9687171 80.6255781 0.19 2387
2397 3 189.151871 68.0647591 80.8811098 0.19 2396
2398 3 187.239539 65.9133211 82.0610598 0.19 2375
2399 3 186.754672 65.946255 82.1280634 0.19 2398
2400 3 186.271037 65.9508894 82.1617325 0.19 2399
2401 3 185.78402 65.9830744 82.2285324 0.19 2400
2402 3 185.286428 66.1271253 82.4281384 0.19 2401
2403 3 184.796929 65.7017739 82.6240175 0.19 2402
2404 3 184.31133 65.4478301 82.7758104 0.19 2403
2405 3 183.851426 65.2842286 82.7476325 0.19 2404
2406 3 183.444094 65.1011627 82.543979 0.19 2405
2407 3 183.144735 64.6510093 82.3146446 0.19 2406
2408 3 183.138534 63.9686985 81.9089039 0.19 2407
2409 3 183.390156 62.682526 81.2851964 0.19 2408
2410 3 182.594986 62.2041223 81.9988918 0.19 2409
2411 3 182.093307 62.2685439 82.2568798 0.19 2410
2412 3 181.874016 62.5627647 82.2997856 0.19 2411
2413 3 181.710066 62.9444039 82.1236146 0.19 2412
2414 3 181.402984 63.2415179 81.8265807 0.19 2413
2415 3 181.103187 63.2556872 81.4198668 0.19 2414
2416 3 180.973133 62.9411961 80.8512546 0.19 2415
2417 3 179.971638 63.1474249 81.1496264 0.19 2416
2418 3 178.431729 62.7479133 81.6901395 0.19 2417
2419 3 179.01658 63.5630567 81.6771944 0.19 2418
2420 3 179.172579 64.2078075 81.4985128 0.19 2419
2421 3 179.021912 64.7762717 81.2522936 0.19 2420
2422 3 177.865797 63.2186708 82.7043992 0.19 2418
2423 3 176.893198 64.7375093 83.1211089 0.19 2422
2424 3 176.698502 66.30514 83.0392586 0.19 2423
2425 3 176.23175 67.1516691 82.9961556 0.19 2424
2426 3 175.517131 67.7443195 82.951346 0.19 2425
2427 3 179.308214 66.4995943 84.1157906 0.19 2423
2428 3 179.79591 66.5516991 84.1522513 0.19 2427
2429 3 180.300729 66.6813866 83.9720454 0.19 2428
2430 3 180.79598 66.7701027 83.8988466 0.19 2429
2431 3 181.290596 66.8542643 83.8231998 0.19 2430
2432 3 181.792589 66.9657845 83.6337163 0.19 2431
2433 3 182.294212 67.0457644 83.4278142 0.19 2432
2434 3 182.78982 67.0043136 83.2857424 0.19 2433
2435 3 183.28451 67.1748758 83.074163 0.19 2434
2436 3 183.774877 67.1318869 82.8237028 0.19 2435
2437 3 184.240806 67.0891607 82.6141577 0.19 2436
2438 3 184.647241 66.8349119 82.5214022 0.19 2437
2439 3 184.91077 66.4880735 82.463499 0.19 2438
2440 3 185.286428 66.1271253 82.4281384 0.19 2439
2441 3 180.080138 66.8337234 84.5352894 0.19 2428
2442 3 180.18655 67.0326884 84.8993822 0.19 2441
2443 3 180.24879 67.0385136 85.2421358 0.19 2442
2444 3 180.355385 66.9778024 85.5815113 0.19 2443
2445 3 180.151547 66.861527 85.896166 0.19 2444
2446 3 176.110887 64.1855451 84.1105378 0.19 2423
2447 3 175.707331 64.2046239 84.5842406 0.19 2446
2448 3 175.269173 64.3793519 84.9719836 0.19 2447
2449 3 174.869902 64.6165845 85.3306324 0.19 2448
2450 3 174.619252 64.8844411 85.6879033 0.19 2449
2451 3 174.282578 65.1342046 86.0328321 0.19 2450
2452 3 174.029056 65.3467963 86.3784465 0.19 2451
2453 3 173.619765 65.4200383 86.7010545 0.19 2452
2454 3 173.146132 65.1581347 86.9902372 0.19 2453
2455 3 173.033236 64.5602637 87.230641 0.19 2454
2456 3 172.858755 63.9185544 87.4188872 0.19 2455
2457 3 172.501097 63.1438661 87.452355 0.19 2456
2458 3 173.034425 63.0222401 87.4253148 0.19 2457
2459 3 173.579638 62.6190617 87.6659855 0.19 2458
2460 3 174.245563 62.0381004 88.090358 0.19 2459
2461 3 175.262002 61.2047149 88.7982536 0.19 2460
2462 3 175.232832 61.6724806 88.0785375 0.19 2461
2463 3 175.0619 61.8197477 87.5792189 0.19 2462
2464 3 175.04395 61.7194244 87.1639154 0.19 2463
2465 3 175.14854 61.5856906 86.7906891 0.19 2464
2466 3 175.468138 61.6009559 86.4583609 0.19 2465
2467 3 176.358502 61.061938 88.2874258 0.19 2461
2468 3 177.008309 60.8373499 87.8724984 0.19 2467
2469 3 177.341092 60.5687729 87.4791328 0.19 2468
2470 3 176.980822 60.3121504 87.1175811 0.19 2469
2471 3 176.75052 60.1610102 86.7990044 0.19 2470
2472 3 176.892753 59.8942099 86.5632037 0.19 2471
2473 3 177.03233 59.5125688 86.5127768 0.19 2472
2474 3 177.329512 59.0694604 86.6426206 0.19 2473
2475 3 177.519034 58.8164776 86.513331 0.19 2474
2476 3 177.378395 58.5788531 86.5937195 0.19 2475
2477 3 177.328192 58.7214896 86.71881 0.19 2476
2478 3 177.329512 59.0694604 86.6426206 0.19 2477
2479 3 177.855795 59.5539363 86.7209856 0.19 2478
2480 3 178.868137 59.6547933 86.7836271 0.19 2479
2481 3 179.252192 59.3677118 86.6433073 0.19 2480
2482 3 179.531018 59.1777943 86.3789306 0.19 2481
2483 3 179.968888 59.2112543 86.0970957 0.19 2482
2484 3 180.465641 59.3295789 85.8087147 0.19 2483
2485 3 180.981043 59.4771683 85.5181404 0.19 2484
2486 3 181.430454 59.3593857 85.1902373 0.19 2485
2487 3 181.80941 59.3852163 84.874473 0.19 2486
2488 3 181.964355 59.4035909 84.5475664 0.19 2487
2489 3 182.021425 59.3120416 84.2045858 0.19 2488
2490 3 182.023534 59.3371152 83.8717825 0.19 2489
2491 3 181.944302 59.3844741 83.5377863 0.19 2490
2492 3 181.676279 59.3823138 83.1899032 0.19 2491
2493 3 181.423583 59.2674501 82.831234 0.19 2492
2494 3 181.421276 59.3041688 82.500577 0.19 2493
2495 3 181.637416 59.4121562 82.1878783 0.19 2494
2496 3 181.75963 59.5244836 81.8714516 0.19 2495
2497 3 181.263241 59.4573888 85.8498313 0.19 2485
2498 3 181.351817 59.4831761 86.1600646 0.19 2497
2499 3 181.363876 59.7012645 86.4362891 0.19 2498
2500 3 181.326356 60.0154168 86.5836896 0.19 2499
2501 3 181.188615 60.3044494 86.7016567 0.19 2500
2502 3 180.800971 60.4230062 86.8605354 0.19 2501
2503 3 180.296407 60.2314412 86.8785349 0.19 2502
2504 3 179.687216 60.0261358 86.8516507 0.19 2503
2505 3 178.868137 59.6547933 86.7836271 0.19 2504
2506 3 177.828099 60.1836038 87.4643376 0.19 2505
2507 3 177.341092 60.5687729 87.4791328 0.19 2506
2508 3 173.422035 62.993717 88.1849371 0.19 2461
2509 3 172.501097 63.1438661 87.452355 0.19 2508
2510 3 171.964833 62.7689785 87.726831 0.19 2509
2511 3 171.442604 62.6125011 88.0234523 0.19 2510
2512 3 170.936583 62.6736369 88.3428598 0.19 2511
2513 3 171.723698 63.0012775 88.7386656 0.19 2512
2514 3 172.322621 63.263449 89.0820512 0.19 2513
2515 3 172.849512 63.3687848 89.305872 0.19 2514
2516 3 173.343175 63.3825606 89.6004847 0.19 2515
2517 3 173.291665 62.834086 89.8887528 0.19 2516
2518 3 173.762476 62.4447618 89.8758127 0.19 2517
2519 3 174.197538 62.1005456 89.5627792 0.19 2518
2520 3 174.566766 61.682863 89.281763 0.19 2519
2521 3 175.262002 61.2047149 88.7982536 0.19 2520
2522 3 173.572771 61.9156048 90.1555594 0.19 2518
2523 3 173.244139 61.4076119 90.4287704 0.19 2522
2524 3 172.992782 60.9970065 90.7158989 0.19 2523
2525 3 172.617988 60.8155307 91.0210514 0.19 2524
2526 3 172.265854 60.8316973 91.3497398 0.19 2525
2527 3 172.078316 60.783668 91.6806262 0.19 2526
2528 3 173.342471 63.7237625 89.8939378 0.19 2516
2529 3 173.349043 64.0944058 90.1039087 0.19 2528
2530 3 173.348202 64.4348419 90.3970768 0.19 2529
2531 3 173.408063 65.069799 90.0264927 0.19 2530
2532 3 173.477614 65.7908587 89.5757186 0.19 2531
2533 3 173.575454 66.7676506 88.8867522 0.19 2532
2534 3 173.740812 66.5163955 88.3321611 0.19 2533
2535 3 173.547931 66.1614037 87.8935263 0.19 2534
2536 3 173.273269 65.702751 87.5391678 0.19 2535
2537 3 173.146132 65.1581347 86.9902372 0.19 2536
2538 3 174.95055 67.4182753 89.3348709 0.19 2533
2539 3 175.79454 67.9310535 89.3467244 0.19 2538
2540 3 176.429892 68.2212797 89.1947473 0.19 2539
2541 3 176.983684 68.4126364 89.0230502 0.19 2540
2542 3 177.50093 68.5294561 88.9549223 0.19 2541
2543 3 172.610112 67.4883631 88.5825215 0.19 2533
2544 3 172.056501 68.0648623 88.3387321 0.19 2543
2545 3 171.780584 68.5519919 88.2523861 0.19 2544
2546 3 171.482988 68.9992882 88.2042589 0.19 2545
2547 3 171.314567 69.4532059 88.1512819 0.19 2546
2548 3 171.083764 69.9297726 88.0080908 0.19 2547
2549 3 170.978591 70.3791643 87.976182 0.19 2548
2550 3 170.871211 70.8109038 87.9931689 0.19 2549
2551 3 170.632879 71.2170168 88.0458848 0.19 2550
2552 3 170.465472 71.5947348 88.1980555 0.19 2551
2553 3 170.201467 72.0041264 88.2348216 0.19 2552
2554 3 170.011175 72.4427525 88.2051468 0.19 2553
2555 3 169.660806 72.7827052 88.3907791 0.19 2554
2556 3 169.252297 73.0726275 88.6531345 0.19 2555
2557 3 168.822994 73.3089556 88.9301958 0.19 2556
2558 3 168.383173 73.4323488 89.1744181 0.19 2557
2559 3 167.957484 73.7148732 89.3283325 0.19 2558
2560 3 167.534145 74.0137216 89.5617276 0.19 2559
2561 3 167.116256 74.3265169 89.7822561 0.19 2560
2562 3 166.706526 74.6633784 89.8841724 0.19 2561
2563 3 166.294744 74.9283212 89.9870678 0.19 2562
2564 3 165.864801 74.9502622 90.2126018 0.19 2563
2565 3 165.430097 74.8920303 90.4802065 0.19 2564
2566 3 165.033461 75.2353812 90.939409 0.19 2565
2567 3 164.616592 75.2900452 91.1657367 0.19 2566
2568 3 164.181479 75.1173867 91.4220813 0.19 2567
2569 3 163.770167 75.1303893 91.6692191 0.19 2568
2570 3 163.358145 75.0248754 91.8235312 0.19 2569
2571 3 162.946738 74.6976043 92.0733338 0.19 2570
2572 3 162.598739 74.4010003 92.3678776 0.19 2571
2573 3 162.391632 73.965231 92.6834752 0.19 2572
2574 3 166.173816 75.6300614 90.5888274 0.19 2565
2575 3 166.727563 76.1853236 90.6954453 0.19 2574
2576 3 167.181731 76.6479358 90.8490997 0.19 2575
2577 3 167.528098 77.0151911 91.1447182 0.19 2576
2578 3 167.664619 77.3173166 91.4777153 0.19 2577
2579 3 167.708037 77.5346062 91.8213058 0.19 2578
2580 3 167.681123 77.5629711 92.1605033 0.19 2579
2581 3 167.569858 77.5600788 92.4945688 0.19 2580
2582 3 167.240776 77.2021379 92.80113 0.19 2581
2583 3 166.837636 76.7266451 93.100886 0.19 2582
2584 3 166.783123 76.1485853 93.4285145 0.19 2583
2585 3 166.702561 75.250587 93.3981308 0.19 2584
2586 3 167.329779 74.9736542 93.0897384 0.19 2585
2587 3 167.755112 74.7101723 92.7658609 0.19 2586
2588 3 167.987511 74.4961002 92.4281012 0.19 2587
2589 3 168.275571 74.4363314 92.1001613 0.19 2588
2590 3 168.45223 74.3233849 91.7614641 0.19 2589
2591 3 168.709616 74.3633708 91.4355764 0.19 2590
2592 3 168.847225 74.447218 91.1021911 0.19 2591
2593 3 166.743856 74.6670265 93.767641 0.19 2585
2594 3 166.902577 74.2037669 93.8325567 0.19 2593
2595 3 166.93244 73.7011073 93.9853476 0.19 2594
2596 3 166.922808 73.2286378 94.05005 0.19 2595
2597 3 166.905685 72.7590082 94.1076985 0.19 2596
2598 3 166.905352 72.2672163 94.232945 0.19 2597
2599 3 166.98378 71.829727 94.2230633 0.19 2598
2600 3 167.26256 71.4516825 94.0865614 0.19 2599
2601 3 167.604007 71.0537591 94.0222511 0.19 2600
2602 3 167.329317 70.7245252 93.6378279 0.19 2601
2603 3 167.239459 70.4044657 93.2644399 0.19 2602
2604 3 167.263055 70.090036 92.8975596 0.19 2603
2605 3 167.442082 69.7836426 92.5404118 0.19 2604
2606 3 167.525644 69.4727525 92.1756741 0.19 2605
2607 3 167.698505 69.6388647 91.8559841 0.19 2606
2608 3 168.021469 69.8492238 91.5625144 0.19 2607
2609 3 168.309154 69.7269272 91.2872165 0.19 2608
2610 3 168.40918 69.4393067 91.0916704 0.19 2609
2611 3 168.454816 69.1373086 90.8075882 0.19 2610
2612 3 167.940095 68.5503147 91.0882769 0.19 2611
2613 3 168.371546 68.4554083 91.4647866 0.19 2612
2614 3 168.854068 68.6053991 91.1542551 0.19 2613
2615 3 168.454816 69.1373086 90.8075882 0.19 2614
2616 3 167.891389 68.3073894 91.7767034 0.19 2613
2617 3 167.831318 67.7513265 92.0898493 0.19 2616
2618 3 167.768547 67.1195318 92.306958 0.19 2617
2619 3 167.703237 66.4124817 92.4265193 0.19 2618
2620 3 167.146629 65.3342899 92.5686114 0.19 2619
2621 3 168.169156 65.7342432 91.9185086 0.19 2620
2622 3 168.731522 65.684326 91.5183764 0.19 2621
2623 3 169.400947 65.4410077 91.3461951 0.19 2622
2624 3 170.415656 65.1627783 91.2362923 0.19 2623
2625 3 172.367015 64.9780738 91.0874215 0.19 2624
2626 3 170.931376 64.3634705 90.3817363 0.19 2625
2627 3 170.456503 63.9394073 89.8848351 0.19 2626
2628 3 170.471117 63.59415 89.4839694 0.19 2627
2629 3 170.511953 63.2614448 89.1251614 0.19 2628
2630 3 170.620786 62.9235791 88.8287278 0.19 2629
2631 3 170.936583 62.6736369 88.3428598 0.19 2630
2632 3 172.855555 64.7058728 90.7419197 0.19 2625
2633 3 173.348202 64.4348419 90.3970768 0.19 2632
2634 3 171.654399 65.6425354 91.6739459 0.19 2625
2635 3 171.652037 66.0301198 92.1450831 0.19 2634
2636 3 171.875275 66.1807762 92.5643032 0.19 2635
2637 3 172.354095 65.9068933 92.2180506 0.19 2636
2638 3 172.367015 64.9780738 91.0874215 0.19 2637
2639 3 171.779369 66.0151138 92.8755607 0.19 2636
2640 3 171.613391 65.8047574 93.1597551 0.19 2639
2641 3 171.236932 65.4604025 93.3632373 0.19 2640
2642 3 170.797518 65.2185795 93.4195904 0.19 2641
2643 3 170.328624 64.8693779 93.4131087 0.19 2642
2644 3 169.977623 64.3562433 93.5496847 0.19 2643
2645 3 169.797838 63.9036552 93.5527867 0.19 2644
2646 3 169.636547 63.4821111 93.4690646 0.19 2645
2647 3 169.359363 63.0930804 93.2593612 0.19 2646
2648 3 169.168032 62.6858736 93.126187 0.19 2647
2649 3 168.899331 62.2760742 92.9832185 0.19 2648
2650 3 168.786725 61.902548 92.7650253 0.19 2649
2651 3 168.726347 61.5029062 92.6403777 0.19 2650
2652 3 168.687092 61.0990027 92.5342684 0.19 2651
2653 3 168.658527 60.7075878 92.3912131 0.19 2652
2654 3 168.640449 60.3571515 92.1196021 0.19 2653
2655 3 168.624181 60.0102303 91.8356438 0.19 2654
2656 3 168.602984 59.6341317 91.642634 0.19 2655
2657 3 168.584558 59.2733822 91.3999269 0.19 2656
2658 3 168.560748 58.8826229 91.2519584 0.19 2657
2659 3 169.854277 64.8216935 93.0571418 0.19 2643
2660 3 169.383027 65.0673745 92.7527736 0.19 2659
2661 3 168.862494 65.3401384 92.522995 0.19 2660
2662 3 168.185959 65.3987866 92.4691099 0.19 2661
2663 3 167.146629 65.3342899 92.5686114 0.19 2662
2664 3 167.741907 68.0940844 92.3599264 0.19 2617
2665 3 167.552888 68.4660817 92.5230626 0.19 2664
2666 3 167.514363 68.949998 92.3979052 0.19 2665
2667 3 167.525644 69.4727525 92.1756741 0.19 2666
2668 3 168.046779 71.1053757 94.1315437 0.19 2601
2669 3 168.490803 71.1871511 94.3200818 0.19 2668
2670 3 168.921274 71.0408732 94.380958 0.19 2669
2671 3 169.360113 70.9351449 94.3671302 0.19 2670
2672 3 169.798829 70.7382817 94.2349132 0.19 2671
2673 3 170.237471 70.5410666 94.1873404 0.19 2672
2674 3 170.692986 70.55559 94.1715061 0.19 2673
2675 3 171.16436 70.7671202 94.1420215 0.19 2674
2676 3 171.636775 70.9203415 94.0135864 0.19 2675
2677 3 172.102845 71.0132558 93.9658921 0.19 2676
2678 3 166.443511 77.0340718 93.3171988 0.19 2583
2679 3 166.056127 77.3428752 93.4258839 0.19 2678
2680 3 165.666289 77.5226288 93.5552079 0.19 2679
2681 3 165.314069 77.8922483 93.5251231 0.19 2680
2682 3 165.018549 78.3786114 93.3250573 0.19 2681
2683 3 164.840345 78.8933389 93.11778 0.19 2682
2684 3 164.548727 79.3684042 93.0242395 0.19 2683
2685 3 164.2211 79.8312953 92.9690652 0.19 2684
2686 3 164.110665 80.3269732 92.859081 0.19 2685
2687 3 163.848383 80.8664323 92.6236062 0.19 2686
2688 3 163.528534 81.4073882 92.384759 0.19 2687
2689 3 163.188524 81.9060382 92.2594206 0.19 2688
2690 3 162.921919 81.5078621 92.0244758 0.19 2689
2691 3 162.821559 81.0309192 91.9491997 0.19 2690
2692 3 162.826992 80.4507339 91.9794222 0.19 2691
2693 3 162.984058 79.6403834 92.1661429 0.19 2692
2694 3 163.0316 79.6329253 92.0391156 0.19 2693
2695 3 163.119671 79.4862259 92.1292135 0.19 2694
2696 3 162.984058 79.6403834 92.1661429 0.19 2695
2697 3 163.773974 79.3764107 92.9198729 0.19 2696
2698 3 164.2211 79.8312953 92.9690652 0.19 2697
2699 3 163.057675 82.0740718 92.5504997 0.19 2689
2700 3 162.761413 82.0892884 92.7719484 0.19 2699
2701 3 162.404575 82.0975537 92.8373893 0.19 2700
2702 3 162.025655 82.104198 92.8437333 0.19 2701
2703 3 161.639479 82.1112746 92.8282269 0.19 2702
2704 3 161.251942 82.1196036 92.8058322 0.19 2703
2705 3 184.135212 63.9663689 81.3713143 0.19 2409
2706 3 184.139495 64.6116876 81.2595408 0.19 2705
2707 3 183.882962 64.779154 81.1424552 0.19 2706
2708 3 183.571761 64.1467621 81.2089614 0.19 2707
2709 3 183.390156 62.682526 81.2851964 0.19 2708
2710 3 175.773948 59.3039553 81.5528811 0.19 2290
2711 3 174.742351 58.7670951 81.4478668 0.19 2710
2712 3 174.198136 58.6043787 81.7339245 0.19 2711
2713 3 172.821459 59.5628148 81.0756722 0.19 2712
2714 3 173.515044 59.3052899 81.9208439 0.19 2713
2715 3 174.056893 59.1534232 82.265291 0.19 2714
2716 3 174.483019 58.9073473 82.4180395 0.19 2715
2717 3 174.780409 58.8231578 82.2210917 0.19 2716
2718 3 174.742351 58.7670951 81.4478668 0.19 2717
2719 3 156.721696 69.231424 81.0046762 0.19 1393
2720 3 156.205113 69.2564094 81.3086817 0.19 2719
2721 3 155.769253 69.4522353 81.627809 0.19 2720
2722 3 155.32121 69.2855559 81.4480673 0.19 2721
2723 3 154.910694 69.2404547 81.4843835 0.19 2722
2724 3 154.542615 69.3638349 81.4628701 0.19 2723
2725 3 154.265811 69.7350039 81.3903723 0.19 2724
2726 3 154.154602 70.2193178 81.1970355 0.19 2725
2727 3 154.60172 70.5814083 80.9801863 0.19 2726
2728 3 155.031663 70.7572411 80.8361677 0.19 2727
2729 3 155.459265 70.9658079 80.593785 0.19 2728
2730 3 155.848495 70.8575676 80.2988203 0.19 2729
2731 3 156.234284 70.6887746 79.9883778 0.19 2730
2732 3 156.639712 70.6550492 79.6812036 0.19 2731
2733 3 154.603313 70.3023647 81.4614524 0.19 2726
2734 3 155.017798 70.1913643 81.6018642 0.19 2733
2735 3 155.399454 69.8196412 81.730077 0.19 2734
2736 3 155.769253 69.4522353 81.627809 0.19 2735
2737 3 157.227705 69.8358873 81.201855 0.19 1393
2738 3 157.179774 70.3117424 81.4793927 0.19 2737
2739 3 157.165226 70.698101 81.8047711 0.19 2738
2740 3 157.112535 71.0559458 82.1387092 0.19 2739
2741 3 156.912971 71.4187335 82.44942 0.19 2740
2742 3 156.728497 71.7916761 82.714488 0.19 2741
2743 3 156.728246 72.1890564 82.8633694 0.19 2742
2744 3 156.854176 72.5490362 83.0207531 0.19 2743
2745 3 156.765526 72.8081122 83.2878874 0.19 2744
2746 3 156.724457 72.8688977 83.5950633 0.19 2745
2747 3 150.144061 75.4963142 80.69935 0.19 1373
2748 3 150.297421 75.9690938 80.920878 0.19 2747
2749 3 150.33078 76.4152724 81.080037 0.19 2748
2750 3 150.215411 76.8302899 81.3027196 0.19 2749
2751 3 150.138018 77.2584158 81.4517391 0.19 2750
2752 3 149.959599 77.6803637 81.6413995 0.19 2751
2753 3 149.802444 78.150272 81.699279 0.19 2752
2754 3 149.837211 78.6336212 81.6464402 0.19 2753
2755 3 149.680216 79.0932913 81.7191087 0.19 2754
2756 3 149.506058 79.4886144 81.9482757 0.19 2755
2757 3 149.442063 79.8542961 82.19365 0.19 2756
2758 3 149.337723 80.2565593 82.3342627 0.19 2757
2759 3 149.422418 80.6026734 82.4629982 0.19 2758
2760 3 149.696601 80.9438126 82.3407525 0.19 2759
2761 3 150.024938 81.112058 82.1279955 0.19 2760
2762 3 150.379594 81.1947853 81.9390532 0.19 2761
2763 3 150.758848 81.1899368 81.9122848 0.19 2762
2764 3 151.153847 81.1442226 82.0252056 0.19 2763
2765 3 151.541869 81.2018607 82.0682009 0.19 2764
2766 3 151.924351 81.4702103 82.0833117 0.19 2765
2767 3 152.247319 81.8278889 82.0395306 0.19 2766
2768 3 152.399211 82.2393242 81.8460348 0.19 2767
2769 3 152.513969 82.5372725 81.5889606 0.19 2768
2770 3 152.691126 82.4407507 81.2875352 0.19 2769
2771 3 152.799107 82.1876758 81.0097453 0.19 2770
2772 3 153.023299 81.8202073 80.8493249 0.19 2771
2773 3 147.534446 73.3850162 81.6493368 0.19 1368
2774 3 147.491063 72.771276 82.0297521 0.19 2773
2775 3 147.247123 72.21638 82.3706124 0.19 2774
2776 3 146.76281 71.9819491 82.0134274 0.19 2775
2777 3 146.244803 71.0456314 82.2848299 0.19 2776
2778 3 147.192513 71.639231 82.671654 0.19 2777
2779 3 147.247123 72.21638 82.3706124 0.19 2778
2780 3 146.903855 67.7528916 82.6055592 0.19 1350
2781 3 147.13908 67.3464727 82.588435 0.19 2780
2782 3 147.223354 66.8468497 82.730568 0.19 2781
2783 3 147.303234 66.3235111 82.8713 0.19 2782
2784 3 147.523701 65.8201186 82.8494488 0.19 2783
2785 3 147.789926 65.3643207 82.664015 0.19 2784
2786 3 147.188798 68.4144568 83.838139 0.19 1348
2787 3 146.829104 68.4658435 84.1698031 0.19 2786
2788 3 146.494082 68.6476807 84.5105426 0.19 2787
2789 3 146.143975 68.7298754 84.8449713 0.19 2788
2790 3 145.802279 68.8232856 85.1803727 0.19 2789
2791 3 145.501188 69.0462624 85.525368 0.19 2790
2792 3 145.232793 69.2054674 85.8673759 0.19 2791
2793 3 145.02156 69.0438666 86.1902863 0.19 2792
2794 3 144.727437 68.9558044 86.5142741 0.19 2793
2795 3 150.697274 60.6675283 84.7856309 0.19 1320
2796 3 151.103085 60.5519194 84.9592237 0.19 2795
2797 3 151.335485 60.6550985 85.2039444 0.19 2796
2798 3 151.157702 60.8103532 85.3690145 0.19 2797
2799 3 150.736917 60.790534 85.2679194 0.19 2798
2800 3 150.058578 60.5200154 84.8266956 0.19 2799
2801 3 149.830019 60.2003607 85.5502093 0.19 2800
2802 3 149.771014 59.8182009 86.0178865 0.19 2801
2803 3 149.88237 59.5237109 86.4034742 0.19 2802
2804 3 149.872358 59.1897516 86.7392111 0.19 2803
2805 3 149.789509 59.0098795 87.0694135 0.19 2804
2806 3 149.549097 58.9035107 87.3910099 0.19 2805
2807 3 149.188278 59.2871272 87.2736489 0.19 2806
2808 3 148.81026 59.464873 87.3496469 0.19 2807
2809 3 148.43152 59.6437775 87.3812507 0.19 2808
2810 3 148.070049 59.9302084 87.419237 0.19 2809
2811 3 147.695086 60.1071963 87.4773497 0.19 2810
2812 3 147.324813 60.2727977 87.6317501 0.19 2811
2813 3 146.978845 60.6131633 87.7215223 0.19 2812
2814 3 146.898451 60.9435323 87.7618492 0.19 2813
2815 3 147.058537 61.089071 87.8175152 0.19 2814
2816 3 147.159262 60.8522525 87.8847324 0.19 2815
2817 3 146.978845 60.6131633 87.7215223 0.19 2816
2818 3 149.760999 58.4779904 87.723506 0.19 2806
2819 3 149.840674 58.2162226 88.0787336 0.19 2818
2820 3 149.864062 57.9516012 88.4783175 0.19 2819
2821 3 149.852433 57.5163323 88.9871392 0.19 2820
2822 3 150.337532 57.3823145 89.1384936 0.19 2821
2823 3 150.500961 57.2329418 89.3958207 0.19 2822
2824 3 150.501142 57.0084582 89.6813022 0.19 2823
2825 3 150.384596 56.9918556 89.9975066 0.19 2824
2826 3 150.384874 56.7851246 90.2988415 0.19 2825
2827 3 150.143389 56.7418359 90.5813297 0.19 2826
2828 3 149.8194 56.8538283 90.8191663 0.19 2827
2829 3 149.43844 56.8511395 90.8885773 0.19 2828
2830 3 149.021805 56.6729028 90.8843254 0.19 2829
2831 3 149.523452 57.6690219 89.1943319 0.19 2821
2832 3 149.611135 57.5253837 89.270881 0.19 2831
2833 3 149.852433 57.5163323 88.9871392 0.19 2832
