# Supplementary material for: Communication from Learned to Innate Olfactory Processing Centers Is Required for Memory Retrieval in Drosophila
Source: Neuron. 2018 Nov 7;100(3):651–668.e8. doi: 10.1016/j.neuron.2018.08.037 (PMC6226615; doi:10.1016/j.neuron.2018.08.037)
Supplement: Data S1. SWC Files Containing the EM and Light Microscopy Reconstructions of the Different Neurons Used in This Study [file mmc5.zip › Light_PD2a1_cell1_JRC_SS04956-20151125_20_B4-Aligned63xScale_c0.swc]

# SWC format file
# based on specifications at http://research.mssm.edu/cnic/swc.html
# Created by nat::write.neuron.swc
# PointNo Label X Y Z Radius Parent 
1 1 169.327983 50.7431894 91.0990723 1.11452 -1
2 0 169.490634 50.7125381 91.407113 1.110318 1
3 0 169.822456 50.7431216 91.7022726 1.112993 2
4 0 170.18393 50.9492651 91.9246802 1.081035 3
5 0 170.439567 51.1382471 92.2097718 0.995345 4
6 0 170.832863 51.2034951 92.4681035 0.868653 5
7 0 171.283957 51.2941469 92.6041945 0.693666 6
8 0 171.762763 51.4894542 92.7220631 0.585432 7
9 0 172.245688 51.5803437 92.8540327 0.495342 8
10 0 172.72967 51.6417797 93.1011235 0.495342 9
11 0 173.221002 51.8178362 93.3603865 0.4619 10
12 0 173.714864 51.9762409 93.4882218 0.495318 11
13 0 174.216476 52.2582888 93.5838983 0.482497 12
14 0 174.719109 52.5339449 93.6608761 0.185753 13
15 0 175.216197 52.6640167 93.714879 0.449607 14
16 0 175.712245 52.7552748 93.7732562 0.425963 15
17 0 176.209215 52.8743453 93.8682399 0.292147 16
18 0 176.708348 53.114115 94.0691733 0.37877 17
19 0 177.212595 53.401208 94.1803656 0.185753 18
20 0 177.715373 53.6007831 94.2354701 0.185753 19
21 0 178.222868 53.8830588 94.2658261 0.185753 20
22 0 178.731394 54.1046988 94.2253422 0.185753 21
23 0 179.232002 54.3409377 94.3680954 0.185753 22
24 0 179.733202 54.5116148 94.4441334 0.185753 23
25 0 180.237412 54.7518681 94.5077114 0.185753 24
26 0 180.738635 54.8702638 94.5481266 0.453753 25
27 0 181.238891 54.9468302 94.5845777 0.185753 26
28 0 181.738568 55.0183706 94.6324619 0.185753 27
29 0 182.236833 55.1152103 94.7189784 0.185753 28
30 0 182.731016 55.2912663 94.9102558 0.185753 29
31 0 183.228335 55.4048868 95.0093433 0.185753 30
32 0 183.726085 55.5260625 95.0955348 0.185753 31
33 0 184.22173 55.7308949 95.2350986 0.185753 32
34 0 184.727431 55.908406 95.1799525 0.185753 33
35 0 185.229116 56.0697503 95.1683664 0.185753 34
36 0 185.730463 56.3301684 95.1681673 0.185753 35
37 0 186.232884 56.5144406 95.103898 0.185753 36
38 0 186.722785 56.6383488 95.2027386 0.185753 37
39 0 187.217097 56.9039047 95.2286862 0.185753 38
40 0 187.716606 57.1448777 95.1302295 0.185753 39
41 0 188.210039 57.4346511 95.0980219 0.185753 40
42 0 188.70312 57.6342016 95.0202634 0.185753 41
43 0 189.18321 57.7764596 95.1065899 0.185753 42
44 0 189.66682 58.0892274 95.1047312 0.325397 43
45 0 190.138463 58.3359483 95.2430506 0.280296 44
46 0 190.614577 58.4712258 95.2634879 0.440446 45
47 0 191.095875 58.5968515 95.15727 0.474661 46
48 0 191.571375 58.6781478 95.1007652 0.444503 47
49 0 192.046382 58.7650112 95.0064949 0.492827 48
50 0 192.509613 58.7861808 95.0612562 0.326216 49
51 0 192.978406 58.8633111 94.9744743 0.185753 50
52 0 193.441194 58.9186942 94.9386929 0.185753 51
53 0 193.902173 58.9832912 94.88355 0.185753 52
54 0 194.366683 59.0993316 94.7181639 0.185753 53
55 0 194.828234 59.2324028 94.5537164 0.185753 54
56 0 195.280136 59.3656542 94.5024129 0.185753 55
57 0 195.726454 59.6137925 94.4754019 0.185753 56
58 0 196.176734 59.8346823 94.3505008 0.185753 57
59 0 196.620414 60.1031744 94.2786424 0.185753 58
60 0 197.070251 60.3024187 94.0923193 0.185753 59
61 0 197.519812 60.4878736 93.8814164 0.185753 60
62 0 197.964072 60.7010774 93.7121102 0.185753 61
63 0 198.394116 61.0110036 93.6930875 0.185753 62
64 0 198.817713 61.3483591 93.7111552 0.185753 63
65 0 199.239325 61.6748189 93.6902965 0.185753 64
66 0 199.66439 61.9444133 93.5158901 0.185753 65
67 0 200.071984 62.2867155 93.2937294 0.185753 66
68 0 200.437966 62.5362263 93.0315278 0.185753 67
69 0 200.684993 62.801826 92.7513408 0.185753 68
70 0 201.040487 63.2101159 92.4957752 0.185753 69
71 0 201.43096 63.660873 92.2454417 0.185753 70
72 0 201.820322 64.0968829 91.9899379 0.185753 71
73 0 202.173808 64.4464827 91.7175623 0.185753 72
74 0 202.422971 64.5515607 91.4035179 0.185753 73
75 0 202.78204 64.7399471 91.1079762 0.185753 74
76 0 203.172026 65.0560892 90.8294773 0.185753 75
77 0 203.563114 65.3071356 90.5412009 0.185753 76
78 0 203.911072 65.5994171 90.2533577 0.185753 77
79 0 204.147719 65.7156564 89.9353754 0.185753 78
80 0 204.473798 65.9925749 89.6421548 0.185753 79
81 0 204.800641 66.1967094 89.3394886 0.185753 80
82 0 205.023243 66.385201 89.0277794 0.185753 81
83 0 205.347867 66.6027876 88.7257231 0.185753 82
84 0 205.668326 66.9196854 88.4346128 0.185753 83
85 0 205.896167 67.1416785 88.127705 0.185753 84
86 0 206.244552 67.3474438 87.8281327 0.185753 85
87 0 206.633985 67.5950394 87.5408506 0.185753 86
88 0 207.026932 67.9839109 87.2833935 0.185753 87
89 0 207.413061 68.3925135 87.0641063 0.185753 88
90 0 207.777961 68.7202373 86.9297573 0.185753 89
91 0 208.100136 68.9290559 86.6853394 0.185753 90
92 0 208.280544 69.080415 86.3916998 0.185753 91
93 0 208.488512 69.1836093 86.0811398 0.271499 92
94 0 208.512636 69.1951156 85.7464912 0.185753 93
95 0 208.751307 69.3522393 85.4380606 0.185753 94
96 0 209.024966 69.6670593 85.1494857 0.393779 95
97 0 209.21585 69.9496724 84.8540106 0.185753 96
98 0 209.507058 70.3445878 84.5777856 0.486316 97
99 0 209.801249 70.7438647 84.3038127 0.185753 98
100 0 210.006752 71.0455914 84.0156093 0.185753 99
101 0 210.323485 71.4153029 83.7427966 0.185753 100
102 0 210.684881 71.7237917 83.4670536 0.185753 101
103 0 211.043942 72.1394947 83.2064857 0.185753 102
104 0 211.380358 72.5819541 82.9518935 0.185753 103
105 0 211.653321 72.9993931 82.6978801 0.185753 104
106 0 211.760468 73.3167297 82.4373244 0.185753 105
107 0 211.807838 73.7194782 82.2201959 0.185753 106
108 0 211.87021 74.1236149 82.0960077 0.185753 107
109 0 212.038195 74.5779817 81.8973065 0.185753 108
110 0 212.107499 75.0475631 81.667114 0.185753 109
111 0 212.269704 74.9407274 81.3541657 0.185753 110
112 0 212.565513 74.951693 81.0804542 0.185753 111
113 0 212.892183 74.9593291 80.8548639 0.185753 112
114 0 213.151625 75.1937249 80.7790679 0.185753 113
115 0 213.233813 75.5314544 80.7080311 0.185753 114
116 0 213.248875 75.9563696 80.5251642 0.185753 115
117 0 213.241381 76.4105808 80.3059049 0.185753 116
118 0 213.882214 76.5242132 80.0427817 0.340106 117
119 0 214.370598 76.6180538 79.7704011 0.387706 118
120 0 214.80255 76.6550716 79.4938043 0.320295 119
121 0 215.218288 76.541583 79.2131847 0.185753 120
122 0 215.617051 76.3865781 78.9728415 0.185753 121
123 0 215.983287 76.2570909 78.8576237 0.185753 122
124 0 216.291564 76.0189511 78.7285057 0.185753 123
125 0 216.433504 75.7807546 78.4819012 0.185753 124
126 0 216.531015 75.5302544 78.2204023 0.185753 125
127 0 216.661832 75.2445045 78.0312625 0.360761 126
128 0 216.931018 74.9909186 77.7737143 0.495337 127
129 0 217.32568 74.9168326 77.7458159 0.39268 128
130 0 217.725723 74.7609811 77.6673578 0.43183 129
131 0 218.125213 74.5873505 77.7863666 0.417023 130
132 0 218.529694 74.3374955 77.9003416 0.323453 131
133 0 218.924396 74.2286321 77.8506804 0.421019 132
134 0 219.325395 74.0182618 77.8663397 0.185753 133
135 0 219.723669 73.8370837 77.9910085 0.347534 134
136 0 220.124246 73.6193365 78.0290669 0.460047 135
137 0 220.518337 73.487816 78.0478501 0.43222 136
138 0 220.915771 73.3013873 78.0468859 0.185753 137
139 0 221.320458 72.9895947 77.7062895 0.185753 138
140 0 221.950023 72.8618247 77.8401958 0.185753 139
141 0 222.433389 72.7109153 77.7706076 0.185753 140
142 0 222.858083 72.5984891 77.7595667 0.185753 141
143 0 223.266995 72.4011842 77.7783076 0.185753 142
144 0 223.664254 72.259359 77.8782361 0.185753 143
145 0 224.055036 72.1474806 77.8425093 0.185753 144
146 0 224.437212 72.1639081 77.9688864 0.185753 145
147 0 224.824009 72.0938726 78.016931 0.185753 146
148 0 225.221105 71.857316 78.0180167 0.185753 147
149 0 225.622167 71.5549706 78.0076572 0.185753 148
150 0 226.025196 71.2219465 78.0104505 0.185753 149
151 0 226.430322 70.8632139 78.0646685 0.185753 150
152 0 226.827926 70.5894441 77.9602261 0.185753 151
153 0 227.224822 70.3368984 77.9293136 0.185753 152
154 0 227.615364 70.1939818 77.9779389 0.185753 153
155 0 227.997812 70.1401932 77.8404745 0.185753 154
156 0 228.386603 69.9809139 77.6660485 0.185753 155
157 0 228.780551 69.7666484 77.6186137 0.185753 156
158 0 229.171208 69.625384 77.6896056 0.185753 157
159 0 229.55667 69.5396137 77.6369451 0.185753 158
160 0 229.954711 69.2812679 77.6957872 0.185753 159
161 0 230.348406 69.0702981 77.6642198 0.185753 160
162 0 230.729139 69.0427249 77.550897 0.185753 161
163 0 231.109965 69.0284043 77.5313631 0.185753 162
164 0 231.491381 69.0048706 77.5743688 0.239263 163
165 0 231.861748 69.0767029 77.4106937 0.384521 164
166 0 232.223321 69.1720136 77.1660228 0.409526 165
167 0 232.569512 69.2420332 76.8848486 0.348889 166
168 0 232.878072 69.2126466 76.574924 0.324865 167
169 0 233.068038 69.2653244 76.2701128 0.493081 168
170 0 233.342051 69.3179763 75.9656554 0.400888 169
171 0 233.605701 69.2798708 75.6460671 0.308106 170
172 0 233.733038 69.3249591 75.3363817 0.490807 171
173 0 233.864189 69.3651479 75.026188 0.291287 172
174 0 234.143316 69.3082517 74.7039738 0.185753 173
175 0 234.459817 69.3110931 74.3921559 0.398282 174
176 0 234.761373 69.2341609 74.0672352 0.185753 175
177 0 234.959044 69.2151297 73.7495478 0.185753 176
178 0 235.263021 69.1042358 73.41928 0.185753 177
179 0 235.58638 69.0067552 73.0916248 0.185753 178
180 0 235.861097 69.0428301 72.7849838 0.335422 179
181 0 235.991553 69.107545 72.4805345 0.455985 180
182 0 236.120271 69.1367011 72.1706964 0.185753 181
183 0 236.388119 69.0311374 71.8420782 0.185753 182
184 0 236.670941 68.9045403 71.5116082 0.185753 183
185 0 236.859185 68.85118 71.1947029 0.185753 184
186 0 237.152955 68.6907179 70.8703093 0.185753 185
187 0 237.453014 68.4853654 70.559733 0.185753 186
188 0 237.665968 68.2546726 70.2983003 0.185753 187
189 0 237.993915 68.0066585 70.1803201 0.185753 188
190 0 238.359969 67.8480787 70.1391463 0.185753 189
191 0 238.747219 67.6093134 70.1239821 0.185753 190
192 0 239.138678 67.4097586 70.1712759 0.185753 191
193 0 239.532848 67.168117 70.0240711 0.185753 192
194 0 239.930441 66.8768233 69.8814292 0.185753 193
195 0 240.325903 66.6103081 69.6530848 0.185753 194
196 0 240.721422 66.3422657 69.4574047 0.185753 195
197 0 241.11917 66.0478755 69.445352 0.185753 196
198 0 241.506241 65.9397233 69.3654322 0.185753 197
199 0 241.89674 65.7760774 69.421552 0.185753 198
200 0 242.290689 65.5196042 69.3671817 0.185753 199
201 0 242.681624 65.2962808 69.202024 0.185753 200
202 0 243.068702 65.1378064 69.1077316 0.185753 201
203 0 243.457488 64.8843941 68.9800768 0.185753 202
204 0 243.837571 64.6732326 68.746217 0.185753 203
205 0 244.197953 64.5557822 68.5193974 0.185753 204
206 0 244.524627 64.2837501 68.3539744 0.185753 205
207 0 244.746139 63.9830224 68.1399021 0.185753 206
208 0 245.07436 63.6190304 68.0196303 0.185753 207
209 0 245.440186 63.231375 67.9289026 0.185753 208
210 0 245.812845 62.8399912 67.8332776 0.185753 209
211 0 246.168886 62.4647822 67.6937033 0.185753 210
212 0 246.468659 62.1452463 67.427466 0.185753 211
213 2 246.622789 61.8450172 67.1155465 0.185753 212
214 2 246.997462 61.9376318 66.9149727 0.185753 213
215 2 247.373059 61.994679 66.7932644 0.185753 214
216 2 247.744196 62.0793809 66.6180562 0.185753 215
217 2 248.106495 62.1494896 66.4917067 0.185753 216
218 2 248.440281 62.2808649 66.2769177 0.185753 217
219 2 248.702543 62.478139 66.0353695 0.258867 218
220 2 248.777901 62.8119855 65.800976 0.399523 219
221 2 248.759141 63.0743582 65.5561 0.187142 220
222 2 248.644783 62.9893761 65.2716864 0.185753 221
223 2 248.69714 62.7461948 65.0301969 0.185753 222
224 2 248.961789 62.3810993 64.9454206 0.185753 223
225 2 249.303336 62.0751429 64.7053145 0.185753 224
226 2 249.673644 61.8123148 64.4135457 0.185753 225
227 2 250.05292 61.621118 64.1221412 0.185753 226
228 2 250.429782 61.6025461 63.8835526 0.185753 227
229 2 250.801515 61.6139732 63.7313219 0.185753 228
230 2 251.154624 61.6707972 63.5008797 0.185753 229
231 2 251.46132 61.7040614 63.2333039 0.185753 230
232 2 251.646817 61.6211066 62.9317537 0.185753 231
233 2 251.890135 61.6257877 62.6501327 0.383468 232
234 2 252.052906 61.5971188 62.3770729 0.298048 233
235 2 252.302374 61.3787323 62.1219685 0.185753 234
236 2 252.495422 61.0417796 61.9725922 0.185753 235
237 2 252.814725 60.665471 61.8531599 0.185753 236
238 2 253.182061 60.2924236 61.7050988 0.331825 237
239 2 253.56631 59.9691388 61.4411289 0.440106 238
240 2 253.957405 59.6642202 61.1410657 0.185753 239
241 2 254.351627 59.364697 60.8489796 0.404295 240
242 2 254.747772 59.0631078 60.6172513 0.185753 241
243 2 255.146249 58.7500082 60.5591477 0.185753 242
244 2 255.543766 58.5321509 60.6785866 0.185753 243
245 2 255.879902 58.6489427 60.4047578 0.185753 244
246 2 256.168031 58.7496998 60.1276159 0.185753 245
247 2 256.31165 58.8029228 59.8401573 0.185753 246
248 2 256.460145 58.735398 59.5379599 0.185753 247
249 2 256.755099 58.7760635 59.2770807 0.185753 248
250 2 257.106995 58.8344328 59.0666915 0.185753 249
251 2 257.483267 58.8380218 58.9663009 0.185753 250
252 2 257.869786 58.78433 58.8624568 0.185753 251
253 2 258.262212 58.6125875 58.6380344 0.185753 252
254 2 258.633828 58.7005533 58.3599478 0.185753 253
255 2 258.992136 58.7443559 58.0735777 0.185753 254
256 2 259.310444 58.6557574 57.7620166 0.185753 255
257 2 259.509406 58.6358663 57.4592916 0.185753 256
258 2 259.794066 58.5418935 57.1457175 0.185753 257
259 2 260.051678 58.5707235 56.8537492 0.185753 258
260 2 260.155452 58.6195014 56.5607901 0.185753 259
261 2 260.215477 58.6151448 56.2568807 0.185753 260
262 2 260.297793 58.4313292 55.9208539 0.185753 261
263 2 260.478561 58.1857052 55.5771624 0.185753 262
264 2 260.542269 57.925592 55.2288803 0.185753 263
265 2 260.546722 57.6955979 54.8890597 0.185753 264
266 2 260.490367 57.5724054 54.5798189 0.185753 265
267 2 260.713213 57.3227799 54.2904261 0.304662 266
268 2 261.042503 56.9952773 54.0798029 0.486348 267
269 2 261.405115 56.6813518 53.8011418 0.495337 268
270 2 261.775477 56.4009687 53.4571119 0.478521 269
271 2 262.120513 56.1398842 53.1162829 0.382015 270
272 2 262.390105 55.9384054 52.784086 0.237997 271
273 2 262.459049 55.8973298 52.4739017 0.489602 272
274 2 262.404572 55.8574508 52.1604396 0.360079 273
275 2 262.569499 55.6743773 51.8334565 0.48021 274
276 2 262.72515 55.4687864 51.5121209 0.185753 275
277 2 263.023301 55.3548998 51.2398174 0.185753 276
278 2 263.382387 55.0868376 51.0112733 0.185753 277
279 2 263.769366 54.7021844 50.9429318 0.316458 278
280 2 264.159787 54.356317 50.7383994 0.495321 279
281 2 264.179073 54.2157018 50.4085546 0.474768 280
282 2 264.214406 54.2596431 50.1126598 0.433569 281
283 2 264.311775 54.4163355 49.8414163 0.330282 282
284 2 264.579343 54.7266907 49.6104892 0.185753 283
285 2 264.91722 54.9242785 49.3735425 0.185753 284
286 2 265.282803 55.0711974 49.1551967 0.185753 285
287 2 265.66049 55.17749 48.9973357 0.185753 286
288 2 266.045916 55.2114245 49.0008766 0.185753 287
289 2 266.424265 55.3005923 48.8587141 0.185753 288
290 2 266.790818 55.3950125 48.6861371 0.185753 289
291 2 267.128395 55.4490958 48.5664567 0.185753 290
292 2 267.381543 55.4927109 48.3516477 0.185753 291
293 2 267.418346 55.4276021 48.08081 0.185753 292
294 2 267.66906 55.5379128 47.8735749 0.185753 293
295 2 268.000096 55.7920361 47.7763663 0.185753 294
296 2 268.356294 55.977695 47.5834684 0.185753 295
297 2 268.707131 56.1372458 47.3536209 0.43102 296
298 2 269.015548 56.2856511 47.1072421 0.377797 297
299 2 269.20076 56.4256226 46.8469265 0.425293 298
300 2 269.454316 56.5786479 46.5922965 0.414812 299
301 2 269.639564 56.7511597 46.3363458 0.342741 300
302 2 269.948041 56.9969712 46.1025469 0.344471 301
303 2 270.297341 57.4139691 45.9033386 0.495327 302
304 2 270.540931 57.5368096 45.6437218 0.360385 303
305 2 270.634859 57.6338462 45.3692758 0.452265 304
306 2 270.677375 57.6818071 45.0824517 0.490693 305
307 2 270.713385 58.0476619 44.8537647 0.495342 306
308 2 270.785593 58.5374014 44.6511592 0.495342 307
309 2 270.971872 59.0809802 44.467459 0.492413 308
310 2 271.063748 59.6324983 44.2793023 0.495344 309
311 2 270.937811 59.3637779 43.9227506 0.495335 310
312 2 270.688295 59.1398065 43.565069 0.353671 311
313 2 270.467882 59.0846296 43.2405886 0.185753 312
314 2 270.457974 59.053913 42.9363491 0.246473 313
315 2 270.65126 58.8955477 42.6237616 0.185753 314
316 2 270.372954 58.9263512 42.3211928 0.185753 315
317 2 270.218151 58.8983046 42.0276442 0.185753 316
318 2 270.034178 58.6606659 41.7242055 0.185753 317
319 2 270.039241 58.3299658 41.5049038 0.185753 318
320 2 270.239775 58.019752 41.2354642 0.495337 319
321 2 270.638782 58.1525335 41.2120819 0.441527 320
322 2 271.040014 58.2607835 41.400096 0.185753 321
323 2 271.442412 58.5393018 41.6732712 0.185753 322
324 2 271.844738 58.9105816 41.9087275 0.185753 323
325 2 272.247757 59.2697826 42.2215028 0.185753 324
326 2 272.606676 59.3446286 42.1498414 0.185753 325
327 2 272.923657 59.4630945 41.9710135 0.185753 326
328 2 273.116145 59.5894432 41.7443797 0.185753 327
329 2 273.37811 59.7258238 41.515706 0.185753 328
330 2 273.571609 59.8539379 41.2942121 0.185753 329
331 2 273.891555 59.9767664 41.1301747 0.185753 330
332 2 274.257629 60.0619644 41.0973566 0.185753 331
333 2 274.634327 60.1655219 41.1300271 0.185753 332
334 2 274.99646 60.3626604 41.228745 0.185753 333
335 2 275.301549 60.5108878 41.1095798 0.314997 334
336 2 275.453561 60.6070693 40.8945117 0.398322 335
337 2 275.605488 60.6214432 40.6391488 0.23022 336
338 2 275.911609 60.8801964 40.438802 0.185753 337
339 2 276.275823 61.051454 40.2535962 0.185753 338
340 2 276.661169 61.1549323 40.1404561 0.185753 339
341 2 277.050952 61.2701716 39.9591368 0.185753 340
342 2 277.433515 61.3623781 39.7723405 0.185753 341
343 2 277.789659 61.3744833 39.6381166 0.344028 342
344 2 278.072711 61.2972816 39.3979152 0.356693 343
345 2 278.165152 61.3439871 39.1378719 0.381431 344
346 2 278.160211 61.4347762 38.8685694 0.486051 345
347 2 278.053797 61.5334622 38.591008 0.486073 346
348 2 278.1425 61.6319779 38.3210383 0.484613 347
349 2 278.113748 61.681095 38.0356865 0.495215 348
350 2 277.93969 61.6020912 37.7196016 0.39265 349
351 2 277.850528 61.6488114 37.4304761 0.453653 350
352 2 277.757531 61.7409009 37.1494624 0.482534 351
353 2 277.568042 61.8429961 36.8654822 0.49528 352
354 2 277.494021 61.9513421 36.5884245 0.482469 353
355 2 277.461325 62.0468232 36.3110968 0.449919 354
356 2 277.437019 62.0971744 36.0258404 0.185753 355
357 2 277.396334 62.0246937 35.7169471 0.185753 356
358 2 277.300305 62.0712637 35.4273 0.185753 357
359 2 277.052307 62.1557836 35.1368474 0.185753 358
360 2 276.803836 62.2577355 34.8493812 0.185753 359
361 2 276.705243 62.3751717 34.5726875 0.185753 360
362 2 276.656623 62.4979438 34.2996829 0.185753 361
363 2 269.845156 58.0486745 41.06721 0.299905 320
364 2 269.45788 58.0199207 41.0458514 0.185753 363
365 2 269.089245 57.940739 41.1907516 0.185753 364
366 2 268.766145 57.8887757 41.4115283 0.185753 365
367 2 268.559823 57.9674359 41.6923179 0.185753 366
368 2 268.260056 57.9301031 41.9522142 0.185753 367
369 2 271.051443 58.8988544 42.7259404 0.185753 315
370 2 271.450237 58.9951227 42.6187673 0.185753 369
371 2 271.848855 59.1265197 42.4332232 0.185753 370
372 2 272.247757 59.2697826 42.2215028 0.185753 371
373 2 271.464515 59.8881843 44.501571 0.495342 310
374 2 271.864425 60.0557319 44.5561227 0.185753 373
375 2 272.263358 60.2748221 44.4652723 0.185753 374
376 2 272.66225 60.6130928 44.3794718 0.185753 375
377 2 273.06144 60.8234187 44.3737645 0.185753 376
378 2 273.458791 61.0886722 44.4111047 0.185753 377
379 2 273.850197 61.2157132 44.4192231 0.185753 378
380 2 274.225369 61.3063472 44.3770075 0.185753 379
381 2 274.557523 61.4265131 44.2134469 0.185753 380
382 2 274.77837 61.5470828 44.0082136 0.185753 381
383 2 275.110586 61.6632666 43.8274239 0.185753 382
384 2 275.485923 61.7414838 43.7332344 0.185753 383
385 2 275.877397 61.8365272 43.6040268 0.185753 384
386 2 276.275702 61.8945227 43.5547763 0.185753 385
387 2 276.676385 61.9512873 43.5100904 0.185753 386
388 2 277.077049 62.0422148 43.399774 0.185753 387
389 2 277.476879 62.1109747 43.359248 0.185753 388
390 2 277.872229 62.2063196 43.3236744 0.185753 389
391 2 278.254815 62.4043029 43.2339726 0.185753 390
392 2 278.60545 62.7569679 43.2481684 0.367498 391
393 2 278.8704 63.1711383 43.2827738 0.259441 392
394 2 278.910123 63.6180771 43.2765413 0.185753 393
395 2 278.763711 64.1204626 43.1487532 0.185753 394
396 2 278.689822 64.6462709 42.987235 0.495308 395
397 2 278.671934 64.5125191 42.6702872 0.480752 396
398 2 278.638562 64.5389891 42.3810834 0.451471 397
399 2 278.55767 64.6250731 42.1004799 0.364354 398
400 2 278.34958 64.7292264 41.817692 0.185753 399
401 2 278.210189 64.8449153 41.5399085 0.185753 400
402 2 278.001079 64.9599203 41.258975 0.379272 401
403 2 277.916459 65.0789447 40.9842068 0.452443 402
404 2 277.872362 65.1930164 40.7103759 0.475959 403
405 2 277.825304 65.288196 40.4330513 0.185753 404
406 2 277.728634 65.331644 40.1442609 0.185753 405
407 2 277.487916 65.6633106 39.9009911 0.185753 406
408 2 277.26232 66.0805961 39.6738769 0.185753 407
409 2 277.225109 66.4680489 39.4497946 0.185753 408
410 2 277.336377 66.6628683 39.1974428 0.185753 409
411 2 277.30638 66.7133461 38.9129618 0.185753 410
412 2 277.50764 66.9820199 38.6774072 0.185753 411
413 2 277.737944 67.1688497 38.4278794 0.185753 412
414 2 277.826464 67.3153946 38.165157 0.185753 413
415 2 277.86083 67.4407969 37.8964277 0.457768 414
416 2 277.874394 67.5428218 37.6226618 0.185753 415
417 2 277.879734 67.5957848 37.3398009 0.185753 416
418 2 277.881306 67.5247778 37.0346822 0.185753 417
419 2 277.882433 67.5526904 36.7470992 0.185753 418
420 2 278.71387 64.9817148 43.2442037 0.474943 396
421 2 278.759418 65.3580947 43.4135716 0.185753 420
422 2 278.871024 65.7328464 43.5905521 0.185753 421
423 2 278.755706 66.0485785 43.8595422 0.185753 422
424 2 278.699291 66.3486208 44.1652734 0.185753 423
425 2 278.561315 66.9550725 44.1709388 0.185753 424
426 2 278.283112 67.342916 44.0370939 0.185753 425
427 2 277.99096 67.7869147 43.9180533 0.185753 426
428 2 277.794745 68.2067108 43.9101913 0.185753 427
429 2 277.496268 68.6130533 43.9332318 0.495334 428
430 2 277.878537 69.1386783 43.7488544 0.185753 429
431 2 278.238503 69.6390646 43.558057 0.185753 430
432 2 278.530874 70.0683579 43.3513958 0.238613 431
433 2 278.64264 70.3119691 43.1055517 0.381034 432
434 2 278.685524 70.4849818 42.8449279 0.450827 433
435 2 278.702456 70.6313598 42.5787359 0.48797 434
436 2 278.710531 70.7686241 42.3106182 0.495306 435
437 2 277.592712 68.7616345 44.2554829 0.40246 429
438 2 277.783268 68.7801966 44.5583037 0.495342 437
439 2 277.855341 68.8032772 44.8573343 0.468481 438
440 2 277.880782 68.982263 45.1821666 0.594501 439
441 2 277.882929 69.2196142 45.5164763 0.474187 440
442 2 277.861591 69.4778737 45.8536788 0.452061 441
443 2 277.792895 69.7422048 46.1902952 0.494481 442
444 2 278.009492 70.015549 46.5390764 0.408305 443
445 2 278.32153 70.2898724 46.8912651 0.185753 444
446 2 278.448974 66.1327956 44.5896938 0.185753 424
447 2 278.349062 65.9720534 44.9174055 0.185753 446
448 2 278.297979 65.8338231 45.206428 0.464054 447
449 2 278.242978 65.7077933 45.4759309 0.185753 448
450 2 278.127573 65.5956439 45.7255623 0.185753 449
451 2 277.834969 65.5126069 45.9348886 0.185753 450
452 2 277.475517 65.5179679 46.0631682 0.185753 451
453 2 277.094468 65.6322492 46.2592854 0.185753 452
454 2 276.713011 65.6997834 46.3968631 0.185753 453
455 2 276.353436 65.8039922 46.6345831 0.185753 454
456 2 276.057739 65.780316 46.8877772 0.185753 455
457 2 275.932228 65.7488368 47.161011 0.37917 456
458 2 275.85002 65.805106 47.4572081 0.185753 457
459 2 275.727376 65.7214314 47.7285222 0.296498 458
460 2 275.440551 65.5414335 47.975817 0.185753 459
461 2 275.105133 65.2279312 48.1971442 0.185753 460
462 2 274.787615 65.0220321 48.4387587 0.185753 461
463 2 274.572288 64.8615064 48.6935477 0.185753 462
464 2 274.242399 64.711761 48.9450033 0.185753 463
465 2 273.869761 64.5660572 49.1953271 0.185753 464
466 2 273.483152 64.4217212 49.4454559 0.185753 465
467 2 270.698165 57.4822998 46.1408419 0.39462 303
468 2 271.096899 57.7087668 46.3048767 0.427027 467
469 2 271.496575 57.8539506 46.4482779 0.346094 468
470 2 271.897474 58.0351114 46.6824759 0.185753 469
471 2 272.299096 58.0916581 46.8556387 0.185753 470
472 2 272.703006 58.0541307 47.1104075 0.185753 471
473 2 273.108046 57.9807911 47.3953475 0.185753 472
474 2 273.513796 57.895009 47.6899254 0.495312 473
475 2 275.642392 54.3294591 51.9732098 0 474
476 2 275.535944 54.3431809 51.6734403 0.185753 475
477 2 275.33088 54.2486723 51.3527651 0.185753 476
478 2 275.225588 54.2862262 51.0661875 0.185753 477
479 2 275.12252 54.3726346 50.8064441 0.185753 478
480 2 275.327797 54.495318 50.6194185 0.185753 479
481 2 275.653191 54.6337831 50.5702143 0.185753 480
482 2 276.022854 54.9042755 50.5829404 0.185753 481
483 2 276.409383 55.1211555 50.5728443 0.185753 482
484 2 276.796479 55.4803329 50.5038981 0.185753 483
485 2 277.178655 55.7655841 50.4879447 0.264422 484
486 2 277.537409 55.8107645 50.4126953 0.447416 485
487 2 277.823857 56.0733872 50.2489064 0.495342 486
488 2 277.929793 56.2436532 50.0145242 0.492157 487
489 2 277.967069 56.3695776 49.7518 0.475003 488
490 2 277.979013 56.454601 49.4743752 0.490209 489
491 2 277.983624 56.4611509 49.1810721 0.493707 490
492 2 277.98944 56.7046722 48.9263905 0.431294 491
493 2 278.010659 56.8746832 48.6601755 0.470848 492
494 2 278.074383 57.0184674 48.3918969 0.485941 493
495 2 278.249985 57.1568526 48.1287153 0.390199 494
496 2 278.314437 57.2860059 47.8583085 0.45563 495
497 2 278.337301 57.4117483 47.5853395 0.482068 496
498 2 278.346416 57.5363845 47.3116293 0.495316 497
499 2 263.802902 53.8286059 50.873156 0.422392 280
500 2 263.455868 53.3497315 50.9567319 0.409747 499
501 2 263.134529 53.0204936 50.8829521 0.495342 500
502 2 262.890084 52.9753437 50.6737661 0.463032 501
503 2 262.877712 53.0681303 50.4267781 0.464718 502
504 2 263.096503 53.2744787 50.1828652 0.442951 503
505 2 263.388445 53.6676197 49.9664916 0.495329 504
506 2 261.050076 56.7518517 53.4955383 0.596328 269
507 2 260.737203 56.7852026 53.1847667 0.557565 506
508 2 260.549591 56.7053519 52.8573959 0.495342 507
509 2 260.29396 56.7452811 52.5499081 0.495342 508
510 2 260.109927 56.835554 52.2542534 0.489678 509
511 2 259.81981 56.9480376 51.9594857 0.492521 510
512 2 259.527143 57.085202 51.6695628 0.49534 511
513 2 259.331624 57.2729854 51.3925389 0.407144 512
514 2 259.042715 57.5808947 51.1359004 0.481948 513
515 2 258.771609 57.7727946 50.8582623 0.185753 514
516 2 258.635315 57.9277532 50.5777927 0.185753 515
517 2 258.681698 58.4613127 50.3776869 0.185753 516
518 2 258.785746 58.9788842 50.1787886 0.185753 517
519 2 259.059547 59.451203 49.9816432 0.185753 518
520 2 259.39989 59.7999827 49.775725 0.185753 519
521 2 259.764112 60.2515379 49.625683 0.456818 520
522 2 260.1383 60.7055586 49.5664177 0.487135 521
523 2 260.517068 61.063892 49.7220678 0.446478 522
524 2 260.898491 61.36691 49.867139 0.302022 523
525 2 261.282637 61.4827936 50.0473106 0.493532 524
526 2 261.667484 61.634895 50.1464076 0.185753 525
527 2 262.055156 61.5395743 50.163371 0.185753 526
528 2 262.44282 61.5140538 50.1831285 0.185753 527
529 2 262.830791 61.5200498 50.2082823 0.185753 528
530 2 263.219099 61.5500208 50.2464596 0.185753 529
531 2 263.607721 61.6195816 50.3178266 0.185753 530
532 2 263.996351 61.7828497 50.4750467 0.185753 531
533 2 264.385661 61.8819954 50.4934938 0.185753 532
534 2 264.77476 62.0000166 50.3729302 0.185753 533
535 2 270.299931 63.3736164 53.2637269 0 534
536 2 270.211487 63.0674809 53.09071 0.465782 535
537 2 270.030697 62.8657014 52.818844 0.414964 536
538 2 269.97343 62.8761068 52.5473679 0.379747 537
539 2 269.985254 62.9884799 52.2815127 0.434616 538
540 2 270.080897 63.1937854 52.0318435 0.414097 539
541 2 270.359047 63.5751424 51.8248974 0.185753 540
542 2 270.705518 63.9587777 51.6329365 0.185753 541
543 2 271.072534 64.1742346 51.4426748 0.185753 542
544 2 271.429033 64.2954252 51.3176027 0.185753 543
545 2 271.731164 64.4252442 51.1117764 0.185753 544
546 2 271.881793 64.551999 50.8722653 0.185753 545
547 2 258.58585 57.5916459 50.3135075 0.185753 516
548 2 258.480766 57.2334258 50.1521656 0.185753 547
549 2 258.206656 56.9290971 50.0154405 0.185753 548
550 2 257.864993 56.8136304 49.8605783 0.185753 549
551 2 257.500183 56.6578181 49.8282655 0.185753 550
552 2 257.130554 56.3074658 49.8970134 0.185753 551
553 2 256.758747 55.9665659 49.9432472 0.185753 552
554 2 256.384686 55.8502871 49.819299 0.481764 553
555 2 256.018901 55.7252799 49.6954652 0.185753 554
556 2 255.678614 55.347968 49.7423535 0.185753 555
557 2 255.394666 54.8962573 49.811952 0.185753 556
558 2 255.25357 54.4755061 49.777075 0.386128 557
559 2 255.103334 54.1061074 49.6807276 0.395785 558
560 2 255.165968 53.7400337 49.7974083 0.45609 559
561 2 255.10872 53.5759602 50.0256808 0.497843 560
562 2 255.253905 53.5687628 50.3155815 0.563119 561
563 2 255.373677 53.3885072 50.5869639 0.452967 562
564 2 255.201169 52.9757854 50.817106 0.368192 563
565 2 254.931443 52.4834147 51.0346123 0.49533 564
566 2 258.555575 58.3560623 58.9063334 0.185753 253
567 2 258.745445 57.9591461 59.1470106 0.185753 566
568 2 259.00113 57.5721635 59.3923263 0.300766 567
569 2 259.164701 57.3478501 59.6641416 0.185753 568
570 2 259.391771 57.1872969 59.9494939 0.384219 569
571 2 259.509467 57.0442509 60.2348035 0.495316 570
572 2 255.542351 58.6487364 61.0050419 0.338133 244
573 2 255.546547 58.5850338 61.300052 0.185753 572
574 2 255.554495 58.4051058 61.5751305 0.185753 573
575 2 255.568014 58.0569523 61.8216442 0.185753 574
576 2 255.580648 57.746138 62.0753149 0.185753 575
577 2 255.598243 57.2913431 62.305196 0.185753 576
578 2 255.617267 56.7946868 62.5290248 0.185753 577
579 2 255.634571 56.3197262 62.7575671 0.185753 578
580 2 255.644567 55.9553407 63.0054231 0.486946 579
581 2 255.633794 55.9045663 63.3056708 0.442664 580
582 2 255.598731 55.8162076 63.5991971 0.425881 581
583 2 255.49649 55.7352734 63.8922393 0.298996 582
584 2 255.217043 55.7150072 64.1902646 0.185753 583
585 2 254.880852 55.444144 64.4458432 0.185753 584
586 2 254.520835 55.2341977 64.7114384 0.495328 585
587 2 252.230373 54.0262695 66.0124834 0 586
588 2 251.899561 53.8728425 66.293131 0.185753 587
589 2 251.619651 53.7183247 66.5755909 0.185753 588
590 2 251.491237 53.5623869 66.8619093 0.185753 589
591 2 251.378257 53.3954071 67.1456961 0.185753 590
592 2 251.160307 53.1974119 67.4178088 0.185753 591
593 2 250.999642 52.9276397 67.6682393 0.185753 592
594 2 250.727686 52.463931 67.8532703 0.185753 593
595 2 250.439986 51.9631702 67.9451615 0.185753 594
596 2 250.224622 51.3994055 68.1179016 0.185753 595
597 2 250.235386 50.8418296 68.3310373 0.185753 596
598 2 250.079333 50.3487291 68.5641734 0.327636 597
599 2 249.972077 50.0714239 68.8373707 0.482267 598
600 2 249.799062 49.8910815 69.1269388 0.495342 599
601 2 249.766497 49.7989711 69.4342648 0.495374 600
602 2 249.83316 49.861367 69.7680993 0.590915 601
603 2 250.064763 49.8210645 70.0896728 0.743009 602
604 2 246.525153 61.4008886 67.1242158 0.185753 213
605 2 246.694779 60.9185668 67.2195103 0.185753 604
606 2 246.900107 60.4757387 67.2640012 0.185753 605
607 2 246.945857 60.1950846 67.0692686 0.2745 606
608 2 246.869484 60.0828327 66.7992646 0.296093 607
609 2 246.979815 59.8827448 66.484335 0.401794 608
610 2 246.999413 59.6880081 66.1585642 0.362511 609
611 2 246.939381 59.5919846 65.8554569 0.185753 610
612 2 246.745959 59.3611894 65.5618517 0.185753 611
613 2 246.595467 59.0457365 65.3537381 0.185753 612
614 2 246.322894 58.7579733 65.0930612 0.185753 613
615 2 246.024491 58.4941241 64.8890489 0.185753 614
616 2 245.763898 58.4144242 64.6177473 0.185753 615
617 2 245.662403 58.2924911 64.3073728 0.185753 616
618 2 245.609089 58.3006375 64.0075214 0.185753 617
619 2 246.473501 54.2816064 63.3854162 0 618
620 2 246.462351 54.1534703 63.6782492 0.480705 619
621 2 246.435938 54.044166 63.9741212 0.451274 620
622 2 246.363796 53.9934917 64.278482 0.21026 621
623 2 246.178905 53.6393341 64.5337319 0.185753 622
624 2 246.058153 53.2321973 64.783493 0.185753 623
625 2 245.868438 52.9828916 65.0570034 0.446299 624
626 2 245.792014 52.7935284 65.3428216 0.476257 625
627 2 245.748543 52.6301823 65.6338673 0.480235 626
628 2 245.690395 52.4852484 65.9280138 0.490605 627
629 2 245.554946 52.3700445 66.2258876 0.463619 628
630 2 245.577642 52.3235494 66.5374572 0.420584 629
631 2 245.776351 52.4569245 66.8795514 0.49534 630
632 0 221.341456 72.9768664 77.4002221 0.185753 139
633 0 221.39312 72.8254803 77.0880037 0.185753 632
634 0 221.513123 72.6097648 76.8063525 0.185753 633
635 0 221.807467 72.3414816 76.6222553 0.185753 634
636 0 222.164705 72.0912902 76.3825818 0.185753 635
637 0 222.547621 71.8245182 76.1784953 0.185753 636
638 0 222.94565 71.4901878 76.1371104 0.185753 637
639 0 223.341055 71.2150553 75.9502166 0.185753 638
640 0 216.537458 75.0720743 77.539569 0.493853 128
641 0 216.1452 75.1186786 77.3935984 0.488988 640
642 0 215.751349 75.1856489 77.2129216 0.478279 641
643 0 215.357835 75.2257801 77.1400963 0.45031 642
644 0 214.961467 75.2877026 77.1260855 0.398091 643
645 0 214.556855 75.4417409 77.1808225 0.235282 644
646 0 214.152564 75.6158192 77.0354884 0.39539 645
647 0 213.742216 75.869681 76.8692171 0.429649 646
648 0 213.33983 75.9864742 76.7925623 0.493387 647
649 0 212.937083 76.0900629 76.7542607 0.495276 648
650 0 212.525858 76.2912237 76.7418139 0.440213 649
651 0 212.117361 76.4399127 76.7213472 0.481436 650
652 0 211.699561 76.6915977 76.6988551 0.479419 651
653 0 211.279032 76.9456029 76.630978 0.523185 652
654 0 210.863712 76.9820248 76.7290212 0.593578 653
655 0 210.434424 76.9635376 76.8186023 0.520897 654
656 0 209.959269 76.9978478 76.7163469 0.487701 655
657 0 209.366228 77.0048767 76.6475815 0.49295 656
658 3 208.462215 76.9978977 76.5710485 0.49534 657
659 3 208.224154 76.6690359 76.4697149 0.185753 658
660 3 208.124631 76.3804775 76.3415046 0.185753 659
661 3 208.035889 76.2065978 76.1039839 0.185753 660
662 3 208.248131 76.226873 75.8945198 0.185753 661
663 3 208.569699 76.3362214 75.7766796 0.185753 662
664 3 208.917295 76.635519 75.6050132 0.185753 663
665 3 208.983814 76.4914263 77.0513049 0.185753 658
666 3 209.184128 76.0665015 77.4008258 0.185753 665
667 3 209.233746 75.7802276 77.7132453 0.185753 666
668 3 209.180577 75.4671974 77.9986126 0.185753 667
669 3 208.941038 75.2960742 78.2846695 0.185753 668
670 3 208.678037 75.2238054 78.5802694 0.185753 669
671 3 208.532456 75.3064262 78.9029768 0.495328 670
672 3 208.022656 77.3083333 76.9298011 0.241167 658
673 3 207.602145 77.4501716 76.9801289 0.38662 672
674 3 207.189508 77.4515376 77.101765 0.370917 673
675 3 206.778815 77.439907 77.1431013 0.464941 674
676 3 206.368735 77.4102607 77.1736838 0.474521 675
677 3 205.959383 77.3398496 77.2524738 0.453887 676
678 3 205.551708 77.2849042 77.1839268 0.391924 677
679 3 205.151413 77.0783599 77.2302316 0.423629 678
680 3 204.739959 77.0050234 77.2076326 0.4961 679
681 3 204.320275 76.9997649 77.1207506 0.613133 680
682 3 203.888818 76.947053 77.2137654 0.718018 681
683 3 203.43037 76.9213572 77.3039753 0.632895 682
684 3 202.904127 77.0240994 77.2051687 0.546435 683
685 3 202.202184 77.3658693 76.8462328 0.495337 684
686 3 202.022131 77.7084773 76.5866536 0.377165 685
687 3 201.69451 77.9094869 76.3265858 0.492999 686
688 3 201.314614 78.0639504 76.1369319 0.559382 687
689 3 200.926021 78.3376286 75.8562131 0.400851 688
690 3 200.599648 78.5332723 75.4903272 0.459388 689
691 3 200.009364 78.7300341 74.9759506 0.185753 690
692 3 200.192486 79.2472282 75.2933334 0.185753 691
693 3 200.201915 79.6449047 75.5060062 0.185753 692
694 3 200.082695 79.9538554 75.7810576 0.185753 693
695 3 199.750501 80.2301253 76.0459437 0.185753 694
696 3 199.336361 80.510471 76.2473015 0.185753 695
697 3 198.89098 80.8359314 76.2681218 0.185753 696
698 3 198.437851 81.0628423 76.4171397 0.185753 697
699 3 197.992061 81.1790694 76.5262686 0.185753 698
700 3 197.539499 81.4298055 76.4317845 0.185753 699
701 3 197.100668 81.5978903 76.329353 0.185753 700
702 3 196.671135 81.8671895 76.1480445 0.185753 701
703 3 196.296013 82.0420621 75.9982445 0.185753 702
704 3 196.035644 82.3153791 75.7630175 0.185753 703
705 3 196.105332 82.4987091 75.5004284 0.185753 704
706 3 196.139806 82.6455182 75.2180722 0.185753 705
707 3 199.604712 78.4456198 75.0291989 0.185753 691
708 3 199.186775 78.2586807 75.2106554 0.185753 707
709 3 198.766435 78.110776 75.4287196 0.185753 708
710 3 198.353185 77.9832327 75.6276778 0.476679 709
711 3 197.964612 77.8787207 75.731877 0.450067 710
712 3 197.643195 77.7102715 75.8748208 0.392707 711
713 3 197.499358 77.3274474 76.2295301 0.495334 712
714 3 197.553683 76.7578288 76.0836086 0.185753 713
715 3 197.591425 76.3564269 75.8793406 0.185753 714
716 3 197.614361 75.9780136 75.7615278 0.185753 715
717 3 197.61098 75.6144079 75.6562285 0.185753 716
718 3 197.543908 75.2721525 75.5019924 0.185753 717
719 3 197.310085 74.8661854 75.4935714 0.185753 718
720 3 197.076184 74.4951898 75.3904249 0.185753 719
721 3 197.008131 74.1821296 75.162698 0.185753 720
722 3 197.002864 73.8744232 74.9318846 0.185753 721
723 3 197.019765 73.5257544 74.8161408 0.185753 722
724 3 197.044334 73.1613636 74.7436233 0.185753 723
725 3 197.070157 72.7911368 74.6859072 0.185753 724
726 3 197.09264 72.4197411 74.6293211 0.185753 725
727 3 197.104393 72.0513162 74.5612323 0.185753 726
728 3 197.088057 71.6936947 74.4573908 0.185753 727
729 3 196.999018 71.3660666 74.2577592 0.185753 728
730 3 196.714928 71.0069077 74.1113515 0.185753 729
731 3 196.355617 70.6631968 73.9461357 0.185753 730
732 3 195.967922 70.4005021 73.6720979 0.185753 731
733 3 195.565321 70.2588109 73.3958825 0.185753 732
734 3 195.1714 70.019857 73.1774662 0.185753 733
735 3 194.802517 69.8627086 72.8754351 0.185753 734
736 3 194.493313 69.9428823 72.5699777 0.185753 735
737 3 194.38532 69.8854793 72.2474049 0.185753 736
738 3 194.336964 69.9107016 71.9344664 0.185753 737
739 3 196.775136 77.6486828 75.9339938 0.378657 713
740 3 196.226819 77.8435046 75.6637914 0.185753 739
741 3 195.739903 78.0158527 75.4845844 0.185753 740
742 3 195.297949 77.8793395 75.5097814 0.185753 741
743 3 194.858842 77.8025707 75.5342575 0.185753 742
744 3 194.419531 77.7331198 75.6140169 0.185753 743
745 3 193.979567 77.7378793 75.5549519 0.185753 744
746 3 193.53397 77.7369152 75.6361054 0.185753 745
747 3 193.077397 77.8676266 75.6653823 0.185753 746
748 3 192.629418 77.9176653 75.6627874 0.495332 747
749 3 192.222177 78.3691627 75.3798427 0.185753 748
750 3 191.881525 78.8201693 75.1122985 0.185753 749
751 3 191.741491 79.2735754 74.8927097 0.185753 750
752 3 191.697732 79.7037203 74.7661012 0.185753 751
753 3 191.746202 80.1689535 74.5645944 0.185753 752
754 3 191.971353 80.6556531 74.3508913 0.185753 753
755 3 191.607018 80.6956813 74.0108607 0.185753 754
756 3 191.313608 80.7001132 73.6720284 0.185753 755
757 3 191.231117 80.6024837 73.337321 0.185753 756
758 3 191.230559 80.5731613 73.0174445 0.185753 757
759 3 191.30541 80.4796444 72.6959158 0.185753 758
760 3 191.482112 80.4967448 72.3958758 0.185753 759
761 3 191.494517 80.5034307 72.0824551 0.185753 760
762 3 191.347853 80.4038932 71.7443545 0.185753 761
763 3 191.27962 80.4040967 71.4247514 0.185753 762
764 3 191.820443 80.9923718 74.4594427 0.185753 754
765 3 191.562175 81.4007854 74.3301197 0.185753 764
766 3 191.414059 81.8429144 74.1339921 0.185753 765
767 3 191.392462 82.4571826 73.8899515 0.185753 766
768 3 191.428468 82.8382478 73.6231918 0.185753 767
769 3 191.554564 83.2634785 73.3699688 0.185753 768
770 3 191.497693 83.6528528 73.0986228 0.185753 769
771 3 191.239566 83.9221409 72.7967627 0.185753 770
772 3 190.954544 84.2704442 72.5029288 0.185753 771
773 3 190.831448 84.6068369 72.2216574 0.185753 772
774 3 190.784628 84.7968855 71.9291297 0.185753 773
775 3 190.761529 84.9317733 71.632264 0.185753 774
776 3 190.732574 85.0481685 71.3331505 0.185753 775
777 3 190.661484 85.1648027 71.0310812 0.185753 776
778 3 190.469198 85.301234 70.7218638 0.185753 777
779 3 190.387755 85.5322623 70.4349278 0.185753 778
780 3 190.37013 85.6219745 70.135807 0.185753 779
781 3 190.388316 85.5654463 69.8211709 0.185753 780
782 3 190.404144 85.5836429 69.5165748 0.185753 781
783 3 191.618812 82.2520592 74.7122925 0.185753 766
784 3 191.679066 82.506026 75.1399755 0.185753 783
785 3 191.695811 82.5948173 75.4985427 0.185753 784
786 3 191.686442 82.7143661 75.8417302 0.185753 785
787 3 191.681996 82.7199689 76.1662585 0.185753 786
788 3 192.188603 77.777533 75.8946342 0.48188 748
789 3 191.748721 77.6368944 76.0858695 0.32845 788
790 3 191.313434 77.4965591 76.155031 0.382503 789
791 3 190.888241 77.2483882 76.2062323 0.185753 790
792 3 190.452029 77.0516581 76.3678603 0.185753 791
793 3 190.021156 77.0380193 76.0485951 0.185753 792
794 3 189.597481 76.9352229 75.7543208 0.185753 793
795 3 189.15748 76.9457055 75.576861 0.185753 794
796 3 188.696958 77.0125095 75.6840493 0.185753 795
797 3 188.241129 76.9727793 75.8726691 0.185753 796
798 3 187.925404 77.0475657 75.5356808 0.185753 797
799 3 187.731743 77.1295175 75.2091704 0.185753 798
800 3 187.458958 77.1946773 74.8747294 0.185753 799
801 3 187.269809 77.2441206 74.5453677 0.185753 800
802 3 186.966325 77.2222065 74.1990404 0.185753 801
803 3 186.678703 77.0446967 73.8367656 0.185753 802
804 3 186.515149 76.853396 73.4833975 0.185753 803
805 3 186.264003 76.7339453 73.131313 0.185753 804
806 3 186.104869 76.5093681 72.7753889 0.185753 805
807 3 185.828835 76.2332181 72.4045889 0.185753 806
808 3 187.7718 77.0971366 76.0665966 0.185753 797
809 3 187.320197 77.1143297 76.1445385 0.185753 808
810 3 186.879721 77.0806196 76.2241728 0.185753 809
811 3 186.455271 77.0021126 76.4254553 0.185753 810
812 3 186.075782 76.9467326 76.6808643 0.185753 811
813 3 185.816386 77.0055429 76.9767367 0.337111 812
814 3 185.459292 76.9623152 77.2595567 0.495323 813
815 3 185.017273 76.9705305 77.0237945 0.185753 814
816 3 184.573833 76.91924 76.9052453 0.185753 815
817 3 184.133427 76.7967563 76.828356 0.185753 816
818 3 183.703812 76.5197547 76.7599388 0.185753 817
819 3 183.271739 76.2366188 76.7130049 0.185753 818
820 3 182.823618 76.0925719 76.7217726 0.185753 819
821 3 182.362043 75.9860215 76.8392617 0.185753 820
822 3 181.887015 75.9576295 76.9152804 0.185753 821
823 3 181.414706 75.7346268 76.7220876 0.185753 822
824 3 180.884582 75.418841 76.4611068 0.185753 823
825 3 180.191009 75.1268323 75.9531234 0.185753 824
826 3 179.654908 75.1558933 75.7981261 0.185753 825
827 3 179.49192 75.2963036 75.5834056 0.185753 826
828 3 179.526623 75.5825536 75.4076058 0.185753 827
829 3 179.807456 75.7995227 75.3734852 0.185753 828
830 3 180.189145 75.7304363 75.3636307 0.185753 829
831 3 180.163225 75.5831659 75.0248611 0.185753 830
832 3 180.070464 75.5785579 74.6934564 0.185753 831
833 3 180.258174 75.6484 74.3970898 0.185753 832
834 3 180.012368 75.4466164 74.0329827 0.185753 833
835 3 179.931953 75.3742323 73.6977955 0.185753 834
836 3 179.922095 75.255431 73.3656473 0.185753 835
837 3 179.929271 75.2630143 73.0475501 0.185753 836
838 3 179.944668 75.3010775 72.7336516 0.185753 837
839 3 179.966922 75.3041241 72.4176168 0.185753 838
840 3 180.000923 75.1717122 72.0903081 0.185753 839
841 3 180.034237 75.0629213 71.7655896 0.185753 840
842 3 180.053638 75.1603459 71.4597596 0.185753 841
843 3 180.059299 75.4579493 71.1724655 0.185753 842
844 3 180.726963 75.3995655 74.3852082 0.185753 833
845 3 181.181884 75.2560069 74.3474037 0.185753 844
846 3 181.624804 75.0310975 74.1989035 0.185753 845
847 3 182.002067 74.7438714 74.0900108 0.185753 846
848 3 182.209286 74.451577 73.9031939 0.185753 847
849 3 182.409658 74.1481412 73.7975562 0.185753 848
850 3 182.775324 73.9209502 73.7045195 0.185753 849
851 3 183.191806 73.8844251 73.5252553 0.185753 850
852 3 182.783205 73.5481096 73.1363052 0.185753 851
853 3 183.252256 73.7021439 72.8721693 0.185753 852
854 3 183.29644 73.4160745 72.5266817 0.185753 853
855 3 183.757264 72.9753789 72.8359082 0.185753 854
856 3 183.329746 72.5324231 72.7546477 0.185753 855
857 3 182.903251 71.5912891 72.9412028 0.185753 856
858 3 182.588313 71.3556188 72.5720748 0.185753 857
859 3 182.375582 71.2274913 72.2225529 0.185753 858
860 3 182.472434 71.4243529 71.9316011 0.185753 859
861 3 182.519966 71.5907037 71.6341428 0.185753 860
862 3 182.546813 71.7892791 71.3389924 0.185753 861
863 3 182.560011 72.1146446 71.0567293 0.185753 862
864 3 182.572901 72.3953214 70.7702886 0.185753 863
865 3 182.599236 72.4161323 70.4578222 0.185753 864
866 3 182.622907 72.4864045 70.1508562 0.185753 865
867 3 182.64604 72.5729505 69.8460616 0.185753 866
868 3 182.599642 71.2601816 73.4015086 0.185753 857
869 3 182.482991 70.8607681 73.7478611 0.185753 868
870 3 182.434433 70.4921987 74.0565267 0.185753 869
871 3 182.404924 70.2856372 74.3661301 0.185753 870
872 3 182.382726 70.1397703 74.6763442 0.185753 871
873 3 182.363017 70.0139635 74.9870419 0.185753 872
874 3 184.181863 73.4164056 72.9171714 0.185753 855
875 3 184.153943 73.8042082 72.9567732 0.185753 874
876 3 183.691719 74.2443386 72.6473036 0.185753 875
877 3 183.252256 73.7021439 72.8721693 0.185753 876
878 3 183.629784 74.4258514 73.2992647 0.185753 875
879 3 183.191806 73.8844251 73.5252553 0.185753 878
880 3 184.878735 73.8007296 73.1246204 0.185753 875
881 3 185.44311 73.7946926 73.0705345 0.307457 880
882 3 185.947685 73.6252343 73.006559 0.185753 881
883 3 186.405389 73.3524603 73.1751501 0.185753 882
884 3 186.812898 73.140159 73.440352 0.185753 883
885 3 187.145074 72.8286646 73.7221071 0.185753 884
886 3 187.271805 72.5451559 73.9992047 0.185753 885
887 3 187.33239 72.1118217 74.2419737 0.185753 886
888 3 187.37192 71.5864518 74.4280095 0.185753 887
889 3 187.415235 70.9356882 74.4778223 0.185753 888
890 3 187.011067 70.615754 74.197005 0.185753 889
891 3 186.615604 70.309219 74.0233019 0.185753 890
892 3 186.264505 70.1555483 73.8634336 0.185753 891
893 3 186.061004 70.0579691 73.5948729 0.185753 892
894 3 186.220716 70.2615147 73.338018 0.185753 893
895 3 186.454331 70.4161366 73.0628408 0.185753 894
896 3 186.528183 70.5143194 72.7636274 0.185753 895
897 3 186.500602 70.5482863 72.4476748 0.185753 896
898 3 186.32742 70.44583 72.1051539 0.185753 897
899 3 186.249375 70.446767 71.7811242 0.185753 898
900 3 187.444701 70.3818831 74.9363196 0.185753 889
901 3 187.505875 69.8765132 75.2802434 0.185753 900
902 3 187.651935 69.412018 75.587765 0.185753 901
903 3 187.568709 68.969267 75.8654565 0.185753 902
904 3 187.621463 68.6588101 76.1609303 0.45494 903
905 3 187.860179 68.6711921 76.503717 0.495325 904
906 3 188.587282 68.8871231 76.4511947 0.300368 905
907 3 189.130093 69.2130717 76.277126 0.185753 906
908 3 189.587416 69.4256434 76.038751 0.185753 907
909 3 189.955675 69.5788879 75.7729625 0.185753 908
910 3 190.143916 69.6679262 75.4889414 0.185753 909
911 3 190.330409 69.6720536 75.211441 0.185753 910
912 3 190.668687 69.8729482 75.0164129 0.185753 911
913 3 191.061758 69.9263688 74.9377482 0.185753 912
914 3 191.457517 69.8391382 74.8629484 0.185753 913
915 3 191.774422 69.7548467 75.0362044 0.185753 914
916 3 191.895526 69.6544889 75.2902898 0.185753 915
917 3 191.951498 69.5484974 75.5718609 0.185753 916
918 3 187.407929 68.1230291 76.7202995 0.493484 905
919 3 186.951396 67.5799293 76.9219129 0.489021 918
920 3 186.491995 67.0578965 77.0776373 0.335333 919
921 3 186.033978 66.5970648 77.1099428 0.429518 920
922 3 185.572168 66.1915814 77.1299309 0.438909 921
923 3 185.101313 65.893958 77.2366164 0.365947 922
924 3 184.633221 65.5754555 77.2575377 0.185753 923
925 3 184.162204 65.3785454 77.2918453 0.484548 924
926 3 183.684535 65.1658667 77.4073851 0.346634 925
927 3 183.210079 64.8938956 77.4390953 0.367142 926
928 3 182.733651 64.7541713 77.4955326 0.317905 927
929 3 182.249236 64.6663928 77.6659969 0.37686 928
930 3 181.765285 64.7119502 77.8388258 0.320451 929
931 3 181.289874 64.6999527 77.8620857 0.363426 930
932 3 180.81943 64.676382 77.7924239 0.475595 931
933 3 180.330597 64.5652418 77.9092592 0.471204 932
934 3 179.830473 64.4227227 78.0475263 0.331058 933
935 3 179.317741 64.2735574 78.0630042 0.3427 934
936 3 178.753943 64.0255149 78.0044482 0.326946 935
937 3 178.02866 63.7831958 78.2013283 0.486747 936
938 3 176.905467 63.0652823 78.5300213 0.185753 937
939 3 177.069885 63.2830108 77.9266503 0.203677 938
940 3 176.82642 63.3331574 77.6367256 0.185753 939
941 3 176.410396 63.3194308 77.4027168 0.185753 940
942 3 175.85194 63.1703967 77.3391809 0.185753 941
943 3 175.100767 62.8993594 77.10027 0.185753 942
944 3 174.920247 63.2385202 76.7907086 0.185753 943
945 3 174.993649 63.4483377 76.4863385 0.185753 944
946 3 174.883959 63.5808604 76.1647168 0.185753 945
947 3 174.930748 63.7060588 75.8524863 0.185753 946
948 3 175.150575 63.8393755 75.551929 0.185753 947
949 3 175.255403 63.9578919 75.2433363 0.185753 948
950 3 175.321632 64.0712717 74.9322198 0.185753 949
951 3 175.234813 62.5092547 77.0649997 0.185753 943
952 3 175.034871 62.0866592 76.9962261 0.185753 951
953 3 174.796412 61.6635085 76.8917709 0.185753 952
954 3 174.77963 61.2698598 76.7119579 0.185753 953
955 3 174.467755 60.7601516 76.5952325 0.185753 954
956 3 174.048302 60.0777958 76.4892688 0.185753 955
957 3 173.244476 59.5434548 76.5880247 0.185753 956
958 3 172.664445 59.0811139 76.5625652 0.185753 957
959 3 172.24376 58.6745868 76.4489818 0.185753 958
960 3 172.079002 58.3622836 76.1947736 0.185753 959
961 3 171.991202 58.1225862 75.8888681 0.185753 960
962 3 171.877057 58.0062566 75.5679625 0.185753 961
963 3 171.581904 57.7844893 75.2228214 0.185753 962
964 3 171.447076 57.8719366 74.9929741 0.185753 963
965 3 171.63036 57.9712435 74.871928 0.185753 964
966 3 171.783363 58.0313002 75.0214729 0.185753 965
967 3 171.581904 57.7844893 75.2228214 0.185753 966
968 3 174.702122 60.3144594 76.2170397 0.185753 956
969 3 175.003033 60.5861267 75.9297592 0.185753 968
970 3 175.200676 60.6475309 75.6203061 0.185753 969
971 3 175.477691 60.8549254 75.3273932 0.185753 970
972 3 175.580768 60.8535716 75.0101932 0.185753 971
973 3 175.599728 60.9376336 74.7002632 0.185753 972
974 3 175.523293 61.0816264 74.4014568 0.185753 973
975 3 175.706893 60.9612548 74.119946 0.185753 974
976 3 175.843472 60.7058011 73.8958671 0.185753 975
977 3 176.058058 60.3556382 73.8534879 0.185753 976
978 3 176.106034 59.9195997 73.9622762 0.185753 977
979 3 176.082482 59.4759182 74.0544896 0.185753 978
980 3 175.982554 58.9864741 74.258913 0.185753 979
981 3 175.75559 58.4770228 74.5027801 0.185753 980
982 3 175.705659 57.9978975 74.7733294 0.185753 981
983 3 175.838845 57.5854413 75.0626438 0.185753 982
984 3 175.865064 57.2994196 75.3617788 0.185753 983
985 3 175.844405 56.964895 75.6560355 0.185753 984
986 3 175.814715 56.764262 75.9621238 0.185753 985
987 3 175.781702 56.6082719 76.2721881 0.185753 986
988 3 173.953983 59.5549104 76.9677819 0.185753 956
989 3 173.857902 59.1375579 77.3306126 0.185753 988
990 3 173.726081 58.9259172 77.660857 0.185753 989
991 3 173.466097 58.8205751 77.9749995 0.185753 990
992 3 173.347417 58.8730601 78.3025454 0.185753 991
993 3 173.267701 58.8429297 78.6234296 0.185753 992
994 3 174.613968 63.2740702 77.305501 0.185753 943
995 3 174.125138 63.3706684 77.3658081 0.185753 994
996 3 173.626337 63.3327559 77.3770479 0.185753 995
997 3 173.100092 63.1681996 77.3860181 0.185753 996
998 3 172.518395 63.1631966 77.4681404 0.185753 997
999 3 171.802312 63.0619566 77.3945941 0.185753 998
1000 3 170.702208 63.1027997 77.4717699 0.185753 999
1001 3 170.455509 62.6534608 77.0984761 0.185753 1000
1002 3 170.456663 62.4931866 76.7635121 0.185753 1001
1003 3 170.6734 62.3484676 76.4458348 0.185753 1002
1004 3 170.815469 62.3324583 76.1312745 0.185753 1003
1005 3 170.990191 62.3164569 75.8192276 0.185753 1004
1006 3 171.337962 62.1721798 75.510734 0.185753 1005
1007 3 171.699428 62.0122656 75.2013946 0.185753 1006
1008 3 171.929918 61.9320096 74.8883365 0.185753 1007
1009 3 172.226649 61.7392587 74.5714215 0.185753 1008
1010 3 172.382378 61.4963367 74.2420274 0.185753 1009
1011 3 171.204634 63.6641071 77.1119834 0.185753 1000
1012 3 171.145049 64.0774968 76.9174197 0.185753 1011
1013 3 170.907159 64.2743818 77.0203481 0.185753 1012
1014 3 170.757488 64.1922073 77.2207854 0.185753 1013
1015 3 170.576777 63.8617701 77.4029288 0.185753 1014
1016 3 170.702208 63.1027997 77.4717699 0.185753 1015
1017 3 169.862335 62.5540675 77.8928337 0.185753 1016
1018 3 169.251677 62.1634032 78.2097262 0.185753 1017
1019 3 168.791741 61.6883919 78.4644729 0.185753 1018
1020 3 168.579831 61.2101295 78.6658596 0.185753 1019
1021 3 168.470958 60.7729362 78.7292376 0.185753 1020
1022 3 168.385651 60.347282 78.7481934 0.185753 1021
1023 3 168.267994 59.914668 78.772142 0.185753 1022
1024 3 168.029455 59.4492892 78.8556293 0.185753 1023
1025 3 167.999774 59.0407751 78.8395721 0.185753 1024
1026 3 168.181061 58.6867334 78.739209 0.185753 1025
1027 3 168.245058 58.2899205 78.7581055 0.185753 1026
1028 3 168.285491 57.858328 78.9458277 0.185753 1027
1029 3 168.41601 57.4785666 79.2093201 0.185753 1028
1030 3 168.342176 57.251823 79.4939689 0.185753 1029
1031 3 168.034313 57.0644197 79.7727684 0.185753 1030
1032 3 170.197285 63.6982916 78.1248893 0.185753 1016
1033 3 169.723168 64.0416168 78.4365755 0.226662 1032
1034 3 169.271006 64.0996291 78.7313313 0.185753 1033
1035 3 168.907947 64.0760022 79.0284534 0.185753 1034
1036 3 168.790878 64.0929701 79.3493321 0.185753 1035
1037 3 168.32485 63.8414756 79.6239818 0.185753 1036
1038 3 167.559736 63.2178553 79.8492388 0.185753 1037
1039 3 168.135956 62.7886505 80.1208774 0.185753 1038
1040 3 168.377095 62.398313 80.2873499 0.185753 1039
1041 3 168.55274 62.0628458 80.5466877 0.185753 1040
1042 3 168.41644 61.9349573 80.8295758 0.185753 1041
1043 3 168.328169 61.6265537 81.1090606 0.185753 1042
1044 3 168.267781 61.3521512 81.377202 0.185753 1043
1045 3 168.212399 60.9517413 81.5822785 0.185753 1044
1046 3 168.176704 60.5465261 81.6433993 0.185753 1045
1047 3 168.15812 60.1383078 81.6564442 0.185753 1046
1048 3 168.171411 59.7255272 81.6693165 0.185753 1047
1049 3 168.263547 59.3017276 81.7297406 0.185753 1048
1050 3 168.067662 58.8133419 81.8927124 0.185753 1049
1051 3 167.953333 58.3255284 82.0793491 0.185753 1050
1052 3 167.879499 57.8664355 82.1951412 0.185753 1051
1053 3 167.806464 57.3806915 82.3925432 0.185753 1052
1054 3 167.39853 57.059063 82.6382169 0.185753 1053
1055 3 167.150064 56.9623241 82.8898431 0.185753 1054
1056 3 166.849469 57.1011562 83.0823121 0.185753 1055
1057 3 166.686971 57.3523526 83.0920675 0.185753 1056
1058 3 166.953076 57.5967298 82.9305668 0.185753 1057
1059 3 167.355667 57.5385293 82.6765405 0.185753 1058
1060 3 167.806464 57.3806915 82.3925432 0.185753 1059
1061 3 169.788355 54.9755063 80.3729176 0 1060
1062 3 169.469939 55.0362262 80.6691421 0.185753 1061
1063 3 169.346547 54.9051329 80.950083 0.185753 1062
1064 3 169.337568 54.5624204 81.1850253 0.185753 1063
1065 3 169.506919 54.1771641 81.3335904 0.185753 1064
1066 3 169.597904 53.8394322 81.2334632 0.185753 1065
1067 3 167.042452 63.3056092 80.3463902 0.185753 1038
1068 3 166.534613 63.3317602 80.7138886 0.185753 1067
1069 3 166.009294 63.0532899 81.0088669 0.185753 1068
1070 3 165.487113 62.7449828 81.276337 0.185753 1069
1071 3 164.995573 62.6500407 81.5350395 0.185753 1070
1072 3 164.554713 62.8111502 81.7630042 0.185753 1071
1073 3 164.189823 63.1128608 81.873018 0.185753 1072
1074 3 163.966436 63.4600684 81.9841639 0.185753 1073
1075 3 163.620073 63.7860319 82.1759573 0.185753 1074
1076 3 163.258595 64.134386 82.3228789 0.185753 1075
1077 3 162.966027 64.568674 82.2515953 0.185753 1076
1078 3 162.383825 64.9907746 82.1892289 0.185753 1077
1079 3 162.387409 65.6145466 82.0973118 0.185753 1078
1080 3 162.304835 66.027231 81.8534711 0.185753 1079
1081 3 162.034548 66.5202083 81.5466272 0.185753 1080
1082 3 161.700813 67.0442507 81.2172431 0.185753 1081
1083 3 162.0106 67.1526629 80.9108174 0.185753 1082
1084 3 162.163552 67.2482184 80.5898852 0.185753 1083
1085 3 162.297313 67.3001881 80.265895 0.185753 1084
1086 3 162.53272 67.234477 79.9471322 0.185753 1085
1087 3 162.66827 67.2863575 79.6251511 0.185753 1086
1088 3 162.823792 67.3819336 79.3078309 0.185753 1087
1089 3 162.675937 67.4945137 78.9625194 0.185753 1088
1090 3 161.271461 67.2234275 81.1482236 0.185753 1082
1091 3 160.866012 67.579247 81.0516514 0.185753 1090
1092 3 160.483739 68.0357615 80.8474663 0.185753 1091
1093 3 160.134935 68.4840748 80.6840427 0.185753 1092
1094 3 159.870148 68.9302876 80.4163737 0.185753 1093
1095 3 159.816047 69.2425496 80.1317352 0.185753 1094
1096 3 159.914976 69.5991418 79.8816503 0.185753 1095
1097 3 160.22511 69.7940947 79.732294 0.185753 1096
1098 3 160.614953 69.9095971 79.8297799 0.185753 1097
1099 3 161.032716 70.2122771 79.8954257 0.185753 1098
1100 3 161.414277 70.5922285 79.9329048 0.185753 1099
1101 3 161.660448 71.0156745 79.9162453 0.185753 1100
1102 3 161.98356 71.4773854 79.8087109 0.185753 1101
1103 3 162.227769 71.892725 79.7741693 0.185753 1102
1104 3 162.608387 72.248111 79.7586341 0.185753 1103
1105 3 163.033926 72.4837614 79.6816374 0.185753 1104
1106 3 163.482545 72.7168432 79.7548261 0.185753 1105
1107 3 163.930051 72.7646058 79.9835285 0.185753 1106
1108 3 162.360478 64.6940753 81.8284478 0.185753 1078
1109 3 161.856341 64.2737018 81.7574187 0.185753 1108
1110 3 161.640379 63.8845164 81.7205782 0.185753 1109
1111 3 161.254547 63.5260208 81.677978 0.185753 1110
1112 3 160.819489 63.2582394 81.6586579 0.185753 1111
1113 3 160.406626 63.2287257 81.7143698 0.185753 1112
1114 3 160.059923 63.4037722 81.9403178 0.185753 1113
1115 3 159.853147 63.6542214 82.2408969 0.185753 1114
1116 3 159.546695 63.933086 82.5549117 0.185753 1115
1117 3 160.505684 64.4555362 82.3302376 0.185753 1116
1118 3 160.955096 64.4510765 82.3695453 0.185753 1117
1119 3 161.426497 64.5701716 82.0776617 0.185753 1118
1120 3 161.856341 64.2737018 81.7574187 0.185753 1119
1121 3 161.435351 64.7457681 82.7730571 0.185753 1118
1122 3 161.445233 64.9214981 83.4731919 0.185753 1121
1123 3 162.387054 65.1662247 82.8846431 0.185753 1122
1124 3 162.383825 64.9907746 82.1892289 0.185753 1123
1125 3 161.825325 64.8470446 83.7174084 0.185753 1122
1126 3 161.708138 64.8167238 83.7913827 0.185753 1125
1127 3 161.445233 64.9214981 83.4731919 0.185753 1126
1128 3 160.998632 64.9232522 83.4339295 0.185753 1127
1129 3 160.537204 64.8069915 83.7311694 0.185753 1128
1130 3 160.060701 64.5172835 83.3246774 0.185753 1129
1131 3 159.546695 63.933086 82.5549117 0.185753 1130
1132 3 160.379245 64.7412588 84.0593372 0.185753 1129
1133 3 160.082514 64.7307789 84.3801849 0.185753 1132
1134 3 159.807363 64.8781684 84.7151907 0.185753 1133
1135 3 159.67594 65.0257395 85.0640065 0.185753 1134
1136 3 159.517091 65.025359 85.4010519 0.185753 1135
1137 3 159.188338 64.9966799 85.7222201 0.185753 1136
1138 3 158.805973 65.0183103 86.0433213 0.185753 1137
1139 3 158.428054 65.215193 86.3786902 0.488517 1138
1140 3 158.055421 65.4720264 86.7197437 0.185753 1139
1141 3 158.377195 65.9450376 86.5624204 0.185753 1140
1142 3 158.534493 66.3820063 86.5235893 0.185753 1141
1143 3 158.627698 66.8043989 86.5318024 0.185753 1142
1144 3 158.694073 67.2193699 86.5636597 0.185753 1143
1145 3 158.744591 67.6261499 86.6203775 0.185753 1144
1146 3 158.774735 68.015019 86.7289835 0.185753 1145
1147 3 158.760115 68.3576183 86.9696243 0.185753 1146
1148 3 158.643735 68.7036532 87.2058982 0.185753 1147
1149 3 158.674301 69.0861587 87.3317101 0.185753 1148
1150 3 158.825848 69.4702747 87.4458688 0.185753 1149
1151 3 158.789172 69.843104 87.6019482 0.185753 1150
1152 3 158.889715 70.2647266 87.6151901 0.185753 1151
1153 3 158.769748 70.7605259 87.4397323 0.185753 1152
1154 3 157.985625 64.9446449 87.0295391 0.495331 1140
1155 3 157.858602 64.013565 87.2986894 0.185753 1154
1156 3 157.79288 63.5241641 87.5157016 0.185753 1155
1157 3 157.730814 63.0654709 87.6436484 0.185753 1156
1158 3 157.677718 62.6911195 87.5083475 0.185753 1157
1159 3 157.62535 62.3210654 87.3601399 0.185753 1158
1160 3 157.576934 61.9881663 87.0936944 0.185753 1159
1161 3 157.662782 64.4096583 87.8842796 0.185753 1155
1162 3 157.594998 64.591109 88.3215543 0.185753 1161
1163 3 157.596674 64.850969 88.7000416 0.185753 1162
1164 3 157.622916 65.1549215 89.0114 0.185753 1163
1165 3 157.653986 65.5137437 89.1797071 0.185753 1164
1166 3 157.663387 65.8808197 89.3352333 0.185753 1165
1167 3 157.603051 66.2166738 89.5973311 0.185753 1166
1168 3 157.769664 66.5393062 89.8762379 0.185753 1167
1169 3 157.88134 66.9042954 90.0318806 0.185753 1168
1170 3 176.894391 62.7405723 78.2744455 0.185753 938
1171 3 176.852586 62.3872519 78.1176342 0.185753 1170
1172 3 176.751713 62.0593471 77.9398111 0.185753 1171
1173 3 176.47307 61.7257333 77.9159663 0.185753 1172
1174 3 176.233767 61.5117374 78.0889113 0.185753 1173
1175 3 176.310365 61.3653675 78.3454557 0.185753 1174
1176 3 176.331333 61.2007317 78.5954601 0.185753 1175
1177 3 176.368832 61.3716628 78.8096904 0.185753 1176
1178 3 176.476819 61.7533619 78.8493185 0.185753 1177
1179 3 176.744271 62.3196905 78.7173312 0.185753 1178
1180 3 176.905467 63.0652823 78.5300213 0.185753 1179
1181 3 177.145723 63.7079349 78.7225063 0.305124 1180
1182 3 177.123184 64.1268479 79.0008205 0.277686 1181
1183 3 176.838275 64.4459802 79.288717 0.185753 1182
1184 3 176.506355 64.7429809 79.5544392 0.185753 1183
1185 3 176.29585 65.0726196 79.7452937 0.185753 1184
1186 3 175.988408 65.3588181 80.0166519 0.185753 1185
1187 3 175.777177 65.6446312 80.3231311 0.185753 1186
1188 3 175.473884 65.9220406 80.6175622 0.185753 1187
1189 3 175.27513 66.2244622 80.8781919 0.185753 1188
1190 3 175.00496 66.5611231 81.0109963 0.185753 1189
1191 3 174.861757 66.9108305 81.1538405 0.185753 1190
1192 3 174.695694 67.2169675 81.4166463 0.185753 1191
1193 3 174.364036 67.4929336 81.7075503 0.185753 1192
1194 3 174.031498 67.7679025 82.0025969 0.185753 1193
1195 3 173.859365 68.0681846 82.2822257 0.185753 1194
1196 3 173.695631 68.401139 82.4698526 0.312346 1195
1197 3 173.369721 68.6932288 82.7210568 0.185753 1196
1198 3 172.896578 68.9772614 82.9480657 0.185753 1197
1199 3 172.439435 69.2950617 83.0868803 0.185753 1198
1200 3 171.998658 69.5944784 83.2884945 0.185753 1199
1201 3 171.613591 69.9185362 83.4398042 0.185753 1200
1202 3 171.351226 70.2156698 83.7062482 0.185753 1201
1203 3 170.961351 70.4895235 83.995976 0.185753 1202
1204 3 170.526143 70.7542016 84.2834804 0.185753 1203
1205 3 170.077659 71.0128256 84.5404466 0.185753 1204
1206 3 169.629774 71.2606309 84.7072943 0.185753 1205
1207 3 169.191312 71.4804053 84.6333791 0.185753 1206
1208 3 168.756046 71.7968136 84.6229777 0.185753 1207
1209 3 168.321777 72.1345298 84.6843402 0.185753 1208
1210 3 167.900498 72.559126 84.562046 0.185753 1209
1211 3 167.479465 72.974301 84.4899014 0.185753 1210
1212 3 167.34995 73.1924109 84.1449473 0.185753 1211
1213 3 167.499467 73.0989304 83.8144318 0.185753 1212
1214 3 167.643649 72.88095 83.4825902 0.185753 1213
1215 3 167.934992 72.616067 83.1778221 0.185753 1214
1216 3 168.222599 72.3207072 82.9075446 0.185753 1215
1217 3 168.344521 71.9791143 82.7122773 0.185753 1216
1218 3 168.437729 71.6670664 82.4216174 0.185753 1217
1219 3 168.595624 71.3693056 82.1028928 0.185753 1218
1220 3 168.51714 71.0657708 81.7467226 0.185753 1219
1221 3 168.579495 70.7696216 81.4008702 0.185753 1220
1222 3 168.381352 70.4627991 81.0269817 0.185753 1221
1223 3 168.572386 70.4481477 80.7084574 0.185753 1222
1224 3 168.472764 70.2805916 80.3529794 0.185753 1223
1225 3 168.442264 70.1100848 80.0063185 0.185753 1224
1226 3 168.445388 70.0646637 79.6736835 0.185753 1225
1227 3 168.467094 69.9807134 79.3495935 0.185753 1226
1228 3 168.522753 70.0734311 79.0600395 0.185753 1227
1229 3 168.639695 69.9005451 78.8181897 0.185753 1228
1230 3 168.455852 69.5713002 78.6810142 0.185753 1229
1231 3 168.267859 69.1907887 78.5838782 0.185753 1230
1232 3 167.897844 68.7955356 78.4526584 0.185753 1231
1233 3 167.462038 68.4250536 78.2280609 0.185753 1232
1234 3 166.995445 68.0241963 78.0808807 0.185753 1233
1235 3 166.986311 67.8320873 77.7395676 0.185753 1234
1236 3 166.965135 67.7470477 77.4030199 0.185753 1235
1237 3 166.890656 67.5653269 77.0574997 0.185753 1236
1238 3 166.683894 67.4049925 76.7007184 0.185753 1237
1239 3 166.618181 67.4159588 76.3664523 0.185753 1238
1240 3 166.609387 67.4894781 76.0411728 0.185753 1239
1241 3 166.630566 67.579434 75.7201277 0.185753 1240
1242 3 166.685639 67.6560224 75.4024812 0.185753 1241
1243 3 166.813301 67.6759021 75.0904306 0.185753 1242
1244 3 167.126106 67.539607 74.7912246 0.185753 1243
1245 3 166.550924 67.908874 78.3628661 0.185753 1234
1246 3 166.160682 67.8104164 78.6520062 0.185753 1245
1247 3 165.929633 67.7612485 78.9602257 0.185753 1246
1248 3 165.646461 67.8327937 79.2699891 0.185753 1247
1249 3 165.496375 67.8078474 79.589166 0.185753 1248
1250 3 167.919037 70.2981725 81.0199354 0.185753 1222
1251 3 167.456892 69.988751 81.0548404 0.185753 1250
1252 3 167.012451 69.6589208 81.2391298 0.185753 1251
1253 3 166.643326 69.5324923 81.4982671 0.185753 1252
1254 3 166.462071 69.618044 81.8067171 0.185753 1253
1255 3 167.051622 73.2972284 84.6446008 0.480476 1211
1256 3 166.632776 73.6652769 84.6375393 0.336942 1255
1257 3 166.218 74.0390615 84.4828751 0.185753 1256
1258 3 165.793743 74.2538198 84.387372 0.185753 1257
1259 3 165.371517 74.5306622 84.3015382 0.185753 1258
1260 3 164.936869 74.7287411 84.162465 0.185753 1259
1261 3 164.481333 74.9189235 84.2173852 0.185753 1260
1262 3 163.958532 74.9977025 84.203888 0.185753 1261
1263 3 163.274054 75.0436835 84.1536466 0.185753 1262
1264 3 162.865071 75.2696928 83.8740544 0.185753 1263
1265 3 162.469397 75.5840339 83.7014724 0.185753 1264
1266 3 162.080867 75.8645621 83.4849384 0.185753 1265
1267 3 161.732267 76.2441668 83.3938348 0.185753 1266
1268 3 161.459909 76.6599058 83.357139 0.185753 1267
1269 3 161.371544 77.0828859 83.3566787 0.185753 1268
1270 3 161.344159 77.508058 83.3686709 0.185753 1269
1271 3 161.723829 77.95372 83.327271 0.185753 1270
1272 3 162.038792 78.4356162 83.1812635 0.185753 1271
1273 3 162.169212 78.8868581 83.0592767 0.185753 1272
1274 3 162.215999 79.3317576 82.8136879 0.185753 1273
1275 3 162.207196 79.6510774 82.5124323 0.185753 1274
1276 3 162.144755 80.0263232 82.1931708 0.185753 1275
1277 3 161.951789 80.2682586 81.8472303 0.185753 1276
1278 3 161.860807 80.4618052 81.5079675 0.185753 1277
1279 3 161.795567 80.6609857 81.1728245 0.185753 1278
1280 3 161.706163 80.9257462 80.843025 0.185753 1279
1281 3 161.519347 81.381815 80.5251498 0.185753 1280
1282 3 161.45236 81.8961943 80.2453251 0.185753 1281
1283 3 161.431817 82.4149863 80.0229514 0.185753 1282
1284 3 161.432847 82.8882887 79.9312235 0.185753 1283
1285 3 160.96533 77.7842881 83.5341024 0.185753 1270
1286 3 160.579214 78.0315472 83.5402392 0.185753 1285
1287 3 160.204559 78.4780604 83.4321827 0.185753 1286
1288 3 159.845911 78.9828954 83.4574705 0.185753 1287
1289 3 159.512003 79.6009775 83.6520114 0.185753 1288
1290 3 159.522039 79.9893486 83.3714542 0.185753 1289
1291 3 159.534359 80.0600114 83.4636089 0.185753 1290
1292 3 159.512003 79.6009775 83.6520114 0.185753 1291
1293 3 159.105414 78.9195408 84.2762674 0.185753 1292
1294 3 158.335797 78.8301328 84.5565546 0.185753 1293
1295 3 158.785388 79.427999 84.7594759 0.185753 1294
1296 3 158.826414 79.8284255 85.0519649 0.185753 1295
1297 3 158.839622 80.124605 85.3873769 0.185753 1296
1298 3 158.789386 80.3318947 85.7317382 0.185753 1297
1299 3 158.577693 80.3772616 86.0604915 0.185753 1298
1300 3 158.240314 80.6222442 86.3342618 0.364144 1299
1301 3 157.899974 80.8082589 86.541828 0.192655 1300
1302 3 157.544351 80.8173762 86.5475576 0.185753 1301
1303 3 157.193152 80.6333387 86.3821537 0.185753 1302
1304 3 156.921536 80.3226941 86.2742898 0.185753 1303
1305 3 156.875485 79.9610388 86.1685256 0.185753 1304
1306 3 157.053191 79.6024542 85.9876999 0.185753 1305
1307 3 157.300473 79.3370931 85.5538499 0.185753 1306
1308 3 158.012188 78.999195 85.2396915 0.185753 1307
1309 3 158.335797 78.8301328 84.5565546 0.185753 1308
1310 3 158.949595 78.3058989 85.0216797 0.185753 1309
1311 3 159.420692 78.0145572 85.2295028 0.185753 1310
1312 3 159.828771 77.6862133 85.3516754 0.185753 1311
1313 3 160.22657 77.4380337 85.4984422 0.185753 1312
1314 3 160.610798 77.1794662 85.4352014 0.185753 1313
1315 3 161.009366 76.9575024 85.4299328 0.185753 1314
1316 3 161.418594 76.5677264 85.4399775 0.185753 1315
1317 3 161.881195 76.061956 85.4589303 0.185753 1316
1318 3 162.491665 75.3756883 85.4882716 0.185753 1317
1319 3 163.059352 75.4095182 85.1521328 0.185753 1318
1320 3 163.361763 75.35878 84.7436336 0.185753 1319
1321 3 163.274054 75.0436835 84.1536466 0.185753 1320
1322 3 162.483367 75.1084698 86.179506 0.185753 1318
1323 3 162.491665 75.3756883 85.4882716 0.185753 1322
1324 3 158.145655 80.1213903 85.6625474 0.185753 1307
1325 3 158.577693 80.3772616 86.0604915 0.185753 1324
1326 3 156.052543 82.6477633 85.0051639 0 1307
1327 3 156.289132 82.6069217 84.6691888 0.185753 1326
1328 3 156.444938 82.8278076 84.3509081 0.185753 1327
1329 3 156.6565 82.9762032 84.0303057 0.185753 1328
1330 3 156.780135 83.0850843 83.7021858 0.185753 1329
1331 3 156.960391 83.1210287 83.3713689 0.185753 1330
1332 3 157.021675 83.0021701 83.0208856 0.185753 1331
1333 3 173.603219 69.0105202 83.0922618 0.185753 1197
1334 3 173.620447 69.3113447 83.4354846 0.185753 1333
1335 3 173.458636 69.6056801 83.735724 0.185753 1334
1336 3 173.440385 69.9372711 83.9767226 0.185753 1335
1337 3 173.562853 70.3467265 84.040315 0.185753 1336
1338 3 173.452663 70.6803408 84.2445023 0.185753 1337
1339 3 173.479675 71.0194936 84.4776659 0.185753 1338
1340 3 173.685202 71.4126339 84.6138434 0.185753 1339
1341 3 173.806579 71.808125 84.7154489 0.185753 1340
1342 3 173.95966 72.1941521 84.8536283 0.185753 1341
1343 3 173.835086 72.5135161 85.0922764 0.185753 1342
1344 3 173.781982 72.8323638 85.3547633 0.185753 1343
1345 3 173.76067 73.1803862 85.5440555 0.185753 1344
1346 3 173.743848 73.4976111 85.8198299 0.185753 1345
1347 3 173.727172 73.8123012 86.0984279 0.185753 1346
1348 3 173.70551 74.1507775 86.29885 0.185753 1347
1349 3 173.651083 74.4432858 86.5925699 0.185753 1348
1350 3 173.520538 74.6943814 86.9140922 0.185753 1349
1351 3 173.193899 74.867919 87.2258666 0.185753 1350
1352 3 172.800402 74.8794703 87.5257235 0.185753 1351
1353 3 173.489512 74.3959435 88.0038962 0.185753 1352
1354 3 174.021209 74.026907 88.2333206 0.185753 1353
1355 3 174.487037 73.7786977 88.4289242 0.185753 1354
1356 3 174.92049 73.492826 88.412071 0.185753 1355
1357 3 175.29154 73.1344647 88.4840191 0.185753 1356
1358 3 175.54363 72.8387285 88.3736866 0.185753 1357
1359 3 175.915339 72.5922075 88.3324666 0.185753 1358
1360 3 176.327232 72.516862 88.3094433 0.185753 1359
1361 3 176.732581 72.5007278 88.2415592 0.185753 1360
1362 3 177.077646 72.4910912 88.0208396 0.185753 1361
1363 3 177.227441 72.3194716 87.7154947 0.185753 1362
1364 3 177.312631 72.0937998 87.3817433 0.185753 1363
1365 3 180.677268 68.3609516 86.2703355 0 1364
1366 3 180.6984 68.413286 86.5640396 0.185753 1365
1367 3 180.764491 68.6398015 86.8260457 0.185753 1366
1368 3 180.96835 68.9916466 86.9540957 0.185753 1367
1369 3 181.04496 69.3800998 87.0019648 0.185753 1368
1370 3 181.076177 69.7974496 86.978952 0.185753 1369
1371 3 181.098733 70.2648535 86.8238001 0.185753 1370
1372 3 172.353505 75.3244731 87.7340246 0.185753 1352
1373 3 171.899597 75.5438739 87.8087779 0.185753 1372
1374 3 171.425561 75.7830014 87.8695924 0.185753 1373
1375 3 170.883975 75.8934223 87.9969879 0.185753 1374
1376 3 170.169193 75.7194036 88.0050663 0.185753 1375
1377 3 169.739015 75.6683081 87.6688793 0.185753 1376
1378 3 169.300196 75.463295 87.3758288 0.185753 1377
1379 3 168.855236 75.2103129 87.2374888 0.185753 1378
1380 3 168.415714 75.0925634 87.1835551 0.185753 1379
1381 3 167.977552 75.0105715 87.2040074 0.185753 1380
1382 3 167.549402 75.0259117 87.0236277 0.185753 1381
1383 3 169.673408 75.7831681 88.4331751 0.185753 1376
1384 3 169.127806 75.7677031 88.6385318 0.185753 1383
1385 3 168.419464 75.6787738 88.8694278 0.185753 1384
1386 3 168.07743 75.0846299 89.2587706 0.185753 1385
1387 3 167.876205 74.5863561 89.4210227 0.185753 1386
1388 3 167.64423 74.1033066 89.5376802 0.185753 1387
1389 3 167.625858 73.7145093 89.4428528 0.185753 1388
1390 3 167.81782 73.3217279 89.4036068 0.185753 1389
1391 3 167.747549 76.0574874 89.2692403 0.185753 1385
1392 3 167.237293 76.2684517 89.4308606 0.185753 1391
1393 3 166.7974 76.5359053 89.5552117 0.185753 1392
1394 3 166.378434 76.719787 89.7868903 0.185753 1393
1395 3 165.959011 76.7233526 90.0373621 0.185753 1394
1396 3 165.545824 76.689537 90.2540885 0.185753 1395
1397 3 165.150593 76.7231983 90.3484299 0.185753 1396
1398 3 164.79023 76.8654603 90.4511965 0.185753 1397
1399 3 164.477366 76.8425755 90.6846897 0.185753 1398
1400 3 164.316044 76.7661092 90.9741589 0.185753 1399
1401 3 169.104927 76.1067838 89.4304892 0.185753 1385
1402 3 169.593179 76.3445165 89.7502745 0.185753 1401
1403 3 169.94311 76.6082831 90.107948 0.185753 1402
1404 3 170.065717 76.8501108 90.4618389 0.185753 1403
1405 3 170.07522 77.0217078 90.8088029 0.185753 1404
1406 3 169.971753 77.0048305 91.1397119 0.185753 1405
1407 3 169.666001 76.9094656 91.4503345 0.185753 1406
1408 3 169.293662 76.7881742 91.7554123 0.185753 1407
1409 3 176.781925 62.8229743 79.2363105 0.185753 1180
1410 3 176.62938 62.6717609 79.6986826 0.185753 1409
1411 3 176.329019 62.5734827 80.0613447 0.185753 1410
1412 3 176.097354 62.5947514 80.4021519 0.185753 1411
1413 3 175.722132 62.4629783 80.7069586 0.185753 1412
1414 3 175.345859 62.2108396 80.9959796 0.185753 1413
1415 3 175.129737 62.1565897 81.3103117 0.185753 1414
1416 3 174.876463 61.9524813 81.6087444 0.185753 1415
1417 3 174.874146 61.9645179 81.9417047 0.284032 1416
1418 3 174.651757 61.8628532 82.2513419 0.385215 1417
1419 3 174.510497 61.7095735 82.5617363 0.185753 1418
1420 3 174.346073 61.4660718 82.8629034 0.185753 1419
1421 3 174.052119 61.4103741 83.1730521 0.185753 1420
1422 3 173.839386 61.2427002 83.4782681 0.185753 1421
1423 3 173.554788 61.316099 83.8004258 0.185753 1422
1424 3 173.417568 61.4583911 84.1368365 0.185753 1423
1425 3 173.304034 61.5199318 84.4629349 0.185753 1424
1426 3 173.137289 61.6768633 84.7815206 0.185753 1425
1427 3 172.764102 61.7959567 85.0481462 0.185753 1426
1428 3 172.310701 61.7516842 85.2010375 0.185753 1427
1429 3 171.809686 61.5444985 85.4289798 0.185753 1428
1430 3 171.280624 61.1260207 85.6701971 0.185753 1429
1431 3 170.741556 60.6392342 85.9153133 0.495337 1430
1432 3 170.621351 60.3062194 85.6344507 0.325042 1431
1433 3 170.375358 59.9310329 85.4399505 0.185753 1432
1434 3 170.275 59.5814478 85.2152217 0.185753 1433
1435 3 170.21632 59.1995742 85.1010853 0.185753 1434
1436 3 170.17144 58.8071005 85.0237442 0.185753 1435
1437 3 170.691851 61.1927443 86.2232709 0.251355 1431
1438 3 170.568109 61.6046724 86.4308495 0.185753 1437
1439 3 170.219482 61.8838643 86.7052498 0.185753 1438
1440 3 169.78443 62.0591305 86.9884871 0.185753 1439
1441 3 169.309868 62.0544591 87.2296149 0.185753 1440
1442 3 168.829163 62.015077 87.3746511 0.185753 1441
1443 3 168.3378 61.9366009 87.6053314 0.185753 1442
1444 3 167.84886 61.8863593 87.8569422 0.185753 1443
1445 3 167.374668 61.9570308 88.084658 0.185753 1444
1446 3 166.903448 61.9586526 88.1757657 0.185753 1445
1447 3 166.431107 61.9209767 88.2572818 0.185753 1446
1448 3 165.95175 61.8332413 88.4473438 0.185753 1447
1449 3 165.474906 61.7421659 88.6365743 0.370027 1448
1450 3 165.008245 61.6875982 88.7134122 0.185753 1449
1451 3 164.687898 61.2919363 88.6017759 0.185753 1450
1452 3 164.544669 60.9187218 88.458742 0.185753 1451
1453 3 164.475498 60.5919509 88.1871895 0.185753 1452
1454 3 164.430945 60.2771869 87.8976783 0.185753 1453
1455 3 164.385773 59.9530143 87.6813816 0.185753 1454
1456 3 164.334502 59.6932267 87.3677806 0.185753 1455
1457 3 164.244307 59.5319054 87.0229123 0.185753 1456
1458 3 164.043496 59.6026104 86.6795732 0.185753 1457
1459 3 163.933801 59.4911727 86.3201475 0.185753 1458
1460 3 164.568863 61.8796738 88.8168497 0.185753 1450
1461 3 164.110874 61.8855274 89.0155515 0.185753 1460
1462 3 163.650978 61.835437 89.204956 0.185753 1461
1463 3 163.199645 61.8001566 89.269942 0.185753 1462
1464 3 162.753913 61.7563461 89.3101879 0.185753 1463
1465 3 162.314567 61.6702305 89.4010631 0.185753 1464
1466 3 161.902018 61.5675812 89.3278061 0.185753 1465
1467 3 161.588964 61.746994 89.098297 0.185753 1466
1468 3 161.44088 61.8899063 88.8127515 0.185753 1467
1469 3 170.872788 60.4865687 86.4388093 0.226757 1431
1470 3 171.202443 60.4074235 86.8315159 0.185753 1469
1471 3 171.605903 60.3960902 87.121799 0.185753 1470
1472 3 172.031779 60.51492 87.2366681 0.185753 1471
1473 3 172.418447 60.8432698 87.2560932 0.185753 1472
1474 3 172.607522 61.1517493 87.4505906 0.185753 1473
1475 3 188.559841 68.9914886 77.0220539 0.353802 905
1476 3 189.090909 69.3538997 77.3225098 0.185753 1475
1477 3 189.551631 69.685212 77.6271559 0.185753 1476
1478 3 189.983202 69.9950123 77.8517955 0.185753 1477
1479 3 190.398597 70.2759733 77.8325311 0.185753 1478
1480 3 190.754281 70.6539018 77.8280094 0.185753 1479
1481 3 190.981911 71.0814028 77.7564979 0.185753 1480
1482 3 191.326792 71.490639 77.8130466 0.185753 1481
1483 3 191.713995 71.8691194 77.9771943 0.185753 1482
1484 3 192.119109 72.2906652 78.026245 0.32225 1483
1485 3 192.530376 72.7626925 77.9334012 0.495337 1484
1486 3 193.224187 73.0870452 78.0148707 0.4303 1485
1487 3 193.755765 73.2924987 78.0699509 0.427351 1486
1488 3 194.216466 73.5568016 78.1226876 0.468045 1487
1489 3 194.658246 73.742729 78.151515 0.485844 1488
1490 3 195.083792 74.0103299 78.1546788 0.494783 1489
1491 3 195.512053 74.2297637 78.0618327 0.44813 1490
1492 3 195.931575 74.480989 78.0593588 0.39585 1491
1493 3 196.35814 74.6211616 78.0718047 0.486833 1492
1494 3 196.782954 74.7695275 78.0823448 0.481364 1493
1495 3 197.196034 75.0541703 78.0725614 0.489829 1494
1496 3 197.609009 75.3705068 77.9607624 0.371954 1495
1497 3 198.033305 75.5303626 77.8714665 0.448212 1496
1498 3 198.461084 75.6767465 77.6870825 0.495331 1497
1499 3 198.244236 75.931802 77.3686153 0.298746 1498
1500 3 198.240069 76.3408703 77.067465 0.185753 1499
1501 3 198.045735 76.8112792 76.7171908 0.238346 1500
1502 3 197.499358 77.3274474 76.2295301 0.495334 1501
1503 3 197.177986 77.4335111 76.5400763 0.185753 1502
1504 3 197.005671 77.4085838 76.8413558 0.185753 1503
1505 3 196.811389 77.3422234 77.1286181 0.185753 1504
1506 3 196.835553 77.3014435 77.4121885 0.185753 1505
1507 3 197.102667 77.360501 77.668692 0.185753 1506
1508 3 197.480451 77.3079699 77.7749939 0.185753 1507
1509 3 197.912 77.0751701 77.8084792 0.185753 1508
1510 3 198.360344 76.7820962 77.8174715 0.185753 1509
1511 3 198.394298 76.4138472 77.7740016 0.185753 1510
1512 3 198.461084 75.6767465 77.6870825 0.495331 1511
1513 3 199.136525 75.9361807 77.7477264 0.39812 1512
1514 3 199.658574 76.0542223 77.7692863 0.410822 1513
1515 3 200.12113 76.1358874 77.7456917 0.486743 1514
1516 3 200.559018 76.2498164 77.6258389 0.455622 1515
1517 3 200.983119 76.3792344 77.5687085 0.374048 1516
1518 3 201.392094 76.6414429 77.489789 0.468953 1517
1519 3 201.802792 76.9204582 77.2394267 0.442818 1518
1520 3 202.202184 77.3658693 76.8462328 0.495337 1519
1521 3 198.999845 75.9129343 78.1294722 0.495342 1512
1522 3 199.250656 76.2201715 78.2999308 0.185753 1521
1523 3 199.067536 76.5267946 78.2976252 0.185753 1522
1524 3 198.729052 76.7856024 78.1041178 0.185753 1523
1525 3 198.360344 76.7820962 77.8174715 0.185753 1524
1526 3 192.191541 73.1969613 78.3998753 0.185753 1485
1527 3 192.026156 73.5726153 78.6573234 0.185753 1526
1528 3 191.904076 74.0042046 78.6091591 0.185753 1527
1529 3 191.729951 74.4332197 78.4752626 0.185753 1528
1530 3 191.357768 74.7992522 78.3895264 0.185753 1529
1531 3 190.892396 75.1250986 78.2567054 0.185753 1530
1532 3 190.342273 75.2807288 78.2460706 0.185753 1531
1533 3 189.606673 75.567312 78.070281 0.185753 1532
1534 3 189.674665 75.807343 77.7792221 0.185753 1533
1535 3 189.805173 76.1755961 77.5080304 0.185753 1534
1536 3 189.71346 76.5177098 77.2182566 0.185753 1535
1537 3 189.78341 76.724907 76.9249282 0.185753 1536
1538 3 190.080193 76.8947016 76.6442189 0.185753 1537
1539 3 190.452029 77.0516581 76.3678603 0.185753 1538
1540 3 189.289405 75.7545974 78.5568696 0.239805 1533
1541 3 189.144282 76.0106618 78.9023544 0.286523 1540
1542 3 189.063842 76.3261604 79.0993439 0.185753 1541
1543 3 189.000892 76.6394047 79.3043237 0.185753 1542
1544 3 188.92961 76.9989423 79.36999 0.185753 1543
1545 3 188.812012 77.387581 79.3218175 0.185753 1544
1546 3 188.5614 77.7055451 79.3836054 0.185753 1545
1547 3 188.408248 77.9252116 79.6147381 0.185753 1546
1548 3 188.236585 78.0009457 79.8945976 0.185753 1547
1549 3 187.877297 78.1210093 80.1901808 0.185753 1548
1550 3 187.454184 78.1693023 80.4824024 0.185753 1549
1551 3 186.994282 78.3353272 80.7879884 0.185753 1550
1552 3 186.521096 78.546734 81.0982535 0.185753 1551
1553 3 186.044078 78.7745103 81.4097666 0.185753 1552
1554 3 180.657736 75.2730839 75.6881869 0.185753 830
1555 3 180.191009 75.1268323 75.9531234 0.185753 1554
1556 3 179.255549 74.8348009 76.4841126 0.185753 1555
1557 3 178.330439 74.6496189 76.7017886 0.185753 1556
1558 3 177.903423 74.1730032 76.7291565 0.185753 1557
1559 3 177.495798 73.7636692 76.5503203 0.185753 1558
1560 3 177.124486 73.3460374 76.3819222 0.185753 1559
1561 3 176.858961 72.9436923 76.1354166 0.185753 1560
1562 3 176.399217 72.4494986 75.9108958 0.185753 1561
1563 3 175.709942 71.7041618 75.8788651 0.185753 1562
1564 3 175.735796 71.5611127 75.5452393 0.185753 1563
1565 3 175.756432 71.5722286 75.2234341 0.185753 1564
1566 3 175.774985 71.6411499 74.9063472 0.185753 1565
1567 3 175.792727 71.7293993 74.591165 0.185753 1566
1568 3 176.266987 71.8202797 74.4658729 0.185753 1567
1569 3 176.731757 71.8567003 74.4808385 0.185753 1568
1570 3 177.186739 71.8346158 74.603572 0.185753 1569
1571 3 177.640046 71.7961361 74.5971848 0.185753 1570
1572 3 178.082007 71.6592198 74.4088857 0.185753 1571
1573 3 178.457085 71.536836 74.149701 0.185753 1572
1574 3 178.642736 71.5540134 73.8610239 0.185753 1573
1575 3 178.806777 71.6220665 73.5657029 0.185753 1574
1576 3 179.095306 71.7041224 73.2792459 0.185753 1575
1577 3 179.317435 71.7298837 72.9808692 0.185753 1576
1578 3 179.677376 71.6207337 72.6815467 0.185753 1577
1579 3 175.342028 71.6171622 74.3297802 0.185753 1567
1580 3 174.888498 71.3250855 74.1690516 0.185753 1579
1581 3 174.432347 71.0038722 74.0252453 0.185753 1580
1582 3 173.974712 70.7753403 73.8301084 0.185753 1581
1583 3 173.501879 70.7448433 73.7761638 0.185753 1582
1584 3 173.015566 70.9148786 73.8563679 0.185753 1583
1585 3 172.531059 71.1864914 73.8592125 0.185753 1584
1586 3 172.048849 71.4482463 73.812147 0.185753 1585
1587 3 171.572342 71.5734874 73.6953003 0.185753 1586
1588 3 171.088283 71.5952545 73.7592396 0.185753 1587
1589 3 170.6048 71.6657706 73.805558 0.185753 1588
1590 3 170.118738 71.8714719 73.9335619 0.185753 1589
1591 3 169.644523 72.1284985 73.9875896 0.185753 1590
1592 3 169.195331 72.2840192 74.0560277 0.185753 1591
1593 3 168.803404 72.4981656 74.2634595 0.185753 1592
1594 3 168.57174 72.6835584 74.5363206 0.185753 1593
1595 3 168.280261 72.7213806 74.8093372 0.185753 1594
1596 3 168.122576 72.7686079 75.0926125 0.185753 1595
1597 3 167.948356 72.9919307 75.3490296 0.185753 1596
1598 3 167.593051 73.3129197 75.4939826 0.185753 1597
1599 3 167.178339 73.6281287 75.7093355 0.185753 1598
1600 3 175.518509 71.7888867 76.3942501 0.185753 1563
1601 3 175.183826 71.7696103 76.7642609 0.185753 1600
1602 3 174.852917 71.7742244 77.0892528 0.185753 1601
1603 3 174.677542 71.9535771 77.4243683 0.185753 1602
1604 3 174.510547 72.1891244 77.7577866 0.185753 1603
1605 3 174.212553 72.4191816 78.0753518 0.185753 1604
1606 3 173.976047 72.6112546 78.3955016 0.185753 1605
1607 3 173.589623 72.659678 78.6901169 0.185753 1606
1608 3 173.145745 72.7573664 78.9823821 0.185753 1607
1609 3 172.685567 72.7355751 79.2649941 0.185753 1608
1610 3 178.282231 75.1369924 77.0652299 0.185753 1557
1611 3 178.244546 75.4194425 77.4122227 0.185753 1610
1612 3 178.214269 75.4868037 77.7416295 0.185753 1611
1613 3 178.172057 75.5133012 78.0667357 0.185753 1612
1614 3 178.086929 75.6326954 78.3960323 0.185753 1613
1615 3 177.906388 75.6725282 78.7091528 0.185753 1614
1616 3 177.915134 75.8154514 79.0509281 0.185753 1615
1617 3 177.698879 75.8773256 79.3631299 0.185753 1616
1618 3 177.506092 76.0630047 79.6886441 0.185753 1617
1619 3 177.173745 76.2667356 80.001356 0.185753 1618
1620 3 176.850406 76.4332925 80.3119035 0.185753 1619
1621 3 176.690474 76.4675882 80.6290196 0.185753 1620
1622 3 176.542282 76.5136982 80.9488118 0.185753 1621
1623 3 176.280711 76.3249731 81.2380746 0.185753 1622
1624 3 176.090858 76.2576792 81.5454075 0.185753 1623
1625 3 175.793966 76.3568424 81.8552174 0.185753 1624
1626 3 175.566526 76.4596758 82.1729518 0.185753 1625
1627 3 175.200242 76.3763743 82.4619488 0.185753 1626
1628 3 174.787513 76.1654825 82.7371252 0.185753 1627
1629 3 174.369601 76.165981 83.028424 0.185753 1628
1630 3 173.995126 76.1139432 83.32106 0.185753 1629
1631 3 173.748956 76.0997854 83.6306557 0.185753 1630
1632 3 173.396717 76.2259023 83.9393993 0.185753 1631
1633 3 185.130751 76.8876998 77.535624 0.185753 814
1634 3 184.930114 76.8847795 77.8181098 0.185753 1633
1635 3 184.664574 77.0579022 78.0768863 0.185753 1634
1636 3 184.557104 77.3413171 78.2620174 0.185753 1635
1637 3 184.532101 77.6334529 78.520749 0.185753 1636
1638 3 184.602306 77.9485199 78.7610818 0.185753 1637
1639 3 184.87435 78.3238116 78.8723938 0.185753 1638
1640 3 185.203089 78.7164415 78.8858446 0.185753 1639
1641 3 185.501756 79.1034255 78.7352578 0.185753 1640
1642 3 185.652186 79.3503351 78.5036781 0.185753 1641
1643 0 212.198895 75.4100643 81.5905426 0.185753 110
1644 0 212.409788 75.779906 81.3934794 0.185753 1643
1645 0 212.580046 76.0396206 81.115813 0.185753 1644
1646 0 212.880554 76.3188491 80.7853769 0.202343 1645
1647 0 213.241381 76.4105808 80.3059049 0.185753 1646
1648 3 177.729647 73.4375978 72.6665837 0.185753 -1
1649 3 177.636356 73.749171 72.8061136 0.185753 1648
1650 3 177.471644 73.9712689 73.0529275 0.185753 1649
1651 3 177.110782 74.0307341 73.3126682 0.185753 1650
1652 3 176.670967 74.1308975 73.5850228 0.185753 1651
1653 3 176.21247 74.1111963 73.8513447 0.185753 1652
1654 3 176.956669 77.6162008 73.580784 0.185753 -1
1655 3 176.962116 77.3801028 73.8760572 0.185753 1654
1656 3 176.95772 77.4180941 74.1882205 0.185753 1655
1657 3 176.978948 77.4707624 74.4874205 0.185753 1656
1658 3 177.057886 77.6966814 74.7615895 0.185753 1657
1659 3 177.310398 78.0240102 74.9417795 0.185753 1658
1660 3 164.827639 76.0559442 73.8938789 0.185753 -1
1661 3 165.078763 75.7720019 74.2374102 0.185753 1660
1662 3 165.110036 75.7906573 74.568988 0.185753 1661
1663 3 164.94688 75.8262539 74.8784354 0.185753 1662
1664 3 164.882888 75.5899701 75.1884992 0.185753 1663
1665 3 164.852996 75.4070076 75.5061595 0.185753 1664
1666 3 176.68095 78.5411253 78.1638142 0.185753 -1
1667 3 176.602574 78.6006274 78.4378016 0.185753 1666
1668 3 176.451893 78.829351 78.6670705 0.185753 1667
1669 3 176.105016 79.1623005 78.730106 0.185753 1668
1670 3 175.684044 79.5512975 78.7121015 0.185753 1669
1671 3 175.235248 79.9999122 78.6185312 0.185753 1670
1672 3 174.775059 80.5673718 78.3804714 0.185753 1671
1673 3 174.305126 81.3167085 78.1049856 0.185753 1672
1674 3 174.30519 81.4291157 77.7866227 0.185753 1673
1675 3 174.305126 81.3167085 78.1049856 0.185753 1674
1676 3 173.815558 81.2946974 78.3064059 0.185753 1675
1677 3 173.725314 81.3806742 78.5053688 0.185753 1676
1678 3 173.958378 81.3598004 78.549129 0.185753 1677
1679 3 174.305126 81.3167085 78.1049856 0.185753 1678
1680 3 182.515688 71.6464701 78.7424871 0.185753 -1
1681 3 182.495186 71.6905183 79.0430789 0.185753 1680
1682 3 182.468801 71.8865855 79.3291745 0.185753 1681
1683 3 182.44445 72.1476111 79.5327038 0.185753 1682
1684 3 182.418214 72.3428683 79.8191293 0.185753 1683
1685 3 182.398385 72.3854653 80.120823 0.185753 1684
1686 3 166.315255 63.9644767 77.4826451 0.185753 -1
1687 3 166.291401 64.1976162 77.8117035 0.185753 1686
1688 3 166.246872 64.3675842 78.1264585 0.185753 1687
1689 3 166.138054 64.3478442 78.3966531 0.185753 1688
1690 3 166.369847 64.2558343 78.6167597 0.185753 1689
1691 3 166.716949 64.1001279 78.6412278 0.185753 1690
1692 3 167.069427 64.1176808 78.476718 0.185753 1691
1693 3 167.261317 64.1850943 78.2348359 0.185753 1692
1694 3 175.157103 56.8142554 77.8923472 0.185753 -1
1695 3 174.792298 56.4583389 78.1713079 0.185753 1694
1696 3 174.616355 56.3104438 78.476145 0.185753 1695
1697 3 174.49515 56.3355247 78.7983521 0.185753 1696
1698 3 174.321732 56.2658751 79.1099362 0.185753 1697
1699 3 173.963301 56.1453954 79.4081726 0.185753 1698
1700 3 173.596226 56.0116642 79.7042187 0.185753 1699
1701 3 173.390906 55.8882022 80.0087394 0.185753 1700
1702 3 169.900882 73.7284236 79.3568579 0.185753 -1
1703 3 169.455841 73.6498503 79.6366172 0.185753 1702
1704 3 169.038031 73.6257117 79.923539 0.185753 1703
1705 3 168.699803 73.7640642 80.229365 0.185753 1704
1706 3 168.562993 73.9151247 80.5595249 0.185753 1705
1707 3 168.490528 73.9300932 80.8902123 0.185753 1706
1708 3 172.370913 57.3750087 81.3886433 0.185753 -1
1709 3 172.354038 57.6164023 81.7370078 0.185753 1708
1710 3 172.333992 57.80729 82.0815731 0.185753 1709
1711 3 172.303688 57.8463208 82.4127463 0.185753 1710
1712 3 172.273852 57.885465 82.7445724 0.185753 1711
1713 3 172.255249 58.0765866 83.0916445 0.185753 1712
1714 3 172.240717 58.3182858 83.4445973 0.185753 1713
1715 3 170.719995 68.4823006 87.2711042 0.185753 -1
1716 3 170.230153 68.1761411 87.5460602 0.185753 1715
1717 3 169.764062 68.1282177 87.8303613 0.185753 1716
1718 3 169.318452 68.0357287 88.0778096 0.185753 1717
1719 3 168.931228 67.9585588 88.2345782 0.185753 1718
1720 3 168.670098 67.8496034 88.4938283 0.185753 1719
1721 3 168.753872 67.7496361 88.8114327 0.185753 1720
