# Supplementary material for: Communication from Learned to Innate Olfactory Processing Centers Is Required for Memory Retrieval in Drosophila
Source: Neuron. 2018 Nov 7;100(3):651–668.e8. doi: 10.1016/j.neuron.2018.08.037 (PMC6226615; doi:10.1016/j.neuron.2018.08.037)
Supplement: Data S1. SWC Files Containing the EM and Light Microscopy Reconstructions of the Different Neurons Used in This Study [file mmc5.zip › Light_PD2a1_cell1_JRC_SS04956-20151125_20_B6-Aligned63xScale_c0.swc]

# SWC format file
# based on specifications at http://research.mssm.edu/cnic/swc.html
# Created by nat::write.neuron.swc
# PointNo Label X Y Z Radius Parent 
1 1 173.519739 39.3509528 94.1867656 0.633302 -1
2 0 173.550708 39.6130976 94.565133 0.723247 1
3 0 173.628762 39.8375964 94.9424714 0.633318 2
4 0 173.843411 39.9457228 95.3177583 0.61832 3
5 0 173.956775 40.1060798 95.6879547 0.604412 4
6 0 174.093005 40.1752186 96.0469344 0.50728 5
7 0 174.397384 40.329629 96.4296525 0.587757 6
8 0 174.722918 40.3726578 96.7935432 0.507654 7
9 0 174.946192 40.4095102 97.1309739 0.358618 8
10 0 175.301257 40.5855019 97.4604891 0.418338 9
11 0 175.692616 40.7245887 97.6936763 0.19 10
12 0 176.053483 40.9193784 98.0146607 0.335484 11
13 0 176.293156 41.0096725 98.3311345 0.19 12
14 0 176.663904 41.1950463 98.6461724 0.19 13
15 0 177.085452 41.3052599 98.8678 0.19 14
16 0 177.521929 41.4014802 99.1725188 0.19 15
17 0 177.967028 41.6407735 99.5105379 0.19 16
18 0 178.41622 41.9039703 99.8221335 0.19 17
19 0 178.868842 42.0939838 100.027125 0.19 18
20 0 179.320542 42.3470592 100.291526 0.19 19
21 0 179.773577 42.5526605 100.494582 0.19 20
22 0 180.223447 42.8591999 100.80281 0.19 21
23 0 180.671055 43.2062244 101.145856 0.19 22
24 0 181.115693 43.571431 101.494358 0.19 23
25 0 181.553894 43.9480681 101.830197 0.19 24
26 0 181.975855 44.3377299 102.128404 0.19 25
27 0 182.355106 44.7515394 102.332153 0.19 26
28 0 182.60223 45.1063361 102.588358 0.19 27
29 0 182.972894 45.4431329 102.82773 0.19 28
30 0 183.389121 45.7134471 102.945834 0.19 29
31 0 183.81074 46.1149224 103.041621 0.19 30
32 0 184.190476 46.5443327 103.162016 0.19 31
33 0 184.439295 46.9237795 103.380672 0.19 32
34 0 184.815078 47.3162526 103.59922 0.19 33
35 0 185.245461 47.7184183 103.706251 0.19 34
36 0 185.693326 48.0207696 103.76743 0.19 35
37 0 186.151185 48.4449098 103.829968 0.19 36
38 0 186.610496 48.9009829 103.915593 0.19 37
39 0 187.064674 49.3301415 104.069421 0.19 38
40 0 187.524229 49.7589619 104.122825 0.19 39
41 0 187.985549 50.1000555 104.08982 0.19 40
42 0 188.437552 50.4985086 104.204892 0.19 41
43 0 188.892994 50.9497004 104.260875 0.19 42
44 0 189.348505 51.3895609 104.271803 0.19 43
45 0 189.802425 51.7438406 104.204838 0.19 44
46 0 190.242287 52.1742035 104.255371 0.19 45
47 0 190.654721 52.6000294 104.426292 0.19 46
48 0 191.022931 53.0487045 104.561552 0.19 47
49 0 191.266329 53.461703 104.744526 0.19 48
50 0 191.63604 53.9306295 104.850011 0.19 49
51 0 192.052461 54.418312 104.928555 0.19 50
52 0 192.485032 54.9095538 104.999844 0.19 51
53 0 192.922051 55.3962717 105.072622 0.19 52
54 0 193.358575 55.8696521 105.153384 0.19 53
55 0 193.791614 56.311774 105.252762 0.19 54
56 0 194.217812 56.6781871 105.395947 0.19 55
57 0 194.645665 56.9585486 105.376209 0.19 56
58 0 195.070349 57.2718314 105.410213 0.19 57
59 0 195.487645 57.4574136 105.448377 0.19 58
60 0 195.903266 57.6501292 105.490382 0.19 59
61 0 196.32268 57.9928329 105.539434 0.19 60
62 0 196.742812 58.3647777 105.554344 0.19 61
63 0 197.163404 58.6802503 105.455651 0.19 62
64 0 197.586043 59.1118908 105.372286 0.19 63
65 0 198.002505 59.5419873 105.395686 0.19 64
66 0 198.415708 59.9579836 105.448941 0.19 65
67 0 198.826971 60.338218 105.48241 0.19 66
68 0 199.236985 60.6303395 105.424284 0.19 67
69 0 199.645411 61.0022976 105.441826 0.19 68
70 0 200.053121 61.4008749 105.446021 0.19 69
71 0 200.461437 61.8039381 105.332576 0.19 70
72 0 200.861662 62.1051526 105.157338 0.19 71
73 0 201.248114 62.494791 104.973418 0.19 72
74 0 201.591599 62.8623994 104.771885 0.19 73
75 0 201.820905 63.0821777 104.530691 0.19 74
76 0 202.150324 63.2844863 104.295432 0.19 75
77 0 202.501353 63.5692414 104.070299 0.19 76
78 0 202.808687 63.7360728 103.820392 0.19 77
79 0 202.970301 63.8551906 103.543708 0.19 78
80 0 203.127014 63.9577912 103.261083 0.19 79
81 0 203.412691 64.0579099 102.989041 0.19 80
82 0 203.698157 64.1594902 102.71296 0.19 81
83 0 203.851972 64.2689159 102.419585 0.19 82
84 0 203.998666 64.4072068 102.125199 0.19 83
85 0 204.253268 64.6234951 101.847386 0.19 84
86 0 204.441157 64.6604428 101.535816 0.19 85
87 0 204.718692 64.8437196 101.246544 0.19 86
88 0 204.92952 64.8833642 100.928643 0.19 87
89 0 205.247612 65.1052157 100.637647 0.19 88
90 0 205.551903 65.257636 100.331696 0.19 89
91 0 205.708063 65.3955422 100.007372 0.19 90
92 0 205.823551 65.5638717 99.6795148 0.19 91
93 0 205.963062 65.8370261 99.3613057 0.19 92
94 0 206.21061 66.0188307 99.0362994 0.19 93
95 0 206.364866 66.1892572 98.6996978 0.19 94
96 0 206.523095 66.4218368 98.3661811 0.19 95
97 0 206.782418 66.4772895 98.0170492 0.19 96
98 0 206.947253 66.6789577 97.6739156 0.19 97
99 0 207.117073 66.7541832 97.3157358 0.19 98
100 0 207.399134 67.0510101 96.9817036 0.19 99
101 0 207.608788 67.3815168 96.6436606 0.19 100
102 0 207.885601 67.5979785 96.2953457 0.19 101
103 0 208.03632 67.802059 95.9384646 0.19 102
104 0 208.14022 68.0905802 95.5853668 0.19 103
105 0 208.226995 68.2687097 95.2213765 0.19 104
106 0 208.310457 68.4046295 94.8533793 0.19 105
107 0 208.400476 68.523306 94.4841689 0.19 106
108 0 208.512705 68.6313677 94.1151168 0.19 107
109 0 208.684687 68.7237468 93.74733 0.19 108
110 0 209.013395 68.7785908 93.382354 0.19 109
111 0 209.34793 68.7239476 93.0096396 0.19 110
112 0 209.543032 68.7540236 92.6401401 0.19 111
113 0 209.71689 68.7818897 92.2710513 0.19 112
114 0 209.966604 68.7177339 91.8985535 0.19 113
115 0 210.061393 68.7452423 91.5305738 0.19 114
116 0 210.019946 68.7737697 91.1614483 0.19 115
117 0 210.130218 68.7250453 90.79677 0.19 116
118 0 210.02344 68.7984374 90.4475772 0.19 117
119 0 209.923849 68.9608013 90.1367998 0.19 118
120 0 209.658696 69.2558279 89.9096747 0.19 119
121 0 209.295355 69.49118 89.8790846 0.19 120
122 0 208.947582 69.6533392 89.645295 0.19 121
123 0 208.601919 69.7964883 89.3472557 0.19 122
124 0 208.249486 69.9560068 89.0593887 0.19 123
125 0 207.87724 70.1842523 88.8659502 0.19 124
126 0 207.521605 70.3396336 88.5642082 0.19 125
127 0 207.169468 70.4702678 88.2263643 0.19 126
128 0 207.623721 70.5447635 88.0246632 0.19 127
129 0 208.053464 70.5596166 87.9485297 0.19 128
130 0 208.476355 70.5159262 87.8987677 0.19 129
131 0 208.904268 70.3566943 87.8037691 0.19 130
132 0 209.356575 70.2934416 87.5780863 0.19 131
133 0 209.811049 70.1305665 87.3212148 0.19 132
134 0 210.251981 69.9578147 87.129384 0.19 133
135 0 210.653306 69.8562184 87.1623087 0.19 134
136 0 211.073062 69.8308614 87.0927048 0.19 135
137 0 211.463794 69.7279969 87.172129 0.19 136
138 0 211.874849 69.5522445 87.1219553 0.19 137
139 0 212.315789 69.499862 86.9073978 0.19 138
140 0 212.763467 69.3918451 86.6356849 0.19 139
141 0 213.20684 69.3771307 86.3875162 0.19 140
142 0 213.63232 69.3174025 86.2315703 0.19 141
143 0 214.066822 69.1454285 85.9952279 0.19 142
144 0 214.493814 68.949063 85.791779 0.19 143
145 0 214.892811 68.7929781 85.7654304 0.19 144
146 0 215.319179 68.628694 85.5456505 0.19 145
147 0 215.752622 68.5536518 85.2617709 0.19 146
148 0 216.18242 68.3737887 84.9419471 0.19 147
149 0 216.598671 68.17252 84.6115278 0.19 148
150 0 216.980921 68.0123859 84.2836916 0.19 149
151 0 217.277466 67.9975393 83.9726371 0.19 150
152 0 217.354543 67.9950706 83.6721358 0.19 151
153 0 217.640709 67.8956414 83.4130241 0.19 152
154 0 217.99536 67.8643532 83.2730339 0.19 153
155 0 218.384543 67.8639742 83.097935 0.19 154
156 0 218.77479 67.7754545 83.0126603 0.19 155
157 0 219.167491 67.8864692 82.9541504 0.19 156
158 0 219.569293 67.9201473 82.8140913 0.19 157
159 0 219.962953 67.7912506 82.7507157 0.19 158
160 0 220.353363 67.7462905 82.7238437 0.19 159
161 0 220.744123 67.7343453 82.6932554 0.19 160
162 0 221.139276 67.7377103 82.6151682 0.19 161
163 0 221.546646 67.7544032 82.3986198 0.19 162
164 0 221.95769 67.6802747 82.1243587 0.19 163
165 0 222.365144 67.6993434 81.8522368 0.19 164
166 0 222.763824 67.7070782 81.6051959 0.19 165
167 0 223.141523 67.5863075 81.43015 0.19 166
168 0 223.483298 67.587614 81.1775309 0.19 167
169 0 223.719709 67.5851967 80.8883361 0.19 168
170 0 224.065364 67.4583965 80.5791463 0.19 169
171 0 224.451252 67.3314789 80.2714787 0.19 170
172 0 224.848378 67.3272768 79.987956 0.19 171
173 0 225.24688 67.3093541 79.7365089 0.19 172
174 0 225.639853 67.1260264 79.5568012 0.19 173
175 0 226.022541 66.9604956 79.2957906 0.19 174
176 0 226.362033 66.8925189 79.0228272 0.19 175
177 0 226.592391 66.7164855 78.756626 0.19 176
178 0 226.920294 66.5150871 78.5729819 0.19 177
179 0 227.272109 66.454412 78.3152961 0.19 178
180 0 227.59539 66.3337627 78.0183064 0.19 179
181 0 227.798396 66.2749855 77.7165691 0.19 180
182 0 228.073645 66.0944877 77.4118352 0.19 181
183 0 228.282951 65.8534509 77.1318124 0.19 182
184 0 228.614792 65.5726225 76.9391231 0.19 183
185 0 228.995062 65.3401975 76.6703001 0.19 184
186 0 229.3894 65.1688019 76.3909485 0.19 185
187 0 229.777754 65.1327833 76.1577708 0.19 186
188 0 230.150046 65.0491736 76.035799 0.19 187
189 0 230.485686 64.8131314 75.8957633 0.19 188
190 0 230.710858 64.560977 75.6304128 0.19 189
191 0 231.029988 64.3076372 75.3203137 0.19 190
192 0 231.349261 64.0485341 74.9963104 0.19 191
193 0 231.575477 63.7754482 74.6776221 0.19 192
194 0 231.915783 63.4897143 74.3952237 0.19 193
195 0 232.299062 63.1614444 74.2135329 0.19 194
196 0 232.697752 62.8481419 73.9899414 0.19 195
197 0 233.099779 62.4982983 73.8512009 0.19 196
198 0 233.497152 62.1554796 73.700045 0.19 197
199 0 233.8779 61.8752862 73.4274559 0.19 198
200 0 234.214577 61.6516075 73.1163012 0.19 199
201 0 234.437773 61.5401169 72.8138892 0.19 200
202 0 234.771861 61.3018897 72.5308243 0.19 201
203 0 235.146934 60.982276 72.3452475 0.19 202
204 0 235.534288 60.6772557 72.1212859 0.19 203
205 0 235.92162 60.3777726 72.0009236 0.19 204
206 0 236.296773 60.2130912 71.917166 0.19 205
207 0 236.654816 60.0139053 71.7891775 0.19 206
208 0 236.957636 60.017259 71.5438315 0.19 207
209 0 237.133213 60.0986959 71.2549533 0.19 208
210 0 237.360413 60.2149201 70.9492711 0.19 209
211 0 237.493449 60.3579614 70.6401076 0.19 210
212 0 237.669763 60.5499023 70.3340877 0.19 211
213 0 237.694754 60.8627991 70.0442133 0.19 212
214 0 237.615377 61.0557318 69.7399264 0.19 213
215 0 237.734869 61.2101506 69.4296054 0.19 214
216 0 237.803566 61.3685689 69.1206058 0.19 215
217 0 237.897764 61.5809535 68.8191683 0.19 216
218 0 238.119949 61.9527549 68.5394636 0 217
219 0 240.732295 62.0257739 68.2186325 0.19 218
220 0 241.108599 61.8056031 68.0644982 0.19 219
221 0 241.47651 61.8042073 67.818461 0.19 220
222 0 241.84046 61.9284885 67.5485153 0.19 221
223 0 242.200796 62.2119181 67.2977354 0.19 222
224 0 242.562922 62.4181035 67.0643303 0.19 223
225 0 242.923847 62.666878 66.9252898 0.19 224
226 0 243.279247 62.7895607 66.6778194 0.19 225
227 0 243.617514 62.8231766 66.3834641 0.19 226
228 0 243.909312 62.7159891 66.0556599 0.19 227
229 0 244.073281 62.7054073 65.7374463 0.19 228
230 0 244.280307 62.6882463 65.4190286 0.19 229
231 0 244.36938 62.56481 65.0875922 0.19 230
232 0 244.432145 62.5526696 64.7839722 0.19 231
233 0 244.538644 62.5511019 64.5119681 0.19 232
234 0 244.803149 62.4709439 64.3066188 0.19 233
235 0 245.120417 62.1494605 64.264966 0.19 234
236 0 245.421943 61.7936915 64.1010924 0.337648 235
237 0 245.637515 61.4030428 64.0196052 0.351287 236
238 0 245.980938 61.0273365 64.0057543 0.336912 237
239 0 246.419687 60.7425318 64.1102304 0.19 238
240 2 247.013268 60.3651886 64.1299808 0.19 239
241 2 247.384873 60.0777594 63.8782338 0.19 240
242 2 247.757974 59.866149 63.7458767 0.19 241
243 2 248.129692 59.5267531 63.5980656 0.19 242
244 2 248.49832 59.182879 63.3561632 0.19 243
245 2 248.860061 58.8570916 63.1505807 0.19 244
246 2 249.202449 58.5904183 63.1480642 0.19 245
247 2 249.489053 58.2231714 63.0428857 0.19 246
248 2 249.63102 57.8574807 62.8024525 0 247
249 2 252.702794 56.0593539 62.2083697 0.50662 248
250 2 253.006947 55.8313404 61.8561946 0.358565 249
251 2 253.220681 55.7406242 61.5274709 0.19 250
252 2 253.550835 55.5864418 61.191512 0.19 251
253 2 253.926191 55.5787651 60.8868663 0.19 252
254 2 254.319453 55.5958452 60.6041453 0.19 253
255 2 254.71965 55.5395598 60.3554704 0.19 254
256 2 255.115637 55.7133083 60.2656261 0.19 255
257 2 255.511242 55.8088638 60.1631174 0.19 256
258 2 255.905664 55.9154983 59.9422405 0.19 257
259 2 256.285457 56.0216174 59.6754093 0.19 258
260 2 256.621496 56.11449 59.3886624 0.19 259
261 2 256.840208 56.1676186 59.0877704 0.19 260
262 2 257.148438 56.1232582 58.7686261 0.19 261
263 2 257.43228 56.2899075 58.4837725 0.19 262
264 2 257.576063 56.2420866 58.161521 0.19 263
265 2 257.698517 56.2933451 57.8556116 0.19 264
266 2 257.909185 56.3845641 57.5571715 0.19 265
267 2 258.006861 56.4870642 57.2598147 0.19 266
268 2 258.076368 56.5934114 56.9632052 0.19 267
269 2 258.174392 56.7003971 56.667749 0.19 268
270 2 258.385857 56.8057408 56.3750869 0.19 269
271 2 258.510265 56.8959071 56.0841096 0.19 270
272 2 258.658817 56.9525264 55.8006739 0.19 271
273 2 258.966514 56.9241694 55.5383228 0.19 272
274 2 259.32915 56.6645361 55.3255326 0.19 273
275 2 259.696498 56.3723032 55.0214561 0.19 274
276 2 260.008322 56.1075713 54.689595 0.19 275
277 2 260.148441 55.9597061 54.3643758 0.19 276
278 2 260.243188 55.6746702 54.0164571 0.438639 277
279 2 260.356769 55.3336117 53.6718229 0.19 278
280 2 260.572166 54.9631537 53.3591863 0.19 279
281 2 260.676861 54.5520529 53.129927 0.19 280
282 2 260.757374 54.1645326 52.8313453 0.19 281
283 2 260.863185 53.7851195 52.5360691 0.19 282
284 2 261.069023 53.408358 52.3190159 0.19 283
285 2 261.163264 53.1263201 52.0285689 0.19 284
286 2 261.208578 53.033468 51.7426107 0.19 285
287 2 261.239258 52.9350747 51.4695602 0.19 286
288 2 261.275315 52.6313779 51.2311517 0.19 287
289 2 261.322233 52.198099 51.1565698 0.19 288
290 2 261.406987 51.6821301 51.2436172 0.19 289
291 2 261.602927 51.1493354 51.3565089 0.19 290
292 2 261.69587 50.6410816 51.375274 0.19 291
293 2 261.755262 50.1323851 51.388221 0.19 292
294 2 261.825184 49.7008055 51.1828832 0.19 293
295 2 261.942399 49.295498 50.9163063 0.19 294
296 2 262.190879 48.8927689 50.6837476 0.19 295
297 2 262.390994 48.4613855 50.6053078 0.19 296
298 2 262.718556 48.0538312 50.6700967 0.19 297
299 2 263.089485 47.8324135 50.7071167 0.19 298
300 2 263.481288 47.5611301 50.7429627 0.19 299
301 2 263.876191 47.5327541 50.5751507 0.344108 300
302 2 264.271306 47.6004791 50.3163805 0.397182 301
303 2 264.666111 47.7149549 49.9873128 0.19 302
304 2 265.061347 47.8742198 49.5375217 0.19 303
305 2 264.558844 47.8071739 49.2086934 0.19 304
306 2 264.299234 48.1020055 48.94553 0.19 305
307 2 264.429735 48.4974152 48.7245303 0.19 306
308 2 264.71172 48.8006457 48.5361405 0.19 307
309 2 265.035392 49.2110129 48.4701852 0.19 308
310 2 265.354883 49.5495224 48.667816 0.19 309
311 2 265.629947 49.7368151 48.9451346 0.19 310
312 2 266.161561 49.5653079 49.216218 0.19 311
313 2 266.525112 50.0680839 49.0740989 0.19 312
314 2 266.883453 50.4785635 48.9917848 0.19 313
315 2 267.229612 50.6991368 48.7921649 0.19 314
316 2 267.518327 50.8347597 48.5435934 0.19 315
317 2 267.646949 50.9047917 48.2641654 0.19 316
318 2 267.737963 50.8892891 47.9651675 0.19 317
319 2 267.876221 50.6837429 47.6384269 0.19 318
320 2 268.17619 50.4829522 47.3212122 0.19 319
321 2 268.530525 50.4620668 47.0349223 0.19 320
322 2 268.903754 50.4868819 46.7575391 0.19 321
323 2 269.278213 50.4667399 46.4743288 0.19 322
324 2 269.63618 50.2635262 46.1630107 0.19 323
325 2 269.928369 50.0488234 45.8467391 0.19 324
326 2 270.040577 49.984726 45.5433675 0.19 325
327 2 270.078456 49.9228892 45.2364006 0.19 326
328 2 270.073003 49.7167786 44.9052574 0.19 327
329 2 269.99971 49.5761297 44.5805425 0.19 328
330 2 270.165012 49.3135168 44.2525198 0.19 329
331 2 269.782263 49.4890766 43.980483 0.19 330
332 2 269.396408 49.795292 43.7507115 0.19 331
333 2 269.011136 49.9884086 43.5718307 0.19 332
334 2 268.619331 50.215469 43.5794133 0.19 333
335 2 268.234202 50.3178829 43.4510101 0.398858 334
336 2 267.848734 50.3516502 43.3725637 0 335
337 2 273.297656 61.2903803 49.3190274 0 336
338 2 271.787347 55.3457182 50.1205333 0.19 337
339 2 272.171754 55.7254093 50.0977852 0.19 338
340 2 272.562922 55.982346 49.9504247 0.19 339
341 2 272.94729 56.2410224 49.7902589 0.19 340
342 2 273.303607 56.6255405 49.715083 0.19 341
343 2 273.605514 57.0179612 49.5475694 0.19 342
344 2 273.75999 57.2014254 49.3042524 0.19 343
345 2 273.910188 57.2501268 49.026848 0.19 344
346 2 274.183416 57.5785505 48.7961433 0.19 345
347 2 274.456936 57.9017137 48.5631645 0.19 346
348 2 274.606539 57.9272749 48.2760414 0.19 347
349 2 274.75923 58.044955 48.0037797 0.19 348
350 2 275.056671 58.2617387 47.7562273 0.19 349
351 2 275.386958 58.6525763 47.5382411 0.19 350
352 2 275.680244 58.987811 47.3098426 0.19 351
353 2 275.828252 58.9811768 47.0203231 0.19 352
354 2 275.95699 58.9884712 46.7326407 0.19 353
355 2 276.18265 58.9022903 46.4374655 0.19 354
356 2 276.311262 58.9719481 46.1629995 0.19 355
357 2 276.459131 59.1539502 45.9122624 0.19 356
358 2 276.761305 59.5165309 45.7110095 0.19 357
359 2 277.116554 59.7938186 45.5309114 0.19 358
360 2 277.46847 60.1163932 45.43876 0.19 359
361 2 277.778197 60.2957956 45.2410283 0.19 360
362 2 277.943001 60.365802 44.987625 0.19 361
363 2 278.113234 60.2786784 44.6989769 0.19 362
364 2 278.039673 60.2836264 44.4069719 0.19 363
365 2 278.031835 60.2985994 44.1190445 0.19 364
366 2 278.066223 60.2226803 43.8193728 0.19 365
367 2 278.154919 60.3508458 43.5544921 0.19 366
368 2 278.370213 60.696327 43.3301972 0.19 367
369 2 278.520575 60.9728137 43.092045 0.19 368
370 2 278.738369 61.3407158 42.8714378 0.19 369
371 2 278.833775 61.5386219 42.6188211 0.19 370
372 2 278.88312 61.6486451 42.3508928 0.19 371
373 2 278.916177 61.6646573 42.0683175 0.19 372
374 2 278.945791 61.4864167 41.7565444 0.19 373
375 2 273.033735 61.3363485 49.6125334 0.19 337
376 2 272.916307 61.5686376 49.9436927 0.19 375
377 2 272.85443 61.8702 50.2891523 0.19 376
378 2 272.813299 62.1963981 50.639991 0.19 377
379 2 272.779594 62.530163 50.9928294 0.19 378
380 2 272.747967 62.8647599 51.3463511 0.19 379
381 2 271.043182 58.9415569 54.9560766 0 380
382 2 271.05466 58.4977372 54.9677189 0.19 381
383 2 271.070973 58.1743966 54.770872 0.19 382
384 2 271.075947 57.995658 54.5337186 0.19 383
385 2 271.06217 57.6734395 54.3113759 0.19 384
386 2 270.984978 57.2357908 54.2454184 0.19 385
387 2 270.748719 56.706111 54.3421213 0.19 386
388 2 270.502977 56.1438719 54.5028497 0.19 387
389 2 270.385497 55.5767957 54.6929576 0.19 388
390 2 275.739303 67.4402661 53.099122 0 381
391 2 276.033803 67.7037193 52.9173438 0.19 390
392 2 276.203117 68.0985168 52.818322 0.19 391
393 2 276.411317 68.4634798 52.9285763 0.19 392
394 2 276.497087 68.8652447 52.9898565 0.19 393
395 2 276.560073 69.2842071 53.0040218 0.19 394
396 2 276.677482 69.7190895 52.9260474 0.19 395
397 2 276.961559 70.0528551 52.9054678 0.19 396
398 2 277.309583 70.2014547 52.8416739 0.19 397
399 2 277.668379 70.3159706 52.6492405 0.19 398
400 2 277.975189 70.3786313 52.3996252 0.19 399
401 2 278.114995 70.3180322 52.1062381 0.19 400
402 2 278.194185 70.3551453 51.8176027 0.19 401
403 2 272.518044 69.9438282 48.1542982 0 402
404 2 272.1096 70.2826129 48.355915 0.19 403
405 2 271.713861 70.6580801 48.4400344 0.19 404
406 2 271.33246 71.018364 48.4497415 0.19 405
407 2 270.980496 71.2958382 48.3533348 0.19 406
408 2 270.671284 71.6600768 48.3552253 0.19 407
409 2 270.490334 72.0473137 48.4147151 0.19 408
410 2 270.262373 72.4003437 48.5285216 0.19 409
411 2 270.153788 72.6437969 48.7674237 0.19 410
412 2 270.08692 72.7025605 49.0275245 0.19 411
413 2 270.404234 48.8631027 44.0849722 0.19 330
414 2 270.484616 48.4273248 43.7966283 0.19 413
415 2 270.468885 47.9925453 43.4598508 0.19 414
416 2 270.324311 47.5484372 43.0980458 0.19 415
417 2 270.275677 47.1140875 42.7380739 0.19 416
418 2 270.258383 46.6825042 42.3790032 0.19 417
419 2 265.407157 48.9493777 49.3998068 0.19 304
420 2 266.161561 49.5653079 49.216218 0.19 419
421 2 267.801895 45.4812002 51.4472069 0 304
422 2 267.941158 45.4627351 51.7033222 0.19 421
423 2 268.225561 45.5216487 51.9224684 0.19 422
424 2 268.562817 45.7840581 52.0099331 0.19 423
425 2 268.926986 46.0093 51.9611961 0.19 424
426 2 269.293228 46.2957761 51.9987371 0.19 425
427 2 269.664095 46.4270699 52.0662174 0.19 426
428 2 270.026576 46.5041139 52.2077378 0.19 427
429 2 270.364749 46.6697953 52.2480066 0.19 428
430 2 270.626816 46.9622053 52.496194 0.19 429
431 2 270.713752 47.2677228 52.8109167 0.19 430
432 2 270.736851 47.5182236 53.1415348 0.19 431
433 2 270.744961 47.5925778 53.4534244 0.19 432
434 2 243.289521 49.5258465 56.0467817 0 249
435 2 243.308583 49.8541215 56.3890946 0.19 434
436 2 243.325228 50.1172864 56.7252565 0.19 435
437 2 243.334128 50.1854874 57.0401118 0.19 436
438 2 243.342889 50.2450623 57.3542135 0.19 437
439 2 243.358808 50.4727727 57.6881813 0.19 438
440 2 243.374807 50.6997562 58.0229187 0.37967 439
441 2 243.384087 50.7566027 58.3380886 0.506626 440
442 2 244.274575 54.3310969 60.0422831 0 441
443 2 244.214274 54.6981999 60.4075864 0.19 442
444 2 244.078871 55.0476208 60.7716213 0.19 443
445 2 244.091816 55.3448769 61.1292136 0.288507 444
446 2 244.251196 55.5014624 61.4673708 0.358732 445
447 2 244.337368 55.7714604 61.8229439 0.19 446
448 2 247.101442 60.2499531 64.6293887 0.433447 240
449 2 247.270484 60.211315 65.0204131 0.19 448
450 2 247.310558 59.8714499 65.3177147 0.19 449
451 2 247.26091 59.4427897 65.5834515 0.19 450
452 2 247.071645 59.0543861 65.8485718 0.19 451
453 2 246.925702 58.8675563 66.1437112 0.19 452
454 2 246.673807 58.8027542 66.4571705 0.19 453
455 2 246.431217 58.887315 66.7942399 0.19 454
456 2 246.319406 58.8383828 67.1123103 0.19 455
457 2 246.222228 58.7171801 67.4203419 0.19 456
458 2 246.03832 58.5146614 67.7168035 0.19 457
459 2 245.948323 58.1231003 67.9863078 0.19 458
460 2 246.32635 55.1121635 69.1953661 0 459
461 2 246.324099 54.681567 69.4666925 0.19 460
462 2 246.318919 54.436726 69.7667505 0.19 461
463 2 246.299779 54.26562 70.078549 0.19 462
464 2 246.241121 54.1303094 70.3960897 0.19 463
465 2 246.077838 54.0299261 70.7185309 0.19 464
466 2 246.007797 53.9816862 71.0445224 0.19 465
467 2 245.954298 54.0742886 71.3804697 0.19 466
468 2 245.853134 54.0468233 71.6722806 0.19 467
469 2 245.597247 54.0125834 71.8923039 0.19 468
470 2 245.29235 54.0604036 71.9352826 0.19 469
471 2 245.006812 54.0774993 72.1588514 0.19 470
472 2 244.815235 54.2024727 72.4600278 0.19 471
473 2 244.518282 54.2125293 72.7520579 0.19 472
474 2 244.180302 54.2430178 73.0008622 0.19 473
475 2 243.824587 54.4507801 73.1283036 0.19 474
476 2 243.462331 54.5369152 73.1914182 0.19 475
477 2 243.097959 54.5686096 73.2476812 0.19 476
478 2 242.73337 54.5582813 73.3472736 0.19 477
479 2 242.366453 54.6238848 73.2630319 0.19 478
480 2 241.999981 54.665338 73.2244858 0.19 479
481 2 247.004385 55.9145421 65.6852639 0 459
482 2 247.06115 55.7823517 65.9743726 0.19 481
483 2 247.171454 55.6288398 66.2455052 0.19 482
484 2 247.441806 55.4149587 66.4613115 0.19 483
485 2 247.768046 55.0581763 66.5303085 0.19 484
486 2 248.112582 54.7032164 66.5996746 0.19 485
487 2 248.455884 54.4982269 66.8183459 0.362655 486
488 2 248.763996 54.3717532 67.0975978 0.336838 487
489 2 248.966166 54.331578 67.4078746 0.19 488
490 2 249.259422 54.4596688 67.7478885 0.19 489
491 2 249.54904 54.5311458 68.0690994 0.19 490
492 2 249.74208 54.7549346 68.3803194 0.19 491
493 2 250.018941 54.9947448 68.6018598 0.19 492
494 2 250.273554 55.020299 68.8797479 0.31569 493
495 2 250.375548 54.9967275 69.1779958 0.19 494
496 2 250.419788 55.0285568 69.4798911 0.19 495
497 2 250.443119 55.2761241 69.7713263 0.19 496
498 2 250.456635 55.6369823 69.9531807 0.19 497
499 0 206.799201 70.502057 87.9645352 0.19 127
500 0 206.405826 70.4593515 87.8137058 0.19 499
501 0 206.011469 70.3139127 87.6469773 0.19 500
502 0 205.638863 70.3210399 87.352385 0.19 501
503 0 205.271463 70.3848552 87.0114868 0.19 502
504 0 204.902314 70.4673858 86.6593473 0.19 503
505 0 204.527336 70.5505251 86.3194936 0.19 504
506 0 204.14129 70.6179761 86.0274243 0.19 505
507 0 203.732696 70.6390719 85.865995 0.499985 506
508 0 203.321585 70.6531939 85.7050837 0.491192 507
509 0 202.878043 70.5783281 85.7599346 0.42834 508
510 0 202.438386 70.4733631 85.7741679 0.19 509
511 0 201.994859 70.2525037 85.7945903 0.19 510
512 0 201.540775 70.1063464 85.9060919 0.365749 511
513 0 201.100909 70.0222615 85.9064932 0.405131 512
514 0 200.669191 69.9364057 85.8291779 0.316957 513
515 0 200.248419 69.7832908 85.6307271 0.331739 514
516 0 199.816402 69.7126087 85.526766 0.465835 515
517 0 199.380741 69.6765186 85.4484302 0.472307 516
518 0 198.945674 69.6618388 85.3529078 0.417719 517
519 0 198.516925 69.6770291 85.1805763 0.504637 518
520 0 198.07315 69.6519376 85.1419418 0.505975 519
521 0 197.615897 69.5863767 85.2344559 0.410231 520
522 0 197.166363 69.5482173 85.2393542 0.454811 521
523 0 196.720216 69.5243346 85.1970575 0.447703 522
524 0 196.277645 69.5165563 85.1008874 0.38163 523
525 0 195.843127 69.5434428 84.890552 0.505809 524
526 0 195.4018 69.5522653 84.7387432 0.19 525
527 0 194.963312 69.5802291 84.5294736 0.377219 526
528 0 194.514365 69.5784284 84.4348636 0.436297 527
529 0 194.060135 69.5756685 84.3958984 0.423515 528
530 0 193.601499 69.6007977 84.4094629 0.426847 529
531 0 193.13595 69.7117775 84.5249289 0.346835 530
532 0 192.677161 69.7578011 84.5149713 0.3876 531
533 0 192.224017 69.8189887 84.4045859 0.19 532
534 0 191.758767 69.887232 84.4641285 0.19 533
535 0 191.297682 69.7698905 84.409877 0.19 534
536 0 190.84341 69.7898098 84.2552234 0.19 535
537 0 190.381569 69.9023283 84.2262879 0.19 536
538 0 189.910792 69.856494 84.2972127 0.30557 537
539 0 189.446835 69.7516643 84.2287735 0.247026 538
540 3 188.989913 69.5247256 83.9883563 0.19 539
541 3 188.412302 69.8794319 83.6253632 0.19 540
542 3 188.165438 70.1693164 83.2844255 0.19 541
543 3 187.981952 70.5813359 82.9676032 0.19 542
544 3 187.650556 71.0155613 82.6677527 0.19 543
545 3 187.279025 71.4408196 82.4298177 0.19 544
546 3 186.933761 71.8169654 82.3603421 0.19 545
547 3 186.729647 72.1586536 82.3965304 0.19 546
548 3 186.478104 72.502411 82.2051258 0.19 547
549 3 186.364446 72.7261908 81.9409497 0.19 548
550 3 184.44765 71.5997443 82.0625784 0 549
551 3 183.993759 71.6526971 82.1965514 0.19 550
552 3 183.578803 71.914969 82.1637366 0.19 551
553 3 183.247304 72.2884976 81.9410983 0.19 552
554 3 183.103175 72.6828756 81.6573185 0.19 553
555 3 182.968159 72.9748571 81.3386858 0.19 554
556 3 182.6841 73.3534999 81.0045828 0.19 555
557 3 188.200841 69.4377051 84.5034103 0.237278 540
558 3 187.594562 69.1534028 84.8829856 0.19 557
559 3 187.058174 68.9473328 85.2238931 0.19 558
560 3 186.544751 68.7665216 85.5524786 0.506632 559
561 3 185.780601 68.5654602 85.5262111 0.222364 560
562 3 185.190642 68.2638334 85.546106 0.19 561
563 3 184.662786 68.0288035 85.6994501 0.441318 562
564 3 184.16168 67.7858044 85.824185 0.19 563
565 3 183.678346 67.4528399 85.7289912 0.19 564
566 3 183.190756 67.0687298 85.7378303 0.19 565
567 3 182.695806 66.7295145 85.9255257 0.363728 566
568 3 182.19357 66.2629242 86.1636534 0.506609 567
569 3 181.736872 66.524617 85.925816 0.19 568
570 3 181.268174 66.5848107 85.8117838 0.19 569
571 3 180.794738 66.5686127 85.7450398 0.19 570
572 3 180.319414 66.5256324 85.6965279 0.19 571
573 3 179.843623 66.4797168 85.6554765 0.19 572
574 3 179.368552 66.4526884 85.6185365 0.19 573
575 3 178.896369 66.4861415 85.5864368 0.19 574
576 3 178.432516 66.6828061 85.5646457 0.19 575
577 3 178.463554 67.0448424 85.2268082 0.19 576
578 3 178.484984 67.2343197 84.8790663 0.19 577
579 3 178.498206 67.3355185 84.5266357 0.19 578
580 3 178.496319 67.344602 84.1689868 0.19 579
581 3 178.457336 67.1659869 83.7994174 0.19 580
582 3 178.342594 66.9445842 83.4240865 0.19 581
583 3 178.038765 66.7832689 83.0418524 0.19 582
584 3 177.698843 66.4855354 82.6567588 0.19 583
585 3 177.464599 66.1489314 82.2939629 0.19 584
586 3 177.587935 65.8343535 81.9988793 0.19 585
587 3 177.721486 65.4847939 81.8058125 0.19 586
588 3 178.025611 65.1817483 81.5455921 0.19 587
589 3 177.704956 65.26639 81.1789004 0.19 588
590 3 177.52804 65.4039558 80.8259491 0.19 589
591 3 177.300794 65.6291608 80.4743201 0.19 590
592 3 177.233465 65.7045176 80.1279419 0.19 591
593 3 177.241575 65.6026876 79.7797025 0.19 592
594 3 177.345453 65.5509003 79.442211 0.19 593
595 3 177.63343 65.3955715 79.1148816 0.19 594
596 3 178.473866 64.7872602 81.7541779 0.19 588
597 3 178.932823 64.4613142 81.8148949 0.19 596
598 3 179.402351 64.2362484 81.775227 0.19 597
599 3 179.873676 64.1416458 81.9243441 0.19 598
600 3 180.350277 64.1132664 82.0330355 0.19 599
601 3 180.82419 64.0506565 82.1733919 0.19 600
602 3 181.302282 63.9223237 82.1076535 0.19 601
603 3 181.781629 63.8543336 82.1008666 0.19 602
604 3 182.257104 63.7073528 82.1102236 0.19 603
605 3 182.737951 63.6908916 82.1350151 0.19 604
606 3 183.220104 63.7174189 82.1647945 0.19 605
607 3 177.952415 66.789351 85.8505004 0.331773 576
608 3 177.467851 66.74763 86.0797542 0.19 607
609 3 176.988863 66.6904818 86.1641564 0.19 608
610 3 176.510971 66.629722 86.2260277 0.19 609
611 3 176.030825 66.5737361 86.3655894 0.19 610
612 3 175.563217 66.6429899 86.4037567 0.19 611
613 3 175.087164 66.5426224 86.3912264 0.19 612
614 3 174.627667 66.6752586 86.3785747 0.19 613
615 3 173.82308 66.1457634 86.6106348 0.19 614
616 3 173.208412 65.7675125 86.8172161 0.19 615
617 3 172.661662 65.3407904 86.8825691 0.19 616
618 3 172.142785 64.9459137 86.9335332 0.19 617
619 3 171.643171 64.6958413 87.083257 0.19 618
620 3 171.156249 64.5189777 87.1589815 0.19 619
621 3 170.667127 64.3077406 87.2725628 0.19 620
622 3 170.175958 64.0283185 87.2139056 0.19 621
623 3 169.68634 63.8005845 87.3462934 0.19 622
624 3 169.325116 63.7502138 86.9527205 0.19 623
625 3 169.054988 63.6087629 86.5611903 0.19 624
626 3 169.104763 63.6329461 86.2011346 0.19 625
627 3 169.036767 63.6712501 85.8345193 0.19 626
628 3 168.765082 63.6532712 85.451892 0.19 627
629 3 168.471335 63.5187637 85.0627492 0.19 628
630 3 168.363825 63.5305792 84.6945897 0.19 629
631 3 168.318347 63.5911046 84.333855 0.19 630
632 3 169.232195 63.9461627 87.6625099 0.19 623
633 3 168.768307 63.97389 87.9436516 0.19 632
634 3 168.313158 64.0854657 88.1455408 0.19 633
635 3 167.845124 64.1253005 88.1161234 0.19 634
636 3 167.344383 64.0898542 88.221827 0.19 635
637 3 166.78668 64.1149034 88.2421995 0.19 636
638 3 166.026765 63.8485518 88.203634 0.19 637
639 3 165.290119 63.7810322 87.6962205 0.19 638
640 3 164.707277 63.5502428 87.471273 0.19 639
641 3 164.203143 63.4204226 87.3666484 0.19 640
642 3 163.728395 63.315801 87.3121157 0.19 641
643 3 163.261545 63.1846214 87.2874114 0.19 642
644 3 162.78715 62.9473372 87.301618 0.19 643
645 3 162.335868 62.8556793 87.4336657 0.19 644
646 3 161.856248 62.5327606 87.4602671 0.19 645
647 3 161.369331 62.1402078 87.473714 0.19 646
648 3 160.888545 61.7670033 87.5547403 0.19 647
649 3 160.433099 61.6187967 87.4983861 0.19 648
650 3 159.987863 61.586833 87.2844451 0.19 649
651 3 159.546933 61.5774405 87.0887432 0.19 650
652 3 159.108798 61.5177884 87.1042779 0.19 651
653 3 158.671849 61.4841888 87.0278642 0.19 652
654 3 158.233703 61.4762488 86.8185889 0.19 653
655 3 157.791897 61.4174508 86.6554151 0.19 654
656 3 157.337205 61.2792777 86.4102979 0.19 655
657 3 156.905185 61.2859383 86.25848 0.19 656
658 3 156.494702 61.4717557 86.0822731 0.19 657
659 3 156.074296 61.5139399 86.0587107 0.19 658
660 3 155.647874 61.5803268 85.8482626 0.19 659
661 3 155.222421 61.6597713 85.626653 0.19 660
662 3 154.806634 61.7520818 85.5577007 0.19 661
663 3 154.412973 61.9701433 85.6070897 0.19 662
664 3 154.013204 62.2187023 85.4787936 0.19 663
665 3 153.586743 62.2269726 85.4023166 0.19 664
666 3 153.135241 62.0201822 85.3377489 0.19 665
667 3 152.688779 61.8425461 85.2849468 0.19 666
668 3 152.227168 61.5307881 85.2268566 0.19 667
669 3 151.88388 61.9133192 85.0854671 0.19 668
670 3 151.569101 62.2571131 84.809292 0.19 669
671 3 151.348147 62.3763827 84.4797622 0.19 670
672 3 151.433495 62.2933237 84.1508021 0.19 671
673 3 151.55087 62.2487199 83.8329769 0.19 672
674 3 151.828498 62.0939985 83.5565985 0.19 673
675 3 152.183765 61.9984702 83.385136 0.19 674
676 3 152.546134 61.8560507 83.1137866 0.19 675
677 3 152.915398 61.8454832 82.8114132 0.19 676
678 3 153.242634 61.8369886 82.4910467 0.19 677
679 3 153.491451 62.1406104 82.1731359 0.19 678
680 3 153.866099 62.5149947 81.8640814 0.19 679
681 3 154.264599 62.7677882 81.5490013 0.19 680
682 3 152.067645 61.1067859 85.1460688 0.19 668
683 3 151.80206 60.6932192 85.0132519 0.19 682
684 3 151.639195 60.3200549 84.7594145 0.19 683
685 3 151.70529 60.0415144 84.4656515 0.19 684
686 3 151.477821 59.8089955 84.2209733 0.19 685
687 3 151.212094 59.7341973 84.1871143 0.19 686
688 3 151.062986 59.7510569 84.3614841 0.19 687
689 3 151.289746 59.9828726 84.6058697 0.19 688
690 3 151.639195 60.3200549 84.7594145 0.19 689
691 3 153.758763 62.8033281 87.2073179 0 668
692 3 153.642339 62.6834342 87.547986 0.19 691
693 3 153.402402 62.5450471 87.8763397 0.19 692
694 3 153.214152 62.3642387 88.2061362 0.19 693
695 3 152.879746 62.0587604 88.5138669 0.19 694
696 3 152.527248 61.8624683 88.8263752 0.19 695
697 3 152.212096 61.6855046 89.1429859 0.19 696
698 3 152.024407 61.4549968 89.4666002 0.19 697
699 3 151.80858 61.4573122 89.8048129 0.19 698
700 3 151.701543 61.3698778 90.1461077 0.19 699
701 3 151.577787 61.1955241 90.4787336 0.19 700
702 3 151.341812 61.2716243 90.8215883 0.19 701
703 3 165.443537 63.9796639 88.5101189 0.19 638
704 3 165.152444 64.0247969 88.8001669 0.19 703
705 3 165.321279 64.1891686 89.0364434 0.19 704
706 3 165.625342 64.2478254 89.0295849 0.19 705
707 3 165.917692 64.2035942 88.7390987 0.19 706
708 3 166.026765 63.8485518 88.203634 0.19 707
709 3 173.913168 67.2353103 86.3269509 0.19 614
710 3 173.369248 67.6228384 86.2502193 0.19 709
711 3 172.886719 67.8547214 86.0868277 0.19 710
712 3 172.43027 68.1211638 86.0701234 0.19 711
713 3 171.977338 68.3168667 86.1989784 0.19 712
714 3 171.524507 68.3718464 86.2594187 0.19 713
715 3 171.08183 68.4052515 86.3494058 0.19 714
716 3 170.669837 68.5145173 86.5963017 0.19 715
717 3 170.319339 68.5405489 86.9027532 0.19 716
718 3 170.15672 68.6812857 87.2503557 0.19 717
719 3 169.99809 68.7453611 87.6042165 0.19 718
720 3 169.702046 68.9067062 87.9554309 0.19 719
721 3 169.408249 69.0573595 88.3079925 0.19 720
722 3 169.254547 69.0775525 88.6669393 0.19 721
723 3 168.523928 69.0516928 89.178989 0.19 722
724 3 167.961923 68.902158 89.5253283 0.19 723
725 3 167.467823 68.6505868 89.7191516 0.19 724
726 3 167.039404 68.5489052 90.0059889 0.19 725
727 3 166.709789 68.6653161 90.3390738 0.19 726
728 3 166.564061 68.8413732 90.6989732 0.19 727
729 3 166.42243 68.9198765 91.0598825 0.19 728
730 3 166.596525 69.1474416 91.447116 0.19 729
731 3 166.780463 69.3612345 91.8289678 0.19 730
732 3 167.123106 69.4433106 92.2019274 0.19 731
733 3 167.531119 69.5284537 92.537592 0.19 732
734 3 167.97588 69.7528621 92.7709816 0.19 733
735 3 168.416451 69.8402998 93.0872309 0.19 734
736 3 169.435862 69.7516184 88.9016073 0.19 722
737 3 169.733364 70.3241083 88.9692975 0.19 736
738 3 169.955041 70.8646945 88.8851577 0.19 737
739 3 170.272392 71.3615125 88.9135454 0.19 738
740 3 170.517115 71.8110805 89.0286794 0.19 739
741 3 170.451057 72.1648909 89.2903341 0.19 740
742 3 170.439022 72.5047844 89.617484 0.19 741
743 3 170.4482 72.8407269 89.9568389 0.19 742
744 3 170.466364 73.1792076 90.2675156 0.19 743
745 3 170.48939 73.5296947 90.4802726 0.19 744
746 3 170.507639 73.8024682 90.7937539 0.19 745
747 3 170.516895 73.9414354 91.1424474 0.19 746
748 3 170.535741 74.1970879 91.509515 0.19 747
749 3 170.558796 74.4964152 91.8831116 0.19 748
750 3 170.583913 74.8101949 92.2585465 0.19 749
751 3 181.729384 65.7686248 86.4605375 0.19 568
752 3 181.309552 65.3726932 86.7659951 0.19 751
753 3 181.02816 65.2798517 87.0956958 0.19 752
754 3 180.610479 65.0790388 87.3950859 0.19 753
755 3 180.138045 64.7445401 87.6439877 0.19 754
756 3 179.65536 64.5468601 87.7997332 0.19 755
757 3 179.160974 64.3595885 88.054594 0.19 756
758 3 178.662506 64.1752235 88.3428334 0.19 757
759 3 178.147282 63.6436297 88.542178 0.19 758
760 3 177.638548 63.1923308 88.6481775 0.19 759
761 3 177.13293 62.8763654 88.8319173 0.19 760
762 3 176.629506 62.5635174 88.9551033 0.19 761
763 3 176.133585 62.4487874 89.2062707 0.19 762
764 3 175.627914 62.1671421 89.4853115 0.19 763
765 3 175.136723 62.0547986 89.7783513 0.305833 764
766 3 174.642386 61.7472438 90.0258558 0.19 765
767 3 174.178924 61.5540441 90.1826821 0.19 766
768 3 173.763529 61.3546719 90.4423253 0.355346 767
769 3 173.47803 61.1300913 90.7420447 0.19 768
770 3 173.053917 60.7641486 91.0222059 0.365814 769
771 3 172.593245 60.5043353 91.2733533 0.19 770
772 3 172.126498 60.2658385 91.425488 0.19 771
773 3 171.696022 60.3126124 91.7026765 0.381052 772
774 3 171.324298 60.427505 92.0278633 0.19 773
775 3 171.086236 60.4592088 92.3707448 0.444504 774
776 3 170.752622 60.5420135 92.7161452 0.37501 775
777 3 170.430773 60.4904024 93.0534318 0.466152 776
778 3 170.268563 60.4153053 93.4000093 0.506609 777
779 3 169.490018 59.8829197 93.4914035 0.19 778
780 3 168.894716 59.470547 93.431434 0.19 779
781 3 168.380462 59.1548936 93.5951105 0.19 780
782 3 167.891329 58.7714559 93.8309565 0.19 781
783 3 167.42545 58.5112705 94.103495 0.19 782
784 3 166.695193 58.4382695 94.0197417 0.19 783
785 3 166.138651 58.3897964 93.9346887 0.19 784
786 3 165.646345 58.3618091 93.8051387 0.19 785
787 3 165.172142 58.36995 93.5433887 0.19 786
788 3 164.833447 58.6467899 93.1829209 0.19 787
789 3 164.576711 58.7340031 92.8095946 0.19 788
790 3 164.601065 58.6752629 92.4447753 0.19 789
791 3 164.53463 58.7047428 92.0808939 0.19 790
792 3 164.320822 58.7643384 91.7076481 0.19 791
793 3 164.202472 58.8710534 91.3464482 0.19 792
794 3 164.070014 59.043781 90.9898962 0.19 793
795 3 163.799045 59.3665534 90.6355327 0.19 794
796 3 164.735216 58.2743567 93.7184475 0.19 787
797 3 164.295669 58.2135143 93.7586372 0.19 796
798 3 163.855838 58.1666085 93.7465519 0.19 797
799 3 163.416528 58.1258803 93.712353 0.19 798
800 3 162.977948 58.0886311 93.6642497 0.19 799
801 3 162.539582 58.0544349 93.596624 0.19 800
802 3 162.099698 58.0246929 93.4844644 0.19 801
803 3 161.653385 58.0039419 93.2582333 0.19 802
804 3 161.2068 57.9242283 93.0838524 0.19 803
805 3 160.746382 57.7387115 92.8292964 0.19 804
806 3 160.263486 57.2145972 92.6313187 0.19 805
807 3 159.538157 56.8832615 92.1754857 0.19 806
808 3 159.006565 56.6179336 91.7461423 0.19 807
809 3 158.623805 56.5198284 91.3496103 0.19 808
810 3 158.456156 56.4410272 90.9746265 0.19 809
811 3 158.358037 56.2253743 90.5919858 0.19 810
812 3 158.290674 55.9973298 90.2115921 0.19 811
813 3 158.244933 55.8694324 89.8438823 0.19 812
814 3 158.195165 55.6353433 89.4659711 0.505172 813
815 3 158.148126 55.4009962 89.089157 0.19 814
816 3 158.111765 55.2719276 88.724047 0.19 815
817 3 158.067659 55.0385308 88.349188 0.19 816
818 3 159.859847 56.9581377 93.1294226 0.19 806
819 3 159.442348 56.6322133 93.4705112 0.19 818
820 3 159.031185 56.4267472 93.7447049 0.19 819
821 3 158.61502 56.2364119 93.9248812 0.19 820
822 3 158.175843 55.9701526 93.8906571 0.19 821
823 3 157.756551 55.7230661 94.046683 0.19 822
824 3 157.334156 55.3459474 94.2476055 0.19 823
825 3 156.955393 55.4981962 93.8837276 0.19 824
826 3 156.646585 55.7523946 93.5382948 0.19 825
827 3 156.512701 55.8998118 93.1953707 0.19 826
828 3 156.446369 56.0139711 92.8540958 0.19 827
829 3 156.407836 56.135326 92.5156242 0.19 828
830 3 156.384772 56.3114794 92.1841292 0.19 829
831 3 156.380159 56.6448393 91.8707581 0.19 830
832 3 157.260857 55.5200509 94.6099636 0.19 824
833 3 157.05507 55.5305046 94.9395997 0.452387 832
834 3 156.904701 55.485068 95.2669266 0.385165 833
835 3 156.632801 55.413235 95.5790367 0.19 834
836 3 156.216746 55.3353242 95.6111478 0.19 835
837 3 155.803958 55.2020443 95.7171652 0.19 836
838 3 155.374489 54.978343 95.7061898 0.19 837
839 3 154.949827 54.8723956 95.6646878 0.19 838
840 3 154.524373 54.8007516 95.5915591 0.19 839
841 3 154.091603 54.7138916 95.4534753 0.19 840
842 3 153.69696 54.882 95.5431978 0.19 841
843 3 153.307102 55.1607621 95.5969236 0.19 842
844 3 152.65339 55.0718721 95.1867814 0.19 843
845 3 152.210342 54.8592406 94.7804149 0.19 844
846 3 152.016054 54.6668892 94.3979172 0.19 845
847 3 151.937532 54.6406455 94.0447583 0.19 846
848 3 151.923197 54.678566 93.7040558 0.19 847
849 3 151.98549 54.7429351 93.3721873 0.19 848
850 3 152.213284 54.8225685 93.054722 0.19 849
851 3 153.002268 55.6935308 96.1178833 0.19 843
852 3 152.693707 56.1141797 96.4123163 0.19 851
853 3 152.454995 56.4562105 96.7539948 0.19 852
854 3 152.403788 56.75416 97.1258832 0.19 853
855 3 152.427519 56.9809807 97.5024923 0.19 854
856 3 152.489129 57.041367 97.8621497 0.19 855
857 3 152.62956 57.0823073 98.2266896 0.19 856
858 3 152.553188 57.2126524 98.5858645 0.377753 857
859 3 152.543161 57.2653368 98.939378 0.19 858
860 3 152.572128 57.3836128 99.3054193 0.19 859
861 3 152.613633 57.3732163 99.6531099 0.19 860
862 3 152.694203 57.3174749 99.9966268 0.19 861
863 3 152.880441 57.2553937 100.347226 0.19 862
864 3 152.930279 57.2011212 100.686439 0.19 863
865 3 152.881348 57.1968746 101.023762 0.19 864
866 3 153.088629 57.355621 101.405827 0.19 865
867 3 153.100519 54.9281537 96.3209427 0.19 843
868 3 153.031139 54.7190057 96.7946775 0.19 867
869 3 153.008128 54.4076839 97.1572994 0.19 868
870 3 153.020091 54.1768007 97.494442 0.19 869
871 3 153.057267 53.8790951 97.809547 0.19 870
872 3 153.168031 53.7128381 98.1423433 0.19 871
873 3 153.443001 53.5980583 98.4934221 0.19 872
874 3 156.918153 55.3502763 95.9438974 0.361227 835
875 3 157.04275 55.2771948 96.292085 0.451385 874
876 3 157.105564 55.1974836 96.6331168 0.480259 875
877 3 157.144458 55.1089772 96.9701991 0.483891 876
878 3 157.174097 55.0017709 97.3032978 0.19 877
879 3 157.200427 54.8483759 97.6291331 0.19 878
880 3 157.227049 54.5761925 97.937852 0.19 879
881 3 157.286941 54.4012697 98.2623661 0.19 880
882 3 157.417999 54.2315667 98.5933115 0.19 881
883 3 157.730555 53.9818353 98.9284058 0.19 882
884 3 158.123719 53.8718918 99.2867127 0.19 883
885 3 158.549535 53.8565789 99.6520366 0.19 884
886 3 158.96787 53.581378 99.9568543 0.19 885
887 3 159.383419 53.2449521 100.193805 0.19 886
888 3 159.795844 52.9864565 100.288953 0.19 887
889 3 160.217412 52.9331088 100.352716 0.19 888
890 3 160.645051 53.0103718 100.404726 0.19 889
891 3 161.081789 53.2744129 100.452763 0.19 890
892 3 161.516257 53.5607642 100.442856 0.19 891
893 3 161.933895 53.7271004 100.263409 0.19 892
894 3 162.343926 53.8275134 100.01637 0.19 893
895 3 162.748154 53.8513464 99.7366441 0.19 894
896 3 163.142714 53.7119168 99.4273108 0.19 895
897 3 167.50915 58.6482697 94.7052278 0.19 783
898 3 167.628791 58.678177 95.1605029 0.19 897
899 3 167.895955 58.7220771 95.5748543 0.19 898
900 3 168.120923 58.8682515 95.9734642 0.19 899
901 3 168.489342 58.9298937 96.362683 0.19 900
902 3 168.914996 59.0144643 96.7458869 0.19 901
903 3 169.369729 59.2534695 97.1228478 0.19 902
904 3 169.826543 59.5079004 97.4469649 0.19 903
905 3 170.263222 59.6539108 97.623785 0.19 904
906 3 170.671044 59.7885791 97.7962213 0.19 905
907 3 171.010787 59.9963485 98.1016599 0.19 906
908 3 171.146511 60.1043111 98.4335175 0.19 907
909 3 171.213973 60.3195954 98.7876815 0.474572 908
910 3 171.252435 60.5284238 99.1445754 0.388782 909
911 3 171.271561 60.6111829 99.4898467 0.19 910
912 3 171.288908 60.7508748 99.8387416 0.19 911
913 3 171.292387 60.7597704 100.173581 0.19 912
914 3 171.283364 60.7477986 100.503764 0.19 913
915 3 171.250416 60.8041454 100.836556 0.301228 914
916 3 171.131062 60.6602338 101.145577 0.19 915
917 3 170.804237 60.2758423 101.421032 0.19 916
918 3 170.403073 59.8430772 101.685608 0.19 917
919 3 169.982345 59.500113 101.954965 0.19 918
920 3 169.548094 59.0484951 102.210363 0.19 919
921 3 170.29338 60.9482549 94.0213139 0.19 778
922 3 170.283339 61.3478516 94.476509 0.19 921
923 3 170.198873 61.6814361 94.8296345 0.19 922
924 3 169.926516 61.9508976 95.0437572 0.19 923
925 3 169.615204 62.053385 95.3318343 0.19 924
926 3 169.408125 62.2487754 95.6630141 0.375079 925
927 3 169.065703 62.4014873 95.9789682 0.19 926
928 3 168.661312 62.3912701 96.2411002 0.356174 927
929 3 168.235956 62.362338 96.3947678 0.19 928
930 3 167.809485 62.340245 96.6276331 0.19 929
931 3 167.395644 62.4524472 96.8571865 0.19 930
932 3 166.982593 62.5340778 96.9592392 0.19 931
933 3 166.596569 62.7173001 97.0698521 0.19 932
934 3 166.255272 62.8121682 97.2933698 0.19 933
935 3 166.047259 63.0577836 97.538672 0.19 934
936 3 165.722382 63.3738335 97.6638829 0.19 935
937 3 165.355946 63.7042699 97.7874086 0.19 936
938 3 164.979724 64.007173 98.0258397 0.19 937
939 3 164.559256 64.0798363 97.9948798 0.19 938
940 3 164.150494 64.2727725 97.9652116 0.19 939
941 3 163.737745 64.4060147 97.9005572 0.19 940
942 3 163.336931 64.6578832 97.7679492 0.19 941
943 3 162.946535 64.8086429 97.7777962 0.19 942
944 3 162.602786 65.0516086 97.9725828 0.19 943
945 3 162.338053 65.3500828 98.1910981 0.19 944
946 3 162.260788 65.7231403 98.2963884 0.19 945
947 3 162.253084 66.1253862 98.3569644 0.19 946
948 3 162.266459 66.5392116 98.3987781 0.19 947
949 3 162.273017 66.9568643 98.4313635 0.19 948
950 3 162.237313 67.3727275 98.4573476 0.19 949
951 3 162.081046 67.7779073 98.4747954 0.19 950
952 3 162.025682 68.1930112 98.5028462 0.19 951
953 3 161.971209 68.6051731 98.544464 0.19 952
954 3 161.818237 68.9971004 98.6182864 0.19 953
955 3 161.78744 69.3701218 98.8028329 0.19 954
956 3 161.791498 69.7721091 98.9078387 0.491201 955
957 3 161.787338 70.1719203 99.018965 0.354931 956
958 3 161.72404 70.5344572 99.2292129 0.342932 957
959 3 161.480558 70.8966143 99.3792899 0.452089 958
960 3 161.18288 71.2231859 99.6265364 0.19 959
961 3 161.166797 71.7580244 99.3178511 0.19 960
962 3 161.097711 72.2793261 99.0349249 0.19 961
963 3 160.87017 72.7523908 98.8382701 0.19 962
964 3 160.621126 73.2414133 98.5411753 0.19 963
965 3 160.4791 73.7057907 98.216167 0.19 964
966 3 160.268054 74.0419324 97.8899482 0.19 965
967 3 160.205009 74.4979061 97.625729 0.19 966
968 3 160.195102 74.9565589 97.5180715 0.19 967
969 3 160.181512 75.4213406 97.4504551 0.19 968
970 3 160.103701 75.9012035 97.3456355 0.19 969
971 3 159.836897 76.4200337 97.08817 0.19 970
972 3 159.49841 76.9416251 96.80512 0.19 971
973 3 159.136255 77.4254128 96.6020389 0.19 972
974 3 158.777676 77.7863255 96.6680618 0.19 973
975 3 158.407302 78.0703603 96.7045348 0.19 974
976 3 158.017657 78.1175766 96.7585055 0.19 975
977 3 157.62353 77.9959729 96.907116 0.19 976
978 3 157.206063 77.7350348 96.9427838 0.19 977
979 3 156.792956 77.5577347 96.9390392 0.19 978
980 3 156.371292 77.3060409 96.9162221 0.19 979
981 3 155.9649 77.2093879 96.8916892 0.19 980
982 3 155.566734 77.1884973 96.8669107 0.19 981
983 3 155.176659 77.2390595 96.8435189 0.19 982
984 3 154.801849 77.427163 96.8250554 0.19 983
985 3 154.415796 77.4953747 96.8020197 0.19 984
986 3 154.026971 77.5266146 96.7774579 0.19 985
987 3 153.640023 77.5659477 96.7532229 0.19 986
988 3 153.260673 77.6657124 96.7317612 0.19 987
989 3 152.90125 77.9376936 96.7187197 0.19 988
990 3 161.245648 71.549783 99.991755 0.19 960
991 3 161.309669 71.8761864 100.35387 0.19 990
992 3 160.922369 72.1519813 100.204358 0.19 991
993 3 160.525031 72.1872906 100.259103 0.19 992
994 3 160.116984 72.1640387 100.245298 0.19 993
995 3 159.699509 72.0906475 100.169462 0.19 994
996 3 159.263109 71.9238685 99.9758371 0.19 995
997 3 158.845063 71.8525125 99.8592698 0.19 996
998 3 158.432684 71.8322667 99.7270618 0.19 997
999 3 158.017188 71.8681829 99.4702036 0.19 998
1000 3 157.910589 71.5251092 99.1793021 0.19 999
1001 3 157.765556 71.167376 98.9714914 0.19 1000
1002 3 157.486953 70.8783628 98.6581838 0.19 1001
1003 3 157.265271 70.7185163 98.3339333 0.19 1002
1004 3 156.944484 70.8571084 98.0583263 0.19 1003
1005 3 156.574459 70.9021904 97.9290756 0.19 1004
1006 3 156.188421 70.9172429 97.848558 0.19 1005
1007 3 157.676449 72.1914628 99.6996321 0.19 999
1008 3 157.329914 72.5335289 99.8098118 0.19 1007
1009 3 156.97807 72.8137935 99.9175589 0.19 1008
1010 3 156.614586 72.8870322 100.136159 0.19 1009
1011 3 155.98944 72.7516935 100.364203 0.19 1010
1012 3 155.512234 72.6326679 100.516373 0.19 1011
1013 3 155.098382 72.4247294 100.769933 0.19 1012
1014 3 154.704956 72.0507006 101.053045 0.19 1013
1015 3 154.365663 71.7037973 101.350694 0.19 1014
1016 3 154.169575 71.5974592 101.669157 0.19 1015
1017 3 153.843516 71.3043249 101.959795 0.19 1016
1018 3 153.490865 71.0893647 102.228279 0.19 1017
1019 3 153.130272 70.8594866 102.434955 0.19 1018
1020 3 152.77204 70.5058542 102.480502 0.19 1019
1021 3 152.506651 70.1098943 102.469543 0.19 1020
1022 3 152.129572 69.7038949 102.422709 0.19 1021
1023 3 151.712873 69.312798 102.356297 0.19 1022
1024 3 151.289022 68.9730501 102.270385 0.19 1023
1025 3 150.883819 68.7691902 102.148899 0.19 1024
1026 3 150.480108 68.4958256 101.903191 0.19 1025
1027 3 150.138881 68.190518 101.694868 0.318433 1026
1028 3 149.968296 67.964756 101.391733 0.43825 1027
1029 3 149.874529 67.9054726 101.069534 0.506658 1028
1030 3 156.86403 73.2919022 100.737107 0.19 1010
1031 3 157.214162 73.4489866 101.193062 0.19 1030
1032 3 157.599029 73.616913 101.594847 0.19 1031
1033 3 157.93219 73.6205945 101.965104 0.19 1032
1034 3 158.130341 73.5616236 102.316364 0.19 1033
1035 3 158.372488 73.4995361 102.663759 0.19 1034
1036 3 158.48477 73.4674949 103.002817 0.19 1035
1037 3 158.561398 73.5508016 103.341379 0.19 1036
1038 3 158.602796 73.5128467 103.672486 0.19 1037
1039 3 158.632257 73.4346394 103.999847 0.19 1038
1040 3 161.713434 72.3599483 100.347149 0.19 991
1041 3 162.056867 72.8527978 100.298902 0.19 1040
1042 3 162.231063 73.2519887 100.477359 0.19 1041
1043 3 162.345027 73.6283025 100.702987 0.19 1042
1044 3 162.446457 74.0313596 100.846001 0.19 1043
1045 3 162.584737 74.4206211 101.039584 0.19 1044
1046 3 162.829805 74.8592101 101.124911 0.19 1045
1047 3 162.959188 75.3024987 101.163125 0.19 1046
1048 3 163.049361 75.7484618 101.183885 0.19 1047
1049 3 163.137734 76.1969121 101.199246 0.19 1048
1050 3 163.260149 76.6492861 101.215566 0.19 1049
1051 3 163.487035 77.1103239 101.239769 0.19 1050
1052 3 163.579153 77.5546491 101.272415 0.19 1051
1053 3 163.577646 77.9781206 101.336283 0.19 1052
1054 3 163.430752 78.355146 101.484744 0.352105 1053
1055 3 163.332767 78.7772483 101.528166 0.19 1054
1056 3 163.546057 79.2525857 101.510566 0.19 1055
1057 3 163.820044 79.7709636 101.388726 0.19 1056
1058 3 163.990229 80.234702 101.354068 0.19 1057
1059 3 164.178401 80.6562812 101.356655 0.19 1058
1060 3 164.525013 81.0064272 101.382399 0.19 1059
1061 3 164.915644 81.1507753 101.426287 0.19 1060
1062 3 165.326558 81.1997657 101.518286 0.19 1061
1063 3 165.753071 81.1678135 101.735625 0.19 1062
1064 3 166.179909 81.1187651 101.943431 0.19 1063
1065 3 166.593437 81.0958133 102.000567 0.19 1064
1066 3 166.991791 81.0357452 101.95 0.19 1065
1067 3 167.427573 81.1529301 102.075927 0.19 1066
1068 3 167.848712 81.2077381 102.136708 0.19 1067
1069 3 168.259675 81.2131073 102.1756 0.19 1068
1070 3 168.654641 81.1320287 102.212756 0.19 1069
1071 3 169.011572 80.840731 102.265531 0.19 1070
1072 3 169.316016 80.4441 102.38225 0.19 1071
1073 3 169.483166 80.0610522 102.344367 0.19 1072
1074 3 169.744275 79.6241387 102.458165 0.19 1073
1075 3 169.9725 79.2074788 102.500696 0.19 1074
1076 3 170.025492 78.7797514 102.50501 0.19 1075
1077 3 170.003444 78.3487728 102.488747 0.19 1076
1078 3 169.931992 77.9195363 102.448412 0.19 1077
1079 3 169.787838 77.4987841 102.355708 0.19 1078
1080 3 169.486897 76.9841299 102.456986 0.19 1079
1081 3 165.290112 64.3642091 98.4092851 0.19 938
1082 3 165.434938 64.7082091 98.7578263 0.19 1081
1083 3 165.515142 65.0611619 99.0409261 0.19 1082
1084 3 165.566883 65.4552029 99.1653907 0.19 1083
1085 3 165.605037 65.8637562 99.2233199 0.19 1084
1086 3 165.629882 66.2735646 99.2413594 0.19 1085
1087 3 165.627243 66.6716445 99.2078956 0.19 1086
1088 3 165.560849 66.9287192 99.4056724 0.19 1087
1089 3 165.745819 67.031512 99.6873157 0.19 1088
1090 3 163.115694 69.2897163 90.8332883 0 938
1091 3 162.822192 69.6224877 90.9314966 0.19 1090
1092 3 162.630622 70.003651 90.7752788 0.19 1091
1093 3 162.300067 70.2539829 90.566272 0.19 1092
1094 3 161.93079 70.5553097 90.5010695 0.19 1093
1095 3 161.543376 70.8031016 90.5374293 0.19 1094
1096 3 161.139898 70.8358124 90.7368325 0.19 1095
1097 3 160.750929 70.8420386 90.9615137 0.19 1096
1098 3 160.373704 70.5312252 91.0869751 0.19 1097
1099 3 160.102674 70.082102 91.2829745 0.19 1098
1100 3 159.710953 69.6105813 91.3823743 0.19 1099
1101 3 159.277263 69.2420964 91.1598828 0.19 1100
1102 3 158.840828 68.9768551 90.8172063 0.19 1101
1103 3 158.438822 68.9174115 90.436296 0.19 1102
1104 3 158.095707 68.9244546 90.0447056 0.19 1103
1105 3 157.894443 68.922531 89.659002 0.19 1104
1106 3 157.634918 68.7965363 89.263654 0.19 1105
1107 3 157.531233 68.7835339 88.8845462 0.19 1106
1108 3 157.480537 68.756938 88.5103516 0.19 1107
1109 3 157.480195 69.0260101 88.1472367 0.19 1108
1110 3 157.935255 72.8799498 90.4636262 0 1090
1111 3 157.558154 73.2047248 90.7124017 0.19 1110
1112 3 157.179267 73.5400112 90.8635412 0.19 1111
1113 3 156.79804 73.7815651 91.0995432 0.19 1112
1114 3 156.402077 73.8489389 91.3080049 0.19 1113
1115 3 156.000954 73.9498614 91.353164 0.19 1114
1116 3 155.609421 74.2041236 91.3177076 0.19 1115
1117 3 155.210123 74.4187947 91.1966665 0.19 1116
1118 3 154.83451 74.7037219 91.2900509 0.19 1117
1119 3 154.465737 75.0137983 91.3381301 0.19 1118
1120 3 154.106933 75.2060679 91.4174121 0.19 1119
1121 3 153.812353 75.4855028 91.6439842 0.19 1120
1122 3 153.636375 75.7982167 91.8851984 0.19 1121
1123 3 153.338451 76.1122106 91.9842286 0.19 1122
1124 3 152.98574 76.2867428 92.0624854 0.19 1123
1125 3 152.632036 76.5077713 92.2319756 0.19 1124
1126 3 152.258236 76.6642431 92.2921339 0.19 1125
1127 3 151.89189 76.9230255 92.3343937 0.19 1126
1128 3 151.522532 77.0884972 92.4159199 0.19 1127
1129 3 151.179835 77.3356586 92.6478591 0.19 1128
1130 3 153.058278 73.9382981 90.4076895 0 1110
1131 3 152.735266 73.5186921 90.2302812 0.19 1130
1132 3 152.545413 73.1547234 89.9220489 0.19 1131
1133 3 152.359524 72.8273121 89.5625053 0.19 1132
1134 3 152.050522 72.5545463 89.1769613 0.19 1133
1135 3 151.781512 72.4176451 88.7985127 0.19 1134
1136 3 151.709656 72.1710394 88.4551875 0.19 1135
1137 3 151.405305 71.9054667 88.1461066 0.19 1136
1138 3 151.035509 71.707919 87.9733911 0.19 1137
1139 3 150.644777 71.3879231 87.7982078 0.19 1138
1140 3 150.303088 71.0886838 87.4893377 0.19 1139
1141 3 150.140607 70.8555577 87.1451332 0.19 1140
1142 3 150.054626 70.7960245 86.7937413 0.19 1141
1143 3 178.63905 64.4493507 88.7252025 0.19 758
1144 3 178.59317 64.6759052 89.1034838 0.19 1143
1145 3 178.481535 64.7601794 89.4683878 0.19 1144
1146 3 178.215971 64.8962071 89.8256586 0.19 1145
1147 3 178.010564 64.968857 90.1809242 0.19 1146
1148 3 177.683179 65.1604406 90.5298766 0.19 1147
1149 3 177.382787 65.4101655 90.8693071 0.19 1148
1150 3 177.280739 65.7136628 91.1863713 0.19 1149
1151 3 177.272338 66.0505001 91.4096533 0.19 1150
1152 3 177.325146 66.324571 91.7344719 0.19 1151
1153 3 177.489902 66.4862126 92.0978387 0.19 1152
1154 3 177.486294 66.7392514 92.4672516 0.19 1153
1155 3 177.31145 67.0137493 92.8254053 0.19 1154
1156 3 177.253796 67.3261059 93.1800669 0.19 1155
1157 3 177.251375 67.6638752 93.5008628 0.19 1156
1158 3 177.296829 68.0398346 93.7248738 0.19 1157
1159 3 177.410266 68.3974435 94.0504523 0.19 1158
1160 3 177.698523 68.7693864 94.420658 0.19 1159
1161 3 177.746641 69.3721823 94.784901 0.19 1160
1162 3 177.813165 69.8227404 95.1083804 0.19 1161
1163 3 177.955975 70.2484626 95.3376554 0.19 1162
1164 3 178.291084 70.6459932 95.6782211 0.19 1163
1165 3 178.692522 71.031062 96.0586597 0.19 1164
1166 3 179.102676 71.40912 96.4489673 0.19 1165
1167 3 179.474514 71.7806776 96.8308238 0.19 1166
1168 3 179.724946 72.1420468 97.1795096 0.19 1167
1169 3 179.651363 72.4816016 97.4391236 0.19 1168
1170 3 179.615506 72.8732476 97.5389027 0.19 1169
1171 3 179.556673 73.2857574 97.5554222 0.19 1170
1172 3 179.391727 73.7094825 97.4815885 0.19 1171
1173 3 179.361024 74.0947052 97.6019956 0.19 1172
1174 3 179.41935 74.5070913 97.6712616 0.19 1173
1175 3 179.599306 74.9366567 97.7371036 0.19 1174
1176 3 179.617705 75.3427419 97.8051582 0.19 1175
1177 3 179.469882 75.711769 97.9216865 0.19 1176
1178 3 179.428478 76.1421939 97.8776993 0.19 1177
1179 3 179.419062 76.5412806 97.9522066 0.19 1178
1180 3 179.408426 76.887559 98.1989925 0.19 1179
1181 3 179.368553 77.209181 98.50033 0.19 1180
1182 3 179.240568 77.5099905 98.7947446 0.19 1181
1183 3 179.306421 77.8182197 99.0563598 0.19 1182
1184 3 179.607417 78.1243958 99.1880173 0.19 1183
1185 3 179.987546 78.2705932 99.2621455 0.19 1184
1186 3 180.397993 78.3606034 99.3123171 0.19 1185
1187 3 180.820335 78.4429263 99.3484961 0.19 1186
1188 3 181.247957 78.55939 99.3670817 0.19 1187
1189 3 181.679628 78.7871342 99.347333 0.19 1188
1190 3 182.096707 78.9014929 99.2108645 0.19 1189
1191 3 182.483789 78.8825911 99.1217734 0.19 1190
1192 3 182.80114 78.6794541 98.9531683 0.19 1191
1193 3 182.950937 78.3715115 98.8585372 0.19 1192
1194 3 177.478314 68.2485858 94.9646423 0.19 1160
1195 3 177.556607 67.914352 95.4009988 0.19 1194
1196 3 178.055193 67.9728274 95.8388902 0.19 1195
1197 3 178.514134 68.2186731 96.0802474 0.19 1196
1198 3 178.969888 68.3224632 96.1553786 0.19 1197
1199 3 179.424817 68.3266455 96.1067033 0.19 1198
1200 3 179.882349 68.4976411 96.2256282 0.19 1199
1201 3 180.34207 68.6224498 96.2241514 0.19 1200
1202 3 180.809795 68.7663812 96.0673977 0.19 1201
1203 3 182.643825 67.611604 95.0490143 0 1202
1204 3 182.623458 67.6516759 95.4072374 0.19 1203
1205 3 182.610319 67.8389325 95.7741981 0.19 1204
1206 3 182.602545 68.0416969 96.1407961 0.19 1205
1207 3 182.601853 68.1433308 96.4993334 0.19 1206
1208 3 182.631565 68.3509812 96.8650597 0.19 1207
1209 3 182.727889 68.5521557 97.2327532 0.19 1208
1210 3 182.991546 68.6277531 97.6009066 0.19 1209
1211 3 177.337469 68.0580187 96.2829003 0.19 1196
1212 3 176.824331 68.1363344 96.512736 0.19 1211
1213 3 176.453179 68.3494212 96.7901567 0.19 1212
1214 3 176.289729 68.6474653 97.0519597 0.19 1213
1215 3 176.152789 69.0022759 97.1901152 0.19 1214
1216 3 175.87497 69.3362645 97.3198217 0.19 1215
1217 3 175.596388 69.6143392 97.5790333 0.19 1216
1218 3 175.464926 69.8525078 97.8903602 0.19 1217
1219 3 175.326033 69.9642832 98.199717 0.19 1218
1220 3 175.051064 70.1687225 98.4742572 0.19 1219
1221 3 174.783828 70.4092504 98.6571037 0.19 1220
1222 3 174.66435 70.5581628 98.9406463 0.19 1221
1223 3 174.544072 70.4410922 99.2488618 0.19 1222
1224 3 174.345255 70.4803416 99.5710887 0.19 1223
1225 3 174.278211 70.4552814 99.9018416 0.441043 1224
1226 3 174.279859 70.4492561 100.237077 0.365614 1225
1227 3 174.35562 70.5645644 100.5796 0.19 1226
1228 3 174.546766 70.594322 100.922699 0.19 1227
1229 3 174.610907 70.6141437 101.256048 0.19 1228
1230 3 174.616192 70.7532123 101.588613 0.19 1229
1231 3 174.533202 70.8302446 101.911215 0.19 1230
1232 3 174.24277 70.6026111 102.207346 0.19 1231
1233 3 173.929548 70.4458849 102.49934 0.19 1232
1234 3 173.714448 70.3768803 102.785385 0.19 1233
1235 3 173.383264 70.4370921 103.036629 0.19 1234
1236 3 172.99502 70.4309918 103.193385 0.19 1235
1237 3 172.592057 70.4153976 103.433231 0.19 1236
1238 3 172.199917 70.5479643 103.702393 0.19 1237
1239 3 171.809521 70.7052959 103.95911 0.19 1238
1240 3 171.409558 70.7890874 104.150374 0.19 1239
1241 3 171.020949 71.056546 104.173729 0.19 1240
1242 3 170.640438 71.2961414 104.365256 0.19 1241
1243 3 170.260301 71.4911125 104.606718 0.19 1242
1244 3 169.869428 71.5801394 104.830149 0.19 1243
1245 3 169.491752 71.8247404 104.963119 0.19 1244
1246 3 169.122421 72.0999589 105.139937 0.19 1245
1247 3 168.754235 72.4237041 105.227594 0.19 1246
1248 3 186.520564 69.2666528 86.161601 0.19 560
1249 3 186.505317 69.6523407 86.6139185 0.19 1248
1250 3 186.503864 70.0044848 86.9748089 0.19 1249
1251 3 186.535116 70.3705659 87.218038 0.19 1250
1252 3 186.62742 70.70791 87.555391 0.19 1251
1253 3 186.893286 71.0492048 87.9370549 0.19 1252
1254 3 174.111251 69.5983671 79.0283646 0.19 -1
1255 3 174.210865 69.517746 79.3778046 0.19 1254
1256 3 174.421351 69.4580007 79.738358 0.19 1255
1257 3 174.491584 69.3967124 80.087903 0.19 1256
1258 3 174.506764 69.3743493 80.4356661 0.19 1257
1259 3 174.497432 69.4706429 80.7880354 0.19 1258
1260 3 174.442577 69.451289 81.132294 0.19 1259
1261 3 174.304217 69.3992501 81.4693013 0.19 1260
1262 3 173.961737 69.3651531 81.791786 0.19 1261
1263 3 173.561778 69.4820883 82.1178343 0.19 1262
1264 3 173.125318 69.8065006 81.8487296 0.19 1263
1265 3 172.67624 69.9804907 81.6769379 0.19 1264
1266 3 172.234374 70.239769 81.4720234 0.19 1265
1267 3 171.781748 70.3645535 81.3966884 0.19 1266
1268 3 171.334678 70.5394237 81.417732 0.19 1267
1269 3 170.895136 70.6633584 81.2299757 0.19 1268
1270 3 170.477544 70.814134 81.035189 0.19 1269
1271 3 170.121504 71.0955187 81.0280472 0.19 1270
1272 3 169.906158 71.4030565 81.2242998 0.19 1271
1273 3 169.593684 71.7066387 81.453091 0.19 1272
1274 3 169.313521 72.0259945 81.6171628 0.19 1273
1275 3 169.215206 72.2889097 81.904327 0.19 1274
1276 3 169.176626 72.4192284 82.2338039 0.19 1275
1277 3 169.16786 72.6530833 82.5836066 0.19 1276
1278 3 164.634544 68.3794249 79.9546662 0 1277
1279 3 164.18399 68.5153092 79.8587458 0.19 1278
1280 3 163.750581 68.836377 79.7039924 0.19 1279
1281 3 163.326022 69.1510634 79.7120504 0.19 1280
1282 3 162.903995 69.3666084 79.913317 0.19 1281
1283 3 162.468669 69.398541 80.1752325 0.19 1282
1284 3 173.511881 69.4210074 82.4652852 0.19 1263
1285 3 173.429678 69.4026388 82.8131875 0.19 1284
1286 3 173.250782 69.5128474 83.1602633 0.19 1285
1287 3 173.25205 69.5937119 83.5215149 0.19 1286
1288 3 173.451263 69.8303717 83.9067699 0.19 1287
1289 3 173.570374 70.0661509 84.2866859 0.19 1288
1290 3 173.718413 70.2065922 84.6656524 0.19 1289
1291 3 174.060611 70.4969536 85.0684922 0.19 1290
1292 3 174.465871 70.8361433 85.480157 0.19 1291
1293 3 175.986039 74.8863476 87.2640806 0 1292
1294 3 175.571102 74.7271767 87.5810408 0.19 1293
1295 3 175.211049 74.5641716 87.9040431 0.19 1294
1296 3 175.012455 74.3915208 88.2427393 0.19 1295
1297 3 174.790882 74.1427327 88.5769257 0.19 1296
1298 3 174.812464 74.1586637 88.9454602 0.19 1297
1299 3 175.089601 74.1315584 89.3358646 0.19 1298
1300 3 175.462321 74.0884819 89.7343815 0.19 1299
1301 3 175.866663 74.0401769 90.1354896 0.19 1300
1302 3 171.001115 66.4159684 80.7304052 0.19 -1
1303 3 171.469777 66.3741118 80.7772203 0.19 1302
1304 3 171.929448 66.2262283 80.8316882 0.19 1303
1305 3 172.398976 66.1950461 80.9297311 0.19 1304
1306 3 172.867932 66.1818992 81.130374 0.19 1305
1307 3 173.341515 66.2096733 81.2501265 0.19 1306
1308 3 159.929355 52.2656468 86.5118549 0.19 -1
1309 3 159.928308 52.1948504 86.8514082 0.19 1308
1310 3 159.913112 52.1389844 87.1911657 0.19 1309
1311 3 159.853694 52.1258899 87.5311697 0.19 1310
1312 3 159.674868 52.2253712 87.8716114 0.19 1311
1313 3 159.595494 52.235542 88.2123246 0.19 1312
1314 3 150.143157 61.6788998 90.7462162 0.19 -1
1315 3 150.017836 61.6948003 91.0803814 0.19 1314
1316 3 149.746715 61.8176526 91.3953999 0.19 1315
1317 3 149.401739 61.8399083 91.650747 0.19 1316
1318 3 149.026619 61.8742574 91.7843121 0.19 1317
1319 3 148.656843 61.9534172 91.9663431 0.19 1318
1320 3 148.308434 62.2433542 92.0605034 0.19 1319
1321 3 147.991435 62.6061578 92.1565762 0.19 1320
1322 3 147.744461 62.972922 92.3470017 0.302524 1321
1323 3 147.647925 63.3686868 92.4616608 0.506597 1322
1324 3 159.840114 53.6187263 95.3150935 0.19 -1
1325 3 159.831065 53.5793251 95.6544234 0.19 1324
1326 3 159.785753 53.5743157 95.9938715 0.19 1325
1327 3 159.632152 53.6737015 96.335217 0.19 1326
1328 3 159.589078 53.6642446 96.6735521 0.19 1327
1329 3 159.58702 53.6134036 97.0101842 0.19 1328
1330 3 159.598205 53.548072 97.345672 0.19 1329
1331 3 154.671437 63.1938581 98.9017772 0.19 -1
1332 3 154.73724 63.1450845 99.2550436 0.19 1331
1333 3 154.851347 63.1417151 99.6164513 0.19 1332
1334 3 155.11137 63.2754772 100.005784 0.19 1333
1335 3 155.313477 63.3550222 100.380975 0.19 1334
1336 3 155.644784 63.5566613 100.77956 0.19 1335
1337 3 156.065606 63.7945891 100.747328 0.19 1336
1338 3 156.460772 63.848453 100.594376 0.19 1337
1339 3 156.876567 64.0621258 100.517978 0.19 1338
1340 3 157.281938 64.2236126 100.355322 0.19 1339
1341 3 157.690703 64.3762215 100.245037 0.19 1340
1342 3 158.105012 64.651226 100.041128 0.19 1341
1343 3 158.505471 64.7939568 99.7962386 0.19 1342
1344 3 158.898445 64.8241182 99.5724814 0.19 1343
1345 3 159.281594 64.6480204 99.4550596 0.19 1344
1346 3 155.87232 63.1972481 101.098249 0.19 1336
1347 3 155.951077 62.9640127 101.417467 0.19 1346
1348 3 155.946358 62.721206 101.726439 0.19 1347
1349 3 155.840785 62.3252375 102.005515 0.19 1348
1350 3 155.964342 61.9005003 102.297229 0.19 1349
1351 3 156.063911 61.5056219 102.588646 0.19 1350
1352 3 156.268226 61.2464872 102.904635 0.19 1351
1353 3 156.362731 60.9449461 103.204504 0.357183 1352
1354 3 156.470894 60.8001578 103.52491 0.19 1353
1355 3 156.691399 60.7688949 103.867693 0.19 1354
1356 3 156.825667 60.9015714 104.223518 0.19 1355
1357 3 169.745417 56.2028117 100.299412 0.19 -1
1358 3 169.994459 56.4550659 100.672178 0.19 1357
1359 3 170.023659 56.596909 101.015755 0.19 1358
1360 3 169.832034 56.4448771 101.312446 0.19 1359
1361 3 169.678724 56.403002 101.621795 0.19 1360
1362 3 169.402518 56.5264572 101.939743 0.19 1361
