# Supplementary material for: Communication from Learned to Innate Olfactory Processing Centers Is Required for Memory Retrieval in Drosophila
Source: Neuron. 2018 Nov 7;100(3):651–668.e8. doi: 10.1016/j.neuron.2018.08.037 (PMC6226615; doi:10.1016/j.neuron.2018.08.037)
Supplement: Data S1. SWC Files Containing the EM and Light Microscopy Reconstructions of the Different Neurons Used in This Study [file mmc5.zip › Light_PD2a1_cell1_JRC_SS04956-20151125_20_B7-Aligned63xScale_c0.swc]

# SWC format file
# based on specifications at http://research.mssm.edu/cnic/swc.html
# Created by nat::write.neuron.swc
# PointNo Label X Y Z Radius Parent 
1 1 196.078886 50.6879666 94.6307234 0.19 -1
2 0 196.077297 50.9755272 95.0031888 0.19 1
3 0 196.09083 51.2602467 95.3769105 0.19 2
4 0 196.151601 51.5395138 95.7533831 0.19 3
5 0 196.339536 51.8064679 96.1364681 0.19 4
6 0 196.403279 52.0247208 96.4999801 0.19 5
7 0 196.429023 52.1313325 96.8332094 0.19 6
8 0 196.454951 52.357038 97.1670204 0.19 7
9 0 196.529706 52.6469848 97.4611862 0.19 8
10 0 196.751359 53.0119573 97.6354605 0.19 9
11 0 196.897948 53.4004094 97.7538137 0.19 10
12 0 197.127981 53.7995801 97.8618568 0.19 11
13 0 197.231857 54.196253 97.9563203 0.19 12
14 0 197.326186 54.5877215 98.0593108 0.19 13
15 0 197.517241 54.9661368 98.2019504 0.19 14
16 0 197.576524 55.4305841 98.11038 0.19 15
17 0 197.562011 55.921792 97.9248022 0.19 16
18 0 197.456497 56.4064851 97.693683 0.19 17
19 0 197.59659 56.8526906 97.4633305 0.19 18
20 0 197.672118 57.1733336 97.2015195 0.19 19
21 0 197.741784 57.5594519 96.9553411 0.19 20
22 0 197.870053 57.8710448 96.7208979 0.19 21
23 0 198.166746 58.2884479 96.5746642 0.19 22
24 0 198.478883 58.6943366 96.5744082 0.19 23
25 0 198.690377 59.0942689 96.6129696 0.19 24
26 0 199.025529 59.494044 96.6640301 0.19 25
27 0 199.394521 59.8971311 96.6717281 0.19 26
28 0 199.744819 60.3139466 96.5367394 0.19 27
29 0 199.988277 60.6364737 96.3334737 0.19 28
30 0 200.348176 61.0518713 96.1743012 0.19 29
31 0 200.746226 61.4490018 96.1143131 0.19 30
32 0 201.165435 61.837113 95.992387 0.19 31
33 0 201.591446 62.0806247 95.9068141 0.19 32
34 0 202.022566 62.4273811 95.7315549 0.19 33
35 0 202.459163 62.7012773 95.5156791 0.19 34
36 0 202.890394 63.0407744 95.326845 0.19 35
37 0 203.318898 63.2610803 95.2080798 0.19 36
38 0 203.749633 63.5880132 95.0038075 0.19 37
39 0 204.187219 63.8242416 94.7471473 0.19 38
40 0 204.625048 64.0675235 94.4742859 0.19 39
41 0 205.057059 64.4212562 94.2068885 0.19 40
42 0 205.49182 64.7110769 93.9260829 0.19 41
43 0 205.921434 65.084133 93.6514239 0.19 42
44 0 206.354203 65.382887 93.3646015 0.19 43
45 0 206.781581 65.7607072 93.0840133 0.19 44
46 0 207.21194 66.0625761 92.7921972 0.19 45
47 0 207.635758 66.4425536 92.5066584 0.19 46
48 0 208.060183 66.7461335 92.2107471 0.19 47
49 0 208.47135 67.1272648 91.9210453 0.19 48
50 0 208.866452 67.4316414 91.6211747 0.19 49
51 0 209.203996 67.8126186 91.3259752 0.19 50
52 0 209.410486 68.1154326 91.0163597 0.19 51
53 0 209.673062 68.492271 90.717183 0.19 52
54 0 209.845701 68.7849847 90.4056297 0.19 53
55 0 210.083259 69.1361663 90.1036164 0.19 54
56 0 210.217655 69.3631519 89.7848722 0.19 55
57 0 210.367135 69.5435915 89.4627119 0.19 56
58 0 210.665366 69.7091733 89.1462591 0.19 57
59 0 210.981078 69.8751731 88.8314364 0.19 58
60 0 211.201867 70.0575114 88.5151817 0.19 59
61 0 211.53465 70.2910894 88.2104037 0.19 60
62 0 211.885492 70.660021 87.9225696 0.19 61
63 0 212.20825 71.0038636 87.6324322 0.19 62
64 0 212.431095 71.1390632 87.3160403 0.19 63
65 0 212.737518 71.4348985 87.0229058 0.19 64
66 0 213.041538 71.6611276 86.7233149 0.19 65
67 0 213.227906 71.898008 86.4211545 0.19 66
68 0 213.474729 72.2389099 86.1357045 0.19 67
69 0 213.641251 72.5025439 85.8391237 0.19 68
70 0 213.887455 72.8106898 85.5536608 0.19 69
71 0 214.074775 72.9517477 85.2471639 0.19 70
72 0 214.355739 73.3029163 84.9747934 0.19 71
73 0 214.628877 73.6972037 84.7146274 0.19 72
74 0 214.786561 74.0128023 84.453752 0.19 73
75 0 214.983849 74.4269251 84.2441447 0.19 74
76 0 215.039411 74.8398274 84.1193609 0.19 75
77 0 215.038593 75.2895826 83.9066786 0.19 76
78 0 215.008709 75.7133651 83.6556241 0.19 77
79 0 214.948605 76.0227305 83.3753847 0.19 78
80 0 214.797792 76.3905083 83.0937567 0.19 79
81 0 214.841217 76.6721526 82.8106364 0.19 80
82 0 214.716579 77.0148025 82.5261923 0.19 81
83 0 214.735347 77.2491759 82.2358826 0.19 82
84 0 214.916994 77.4754714 81.9551367 0.19 83
85 0 215.038594 77.78733 81.68376 0.19 84
86 0 215.251553 77.9863211 81.4029154 0.19 85
87 0 215.365108 78.1392319 81.1100434 0.19 86
88 0 215.494418 78.26633 80.815038 0.19 87
89 0 215.770472 78.3627356 80.5252707 0.19 88
90 0 216.067114 78.3934731 80.2276237 0.19 89
91 0 216.280055 78.2576795 79.9006911 0.19 90
92 0 216.59847 78.0665598 79.5722328 0.19 91
93 0 216.929393 77.7369016 79.4361848 0.19 92
94 0 217.163353 77.4526684 79.1933829 0.19 93
95 0 217.512596 77.1769749 78.9556036 0.19 94
96 0 217.90569 76.8788498 78.8154901 0.19 95
97 0 218.31144 76.6320006 78.6632771 0.19 96
98 0 218.718435 76.4321391 78.6781702 0.19 97
99 0 219.130144 76.2017599 78.5520151 0.19 98
100 0 219.542943 75.9516129 78.4907342 0.19 99
101 0 219.948803 75.7993775 78.4650449 0.19 100
102 0 220.358189 75.5860106 78.4275296 0.19 101
103 0 220.761019 75.4646116 78.3734603 0.19 102
104 0 221.165523 75.3064833 78.2277644 0.19 103
105 0 221.566731 75.1909074 78.1787334 0.19 104
106 0 221.972715 74.9943213 78.1569822 0.19 105
107 0 222.372911 74.8840352 78.1753912 0.19 106
108 0 222.775101 74.741258 78.2326778 0.19 107
109 0 223.179051 74.5434029 78.0663725 0.19 108
110 0 223.583023 74.326934 77.8459825 0.19 109
111 0 223.986856 74.1094623 77.6872766 0.19 110
112 0 224.380443 74.0353644 77.4683465 0.19 111
113 0 224.777709 73.8932036 77.252225 0.19 112
114 0 225.174559 73.7746558 77.1605075 0.19 113
115 0 225.577872 73.5510983 77.0841345 0.19 114
116 0 225.978662 73.3597681 76.9855397 0.19 115
117 0 226.365531 73.3701356 76.8054613 0.19 116
118 0 226.748048 73.4545955 76.6470579 0.19 117
119 0 227.131813 73.5596344 76.6350797 0.19 118
120 0 227.511144 73.7792907 76.7414647 0.19 119
121 0 227.883927 74.0807425 76.7002965 0.19 120
122 0 228.265123 74.2579871 76.6960698 0.19 121
123 0 228.644801 74.4784513 76.7082149 0.19 122
124 0 229.030338 74.5846051 76.6746111 0.19 123
125 0 229.415278 74.6734647 76.5453536 0.19 124
126 0 229.805106 74.6951865 76.4740158 0.19 125
127 0 230.197319 74.6622036 76.3734017 0.19 126
128 0 230.591574 74.5322236 76.1272428 0.19 127
129 0 230.984712 74.4037472 75.8317011 0.19 128
130 0 231.372654 74.3772781 75.5342008 0.19 129
131 0 231.763544 74.2874353 75.2209833 0.19 130
132 0 232.151054 74.2738897 74.9225362 0.19 131
133 0 232.542594 74.1841956 74.6242756 0.19 132
134 0 232.932204 74.1585406 74.3722762 0.19 133
135 0 233.328808 74.0322953 74.1982467 0.19 134
136 0 233.718186 74.0363537 73.9753864 0.19 135
137 0 234.108453 74.0354174 73.764566 0.19 136
138 0 234.507931 73.8891411 73.6380699 0.19 137
139 0 234.9047 73.8080817 73.5174332 0.19 138
140 0 235.300412 73.6978702 73.2684022 0.19 139
141 0 235.691542 73.6787374 72.9877088 0.19 140
142 0 236.085738 73.5915766 72.6775595 0.19 141
143 0 236.476979 73.5807004 72.3737253 0.19 142
144 0 236.871907 73.495471 72.0547083 0.19 143
145 0 237.264267 73.4831728 71.7475717 0.19 144
146 0 237.66048 73.3919324 71.4267779 0.19 145
147 0 238.05452 73.3643469 71.1173557 0.19 146
148 0 238.453016 73.2335132 70.7903258 0.19 147
149 0 238.851034 73.1039397 70.4639303 0.19 148
150 0 239.24256 73.0832646 70.1571912 0.19 149
151 0 239.6296 73.0127979 69.8421033 0.19 150
152 0 239.993905 73.0614672 69.5482647 0.19 151
153 0 240.308717 73.1408723 69.2591601 0.19 152
154 0 240.49636 73.1931486 68.9619109 0.19 153
155 0 240.75327 73.1497855 68.6502478 0.19 154
156 0 240.929332 73.2101807 68.355234 0.19 155
157 0 241.209508 73.3155929 68.0724331 0.19 156
158 0 241.479769 73.4359404 67.7928156 0.19 157
159 0 241.61475 73.5561025 67.5094154 0.19 158
160 0 241.757142 73.6781976 67.2278288 0.19 159
161 0 242.057325 73.8070759 66.9555614 0.19 160
162 0 242.41825 73.9369261 66.6912056 0.19 161
163 0 242.802281 74.0628316 66.4402235 0.19 162
164 0 243.193539 74.1758785 66.2204314 0.19 163
165 0 243.58195 74.2541527 66.0797749 0.19 164
166 0 243.948003 74.3573871 65.8584376 0.19 165
167 0 244.254595 74.4535678 65.6018319 0.19 166
168 0 244.403931 74.5033206 65.3190219 0.19 167
169 0 244.549259 74.4394395 65.0119857 0.19 168
170 0 244.833054 74.4695642 64.7288738 0.19 169
171 0 245.134024 74.4892341 64.4509823 0.19 170
172 0 245.346897 74.3828729 64.1639363 0.19 171
173 0 245.681512 74.3185168 63.935179 0.19 172
174 0 246.065085 74.0967476 63.798266 0.19 173
175 0 246.46602 73.8698139 63.6666658 0.19 174
176 0 246.871635 73.789073 63.4603483 0.19 175
177 0 247.280346 73.6413138 63.2349603 0.19 176
178 0 247.689161 73.5437482 63.0987007 0.19 177
179 0 248.098523 73.3840033 62.8950864 0.19 178
180 0 248.507023 73.2708449 62.7545375 0.19 179
181 2 248.915739 73.0774263 62.5168585 0.19 180
182 2 249.324059 72.8908665 62.2364339 0.19 181
183 2 249.731404 72.7911998 62.0102938 0.19 182
184 2 250.137679 72.5480753 61.8727942 0.19 183
185 2 250.543067 72.3157496 61.7425999 0.19 184
186 2 250.946387 72.142916 61.8255483 0.19 185
187 2 251.350786 71.8380436 61.5847164 0.19 186
188 2 251.753767 71.510272 61.4395826 0.19 187
189 2 252.156142 71.2399131 61.3047275 0.19 188
190 2 252.556795 71.0459409 61.3840556 0.19 189
191 2 252.606011 70.9755176 61.6787282 0.19 190
192 2 252.706645 70.9562743 61.9904337 0.19 191
193 2 252.961044 71.0908411 62.3525747 0.19 192
194 2 253.222906 71.2140473 62.7566595 0.19 193
195 2 253.352835 71.1513887 63.2368178 0.19 194
196 2 254.001128 70.7972517 63.2941532 0.19 195
197 2 254.497061 70.6227193 63.1782698 0.19 196
198 2 254.934955 70.3272501 63.0377419 0.19 197
199 2 255.353595 70.0320946 62.7959204 0.19 198
200 2 255.387263 70.1557804 62.5192054 0.19 199
201 2 255.45389 70.2782992 62.2435907 0.19 200
202 2 255.618847 70.3974192 61.9709982 0.19 201
203 2 255.645274 70.5049237 61.6928329 0.19 202
204 2 255.557677 70.583065 61.4080512 0.19 203
205 2 255.266144 70.5845785 61.1087845 0.19 204
206 2 254.876894 70.3889358 60.7862385 0.19 205
207 2 254.400885 70.1022787 60.4875324 0.19 206
208 2 253.762149 69.7421328 60.2840883 0.19 207
209 2 253.788172 69.8324347 59.8136092 0.19 208
210 2 253.835623 69.7676338 59.4277039 0.19 209
211 2 253.949792 69.7854433 59.0971164 0.19 210
212 2 254.241686 69.7816434 58.7686129 0.19 211
213 2 254.600169 69.6247409 58.3759929 0.19 212
214 2 254.982244 69.456736 57.8691089 0.19 213
215 2 255.327483 69.0804577 57.694499 0.19 214
216 2 255.621101 68.7512936 57.4119503 0.19 215
217 2 255.756099 68.4436231 57.0842894 0.19 216
218 2 255.864555 68.1592024 56.7430756 0.19 217
219 2 256.051509 67.924221 56.4068485 0.19 218
220 2 256.103317 67.8108209 56.0870731 0.19 219
221 2 256.067872 67.583056 55.7416107 0.19 220
222 2 255.906223 67.3257599 55.3861474 0.19 221
223 2 255.848438 67.1002212 55.0394836 0.19 222
224 2 255.831584 66.9959369 54.7172352 0.19 223
225 2 255.833854 66.7868431 54.3749796 0.19 224
226 2 255.852022 66.5799712 54.0333032 0.19 225
227 2 255.89818 66.4859606 53.7141782 0.19 226
228 2 256.012423 66.2894371 53.3765951 0.19 227
229 2 255.908792 66.1079896 53.0353758 0.19 228
230 2 255.869812 66.0845081 52.7265472 0.19 229
231 2 255.849546 66.0747929 52.4199133 0.19 230
232 2 255.82058 65.9480936 52.0872379 0.19 231
233 2 255.745821 65.8988284 51.7620188 0.19 232
234 2 255.543138 65.7570015 51.3977486 0.19 233
235 2 255.3918 65.7070051 51.0087115 0.19 234
236 2 255.132374 65.5782992 50.4846883 0.19 235
237 2 255.235131 65.2546104 50.1184874 0.19 236
238 2 255.429164 64.9305391 49.7539697 0.19 237
239 2 255.509575 64.6054429 49.3856654 0.19 238
240 2 255.545832 64.2821866 49.016142 0.19 239
241 2 255.562943 63.9669022 48.6474266 0.19 240
242 2 255.566745 63.6751885 48.2831287 0.19 241
243 2 255.549897 63.4479083 47.932037 0.19 242
244 2 255.484853 63.3921057 47.6169169 0.19 243
245 2 255.678705 63.3347376 47.3128594 0.19 244
246 2 255.930577 63.0982303 46.987067 0.19 245
247 2 256.099605 62.7804423 46.6793939 0.19 246
248 2 256.345283 62.4009544 46.4577147 0.19 247
249 2 256.532843 62.0368459 46.1862806 0.19 248
250 2 256.841195 61.6654515 45.970315 0.19 249
251 2 257.198626 61.3757712 45.6803827 0.19 250
252 2 257.574296 61.2231053 45.3954786 0.19 251
253 2 257.955193 60.9370578 45.1041835 0.19 252
254 2 258.336359 60.577159 44.8843958 0.19 253
255 2 258.719607 60.2469337 44.6026506 0.19 254
256 2 259.103008 59.9644693 44.3459698 0.19 255
257 2 259.485996 59.7971569 44.2260054 0.19 256
258 2 259.869223 59.5735931 44.1109269 0.19 257
259 2 260.254253 59.5352709 43.9686534 0.19 258
260 2 260.639624 59.5215265 43.9260818 0.19 259
261 2 261.025851 59.510062 43.9250785 0.19 260
262 2 261.413116 59.4791372 43.9477011 0.19 261
263 2 261.80149 59.3858053 43.9981574 0.19 262
264 2 262.191186 59.1228196 44.1070139 0.19 263
265 2 262.582588 59.0001437 44.173777 0.19 264
266 2 263.369892 59.9800225 44.4123896 0.19 265
267 2 263.370677 60.566772 44.2258066 0.19 266
268 2 263.506024 60.868416 43.9940847 0.19 267
269 2 263.777621 61.3548839 43.813069 0.19 268
270 2 264.061167 61.9052378 43.6610283 0.19 269
271 2 264.242252 62.4610906 43.5429004 0.19 270
272 2 264.49734 62.9919181 43.5237209 0.19 271
273 2 264.68298 63.5392126 43.4603317 0.19 272
274 2 264.979224 64.0652845 43.4719044 0.19 273
275 2 265.282857 64.6082918 43.4459155 0.19 274
276 2 265.494959 65.1027302 43.5094726 0.19 275
277 2 265.823496 65.5814897 43.6308336 0.19 276
278 2 266.195953 66.0381155 43.8078169 0.19 277
279 2 266.582893 66.4451268 44.0943925 0.19 278
280 2 266.981096 66.2199474 43.8906913 0.19 279
281 2 267.380466 66.077624 43.8229282 0.19 280
282 2 267.779955 65.8493091 43.7937043 0.19 281
283 2 268.181191 65.7361319 43.8353058 0.19 282
284 2 268.583028 65.5973546 43.9585973 0.19 283
285 2 268.985468 65.390637 43.9823608 0.19 284
286 2 269.389745 65.3379211 43.9896605 0.19 285
287 2 269.795155 65.3586126 43.9565233 0.19 286
288 2 270.201598 65.445611 43.8189405 0.19 287
289 2 270.761918 65.1327906 44.273368 0.19 288
290 2 271.071608 64.7025131 44.5761403 0.19 289
291 2 271.441964 64.3051601 44.8450372 0.19 290
292 2 271.836462 64.0972302 45.1325411 0.19 291
293 2 272.240502 63.970009 45.4234139 0.19 292
294 2 272.648482 63.8963484 45.7067565 0.19 293
295 2 273.058238 63.9034942 45.9649701 0.19 294
296 2 273.468659 64.1000372 46.1559406 0.19 295
297 2 273.879506 64.2073812 46.3603846 0.19 296
298 2 274.28987 64.436865 46.4844377 0.19 297
299 2 274.698707 64.5473376 46.5447981 0.19 298
300 2 275.103327 64.6291855 46.5772565 0.19 299
301 2 275.496338 64.7443568 46.5899012 0.19 300
302 2 275.858375 64.9885245 46.5713755 0.19 301
303 2 276.138578 65.1417024 46.3999176 0.19 302
304 2 276.205443 65.2124624 46.1529796 0.19 303
305 2 276.127002 65.1437945 45.8548381 0.19 304
306 2 276.238866 65.2033521 45.5813966 0.19 305
307 2 276.24182 65.3051203 45.30756 0.19 306
308 2 276.140368 65.4233003 45.0306822 0.19 307
309 2 276.246432 65.5671555 44.7680801 0.19 308
310 2 276.25514 65.7342525 44.5049669 0.19 309
311 2 276.176162 65.9637258 44.2489844 0.19 310
312 2 275.931569 66.3565246 44.0147248 0.19 311
313 2 275.520575 66.4976155 43.8013701 0.19 312
314 2 275.110428 66.6705527 43.6684871 0.19 313
315 2 274.70136 66.9400002 43.7775069 0.19 314
316 2 274.292975 67.2770472 43.9097638 0.19 315
317 2 273.884815 67.5933517 44.1399187 0.19 316
318 2 274.195194 68.1336644 43.9754112 0.19 317
319 2 274.403461 68.6211773 43.8100851 0.19 318
320 2 274.714447 68.9735148 43.6676889 0.19 319
321 2 275.028454 69.3954885 43.652941 0.19 320
322 2 275.247009 69.8513586 43.6490399 0.19 321
323 2 275.585995 70.358648 43.5722626 0.19 322
324 2 275.970492 70.8428123 43.5158275 0.19 323
325 2 276.370776 71.2088428 43.5953704 0.19 324
326 2 276.774588 71.506129 43.524516 0.19 325
327 2 277.174059 71.8898614 43.4849541 0.19 326
328 2 277.554278 72.3008414 43.3435358 0.19 327
329 2 277.880029 72.579883 43.1374859 0.19 328
330 2 278.065071 72.8665825 42.9168355 0.19 329
331 2 278.293572 73.3172126 42.7315939 0.19 330
332 2 278.37887 73.8142483 42.5785625 0.19 331
333 2 278.401856 74.2963989 42.5013642 0.19 332
334 2 278.38159 74.8187236 42.3484161 0.19 333
335 2 278.293138 75.3457478 42.1633647 0.19 334
336 2 278.04328 75.8465922 41.9579327 0.19 335
337 2 277.7867 76.2706975 41.7345366 0.19 336
338 2 277.670048 76.490102 41.4770596 0.19 337
339 2 277.575164 76.5919274 41.1988755 0.19 338
340 2 277.405701 76.5458286 40.8928179 0.19 339
341 2 277.403665 76.609688 40.6099094 0.19 340
342 2 277.157161 76.7089248 40.3274215 0.19 341
343 2 276.825727 76.8197863 40.0449681 0.19 342
344 2 276.48328 76.9308435 39.7622586 0.19 343
345 2 276.191936 77.0316132 39.4789657 0.19 344
346 2 276.064308 77.1021191 39.1944021 0.19 345
347 2 275.970019 77.0823138 38.8947375 0.19 346
348 2 275.817843 77.2535791 38.6273747 0.19 347
349 2 275.852825 77.2357661 38.3312482 0.19 348
350 2 275.706746 77.3020703 38.0455205 0.19 349
351 2 275.635658 77.4000878 37.7672301 0.19 350
352 2 276.303855 66.0276022 43.7629199 0.19 312
353 2 276.639063 65.6682497 43.5873017 0.19 352
354 2 276.862081 65.3485783 43.3702715 0.19 353
355 2 277.197914 65.0706527 43.2461551 0.19 354
356 2 277.571836 64.989094 43.1489682 0.19 355
357 2 277.945694 65.0043299 42.9590065 0.19 356
358 2 278.282248 64.9855132 42.7352163 0.19 357
359 2 278.506925 64.7677409 42.5036101 0.19 358
360 2 278.846808 64.4561411 42.3837163 0.19 359
361 2 279.230724 64.1750075 42.3157099 0.19 360
362 2 279.631112 64.0814261 42.292173 0.19 361
363 2 280.035584 64.0663709 42.2700743 0.19 362
364 2 280.43574 64.099862 42.2084892 0.19 363
365 2 280.818507 64.2011283 42.0276626 0.19 364
366 2 281.155246 64.3297326 41.8011219 0.19 365
367 2 281.371406 64.4733881 41.5581386 0.19 366
368 2 281.685048 64.6477203 41.3275683 0.19 367
369 2 281.998674 64.8867243 41.135937 0.19 368
370 2 282.214944 65.2898018 41.0502231 0.19 369
371 2 282.136041 65.7962694 40.8936924 0.19 370
372 2 282.096912 66.3438777 40.7166359 0.19 371
373 2 282.058875 66.9030092 40.5363786 0.19 372
374 2 281.984267 67.457786 40.3679189 0.19 373
375 2 281.798876 67.9899444 40.2388544 0.19 374
376 2 281.729211 68.4696416 40.2280427 0.19 375
377 2 281.703642 68.9343739 40.2490906 0.19 376
378 2 281.694607 69.4084952 40.2478504 0.19 377
379 2 281.690844 69.9274613 40.1480961 0.19 378
380 2 270.861324 65.7410951 43.7169758 0.19 288
381 2 271.367114 66.1496233 43.7229809 0.19 380
382 2 271.814207 66.5987198 43.7257878 0.19 381
383 2 272.238052 66.9333503 43.8844465 0.19 382
384 2 272.652778 67.1410799 43.9737399 0.19 383
385 2 273.064737 67.406184 44.0560738 0.19 384
386 2 273.474951 67.524503 44.103919 0.19 385
387 2 273.884815 67.5933517 44.1399187 0.19 386
388 2 266.984272 66.8019875 44.4894245 0.19 279
389 2 266.988127 67.2555318 44.5806615 0.19 388
390 2 267.089325 68.0756543 44.4520902 0.19 389
391 2 267.281529 68.6863459 44.2875712 0.19 390
392 2 267.349476 69.1005403 44.0797506 0.19 391
393 2 267.358094 69.6079882 43.8946377 0.19 392
394 2 267.308158 70.1417405 43.7305141 0.19 393
395 2 267.141539 70.6622318 43.6067267 0.19 394
396 2 267.081518 71.1401498 43.6087836 0.19 395
397 2 267.062048 71.6059359 43.6485171 0.19 396
398 2 267.057575 72.0788253 43.6757092 0.19 397
399 2 267.057344 72.5860333 43.6278309 0.19 398
400 2 267.050583 73.0645034 43.6399887 0.19 399
401 2 267.023237 73.5485991 43.6348332 0.19 400
402 2 266.940481 74.0792718 43.5182213 0.19 401
403 2 266.707859 74.6189709 43.357083 0.19 402
404 2 267.020163 67.7728586 45.1708579 0.19 389
405 2 267.081225 68.1483739 45.6191533 0.19 404
406 2 267.23086 68.4329029 46.0094378 0.19 405
407 2 267.216496 68.5662229 46.3441742 0.19 406
408 2 267.426515 68.8272308 46.7073778 0.19 407
409 2 267.668498 69.133307 47.0752408 0.19 408
410 2 267.781325 69.4507557 47.4312901 0.19 409
411 2 267.876067 69.7791093 47.7708386 0.19 410
412 2 268.046105 70.1299744 48.0728685 0.19 411
413 2 268.058233 70.5229045 48.2594863 0.19 412
414 2 267.920586 70.912416 48.4322479 0.19 413
415 2 267.8925 71.264754 48.6975823 0.19 414
416 2 267.943657 71.6206412 48.9616967 0.19 415
417 2 268.122999 72.0260361 49.1300296 0.19 416
418 2 268.203328 72.4384344 49.2686881 0.19 417
419 2 268.259332 72.8365334 49.4321196 0.19 418
420 2 268.341044 73.1851686 49.6995124 0.19 419
421 2 268.527585 73.5290841 49.9814627 0.19 420
422 2 268.601867 73.9018924 50.1884627 0.19 421
423 2 268.632112 74.2477549 50.4448019 0.19 422
424 2 268.646111 74.614599 50.6518747 0.19 423
425 2 268.651534 74.9420648 50.9343458 0.19 424
426 2 268.651274 75.2623145 51.2202248 0.19 425
427 2 268.64254 75.6023555 51.4411972 0.19 426
428 2 268.609676 75.878686 51.7365905 0.19 427
429 2 268.516837 76.0775452 52.0481873 0.19 428
430 2 268.66804 76.1106221 52.3461585 0.19 429
431 2 269.221465 76.5684105 52.3525307 0.19 430
432 2 269.515968 76.9270735 52.5330744 0.19 431
433 2 269.843349 77.2613892 52.7161976 0.19 432
434 2 270.123576 77.4905285 52.9940727 0.19 433
435 2 270.233688 77.5674598 53.2825368 0.19 434
436 2 270.288543 77.7061286 53.5981828 0.19 435
437 2 270.341068 77.7680587 53.9053652 0.19 436
438 2 270.448377 77.9517719 54.2388534 0.19 437
439 2 270.715851 78.1650639 54.5806464 0.19 438
440 2 271.00722 78.3543888 54.9117751 0.19 439
441 2 271.209453 78.4465502 55.2035285 0.19 440
442 2 271.529096 78.6725732 55.4755061 0.19 441
443 2 271.880762 78.9994356 55.6402727 0.19 442
444 2 272.20623 79.3582914 55.7760957 0.19 443
445 2 272.420212 79.7136922 55.9327892 0.19 444
446 2 272.731011 80.0156483 56.1898136 0.19 445
447 2 268.318866 76.624452 52.80552 0.19 430
448 2 268.016181 77.0780149 53.0294685 0.19 447
449 2 267.84775 77.5052989 53.1724411 0.19 448
450 2 267.636668 77.9148008 53.2969348 0.19 449
451 2 267.560423 78.2955217 53.4579762 0.19 450
452 2 267.533319 78.6096883 53.7363884 0.19 451
453 2 267.524694 78.889332 54.0579332 0.19 452
454 2 267.522593 79.1339252 54.3918339 0.19 453
455 2 267.52174 79.3097819 54.7199414 0.19 454
456 2 267.51817 79.3163032 55.0186461 0.19 455
457 2 267.514463 79.2976422 55.3137205 0.19 456
458 2 267.512926 79.3722566 55.6270995 0.19 457
459 2 267.509179 79.3404645 55.9204302 0.19 458
460 2 263.217878 58.6323336 44.1249132 0.19 265
461 2 263.704665 58.3361309 44.0758294 0.19 460
462 2 264.133188 58.2679978 44.0431194 0.19 461
463 2 264.535086 58.3374433 43.9654456 0.19 462
464 2 264.918067 58.4731702 44.0179098 0.19 463
465 2 265.266971 58.78464 44.2219026 0.19 464
466 2 265.529342 59.2001263 44.3755289 0.19 465
467 2 265.568687 59.6362556 44.5086109 0.19 466
468 2 265.425022 60.0581998 44.6616939 0.19 467
469 2 264.955773 60.4194436 44.8962939 0.19 468
470 2 264.565717 61.0245277 44.8011412 0.19 469
471 2 264.184093 61.2054264 44.7328698 0.19 470
472 2 263.824523 61.1652656 44.6493364 0.19 471
473 2 263.522334 60.8839707 44.4925851 0.19 472
474 2 263.370677 60.566772 44.2258066 0.19 473
475 2 264.807676 60.0579394 45.4344365 0.19 469
476 2 264.506859 59.689718 45.6688734 0.19 475
477 2 264.146333 59.5543589 45.6709819 0.19 476
478 2 263.762563 59.5381124 45.4680144 0.19 477
479 2 263.37084 59.5285945 45.1644653 0.19 478
480 2 262.976966 59.4190465 44.7641594 0.19 479
481 2 262.582588 59.0001437 44.173777 0.19 480
482 2 265.589325 60.1460778 45.229236 0.19 469
483 2 266.056887 59.787875 45.2776357 0.19 482
484 2 266.423422 59.428001 45.1521096 0.19 483
485 2 266.655825 59.0294833 45.067837 0.19 484
486 2 266.985594 58.6633408 45.0316487 0.19 485
487 2 267.339254 58.4068529 45.065807 0.19 486
488 2 267.668005 57.9751486 45.1715286 0.19 487
489 2 267.890781 57.4975249 45.2304539 0.19 488
490 2 268.227964 56.9688087 45.3904332 0.19 489
491 2 268.604465 56.4228243 45.5850506 0.19 490
492 2 268.865299 56.0083112 45.423222 0.19 491
493 2 268.977682 55.6230718 45.1518195 0.19 492
494 2 269.055946 55.2390694 44.8660671 0.19 493
495 2 269.180717 54.8312506 44.6471708 0.19 494
496 2 269.472407 54.4708084 44.3622155 0.19 495
497 2 269.819956 54.1263401 44.056132 0.19 496
498 2 269.014781 56.6445082 46.0699714 0.19 491
499 2 269.42268 56.8206437 46.3566636 0.19 498
500 2 269.824967 57.2179549 46.4189671 0.19 499
501 2 270.48561 56.9268229 46.3677592 0.19 500
502 2 270.989903 56.7573269 46.2847171 0.19 501
503 2 271.439481 56.3901912 46.3321738 0.19 502
504 2 271.865988 56.0207659 46.3294561 0.19 503
505 2 272.283184 55.7227565 46.3236982 0.19 504
506 2 272.695423 55.6420998 46.3581112 0.19 505
507 2 273.106183 55.6696827 46.4336129 0.19 506
508 2 273.517066 55.8047336 46.5927242 0.19 507
509 2 273.927286 55.8048755 46.6031918 0.19 508
510 2 274.336695 55.6437723 46.4446426 0.19 509
511 2 274.721886 55.8331726 46.2039786 0.19 510
512 2 275.087479 56.0636091 45.9692126 0.19 511
513 2 275.392907 56.417224 45.7520106 0.19 512
514 2 275.538979 56.6292622 45.5006806 0.19 513
515 2 275.676003 56.7888322 45.2399318 0.19 514
516 2 275.945468 56.932001 44.9846107 0.19 515
517 2 276.209242 57.0533538 44.725197 0.19 516
518 2 276.323176 57.125992 44.4483314 0.19 517
519 2 276.405113 57.0985991 44.1522077 0.19 518
520 2 276.540095 57.2908288 43.8976716 0.19 519
521 2 276.455108 57.2754684 43.5938 0.19 520
522 2 276.480594 57.4088005 43.3226882 0.19 521
523 2 276.645686 57.7001233 43.0878945 0.19 522
524 2 276.706865 57.8198164 42.8168501 0.19 523
525 2 276.728398 57.7624378 42.5122746 0.19 524
526 2 276.734908 57.8177447 42.2267662 0.19 525
527 2 276.735777 57.9161675 41.9486503 0.19 526
528 2 276.73457 58.0310975 41.6734488 0.19 527
529 2 276.732608 58.1523353 41.3994455 0.19 528
530 2 276.730499 58.2758347 41.12597 0.19 529
531 2 274.644787 55.7723673 46.7843679 0.19 510
532 2 274.847545 55.6543149 47.074861 0.19 531
533 2 275.142154 55.2943712 47.3299612 0.19 532
534 2 275.403082 54.8997554 47.5774869 0.19 533
535 2 275.470718 54.6436908 47.8368591 0.19 534
536 2 275.40662 54.3922693 48.0893052 0.19 535
537 2 275.55096 54.0401923 48.3380458 0.19 536
538 2 275.626701 53.8032873 48.6020508 0.19 537
539 2 270.095272 57.5138141 46.9737935 0.19 500
540 2 270.222089 57.8450497 47.4055154 0.19 539
541 2 270.331259 58.1958138 47.7825429 0.19 540
542 2 270.531373 58.5708483 48.118402 0.19 541
543 2 270.614986 58.9750688 48.3563157 0.19 542
544 2 270.669903 59.3499866 48.6507528 0.19 543
545 2 270.750821 59.7299658 48.9344509 0.19 544
546 2 270.93878 60.1560405 49.1298885 0.19 545
547 2 271.017937 60.5717806 49.3223979 0.19 546
548 2 271.067705 61.058201 49.3452129 0.19 547
549 2 271.14505 61.5244125 49.4157118 0.19 548
550 2 271.330546 61.9822453 49.5213176 0.19 549
551 2 271.404188 62.4145427 49.6593414 0.19 550
552 2 271.442303 62.8027711 49.885407 0.19 551
553 2 271.483213 63.2089733 50.0677693 0.19 552
554 2 271.570273 63.5912424 50.3068043 0.19 553
555 2 271.790872 64.0086454 50.4846187 0.19 554
556 2 271.958501 64.4140204 50.6750747 0.19 555
557 2 272.241325 64.8940007 50.7134196 0.19 556
558 2 272.515676 65.3443258 50.8099042 0.19 557
559 2 272.646893 65.7586774 50.9593005 0.19 558
560 2 272.76733 66.1138814 51.2309726 0.19 559
561 2 272.997865 66.4542568 51.5429898 0.19 560
562 2 273.158398 66.7970348 51.8346918 0.19 561
563 2 273.409867 67.1790782 52.0456778 0.19 562
564 2 273.592817 67.5394152 52.2895999 0.19 563
565 2 273.890382 67.93682 52.4591893 0.19 564
566 2 254.85774 66.2863668 50.5750216 0.19 236
567 2 254.698872 66.8173487 50.5882535 0.19 566
568 2 254.497276 67.2613101 50.4499954 0.19 567
569 2 254.428002 67.5060241 50.2252352 0.19 568
570 2 254.408765 67.6760144 49.9679262 0.19 569
571 2 254.406659 67.8208519 49.6995251 0.19 570
572 2 254.661525 69.9282537 57.6472175 0.19 214
573 2 254.413028 70.3243528 57.4133762 0.19 572
574 2 254.379547 70.4982861 57.1449222 0.19 573
575 2 254.521857 70.5022158 56.8503945 0.19 574
576 2 254.580685 70.6381528 56.5779329 0.19 575
577 2 254.608876 70.9198402 56.331996 0.19 576
578 2 254.624267 71.0789233 56.0625018 0.19 577
579 2 254.634529 71.1523183 55.7766377 0.19 578
580 2 254.641989 71.090976 55.4651567 0.19 579
581 2 254.650008 71.1396385 55.1744642 0.19 580
582 2 254.658449 71.2248852 54.8906811 0.19 581
583 2 255.750971 69.7979487 63.0557058 0.19 199
584 2 256.146294 69.4522261 63.2843133 0.19 583
585 2 256.53605 69.1948441 63.4979159 0.19 584
586 2 256.909907 68.8931944 63.6198089 0.19 585
587 2 257.241897 68.6673627 63.837811 0.19 586
588 2 257.463407 68.4168461 64.0799917 0.19 587
589 2 257.795208 68.0170268 64.3103179 0.19 588
590 2 258.166736 67.6162268 64.5465502 0.19 589
591 2 258.545261 67.3622278 64.8117627 0.19 590
592 2 258.906596 67.1262583 65.0806242 0.19 591
593 2 259.209477 66.7973581 65.3316415 0.19 592
594 2 259.349802 66.594118 65.6013862 0.19 593
595 2 259.464507 66.4389167 65.8793829 0.19 594
596 2 259.664968 66.3022986 66.163223 0.19 595
597 2 259.747488 66.1721167 66.4453459 0.19 596
598 2 259.790837 66.0440436 66.7270862 0.19 597
599 2 252.844183 70.7238302 61.1060367 0.19 190
600 2 253.016335 70.3695838 60.8892956 0.19 599
601 2 253.246334 70.049369 60.5949213 0.19 600
602 2 253.762149 69.7421328 60.2840883 0.19 601
603 2 253.25252 69.2792776 60.2638614 0.19 602
604 2 253.034443 68.7852117 60.3319061 0.19 603
605 2 252.890606 68.3121058 60.3573121 0.19 604
606 2 252.675622 67.8126431 60.4445067 0.19 605
607 2 252.571818 67.3377879 60.4957189 0.19 606
608 2 252.472036 66.8401738 60.6412033 0.19 607
609 2 252.272968 66.3734103 60.8267898 0.19 608
610 2 252.167775 66.023618 61.0520574 0.19 609
611 2 252.050382 65.5635163 61.2626486 0.19 610
612 2 251.796343 65.0872166 61.4682022 0.19 611
613 2 251.539548 64.6731885 61.6865044 0.19 612
614 2 251.408507 64.4632803 61.9472468 0.19 613
615 2 251.26923 64.371758 62.2296051 0.19 614
616 2 250.979665 64.431332 62.5340879 0.19 615
617 2 250.652321 64.3881325 62.8189847 0.19 616
618 2 250.352309 64.3202885 63.10078 0.19 617
619 2 250.171257 64.281034 63.3923153 0.19 618
620 2 249.924368 64.3561271 63.7020853 0.19 619
621 2 249.765987 64.3077549 63.9934797 0.19 620
622 2 249.53389 64.2134335 64.2745965 0.19 621
623 2 249.386223 64.1006124 64.55598 0.19 622
624 2 249.171137 63.9829722 64.8346963 0.19 623
625 2 249.063008 63.8650379 65.117663 0.19 624
626 2 248.949259 63.7562736 65.402568 0.19 625
627 2 248.711465 63.6759983 65.6887649 0.19 626
628 2 248.499651 63.6676141 65.9887622 0.19 627
629 2 248.502032 63.4106758 66.2539608 0.19 628
630 2 248.702277 63.2140117 66.5364022 0.19 629
631 2 249.32232 72.7193263 62.7425458 0.19 181
632 2 249.727595 72.5137462 62.9685776 0.19 631
633 2 250.13226 72.3659015 63.1232329 0.19 632
634 2 250.536233 72.118771 63.3433974 0.19 633
635 2 250.939404 72.0470604 63.6273949 0.19 634
636 2 251.342222 71.7839884 63.8879911 0.19 635
637 2 251.744586 71.5926896 64.1654483 0.19 636
638 2 252.35733 71.3006172 64.1912659 0.19 637
639 2 252.778453 71.2430026 64.0087941 0.19 638
640 2 253.027437 71.2367234 63.7004851 0.19 639
641 2 253.352835 71.1513887 63.2368178 0.19 640
642 2 252.705034 71.499728 62.8182365 0.19 641
643 2 252.209029 71.539947 62.490089 0.19 642
644 2 251.770931 71.6113664 62.2953582 0.19 643
645 2 251.355008 71.7911097 62.0555179 0.19 644
646 2 250.946387 72.142916 61.8255483 0.19 645
647 2 251.39461 71.384751 64.6036978 0.19 637
648 2 251.097898 71.2200149 64.9369005 0.19 647
649 2 250.959474 71.0611807 65.233089 0.19 648
650 2 250.840237 70.8725477 65.508014 0.19 649
651 2 250.620357 70.5888753 65.7560768 0.19 650
652 2 250.478477 70.4635994 66.0336859 0.19 651
653 2 250.270816 70.4945826 66.336925 0.19 652
654 2 250.192148 70.4299678 66.6272056 0.19 653
655 2 250.16193 70.3293766 66.9128038 0.19 654
656 2 250.147886 70.2165673 67.1970246 0.19 655
657 0 216.211566 77.8543872 79.5060972 0.19 92
658 0 215.812848 77.8095029 79.4519849 0.19 657
659 0 215.405338 77.8901948 79.3803961 0.19 658
660 0 214.984029 78.1803495 79.244799 0.19 659
661 0 214.561056 78.4652523 79.1830943 0.19 660
662 0 214.144447 78.6513419 79.1063803 0.19 661
663 0 213.722427 78.92572 78.9644334 0.19 662
664 0 213.308279 79.0540849 78.8897653 0.19 663
665 0 212.894086 79.1655041 78.8349741 0.19 664
666 0 212.472571 79.3726461 78.7727814 0.19 665
667 0 212.058023 79.4998842 78.6158579 0.19 666
668 0 211.646369 79.5485 78.5361493 0.19 667
669 0 211.235304 79.5685229 78.4824357 0.19 668
670 0 210.823882 79.5815087 78.4296959 0.19 669
671 0 210.411647 79.6021199 78.3540208 0.19 670
672 0 209.998133 79.6526898 78.2087291 0.19 671
673 0 209.583876 79.6610254 78.1788107 0.19 672
674 0 209.167957 79.6382353 78.2638562 0.19 673
675 0 208.747401 79.6886799 78.2769206 0.19 674
676 0 208.316856 79.8655185 78.2602949 0.19 675
677 0 207.893369 79.9594353 78.1754206 0.19 676
678 0 207.471126 80.066508 77.9670847 0.19 677
679 0 207.459124 80.1326866 77.6570176 0.19 678
680 0 207.436446 80.1413715 77.3386918 0.19 679
681 0 207.382004 79.9784284 76.9948285 0.19 680
682 0 207.629556 79.7542372 76.6641417 0.19 681
683 0 207.9767 79.5096105 76.3379412 0.19 682
684 0 207.052075 79.9864459 78.1303771 0.19 678
685 0 206.631315 79.9533539 78.1848125 0.19 684
686 0 206.208719 79.9377967 78.2144763 0.19 685
687 0 205.783484 79.9280642 78.2789481 0.19 686
688 0 205.352003 80.0411123 78.1694115 0.19 687
689 0 204.907824 80.2717364 78.1088522 0.19 688
690 0 204.466195 80.4636471 78.0162672 0.19 689
691 0 204.013616 80.6921757 78.1316468 0.19 690
692 0 203.651218 81.1647464 77.8741267 0.19 691
693 0 203.391903 81.6009925 77.6424441 0.19 692
694 0 203.01418 81.9226978 77.4572051 0.19 693
695 0 202.610561 81.9439523 77.415289 0.19 694
696 0 202.210858 81.6933261 77.505753 0.19 695
697 0 202.339337 82.0156155 77.7473211 0.19 696
698 0 202.631488 82.385463 77.8781634 0.19 697
699 0 202.982143 82.7714534 77.9489586 0.19 698
700 0 203.345221 83.1589128 77.9496625 0.19 699
701 0 203.687207 83.5352109 77.7995556 0.19 700
702 0 203.956172 83.7555676 77.5671378 0.19 701
703 0 203.991699 83.9137775 77.2882875 0.19 702
704 0 203.831427 84.0466289 76.9839308 0.19 703
705 0 203.749354 84.1722739 76.6818158 0.19 704
706 0 202.303568 81.2106778 77.6872533 0.19 696
707 0 202.449555 80.7590177 77.7971341 0.19 706
708 0 202.757483 80.2801539 77.994289 0.19 707
709 0 203.184445 80.3513631 77.9916029 0.19 708
710 0 203.605711 80.4863455 77.9573909 0.19 709
711 0 204.013616 80.6921757 78.1316468 0.19 710
712 0 202.35716 79.8544675 78.1157766 0.19 708
713 0 201.950831 79.5236724 78.1330351 0.19 712
714 0 201.52928 79.3579105 78.1398717 0.19 713
715 0 201.105261 79.2001095 78.1715228 0.19 714
716 0 200.690085 78.9018568 78.288407 0.19 715
717 0 200.267258 78.6882485 78.377227 0.19 716
718 0 199.851099 78.3562589 78.5551475 0.19 717
719 0 199.42601 78.0984952 78.7684425 0.19 718
720 0 199.005529 77.7888343 78.9508065 0.19 719
721 0 198.572086 77.6438917 79.0507519 0.19 720
722 0 198.133102 77.5314423 79.1963819 0.19 721
723 0 197.691425 77.4724958 79.2526166 0.19 722
724 0 197.248137 77.421862 79.304349 0.19 723
725 0 196.803658 77.3434099 79.4324632 0.19 724
726 0 196.358299 77.2937295 79.4843355 0.19 725
727 0 195.912262 77.2390568 79.541263 0.19 726
728 0 195.46578 77.1416653 79.6900716 0.19 727
729 0 195.020042 77.0412828 79.7987821 0.19 728
730 0 194.577241 76.8560525 80.0064805 0.19 729
731 0 194.143963 76.5390462 80.2402158 0.19 730
732 3 193.700651 76.3099445 80.4978302 0.19 731
733 3 193.284699 75.9492167 80.3033116 0.19 732
734 3 192.867385 75.6452304 79.9904943 0.19 733
735 3 192.445984 75.3985268 79.6366606 0.19 734
736 3 192.014048 75.2713313 79.2784996 0.19 735
737 3 191.590411 75.0481479 78.9035017 0.19 736
738 3 191.246494 75.1429444 78.568492 0.19 737
739 3 191.009519 75.2485277 78.2447269 0.19 738
740 3 190.638505 75.3568023 77.9201295 0.19 739
741 3 190.212633 75.4968462 77.6164123 0.19 740
742 3 189.755912 75.7324774 77.3765976 0.19 741
743 3 189.297981 75.8215565 77.2637271 0.19 742
744 3 188.835889 75.8911294 77.2021875 0.19 743
745 3 188.363279 76.0495212 77.1680358 0.19 744
746 3 187.900606 76.0887248 77.1216288 0.19 745
747 3 187.441782 76.087121 77.0554163 0.19 746
748 3 186.985124 76.0831638 76.9424603 0.19 747
749 3 186.523991 76.0060565 77.0213219 0.19 748
750 3 186.073738 76.0712562 76.6684025 0.19 749
751 3 185.165634 76.0915926 76.2725308 0.19 750
752 3 185.448255 76.2176219 75.9858206 0.19 751
753 3 185.545725 76.3200361 75.681376 0.19 752
754 3 185.546322 76.3955004 75.365476 0.19 753
755 3 185.440938 76.4140363 75.032385 0.19 754
756 3 185.53338 76.7443239 74.7433809 0.19 755
757 3 185.48545 77.1570472 74.4342645 0.19 756
758 3 185.277336 77.5512329 74.0630734 0.19 757
759 3 185.185252 77.8512044 73.5699953 0.19 758
760 3 185.20313 78.0920565 73.2785249 0.19 759
761 3 185.267418 78.0615084 72.9620127 0.19 760
762 3 185.388993 78.036291 72.651473 0.19 761
763 3 185.675652 77.8897815 72.3420599 0.19 762
764 3 185.906226 77.7379141 72.0272227 0.19 763
765 3 186.255193 77.7354907 71.7390557 0.19 764
766 3 186.315523 77.8038663 71.4350226 0.19 765
767 3 186.420835 77.8394506 71.1314766 0.19 766
768 3 186.659401 77.7775873 70.828182 0.19 767
769 3 186.762346 77.8153158 70.5254125 0.19 768
770 3 186.814971 77.8900621 70.2232071 0.19 769
771 3 186.851378 77.9768399 69.9215445 0.19 770
772 3 186.471817 78.0092134 72.1050719 0.19 765
773 3 186.510087 78.2039162 72.4477328 0.19 772
774 3 186.463595 78.2100384 72.762506 0.19 773
775 3 186.298889 78.1357845 73.0587542 0.19 774
776 3 185.863378 78.0094053 73.3265975 0.19 775
777 3 185.185252 77.8512044 73.5699953 0.19 776
778 3 184.814472 78.412219 73.830376 0.19 777
779 3 184.618678 78.8603645 74.0062006 0.19 778
780 3 184.443154 79.2323812 74.2334893 0.19 779
781 3 184.164399 79.5923949 74.3912602 0.19 780
782 3 183.545154 79.8915784 74.596422 0.19 781
783 3 183.026882 80.5067119 74.6099482 0.19 782
784 3 182.527389 80.9477474 74.606284 0.19 783
785 3 182.043112 81.2716474 74.5931764 0.19 784
786 3 181.58519 81.4144727 74.5698977 0.19 785
787 3 181.15045 81.5464356 74.5648579 0.19 786
788 3 180.759387 81.8265777 74.6253942 0.19 787
789 3 180.51621 82.1382291 74.8275089 0.19 788
790 3 180.224081 82.4724099 75.0261135 0.19 789
791 3 180.088937 82.8629813 75.1261444 0.19 790
792 3 180.012527 83.2747821 75.1894801 0.19 791
793 3 179.955717 83.6939266 75.2409186 0.19 792
794 3 184.60835 79.7851987 82.8277346 0 793
795 3 184.579385 80.2037544 82.8533174 0.19 794
796 3 184.550469 80.627027 82.866193 0.19 795
797 3 184.521557 81.0639376 82.841112 0.19 796
798 3 184.492327 81.5366818 82.714872 0.19 797
799 3 184.462813 81.9910867 82.6412018 0.19 798
800 3 184.434531 82.355064 82.8256235 0.19 799
801 3 184.407451 82.6891144 83.095957 0.19 800
802 3 187.031515 84.6154343 80.596496 0 801
803 3 187.433531 85.0407513 80.6610189 0.19 802
804 3 187.819241 85.4629352 80.706177 0.19 803
805 3 188.156405 85.8782427 80.6934866 0.19 804
806 3 188.364369 86.2772426 80.5268869 0.19 805
807 3 188.691087 86.5393417 80.3090308 0.19 806
808 3 186.616291 85.0587361 76.7363603 0 802
809 3 186.795801 85.0568929 76.4329391 0.19 808
810 3 186.704371 84.9243785 76.089446 0.19 809
811 3 186.661826 84.8585128 75.7585047 0.19 810
812 3 186.624997 84.6906781 75.4167741 0.19 811
813 3 186.513939 84.5586455 75.0724898 0.19 812
814 3 186.623732 84.6643852 74.7768157 0.19 813
815 3 186.653639 84.5767935 74.4517543 0.19 814
816 3 186.587268 84.5146384 74.1209409 0.19 815
817 3 186.759697 84.7517696 73.8479772 0.19 816
818 3 183.790191 80.0054307 75.1534588 0.19 782
819 3 183.88453 79.9886716 75.5626334 0.19 818
820 3 183.92879 79.9282406 75.9228201 0.19 819
821 3 184.610279 80.4144589 75.9158497 0.19 820
822 3 185.100867 80.9040604 75.7685625 0.19 821
823 3 185.472497 81.3393054 75.5581187 0.19 822
824 3 185.680296 81.609969 75.2973678 0.19 823
825 3 185.927367 81.883906 75.0344109 0.19 824
826 3 186.046485 81.8914443 74.7281587 0.19 825
827 3 186.108883 81.9456381 74.4213481 0.19 826
828 3 183.460438 79.6859542 76.4981665 0.19 820
829 3 183.034934 79.1324916 76.7237972 0.19 828
830 3 183.001041 78.6323987 76.9164263 0.19 829
831 3 182.902062 78.1515085 77.0280394 0.19 830
832 3 182.602681 77.6235682 77.2093243 0.19 831
833 3 182.234404 77.0783092 77.414387 0.19 832
834 3 182.715684 76.7522863 77.5781535 0.19 833
835 3 183.193773 76.5855783 77.5822177 0.19 834
836 3 183.686157 76.3720747 77.3848333 0.19 835
837 3 184.183169 76.1669609 77.0972179 0.19 836
838 3 184.678939 76.0310254 76.7413852 0.19 837
839 3 185.165634 76.0915926 76.2725308 0.19 838
840 3 184.745016 75.6588085 76.0968454 0.19 839
841 3 184.326665 75.2466753 75.8297015 0.19 840
842 3 183.907282 74.7958423 75.5999229 0.19 841
843 3 183.481777 74.2109426 75.573752 0.19 842
844 3 182.586761 73.3196338 75.7669023 0.19 843
845 3 182.314396 72.5995293 75.7115662 0.19 844
846 3 182.178619 72.0484798 75.7251517 0.19 845
847 3 182.020533 71.5379004 75.8620457 0.19 846
848 3 181.674838 71.0850928 75.9877609 0.19 847
849 3 181.260703 70.8198924 75.9978452 0.19 848
850 3 180.834958 70.5308142 75.9443053 0.19 849
851 3 180.424761 70.4075538 75.8555841 0.19 850
852 3 180.07414 70.2742774 75.9986919 0.19 851
853 3 179.922782 70.1570172 76.2448802 0.19 852
854 3 179.837761 70.0448782 76.525678 0.19 853
855 3 182.153635 73.6905287 75.5362881 0.19 844
856 3 182.230391 74.0044782 75.4356879 0.19 855
857 3 182.444078 74.002055 75.5926671 0.19 856
858 3 182.586761 73.3196338 75.7669023 0.19 857
859 3 182.097451 73.1470602 76.204582 0.19 858
860 3 181.611524 73.0628984 76.4984065 0.19 859
861 3 181.124134 73.1387347 76.6715593 0.19 860
862 3 180.640067 73.0770746 76.9024301 0.19 861
863 3 180.156411 72.9696343 77.1528363 0.19 862
864 3 181.758391 77.084524 77.6005176 0.19 833
865 3 181.275501 77.2423243 77.7044951 0.19 864
866 3 180.795043 77.3273723 77.8402876 0.19 865
867 3 180.305575 77.5671061 77.8769882 0.19 866
868 3 179.808615 77.8150908 77.8636211 0.19 867
869 3 179.297135 77.9294545 77.8009098 0.19 868
870 3 178.719957 78.0573607 77.6774447 0.19 869
871 3 177.980386 77.8243585 77.7031469 0.19 870
872 3 177.490915 78.3486778 77.5692212 0.19 871
873 3 177.019125 78.4598636 77.602464 0.19 872
874 3 176.559354 78.4005427 77.5740378 0.19 873
875 3 176.111035 78.1352523 77.511306 0.19 874
876 3 175.662237 77.8572956 77.4409885 0.19 875
877 3 175.203688 77.7495317 77.3814081 0.19 876
878 3 174.740401 77.7284388 77.3288125 0.19 877
879 3 174.272738 77.7955367 77.286933 0.19 878
880 3 173.797393 78.0395237 77.2706453 0.19 879
881 3 173.322169 78.2817628 77.2898865 0.19 880
882 3 172.852762 78.3356963 77.3913977 0.19 881
883 3 172.386175 78.3813412 77.4146996 0.19 882
884 3 171.918528 78.4762162 77.4418845 0.19 883
885 3 171.446347 78.7253542 77.5595695 0.19 884
886 3 170.97575 79.0537825 77.5926818 0.19 885
887 3 170.508285 79.3448638 77.6043634 0.19 886
888 3 170.045963 79.4388007 77.636922 0.19 887
889 3 169.584161 79.5489579 77.4603458 0.19 888
890 3 169.582826 79.6138124 77.1327905 0.19 889
891 3 169.582519 79.6217348 76.8020952 0.19 890
892 3 169.585658 79.4586777 76.4606621 0.19 891
893 3 169.589611 79.2953025 76.120053 0.19 892
894 3 169.590654 79.302522 75.7914996 0.19 893
895 3 169.590684 79.3665915 75.4674624 0.19 894
896 3 169.124938 79.5074514 77.522492 0.19 889
897 3 168.664145 79.5438412 77.3837825 0.19 896
898 3 168.203771 79.5649692 77.2914927 0.19 897
899 3 167.743794 79.5823489 77.2148206 0.19 898
900 3 167.280697 80.074557 76.9442796 0.19 899
901 3 166.82101 80.4631315 76.7598349 0.19 900
902 3 166.360922 80.6575804 76.5052229 0.19 901
903 3 165.904587 80.7013089 76.3092569 0.19 902
904 3 165.451067 80.6149291 76.0346491 0.19 903
905 3 165.018347 80.6181379 75.8213056 0.19 904
906 3 164.630478 80.68842 75.5127981 0.19 905
907 3 164.367064 80.7342906 75.1788945 0.19 906
908 3 163.976468 80.6672781 74.8075784 0.19 907
909 3 163.545896 80.7192789 74.4369746 0.19 908
910 3 167.288709 79.1507905 77.417561 0.19 899
911 3 166.832713 78.8602151 77.5885913 0.19 910
912 3 166.373424 78.5351235 77.630783 0.19 911
913 3 165.914501 78.2965022 77.6734343 0.19 912
914 3 165.448333 78.0207323 77.4884896 0.19 913
915 3 165.004163 77.9496441 77.5911134 0.19 914
916 3 164.567105 77.9218033 77.5241263 0.19 915
917 3 164.164651 77.7571849 77.6058183 0.19 916
918 3 163.839541 77.4022694 77.6419175 0.19 917
919 3 163.734215 76.9423113 77.7474979 0.19 918
920 3 163.750212 76.5139881 77.7212209 0.19 919
921 3 163.921609 76.1517099 77.5609729 0.19 920
922 3 163.985143 75.842942 77.4087139 0.19 921
923 3 164.017466 75.7416176 77.1348665 0.19 922
924 3 164.069227 76.0772544 76.8192896 0.19 923
925 3 164.183413 76.5913535 76.4549893 0.19 924
926 3 164.468592 77.201749 75.9858715 0.19 925
927 3 164.45141 76.9791652 75.6429977 0.19 926
928 3 164.433994 76.8648374 75.3092417 0.19 927
929 3 164.406632 76.6121898 74.9764786 0.19 928
930 3 164.356727 76.3002511 74.6607157 0.19 929
931 3 164.247508 75.9492637 74.393247 0.19 930
932 3 163.981368 75.5409021 74.2522022 0.19 931
933 3 163.77425 75.1041055 74.1732179 0.19 932
934 3 163.426445 74.6669511 74.0979303 0.19 933
935 3 163.743995 74.2805264 73.88051 0.19 934
936 3 163.916129 73.8685369 73.7348217 0.19 935
937 3 164.121058 73.4832799 73.5330883 0.19 936
938 3 164.086704 73.0979509 73.3582927 0.19 937
939 3 164.272993 72.7657111 73.1072672 0.19 938
940 3 164.38543 72.5122547 72.8118782 0.19 939
941 3 164.542356 72.4173861 72.5125895 0.19 940
942 3 164.90305 72.2576846 72.2291249 0.19 941
943 3 165.335525 72.2308866 71.9572289 0.19 942
944 3 163.01134 74.589924 73.9235124 0.19 934
945 3 162.658119 74.408018 73.6286351 0.19 944
946 3 162.509662 74.2398782 73.3104224 0.19 945
947 3 162.437259 74.2490236 72.9896982 0.19 946
948 3 162.376078 74.3102006 72.6661014 0.19 947
949 3 162.272316 74.350216 72.3357094 0.19 948
950 3 162.029223 74.2747097 71.9871756 0.19 949
951 3 161.903787 74.3050577 71.6555591 0.19 950
952 3 165.073351 77.6538232 76.6260548 0.19 926
953 3 165.321226 77.9418441 77.0909089 0.19 952
954 3 165.448333 78.0207323 77.4884896 0.19 953
955 3 177.509687 77.7289166 78.3473794 0.19 871
956 3 177.055171 77.891933 78.735875 0.19 955
957 3 176.653947 78.1840886 78.9551762 0.19 956
958 3 176.386516 78.4912428 79.2445038 0.19 957
959 3 176.470346 78.8193966 79.5939894 0.19 958
960 3 176.940228 78.5457555 79.70719 0.19 959
961 3 177.406955 78.5187049 79.5918825 0.19 960
962 3 177.872665 78.5736646 79.4006666 0.19 961
963 3 178.133616 78.2936629 78.9929113 0.19 962
964 3 178.16847 78.0265644 78.4798135 0.19 963
965 3 177.980386 77.8243585 77.7031469 0.19 964
966 3 177.890728 79.1268711 79.7396713 0.19 962
967 3 177.52228 79.4570674 79.9746601 0.19 966
968 3 176.882718 79.6000771 80.0378777 0.19 967
969 3 176.450098 79.2538313 79.6279135 0.19 968
970 3 176.470346 78.8193966 79.5939894 0.19 969
971 3 176.6913 79.685668 80.5573734 0.19 968
972 3 176.335197 79.6440445 80.9193498 0.19 971
973 3 175.915749 79.5669688 81.2173013 0.19 972
974 3 175.471458 79.5110779 81.4803183 0.19 973
975 3 175.016422 79.5550305 81.7019372 0.19 974
976 3 174.564893 79.4388973 81.8006196 0.19 975
977 3 174.107588 79.5057473 81.9623506 0.19 976
978 3 173.653375 79.5166739 82.0454028 0.19 977
979 3 173.199526 79.5002256 82.1876456 0.19 978
980 3 172.746417 79.5735581 82.2594878 0.19 979
981 3 172.292956 79.8266991 82.3876879 0.19 980
982 3 171.842173 80.2013602 82.3966852 0.19 981
983 3 171.393791 80.6392325 82.3197722 0.19 982
984 3 170.502484 81.1357814 82.0481936 0.19 983
985 3 170.056299 81.2203323 81.7544731 0.19 984
986 3 169.610905 81.2730605 81.5529319 0.19 985
987 3 169.164755 81.3487589 81.2995833 0.19 986
988 3 168.719881 81.3987885 81.1279855 0.19 987
989 3 168.274639 81.4712035 80.9240825 0.19 988
990 3 167.833096 81.5075966 80.8710831 0.19 989
991 3 167.396972 81.5373408 80.9735092 0.19 990
992 3 166.96454 81.7113458 81.0601023 0.19 991
993 3 166.533902 81.7382558 81.2405043 0.19 992
994 3 166.102237 81.7663964 81.4189148 0.19 993
995 3 165.649304 81.4890901 81.4623406 0.19 994
996 3 165.167508 81.0774116 81.5007172 0.19 995
997 3 164.623656 80.5668633 81.6583463 0.19 996
998 3 163.915031 80.0279846 81.8425585 0.19 997
999 3 163.524129 80.268972 81.9780022 0.19 998
1000 3 163.140028 80.4159115 81.9305139 0.19 999
1001 3 162.802627 80.6015104 81.6986795 0.19 1000
1002 3 162.610392 80.8568197 81.4335188 0.19 1001
1003 3 162.384782 81.2983591 81.2073689 0.19 1002
1004 3 162.313789 81.7506187 81.1421304 0.19 1003
1005 3 162.301441 82.2069805 81.1381536 0.19 1004
1006 3 162.310657 82.6655692 81.1562771 0.19 1005
1007 3 162.326225 83.1267675 81.1781739 0.19 1006
1008 3 162.339666 83.5936583 81.1878515 0.19 1007
1009 3 162.34077 84.0750828 81.1558223 0.19 1008
1010 3 162.307372 84.5946348 81.0099349 0.19 1009
1011 3 162.203484 85.0725347 80.8926893 0.19 1010
1012 3 161.904375 85.5288438 80.6437541 0.19 1011
1013 3 161.52373 85.8011892 80.3355139 0.19 1012
1014 3 161.114116 85.999458 80.022353 0.19 1013
1015 3 160.699131 86.157817 79.750575 0.19 1014
1016 3 160.297082 86.2691797 79.6039815 0.19 1015
1017 3 159.913714 86.4235763 79.46579 0.19 1016
1018 3 159.570926 86.7543944 79.2266481 0.19 1017
1019 3 159.329112 86.9717223 78.9382595 0.19 1018
1020 3 158.972687 87.1474803 78.6302929 0.19 1019
1021 3 158.574014 87.2907205 78.3334812 0.19 1020
1022 3 158.162168 87.3777688 78.0843062 0.19 1021
1023 3 157.752341 87.3287757 77.9615203 0.19 1022
1024 3 157.331952 87.0749467 77.854397 0.19 1023
1025 3 156.906133 86.7930454 77.7274938 0.19 1024
1026 3 156.47604 86.629685 77.5231493 0.19 1025
1027 3 156.070714 86.7009846 77.4151452 0.19 1026
1028 3 155.681293 87.0544695 77.3011645 0.19 1027
1029 3 155.311412 87.4268703 77.3168847 0.19 1028
1030 3 154.951656 87.7225729 77.4125256 0.19 1029
1031 3 154.567935 87.91787 77.3096545 0.19 1030
1032 3 154.201284 88.0393619 77.2048292 0.19 1031
1033 3 153.876648 88.1854015 76.9861433 0.19 1032
1034 3 153.696507 88.3316469 76.7276162 0.19 1033
1035 3 164.610136 79.5538065 82.3399467 0.19 998
1036 3 165.14262 79.3623266 82.5921832 0.19 1035
1037 3 165.611681 79.266682 82.7999234 0.19 1036
1038 3 166.050852 79.1768454 83.1196051 0.19 1037
1039 3 166.458837 79.1381588 83.4822814 0.19 1038
1040 3 166.804682 79.2431826 83.8622324 0.19 1039
1041 3 166.978827 79.270205 84.2238332 0.19 1040
1042 3 167.154712 79.3749424 84.592251 0.19 1041
1043 3 167.489243 79.3383514 84.9716673 0.19 1042
1044 3 167.882736 79.2506996 85.3548235 0.19 1043
1045 3 168.295517 79.1478818 85.7388071 0.19 1044
1046 3 167.875283 79.4239769 86.0046404 0.19 1045
1047 3 167.4573 79.6618241 86.2233896 0.19 1046
1048 3 167.035527 79.7830532 86.2990202 0.19 1047
1049 3 166.616429 79.9147733 86.354774 0.19 1048
1050 3 166.209232 80.193006 86.493854 0.19 1049
1051 3 165.809031 80.5765706 86.5381055 0.19 1050
1052 3 165.413214 80.9965181 86.5515082 0.19 1051
1053 3 168.639005 79.4145919 86.1348236 0.19 1045
1054 3 168.875588 79.6148236 86.5146355 0.19 1053
1055 3 168.794397 79.6140432 86.847906 0.19 1054
1056 3 168.751761 79.5495973 87.1822746 0.19 1055
1057 3 168.407284 79.5322695 87.6058113 0.19 1056
1058 3 168.162048 79.7653468 87.8285664 0.19 1057
1059 3 168.177503 80.0411772 88.093413 0.19 1058
1060 3 168.448498 80.3128134 88.3038403 0.19 1059
1061 3 168.799623 80.5186929 88.2646025 0.19 1060
1062 3 168.528242 81.3380509 88.0248716 0.19 1061
1063 3 168.368913 81.9566735 87.8757948 0.19 1062
1064 3 168.14292 82.5393443 87.6409908 0.19 1063
1065 3 168.029146 83.0924991 87.4382029 0.19 1064
1066 3 167.898628 83.5841967 87.3681864 0.19 1065
1067 3 167.60539 84.0518593 87.3308477 0.19 1066
1068 3 167.259536 84.5126952 87.3054663 0.19 1067
1069 3 166.92345 84.535886 86.9301339 0.19 1068
1070 3 166.673358 84.4525924 86.5567336 0.19 1069
1071 3 166.699876 84.5026937 86.2232612 0.19 1070
1072 3 166.62193 84.6028804 85.8816182 0.19 1071
1073 3 166.369854 84.7210291 85.5214754 0.19 1072
1074 3 166.685141 85.3269127 85.2213637 0.19 1073
1075 3 166.891356 85.9500028 84.8718177 0.19 1074
1076 3 166.776325 86.6269738 84.3667522 0.19 1075
1077 3 167.026976 87.1178472 84.0615529 0.19 1076
1078 3 167.115714 87.5125623 83.6889929 0.19 1077
1079 3 166.729322 88.0826739 83.1532573 0.19 1078
1080 3 166.492276 88.5740011 82.6341275 0.19 1079
1081 3 166.462677 88.8165946 82.2437475 0.19 1080
1082 3 166.6313 88.9157975 81.9112072 0.19 1081
1083 3 166.770461 88.848362 81.5755231 0.19 1082
1084 3 167.041522 88.8733937 81.2733615 0.19 1083
1085 3 167.140628 87.6131875 83.1566167 0.19 1079
1086 3 166.729322 88.0826739 83.1532573 0.19 1085
1087 3 166.393191 88.6476918 83.5061736 0.19 1086
1088 3 166.108832 88.9807187 83.8429053 0.19 1087
1089 3 165.976864 89.0790383 84.1730255 0.19 1088
1090 3 165.927145 88.4179458 84.3091429 0.19 1089
1091 3 166.226337 87.6870866 84.35639 0.19 1090
1092 3 166.776325 86.6269738 84.3667522 0.19 1091
1093 3 166.20063 86.2944716 84.7066972 0.19 1092
1094 3 165.852402 85.8866854 84.8298833 0.19 1093
1095 3 165.808746 85.4505467 84.944216 0.19 1094
1096 3 166.040825 85.009472 85.2023719 0.19 1095
1097 3 166.369854 84.7210291 85.5214754 0.19 1096
1098 3 165.744288 89.4492613 84.4255101 0.19 1089
1099 3 165.662284 89.8557302 84.6039489 0.19 1098
1100 3 165.640821 90.2421212 84.8352371 0.19 1099
1101 3 165.632433 90.667962 84.9778491 0.19 1100
1102 3 166.140607 91.2204722 85.4284385 0.19 1101
1103 3 166.319939 91.5478055 85.8174433 0.19 1102
1104 3 166.329776 91.6455123 86.1611867 0.19 1103
1105 3 166.160955 91.7463935 86.4865363 0.19 1104
1106 3 166.024956 91.6125426 86.7885588 0.19 1105
1107 3 165.768514 91.7142002 87.1058161 0.19 1106
1108 3 165.253094 91.1320776 85.2767862 0.19 1101
1109 3 164.86972 91.2575173 85.4886391 0.19 1108
1110 3 164.477463 91.2991848 85.5451405 0.19 1109
1111 3 164.082193 91.29185 85.5409058 0.19 1110
1112 3 163.685636 91.2213669 85.5087651 0.19 1111
1113 3 163.286869 91.0105532 85.4526016 0.19 1112
1114 3 162.890505 90.9087656 85.4082053 0.19 1113
1115 3 167.280499 84.8496559 87.6341089 0.19 1068
1116 3 167.298457 85.1990769 87.9280866 0.19 1115
1117 3 167.306932 85.5856674 88.1187449 0.19 1116
1118 3 167.29731 85.9385957 88.3639443 0.19 1117
1119 3 167.235579 86.2855133 88.5459966 0.19 1118
1120 3 167.044364 86.5150438 88.8131434 0.19 1119
1121 3 166.917031 86.5333929 89.1131316 0.19 1120
1122 3 166.717534 86.4922386 89.4173639 0.19 1121
1123 3 166.240458 86.4841367 89.702389 0.19 1122
1124 3 165.391238 86.1793097 89.935345 0.19 1123
1125 3 165.450796 87.0108008 90.4952349 0.19 1124
1126 3 165.488683 87.5639823 90.8556444 0.19 1125
1127 3 165.514582 88.0627732 91.0137879 0.19 1126
1128 3 165.534643 88.5421923 91.0929885 0.19 1127
1129 3 165.550309 89.0173129 91.1363382 0.19 1128
1130 3 165.559961 89.4982885 91.1500113 0.19 1129
1131 3 165.557141 90.000155 91.1096917 0.19 1130
1132 3 165.523792 90.5578859 90.9361848 0.19 1131
1133 3 165.426607 91.1253723 90.7385813 0.19 1132
1134 3 165.173237 91.6645363 90.5975368 0.19 1133
1135 3 164.89695 92.241033 90.3616692 0.19 1134
1136 3 164.724931 92.8169717 90.1009264 0.19 1135
1137 3 164.499207 93.3536206 89.8209467 0.19 1136
1138 3 164.40507 93.7648927 89.5353495 0.19 1137
1139 3 164.370609 93.8422483 89.2135709 0.19 1138
1140 3 164.383323 94.004862 88.9060208 0.19 1139
1141 3 164.47744 94.2770847 88.6200897 0.19 1140
1142 3 164.379664 94.3209036 88.2888972 0.19 1141
1143 3 164.404379 94.5151728 87.9885704 0.19 1142
1144 3 164.210612 94.4453698 87.6343082 0.19 1143
1145 3 165.794483 86.8995175 89.2739442 0.19 1124
1146 3 166.19826 87.4733802 88.8741692 0.19 1145
1147 3 166.599304 87.876953 88.5847906 0.19 1146
1148 3 166.993993 87.9166366 88.3619157 0.19 1147
1149 3 167.397728 87.958801 88.3036507 0.19 1148
1150 3 167.806338 88.0453062 88.3076317 0.19 1149
1151 3 168.219033 88.2621594 88.3331302 0.19 1150
1152 3 168.628878 88.3658903 88.3215795 0.19 1151
1153 3 169.035576 88.4598777 88.2156659 0.19 1152
1154 3 169.44612 88.5067908 88.1865962 0.19 1153
1155 3 165.357739 84.8592169 90.8719557 0.19 1124
1156 3 164.128056 84.2609768 91.0691108 0.19 1155
1157 3 164.577237 85.4469828 90.4928245 0.19 1156
1158 3 165.391238 86.1793097 89.935345 0.19 1157
1159 3 164.299668 83.5587969 90.9487532 0.19 1156
1160 3 164.30425 83.0672368 90.7247841 0.19 1159
1161 3 164.178153 82.616179 90.5341675 0.19 1160
1162 3 163.82664 82.0766317 90.5496431 0.19 1161
1163 3 163.334548 81.4993084 90.5095764 0.19 1162
1164 3 162.647837 80.7623815 90.4337105 0.19 1163
1165 3 162.153102 80.7927949 90.479161 0.19 1164
1166 3 161.567061 80.850713 90.6062195 0.19 1165
1167 3 160.706574 80.9894797 90.9777465 0.19 1166
1168 3 160.87969 80.451191 90.4504835 0.19 1167
1169 3 160.916169 80.0209998 90.0957819 0.19 1168
1170 3 160.892314 79.5855623 89.9258754 0.19 1169
1171 3 160.826988 79.1615222 89.7923468 0.19 1170
1172 3 160.698545 78.7773147 89.5819762 0.19 1171
1173 3 160.420243 78.366808 89.4515479 0.19 1172
1174 3 160.156067 77.957407 89.3239731 0.19 1173
1175 3 160.08508 77.5746569 89.1242054 0.19 1174
1176 3 159.783773 77.1707819 88.9876557 0.19 1175
1177 3 159.396159 76.777554 88.8310126 0.19 1176
1178 3 158.980584 76.4346715 88.550476 0.19 1177
1179 3 159.318518 76.4876888 88.0920942 0.19 1178
1180 3 159.596747 76.4828404 87.4941094 0.19 1179
1181 3 159.735952 76.7550264 86.4969304 0.19 1180
1182 3 159.955102 75.9629733 86.5695132 0.19 1181
1183 3 160.081828 75.4464714 86.3741605 0.19 1182
1184 3 160.289727 75.0074837 86.0860591 0.19 1183
1185 3 160.42111 74.5452278 85.7511251 0.19 1184
1186 3 160.234023 73.9346557 85.3672239 0.19 1185
1187 3 161.136304 73.6608424 84.9160062 0.19 1186
1188 3 161.729701 73.3525945 84.6183895 0.19 1187
1189 3 162.208329 73.0329713 84.5026252 0.19 1188
1190 3 162.655804 72.8472802 84.4333043 0.19 1189
1191 3 163.083929 72.6164483 84.2988055 0.19 1190
1192 3 163.513733 72.4384735 84.2897695 0.19 1191
1193 3 163.93399 72.138688 84.3528333 0.19 1192
1194 3 164.357689 71.8721296 84.5305408 0.19 1193
1195 3 164.775351 71.4986968 84.613013 0.19 1194
1196 3 165.193463 71.0920627 84.6633733 0.19 1195
1197 3 165.958316 71.4445599 84.4499619 0.19 1196
1198 3 166.538628 71.5544909 84.2515686 0.19 1197
1199 3 167.045404 71.3934587 84.1626022 0.19 1198
1200 3 167.548539 72.0724693 83.9479395 0.19 1199
1201 3 168.029216 72.393052 83.758656 0.19 1200
1202 3 168.497763 72.535541 83.6945357 0.19 1201
1203 3 168.964242 72.6241698 83.6432377 0.19 1202
1204 3 169.435107 72.7271882 83.5058591 0.19 1203
1205 3 169.903751 72.8048346 83.4313586 0.19 1204
1206 3 170.37637 72.9122537 83.2968032 0.19 1205
1207 3 170.845789 73.0129642 83.2518225 0.19 1206
1208 3 171.317138 73.1822489 83.2026538 0.19 1207
1209 3 171.79001 73.1192659 83.0224774 0.19 1208
1210 3 172.244252 72.7261918 83.1708338 0.19 1209
1211 3 172.712232 72.471742 83.1182059 0.19 1210
1212 3 173.181228 72.3912338 83.1252665 0.19 1211
1213 3 173.650715 72.3695502 83.1520209 0.19 1212
1214 3 174.60935 72.1225497 82.8851509 0.19 1213
1215 3 175.566199 72.7496742 82.6849829 0.19 1214
1216 3 175.612497 72.1092512 81.9666423 0.19 1215
1217 3 175.167754 71.3126372 81.5284974 0.19 1216
1218 3 174.613074 70.6916595 80.9684653 0.19 1217
1219 3 174.404691 70.1761999 80.6561851 0.19 1218
1220 3 174.335295 69.6881186 80.3114226 0.19 1219
1221 3 174.792996 69.1075298 79.9895964 0.19 1220
1222 3 176.457955 69.4305295 80.3199935 0.19 1221
1223 3 177.414843 69.5271829 80.4054944 0.19 1222
1224 3 178.146366 69.4416257 80.2897298 0.19 1223
1225 3 178.931446 69.6695459 80.1193796 0.19 1224
1226 3 179.522205 69.9137754 80.0162438 0.19 1225
1227 3 180.012924 70.2559522 80.1554668 0.19 1226
1228 3 180.450417 70.6698271 80.2764734 0.19 1227
1229 3 180.811561 71.0927987 80.4193294 0.19 1228
1230 3 181.000705 71.4739697 80.645601 0.19 1229
1231 3 181.241125 71.8815921 80.8223667 0.19 1230
1232 3 181.319566 72.2531521 81.0448008 0.19 1231
1233 3 181.348952 72.649631 81.1758272 0.19 1232
1234 3 182.08067 73.1284686 81.4402103 0.19 1233
1235 3 182.657672 73.2662145 81.4843177 0.19 1234
1236 3 183.190279 73.1625858 81.3103773 0.19 1235
1237 3 183.708508 72.9797779 81.063391 0.19 1236
1238 3 184.485887 73.2046198 80.9114322 0.19 1237
1239 3 185.091618 73.4560823 80.8454928 0.19 1238
1240 3 185.663992 73.9435277 80.7607983 0.19 1239
1241 3 186.325999 74.5864873 80.8084448 0.19 1240
1242 3 187.262846 75.8648955 81.3128745 0.19 1241
1243 3 186.9778 74.1271546 80.1121808 0.19 1242
1244 3 188.381576 74.5791077 79.280778 0.19 1243
1245 3 187.967229 74.5280058 78.7162853 0.19 1244
1246 3 187.552908 74.645085 78.2958644 0.19 1245
1247 3 187.176559 74.9791785 77.9500843 0.19 1246
1248 3 186.947214 75.3883057 77.6416673 0.19 1247
1249 3 186.662428 75.7640511 77.3319955 0.19 1248
1250 3 186.523991 76.0060565 77.0213219 0.19 1249
1251 3 189.693975 74.7150088 79.2952097 0.19 1244
1252 3 190.480445 74.8387429 79.1769575 0.19 1251
1253 3 191.068373 74.9299648 79.0875718 0.19 1252
1254 3 191.590411 75.0481479 78.9035017 0.19 1253
1255 3 186.440284 76.4331538 80.5303799 0.19 1242
1256 3 186.222149 76.3976952 80.2629635 0.19 1255
1257 3 186.357182 76.1365491 80.286375 0.19 1256
1258 3 185.921701 75.5795132 80.5206048 0.19 1257
1259 3 187.262846 75.8648955 81.3128745 0.19 1258
1260 3 186.4351 76.3208308 80.8465717 0.19 1259
1261 3 186.216737 76.2859216 80.5790028 0.19 1260
1262 3 186.357182 76.1365491 80.286375 0.19 1261
1263 3 187.339532 77.3436175 80.9852977 0.19 1259
1264 3 187.645462 78.0339764 80.7521875 0.19 1263
1265 3 188.030263 78.4843539 80.6574656 0.19 1264
1266 3 188.458209 78.7105183 80.5255414 0.19 1265
1267 3 188.899609 78.7978497 80.5003967 0.19 1266
1268 3 189.339775 78.8069771 80.5183608 0.19 1267
1269 3 189.762884 78.7216417 80.5595308 0.19 1268
1270 3 190.136245 78.4322588 80.627698 0.19 1269
1271 3 190.340637 78.027921 80.7972129 0.19 1270
1272 3 190.832588 77.651167 80.7892803 0.19 1271
1273 3 191.252171 78.3094326 80.2408673 0.19 1272
1274 3 191.118688 78.7633474 79.95741 0.19 1273
1275 3 190.888596 79.1538102 79.6598366 0.19 1274
1276 3 190.823805 79.3797595 79.3556787 0.19 1275
1277 3 190.859544 79.5528343 79.0532701 0.19 1276
1278 3 191.031319 79.7324539 78.7621386 0.19 1277
1279 3 191.057588 79.9588896 78.4661354 0.19 1278
1280 3 190.964391 80.3455586 78.1801338 0.19 1279
1281 3 191.150278 80.7927645 77.9226494 0.19 1280
1282 3 191.388782 81.208919 77.6663409 0.19 1281
1283 3 191.507712 81.4724965 77.3839727 0.19 1282
1284 3 191.978268 78.1214394 80.4717479 0.19 1273
1285 3 192.522936 77.8140758 80.5503604 0.19 1284
1286 3 192.94042 77.4589783 80.566298 0.19 1285
1287 3 193.158417 77.078798 80.5472857 0.19 1286
1288 3 193.357726 76.6919428 80.5190025 0.19 1287
1289 3 193.700651 76.3099445 80.4978302 0.19 1288
1290 3 189.691158 77.4710934 81.0146386 0.19 1271
1291 3 188.808808 76.8972383 81.2136975 0.19 1290
1292 3 187.262846 75.8648955 81.3128745 0.19 1291
1293 3 186.78233 76.7921858 81.4186426 0.19 1292
1294 3 186.904413 76.6693035 81.4971363 0.19 1293
1295 3 187.262846 75.8648955 81.3128745 0.19 1294
1296 3 188.726054 76.7921159 82.059896 0.19 1295
1297 3 188.610369 76.7562901 82.1298117 0.19 1296
1298 3 187.262846 75.8648955 81.3128745 0.19 1297
1299 3 186.664932 75.3517495 82.1236401 0.19 1298
1300 3 186.412193 74.8456739 82.5543524 0.19 1299
1301 3 186.232435 74.3667119 82.7576144 0.19 1300
1302 3 185.917741 73.8459986 82.9787678 0.19 1301
1303 3 185.457488 73.6357287 82.5743047 0.19 1302
1304 3 184.967881 73.543497 82.1646035 0.19 1303
1305 3 184.416543 73.3991872 81.6973474 0.19 1304
1306 3 183.708508 72.9797779 81.063391 0.19 1305
1307 3 184.352437 72.5784652 81.6060273 0.19 1306
1308 3 184.703004 72.3308066 82.0161121 0.19 1307
1309 3 185.122497 72.1038478 82.3856453 0.19 1308
1310 3 185.572725 71.7446468 82.7267297 0.19 1309
1311 3 186.34105 71.867964 82.5811742 0.19 1310
1312 3 186.925161 71.9176533 82.5355998 0.19 1311
1313 3 187.441843 71.9054076 82.5084862 0.19 1312
1314 3 187.940478 71.781851 82.4371383 0.19 1313
1315 3 188.426911 71.7969484 82.2598357 0.19 1314
1316 3 185.663138 72.3648722 82.9747365 0.19 1310
1317 3 185.900317 72.8918223 83.0645188 0.19 1316
1318 3 186.076684 73.4027812 83.0057794 0.19 1317
1319 3 185.917741 73.8459986 82.9787678 0.19 1318
1320 3 186.547789 76.0496091 82.221095 0.19 1298
1321 3 186.126139 76.1233108 82.762084 0.19 1320
1322 3 186.044902 76.3029778 83.1961674 0.19 1321
1323 3 186.257819 76.4718112 83.5967879 0.19 1322
1324 3 186.549569 76.4760879 83.9650928 0.19 1323
1325 3 186.755227 76.4114103 84.3117315 0.19 1324
1326 3 187.085999 76.331124 84.6636401 0.19 1325
1327 3 180.853086 72.7864074 81.4490166 0.19 1233
1328 3 180.364931 72.7933635 81.6784686 0.19 1327
1329 3 179.88102 72.8326558 81.8159405 0.19 1328
1330 3 179.40332 72.5618103 82.0046877 0.19 1329
1331 3 178.940827 72.063015 82.0039191 0.19 1330
1332 3 178.488763 71.6465615 81.7617206 0.19 1331
1333 3 178.039688 71.2562526 81.4392603 0.19 1332
1334 3 178.423207 70.9061363 81.2496666 0.19 1333
1335 3 178.686397 70.4775127 81.185098 0.19 1334
1336 3 178.625184 70.0329577 80.8549244 0.19 1335
1337 3 178.146366 69.4416257 80.2897298 0.19 1336
1338 3 178.255492 68.8684786 80.7850996 0.19 1337
1339 3 178.029375 68.324218 81.1312498 0.19 1338
1340 3 177.741038 67.8591447 81.432401 0.19 1339
1341 3 177.608993 67.6047959 81.7462686 0.19 1340
1342 3 177.529107 67.4204111 82.0645933 0.19 1341
1343 3 177.574013 70.7800995 81.3590224 0.19 1333
1344 3 174.792996 69.1075298 79.9895964 0.19 1343
1345 3 175.582416 70.1737966 80.8385976 0.19 1344
1346 3 175.79974 70.7657484 81.3023977 0.19 1345
1347 3 175.694419 71.1581607 81.4837224 0.19 1346
1348 3 175.167754 71.3126372 81.5284974 0.19 1347
1349 3 174.77028 71.4303417 81.2081937 0.19 1348
1350 3 174.882846 71.521046 81.3091976 0.19 1349
1351 3 175.167754 71.3126372 81.5284974 0.19 1350
1352 3 177.745066 71.7111689 81.2946769 0.19 1333
1353 3 177.62089 72.1252209 81.3353083 0.19 1352
1354 3 177.554146 72.4817628 81.5666107 0.19 1353
1355 3 177.507029 72.8188778 81.8617192 0.19 1354
1356 3 178.267015 72.7913643 82.0523666 0.19 1355
1357 3 178.862742 72.7657757 82.0185831 0.19 1356
1358 3 179.40332 72.5618103 82.0046877 0.19 1357
1359 3 176.99339 72.9825636 82.4989193 0.19 1355
1360 3 175.566199 72.7496742 82.6849829 0.19 1359
1361 3 175.500197 73.1982788 83.488379 0.19 1360
1362 3 175.430464 73.5704948 84.0491706 0.19 1361
1363 3 175.306657 73.9212407 84.5658849 0.19 1362
1364 3 175.02579 74.7194432 85.2261846 0.19 1363
1365 3 174.349068 75.261567 85.9013145 0.19 1364
1366 3 174.021769 75.6689545 86.3556513 0.19 1365
1367 3 173.721117 76.0295058 86.6821368 0.19 1366
1368 3 173.608516 76.4141895 86.8933848 0.19 1367
1369 3 173.563255 76.7675247 87.1711387 0.19 1368
1370 3 173.545208 77.1242849 87.4322226 0.19 1369
1371 3 173.529076 77.4006993 87.9085706 0.19 1370
1372 3 174.008586 78.5604961 87.5033741 0.19 1371
1373 3 174.470579 79.2865962 87.2239442 0.19 1372
1374 3 174.924592 79.7225941 87.0396237 0.19 1373
1375 3 175.373286 80.1629582 87.0438977 0.19 1374
1376 3 175.81853 80.5887519 87.1600006 0.19 1375
1377 3 176.260529 80.9684608 87.422485 0.19 1376
1378 3 176.71122 81.1061524 87.1462553 0.19 1377
1379 3 177.156041 81.6774057 86.9022925 0.19 1378
1380 3 177.151435 82.2299315 86.6092284 0.19 1379
1381 3 177.589665 82.9132467 86.0446212 0.19 1380
1382 3 177.741217 83.5068353 86.2005798 0.19 1381
1383 3 178.061548 83.9409554 86.1230135 0.19 1382
1384 3 178.439199 84.0872076 85.971986 0.19 1383
1385 3 178.811679 83.965883 85.8666847 0.19 1384
1386 3 179.094633 83.8764564 85.6850712 0.19 1385
1387 3 179.126876 83.6026926 85.5170116 0.19 1386
1388 3 178.927161 83.1859624 85.5513596 0.19 1387
1389 3 179.216368 82.8760873 85.303815 0.19 1388
1390 3 179.334895 82.5583969 85.1148203 0.19 1389
1391 3 179.385108 82.3437428 84.8299891 0.19 1390
1392 3 179.40087 82.331655 84.5216436 0.19 1391
1393 3 179.397436 82.3962324 84.2038299 0.19 1392
1394 3 179.371696 82.488849 83.8808631 0.19 1393
1395 3 179.298935 82.5891912 83.5515727 0.19 1394
1396 3 179.108047 82.6849756 83.2081349 0.19 1395
1397 3 179.060057 82.7754251 82.8800607 0.19 1396
1398 3 179.109375 82.8387634 82.5607436 0.19 1397
1399 3 179.308359 82.8269062 82.2518524 0.19 1398
1400 3 179.387026 83.0298149 81.9494305 0.19 1399
1401 3 179.448205 83.1115632 81.6345289 0.19 1400
1402 3 179.556628 83.0440406 81.3117675 0.19 1401
1403 3 179.800115 83.0780525 81.0148129 0.19 1402
1404 3 179.9736 83.1222852 80.7132179 0.19 1403
1405 3 180.253484 83.1122649 80.4238254 0.19 1404
1406 3 180.471749 82.9137788 80.1227858 0.19 1405
1407 3 180.822104 82.646646 79.8642937 0.19 1406
1408 3 181.1756 82.3428722 79.6926939 0.19 1407
1409 3 181.402427 82.1010889 79.4230867 0.19 1408
1410 3 181.698848 81.993822 79.1406109 0.19 1409
1411 3 181.907343 81.7851226 78.8283248 0.19 1410
1412 3 182.203728 81.5806652 78.5276796 0.19 1411
1413 3 182.394957 81.464437 78.2414797 0.19 1412
1414 3 182.67069 81.2145237 77.9982451 0.19 1413
1415 3 182.814414 80.8666066 77.8580004 0.19 1414
1416 3 182.933678 80.4888182 77.7191098 0.19 1415
1417 3 183.112122 80.1196499 77.4812444 0.19 1416
1418 3 183.032211 79.6689447 77.2106541 0.19 1417
1419 3 183.034934 79.1324916 76.7237972 0.19 1418
1420 3 178.481212 83.0570767 85.8233526 0.19 1388
1421 3 177.589665 82.9132467 86.0446212 0.19 1420
1422 3 177.019977 81.8947261 87.237752 0.19 1379
1423 3 177.201149 82.0283346 87.6017509 0.19 1422
1424 3 177.441641 81.8787896 87.9515022 0.19 1423
1425 3 177.534682 81.8341703 88.2928169 0.19 1424
1426 3 177.135028 81.5175714 88.5620172 0.19 1425
1427 3 176.756282 81.1745705 88.3696679 0.19 1426
1428 3 176.442321 80.941131 88.0638852 0.19 1427
1429 3 176.319582 80.9194708 87.745283 0.19 1428
1430 3 176.260529 80.9684608 87.422485 0.19 1429
1431 3 176.958564 81.0141845 89.0140005 0.19 1426
1432 3 176.61124 80.6818294 89.2947781 0.19 1431
1433 3 176.198751 80.3280678 89.4056173 0.19 1432
1434 3 175.75683 80.0557058 89.5343024 0.19 1433
1435 3 175.29702 79.7347187 89.5294619 0.19 1434
1436 3 174.810558 79.5038968 89.4625078 0.19 1435
1437 3 174.256747 79.1539761 89.3147999 0.19 1436
1438 3 173.534525 78.7970037 89.0142017 0.19 1437
1439 3 173.988971 78.9425578 88.7311818 0.19 1438
1440 3 173.529076 77.4006993 87.9085706 0.19 1439
1441 3 172.788299 76.6464164 87.7846551 0.19 1440
1442 3 172.222886 76.0698914 87.6887919 0.19 1441
1443 3 171.732211 75.563941 87.5986793 0.19 1442
1444 3 171.291334 75.0919607 87.4972743 0.19 1443
1445 3 170.926866 74.6514849 87.3554611 0.19 1444
1446 3 170.743862 74.2714642 87.1029248 0.19 1445
1447 3 173.927076 75.8626942 88.5336815 0.19 1440
1448 3 173.45787 75.7107385 88.8214931 0.19 1447
1449 3 173.032387 76.2468552 88.470763 0.19 1448
1450 3 173.529076 77.4006993 87.9085706 0.19 1449
1451 3 174.009866 77.5866597 88.5203155 0.19 1450
1452 3 174.07725 77.2718003 88.929089 0.19 1451
1453 3 173.816976 76.7037327 89.2422112 0.19 1452
1454 3 173.439418 75.9031428 89.5162345 0.19 1453
1455 3 173.442123 75.5870691 89.1549946 0.19 1454
1456 3 173.45787 75.7107385 88.8214931 0.19 1455
1457 3 173.436971 76.535439 90.237155 0.19 1454
1458 3 172.989453 76.8256312 90.5524978 0.19 1457
1459 3 172.636255 76.8487376 90.1803773 0.19 1458
1460 3 172.362862 76.7957725 89.8141746 0.19 1459
1461 3 172.345149 76.9570068 89.4924041 0.19 1460
1462 3 172.550919 77.3688283 89.2288962 0.19 1461
1463 3 172.71097 77.8510797 89.0232104 0.19 1462
1464 3 172.960075 78.3190467 88.9761533 0.19 1463
1465 3 173.534525 78.7970037 89.0142017 0.19 1464
1466 3 172.816504 79.0160968 89.1642244 0.19 1465
1467 3 172.269278 79.18097 89.2011358 0.19 1466
1468 3 171.784944 79.4770327 89.2089007 0.19 1467
1469 3 171.347538 79.5250936 89.0756613 0.19 1468
1470 3 170.911463 79.641399 88.8560933 0.19 1469
1471 3 170.47 79.835237 88.7106729 0.19 1470
1472 3 169.99969 79.8694176 88.5156311 0.19 1471
1473 3 169.476744 80.1166591 88.4822195 0.19 1472
1474 3 168.799623 80.5186929 88.2646025 0.19 1473
1475 3 169.213206 80.2076558 87.9512386 0.19 1474
1476 3 168.751761 79.5495973 87.1822746 0.19 1475
1477 3 171.95645 79.804979 89.5843488 0.19 1468
1478 3 171.855398 80.1210609 89.9298927 0.19 1477
1479 3 171.810186 80.4397157 90.2808534 0.19 1478
1480 3 171.974391 79.9115993 90.5134467 0.19 1479
1481 3 172.328214 79.4292786 90.6710895 0.19 1480
1482 3 172.818316 79.0624981 90.5567102 0.19 1481
1483 3 173.506039 78.7433823 90.3667789 0.19 1482
1484 3 173.514571 78.5496502 89.6771588 0.19 1483
1485 3 173.534525 78.7970037 89.0142017 0.19 1484
1486 3 173.892927 79.3220755 90.8636171 0.19 1483
1487 3 174.216864 79.8204621 91.0964691 0.19 1486
1488 3 174.347657 80.2742363 91.2269358 0.19 1487
1489 3 174.405126 80.6960675 91.36016 0.19 1488
1490 3 174.436024 81.0660745 91.6039074 0.19 1489
1491 3 173.025108 78.0278966 90.9608873 0.19 1483
1492 3 172.551255 77.4352509 91.2258573 0.19 1491
1493 3 172.546541 77.1175283 90.8674844 0.19 1492
1494 3 172.989453 76.8256312 90.5524978 0.19 1493
1495 3 172.201962 77.3427786 91.5158267 0.19 1492
1496 3 171.960382 77.308099 91.805014 0.19 1495
1497 3 171.599878 77.4229175 92.0472633 0.19 1496
1498 3 171.193561 77.5074817 92.1698301 0.19 1497
1499 3 170.774899 77.6693436 92.3373202 0.19 1498
1500 3 170.351139 77.7730047 92.4018964 0.19 1499
1501 3 169.93378 77.943655 92.4689833 0.19 1500
1502 3 169.510921 77.924862 92.6266072 0.19 1501
1503 3 169.103009 77.8452352 92.7353542 0.19 1502
1504 3 168.731246 77.6447171 92.9432209 0.19 1503
1505 3 168.464116 77.2695132 93.1581061 0.19 1504
1506 3 168.081259 76.9221905 93.2729361 0.19 1505
1507 3 167.664171 76.7234626 93.455523 0.19 1506
1508 3 167.239071 76.6204431 93.5825701 0.19 1507
1509 3 166.807109 76.5267632 93.8157105 0.19 1508
1510 3 166.375943 76.4919876 94.0796665 0.19 1509
1511 3 165.953035 76.6232104 94.3279255 0.19 1510
1512 3 165.509066 76.7416317 94.4839292 0.19 1511
1513 3 165.018898 76.9768071 94.7353423 0.19 1512
1514 3 164.380792 77.2514536 95.0087091 0.19 1513
1515 3 163.935039 76.7993778 94.9626244 0.19 1514
1516 3 163.500037 76.352412 94.9116917 0.19 1515
1517 3 163.097952 75.9161994 94.8449756 0.19 1516
1518 3 162.783953 75.504216 94.7354339 0.19 1517
1519 3 162.70172 75.1512969 94.5130525 0.19 1518
1520 3 162.397653 74.8290643 94.285522 0.19 1519
1521 3 162.010342 74.5362236 94.2165761 0.19 1520
1522 3 161.611969 74.4242853 94.2804205 0.19 1521
1523 3 161.226003 74.5005916 94.2204192 0.19 1522
1524 3 160.869166 74.8326502 94.0060486 0.19 1523
1525 3 164.066699 78.1502573 95.000734 0.19 1514
1526 3 163.755032 79.0518012 94.9938702 0.19 1525
1527 3 164.059559 79.2613887 94.4605055 0.19 1526
1528 3 164.240945 79.4222165 94.0499281 0.19 1527
1529 3 164.469839 79.5650541 93.6939608 0.19 1528
1530 3 164.558909 79.6988682 93.3465359 0.19 1529
1531 3 164.58707 79.8271032 93.0019143 0.19 1530
1532 3 164.573238 79.9475651 92.6570527 0.19 1531
1533 3 164.495253 80.050145 92.3084359 0.19 1532
1534 3 164.267671 80.1067879 91.9485586 0.19 1533
1535 3 164.06278 80.0459012 91.5937414 0.19 1534
1536 3 163.709031 80.1285822 91.2496839 0.19 1535
1537 3 163.253992 80.3073154 90.9506112 0.19 1536
1538 3 162.647837 80.7623815 90.4337105 0.19 1537
1539 3 163.851217 80.014937 95.1510158 0.19 1526
1540 3 163.916295 80.7127839 95.0869655 0.19 1539
1541 3 163.961869 81.2613345 95.0641345 0.19 1540
1542 3 163.991255 81.7553135 95.0439631 0.19 1541
1543 3 163.991915 82.2347095 94.9903824 0.19 1542
1544 3 163.923277 82.7249187 94.8336054 0.19 1543
1545 3 163.670706 83.1325245 94.7374117 0.19 1544
1546 3 163.341122 83.4124061 94.617461 0.19 1545
1547 3 162.996329 83.7157129 94.7214795 0.19 1546
1548 3 163.335436 78.8723565 95.4213908 0.19 1526
1549 3 162.924663 78.7722011 95.6202624 0.19 1548
1550 3 162.512691 78.6498224 95.8174969 0.19 1549
1551 3 162.099418 78.5067175 95.8941007 0.19 1550
1552 3 161.66792 78.1949846 95.9544199 0.19 1551
1553 3 161.246981 77.9723562 95.7502486 0.19 1552
1554 3 160.847864 77.9309431 95.4599568 0.19 1553
1555 3 174.198595 78.2644066 90.9410622 0.19 1483
1556 3 174.731347 77.9530141 91.357921 0.19 1555
1557 3 175.202145 77.5972114 91.6573415 0.19 1556
1558 3 175.658564 77.3799341 91.7884073 0.19 1557
1559 3 176.116846 77.4951339 91.8650597 0.19 1558
1560 3 176.573042 77.5939751 91.8931708 0.19 1559
1561 3 177.03131 77.7498181 91.8565039 0.19 1560
1562 3 177.483869 77.9687367 92.0042138 0.19 1561
1563 3 177.937559 78.1350404 92.0810926 0.19 1562
1564 3 178.393036 78.3919558 92.1194682 0.19 1563
1565 3 178.849518 78.5411092 92.0846695 0.19 1564
1566 3 179.299803 78.5869633 92.2258189 0.19 1565
1567 3 179.752264 78.6792831 92.311011 0.19 1566
1568 3 180.204985 78.8907776 92.3816778 0.19 1567
1569 3 180.658234 78.9848087 92.4356253 0.19 1568
1570 3 181.111957 79.0390667 92.483593 0.19 1569
1571 3 171.860269 80.7937595 90.558505 0.19 1479
1572 3 171.949839 81.1807747 90.7572906 0.19 1571
1573 3 172.15117 81.5405569 91.0514046 0.19 1572
1574 3 172.222866 81.8945642 91.3329368 0.19 1573
1575 3 172.226254 82.2757702 91.5287803 0.19 1574
1576 3 172.149284 82.6183702 91.810254 0.19 1575
1577 3 171.904341 82.9435069 92.1048051 0.19 1576
1578 3 177.568802 82.0780045 89.094255 0.19 1426
1579 3 178.002482 82.5499311 89.3962669 0.19 1578
1580 3 178.428031 82.9561748 89.6919206 0.19 1579
1581 3 178.833246 83.3754634 89.874023 0.19 1580
1582 3 179.184157 83.7817817 90.0471702 0.19 1581
1583 3 179.394763 84.2579735 89.9837453 0.19 1582
1584 3 179.67937 84.7288198 89.914539 0.19 1583
1585 3 179.887123 85.106605 90.0145005 0.19 1584
1586 3 180.231797 85.4568913 90.0308717 0.19 1585
1587 3 180.623604 85.6929772 89.902128 0.19 1586
1588 3 173.489013 73.0792007 82.9163251 0.19 1213
1589 3 173.143606 73.5070638 82.7094482 0.19 1588
1590 3 172.720378 73.5584844 82.6705988 0.19 1589
1591 3 172.261054 73.3146736 82.8111561 0.19 1590
1592 3 171.79001 73.1192659 83.0224774 0.19 1591
1593 3 167.138743 71.0945294 84.105979 0.19 1199
1594 3 167.351958 70.9461487 84.0196155 0.19 1593
1595 3 167.445231 71.1065044 84.1363727 0.19 1594
1596 3 167.045404 71.3934587 84.1626022 0.19 1595
1597 3 164.700861 70.5691241 84.8795854 0.19 1196
1598 3 164.215902 70.1101912 85.0401238 0.19 1597
1599 3 163.758863 69.8407581 85.0305244 0.19 1598
1600 3 163.321239 69.4973064 84.8821101 0.19 1599
1601 3 162.953367 69.1903761 84.5146832 0.19 1600
1602 3 162.31291 68.9392121 83.932417 0.19 1601
1603 3 161.878448 69.0702049 83.5481986 0.19 1602
1604 3 161.007778 69.343675 82.7806197 0.19 1603
1605 3 161.429006 69.1367724 82.1159915 0.19 1604
1606 3 161.404457 68.9391842 81.4134918 0.19 1605
1607 3 160.959182 69.0804475 81.0326118 0.19 1606
1608 3 160.022862 68.9151636 80.2512669 0.19 1607
1609 3 160.450645 68.460182 79.9315557 0.19 1608
1610 3 160.89958 67.8978942 79.6109152 0.19 1609
1611 3 160.969943 67.4791858 79.261783 0.19 1610
1612 3 161.224938 67.0998447 78.9328334 0.19 1611
1613 3 161.175574 67.0700834 78.5931382 0.19 1612
1614 3 161.065933 66.8819033 78.2450983 0.19 1613
1615 3 160.8146 66.6761442 77.8920468 0.19 1614
1616 3 160.672028 66.5632396 77.5736594 0.19 1615
1617 3 160.485797 66.3004423 77.2988816 0.19 1616
1618 3 160.098544 65.9544939 77.1399692 0.19 1617
1619 3 159.638458 65.6237119 77.0004929 0.19 1618
1620 3 159.161711 65.4202295 76.8027608 0.19 1619
1621 3 158.698692 65.4516226 76.7331617 0.19 1620
1622 3 158.25921 65.729328 76.7600597 0.19 1621
1623 3 157.829902 66.0474426 76.9282806 0.19 1622
1624 3 157.556136 66.439902 76.5940795 0.19 1623
1625 3 157.419677 66.6030068 76.2682146 0.19 1624
1626 3 157.325778 67.0287466 75.9672281 0.19 1625
1627 3 157.136785 67.5453663 75.6971048 0.19 1626
1628 3 157.082543 68.0368538 75.5291485 0.19 1627
1629 3 157.067815 68.5275536 75.2795814 0.19 1628
1630 3 157.042201 68.9035131 75.008102 0.19 1629
1631 3 156.985515 69.4029466 74.7672915 0.19 1630
1632 3 156.811111 69.9185352 74.6253422 0.19 1631
1633 3 156.762669 70.4602276 74.4560719 0.19 1632
1634 3 156.764377 70.9595521 74.3977999 0.19 1633
1635 3 156.782632 71.4448149 74.3769074 0.19 1634
1636 3 157.727378 66.3683628 77.2618871 0.19 1623
1637 3 157.485582 66.6813381 77.5854533 0.19 1636
1638 3 157.276059 66.9423407 77.9111348 0.19 1637
1639 3 157.292476 67.0533342 78.2506366 0.19 1638
1640 3 157.549152 67.2586366 78.6142212 0.19 1639
1641 3 157.953887 67.0771858 78.7384585 0.19 1640
1642 3 158.361745 67.2047918 78.9735892 0.19 1641
1643 3 158.682407 67.4645149 79.1646643 0.19 1642
1644 3 158.736415 67.6780942 79.4423889 0.19 1643
1645 3 158.5368 67.7305326 79.7295348 0.19 1644
1646 3 158.129283 67.7119868 79.3544241 0.19 1645
1647 3 157.758634 67.5190357 78.9778731 0.19 1646
1648 3 157.549152 67.2586366 78.6142212 0.19 1647
1649 3 159.029432 68.0193107 80.1677432 0.19 1645
1650 3 159.525004 68.4252136 80.3142304 0.19 1649
1651 3 160.022862 68.9151636 80.2512669 0.19 1650
1652 3 158.215527 68.3470765 80.1117406 0.19 1645
1653 3 157.930896 68.9007249 80.199438 0.19 1652
1654 3 157.784835 69.3224475 80.430568 0.19 1653
1655 3 157.580041 69.7055063 80.6772547 0.19 1654
1656 3 157.492881 70.0761815 80.8610336 0.19 1655
1657 3 157.383547 70.3432943 81.1432893 0.19 1656
1658 3 157.515381 70.4166448 81.4789688 0.19 1657
1659 3 157.587823 70.5368511 81.8277344 0.19 1658
1660 3 157.618396 70.499133 82.173305 0.19 1659
1661 3 157.635412 70.4012887 82.5182945 0.19 1660
1662 3 157.654444 70.2803658 82.8641261 0.19 1661
1663 3 157.693751 70.149658 83.2123873 0.19 1662
1664 3 157.792666 70.0121669 83.5665063 0.19 1663
1665 3 158.051166 69.8640211 83.9351787 0.19 1664
1666 3 158.905049 69.9465943 83.6634868 0.19 1665
1667 3 159.333987 69.9254226 83.7017628 0.19 1666
1668 3 160.002246 69.619837 83.5739293 0.19 1667
1669 3 160.532548 69.5041077 83.2673703 0.19 1668
1670 3 161.007778 69.343675 82.7806197 0.19 1669
1671 3 160.754573 68.9525689 82.5800563 0.19 1670
1672 3 160.730629 68.4849465 82.5875291 0.19 1671
1673 3 160.959601 67.9310852 82.8348749 0.19 1672
1674 3 161.280986 67.3340224 83.2132617 0.19 1673
1675 3 161.626342 66.6867104 83.7468838 0.19 1674
1676 3 161.175122 66.1461462 83.939549 0.19 1675
1677 3 160.79144 65.6369975 84.0560814 0.19 1676
1678 3 160.594666 65.0933645 84.2852778 0.19 1677
1679 3 160.459341 64.5403672 84.5507482 0.19 1678
1680 3 160.421141 64.2145781 84.1753389 0.19 1679
1681 3 160.838129 63.8848687 83.8406096 0.19 1680
1682 3 160.340967 63.4068067 83.8758008 0.19 1681
1683 3 159.876072 63.0116878 83.6867805 0.19 1682
1684 3 159.469913 62.6238327 83.4964656 0.19 1683
1685 3 159.22524 62.2888878 83.1905323 0.19 1684
1686 3 159.390951 61.9874028 82.8718952 0.19 1685
1687 3 159.722368 61.7552519 82.5544818 0.19 1686
1688 3 160.079059 61.2537828 82.214445 0.19 1687
1689 3 160.257421 61.1961889 81.8975672 0.19 1688
1690 3 160.128667 60.9687698 81.5539267 0.19 1689
1691 3 160.060437 60.66647 81.2410583 0.19 1690
1692 3 160.014215 60.312422 81.0061041 0.19 1691
1693 3 159.971797 59.8783887 80.9716936 0.19 1692
1694 3 159.962081 59.485724 80.8151284 0.19 1693
1695 3 160.001432 59.0664313 80.7368892 0.19 1694
1696 3 160.17681 58.6400592 80.6930112 0.19 1695
1697 3 160.235531 58.2187905 80.6364246 0.19 1696
1698 3 160.279783 57.816113 80.5455965 0.19 1697
1699 3 160.396763 57.4629901 80.3651702 0.19 1698
1700 3 160.721033 57.1288881 80.2673039 0.19 1699
1701 3 161.138429 56.9106707 80.1512326 0.19 1700
1702 3 161.594299 56.9065745 80.2131266 0.19 1701
1703 3 162.057152 57.1058598 80.4765543 0.19 1702
1704 3 162.492277 57.377971 80.8156332 0.19 1703
1705 3 162.835635 57.6612283 81.1771089 0.19 1704
1706 3 162.930549 57.9014098 81.5271022 0.19 1705
1707 3 162.861513 58.0153657 81.8589686 0.19 1706
1708 3 162.591255 58.2270477 82.1850445 0.19 1707
1709 3 162.316526 58.6244107 82.5286264 0.19 1708
1710 3 162.238288 59.1106814 82.8977998 0.19 1709
1711 3 162.258782 59.8481706 83.2986938 0.19 1710
1712 3 162.854064 61.2651445 83.8071932 0.19 1711
1713 3 163.42779 60.325452 83.7256746 0.19 1712
1714 3 163.770282 59.7316416 83.6038383 0.19 1713
1715 3 163.779198 59.3007453 83.3213539 0.19 1714
1716 3 163.475057 58.9247536 82.9632299 0.19 1715
1717 3 163.052889 58.571096 82.5779734 0.19 1716
1718 3 162.591255 58.2270477 82.1850445 0.19 1717
1719 3 161.809092 60.1573803 82.9492973 0.19 1712
1720 3 161.336321 60.1509394 82.9094727 0.19 1719
1721 3 160.939029 60.6976367 82.5821248 0.19 1720
1722 3 160.079059 61.2537828 82.214445 0.19 1721
1723 3 160.431851 61.8567316 82.6110355 0.19 1722
1724 3 160.588757 62.2982412 82.9646622 0.19 1723
1725 3 160.673847 62.6925987 83.2602777 0.19 1724
1726 3 160.738503 63.1080537 83.4229642 0.19 1725
1727 3 160.793119 63.5171345 83.5772233 0.19 1726
1728 3 160.838129 63.8848687 83.8406096 0.19 1727
1729 3 161.309778 60.5035085 83.1898206 0.19 1720
1730 3 161.700932 60.8891038 83.4239269 0.19 1729
1731 3 162.854064 61.2651445 83.8071932 0.19 1730
1732 3 163.350042 61.2229189 83.216209 0.19 1731
1733 3 163.838474 61.2266088 83.0224747 0.19 1732
1734 3 164.321473 61.262559 82.9876024 0.19 1733
1735 3 164.795506 61.3473259 83.0337403 0.19 1734
1736 3 165.246512 61.543749 83.1641008 0.19 1735
1737 3 165.593623 61.5858409 83.4275664 0.19 1736
1738 3 165.728426 61.6036628 83.7184176 0.19 1737
1739 3 165.333637 61.7028574 83.9587784 0.19 1738
1740 3 164.49571 61.6893623 84.0629332 0.19 1739
1741 3 162.854064 61.2651445 83.8071932 0.19 1740
1742 3 162.008124 61.9122389 83.1058086 0.19 1741
1743 3 162.854064 61.2651445 83.8071932 0.19 1742
1744 3 163.537141 61.7578064 84.462318 0.19 1743
1745 3 163.412214 61.7258102 84.5350945 0.19 1744
1746 3 162.854064 61.2651445 83.8071932 0.19 1745
1747 3 162.193456 60.2678087 84.1786473 0.19 1746
1748 3 162.087898 60.3741838 84.1792652 0.19 1747
1749 3 162.854064 61.2651445 83.8071932 0.19 1748
1750 3 162.976868 60.1445733 84.1898918 0.19 1749
1751 3 162.942876 59.4267401 84.3775769 0.19 1750
1752 3 162.762194 58.8212722 84.6038042 0.19 1751
1753 3 162.325171 58.2611374 84.8118201 0.19 1752
1754 3 161.74003 57.7344875 84.9674138 0.19 1753
1755 3 160.961046 57.2563933 84.9843735 0.19 1754
1756 3 160.725647 56.7501337 85.41357 0.19 1755
1757 3 160.332021 56.3642265 85.6625708 0.19 1756
1758 3 159.899432 56.2286064 85.736707 0.19 1757
1759 3 159.453395 56.2050726 85.7462631 0.19 1758
1760 3 159.004599 56.2665248 85.736018 0.19 1759
1761 3 158.558606 56.4688106 85.7300519 0.19 1760
1762 3 158.081646 56.5876163 85.7088937 0.19 1761
1763 3 157.545114 56.7314503 85.6845199 0.19 1762
1764 3 156.860426 57.0332306 85.6649536 0.19 1763
1765 3 157.032775 57.467102 85.4733231 0.19 1764
1766 3 157.326852 57.8169896 85.3750516 0.19 1765
1767 3 157.540893 57.9272091 85.5266683 0.19 1766
1768 3 157.409304 57.5995995 85.6703789 0.19 1767
1769 3 156.860426 57.0332306 85.6649536 0.19 1768
1770 3 160.89961 57.8220495 85.4565423 0.19 1755
1771 3 160.727569 58.3077454 85.6520986 0.19 1770
1772 3 160.688691 58.7776428 85.7540688 0.19 1771
1773 3 160.69661 59.2755785 85.8166004 0.19 1772
1774 3 160.711825 59.8722427 85.8549084 0.19 1773
1775 3 160.702353 60.7369899 85.8596179 0.19 1774
1776 3 160.615695 62.3140394 85.7837941 0.19 1775
1777 3 161.865142 63.2626806 85.2429731 0.19 1776
1778 3 162.379632 63.9472297 84.9367202 0.19 1777
1779 3 162.586523 64.4783389 84.8559424 0.19 1778
1780 3 162.639868 64.940919 84.8825746 0.19 1779
1781 3 162.564341 65.4733644 84.6674911 0.19 1780
1782 3 162.213809 66.0486319 84.2974582 0.19 1781
1783 3 161.626342 66.6867104 83.7468838 0.19 1782
1784 3 161.766667 67.4584891 83.8474044 0.19 1783
1785 3 161.946855 68.1028177 83.9864436 0.19 1784
1786 3 162.31291 68.9392121 83.932417 0.19 1785
1787 3 161.892717 69.2083028 84.3771203 0.19 1786
1788 3 161.485992 69.5468897 84.5937949 0.19 1787
1789 3 161.079454 69.8357976 84.8115947 0.19 1788
1790 3 160.666589 70.0316958 84.9164442 0.19 1789
1791 3 160.226489 69.9965008 84.6802195 0.19 1790
1792 3 159.788267 70.0063542 84.2796544 0.19 1791
1793 3 159.333987 69.9254226 83.7017628 0.19 1792
1794 3 159.631148 70.6404965 83.8044263 0.19 1793
1795 3 159.692291 71.1780181 83.921146 0.19 1794
1796 3 159.532761 71.6185534 84.14539 0.19 1795
1797 3 159.060834 71.3170501 83.7363897 0.19 1796
1798 3 158.051166 69.8640211 83.9351787 0.19 1797
1799 3 159.054579 71.0504408 84.4310464 0.19 1798
1800 3 159.532761 71.6185534 84.14539 0.19 1799
1801 3 157.128338 70.0776612 83.8016064 0.19 1798
1802 3 156.548035 70.4234648 83.6436431 0.19 1801
1803 3 156.08254 70.6174894 83.6569856 0.19 1802
1804 3 155.676381 70.9485173 83.5411595 0.19 1803
1805 3 155.275426 71.1167587 83.5333793 0.19 1804
1806 3 154.887342 71.2485213 83.6563964 0.19 1805
1807 3 154.524992 71.5662114 83.7169397 0.19 1806
1808 3 154.420661 72.1108939 83.5102539 0.19 1807
1809 3 154.15629 72.6094663 83.4184163 0.19 1808
1810 3 153.807348 73.0565738 83.3517201 0.19 1809
1811 3 153.361204 73.3949193 83.2438518 0.19 1810
1812 3 152.76877 73.9139805 83.013063 0.19 1811
1813 3 153.235009 74.2244089 82.493725 0.19 1812
1814 3 153.345328 74.2199963 82.0717492 0.19 1813
1815 3 153.286014 74.2099878 81.692137 0.19 1814
1816 3 153.013225 74.0443149 81.3153391 0.19 1815
1817 3 152.731073 73.8243905 80.9488233 0.19 1816
1818 3 152.638027 73.5963144 80.6062946 0.19 1817
1819 3 152.723407 73.4516523 80.306496 0.19 1818
1820 3 152.690224 73.1593597 80.0679841 0.19 1819
1821 3 152.584118 72.7481503 80.0121365 0.19 1820
1822 3 152.358242 72.2689556 80.1083615 0.19 1821
1823 3 152.235079 71.7885659 80.1606267 0.19 1822
1824 3 152.154121 71.2871011 80.245973 0.19 1823
1825 3 152.097129 70.7246742 80.4742497 0.19 1824
1826 3 152.055156 70.1368349 80.7639515 0.19 1825
1827 3 152.037205 69.53169 81.0942954 0.19 1826
1828 3 152.078653 68.8980551 81.4848148 0.19 1827
1829 3 152.207474 67.7393219 81.9897088 0.19 1828
1830 3 151.387864 68.447456 81.9876495 0.19 1829
1831 3 150.834202 68.7800125 81.9974402 0.19 1830
1832 3 150.38943 69.0010618 82.0437941 0.19 1831
1833 3 150.008209 69.2640577 82.1884916 0.19 1832
1834 3 149.6225 69.4393441 82.2292886 0.19 1833
1835 3 149.24224 69.6319974 82.220849 0.19 1834
1836 3 148.882118 69.9620947 82.1672419 0.19 1835
1837 3 148.517739 70.1037526 82.3316749 0.19 1836
1838 3 148.162435 70.2523629 82.5534668 0.19 1837
1839 3 147.836547 70.6063988 82.7292027 0.19 1838
1840 3 147.529156 70.9893343 83.0133954 0.19 1839
1841 3 147.229046 71.3821669 83.3346357 0.19 1840
1842 3 147.399749 71.9131865 83.0621458 0.19 1841
1843 3 147.681753 72.4031091 82.8205979 0.19 1842
1844 3 147.9143 72.8456572 82.6678336 0.19 1843
1845 3 148.256792 73.2358709 82.4217446 0.19 1844
1846 3 148.611813 73.4618799 82.1350511 0.19 1845
1847 3 149.000066 73.5129528 81.9772676 0.19 1846
1848 3 149.408393 73.5556951 81.9902698 0.19 1847
1849 3 149.853177 73.7024656 82.1825833 0.19 1848
1850 3 149.462966 73.5398095 82.4596639 0.19 1849
1851 3 149.032658 73.4184647 82.3548863 0.19 1850
1852 3 148.611813 73.4618799 82.1350511 0.19 1851
1853 3 150.530779 73.6612514 82.4991207 0.19 1849
1854 3 151.014565 73.3969769 82.7529208 0.19 1853
1855 3 151.448234 73.2950966 82.8729549 0.19 1854
1856 3 151.8737 73.3147172 82.9624784 0.19 1855
1857 3 152.322712 73.5345351 83.0941662 0.19 1856
1858 3 152.76877 73.9139805 83.013063 0.19 1857
1859 3 152.861071 74.5666756 83.2674673 0.19 1858
1860 3 152.902514 75.0997429 83.3803764 0.19 1859
1861 3 152.872289 75.5935865 83.4362581 0.19 1860
1862 3 152.679011 76.0896028 83.4628599 0.19 1861
1863 3 152.45794 76.5801453 83.475388 0.19 1862
1864 3 152.314769 77.0529744 83.4715239 0.19 1863
1865 3 152.045998 77.5324242 83.4164909 0.19 1864
1866 3 151.709284 77.9982238 83.2374243 0.19 1865
1867 3 151.316008 78.2798381 83.0685294 0.19 1866
1868 3 150.857518 78.6055878 82.7503872 0.19 1867
1869 3 150.282461 79.1075225 82.3088489 0.19 1868
1870 3 149.36425 79.6542292 81.6097169 0.19 1869
1871 3 149.33786 79.9370335 81.0982046 0.19 1870
1872 3 149.348041 80.2272217 80.7215474 0.19 1871
1873 3 149.439049 80.6762654 80.4229477 0.19 1872
1874 3 149.682602 81.1584213 80.1774566 0.19 1873
1875 3 149.91382 81.6367701 80.0193307 0.19 1874
1876 3 149.957323 82.0657271 80.0678989 0.19 1875
1877 3 150.162282 82.527236 79.9967015 0.19 1876
1878 3 150.329449 82.9596926 80.0091656 0.19 1877
1879 3 150.578395 83.361909 80.0656479 0.19 1878
1880 3 150.720609 83.7498891 80.1798199 0.19 1879
1881 3 150.853196 84.0779059 80.4118659 0.19 1880
1882 3 151.02809 84.3831283 80.6254833 0.19 1881
1883 3 151.340825 84.681486 80.6653768 0.19 1882
1884 3 151.67326 84.8826318 80.5246886 0.19 1883
1885 3 149.826013 79.4446327 81.5219668 0.19 1870
1886 3 149.97128 79.1432598 81.3556135 0.19 1885
1887 3 150.031987 78.7476858 81.308957 0.19 1886
1888 3 150.125319 78.3034231 81.3761249 0.19 1887
1889 3 150.373909 77.9485196 81.3375611 0.19 1888
1890 3 150.697942 77.8332456 81.1907206 0.19 1889
1891 3 151.060733 77.7623874 81.1141582 0.19 1890
1892 3 151.435248 77.721778 81.0280345 0.19 1891
1893 3 151.805738 77.7257375 80.8412419 0.19 1892
1894 3 152.178542 77.6902424 80.6908226 0.19 1893
1895 3 152.560598 77.4887727 80.7504211 0.19 1894
1896 3 152.969877 77.5627909 80.7746952 0.19 1895
1897 3 153.366502 77.5833161 80.7432774 0.19 1896
1898 3 153.753411 77.6179832 80.6126359 0.19 1897
1899 3 154.146812 77.6046223 80.5718627 0.19 1898
1900 3 154.543356 77.5740225 80.5658037 0.19 1899
1901 3 154.94178 77.5384753 80.5723883 0.19 1900
1902 3 148.857289 80.3210411 81.2999924 0.19 1870
1903 3 148.631257 80.8185531 81.2706853 0.19 1902
1904 3 148.410737 81.2102041 81.4399731 0.19 1903
1905 3 148.282019 81.5311238 81.5993019 0.19 1904
1906 3 148.066465 81.6730735 81.8585567 0.19 1905
1907 3 147.857909 81.4230659 82.0985721 0.19 1906
1908 3 147.856553 81.0296579 82.2792198 0.19 1907
1909 3 148.075886 80.6632837 82.3120399 0.19 1908
1910 3 148.393661 80.4563973 82.2870505 0.19 1909
1911 3 148.735997 80.2693253 82.1884959 0.19 1910
1912 3 149.054446 79.9790151 81.9259276 0.19 1911
1913 3 149.36425 79.6542292 81.6097169 0.19 1912
1914 3 149.731156 79.8775503 82.3826059 0.19 1913
1915 3 149.870422 79.9239075 82.8775473 0.19 1914
1916 3 149.896258 79.9767101 83.2596044 0.19 1915
1917 3 149.807957 80.22468 83.5824767 0.19 1916
1918 3 149.821324 80.5573573 83.7994129 0.19 1917
1919 3 149.895277 80.8741683 84.0853133 0.19 1918
1920 3 150.023993 81.1955677 84.3559939 0.19 1919
1921 3 150.258649 81.5474537 84.511516 0.19 1920
1922 3 150.39889 81.9083231 84.6636487 0.19 1921
1923 3 150.536262 82.2087842 84.9202157 0.19 1922
1924 3 150.352706 82.5084195 85.165202 0.19 1923
1925 3 149.979045 82.7588155 85.2730789 0.19 1924
1926 3 149.42458 83.1570584 85.35401 0.19 1925
1927 3 149.687685 83.8326545 85.1249826 0.19 1926
1928 3 149.764807 84.2578976 84.899314 0.19 1927
1929 3 149.760498 84.7225649 84.7723258 0.19 1928
1930 3 149.659236 85.1298288 84.8854308 0.19 1929
1931 3 149.687485 85.5384703 84.9722968 0.19 1930
1932 3 149.839958 85.9305009 85.0658612 0.19 1931
1933 3 149.843395 86.3247749 85.2126608 0.19 1932
1934 3 150.036854 86.7673821 85.1792586 0.19 1933
1935 3 150.218534 87.1917545 85.2003476 0.19 1934
1936 3 150.542385 87.5927811 85.2391898 0.19 1935
1937 3 150.911965 87.9896436 85.2847284 0.19 1936
1938 3 151.279437 88.1238949 85.0234554 0.19 1937
1939 3 151.648446 88.3032564 84.8242741 0.19 1938
1940 3 152.027033 88.6094269 84.8094151 0.19 1939
1941 3 152.381543 88.9467012 84.9093202 0.19 1940
1942 3 152.656784 89.2447373 85.1673407 0.19 1941
1943 3 152.693899 89.5259579 85.4694854 0.19 1942
1944 3 152.483239 89.7641216 85.7417569 0.19 1943
1945 3 152.155654 89.8590468 85.8766874 0.19 1944
1946 3 151.771315 89.8746829 86.0045091 0.19 1945
1947 3 151.335028 89.7946857 86.2467882 0.19 1946
1948 3 150.775378 89.6394877 86.5268253 0.19 1947
1949 3 149.920202 89.2265293 87.1184491 0.19 1948
1950 3 150.446452 88.989586 86.3740806 0.19 1949
1951 3 150.773219 88.6769018 85.90248 0.19 1950
1952 3 150.88365 88.3184192 85.6150522 0.19 1951
1953 3 150.911965 87.9896436 85.2847284 0.19 1952
1954 3 149.645175 88.8546155 87.5773723 0.19 1949
1955 3 149.464631 88.7548108 87.9186054 0.19 1954
1956 3 149.585817 88.8902761 88.1592186 0.19 1955
1957 3 149.692321 89.1426228 88.1760029 0.19 1956
1958 3 149.881111 89.3219994 87.9284008 0.19 1957
1959 3 149.920202 89.2265293 87.1184491 0.19 1958
1960 3 149.064024 83.4769612 85.4300039 0.19 1926
1961 3 148.688827 83.6311209 85.5304661 0.19 1960
1962 3 148.317489 83.7107493 85.7488628 0.19 1961
1963 3 147.948436 83.8597168 85.9753812 0.19 1962
1964 3 147.549388 83.8619206 86.0592201 0.19 1963
1965 3 147.124597 83.6460322 86.075993 0.19 1964
1966 3 146.689672 83.3433769 86.083121 0.19 1965
1967 3 146.252483 82.9946068 86.1271627 0.19 1966
1968 3 145.821205 82.5908446 86.2903098 0.19 1967
1969 3 150.088754 82.9174862 85.8695372 0.19 1926
1970 3 150.588818 82.8239283 86.2592454 0.19 1969
1971 3 151.024006 82.9688391 86.5785931 0.19 1970
1972 3 151.386016 83.2528395 86.7685579 0.19 1971
1973 3 151.613963 83.5796415 86.9706729 0.19 1972
1974 3 151.877092 83.977203 87.0139644 0.19 1973
1975 3 152.035871 84.3265724 87.2224897 0.19 1974
1976 3 152.634107 84.8507375 87.5868279 0.19 1975
1977 3 152.977704 85.2552449 87.8864408 0.19 1976
1978 3 153.361957 85.6388716 88.0467483 0.19 1977
1979 3 153.760413 85.986535 88.1766149 0.19 1978
1980 3 154.162387 86.2419763 88.3535877 0.19 1979
1981 3 154.54814 86.3849312 88.3730829 0.19 1980
1982 3 154.927821 86.58836 88.2454707 0.19 1981
1983 3 155.319391 86.9501331 88.162442 0.19 1982
1984 3 155.708514 87.4136099 87.9863153 0.19 1983
1985 3 151.831148 84.7207838 87.8097685 0.19 1975
1986 3 151.693159 84.8640393 88.2423649 0.19 1985
1987 3 151.471044 85.0287767 88.6247696 0.19 1986
1988 3 151.277024 85.0280428 88.9718281 0.19 1987
1989 3 151.287907 84.9374495 89.3076507 0.19 1988
1990 3 151.501949 84.7926979 89.6410548 0.19 1989
1991 3 151.738597 84.62781 89.9713968 0.19 1990
1992 3 151.843735 84.455368 90.2910554 0.19 1991
1993 3 151.914599 84.2294554 90.5879598 0.19 1992
1994 3 152.014274 83.8502992 90.8277194 0.19 1993
1995 3 152.27172 83.4976764 90.9550193 0.19 1994
1996 3 152.604519 83.3036972 91.1208778 0.19 1995
1997 3 152.965356 83.2501743 91.14173 0.19 1996
1998 3 153.340014 83.3323091 91.023563 0.19 1997
1999 3 153.732161 83.5518944 90.970261 0.19 1998
2000 3 154.119782 83.7350866 90.8808224 0.19 1999
2001 3 154.521017 83.9770098 90.9874308 0.19 2000
2002 3 154.92007 84.2478577 91.011236 0.19 2001
2003 3 155.304972 84.4133295 90.9269754 0.19 2002
2004 3 155.692306 84.5410993 90.9701712 0.19 2003
2005 3 156.095642 84.7899751 91.1666064 0.19 2004
2006 3 156.503097 85.1252097 91.3254226 0.19 2005
2007 3 156.912744 85.462618 91.5542766 0.19 2006
2008 3 157.321207 85.8475791 91.6949139 0.19 2007
2009 3 157.09789 86.6138718 91.4068501 0.19 2008
2010 3 156.966737 87.0896221 91.1185598 0.19 2009
2011 3 156.805534 87.6164444 90.8718206 0.19 2010
2012 3 156.810213 88.1134026 90.7273688 0.19 2011
2013 3 156.961157 88.6221165 90.4988161 0.19 2012
2014 3 157.021186 89.0765262 90.2279387 0.19 2013
2015 3 157.041871 89.334005 89.9244226 0.19 2014
2016 3 157.057306 89.5158261 89.608815 0.19 2015
2017 3 157.096594 89.6678856 89.2897368 0.19 2016
2018 3 157.213578 89.8062488 88.9720054 0.19 2017
2019 3 157.164317 89.9457328 88.6483037 0.19 2018
2020 3 157.292441 90.0760761 88.330745 0.19 2019
2021 3 157.366876 90.2025223 88.0112212 0.19 2020
2022 3 157.480071 90.3132487 87.6917961 0.19 2021
2023 3 157.387146 90.3906971 87.3612861 0.19 2022
2024 3 157.391581 90.3628574 87.0218194 0.19 2023
2025 3 157.534672 90.5242788 86.7107881 0.19 2024
2026 3 157.586875 90.4448598 86.3667001 0.19 2025
2027 3 157.898191 85.5645727 91.465633 0.19 2008
2028 3 158.339259 85.3592786 91.3363764 0.19 2027
2029 3 158.707897 85.0425889 91.1555287 0.19 2028
2030 3 159.032689 84.6314754 91.0875811 0.19 2029
2031 3 159.293141 84.1820247 91.0710695 0.19 2030
2032 3 159.403937 83.7114619 91.0928626 0.19 2031
2033 3 159.512332 83.2006167 91.2024575 0.19 2032
2034 3 159.764208 82.7241202 91.1957335 0.19 2033
2035 3 160.06995 82.2716229 91.0631614 0.19 2034
2036 3 160.392158 81.7217998 91.0099501 0.19 2035
2037 3 160.706574 80.9894797 90.9777465 0.19 2036
2038 3 160.675253 80.4940992 91.5228667 0.19 2037
2039 3 160.659417 80.2231692 91.9452439 0.19 2038
2040 3 160.649461 80.0379768 92.3205557 0.19 2039
2041 3 160.641311 79.8852258 92.6782359 0.19 2040
2042 3 160.633238 79.743656 93.0301157 0.19 2041
2043 3 157.684145 86.1318613 92.078343 0.19 2008
2044 3 157.621303 86.4213698 92.437559 0.19 2043
2045 3 157.410644 86.6631661 92.7849928 0.19 2044
2046 3 157.184317 86.7550356 93.1211081 0.19 2045
2047 3 157.089027 86.8974221 93.4672414 0.19 2046
2048 3 156.99875 86.9054712 93.8037638 0.19 2047
2049 3 156.822147 86.9161936 94.134511 0.19 2048
2050 3 156.72953 86.5878248 94.444622 0.19 2049
2051 3 156.656849 86.1761027 94.7435515 0.19 2050
2052 3 156.563921 85.8504341 95.0258929 0.19 2051
2053 3 156.36134 85.4110981 95.2396603 0.19 2052
2054 3 156.25898 84.9662017 95.3102115 0.19 2053
2055 3 156.189021 84.5203014 95.333673 0.19 2054
2056 3 146.969895 71.7851968 83.6627749 0.19 1841
2057 3 146.745517 72.1879137 83.9621022 0.19 2056
2058 3 146.623679 72.5897616 84.1723542 0.19 2057
2059 3 146.406148 72.9499929 84.4734826 0.19 2058
2060 3 146.167915 73.2281204 84.8054732 0.19 2059
2061 3 145.964168 73.3011525 85.1381756 0.19 2060
2062 3 145.960768 73.2780928 85.4736838 0.19 2061
2063 3 145.75227 73.3520819 85.8121514 0.19 2062
2064 3 145.501109 73.6302264 86.161325 0.19 2063
2065 3 145.252613 73.9839291 86.5086202 0.19 2064
2066 3 145.057453 74.3591391 86.8394678 0.19 2065
2067 3 145.02361 74.7221494 87.1228944 0.19 2066
2068 3 145.032938 75.1240162 87.2773171 0.19 2067
2069 3 145.023992 75.5338614 87.4239997 0.19 2068
2070 3 144.917704 75.9295927 87.6760145 0.19 2069
2071 3 144.92047 76.2999122 87.9226557 0.19 2070
2072 3 144.957346 76.7053437 88.045421 0.19 2071
2073 3 145.001026 77.121053 88.1326118 0.19 2072
2074 3 145.032687 77.5329191 88.2364433 0.19 2073
2075 3 145.023233 77.9235737 88.4251292 0.19 2074
2076 3 144.891282 78.3761295 88.5221714 0.19 2075
2077 3 144.850006 78.816182 88.5898622 0.19 2076
2078 3 152.048255 68.4838585 82.5730403 0.19 1829
2079 3 151.916991 68.8087268 83.0087474 0.19 2078
2080 3 152.072576 69.1093432 83.4134783 0.19 2079
2081 3 152.189176 69.4213193 83.801507 0.19 2080
2082 3 152.950495 70.0517929 83.9173678 0.19 2081
2083 3 153.531975 70.5236049 84.0479821 0.19 2082
2084 3 154.041066 71.0364729 83.9248773 0.19 2083
2085 3 154.524992 71.5662114 83.7169397 0.19 2084
2086 3 151.899523 69.190585 84.3364598 0.19 2081
2087 3 151.704809 68.9297664 84.7433198 0.19 2086
2088 3 151.404515 68.5054587 85.0834034 0.19 2087
2089 3 151.162555 68.0069569 85.4036464 0.19 2088
2090 3 150.808203 67.5085563 85.7087379 0.19 2089
2091 3 151.137883 67.0261616 85.8063245 0.19 2090
2092 3 151.479235 66.6957524 85.6648514 0.19 2091
2093 3 151.855354 66.5753266 85.4958016 0.19 2092
2094 3 152.245498 66.4863299 85.4497457 0.19 2093
2095 3 152.640086 66.3990732 85.4547926 0.19 2094
2096 3 153.032741 66.2829808 85.4893659 0.19 2095
2097 3 153.413774 66.0761171 85.560503 0.19 2096
2098 3 153.830838 66.0687441 85.744836 0.19 2097
2099 3 154.22716 65.9774087 85.8174691 0.19 2098
2100 3 154.662522 66.2027229 85.8546026 0.19 2099
2101 3 155.093906 66.5701905 85.8268377 0.19 2100
2102 3 155.474335 67.0445225 85.6395089 0.19 2101
2103 3 155.70006 67.5705265 85.3868084 0.19 2102
2104 3 156.086674 67.8631255 85.0641226 0.19 2103
2105 3 156.442308 68.3641436 84.7327719 0.19 2104
2106 3 157.053488 68.9993809 84.379034 0.19 2105
2107 3 158.051166 69.8640211 83.9351787 0.19 2106
2108 3 157.60313 70.1335943 84.4964405 0.19 2107
2109 3 157.498665 70.4243166 84.9731984 0.19 2108
2110 3 157.571901 70.7016989 85.4665399 0.19 2109
2111 3 157.428566 70.9507451 86.0597499 0.19 2110
2112 3 158.181973 71.6501409 86.0331737 0.19 2111
2113 3 158.753783 72.2056669 85.8608713 0.19 2112
2114 3 159.24625 72.608347 85.6627195 0.19 2113
2115 3 159.733619 73.1491544 85.5543744 0.19 2114
2116 3 160.234023 73.9346557 85.3672239 0.19 2115
2117 3 160.368342 74.4672575 84.8664229 0.19 2116
2118 3 160.168031 74.8243362 84.5018206 0.19 2117
2119 3 159.854369 75.2076314 84.2953664 0.19 2118
2120 3 159.492099 75.3839784 84.4038902 0.19 2119
2121 3 159.131819 75.6441195 84.6265173 0.19 2120
2122 3 159.292989 75.0542053 84.9261564 0.19 2121
2123 3 159.65856 74.4719717 85.201988 0.19 2122
2124 3 160.234023 73.9346557 85.3672239 0.19 2123
2125 3 158.776046 75.9880232 84.9627332 0.19 2121
2126 3 158.827741 76.3054813 85.3346256 0.19 2125
2127 3 158.532984 76.0788304 85.6168726 0.19 2126
2128 3 158.342163 75.7403789 85.8672202 0.19 2127
2129 3 158.511176 75.5166509 86.0430698 0.19 2128
2130 3 158.858728 75.666886 86.3090369 0.19 2129
2131 3 159.278371 76.0499207 86.5240841 0.19 2130
2132 3 159.735952 76.7550264 86.4969304 0.19 2131
2133 3 159.281734 76.5978819 85.7413237 0.19 2132
2134 3 158.827741 76.3054813 85.3346256 0.19 2133
2135 3 160.178788 77.6064309 86.1015769 0.19 2132
2136 3 160.571382 78.143554 85.9277024 0.19 2135
2137 3 160.866083 78.3273474 86.084069 0.19 2136
2138 3 160.90721 78.0412925 86.3181906 0.19 2137
2139 3 160.772284 77.5925515 86.542755 0.19 2138
2140 3 160.366656 77.1263614 86.659491 0.19 2139
2141 3 159.735952 76.7550264 86.4969304 0.19 2140
2142 3 159.308183 77.4639018 86.6271965 0.19 2141
2143 3 159.163304 78.0657688 86.5646022 0.19 2142
2144 3 159.110233 78.5695891 86.5695254 0.19 2143
2145 3 159.051352 79.0256637 86.6218819 0.19 2144
2146 3 158.884653 79.4371856 86.7491068 0.19 2145
2147 3 158.786951 79.8791926 86.7389273 0.19 2146
2148 3 159.006349 80.3197541 86.5860501 0.19 2147
2149 3 159.335408 80.6339346 86.4246065 0.19 2148
2150 3 159.719232 81.0187146 86.4060465 0.19 2149
2151 3 160.106894 81.4273047 86.4513419 0.19 2150
2152 3 160.45187 81.8341005 86.5438131 0.19 2151
2153 3 160.665705 82.2090578 86.7123923 0.19 2152
2154 3 160.917325 82.6134179 86.7545972 0.19 2153
2155 3 161.03676 82.873125 86.987925 0.19 2154
2156 3 161.100658 82.93355 87.27424 0.19 2155
2157 3 160.293679 76.0116456 87.5319906 0.19 2141
2158 3 160.644271 75.5702172 88.155442 0.19 2157
2159 3 160.741202 75.1337853 88.6016892 0.19 2158
2160 3 160.737465 74.850783 88.985546 0.19 2159
2161 3 160.638503 74.5707375 89.3395329 0.19 2160
2162 3 160.354818 74.1468966 89.6663647 0.19 2161
2163 3 157.062395 70.2392958 85.9948481 0.19 2111
2164 3 156.857145 69.6913814 85.9494798 0.19 2163
2165 3 156.670551 69.2104315 85.9052193 0.19 2164
2166 3 156.378811 68.7673588 85.8452967 0.19 2165
2167 3 156.163909 68.3355776 85.7721152 0.19 2166
2168 3 155.875297 67.9333127 85.6415434 0.19 2167
2169 3 155.70006 67.5705265 85.3868084 0.19 2168
2170 3 157.12015 70.6133078 86.5971017 0.19 2111
2171 3 156.980797 70.6223035 87.0288004 0.19 2170
2172 3 156.815911 70.6630659 87.40792 0.19 2171
2173 3 156.86885 70.8704175 87.7939679 0.19 2172
2174 3 156.735429 71.16421 88.1597679 0.19 2173
2175 3 156.627275 71.482761 88.525836 0.19 2174
2176 3 156.381504 71.8244959 88.8794701 0.19 2175
2177 3 156.092517 72.1750488 89.2290828 0.19 2176
2178 3 156.376849 72.900724 89.1164712 0.19 2177
2179 3 156.420606 73.3643373 89.1696492 0.19 2178
2180 3 156.208754 73.5792889 89.4211048 0.19 2179
2181 3 155.862757 73.4067568 89.7785383 0.19 2180
2182 3 155.426214 72.7693517 90.2757316 0.19 2181
2183 3 155.75416 72.4074775 89.9301354 0.19 2182
2184 3 156.092517 72.1750488 89.2290828 0.19 2183
2185 3 155.591198 73.8142112 90.1890405 0.19 2182
2186 3 155.724653 74.5682676 89.9520853 0.19 2185
2187 3 155.892623 75.2092001 89.6634234 0.19 2186
2188 3 155.815473 75.8403621 89.3386309 0.19 2187
2189 3 156.472516 76.1690114 89.0960611 0.19 2188
2190 3 156.962687 76.3274277 88.8846771 0.19 2189
2191 3 157.389606 76.3719056 88.8150789 0.19 2190
2192 3 157.793406 76.3786026 88.7871648 0.19 2191
2193 3 158.189674 76.3848213 88.7420493 0.19 2192
2194 3 158.585012 76.4258112 88.6030634 0.19 2193
2195 3 158.980584 76.4346715 88.550476 0.19 2194
2196 3 155.511882 76.3925432 89.5566904 0.19 2188
2197 3 155.17086 76.6930461 89.6279646 0.19 2196
2198 3 154.829683 77.0000453 89.651718 0.19 2197
2199 3 154.465662 77.131463 89.6565374 0.19 2198
2200 3 154.091113 77.1738785 89.6727128 0.19 2199
2201 3 153.70717 77.1230412 89.7411977 0.19 2200
2202 3 153.304574 76.8799824 89.9545877 0.19 2201
2203 3 152.915685 76.7229254 90.2241299 0.19 2202
2204 3 152.591831 77.2477235 89.9229115 0.19 2203
2205 3 152.254773 77.6727766 89.6721495 0.19 2204
2206 3 151.884298 77.7986253 89.5631378 0.19 2205
2207 3 151.485162 77.693906 89.5055157 0.19 2206
2208 3 151.093234 77.6316269 89.4878972 0.19 2207
2209 3 150.691679 77.4874927 89.5113822 0.19 2208
2210 3 150.316132 77.4897649 89.6452908 0.19 2209
2211 3 149.963283 77.6999911 89.6971972 0.19 2210
2212 3 149.59491 77.8249097 89.7078474 0.19 2211
2213 3 149.220072 77.919398 89.7035665 0.19 2212
2214 3 148.842233 78.0053423 89.6948818 0.19 2213
2215 3 152.976262 77.0355181 90.5967513 0.19 2203
2216 3 152.974259 76.908174 90.9462072 0.19 2215
2217 3 152.572933 76.5954573 91.4812904 0.19 2216
2218 3 152.147284 76.170954 91.8768741 0.19 2217
2219 3 151.711928 75.7127754 92.2256516 0.19 2218
2220 3 151.512985 75.6971922 91.9128983 0.19 2219
2221 3 151.48037 75.4803652 91.6634831 0.19 2220
2222 3 151.643157 75.1602146 91.6001115 0.19 2221
2223 3 151.8587 74.9200031 91.6567633 0.19 2222
2224 3 152.037182 75.0221639 91.8854541 0.19 2223
2225 3 151.922468 75.3152405 92.1139862 0.19 2224
2226 3 151.711928 75.7127754 92.2256516 0.19 2225
2227 3 151.973807 75.7485771 92.8239692 0.19 2226
2228 3 152.07236 75.691218 93.2732105 0.19 2227
2229 3 152.116075 75.6032163 93.6726791 0.19 2228
2230 3 152.027647 74.9305626 94.3534659 0.19 2229
2231 3 151.508871 74.0107375 94.6346742 0.19 2230
2232 3 151.709069 73.4537795 94.8570298 0.19 2231
2233 3 151.820994 72.957586 94.9404892 0.19 2232
2234 3 152.027089 72.4597731 94.9880974 0.19 2233
2235 3 151.782274 72.073482 94.9027889 0.19 2234
2236 3 151.734614 71.6681289 94.7854033 0.19 2235
2237 3 151.909156 71.2709796 94.5409128 0.19 2236
2238 3 152.167769 70.8732776 94.2653428 0.19 2237
2239 3 152.455811 70.4638773 94.0254117 0.19 2238
2240 3 152.746819 70.0177918 93.9254255 0.19 2239
2241 3 153.027544 69.5840184 93.858424 0.19 2240
2242 3 153.271963 69.2212299 93.7511013 0.19 2241
2243 3 153.415031 69.056296 93.4908375 0.19 2242
2244 3 153.657358 69.2460761 93.1992974 0.19 2243
2245 3 153.777957 69.491055 92.8756343 0.19 2244
2246 3 153.885711 69.9231533 92.5496306 0.19 2245
2247 3 154.007026 70.4244936 92.222095 0.19 2246
2248 3 154.182312 70.9424181 91.8945043 0.19 2247
2249 3 154.506942 71.4378425 91.5698821 0.19 2248
2250 3 154.845637 71.8964348 91.2235998 0.19 2249
2251 3 155.077822 72.2600361 90.8110505 0.19 2250
2252 3 155.426214 72.7693517 90.2757316 0.19 2251
2253 3 152.343548 72.7673507 95.234746 0.19 2234
2254 3 152.547269 73.1273259 95.3224824 0.19 2253
2255 3 152.402573 73.5278797 95.2881012 0.19 2254
2256 3 152.067682 73.8727225 95.1125137 0.19 2255
2257 3 151.508871 74.0107375 94.6346742 0.19 2256
2258 3 152.559117 75.9636561 94.2383205 0.19 2229
2259 3 152.96477 76.1139936 94.6038526 0.19 2258
2260 3 153.383031 76.3829361 94.7578933 0.19 2259
2261 3 153.800046 76.6601788 94.8096985 0.19 2260
2262 3 154.201637 76.8402982 94.7672712 0.19 2261
2263 3 154.607047 77.0361647 94.9092784 0.19 2262
2264 3 155.003553 77.1747178 94.9856159 0.19 2263
2265 3 155.416978 77.4429068 95.0445318 0.19 2264
2266 3 153.654872 77.5281751 91.0396044 0.19 2216
2267 3 154.145772 77.9982886 91.1329426 0.19 2266
2268 3 154.508109 78.3934071 91.273208 0.19 2267
2269 3 154.67521 78.7120369 91.5539345 0.19 2268
2270 3 154.762026 78.9592628 91.8856554 0.19 2269
2271 3 154.804636 79.0698634 92.2309371 0.19 2270
2272 3 154.849953 79.282139 92.5872098 0.19 2271
2273 3 150.418331 67.4893102 85.9355137 0.19 2090
2274 3 150.029138 67.5061678 86.0677718 0.19 2273
2275 3 149.642012 67.5050309 86.2600442 0.19 2274
2276 3 149.255468 67.5313302 86.3816663 0.19 2275
2277 3 148.870999 67.5357136 86.5749744 0.19 2276
2278 3 148.486965 67.5632313 86.7095469 0.19 2277
2279 3 148.105153 67.5610596 86.9390826 0.19 2278
2280 3 159.937585 63.9849364 84.8141656 0.19 1776
2281 3 160.459341 64.5403672 84.5507482 0.19 2280
2282 3 161.800048 60.6929604 85.3867311 0.19 1776
2283 3 162.854064 61.2651445 83.8071932 0.19 2282
2284 3 161.633068 63.2973119 85.8897088 0.19 1776
2285 3 162.142668 63.9519466 85.8577773 0.19 2284
2286 3 162.578002 64.3698004 85.9558357 0.19 2285
2287 3 162.865859 64.5194854 86.2041086 0.19 2286
2288 3 162.809269 64.2187989 86.4321368 0.19 2287
2289 3 162.425002 63.7252434 86.5660136 0.19 2288
2290 3 161.858545 63.1095957 86.4778414 0.19 2289
2291 3 160.615695 62.3140394 85.7837941 0.19 2290
2292 3 159.736961 62.8586116 86.2369092 0.19 2291
2293 3 159.696955 63.2783851 86.5253719 0.19 2292
2294 3 159.940218 63.5564158 86.854437 0.19 2293
2295 3 160.226582 63.6551 87.131133 0.19 2294
2296 3 160.361797 63.3568704 87.2094096 0.19 2295
2297 3 160.555695 62.912301 86.8685523 0.19 2296
2298 3 160.615695 62.3140394 85.7837941 0.19 2297
2299 3 159.32926 62.3527024 86.6450483 0.19 2298
2300 3 158.571768 62.4272591 87.1178851 0.19 2299
2301 3 158.012745 62.6935762 87.3610167 0.19 2300
2302 3 157.952738 63.1067222 87.4776796 0.19 2301
2303 3 157.77503 63.500141 87.6659928 0.19 2302
2304 3 157.679811 63.9229245 87.7595906 0.19 2303
2305 3 157.510475 64.3632967 87.8082488 0.19 2304
2306 3 157.457857 64.8027759 87.8526415 0.19 2305
2307 3 157.579094 62.1917524 87.6318502 0.19 2301
2308 3 157.21425 61.7143811 87.9090754 0.19 2307
2309 3 157.047275 61.2965162 88.2071458 0.19 2308
2310 3 156.976052 61.049911 88.5297209 0.19 2309
2311 3 156.936134 60.8285016 88.8570335 0.19 2310
2312 3 156.894672 60.5117035 89.1731309 0.19 2311
2313 3 156.871763 60.3054517 89.5022721 0.19 2312
2314 3 161.482184 62.8205949 87.3384372 0.19 2298
2315 3 161.803979 63.1911281 88.1675634 0.19 2314
2316 3 161.875472 63.470421 88.7044699 0.19 2315
2317 3 161.738349 63.6170104 89.0962308 0.19 2316
2318 3 161.720469 63.891317 89.4252282 0.19 2317
2319 3 161.769438 64.2467571 89.629556 0.19 2318
2320 3 161.882515 64.607761 89.8692393 0.19 2319
2321 3 162.139068 65.0159064 89.9941858 0.19 2320
2322 3 162.303843 65.4453362 90.0528752 0.19 2321
2323 3 162.491045 65.8928072 90.0635726 0.19 2322
2324 3 162.837427 66.373019 89.9979354 0.19 2323
2325 3 163.179238 66.8100304 90.0672049 0.19 2324
2326 3 163.368231 67.1959465 90.2713332 0.19 2325
2327 3 163.56615 67.5970149 90.4320689 0.19 2326
2328 3 163.484805 67.9681884 90.643976 0.19 2327
2329 3 163.455886 68.370358 90.7721125 0.19 2328
2330 3 163.402782 68.7668902 90.9143649 0.19 2329
2331 3 163.225732 69.1146732 91.1844529 0.19 2330
2332 3 163.15254 69.4482705 91.5077027 0.19 2331
2333 3 161.687594 67.0742554 79.1654159 0.19 1612
2334 3 162.155005 67.1630463 79.256685 0.19 2333
2335 3 162.622407 67.4608372 79.2529818 0.19 2334
2336 3 163.045573 67.8140364 79.0817236 0.19 2335
2337 3 163.325371 67.9968259 78.8332624 0.19 2336
2338 3 163.730521 68.0653764 78.5899329 0.19 2337
2339 3 164.177516 67.9651832 78.3912375 0.19 2338
2340 3 164.647418 67.9266212 78.3410101 0.19 2339
2341 3 165.12562 67.9099904 78.3404409 0.19 2340
2342 3 162.085677 68.7782346 81.1370204 0.19 1606
2343 3 162.571887 68.8024493 80.8620044 0.19 2342
2344 3 162.870188 68.9103024 80.6040185 0.19 2343
2345 3 163.264589 69.0812188 80.4396894 0.19 2344
2346 3 163.670624 69.3622133 80.4927663 0.19 2345
2347 3 163.992861 69.5810113 80.7455579 0.19 2346
2348 3 164.06787 69.6278572 81.044912 0.19 2347
2349 3 163.98456 69.675212 81.3544432 0.19 2348
2350 3 163.641348 69.4429815 81.6234779 0.19 2349
2351 3 163.205149 69.2813538 81.8552028 0.19 2350
2352 3 162.714929 69.1565661 81.9896829 0.19 2351
2353 3 162.151256 69.0711228 81.8680125 0.19 2352
2354 3 161.404457 68.9391842 81.4134918 0.19 2353
2355 3 165.781518 70.7016418 85.0350686 0.19 1196
2356 3 166.102645 70.4770754 85.3750681 0.19 2355
2357 3 166.495393 70.3154527 85.6829125 0.19 2356
2358 3 166.91796 70.1634947 85.8827633 0.19 2357
2359 3 167.337358 69.851498 86.1320469 0.19 2358
2360 3 167.768311 69.6163859 86.3259428 0.19 2359
2361 3 168.182006 69.2008999 86.6165863 0.19 2360
2362 3 168.58414 68.7313581 86.9430204 0.19 2361
2363 3 168.967843 68.2745866 87.2827076 0.19 2362
2364 3 169.306169 67.9050127 87.6290225 0.19 2363
2365 3 169.524875 67.7796899 87.9847534 0.19 2364
2366 3 169.869276 67.892317 88.3674427 0.19 2365
2367 3 170.364282 68.3191102 88.4060372 0.19 2366
2368 3 170.856878 68.7018354 88.4126882 0.19 2367
2369 3 171.346287 68.9506898 88.3242321 0.19 2368
2370 3 171.826374 69.1569109 88.3519731 0.19 2369
2371 3 172.306286 69.4900389 88.4851301 0.19 2370
2372 3 172.800189 69.9314526 88.4497064 0.19 2371
2373 3 173.286563 70.325963 88.475259 0.19 2372
2374 3 173.765732 70.5940645 88.5155165 0.19 2373
2375 3 174.246775 70.9659265 88.5713403 0.19 2374
2376 3 174.726416 71.3393272 88.6260553 0.19 2375
2377 3 175.203115 71.6145134 88.6614563 0.19 2376
2378 3 175.683455 72.0286872 88.6727376 0.19 2377
2379 3 176.168215 72.5239029 88.597665 0.19 2378
2380 3 176.644435 73.0014377 88.6186082 0.19 2379
2381 3 177.115747 73.4695044 88.6809903 0.19 2380
2382 3 177.583126 73.9283838 88.771425 0.19 2381
2383 3 178.046078 74.3708076 88.9041538 0.19 2382
2384 3 178.502129 74.77495 89.1352266 0.19 2383
2385 3 178.960381 75.2057763 89.2893034 0.19 2384
2386 3 169.547795 67.4246137 88.640717 0.19 2366
2387 3 169.429769 67.081535 88.9182942 0.19 2386
2388 3 169.425413 66.6404328 89.1373226 0.19 2387
2389 3 169.589523 66.2165055 89.2119592 0.19 2388
2390 3 169.645872 65.7871784 89.2184038 0.19 2389
2391 3 169.680514 65.3570128 89.2011101 0.19 2390
2392 3 169.758464 64.9294372 89.1815489 0.19 2391
2393 3 169.988859 64.5100932 89.179721 0.19 2392
2394 3 170.154601 64.0770632 89.1996183 0.19 2393
2395 3 170.451399 63.6292295 89.3025627 0.19 2394
2396 3 170.753114 63.2300718 89.2637506 0.19 2395
2397 3 170.905302 62.8734561 89.0547132 0.19 2396
2398 3 169.588072 68.2284915 88.6046343 0.19 2366
2399 3 169.493236 68.6179843 88.742411 0.19 2398
2400 3 169.459251 69.0114342 88.8859504 0.19 2399
2401 3 169.44814 69.4858421 88.8069703 0.19 2400
2402 3 169.39421 69.9538855 88.7363601 0.19 2401
2403 3 169.215634 70.4439259 88.5735761 0.19 2402
2404 3 169.140697 70.910653 88.5057592 0.19 2403
2405 3 171.311477 81.4141735 82.6712932 0.19 984
2406 3 171.591091 81.7449623 83.0577472 0.19 2405
2407 3 171.621771 82.1280676 83.2351014 0.19 2406
2408 3 171.436394 82.4981743 83.3487704 0.19 2407
2409 3 171.286852 82.9056099 83.2077179 0.19 2408
2410 3 171.027427 83.1865056 82.9649737 0.19 2409
2411 3 170.842717 83.0522983 82.7259528 0.19 2410
2412 3 170.553056 82.6962893 82.6131894 0.19 2411
2413 3 170.306449 82.2168292 82.6051212 0.19 2412
2414 3 170.292313 81.7135367 82.4555762 0.19 2413
2415 3 170.502484 81.1357814 82.0481936 0.19 2414
2416 3 184.633255 80.0967873 76.4473924 0.19 820
2417 3 185.183162 80.1596742 76.7398631 0.19 2416
2418 3 185.676599 80.2528598 76.7358536 0.19 2417
2419 3 186.147335 80.3314019 76.6982541 0.19 2418
2420 3 186.611496 80.4403087 76.545677 0.19 2419
