# Supplementary material for: Communication from Learned to Innate Olfactory Processing Centers Is Required for Memory Retrieval in Drosophila
Source: Neuron. 2018 Nov 7;100(3):651–668.e8. doi: 10.1016/j.neuron.2018.08.037 (PMC6226615; doi:10.1016/j.neuron.2018.08.037)
Supplement: Data S1. SWC Files Containing the EM and Light Microscopy Reconstructions of the Different Neurons Used in This Study [file mmc5.zip › Light_PD2a1_cell1_JRC_SS04956-20151125_20_B8-Aligned63xScale_c0.swc]

# SWC format file
# based on specifications at http://research.mssm.edu/cnic/swc.html
# Created by nat::write.neuron.swc
# PointNo Label X Y Z Radius Parent 
1 1 175.748161 45.5684238 97.4934914 0.19 -1
2 0 176.234516 45.8546922 97.8815052 0.19 1
3 0 176.702979 46.1012917 98.2609481 0.19 2
4 0 177.11724 46.2276906 98.6176525 0.19 3
5 0 177.395933 46.4470633 98.9808104 0.19 4
6 0 177.812313 46.6655836 99.3423298 0.19 5
7 0 178.279222 46.7752043 99.6732925 0.19 6
8 0 178.768572 46.9722926 99.9810433 0.19 7
9 0 179.266345 47.1257823 100.186772 0.19 8
10 0 179.767607 47.3688036 100.481016 0.19 9
11 0 180.280032 47.5120156 100.269509 0.19 10
12 0 180.793755 47.6704809 100.137508 0.19 11
13 0 181.304306 47.8666972 100.244718 0.19 12
14 0 181.814911 47.9592333 100.316893 0.19 13
15 0 182.325199 48.0074486 100.414925 0.19 14
16 0 182.832437 48.0229886 100.626375 0.19 15
17 0 183.340682 48.0922066 100.850048 0.19 16
18 0 183.854407 48.3541898 100.998997 0.19 17
19 0 184.682789 48.6106901 101.242822 0.19 18
20 0 185.317408 48.7389973 101.345531 0.19 19
21 0 185.877666 48.8225586 101.401639 0.19 20
22 0 186.408277 48.899376 101.458797 0.19 21
23 0 186.924792 49.0002142 101.565381 0.19 22
24 0 187.429237 49.1793868 101.818898 0.19 23
25 0 187.928697 49.2771368 102.093 0.19 24
26 0 188.425813 49.4625574 102.351833 0.19 25
27 0 188.926816 49.5879534 102.472143 0.19 26
28 0 189.426592 49.7378153 102.561237 0.19 27
29 0 189.920245 50.0214936 102.694173 0.19 28
30 0 190.405873 50.2791424 102.915172 0.19 29
31 0 190.892841 50.4467697 103.056332 0.19 30
32 0 191.373236 50.6581825 103.24025 0.19 31
33 0 191.859626 50.8103767 103.258726 0.19 32
34 0 192.33629 50.9072527 103.405216 0.19 33
35 0 192.808834 51.1384901 103.50616 0.19 34
36 0 193.280896 51.3114554 103.561684 0.19 35
37 0 193.747354 51.5782721 103.600703 0.19 36
38 0 194.215845 51.7889155 103.557387 0.19 37
39 0 194.671623 52.0165455 103.654375 0.19 38
40 0 195.134874 52.2001884 103.584475 0.19 39
41 0 195.592928 52.3905668 103.540882 0.19 40
42 0 196.030284 52.6455295 103.741648 0.19 41
43 0 196.459988 52.9404642 103.979464 0.19 42
44 0 196.892162 53.2956708 104.083454 0.19 43
45 0 197.329409 53.6714152 104.043352 0.19 44
46 0 197.768547 53.9262463 103.99922 0.19 45
47 0 198.20515 54.3184175 103.867334 0.19 46
48 0 198.640909 54.7263569 103.69478 0.19 47
49 0 199.079464 55.0463467 103.488557 0.19 48
50 0 199.507373 55.4795269 103.297196 0.19 49
51 0 199.924369 55.9497814 103.109187 0.19 50
52 0 200.321485 56.4197972 102.917446 0.19 51
53 0 200.671824 56.8535489 102.712438 0.19 52
54 0 200.903382 57.180115 102.473046 0.19 53
55 0 201.229954 57.5959076 102.259365 0.19 54
56 0 201.55594 58.0117857 102.043966 0.19 55
57 0 201.786849 58.3398277 101.800426 0.19 56
58 0 202.134193 58.7761846 101.587263 0.19 57
59 0 202.52469 59.2528592 101.383362 0.19 58
60 0 202.929257 59.7426147 101.180057 0.19 59
61 0 203.333653 60.2313344 100.972898 0.19 60
62 0 203.724023 60.703533 100.75755 0.19 61
63 0 204.07298 61.1265747 100.525998 0.19 62
64 0 204.312166 61.4176813 100.259155 0.19 63
65 0 204.657203 61.7295115 100.002466 0.19 64
66 0 205.035358 61.8660868 99.7175509 0.19 65
67 0 205.361342 62.2241522 99.4552201 0.19 66
68 0 205.543994 62.6507288 99.1778663 0.19 67
69 0 205.764469 63.0454603 98.8714 0.19 68
70 0 206.241097 63.2766626 98.4949863 0.19 69
71 0 207.009686 63.4468931 97.9587955 0.19 70
72 0 207.520093 63.8574493 97.3321051 0.19 71
73 0 207.813947 64.0980083 96.8921297 0.19 72
74 0 208.159029 64.2578305 96.5301965 0.19 73
75 0 208.459439 64.3549436 96.1895571 0.19 74
76 0 208.574808 64.3427909 95.8367827 0.19 75
77 0 208.57251 64.4438686 95.4953371 0.19 76
78 0 208.425179 64.607608 95.154633 0.19 77
79 0 208.376079 64.840844 94.8280294 0.19 78
80 0 208.351956 65.2260769 94.520121 0.19 79
81 0 208.690375 65.3264043 94.1981669 0.19 80
82 0 208.927432 65.3800245 93.8646241 0.19 81
83 0 208.860906 65.2908793 93.4988195 0.19 82
84 0 208.884103 65.6818063 93.1918506 0.19 83
85 0 208.929346 65.9253019 92.8687482 0.19 84
86 0 209.019412 66.113359 92.5410814 0.19 85
87 0 209.222265 66.2826191 92.2155689 0.19 86
88 0 209.303214 66.4511859 91.8811464 0.19 87
89 0 209.321674 66.635931 91.5381205 0.19 88
90 0 209.274966 66.8703147 91.1779823 0.19 89
91 0 209.119321 66.8518694 90.7343046 0.19 90
92 0 209.07133 66.7982536 90.1582151 0.19 91
93 0 209.748646 66.571154 89.8149177 0.19 92
94 0 210.227692 66.3492535 89.4624943 0.19 93
95 0 210.530396 66.1454592 89.1042289 0.19 94
96 0 210.502901 65.9914059 88.7370195 0.19 95
97 0 210.492729 65.9775097 88.3866407 0.19 96
98 0 210.473157 65.9421989 88.034079 0.19 97
99 0 210.386115 66.0930135 87.699725 0.19 98
100 0 210.129384 66.4335721 87.3791911 0.19 99
101 0 209.953075 66.7988604 87.4640629 0.19 100
102 0 209.623932 67.1391722 87.5918613 0.19 101
103 0 209.267217 67.557076 87.5392055 0.19 102
104 0 208.953093 67.9427552 87.5617489 0.19 103
105 0 208.809543 68.2997983 87.6614036 0.19 104
106 0 208.718051 68.5984515 87.8964853 0.19 105
107 0 208.973349 68.9120191 87.5854827 0.19 106
108 0 209.078413 69.0036869 87.2317468 0.19 107
109 0 209.1255 68.8193332 86.8097457 0.19 108
110 0 208.704572 68.4076729 86.244538 0.19 109
111 0 208.571271 67.8590923 85.7719912 0.19 110
112 0 208.112539 67.2535163 85.3076111 0.19 111
113 0 208.805121 67.1950095 85.1632068 0.19 112
114 0 209.339765 66.9229043 85.1536338 0.19 113
115 0 209.809754 66.5476198 85.2900424 0.19 114
116 0 210.254514 66.2169548 85.4052325 0.19 115
117 0 210.67897 65.9844871 85.6356438 0.19 116
118 0 211.375629 65.7972552 85.4247033 0.19 117
119 0 211.902564 65.6585027 85.3294306 0.19 118
120 0 212.372968 65.4214729 85.2350699 0.19 119
121 0 212.820456 65.2353986 85.0705127 0.19 120
122 0 213.246329 65.1594449 85.0178525 0.19 121
123 0 213.664407 65.109761 85.0056672 0.19 122
124 0 214.081561 65.0285557 85.003535 0.19 123
125 0 214.504506 64.8263325 84.9915406 0.19 124
126 0 214.923003 64.6891775 84.9819171 0.19 125
127 0 215.346257 64.4719005 84.9479536 0.19 126
128 0 215.765423 64.3472493 84.8805164 0.19 127
129 0 216.191512 64.1830497 84.6961644 0.19 128
130 0 216.611943 64.0614587 84.5577072 0.19 129
131 0 217.010626 64.1077974 84.6731229 0.19 130
132 0 217.411643 64.1056035 84.7808173 0.19 131
133 0 217.817566 64.1920169 84.6532281 0.19 132
134 0 218.223378 64.2992253 84.4695188 0.19 133
135 0 218.626673 64.379935 84.3515497 0.19 134
136 0 219.028609 64.5068567 84.1673452 0.19 135
137 0 219.426109 64.6524249 84.0376601 0.19 136
138 0 219.816081 64.9536085 83.8198311 0.19 137
139 0 220.211694 65.1601645 83.5577512 0.19 138
140 0 220.609269 65.3257698 83.2920053 0.19 139
141 0 221.009227 65.4633712 83.0583947 0.19 140
142 0 221.416617 65.5583391 82.9237657 0.19 141
143 0 221.843207 65.6970608 82.7402449 0.19 142
144 0 222.322997 65.8662226 82.6241593 0.19 143
145 0 222.966601 65.833934 82.4007471 0.19 144
146 0 223.395146 65.2522759 82.5327037 0.19 145
147 0 223.803109 65.01217 82.5635265 0.19 146
148 0 224.20567 64.8697171 82.511413 0.19 147
149 0 224.587045 65.0739628 82.3583152 0.19 148
150 0 224.187644 65.2275034 82.1305178 0.19 149
151 0 223.786135 65.394711 81.9982792 0.19 150
152 0 223.377932 65.6070995 82.151902 0.19 151
153 0 222.966601 65.833934 82.4007471 0.19 152
154 0 222.851561 66.2353943 82.1175709 0.19 153
155 0 223.044363 66.5105382 81.8301248 0.19 154
156 0 223.350369 66.785785 81.5476007 0.19 155
157 0 223.689647 67.1866752 81.283483 0.19 156
158 0 224.042947 67.5774393 81.0206728 0.19 157
159 0 224.405835 67.8163526 80.7407258 0.19 158
160 0 224.758374 67.9963852 80.4558251 0.19 159
161 0 225.071365 68.1514211 80.1728976 0.19 160
162 0 225.277185 68.2906469 79.9003852 0.19 161
163 0 225.591175 68.417268 79.6706655 0.19 162
164 0 225.948242 68.5132303 79.5444449 0.19 163
165 0 226.316813 68.6653315 79.3816149 0.19 164
166 0 226.687461 68.8808918 79.3095952 0.19 165
167 0 227.067314 68.985811 79.1896991 0.19 166
168 0 227.458324 68.9410833 79.1909781 0.19 167
169 0 227.851309 68.8288857 78.9973141 0.19 168
170 0 228.236959 68.7730468 78.7581831 0.19 169
171 0 228.623774 68.5733392 78.5240055 0.19 170
172 0 228.997385 68.2665825 78.4046087 0.19 171
173 0 229.318326 67.91986 78.3226535 0.19 172
174 0 229.494511 67.5624988 78.2389607 0.19 173
175 0 229.677307 67.2233156 78.1245585 0.19 174
176 0 230.03627 66.8126412 78.2226557 0.19 175
177 0 230.505161 66.4396502 78.3706283 0.19 176
178 0 231.127695 66.2579403 78.4550693 0.19 177
179 0 231.38115 66.8599198 78.0222987 0.19 178
180 0 231.549304 67.3773965 77.7017806 0.19 179
181 0 231.837466 67.7999561 77.4199944 0.19 180
182 0 232.182128 68.0182565 77.1303325 0.19 181
183 0 232.551716 68.1057546 76.8341152 0.19 182
184 0 232.939554 68.0041605 76.526033 0.19 183
185 0 233.33331 67.8520904 76.2469868 0.19 184
186 0 233.726371 67.7393364 76.0679087 0.19 185
187 0 234.1227 67.544564 75.8000823 0.19 186
188 0 234.518118 67.3158803 75.5267529 0.19 187
189 0 234.907274 67.0691889 75.3263637 0.19 188
190 0 235.278405 66.80376 75.3511472 0.19 189
191 0 235.601584 66.3825868 75.3163283 0.19 190
192 0 235.787652 65.7694077 75.2392674 0.19 191
193 0 236.186752 65.525312 74.9621816 0.19 192
194 0 236.583973 65.2898873 74.7624016 0.19 193
195 0 236.963874 65.2269857 74.4938688 0.19 194
196 0 237.330192 65.1249028 74.1835597 0.19 195
197 0 237.648359 65.1407159 73.8775385 0.19 196
198 0 237.859967 65.1416827 73.5647193 0.19 197
199 0 238.187774 64.9870368 73.2329687 0.19 198
200 0 238.558531 64.7833596 72.9067953 0.19 199
201 0 238.942067 64.5913654 72.6167689 0.19 200
202 0 239.32115 64.4872637 72.4299581 0.19 201
203 0 239.687384 64.3617374 72.1532141 0.19 202
204 0 240.006388 64.3610825 71.8670615 0.19 203
205 0 240.219538 64.3405472 71.57764 0.19 204
206 0 240.549429 64.1394157 71.2937258 0.19 205
207 0 240.925023 63.8314435 71.0875231 0.19 206
208 0 241.312046 63.526515 70.811467 0.19 207
209 0 241.697371 63.2025243 70.5464137 0.19 208
210 0 242.066235 62.8222099 70.384119 0.19 209
211 0 242.379194 62.4359401 70.2220706 0.19 210
212 2 242.54173 62.0929901 69.9585617 0.19 211
213 2 242.57042 61.7867863 69.6095702 0.19 212
214 2 242.61533 61.4703051 69.2764791 0.19 213
215 2 242.708689 61.1273155 68.9914501 0.19 214
216 2 242.931029 60.7167779 68.8348658 0.19 215
217 2 243.099166 60.2776048 68.7123196 0.19 216
218 2 243.361121 59.819787 68.5708909 0.19 217
219 2 243.574668 59.3426738 68.3318958 0.19 218
220 2 243.557314 58.6852521 68.1156794 0.19 219
221 2 243.655497 57.6354389 67.78262 0.19 220
222 2 243.55891 55.5756788 67.0604419 0.19 221
223 2 244.680087 54.7245392 67.0306928 0.19 222
224 2 245.362011 54.1744288 66.8000689 0.19 223
225 2 245.897495 53.7248455 66.5027344 0.19 224
226 2 246.30162 54.3567088 66.3129665 0.19 225
227 2 246.355451 54.9748745 66.1383989 0.19 226
228 2 246.129679 55.5590444 66.0222687 0.19 227
229 2 245.801471 56.0549358 66.0747841 0.19 228
230 2 245.440432 56.4711612 66.2814792 0.19 229
231 2 245.056895 56.4785439 66.2737117 0.19 230
232 2 243.55891 55.5756788 67.0604419 0.19 231
233 2 242.819249 54.5740239 65.9405507 0.19 232
234 2 243.55891 55.5756788 67.0604419 0.19 233
235 2 242.839978 53.5760791 65.7923516 0.19 234
236 2 243.55891 55.5756788 67.0604419 0.19 235
237 2 244.207603 54.1330103 65.8348307 0.19 236
238 2 244.691896 53.4351074 65.2984036 0.19 237
239 2 245.111503 53.3138124 64.9856066 0.19 238
240 2 245.508626 53.5017709 64.8717924 0.19 239
241 2 245.494688 54.1507567 64.6546537 0.19 240
242 2 244.731954 53.969364 63.9781303 0.19 241
243 2 245.088176 55.0956336 63.8452171 0.19 242
244 2 244.294017 56.2226605 63.6884183 0.19 243
245 2 244.233007 56.9973457 64.1342806 0.19 244
246 2 244.150598 57.2545704 64.5093685 0.19 245
247 2 243.960536 57.3986844 64.8976627 0.19 246
248 2 243.866017 57.2375708 65.3287934 0.19 247
249 2 243.767203 56.7505183 65.9415971 0.19 248
250 2 243.55891 55.5756788 67.0604419 0.19 249
251 2 245.330683 56.5331562 67.1310428 0.19 250
252 2 246.241081 57.0416835 67.0110463 0.19 251
253 2 246.815232 57.4779114 66.8608027 0.19 252
254 2 247.260013 57.6695617 66.7390182 0.19 253
255 2 247.63243 57.8159349 66.5139105 0.19 254
256 2 247.923879 57.9266949 66.2433224 0.19 255
257 2 248.044827 57.9772275 65.9384577 0.19 256
258 2 248.1232 57.8776667 65.585767 0.19 257
259 2 248.22988 57.8549312 65.199142 0.19 258
260 2 248.478297 57.7460424 64.6832601 0.19 259
261 2 248.099904 57.3965597 64.3799242 0.19 260
262 2 247.723591 57.0181378 64.150676 0.19 261
263 2 247.346123 56.6959112 63.8540593 0.19 262
264 2 246.967785 56.4325189 63.5711395 0.19 263
265 2 246.587033 56.2907771 63.3965931 0.19 264
266 2 246.207709 56.1216921 63.1662942 0.19 265
267 2 245.825556 56.0834429 63.0270978 0.19 266
268 2 245.441673 56.1301366 62.8496365 0.19 267
269 2 245.05894 56.1576657 62.75637 0.19 268
270 2 244.667043 56.5009939 63.114146 0.19 269
271 2 244.294017 56.2226605 63.6884183 0.19 270
272 2 244.282533 55.3327389 63.8335201 0.19 271
273 2 244.226784 54.6552951 63.9827859 0.19 272
274 2 244.437697 54.1504381 64.0750487 0.19 273
275 2 244.731954 53.969364 63.9781303 0.19 274
276 2 244.955322 53.881637 63.7568226 0.19 275
277 2 245.023301 53.5602209 63.599513 0.19 276
278 2 244.993726 53.1796411 63.424682 0.19 277
279 2 244.828487 52.8594393 63.1336565 0.19 278
280 2 244.740061 52.6270515 62.8106959 0.19 279
281 2 244.636438 52.6051139 62.5003701 0.19 280
282 2 244.416628 52.619714 62.1840148 0.19 281
283 2 244.238148 53.0362844 61.9192797 0.19 282
284 2 244.309636 53.6056705 61.6652511 0.19 283
285 2 244.330503 54.2463022 61.3767948 0.19 284
286 2 244.332585 54.952334 60.9808299 0.19 285
287 2 244.939047 55.4376496 60.9186131 0.19 286
288 2 245.415956 55.4493988 60.6231233 0.19 287
289 2 245.849117 55.350774 60.1541033 0.19 288
290 2 246.17181 55.2472122 59.8374744 0.19 289
291 2 246.425593 55.387987 59.559326 0.19 290
292 2 246.495928 55.3008302 59.2394172 0.19 291
293 2 246.442586 55.2402459 58.9228846 0.19 292
294 2 246.213903 55.0068781 58.5802741 0.19 293
295 2 245.952628 54.7030825 58.2461941 0.19 294
296 2 245.76847 54.3642472 57.9635325 0.19 295
297 2 245.467389 53.9984873 57.8145844 0.19 296
298 2 245.119565 53.7249526 57.7391233 0.19 297
299 2 244.757208 53.2659102 57.6735919 0.19 298
300 2 244.388507 52.6508259 57.6399877 0.19 299
301 2 244.015305 51.7560817 57.6910227 0.19 300
302 2 244.013842 51.5019563 57.2485721 0.19 301
303 2 244.007565 51.3594293 56.7257388 0.19 302
304 2 243.988125 51.0378817 55.8892016 0.19 303
305 2 244.303034 50.1564318 55.1421807 0.19 304
306 2 244.505868 49.6062163 54.574538 0.19 305
307 2 244.417474 49.2047844 53.9632347 0.19 306
308 2 244.944499 48.7628289 53.8235025 0.19 307
309 2 245.236753 48.3759031 53.5895769 0.19 308
310 2 245.586664 48.0381128 53.3827774 0.19 309
311 2 245.958469 47.7757984 53.3390544 0.19 310
312 2 246.341257 47.4551284 53.1162821 0.19 311
313 2 246.729345 47.1172042 52.8345463 0.19 312
314 2 247.120507 46.7838671 52.5543599 0.19 313
315 2 247.51347 46.4799312 52.337373 0.19 314
316 2 247.906643 46.2578656 52.3083637 0.19 315
317 2 248.303059 46.0202082 52.1423254 0.19 316
318 2 248.700957 45.8837757 52.0159537 0.19 317
319 2 249.101104 45.691709 51.7925899 0.19 318
320 2 249.502212 45.6050475 51.5921664 0.19 319
321 2 249.903445 45.3751567 51.4892759 0.19 320
322 2 250.305007 45.2685063 51.4413649 0.19 321
323 2 250.708365 45.3609803 51.1554456 0.19 322
324 2 251.111924 45.3867064 50.8598549 0.19 323
325 2 251.517606 45.2195813 50.5371528 0.19 324
326 2 252.16718 45.3262098 50.3572226 0.19 325
327 2 252.663129 45.3795997 50.271503 0.19 326
328 2 253.100246 45.4272682 50.1904079 0.19 327
329 2 253.513817 45.5101965 50.028738 0.19 328
330 2 253.918679 45.5725408 49.9075439 0.19 329
331 2 254.318361 45.6720772 49.7020903 0.19 330
332 2 254.715645 45.7734479 49.4907564 0.19 331
333 2 255.11279 45.8461664 49.3469318 0.19 332
334 2 255.506832 45.961004 49.12384 0.19 333
335 2 255.898455 46.1033734 48.8836786 0.19 334
336 2 256.28788 46.2886818 48.6720704 0.19 335
337 2 256.674726 46.5775415 48.5636138 0.19 336
338 2 257.065437 46.7643701 48.3739101 0.19 337
339 2 257.463442 46.9138828 48.1988822 0.19 338
340 2 257.880666 47.0546379 48.1496964 0.19 339
341 2 258.337913 47.3275534 48.1730199 0.19 340
342 2 258.901859 47.6306104 47.9224175 0.19 341
343 2 259.749924 48.1438872 47.433136 0.19 342
344 2 260.579523 49.3907849 47.4360646 0.19 343
345 2 261.131977 50.1416737 47.5156709 0.19 344
346 2 261.582995 50.6482908 47.6524227 0.19 345
347 2 261.993357 51.0335533 47.5943229 0.19 346
348 2 262.391963 51.554001 47.5553116 0.19 347
349 2 262.811097 52.112405 47.6859609 0.19 348
350 2 263.289202 52.7640703 48.0135349 0.19 349
351 2 264.30966 53.7902893 48.4966944 0.19 350
352 2 265.333758 53.888511 47.7965703 0.19 351
353 2 265.41921 53.9924978 47.4986719 0.19 352
354 2 265.057988 54.1098632 47.6149691 0.19 353
355 2 264.30966 53.7902893 48.4966944 0.19 354
356 2 265.421327 55.258807 46.3724911 0.19 355
357 2 265.805502 55.515438 45.8330562 0.19 356
358 2 266.012768 55.4908009 45.5015723 0.19 357
359 2 266.034198 55.2988632 45.0917282 0.19 358
360 2 265.892796 55.1085538 44.5645221 0.19 359
361 2 265.850161 55.1206011 43.7973732 0.19 360
362 2 265.892643 54.8835853 43.1596988 0.19 361
363 2 266.069253 54.8932684 42.7588652 0.19 362
364 2 266.1637 55.0145825 42.4426263 0.19 363
365 2 266.277347 55.2525988 42.1781738 0.19 364
366 2 266.530766 55.7289559 41.984734 0.19 365
367 2 266.78337 56.288038 41.824512 0.19 366
368 2 266.890606 56.8558479 41.6895475 0.19 367
369 2 266.963007 57.3997895 41.6331654 0.19 368
370 2 267.07195 57.9830757 41.5067691 0.19 369
371 2 267.328218 58.5904738 41.3708591 0.19 370
372 2 267.22776 58.2744364 40.9999735 0.19 371
373 2 267.031084 57.9993741 40.6291423 0.19 372
374 2 266.948907 57.8848878 40.2988136 0.19 373
375 2 266.900943 57.6970593 39.9572008 0.19 374
376 2 266.844009 57.6095499 39.6344925 0.19 375
377 2 266.722873 57.4145156 39.2859432 0.19 376
378 2 266.823432 57.3150308 38.9759174 0.19 377
379 2 266.845396 57.0551217 38.6309779 0.19 378
380 2 266.815427 56.7377583 38.2772499 0.19 379
381 2 266.70839 56.4098731 37.9318611 0.19 380
382 2 266.422333 56.1093975 37.6199863 0.19 381
383 2 266.078779 55.9406078 37.4431476 0.19 382
384 2 265.421712 55.1148224 45.4650563 0.19 357
385 2 265.056372 54.7000037 45.1322341 0.19 384
386 2 264.745405 54.2458664 44.9058261 0.19 385
387 2 264.569878 53.8039325 44.6772662 0.19 386
388 2 264.754223 53.32433 44.6212946 0.19 387
389 2 265.078732 52.7876555 44.7391601 0.19 388
390 2 265.451988 52.2320292 44.9167593 0.19 389
391 2 266.503283 56.0984592 46.1390884 0.19 357
392 2 267.103475 56.3762677 46.2303584 0.19 391
393 2 267.810678 56.4843602 46.4495526 0.19 392
394 2 268.22682 55.9211579 46.677954 0.19 393
395 2 268.644537 55.3573963 46.9077826 0.19 394
396 2 269.035574 55.978261 46.7434451 0.19 395
397 2 269.418784 57.1890446 46.3859256 0.19 396
398 2 269.333802 57.7005478 45.9919681 0.19 397
399 2 269.179061 58.0135965 45.6777913 0.19 398
400 2 269.212646 57.8795836 45.3540595 0.19 399
401 2 269.470002 57.5141318 45.0639364 0.19 400
402 2 269.80496 56.8722699 44.8501409 0.19 401
403 2 269.917665 56.7073804 44.5276813 0.19 402
404 2 270.145846 56.7325782 44.2490509 0.19 403
405 2 270.315905 56.8215656 43.9781122 0.19 404
406 2 270.602897 56.9431225 43.7224933 0.19 405
407 2 270.292737 56.7565867 43.3270802 0.19 406
408 2 270.083642 56.7712511 42.9384481 0.19 407
409 2 269.771299 56.8818299 42.4464337 0.19 408
410 2 270.017287 56.6820059 42.130768 0.19 409
411 2 270.105034 56.6052796 41.8265531 0.19 410
412 2 270.125713 56.4539478 41.5068322 0.19 411
413 2 270.103425 56.4358422 41.2180451 0.19 412
414 2 270.019328 56.4120583 40.9488362 0.19 413
415 2 269.793365 56.719068 40.7967397 0.19 414
416 2 269.610433 57.0981167 40.8398267 0.19 415
417 2 269.286511 57.4471012 41.031623 0.19 416
418 2 268.901396 57.7929332 41.2384122 0.19 417
419 2 268.473201 58.1592275 41.3398894 0.19 418
420 2 267.978788 58.4691863 41.3861326 0.19 419
421 2 267.328218 58.5904738 41.3708591 0.19 420
422 2 267.984109 58.325251 41.7607942 0.19 421
423 2 268.485664 57.9677676 41.9076958 0.19 422
424 2 268.929309 57.6033019 42.0110673 0.19 423
425 2 269.353211 57.3103767 42.2251356 0.19 424
426 2 269.771299 56.8818299 42.4464337 0.19 425
427 2 271.010763 57.030257 43.7410649 0.19 406
428 2 271.418608 57.1715944 43.7407611 0.19 427
429 2 271.825533 57.4760385 43.6844689 0.19 428
430 2 272.234222 57.6200072 43.6697582 0.19 429
431 2 272.643391 57.716073 43.6458753 0.19 430
432 2 273.052126 57.8294426 43.5537361 0.19 431
433 2 273.462158 57.9200246 43.5419068 0.19 432
434 2 273.872718 58.0485298 43.5642529 0.19 433
435 2 274.28335 58.3142902 43.6095405 0.19 434
436 2 274.694042 58.4839367 43.6057229 0.19 435
437 2 275.10401 58.7004166 43.5173816 0.19 436
438 2 275.514493 59.028946 43.4989369 0.19 437
439 2 275.924339 59.3029143 43.4175819 0.19 438
440 2 276.333868 59.6459951 43.4358672 0.19 439
441 2 276.740393 59.9093448 43.4599991 0.19 440
442 2 277.13796 60.3329214 43.4866223 0.19 441
443 2 277.511495 60.8519442 43.4329665 0.19 442
444 2 277.823973 61.3734018 43.4098463 0.19 443
445 2 277.976922 61.8087922 43.5596977 0.19 444
446 2 278.120624 62.2592206 43.6788702 0.19 445
447 2 278.398551 62.7149875 43.8047929 0.19 446
448 2 278.675502 63.1548457 43.959304 0.19 447
449 2 278.815038 63.5449896 44.1946726 0.19 448
450 2 278.954218 63.9492922 44.394855 0.19 449
451 2 279.229827 64.4474174 44.4086338 0.19 450
452 2 279.48912 64.5445913 44.1425105 0.19 451
453 2 279.596164 64.5955032 43.8620274 0.19 452
454 2 279.659911 64.522778 43.5581102 0.19 453
455 2 279.746789 64.5758409 43.2771319 0.19 454
456 2 279.945607 64.679831 43.0092822 0.19 455
457 2 280.043962 64.7958361 42.7396038 0.19 456
458 2 279.436305 65.095914 44.7225213 0.19 451
459 2 279.432378 65.6065978 44.9017988 0.19 458
460 2 279.213324 66.0477585 45.048893 0.19 459
461 2 278.972989 66.4324052 45.252216 0.19 460
462 2 278.88193 66.8464726 45.3854803 0.19 461
463 2 278.847931 67.264567 45.5048025 0.19 462
464 2 278.835544 67.6670331 45.6525641 0.19 463
465 2 278.830863 68.020196 45.8998863 0.19 464
466 2 278.416908 67.4443041 46.0762608 0.19 465
467 2 278.004823 66.7373598 46.5220934 0.19 466
468 2 277.294351 66.4575549 46.2608907 0.19 467
469 2 276.703585 66.2347183 46.1253073 0.19 468
470 2 276.055355 66.3048709 46.0804792 0.19 469
471 2 275.113885 66.3129443 46.0238422 0.19 470
472 2 275.844445 66.0846182 45.6392889 0.19 471
473 2 276.072178 65.7607333 45.4236962 0.19 472
474 2 276.024565 65.4620535 45.2415974 0.19 473
475 2 276.066075 65.3551646 45.0143939 0.19 474
476 2 275.827684 65.635044 44.8434616 0.19 475
477 2 275.483147 66.0253761 44.7714951 0.19 476
478 2 275.099203 66.360719 44.9397205 0.19 477
479 2 274.70194 66.6774143 45.1882502 0.19 478
480 2 274.29146 66.7855449 44.8937138 0.19 479
481 2 273.884117 67.4654599 44.410282 0.19 480
482 2 273.860689 67.2109407 44.0722407 0.19 481
483 2 273.814679 67.0188126 43.749091 0.19 482
484 2 273.701803 67.0164377 43.4711955 0.19 483
485 2 273.409072 67.0738968 43.2312306 0.19 484
486 2 273.052854 67.1430427 43.0856649 0.19 485
487 2 272.686326 67.3159607 42.9157705 0.19 486
488 2 272.350607 67.6618442 42.8496176 0.19 487
489 2 272.113784 67.9745542 43.0346556 0.19 488
490 2 272.144883 68.2697095 43.3276754 0.19 489
491 2 272.065644 68.498379 43.638733 0.19 490
492 2 272.202936 68.5944461 43.9503603 0.19 491
493 2 272.287695 68.7588389 44.2771513 0.19 492
494 2 272.403016 68.8402146 44.5916971 0.19 493
495 2 272.662879 68.6058405 44.8548741 0.19 494
496 2 273.069204 68.1997609 44.7627336 0.19 495
497 2 273.476283 67.8090129 44.6370856 0.19 496
498 2 273.884117 67.4654599 44.410282 0.19 497
499 2 274.530924 67.9006831 44.608186 0.19 498
500 2 275.002478 68.2838128 44.8733627 0.19 499
501 2 275.358247 68.6687358 45.0995996 0.19 500
502 2 275.541291 68.9861145 45.4133294 0.19 501
503 2 275.7332 69.2461108 45.779542 0.19 502
504 2 275.712699 69.3894856 46.1956387 0.19 503
505 2 275.869096 69.2706729 46.7485916 0.19 504
506 2 276.360622 68.9005443 47.7206253 0.19 505
507 2 275.186306 69.2471425 46.8080533 0.19 506
508 2 274.489777 69.3434718 46.4117068 0.19 507
509 2 273.982201 69.3022966 46.1569297 0.19 508
510 2 273.565966 69.0969687 45.8101456 0.19 509
511 2 273.235792 68.8456792 45.3970421 0.19 510
512 2 272.662879 68.6058405 44.8548741 0.19 511
513 2 276.498495 69.4437727 47.110035 0.19 506
514 2 276.773635 69.583137 46.8939269 0.19 513
515 2 277.048188 69.4455879 46.8380948 0.19 514
516 2 277.185798 69.3116668 46.9457923 0.19 515
517 2 278.011239 68.9045167 46.9051357 0.19 516
518 2 278.423658 68.4856008 46.8467662 0.19 517
519 2 278.833736 68.3239646 46.2467113 0.19 518
520 2 278.830863 68.020196 45.8998863 0.19 519
521 2 278.577605 67.9886277 46.8018336 0.19 518
522 2 278.472849 67.412125 46.7697903 0.19 521
523 2 278.004823 66.7373598 46.5220934 0.19 522
524 2 277.848578 66.4078719 46.8365511 0.19 523
525 2 277.533548 66.4437057 47.0008612 0.19 524
526 2 277.157959 66.4569634 47.1217919 0.19 525
527 2 276.759973 66.4752964 47.340433 0.19 526
528 2 276.353813 66.6594541 47.6249723 0.19 527
529 2 275.944933 66.8982457 47.9316198 0.19 528
530 2 275.531301 67.0109901 47.6395364 0.19 529
531 2 275.118479 67.1231363 47.3471624 0.19 530
532 2 275.117208 66.8832265 46.9727697 0.19 531
533 2 275.115951 66.7129636 46.5742658 0.19 532
534 2 275.113885 66.3129443 46.0238422 0.19 533
535 2 274.85696 66.6506661 45.7788589 0.19 534
536 2 274.754024 66.7738142 45.5023409 0.19 535
537 2 274.70194 66.6774143 45.1882502 0.19 536
538 2 274.713916 66.5747395 47.4270482 0.19 531
539 2 274.317075 66.0571052 47.4159606 0.19 538
540 2 273.943059 65.5107366 47.4054683 0.19 539
541 2 273.629676 64.851056 47.4894374 0.19 540
542 2 273.063549 63.9881063 47.5604249 0.19 541
543 2 272.706613 63.2969742 47.673903 0.19 542
544 2 272.402106 62.5082688 47.7352572 0.19 543
545 2 272.255538 61.3059663 47.9161181 0.19 544
546 2 272.373661 61.2892913 47.6549813 0.19 545
547 2 272.614174 61.0102511 47.6830105 0.19 546
548 2 272.803062 60.7460963 47.8082191 0.19 547
549 2 272.713943 60.7895256 47.9352285 0.19 548
550 2 272.255538 61.3059663 47.9161181 0.19 549
551 2 271.649504 60.9641862 47.4506143 0.19 550
552 2 271.260511 60.5373916 47.2084627 0.19 551
553 2 271.106302 60.0856426 47.0633273 0.19 552
554 2 271.030692 59.6189136 46.9560679 0.19 553
555 2 270.95586 59.1329716 46.8646937 0.19 554
556 2 270.804256 58.6054795 46.7826 0.19 555
557 2 270.421472 57.9734703 46.7119535 0.19 556
558 2 269.418784 57.1890446 46.3859256 0.19 557
559 2 270.561626 57.1940975 46.3526006 0.19 558
560 2 271.222014 57.0889442 46.1545256 0.19 559
561 2 271.650675 57.0891649 45.9232538 0.19 560
562 2 271.870939 57.0448238 45.6717736 0.19 561
563 2 271.694856 57.2318495 45.4765612 0.19 562
564 2 271.362733 57.2737814 45.3690585 0.19 563
565 2 270.951648 57.2419848 45.2757449 0.19 564
566 2 270.459838 57.1343168 45.1375597 0.19 565
567 2 269.80496 56.8722699 44.8501409 0.19 566
568 2 269.762318 56.8364194 45.3668862 0.19 567
569 2 269.666288 57.0039371 45.8421286 0.19 568
570 2 269.418784 57.1890446 46.3859256 0.19 569
571 2 268.613927 57.0128341 46.6008221 0.19 570
572 2 267.810678 56.4843602 46.4495526 0.19 571
573 2 267.526189 56.6439954 46.9511013 0.19 572
574 2 267.353178 56.7539607 47.3355378 0.19 573
575 2 267.118513 56.5710004 47.6180383 0.19 574
576 2 266.977213 56.5269116 47.9147458 0.19 575
577 2 266.780482 56.694416 48.2389967 0.19 576
578 2 266.733201 56.9116587 48.5741686 0.19 577
579 2 266.788217 57.0433293 48.8855763 0.19 578
580 2 266.993456 57.337866 49.2010076 0.19 579
581 2 267.152968 57.7157343 49.440023 0.19 580
582 2 267.433598 58.0883932 49.7560603 0.19 581
583 2 269.180594 57.1748394 47.0297877 0.19 570
584 2 269.097125 57.0621057 47.4229176 0.19 583
585 2 269.078526 56.8567738 47.6768123 0.19 584
586 2 269.09997 56.4720724 47.7646795 0.19 585
587 2 269.17016 56.1112592 47.5780969 0.19 586
588 2 268.954842 55.7373958 47.264544 0.19 587
589 2 268.644537 55.3573963 46.9077826 0.19 588
590 2 270.490938 57.5924622 47.2187833 0.19 570
591 2 271.409181 57.7304744 47.7741035 0.19 590
592 2 271.862364 58.128572 48.6002497 0.19 591
593 2 272.291229 58.7377013 49.2461254 0.19 592
594 2 271.93331 59.6324684 48.9034521 0.19 593
595 2 271.645851 60.2814633 48.6388524 0.19 594
596 2 271.557148 60.777843 48.4087949 0.19 595
597 2 271.584543 61.0384274 48.1761579 0.19 596
598 2 271.758382 61.2011971 47.9841207 0.19 597
599 2 272.255538 61.3059663 47.9161181 0.19 598
600 2 272.412803 62.1282983 48.3593651 0.19 599
601 2 272.731709 62.5278576 48.7212147 0.19 600
602 2 273.120989 62.5590064 48.9821315 0.19 601
603 2 273.557169 62.3581493 49.1045755 0.19 602
604 2 274.063037 62.15403 49.2671667 0.19 603
605 2 274.730806 62.1711465 49.6867979 0.19 604
606 2 275.076981 62.8558718 49.3491894 0.19 605
607 2 274.953592 63.0432202 49.0170066 0.19 606
608 2 274.650138 63.2605542 48.7339459 0.19 607
609 2 274.277993 63.6180195 48.5143381 0.19 608
610 2 273.880637 63.9193202 48.3558983 0.19 609
611 2 273.473674 64.0384211 48.0433348 0.19 610
612 2 273.063549 63.9881063 47.5604249 0.19 611
613 2 275.391342 63.0588449 50.2059966 0.19 605
614 2 275.887948 63.7014285 50.4112227 0.19 613
615 2 276.304081 64.2890514 50.4100849 0.19 614
616 2 276.645191 64.8301153 50.3765788 0.19 615
617 2 276.840968 65.2877663 50.4525388 0.19 616
618 2 277.088206 65.6839548 50.6375657 0.19 617
619 2 277.217236 66.0951829 50.7483283 0.19 618
620 2 277.358351 66.5018307 50.8203344 0.19 619
621 2 277.65377 66.8810761 50.8498627 0.19 620
622 2 277.983717 67.1741158 50.7720503 0.19 621
623 2 278.264074 67.5362556 50.7626054 0.19 622
624 2 278.358641 67.8948478 50.719327 0.19 623
625 2 278.361652 68.1859185 50.5246217 0.19 624
626 2 278.277714 68.14952 50.1810105 0.19 625
627 2 278.025403 68.042163 49.6909913 0.19 626
628 2 278.038893 68.6901758 49.5121546 0.19 627
629 2 278.066516 69.0071767 49.2753761 0.19 628
630 2 278.136888 69.1812792 49.014902 0.19 629
631 2 278.32159 69.2565598 48.7411461 0.19 630
632 2 278.391242 69.1690998 48.4343962 0.19 631
633 2 278.418108 69.1261733 48.1340262 0.19 632
634 2 278.43176 69.3818103 47.8859634 0.19 633
635 2 278.843723 69.094775 47.5566309 0.19 634
636 2 278.423658 68.4856008 46.8467662 0.19 635
637 2 278.426211 68.2274954 47.388482 0.19 636
638 2 276.360622 68.9005443 47.7206253 0.19 637
639 2 276.776659 70.0282833 47.3517501 0.19 638
640 2 277.185798 69.3116668 46.9457923 0.19 639
641 2 277.602043 69.6263331 47.4214099 0.19 640
642 2 278.017052 69.6455655 47.6604832 0.19 641
643 2 278.43176 69.3818103 47.8859634 0.19 642
644 2 278.012741 67.0948399 47.7599237 0.19 638
645 2 276.360622 68.9005443 47.7206253 0.19 644
646 2 276.358743 67.3474919 48.0299509 0.19 645
647 2 275.944933 66.8982457 47.9316198 0.19 646
648 2 278.019111 67.5725665 48.7258231 0.19 645
649 2 278.020874 67.4441685 48.9971573 0.19 648
650 2 277.865604 67.0912508 49.0289667 0.19 649
651 2 277.55373 66.9429198 48.8964646 0.19 650
652 2 277.190559 67.1676848 48.8337839 0.19 651
653 2 276.827563 67.5719859 48.7213429 0.19 652
654 2 276.516272 68.141745 48.3895415 0.19 653
655 2 276.360622 68.9005443 47.7206253 0.19 654
656 2 278.023149 67.7441331 49.3441719 0.19 649
657 2 278.025403 68.042163 49.6909913 0.19 656
658 2 274.732747 61.3954506 49.2539287 0.19 605
659 2 275.152031 60.8389541 49.4745007 0.19 658
660 2 275.077924 60.3250443 49.4657249 0.19 659
661 2 274.926635 59.748482 49.5270943 0.19 660
662 2 274.540109 59.1103252 49.5228839 0.19 661
663 2 273.942316 58.2474848 49.5529412 0.19 662
664 2 273.478666 58.2949962 49.4976736 0.19 663
665 2 272.963122 58.4119269 49.4140676 0.19 664
666 2 272.291229 58.7377013 49.2461254 0.19 665
667 2 273.091496 60.4032024 48.9904439 0.19 666
668 2 272.255538 61.3059663 47.9161181 0.19 667
669 2 272.585437 59.0296467 49.7125886 0.19 666
670 2 272.759999 59.3721373 49.9815898 0.19 669
671 2 272.994071 59.6507733 50.2422237 0.19 670
672 2 273.526763 59.6880536 50.6746333 0.19 671
673 2 273.434934 60.5896889 50.3596689 0.19 672
674 2 273.681216 61.2594721 50.1505587 0.19 673
675 2 274.107341 61.7721419 50.0083294 0.19 674
676 2 274.730806 62.1711465 49.6867979 0.19 675
677 2 275.198184 61.7434395 49.6350622 0.19 676
678 2 275.304217 61.2979596 49.562479 0.19 677
679 2 275.152031 60.8389541 49.4745007 0.19 678
680 2 273.995175 59.0327078 50.4367971 0.19 672
681 2 274.099081 58.5887463 50.0677415 0.19 680
682 2 273.942316 58.2474848 49.5529412 0.19 681
683 2 273.78075 59.9172183 50.6161719 0.19 672
684 2 273.885911 59.7781782 50.6719306 0.19 683
685 2 273.526763 59.6880536 50.6746333 0.19 684
686 2 263.19067 54.7506702 48.7592091 0.19 351
687 2 262.571633 55.4304417 48.8413159 0.19 686
688 2 262.240659 56.0477947 48.7532852 0.19 687
689 2 261.885245 56.6312459 48.6049221 0.19 688
690 2 261.561687 57.1912416 48.4649822 0.19 689
691 2 261.35392 57.7144979 48.4081817 0.19 690
692 2 261.060712 58.2559865 48.2878664 0.19 691
693 2 260.792195 58.7854652 48.1958134 0.19 692
694 2 260.679232 59.2599953 48.2490921 0.19 693
695 2 260.61217 59.688819 48.4083796 0.19 694
696 2 260.527007 60.1536493 48.4565998 0.19 695
697 2 260.343406 60.6576335 48.3500449 0.19 696
698 2 260.273076 61.1359163 48.1875304 0.19 697
699 2 260.246693 61.4898318 47.996046 0.19 698
700 2 260.236017 61.9561086 47.8667646 0.19 699
701 2 260.229345 62.4238573 47.8594024 0.19 700
702 2 260.220375 62.9020588 47.8730466 0.19 701
703 2 260.196542 63.2930048 48.1094017 0.19 702
704 2 260.136967 63.6488862 48.4294238 0.19 703
705 2 259.985449 63.9886789 48.778445 0.19 704
706 2 259.98459 64.3252944 49.1444374 0.19 705
707 2 260.138293 64.6618848 49.5195859 0.19 706
708 2 260.213536 64.9946517 49.8929398 0.19 707
709 2 263.213023 52.6973843 48.5456746 0.19 351
710 2 262.561499 52.1477358 48.7067718 0.19 709
711 2 262.083145 51.7240698 48.8664271 0.19 710
712 2 261.66551 51.6179771 48.993138 0.19 711
713 2 261.285794 51.7361519 49.2308583 0.19 712
714 2 260.965172 51.8390463 49.4633854 0.19 713
715 2 260.767612 52.1556776 49.6494979 0.19 714
716 2 260.50303 52.6348027 49.6053558 0.19 715
717 2 260.331452 53.1632414 49.5108581 0.19 716
718 2 260.107166 53.6707404 49.4782051 0.19 717
719 2 260.023776 54.0764272 49.6934715 0.19 718
720 2 260.002733 54.4254401 49.9978851 0.19 719
721 2 260.02858 54.7084255 50.3221332 0.19 720
722 2 260.133113 54.8522869 50.6170728 0.19 721
723 2 260.413402 55.1192838 50.8901178 0.19 722
724 2 260.759726 55.4139882 51.0274475 0.19 723
725 2 261.135056 55.5512978 51.0659178 0.19 724
726 2 261.517684 55.6582855 51.0282054 0.19 725
727 2 261.893223 55.8300165 50.8600087 0.19 726
728 2 262.248434 56.1076955 50.6622486 0.19 727
729 2 262.561785 56.1692174 50.4186222 0.19 728
730 2 262.75691 55.9444 50.1516798 0.19 729
731 2 263.025538 55.560484 49.967166 0.19 730
732 2 263.227498 55.0883867 49.7468285 0.19 731
733 2 263.552105 54.5275147 49.3569641 0.19 732
734 2 264.30966 53.7902893 48.4966944 0.19 733
735 2 265.261671 53.9040754 48.8763582 0.19 734
736 2 265.561939 54.1619093 49.2454477 0.19 735
737 2 265.511147 54.4584303 49.6017147 0.19 736
738 2 265.097774 54.7314309 49.3213766 0.19 737
739 2 264.692354 54.7081259 48.9885286 0.19 738
740 2 264.30966 53.7902893 48.4966944 0.19 739
741 2 265.206961 51.8089224 49.7405834 0.19 740
742 2 265.63421 51.2311097 49.9745828 0.19 741
743 2 265.680099 51.3345693 50.2123214 0.19 742
744 2 265.759065 51.6587291 50.3993789 0.19 743
745 2 265.955599 52.1625005 50.3554242 0.19 744
746 2 266.098078 52.7267578 50.2191813 0.19 745
747 2 266.357045 53.3178603 50.0616813 0.19 746
748 2 265.933406 53.8885719 49.8308981 0.19 747
749 2 265.511147 54.4584303 49.6017147 0.19 748
750 2 266.684068 52.7525456 50.2669381 0.19 747
751 2 266.913269 52.1936722 50.4456747 0.19 750
752 2 266.847805 51.6554519 50.5430286 0.19 751
753 2 266.793054 51.2234502 50.4756961 0.19 752
754 2 266.677221 50.9479485 50.2551578 0.19 753
755 2 266.380378 50.9183857 50.0270556 0.19 754
756 2 266.016862 51.0124575 49.8780986 0.19 755
757 2 265.63421 51.2311097 49.9745828 0.19 756
758 2 250.698591 45.5780177 51.6488782 0.19 322
759 2 251.089781 45.809472 51.7020034 0.19 758
760 2 251.468014 46.1805463 51.6462114 0.19 759
761 2 251.817123 46.4043894 51.6338623 0.19 760
762 2 252.095713 46.192886 51.5759872 0.19 761
763 2 252.172358 45.8307603 51.4782423 0.19 762
764 2 252.113246 45.4594292 51.3134988 0.19 763
765 2 251.850391 45.2121048 50.9879715 0.19 764
766 2 251.517606 45.2195813 50.5371528 0.19 765
767 2 244.038565 49.5638772 54.0007961 0.19 307
768 2 243.658769 49.7705223 54.0196251 0.19 767
769 2 243.280451 50.0456224 54.0500037 0.19 768
770 2 242.900796 50.1530546 54.065488 0.19 769
771 2 242.520877 50.2145548 54.0925542 0.19 770
772 2 242.141289 50.3067884 54.1690058 0.19 771
773 2 241.762668 50.5381523 54.3818709 0.19 772
774 2 244.247882 54.6074697 60.6120094 0.19 286
775 2 244.068939 54.2607609 60.2408627 0.19 774
776 2 243.987668 53.9090949 59.8712984 0.19 775
777 2 243.914383 53.5517558 59.4993866 0.19 776
778 2 243.76797 53.1841683 59.1184851 0.19 777
779 2 243.774032 52.792915 58.721465 0.19 778
780 2 243.932251 52.3460744 58.2758101 0.19 779
781 2 244.015305 51.7560817 57.6910227 0.19 780
782 2 243.881356 51.3384988 58.1312175 0.19 781
783 2 243.996283 50.7960727 58.4417958 0.19 782
784 2 244.096554 50.2514175 58.7071172 0.19 783
785 2 244.28716 49.8367596 58.9752456 0.19 784
786 2 244.383121 49.8150199 59.2901583 0.19 785
787 2 244.821834 56.1974062 62.428147 0.19 269
788 2 244.733634 56.1263733 62.071634 0.19 787
789 2 244.709371 55.7306517 61.6204663 0.19 788
790 2 244.332585 54.952334 60.9808299 0.19 789
791 2 249.088679 58.3562002 64.6550576 0.19 260
792 2 249.560957 58.6562869 64.4239683 0.19 791
793 2 249.982005 58.8167409 64.0357759 0.19 792
794 2 250.387231 58.8665108 63.3787231 0.19 793
795 2 249.976733 58.2595813 63.0308171 0.19 794
796 2 249.917562 57.8215284 62.8023374 0.19 795
797 2 250.13665 57.5800873 62.5433846 0.19 796
798 2 250.454753 57.6287947 62.3484263 0.19 797
799 2 250.804086 57.8840313 62.296938 0.19 798
800 2 250.996793 57.5982965 61.9478014 0.19 799
801 2 250.981121 57.3570912 61.6017979 0.19 800
802 2 250.732794 57.249447 61.2783647 0.19 801
803 2 250.400995 57.0315196 60.9531882 0.19 802
804 2 250.036838 56.8133344 60.6795403 0.19 803
805 2 249.657887 56.7053465 60.5623481 0.19 804
806 2 249.274982 56.5952348 60.497456 0.19 805
807 2 248.894302 56.3669245 60.4329131 0.19 806
808 2 248.510107 56.2564606 60.3961297 0.19 807
809 2 248.125338 56.1474342 60.3626919 0.19 808
810 2 247.741278 55.9235944 60.3114244 0.19 809
811 2 247.346276 55.8283647 60.2819005 0.19 810
812 2 246.929914 55.7600103 60.2564386 0.19 811
813 2 246.459754 55.6428056 60.2214674 0.19 812
814 2 245.849117 55.350774 60.1541033 0.19 813
815 2 250.836444 58.6970748 62.2802621 0.19 799
816 2 250.934112 59.2639575 62.3760058 0.19 815
817 2 251.208225 59.698275 62.6008136 0.19 816
818 2 251.547944 60.1154488 62.8024119 0.19 817
819 2 251.911915 60.482931 63.0910184 0.19 818
820 2 251.952149 61.0578278 62.8901297 0.19 819
821 2 252.050891 61.6257476 62.6958933 0.19 820
822 2 252.323851 62.1797387 62.5201447 0.19 821
823 2 252.664489 62.7043525 62.3793501 0.19 822
824 2 253.032019 63.1576246 62.32397 0.19 823
825 2 253.406823 63.5540236 62.2070792 0.19 824
826 2 253.7786 63.7269892 62.1021768 0.19 825
827 2 254.120777 63.8502236 61.8912596 0.19 826
828 2 254.380434 63.9218609 61.6317744 0.19 827
829 2 254.421906 63.8883583 61.3323189 0.19 828
830 2 254.679573 64.0303536 61.0663879 0.19 829
831 2 255.016488 64.3652364 60.8364261 0.19 830
832 2 255.381612 64.6661399 60.600694 0.19 831
833 2 255.744362 65.1088804 60.3911277 0.19 832
834 2 256.076952 65.5747814 60.1853354 0.19 833
835 2 256.319207 65.9691817 59.9640126 0.19 834
836 2 256.318578 66.126374 59.6915885 0.19 835
837 2 256.46967 66.5161452 59.4674043 0.19 836
838 2 256.528521 66.968016 59.2525334 0.19 837
839 2 256.555871 67.3772676 59.029117 0.19 838
840 2 256.579121 67.5973983 58.7702405 0.19 839
841 2 256.61987 67.7250687 58.4945848 0.19 840
842 2 256.717081 67.7642948 58.2039353 0.19 841
843 2 256.567851 67.6265335 57.8724606 0.19 842
844 2 251.478787 60.1453979 63.2873694 0.19 819
845 2 251.003428 59.5963679 63.4082169 0.19 844
846 2 250.387231 58.8665108 63.3787231 0.19 845
847 2 250.782357 58.6716685 62.7402606 0.19 846
848 2 250.804086 57.8840313 62.296938 0.19 847
849 2 245.080073 55.3883294 63.2618778 0.19 244
850 2 244.728761 54.0727415 62.7337556 0.19 849
851 2 244.342861 55.3940827 65.7376427 0.19 236
852 2 244.759084 55.6014542 65.0751234 0.19 851
853 2 244.85735 55.7830055 64.6171306 0.19 852
854 2 244.739761 55.9749308 64.1974292 0.19 853
855 2 244.294017 56.2226605 63.6884183 0.19 854
856 2 243.185301 55.8843509 66.0686587 0.19 236
857 2 242.849033 55.7401443 65.5722152 0.19 856
858 2 242.579194 55.4788145 65.1524127 0.19 857
859 2 242.47682 55.1695234 64.7635975 0.19 858
860 2 242.430077 54.8422364 64.3855284 0.19 859
861 2 246.117447 53.4507194 66.1467784 0.19 225
862 2 246.168124 53.2500955 65.7990709 0.19 861
863 2 246.095956 53.2685987 65.4827381 0.19 862
864 2 245.83377 53.371057 65.1755901 0.19 863
865 2 245.508626 53.5017709 64.8717924 0.19 864
866 2 245.338461 56.2353693 67.9086301 0.19 222
867 2 246.259029 56.1217943 68.3799076 0.19 866
868 2 246.827817 55.7581666 68.7107804 0.19 867
869 2 247.204915 55.4140765 69.0002307 0.19 868
870 2 247.373039 54.8968347 69.2323547 0.19 869
871 2 247.478941 54.3244013 69.4146919 0.19 870
872 2 247.607664 53.7669377 69.504417 0.19 871
873 2 247.875846 53.1610299 69.6654309 0.19 872
874 2 247.712201 52.9962887 69.3145445 0.19 873
875 2 247.770237 53.0122056 68.9955205 0.19 874
876 2 247.727264 53.066903 68.6809676 0.19 875
877 2 247.54781 53.0599817 68.354811 0.19 876
878 2 247.437221 53.3295486 68.0725925 0.19 877
879 2 247.302069 53.4901995 67.7738193 0.19 878
880 2 247.014163 53.5488579 67.4567336 0.19 879
881 2 246.66883 53.9052737 67.1844505 0.19 880
882 2 246.50459 54.5527205 66.9613638 0.19 881
883 2 246.193026 55.1965672 66.7354848 0.19 882
884 2 245.826112 55.83628 66.5086172 0.19 883
885 2 245.440432 56.4711612 66.2814792 0.19 884
886 2 246.293604 53.4112064 67.1012963 0.19 881
887 2 245.897495 53.7248455 66.5027344 0.19 886
888 2 247.894204 52.5210852 69.8637484 0.19 873
889 2 247.911006 51.8944417 70.0356181 0.19 888
890 2 247.924529 51.3190104 70.1276901 0.19 889
891 2 247.93905 50.7286376 70.3083686 0.19 890
892 2 247.952592 50.2055684 70.5342301 0.19 891
893 2 247.963185 49.9042478 70.8073171 0.19 892
894 2 247.972986 49.6862653 71.0985679 0.19 893
895 2 247.982737 49.4958823 71.396249 0.19 894
896 2 242.916779 61.5063639 70.193533 0.19 212
897 2 243.250704 60.9100255 70.4274958 0.19 896
898 2 243.463838 60.298644 70.6583159 0.19 897
899 2 243.74152 59.6549026 70.8867965 0.19 898
900 2 243.949253 58.9378005 71.1046208 0.19 899
901 2 243.883547 58.0369837 71.2927938 0.19 900
902 2 244.459062 57.7776198 71.1402943 0.19 901
903 2 244.82457 57.7332587 70.8937648 0.19 902
904 2 244.969371 57.7119571 70.6014245 0.19 903
905 2 245.046049 57.5412152 70.2704976 0.19 904
906 2 244.898826 57.4825155 69.8610096 0.19 905
907 2 244.61247 57.2134017 69.3411293 0.19 906
908 2 244.275696 56.7787392 68.5664846 0.19 907
909 2 243.55891 55.5756788 67.0604419 0.19 908
910 2 242.265802 54.9121475 67.7541403 0.19 909
911 2 241.551427 54.6542628 68.0497965 0.19 910
912 2 241.080434 54.5497824 68.2378147 0.19 911
913 2 240.76168 54.4917638 68.5063604 0.19 912
914 2 240.649857 54.5759342 68.8242201 0.19 913
915 2 240.639499 54.5486894 69.137353 0.19 914
916 2 240.713153 54.5406835 69.4578727 0.19 915
917 2 240.937063 54.7019258 69.8048566 0.19 916
918 2 241.333006 54.5394331 69.4651462 0.19 917
919 2 241.738108 54.5524988 69.1575339 0.19 918
920 2 242.184246 54.6005343 68.8740651 0.19 919
921 2 242.737394 54.7353069 68.3301004 0.19 920
922 2 243.55891 55.5756788 67.0604419 0.19 921
923 2 244.843101 57.1812248 68.3327752 0.19 922
924 2 245.571538 57.8050202 68.8518984 0.19 923
925 2 246.086752 58.1024988 69.1299156 0.19 924
926 2 246.517865 58.3792318 69.4373648 0.19 925
927 2 246.918712 58.5971564 69.7058887 0.19 926
928 2 247.312271 58.6604761 69.8287353 0.19 927
929 2 247.704612 58.6369851 69.9211451 0.19 928
930 2 248.099972 58.5067053 70.0676224 0.19 929
931 2 248.497665 58.2861152 70.1100247 0.19 930
932 2 248.890321 58.220912 70.153305 0.19 931
933 2 249.280765 58.2466431 70.2323584 0.19 932
934 2 249.668892 58.3885375 70.4175307 0.19 933
935 2 250.059374 58.4661109 70.5183532 0.19 934
936 2 250.450413 58.5546657 70.6270059 0.19 935
937 2 250.839875 58.7391445 70.8430606 0.19 936
938 2 251.231225 58.8798971 71.0077404 0.19 937
939 2 251.62104 59.1122733 71.27673 0.19 938
940 2 252.010041 59.2513367 71.0041644 0.19 939
941 2 252.400141 59.3827928 70.7468656 0.19 940
942 2 252.791965 59.4934574 70.5333119 0.19 941
943 2 253.187226 59.5505569 70.434604 0.19 942
944 2 253.583194 59.6048694 70.3423956 0.19 943
945 2 253.977256 59.7033036 70.1550348 0.19 944
946 2 251.571128 58.9707934 71.5717521 0.19 939
947 2 251.463886 58.8275421 71.8662199 0.19 946
948 2 251.579892 58.6875931 72.1658656 0.19 947
949 2 251.631328 58.5460005 72.4647087 0.19 948
950 2 251.661381 58.4034014 72.7636833 0.19 949
951 2 244.341851 55.4631994 69.3034613 0.19 922
952 2 243.980301 54.8233771 69.5262477 0.19 951
953 2 243.643356 54.553451 69.805992 0.19 952
954 2 243.344356 54.1640148 70.0701637 0.19 953
955 2 243.145984 53.9155954 70.3572362 0.19 954
956 2 242.842385 53.7212591 70.6522188 0.19 955
957 2 242.504026 53.5442337 70.9505607 0.19 956
958 2 242.11378 53.7582416 70.6522651 0.19 957
959 2 241.722802 54.0191422 70.3614045 0.19 958
960 2 241.328345 54.4205654 70.091329 0.19 959
961 2 240.937063 54.7019258 69.8048566 0.19 960
962 2 242.358039 53.5010566 71.2702363 0.19 957
963 2 242.438698 53.5731831 71.6081868 0.19 962
964 2 242.448719 53.4991434 71.9248951 0.19 963
965 2 242.389339 53.368768 72.2325221 0.19 964
966 2 242.192257 53.2160526 72.5337151 0.19 965
967 2 242.032701 53.0508331 72.8260205 0.19 966
968 2 241.74182 52.8741337 73.0959673 0.19 967
969 2 241.400543 52.6735086 73.3087407 0.19 968
970 2 241.038917 52.4129527 73.371397 0.19 969
971 2 240.665236 52.3351086 73.4176053 0.19 970
972 2 240.286956 52.3594111 73.4937133 0.19 971
973 2 239.906445 52.5062148 73.6753397 0.19 972
974 2 239.525653 52.5812198 73.7666278 0.19 973
975 2 244.261504 55.0471842 69.8668803 0.19 952
976 2 244.446953 55.1662259 70.1699801 0.19 975
977 2 244.714034 55.4560776 70.4374617 0.19 976
978 2 244.952701 55.8778698 70.5589826 0.19 977
979 2 245.032769 56.3707038 70.5796725 0.19 978
980 2 245.049977 56.9445016 70.4499283 0.19 979
981 2 245.046049 57.5412152 70.2704976 0.19 980
982 2 244.002768 57.7825865 71.7810332 0.19 901
983 2 243.840514 57.5811151 72.1505422 0.19 982
984 2 243.60932 57.383064 72.4734237 0.19 983
985 2 243.452273 57.1436968 72.774214 0.19 984
986 2 243.203033 56.7796679 73.0503547 0.19 985
987 2 242.967256 56.5562381 73.3451491 0.19 986
988 2 242.881587 56.4081608 73.6518947 0.19 987
989 2 242.849989 56.3476141 73.9716585 0.19 988
990 2 242.83022 56.4744311 74.3179536 0.19 989
991 0 231.781834 65.8469953 78.5671297 0.19 178
992 0 232.27677 65.5506482 78.520065 0.19 991
993 0 232.693842 65.4694682 78.3115562 0.19 992
994 0 233.073798 65.3731386 78.0290616 0.19 993
995 0 233.395243 65.415777 77.7416253 0.19 994
996 0 233.604001 65.489231 77.4586001 0.19 995
997 0 233.9211 65.52178 77.2017371 0.19 996
998 0 234.288298 65.3950678 77.0101413 0.19 997
999 0 234.660098 65.3779363 76.7412123 0.19 998
1000 0 235.032859 65.3022557 76.4224135 0.19 999
1001 0 235.378643 65.345147 76.0890875 0.19 1000
1002 0 235.667526 65.3988343 75.7043642 0.19 1001
1003 0 235.787652 65.7694077 75.2392674 0.19 1002
1004 0 224.994517 64.8792094 82.0348903 0.19 149
1005 0 225.397506 64.7334455 81.7336106 0.19 1004
1006 0 225.789522 64.737812 81.4987818 0.19 1005
1007 0 226.179986 64.7446776 81.3941657 0.19 1006
1008 0 226.56982 64.7545667 81.3038057 0.19 1007
1009 0 226.959096 64.7713486 81.126084 0.19 1008
1010 0 227.35613 64.6594166 80.980878 0.19 1009
1011 0 227.742909 64.701643 80.7600379 0.19 1010
1012 0 228.126247 64.7886656 80.5404639 0.19 1011
1013 0 228.510417 64.8562457 80.3997426 0.19 1012
1014 0 228.890935 64.9672978 80.186413 0.19 1013
1015 0 229.269966 65.0820396 79.9841707 0.19 1014
1016 0 229.648865 65.1646611 79.8872678 0.19 1015
1017 0 230.018339 65.2931933 79.7882566 0.19 1016
1018 0 230.359508 65.5912465 79.5780306 0.19 1017
1019 0 230.661952 65.8081452 79.290457 0.19 1018
1020 0 230.851131 66.011056 78.9332811 0.19 1019
1021 0 231.127695 66.2579403 78.4550693 0.19 1020
1022 0 207.694279 67.2075032 85.2802168 0.19 112
1023 0 207.277383 67.1232058 85.2481712 0.19 1022
1024 0 206.866033 66.9240402 85.203033 0.19 1023
1025 0 206.448618 66.8116353 85.1668745 0.19 1024
1026 0 206.031041 66.6823466 85.1283205 0.19 1025
1027 3 205.619593 66.4153448 85.0739559 0.19 1026
1028 3 205.600355 65.9340988 85.2623555 0.19 1027
1029 3 205.551359 65.5038083 85.3576113 0.19 1028
1030 3 205.404289 65.0913731 85.4988141 0.19 1029
1031 3 205.005166 64.8202928 85.5455169 0.19 1030
1032 3 204.376258 64.9658537 85.2906964 0.19 1031
1033 3 204.161327 65.5677955 84.8902896 0.19 1032
1034 3 204.157171 66.1576994 84.503336 0.19 1033
1035 3 203.938449 66.7800793 83.9949847 0.19 1034
1036 3 204.616097 66.7591196 83.985075 0.19 1035
1037 3 205.112604 66.6950519 83.909632 0.19 1036
1038 3 205.497676 66.5126982 83.6670024 0.19 1037
1039 3 205.700445 66.280665 83.3542149 0.19 1038
1040 3 205.894984 66.0304721 83.0234677 0.19 1039
1041 3 206.247941 65.7782362 82.7080269 0.19 1040
1042 3 206.659319 65.5274278 82.4293647 0.19 1041
1043 3 207.088997 65.2839902 82.2448216 0.19 1042
1044 3 207.522978 65.1925962 81.9872077 0.19 1043
1045 3 207.964157 65.0177445 81.6915729 0.19 1044
1046 3 203.904998 66.8592515 83.6643537 0.19 1035
1047 3 203.829021 66.8836685 83.3257675 0.19 1046
1048 3 203.605667 67.1438391 83.0058669 0.19 1047
1049 3 203.454292 67.3830468 82.6888674 0.19 1048
1050 3 203.216382 67.7103456 82.3774785 0.19 1049
1051 3 203.099793 67.9380787 82.063034 0.19 1050
1052 3 203.489966 66.9577254 84.180932 0.19 1035
1053 3 203.051178 67.0600792 84.2134497 0.19 1052
1054 3 202.613947 67.2003528 84.1534147 0.19 1053
1055 3 202.193175 67.1316763 83.9253837 0.19 1054
1056 3 202.1324 67.5770471 83.5935693 0.19 1055
1057 3 202.022439 67.9365396 83.2078328 0.19 1056
1058 3 201.745289 68.4378484 82.7039421 0.19 1057
1059 3 201.426335 67.1023445 84.111847 0.19 1055
1060 3 200.349365 66.7863274 84.1451197 0.19 1059
1061 3 199.131356 67.1070681 84.2848761 0.19 1060
1062 3 198.382213 67.3737317 84.3372109 0.19 1061
1063 3 197.820184 67.4678096 84.3403815 0.19 1062
1064 3 197.328863 67.4996386 84.3292387 0.19 1063
1065 3 196.862996 67.517982 84.3244908 0.19 1064
1066 3 196.403468 67.5590944 84.3533931 0.19 1065
1067 3 195.938246 67.6832241 84.4770169 0.19 1066
1068 3 195.48069 67.7591099 84.4836651 0.19 1067
1069 3 195.023636 67.8828438 84.4122929 0.19 1068
1070 3 194.552323 68.0717633 84.5442251 0.19 1069
1071 3 194.539857 68.6039191 84.2708102 0.19 1070
1072 3 194.449923 70.3413357 84.1363789 0.19 1071
1073 3 193.744689 70.2742894 83.475025 0.19 1072
1074 3 193.191403 70.2042369 83.2186626 0.19 1073
1075 3 192.693546 70.0915833 83.1415138 0.19 1074
1076 3 192.210386 69.8514228 83.1979166 0.19 1075
1077 3 191.700964 69.8005517 83.2045799 0.19 1076
1078 3 191.117033 69.9178245 83.2000155 0.19 1077
1079 3 190.336067 70.3512641 83.2112832 0.19 1078
1080 3 190.185924 70.3173495 82.6834991 0.19 1079
1081 3 189.842046 70.4137049 82.3107259 0.19 1080
1082 3 189.415105 70.6531544 82.0703896 0.19 1081
1083 3 188.957884 70.7845085 82.0266185 0.19 1082
1084 3 188.478202 70.9774104 82.1694053 0.19 1083
1085 3 188.021537 71.0560471 81.8174171 0.19 1084
1086 3 186.112071 71.8334762 81.4459243 0.19 1085
1087 3 185.340049 71.9461975 81.4516345 0.19 1086
1088 3 184.756547 71.8406245 81.4936079 0.19 1087
1089 3 184.245604 71.4531016 81.6529727 0.19 1088
1090 3 183.755428 70.9695257 81.8520515 0.19 1089
1091 3 183.483971 70.5300609 81.7620085 0.19 1090
1092 3 183.394709 70.1155705 81.6631985 0.19 1091
1093 3 183.381851 69.7328601 81.4995177 0.19 1092
1094 3 183.399484 69.3068477 81.4692186 0.19 1093
1095 3 183.449191 68.8334162 81.5847766 0.19 1094
1096 3 183.584091 68.3759055 81.685426 0.19 1095
1097 3 183.447619 67.8483201 81.8790761 0.19 1096
1098 3 183.388199 67.3129988 82.1198531 0.19 1097
1099 3 183.357008 66.7756292 82.3726866 0.19 1098
1100 3 183.335986 66.2418777 82.6147524 0.19 1099
1101 3 183.320017 65.72316 82.8126328 0.19 1100
1102 3 183.312959 64.8172132 82.8431926 0.19 1101
1103 3 184.330344 65.1634503 82.269075 0.19 1102
1104 3 184.35411 64.8503554 81.9031352 0.19 1103
1105 3 184.859237 65.0230265 81.6169185 0.19 1104
1106 3 184.882161 64.7087869 81.2512062 0.19 1105
1107 3 184.783214 64.3246465 80.871442 0.19 1106
1108 3 184.561461 63.8694592 80.4776393 0.19 1107
1109 3 183.97179 63.2033902 80.0419053 0.19 1108
1110 3 183.455667 62.592262 80.2810268 0.19 1109
1111 3 183.97179 63.2033902 80.0419053 0.19 1110
1112 3 184.091785 63.4230407 80.7523259 0.19 1111
1113 3 184.394123 63.7695045 81.1702318 0.19 1112
1114 3 184.713494 64.2134406 81.3148059 0.19 1113
1115 3 184.882161 64.7087869 81.2512062 0.19 1114
1116 3 184.076217 64.8909912 81.5590007 0.19 1104
1117 3 183.983351 64.9106327 81.223364 0.19 1116
1118 3 183.960734 64.8129314 80.8797226 0.19 1117
1119 3 183.963023 64.8164649 80.5495966 0.19 1118
1120 3 183.970899 64.8097461 80.2213352 0.19 1119
1121 3 183.970368 64.6712664 79.8847796 0.19 1120
1122 3 183.938701 64.5810819 79.567895 0.19 1121
1123 3 183.822142 64.3350867 79.2713478 0.19 1122
1124 3 183.482167 64.0074068 79.0629931 0.19 1123
1125 3 183.063601 63.7651196 78.8148546 0.19 1124
1126 3 182.61406 63.7502783 78.6758263 0.19 1125
1127 3 182.169291 64.0093107 78.5391446 0.19 1126
1128 3 181.74058 64.313744 78.5715226 0.19 1127
1129 3 181.37888 64.5924355 78.7931668 0.19 1128
1130 3 181.227335 64.8593737 79.0979105 0.19 1129
1131 3 181.156709 65.0578072 79.4291787 0.19 1130
1132 3 181.11955 65.063591 79.7565864 0.19 1131
1133 3 181.103524 64.9943725 80.0891982 0.19 1132
1134 3 181.117345 64.8934006 80.4408124 0.19 1133
1135 3 181.19993 64.7728528 80.8439748 0.19 1134
1136 3 181.459497 64.6256419 81.3826131 0.19 1135
1137 3 180.678667 64.7725628 81.256667 0.19 1136
1138 3 180.089651 64.7467858 81.0289127 0.19 1137
1139 3 179.56873 64.8990015 80.8697112 0.19 1138
1140 3 179.078754 65.0037806 80.6121461 0.19 1139
1141 3 179.093157 65.1033712 80.2904529 0.19 1140
1142 3 179.093643 65.1889345 79.9669495 0.19 1141
1143 3 179.053059 65.2331615 79.6373436 0.19 1142
1144 3 178.903498 65.1677938 79.2909836 0.19 1143
1145 3 178.467253 64.8153352 78.9005315 0.19 1144
1146 3 177.767966 64.2030762 78.4715608 0.19 1145
1147 3 177.317079 64.6678943 78.2176653 0.19 1146
1148 3 176.862417 65.1067816 78.0212539 0.19 1147
1149 3 176.400141 65.4675406 78.0008273 0.19 1148
1150 3 175.949069 65.7288897 78.1356645 0.19 1149
1151 3 175.081829 65.8291336 78.2058111 0.19 1150
1152 3 173.452402 66.4764673 78.0291813 0.19 1151
1153 3 174.460515 67.985319 77.8908708 0.19 1152
1154 3 175.401625 67.9671717 78.2951413 0.19 1153
1155 3 175.68604 68.3084583 78.5510268 0.19 1154
1156 3 175.800807 68.1842678 78.6328327 0.19 1155
1157 3 175.401625 67.9671717 78.2951413 0.19 1156
1158 3 175.374338 66.9867343 78.5457156 0.19 1157
1159 3 173.452402 66.4764673 78.0291813 0.19 1158
1160 3 172.386579 66.0559212 78.9049776 0.19 1159
1161 3 171.865903 65.9024635 79.1834826 0.19 1160
1162 3 171.531971 66.3727891 78.8688763 0.19 1161
1163 3 171.309398 66.802028 78.5712809 0.19 1162
1164 3 170.936077 67.0663565 78.2849772 0.19 1163
1165 3 170.49075 66.9113394 78.0617798 0.19 1164
1166 3 170.001023 66.5408162 78.0740823 0.19 1165
1167 3 170.451157 66.0181037 78.4118197 0.19 1166
1168 3 170.824834 63.7458418 78.6230779 0.19 1167
1169 3 171.917921 64.9264264 78.1299222 0.19 1168
1170 3 171.952407 64.2763639 77.4312978 0.19 1169
1171 3 171.807668 64.6467808 77.1179198 0.19 1170
1172 3 171.470354 64.8395784 76.7773506 0.19 1171
1173 3 171.067693 64.9748807 76.4273178 0.19 1172
1174 3 171.21445 64.7302054 76.191839 0.19 1173
1175 3 170.993492 64.5304343 76.0256481 0.19 1174
1176 3 170.649548 64.0989735 76.1202219 0.19 1175
1177 3 170.381178 63.5890511 76.3226639 0.19 1176
1178 3 169.967451 63.0413537 76.547018 0.19 1177
1179 3 170.739757 62.9624272 76.6894459 0.19 1178
1180 3 171.295331 63.1737317 76.9219767 0.19 1179
1181 3 171.705343 63.5223163 77.0939857 0.19 1180
1182 3 171.865152 63.8792473 77.3083583 0.19 1181
1183 3 171.952407 64.2763639 77.4312978 0.19 1182
1184 3 169.472071 63.7708713 76.8779047 0.19 1178
1185 3 169.99307 64.2419927 76.9488835 0.19 1184
1186 3 170.540123 64.8275301 76.702315 0.19 1185
1187 3 171.067693 64.9748807 76.4273178 0.19 1186
1188 3 170.475148 63.8378029 76.9623858 0.19 1185
1189 3 169.967451 63.0413537 76.547018 0.19 1188
1190 3 170.329479 62.4843673 78.6244091 0.19 1168
1191 3 169.921483 61.7523016 78.7938094 0.19 1190
1192 3 169.767898 61.4059791 79.0565632 0.19 1191
1193 3 169.757085 61.2128579 79.3590361 0.19 1192
1194 3 169.917741 61.0939051 79.6866689 0.19 1193
1195 3 169.946376 61.0045549 80.0096754 0.19 1194
1196 3 169.911848 60.9684305 80.3334581 0.19 1195
1197 3 169.819966 61.0626114 80.6638468 0.19 1196
1198 3 169.588764 61.0583553 80.9771518 0.19 1197
1199 3 169.528884 61.1050398 81.3078291 0.19 1198
1200 3 169.58764 60.9272255 81.6303926 0.19 1199
1201 3 169.360471 60.4228278 81.9055201 0.19 1200
1202 3 169.19259 59.6787754 82.1644767 0.19 1201
1203 3 169.608238 59.4995835 81.8481608 0.19 1202
1204 3 169.931026 59.4240165 81.5340608 0.19 1203
1205 3 169.936956 59.2219291 81.18778 0.19 1204
1206 3 170.128131 59.0537062 80.8581591 0.19 1205
1207 3 170.180051 59.0315077 80.5312137 0.19 1206
1208 3 170.102025 59.0196033 80.196697 0.19 1207
1209 3 170.280953 58.9336892 79.8746409 0.19 1208
1210 3 170.378072 58.9677307 79.5567415 0.19 1209
1211 3 170.447872 59.0418499 79.240411 0.19 1210
1212 3 169.104508 59.8062989 82.7088674 0.19 1202
1213 3 168.975967 59.8523357 83.1205611 0.19 1212
1214 3 168.718713 59.9755518 83.4902252 0.19 1213
1215 3 168.579144 60.0148052 83.8662348 0.19 1214
1216 3 168.454295 60.121386 84.3016832 0.19 1215
1217 3 168.714765 60.1166722 84.9063526 0.19 1216
1218 3 169.654008 60.1098138 85.9581904 0.19 1217
1219 3 171.725538 59.7380108 88.0936002 0.19 1218
1220 3 173.086288 60.7641418 87.5303291 0.19 1219
1221 3 173.641495 61.0241619 87.1131797 0.19 1220
1222 3 173.936812 61.0815585 86.8006472 0.19 1221
1223 3 174.232701 60.8742841 86.6081706 0.19 1222
1224 3 174.31341 60.4653957 86.6799552 0.19 1223
1225 3 174.316255 59.9962239 86.8053518 0.19 1224
1226 3 174.30197 59.547946 86.8282624 0.19 1225
1227 3 174.281429 59.1064119 86.8170326 0.19 1226
1228 3 174.387405 61.0930285 87.8803162 0.19 1219
1229 3 176.056028 61.5756546 87.6832927 0.19 1228
1230 3 177.877147 61.4846594 87.6034947 0.19 1229
1231 3 178.01427 63.1492037 86.7597012 0.19 1230
1232 3 178.574694 63.442853 86.1411177 0.19 1231
1233 3 178.185148 63.3767965 85.5606202 0.19 1232
1234 3 177.852534 63.487604 85.1284573 0.19 1233
1235 3 177.708752 63.8195441 84.7713774 0.19 1234
1236 3 177.325761 64.2646126 84.4523619 0.19 1235
1237 3 177.011403 64.6530164 84.1312694 0.19 1236
1238 3 176.900816 64.8720688 83.807084 0.19 1237
1239 3 176.851431 65.0229827 83.4808208 0.19 1238
1240 3 176.782398 65.1394661 83.1504817 0.19 1239
1241 3 176.593341 65.2214113 82.8094143 0.19 1240
1242 3 176.554198 65.2869122 82.4772016 0.19 1241
1243 3 176.593979 65.2861759 82.1448589 0.19 1242
1244 3 176.721233 65.1037122 81.8027132 0.19 1243
1245 3 176.55082 64.8249945 81.4329051 0.19 1244
1246 3 176.066182 64.8001097 81.3796685 0.19 1245
1247 3 175.587395 64.8035983 81.3098389 0.19 1246
1248 3 175.126826 64.8908499 81.1905995 0.19 1247
1249 3 174.715001 65.2000492 80.939697 0.19 1248
1250 3 174.385347 65.5404857 80.6284725 0.19 1249
1251 3 174.25356 65.7511058 80.2706598 0.19 1250
1252 3 174.156189 65.9287648 79.8305692 0.19 1251
1253 3 173.964292 66.1380408 79.1896837 0.19 1252
1254 3 173.452402 66.4764673 78.0291813 0.19 1253
1255 3 174.815997 65.0693898 78.8889114 0.19 1254
1256 3 175.246836 64.2167422 79.2616206 0.19 1255
1257 3 175.190942 63.4909409 79.5692698 0.19 1256
1258 3 175.086377 63.015059 79.6964212 0.19 1257
1259 3 174.925229 62.6122423 79.6693088 0.19 1258
1260 3 174.563405 62.3169671 79.4988617 0.19 1259
1261 3 174.11669 62.2086577 79.4051925 0.19 1260
1262 3 173.634545 62.2289128 79.3286297 0.19 1261
1263 3 173.131624 62.4467075 79.2270742 0.19 1262
1264 3 172.581696 62.6912281 78.9985563 0.19 1263
1265 3 171.89483 63.1411679 78.7680945 0.19 1264
1266 3 170.824834 63.7458418 78.6230779 0.19 1265
1267 3 171.391211 65.5376715 78.7893221 0.19 1266
1268 3 171.865903 65.9024635 79.1834826 0.19 1267
1269 3 171.359014 66.1888927 79.4932712 0.19 1268
1270 3 170.838425 66.037551 79.7720539 0.19 1269
1271 3 171.320835 65.815418 80.1178425 0.19 1270
1272 3 171.332884 65.4106754 80.3992978 0.19 1271
1273 3 170.934016 64.9694839 80.6086651 0.19 1272
1274 3 170.269122 64.6441759 80.7079551 0.19 1273
1275 3 169.224759 64.7068991 80.5473256 0.19 1274
1276 3 168.459624 64.7850343 80.1120867 0.19 1275
1277 3 167.908246 65.3375611 79.6815205 0.19 1276
1278 3 166.959839 66.3698886 79.1118094 0.19 1277
1279 3 166.874597 67.3204251 78.1949063 0.19 1278
1280 3 166.556699 67.857105 77.6073726 0.19 1279
1281 3 165.6768 68.404925 77.0855502 0.19 1280
1282 3 166.099842 67.9140653 76.7124041 0.19 1281
1283 3 165.967625 67.5837091 76.5565909 0.19 1282
1284 3 165.656347 67.5395403 76.53264 0.19 1283
1285 3 165.351763 67.743375 76.6662845 0.19 1284
1286 3 165.239849 68.0725387 76.7969558 0.19 1285
1287 3 165.6768 68.404925 77.0855502 0.19 1286
1288 3 164.719317 68.8572103 77.0046042 0.19 1287
1289 3 164.707225 68.7325823 77.3311276 0.19 1288
1290 3 164.842255 68.1828361 77.625735 0.19 1289
1291 3 164.659018 67.6633064 77.858692 0.19 1290
1292 3 164.501781 67.2318687 78.0075806 0.19 1291
1293 3 164.241659 66.9092785 78.2435206 0.19 1292
1294 3 164.153804 66.9515214 78.5470106 0.19 1293
1295 3 164.13898 67.0716055 78.8717629 0.19 1294
1296 3 164.168438 67.0606463 79.1908517 0.19 1295
1297 3 164.288496 67.0315493 79.4941487 0.19 1296
1298 3 164.636994 67.0796219 79.7556876 0.19 1297
1299 3 165.070109 66.9199734 79.83576 0.19 1298
1300 3 165.573714 66.8356082 79.7936214 0.19 1299
1301 3 166.171266 66.7310609 79.5419587 0.19 1300
1302 3 166.959839 66.3698886 79.1118094 0.19 1301
1303 3 166.136134 68.4969396 78.1349142 0.19 1302
1304 3 165.6768 68.404925 77.0855502 0.19 1303
1305 3 165.712036 69.3107947 77.1265717 0.19 1304
1306 3 165.6768 68.404925 77.0855502 0.19 1305
1307 3 165.536092 69.1360322 77.5065007 0.19 1306
1308 3 165.230254 69.4863164 77.6345887 0.19 1307
1309 3 164.916242 69.3517 77.6266456 0.19 1308
1310 3 164.780238 69.0496259 77.545658 0.19 1309
1311 3 164.707225 68.7325823 77.3311276 0.19 1310
1312 3 168.458956 66.5537583 78.9288558 0.19 1302
1313 3 168.994047 67.1393069 78.6794842 0.19 1312
1314 3 169.49592 66.8387238 78.3768099 0.19 1313
1315 3 170.001023 66.5408162 78.0740823 0.19 1314
1316 3 169.033711 67.6993418 78.3825566 0.19 1313
1317 3 169.023914 68.0276707 78.7323826 0.19 1316
1318 3 168.454563 67.7618512 78.8710392 0.19 1317
1319 3 167.824524 67.3715378 78.8726235 0.19 1318
1320 3 166.959839 66.3698886 79.1118094 0.19 1319
1321 3 166.708331 67.2421149 79.0084096 0.19 1320
1322 3 166.574902 67.0962812 79.0716035 0.19 1321
1323 3 166.959839 66.3698886 79.1118094 0.19 1322
1324 3 167.869032 65.0810641 79.1220094 0.19 1323
1325 3 168.370371 64.7820224 78.8169024 0.19 1324
1326 3 168.237208 64.2548785 79.0561861 0.19 1325
1327 3 168.058111 63.8748215 78.9212284 0.19 1326
1328 3 168.149499 63.6166126 78.6726793 0.19 1327
1329 3 168.098155 63.5185466 78.3671552 0.19 1328
1330 3 167.844798 63.8089777 78.0467991 0.19 1329
1331 3 167.576497 64.2515012 77.7247672 0.19 1330
1332 3 167.46804 64.7550484 77.4160115 0.19 1331
1333 3 167.467538 64.855445 77.0929212 0.19 1332
1334 3 167.437645 64.9391909 76.766688 0.19 1333
1335 3 167.320689 64.9729958 76.4304052 0.19 1334
1336 3 167.476524 64.8925 76.1138161 0.19 1335
1337 3 167.552088 64.9241792 75.7960836 0.19 1336
1338 3 167.595818 64.9824899 75.4772576 0.19 1337
1339 3 167.625407 65.0087208 75.1560801 0.19 1338
1340 3 167.645221 64.9121401 74.8287325 0.19 1339
1341 3 167.667396 64.9224194 74.5072093 0.19 1340
1342 3 167.526675 64.9370144 77.7601986 0.19 1332
1343 3 167.648436 64.9744177 78.1029827 0.19 1342
1344 3 167.982729 65.0228348 78.466055 0.19 1343
1345 3 168.370371 64.7820224 78.8169024 0.19 1344
1346 3 169.235107 64.6836223 78.8440946 0.19 1345
1347 3 169.97237 64.4325362 78.8070391 0.19 1346
1348 3 170.824834 63.7458418 78.6230779 0.19 1347
1349 3 166.695014 65.3114655 79.3203681 0.19 1323
1350 3 166.266195 64.6509394 79.4933236 0.19 1349
1351 3 165.803444 64.3110809 79.556723 0.19 1350
1352 3 165.53151 63.9092012 79.3392444 0.19 1351
1353 3 165.486299 63.4501804 79.3021899 0.19 1352
1354 3 165.65855 62.9212855 79.436293 0.19 1353
1355 3 165.791216 62.3373236 79.537968 0.19 1354
1356 3 166.053045 61.5592478 79.7383205 0.19 1355
1357 3 166.607571 61.9286151 79.4791682 0.19 1356
1358 3 166.643907 62.0576373 79.1608398 0.19 1357
1359 3 166.664468 61.9847648 78.828876 0.19 1358
1360 3 166.688753 61.9607648 78.5010269 0.19 1359
1361 3 166.706118 61.8448075 78.1677051 0.19 1360
1362 3 166.731865 61.8448425 77.8428391 0.19 1361
1363 3 165.859289 62.108308 80.1367123 0.19 1356
1364 3 165.468572 62.5601398 80.227805 0.19 1363
1365 3 164.946804 62.9504898 80.1121799 0.19 1364
1366 3 164.196443 63.131948 80.0096329 0.19 1365
1367 3 163.734772 63.238588 79.6417805 0.19 1366
1368 3 163.272388 63.3491069 79.2741442 0.19 1367
1369 3 163.156534 63.2740281 78.9938892 0.19 1368
1370 3 162.898767 63.0031587 78.7581808 0.19 1369
1371 3 162.746712 62.5994129 78.7253469 0.19 1370
1372 3 162.589475 62.1072392 78.8891774 0.19 1371
1373 3 162.338166 61.6026487 79.1202719 0.19 1372
1374 3 162.301099 61.153738 79.4010126 0.19 1373
1375 3 162.024722 60.8673332 79.6802722 0.19 1374
1376 3 162.160947 61.5584376 79.8141431 0.19 1375
1377 3 162.369378 62.1738683 79.696086 0.19 1376
1378 3 162.786243 62.7647975 79.4985897 0.19 1377
1379 3 163.272388 63.3491069 79.2741442 0.19 1378
1380 3 161.924548 60.1914743 80.2886099 0.19 1375
1381 3 161.806949 59.1984607 80.5399995 0.19 1380
1382 3 162.272913 58.4583109 80.6480921 0.19 1381
1383 3 162.769886 57.4161173 80.8559737 0.19 1382
1384 3 163.390793 55.578406 81.0451088 0.19 1383
1385 3 163.798039 55.8459189 79.9711724 0.19 1384
1386 3 163.953512 55.8221895 79.3529086 0.19 1385
1387 3 164.001957 55.7950666 78.9159192 0.19 1386
1388 3 163.953135 55.6247754 78.5339952 0.19 1387
1389 3 163.752797 55.4578485 78.1692523 0.19 1388
1390 3 163.69902 55.4636572 77.8395531 0.19 1389
1391 3 163.70124 55.5356948 77.5232535 0.19 1390
1392 3 163.725015 55.6334719 77.2120774 0.19 1391
1393 3 163.757125 55.7414488 76.9028653 0.19 1392
1394 3 163.792203 55.8533529 76.5944173 0.19 1393
1395 3 163.100296 57.0093165 80.0326349 0.19 1384
1396 3 162.709666 57.6374393 79.4722287 0.19 1395
1397 3 162.286165 57.9761633 79.164998 0.19 1396
1398 3 161.862022 57.9370415 78.8143445 0.19 1397
1399 3 161.514393 57.8095962 78.4586714 0.19 1398
1400 3 161.396475 57.7935101 78.1272185 0.19 1399
1401 3 161.360935 57.757531 77.8009025 0.19 1400
1402 3 161.379601 57.9873181 77.4949812 0.19 1401
1403 3 161.404262 58.1611899 77.1859303 0.19 1402
1404 3 162.278556 55.4372833 81.8767001 0.19 1384
1405 3 161.623217 55.208416 82.3649449 0.19 1404
1406 3 161.289883 55.1863049 82.7544798 0.19 1405
1407 3 160.929292 55.0256339 83.075577 0.19 1406
1408 3 160.706597 55.0900901 83.4090363 0.19 1407
1409 3 160.385102 55.1231071 83.7277673 0.19 1408
1410 3 160.130337 55.2578423 84.0668178 0.19 1409
1411 3 159.672659 55.3090488 84.4011353 0.19 1410
1412 3 159.037813 55.4262819 84.7788697 0.19 1411
1413 3 158.039938 55.4082588 85.2467926 0.19 1412
1414 3 158.219798 55.5333955 84.8104728 0.19 1413
1415 3 158.105128 55.5125324 84.8839003 0.19 1414
1416 3 158.039938 55.4082588 85.2467926 0.19 1415
1417 3 157.716287 56.7719365 85.0230286 0.19 1416
1418 3 161.463398 57.8102344 86.1041135 0.19 1417
1419 3 162.771115 57.5433298 84.1624103 0.19 1418
1420 3 163.037525 57.7601505 83.2338218 0.19 1419
1421 3 162.884608 58.134385 82.6771539 0.19 1420
1422 3 162.56695 58.5158428 82.2535697 0.19 1421
1423 3 162.179252 58.7583092 81.8620268 0.19 1422
1424 3 161.931019 59.0950242 81.4941369 0.19 1423
1425 3 161.844644 59.2335971 81.0828766 0.19 1424
1426 3 161.806949 59.1984607 80.5399995 0.19 1425
1427 3 161.862575 58.9072822 82.1810612 0.19 1423
1428 3 161.69369 58.8916531 82.5004255 0.19 1427
1429 3 161.527453 58.8054166 82.8159988 0.19 1428
1430 3 161.223095 58.6724606 83.1197445 0.19 1429
1431 3 160.974365 58.4755512 83.4301877 0.19 1430
1432 3 160.556174 58.1270815 83.7324356 0.19 1431
1433 3 160.088168 57.8202653 84.0837569 0.19 1432
1434 3 159.589257 57.3561084 84.5470022 0.19 1433
1435 3 159.662799 57.5611498 84.9540956 0.19 1434
1436 3 160.240421 57.6462277 85.4338416 0.19 1435
1437 3 161.463398 57.8102344 86.1041135 0.19 1436
1438 3 159.424786 58.8720378 84.2258086 0.19 1437
1439 3 158.826735 59.3555802 83.3197203 0.19 1438
1440 3 158.568831 59.5810883 82.7649208 0.19 1439
1441 3 158.375405 59.6540424 82.3336859 0.19 1440
1442 3 158.036367 59.5348398 81.9217958 0.19 1441
1443 3 162.843975 56.633019 84.6948523 0.19 1437
1444 3 163.403537 56.1820078 83.9461647 0.19 1443
1445 3 163.62474 55.8867452 83.4068389 0.19 1444
1446 3 163.728814 55.7715096 82.8968855 0.19 1445
1447 3 163.791074 55.6181278 82.2258108 0.19 1446
1448 3 163.390793 55.578406 81.0451088 0.19 1447
1449 3 159.044674 59.5983571 84.2450697 0.19 1437
1450 3 158.05561 60.6905387 83.319853 0.19 1449
1451 3 157.380013 61.5398514 82.6922946 0.19 1450
1452 3 157.500096 61.6482829 82.3700094 0.19 1451
1453 3 157.728512 61.750813 82.056589 0.19 1452
1454 3 157.833488 61.8531862 81.7338384 0.19 1453
1455 3 157.904753 61.9398795 81.4079215 0.19 1454
1456 3 157.999149 61.9790893 81.0814783 0.19 1455
1457 3 158.197724 61.8909304 80.7563453 0.19 1456
1458 3 158.284156 61.9313517 80.4311 0.19 1457
1459 3 158.327599 62.0209217 80.1060087 0.19 1458
1460 3 158.355227 62.1288263 79.7812439 0.19 1459
1461 3 158.378735 62.2417662 79.4569125 0.19 1460
1462 3 158.406008 62.3505569 79.1331255 0.19 1461
1463 3 158.449082 62.4409249 78.8101477 0.19 1462
1464 3 158.536287 62.4793349 78.4886947 0.19 1463
1465 3 158.741414 62.37986 78.1707802 0.19 1464
1466 3 158.835034 62.3860937 77.8499084 0.19 1465
1467 3 158.893153 62.3793671 77.5263356 0.19 1466
1468 3 158.95804 62.2278003 77.1976267 0.19 1467
1469 3 159.124562 62.1067235 76.8795185 0.19 1468
1470 3 159.108618 62.2364316 76.5585161 0.19 1469
1471 3 159.312433 62.154226 76.2469462 0.19 1470
1472 3 159.486931 62.1188519 75.9361708 0.19 1471
1473 3 159.790424 61.9690878 75.6330352 0.19 1472
1474 3 160.062974 61.8941177 75.333886 0.19 1473
1475 3 160.102978 62.1553306 75.0362653 0.19 1474
1476 3 160.384231 62.4250341 74.7766607 0.19 1475
1477 3 160.676642 62.8574682 74.5710973 0.19 1476
1478 3 160.722582 63.3153928 74.4692627 0.19 1477
1479 3 160.533991 63.803676 74.3506147 0.19 1478
1480 3 160.370461 64.2138504 74.4372047 0.19 1479
1481 3 160.050863 64.6278356 74.4818808 0.19 1480
1482 3 159.714093 64.9852477 74.5535631 0.19 1481
1483 3 159.476808 65.1634899 74.7479937 0.19 1482
1484 3 159.075727 65.0105971 74.924099 0.19 1483
1485 3 158.637083 64.9453022 74.9939571 0.19 1484
1486 3 157.104967 61.8961882 82.993592 0.19 1451
1487 3 156.953982 62.2609152 83.2630683 0.19 1486
1488 3 156.727281 62.6720903 83.3992693 0.19 1487
1489 3 156.573526 63.0730279 83.534126 0.19 1488
1490 3 156.278521 63.4212407 83.7665244 0.19 1489
1491 3 155.927404 63.7105674 83.9898888 0.19 1490
1492 3 155.541379 63.8732088 84.0860182 0.19 1491
1493 3 163.554342 57.0555975 85.0628864 0.19 1437
1494 3 164.493727 56.5792225 84.8742582 0.19 1493
1495 3 164.72898 56.3785665 85.0083102 0.19 1494
1496 3 164.513223 56.3499014 85.2738088 0.19 1495
1497 3 163.665844 56.5690179 85.6142055 0.19 1496
1498 3 161.463398 57.8102344 86.1041135 0.19 1497
1499 3 163.686444 57.7832811 84.9917477 0.19 1498
1500 3 164.81419 57.9114936 84.5701525 0.19 1499
1501 3 165.419602 58.2598599 84.3577526 0.19 1500
1502 3 165.534133 58.60487 84.3783687 0.19 1501
1503 3 165.231217 58.8577428 84.6093241 0.19 1502
1504 3 164.692563 58.9766241 84.9547308 0.19 1503
1505 3 163.861862 58.7878807 85.4307358 0.19 1504
1506 3 161.463398 57.8102344 86.1041135 0.19 1505
1507 3 163.581558 54.8500084 85.9347981 0.19 1506
1508 3 164.485543 53.4937296 85.8220169 0.19 1507
1509 3 165.013107 52.7596571 85.692256 0.19 1508
1510 3 165.216237 52.3120543 85.4212757 0.19 1509
1511 3 165.299522 52.0252293 85.1040879 0.19 1510
1512 3 165.349711 51.9322225 84.7871674 0.19 1511
1513 3 160.944792 57.156822 85.3122508 0.19 1506
1514 3 159.589257 57.3561084 84.5470022 0.19 1513
1515 3 160.605418 57.7875828 85.17905 0.19 1514
1516 3 161.202241 58.009987 85.5905777 0.19 1515
1517 3 161.463398 57.8102344 86.1041135 0.19 1516
1518 3 158.650613 58.9089184 85.5337613 0.19 1517
1519 3 157.909301 59.6344908 85.3150672 0.19 1518
1520 3 157.906964 60.1143081 85.4751804 0.19 1519
1521 3 158.148372 60.5097134 85.763101 0.19 1520
1522 3 158.57695 60.5347908 85.7059101 0.19 1521
1523 3 158.984519 60.4925004 85.893235 0.19 1522
1524 3 159.293306 60.0270787 86.0942489 0.19 1523
1525 3 159.886015 59.2162075 86.2181482 0.19 1524
1526 3 161.463398 57.8102344 86.1041135 0.19 1525
1527 3 162.138815 54.6573422 85.1472411 0.19 1526
1528 3 161.463398 57.8102344 86.1041135 0.19 1527
1529 3 160.794029 55.5481202 85.4288419 0.19 1528
1530 3 160.259993 54.6346246 85.2070502 0.19 1529
1531 3 159.762609 54.1373923 85.2422677 0.19 1530
1532 3 159.519378 53.7587333 85.0818416 0.19 1531
1533 3 159.520375 53.4102985 84.8427678 0.19 1532
1534 3 159.782411 53.0631978 84.6531896 0.19 1533
1535 3 160.120833 52.6941826 84.6540873 0.19 1534
1536 3 160.431122 52.3459432 84.8543771 0.19 1535
1537 3 160.586134 52.1681448 85.1427354 0.19 1536
1538 3 160.748939 52.0705904 85.4875564 0.19 1537
1539 3 160.627223 52.0444369 85.8781432 0.19 1538
1540 3 160.570688 52.1487626 86.420042 0.19 1539
1541 3 161.198074 53.1489876 86.2475787 0.19 1540
1542 3 161.532601 54.6806001 86.1091066 0.19 1541
1543 3 161.463398 57.8102344 86.1041135 0.19 1542
1544 3 161.73065 55.4846185 85.2015112 0.19 1543
1545 3 161.463398 57.8102344 86.1041135 0.19 1544
1546 3 160.782986 57.3813239 86.0043456 0.19 1545
1547 3 160.898642 57.3820459 86.0136239 0.19 1546
1548 3 161.463398 57.8102344 86.1041135 0.19 1547
1549 3 163.564918 60.2594639 86.0474352 0.19 1548
1550 3 164.044648 61.0406803 85.8968672 0.19 1549
1551 3 163.849244 61.2203652 85.9293613 0.19 1550
1552 3 163.305416 61.4265235 86.2651275 0.19 1551
1553 3 162.332226 61.5659203 86.9055026 0.19 1552
1554 3 162.53337 62.1928757 86.3687092 0.19 1553
1555 3 162.364225 62.679407 86.2240254 0.19 1554
1556 3 162.066793 63.0823571 86.3228243 0.19 1555
1557 3 161.652656 63.8718899 86.2677974 0.19 1556
1558 3 161.180488 64.5882597 86.10933 0.19 1557
1559 3 160.558248 65.3963848 86.0284871 0.19 1558
1560 3 160.908802 65.5295783 85.496731 0.19 1559
1561 3 161.133446 65.5631068 85.0836976 0.19 1560
1562 3 161.439102 65.4089298 84.7182925 0.19 1561
1563 3 161.71736 65.2393181 84.372351 0.19 1562
1564 3 161.823861 65.2087468 84.0346591 0.19 1563
1565 3 161.842945 65.1657109 83.7053432 0.19 1564
1566 3 161.773136 64.946338 83.3923692 0.19 1565
1567 3 161.575283 64.6574376 83.1529661 0.19 1566
1568 3 161.56385 64.4579242 82.8226668 0.19 1567
1569 3 161.761201 64.4750164 82.4406748 0.19 1568
1570 3 161.831734 64.1569412 81.8855101 0.19 1569
1571 3 161.85284 64.27813 81.5546293 0.19 1570
1572 3 162.298382 63.954056 81.2351076 0.19 1571
1573 3 162.734287 63.6609545 80.9977244 0.19 1572
1574 3 163.158415 63.3987856 80.8414388 0.19 1573
1575 3 163.558841 63.3429534 80.5986302 0.19 1574
1576 3 163.824976 63.306127 80.3093016 0.19 1575
1577 3 164.196443 63.131948 80.0096329 0.19 1576
1578 3 165.283056 64.1739003 79.8353646 0.19 1577
1579 3 165.803444 64.3110809 79.556723 0.19 1578
1580 3 162.76369 63.8035728 81.7675809 0.19 1572
1581 3 162.790447 63.7329195 82.0888962 0.19 1580
1582 3 162.43258 63.788341 82.1905914 0.19 1581
1583 3 161.831734 64.1569412 81.8855101 0.19 1582
1584 3 160.230424 66.2917785 86.0622674 0.19 1559
1585 3 159.865376 66.8702309 85.712221 0.19 1584
1586 3 159.821404 66.9692753 85.362621 0.19 1585
1587 3 159.718827 67.0446746 85.0098023 0.19 1586
1588 3 159.441313 67.048044 84.6464241 0.19 1587
1589 3 159.134128 66.8439004 84.2921959 0.19 1588
1590 3 158.970565 66.5360513 84.0056316 0.19 1589
1591 3 158.833388 66.1417226 83.8732464 0.19 1590
1592 3 158.643269 65.7174156 83.7935987 0.19 1591
1593 3 158.268828 65.2897661 83.7196081 0.19 1592
1594 3 157.833062 64.8628796 83.6477686 0.19 1593
1595 3 159.47101 67.1708043 86.0342685 0.19 1585
1596 3 159.077695 67.4371862 86.3378187 0.19 1595
1597 3 158.674702 67.596022 86.5835471 0.19 1596
1598 3 158.294898 67.9110851 86.7041211 0.19 1597
1599 3 157.78942 67.7422716 86.2471983 0.19 1598
1600 3 157.246892 67.7079086 85.7512389 0.19 1599
1601 3 156.596891 68.0753942 85.1363032 0.19 1600
1602 3 156.867025 68.1591269 85.0311574 0.19 1601
1603 3 156.985318 68.2323804 85.1340468 0.19 1602
1604 3 156.596891 68.0753942 85.1363032 0.19 1603
1605 3 156.396163 68.4503463 85.7141468 0.19 1604
1606 3 156.292761 68.5178822 86.1499763 0.19 1605
1607 3 156.186576 68.472229 86.5285551 0.19 1606
1608 3 155.977692 68.3941319 86.877504 0.19 1607
1609 3 155.870255 68.2937139 87.228124 0.19 1608
1610 3 156.509602 68.0893576 87.391021 0.19 1609
1611 3 156.988165 67.8806895 87.2976743 0.19 1610
1612 3 157.429739 67.812015 87.2024179 0.19 1611
1613 3 157.862656 67.8436842 86.9750431 0.19 1612
1614 3 158.294898 67.9110851 86.7041211 0.19 1613
1615 3 155.306347 68.1643032 87.7108594 0.19 1609
1616 3 154.601101 68.1191802 88.006495 0.19 1615
1617 3 153.389295 67.7578202 88.060438 0.19 1616
1618 3 153.515205 67.9138207 87.3113797 0.19 1617
1619 3 153.756837 67.8667421 86.8686254 0.19 1618
1620 3 153.957899 67.4963019 86.6088586 0.19 1619
1621 3 153.986934 66.8054453 86.6210059 0.19 1620
1622 3 154.385268 66.8084265 86.3426556 0.19 1621
1623 3 154.366748 66.6670282 86.4214277 0.19 1622
1624 3 153.986934 66.8054453 86.6210059 0.19 1623
1625 3 154.519909 67.4066772 87.4186501 0.19 1624
1626 3 153.389295 67.7578202 88.060438 0.19 1625
1627 3 152.971253 67.0271287 88.209419 0.19 1626
1628 3 152.678021 66.5172195 88.2510456 0.19 1627
1629 3 152.290052 66.1556056 88.2642809 0.19 1628
1630 3 151.887701 65.9619691 88.3297613 0.19 1629
1631 3 151.464878 65.7962628 88.1940323 0.19 1630
1632 3 151.063305 65.7543263 88.1363667 0.19 1631
1633 3 150.67357 65.7297766 88.1263033 0.19 1632
1634 3 150.296518 65.6314794 88.1800735 0.19 1633
1635 3 149.944334 65.2930223 88.3761455 0.19 1634
1636 3 149.730151 64.8529541 88.6266848 0.19 1635
1637 3 149.709619 64.357633 88.7538887 0.19 1636
1638 3 149.746009 63.9097818 88.7031723 0.19 1637
1639 3 149.951097 63.3870796 88.8096977 0.19 1638
1640 3 150.214639 62.8776397 88.8534163 0.19 1639
1641 3 151.00348 62.8526037 88.5623443 0.19 1640
1642 3 151.800463 62.9443534 87.9283717 0.19 1641
1643 3 152.204283 63.1030869 87.268123 0.19 1642
1644 3 152.611428 63.2678564 86.6090532 0.19 1643
1645 3 152.512827 63.40595 86.216875 0.19 1644
1646 3 152.312784 63.5732934 85.7762358 0.19 1645
1647 3 151.809072 63.8288529 85.190535 0.19 1646
1648 3 151.348677 63.7320886 84.6901284 0.19 1647
1649 3 150.901233 63.8090729 84.0938492 0.19 1648
1650 3 151.234478 63.7156098 83.5442244 0.19 1649
1651 3 151.546003 63.7567698 83.1299113 0.19 1650
1652 3 151.739397 63.9155079 82.7480513 0.19 1651
1653 3 152.008094 64.2321935 82.3500793 0.19 1652
1654 3 152.141802 64.514679 81.8184462 0.19 1653
1655 3 152.737669 64.1720653 81.4985144 0.19 1654
1656 3 153.170825 63.9256585 81.1757463 0.19 1655
1657 3 153.513035 63.9042125 80.8617796 0.19 1656
1658 3 153.677537 64.0100367 80.5466428 0.19 1657
1659 3 153.824759 64.2248926 80.2442821 0.19 1658
1660 3 153.671423 64.6855865 79.9549962 0.19 1659
1661 3 153.430357 65.2290217 79.7180203 0.19 1660
1662 3 153.229019 65.7681172 79.6255357 0.19 1661
1663 3 153.231063 66.3348259 79.5845767 0.19 1662
1664 3 153.37652 67.0379822 79.5298308 0.19 1663
1665 3 153.747394 68.1250633 79.3820155 0.19 1664
1666 3 154.924101 68.6783375 78.9377093 0.19 1665
1667 3 155.478251 68.7756027 78.5701571 0.19 1666
1668 3 155.582189 68.8699551 78.2320965 0.19 1667
1669 3 155.340543 68.9169565 77.9166887 0.19 1668
1670 3 154.953329 68.7876504 77.6689837 0.19 1669
1671 3 154.528629 68.6412454 77.6172736 0.19 1670
1672 3 154.07701 68.2899709 77.734632 0.19 1671
1673 3 153.812432 67.9995636 77.3775096 0.19 1672
1674 3 153.778114 67.7014765 77.0350541 0.19 1673
1675 3 153.569242 67.4735407 76.6870133 0.19 1674
1676 3 153.470685 67.3707066 76.3506841 0.19 1675
1677 3 153.392328 67.1544789 76.0131181 0.19 1676
1678 3 153.822507 68.1984812 78.0649685 0.19 1672
1679 3 153.735291 68.1058188 78.4218288 0.19 1678
1680 3 153.718516 68.0538905 78.8332603 0.19 1679
1681 3 153.747394 68.1250633 79.3820155 0.19 1680
1682 3 153.626933 68.6471324 79.0145133 0.19 1681
1683 3 153.343859 68.9607196 78.9227735 0.19 1682
1684 3 153.041426 69.3294737 79.0381493 0.19 1683
1685 3 152.768148 69.743695 79.1447992 0.19 1684
1686 3 152.607311 70.1017367 79.3470681 0.19 1685
1687 3 152.323765 70.4352169 79.493061 0.19 1686
1688 3 151.985826 70.5620719 79.7242912 0.19 1687
1689 3 152.356773 70.1979795 80.064533 0.19 1688
1690 3 152.672174 69.6640344 80.3975793 0.19 1689
1691 3 152.886683 69.0773726 80.7248176 0.19 1690
1692 3 152.855414 68.4990079 81.0384695 0.19 1691
1693 3 152.603308 67.9434202 81.3392285 0.19 1692
1694 3 152.536604 67.4866007 81.3139022 0.19 1693
1695 3 152.391526 66.8328118 80.5955406 0.19 1694
1696 3 152.929958 67.825983 80.3332845 0.19 1695
1697 3 153.747394 68.1250633 79.3820155 0.19 1696
1698 3 154.0691 69.2741115 79.3348265 0.19 1697
1699 3 154.062077 69.6324828 79.4611344 0.19 1698
1700 3 154.075228 69.1831658 79.5570553 0.19 1699
1701 3 153.747394 68.1250633 79.3820155 0.19 1700
1702 3 154.518321 68.5978385 79.9613325 0.19 1701
1703 3 155.077672 68.9831352 80.3617578 0.19 1702
1704 3 155.49662 69.3797268 80.5923377 0.19 1703
1705 3 155.712762 69.7618229 80.8293189 0.19 1704
1706 3 155.879793 70.1844139 80.947835 0.19 1705
1707 3 156.108124 70.6088151 81.0432099 0.19 1706
1708 3 156.149229 71.0358874 81.1569058 0.19 1707
1709 3 155.991992 71.4307378 81.3804058 0.19 1708
1710 3 155.53482 71.005739 81.5588535 0.19 1709
1711 3 155.086048 70.717004 81.6287594 0.19 1710
1712 3 154.672536 70.6938023 81.7131675 0.19 1711
1713 3 154.296646 70.8682479 81.924978 0.19 1712
1714 3 154.510407 71.2263718 82.0809112 0.19 1713
1715 3 154.866108 71.6201504 82.0271296 0.19 1714
1716 3 155.259611 71.8933977 82.0001641 0.19 1715
1717 3 155.617267 71.9022765 81.9210963 0.19 1716
1718 3 155.887524 71.6961103 81.682128 0.19 1717
1719 3 155.991992 71.4307378 81.3804058 0.19 1718
1720 3 153.884024 70.3681093 82.0859591 0.19 1713
1721 3 153.521013 69.9166076 82.1175985 0.19 1720
1722 3 153.318063 69.4690884 82.1014372 0.19 1721
1723 3 153.13839 69.0349856 82.0460485 0.19 1722
1724 3 152.868903 68.6377235 81.9215613 0.19 1723
1725 3 152.716405 68.2835849 81.6538322 0.19 1724
1726 3 152.603308 67.9434202 81.3392285 0.19 1725
1727 3 152.119087 66.1394547 81.0967307 0.19 1695
1728 3 152.0408 65.4150497 81.4791431 0.19 1727
1729 3 152.141802 64.514679 81.8184462 0.19 1728
1730 3 151.651463 70.9088069 80.0465513 0.19 1688
1731 3 151.315489 71.2210174 80.3528488 0.19 1730
1732 3 150.96419 71.4280159 80.6066319 0.19 1731
1733 3 150.630749 71.811411 80.7423592 0.19 1732
1734 3 150.314447 72.2330242 80.882577 0.19 1733
1735 3 150.029518 72.5927399 81.1514005 0.19 1734
1736 3 149.798578 72.8641513 81.4668187 0.19 1735
1737 3 149.763498 73.385463 81.8200255 0.19 1736
1738 3 149.337852 72.7461864 82.1103542 0.19 1737
1739 3 148.996381 72.4423273 82.4231956 0.19 1738
1740 3 148.770606 72.2293646 82.745061 0.19 1739
1741 3 148.416498 72.0265716 83.0639463 0.19 1740
1742 3 147.951661 71.6893651 83.3718586 0.19 1741
1743 3 147.357738 71.3834109 83.6783305 0.19 1742
1744 3 146.489344 71.3012787 83.9925 0.19 1743
1745 3 146.201199 71.8746965 83.6520804 0.19 1744
1746 3 145.948403 72.3640618 83.2789643 0.19 1745
1747 3 145.809797 72.5992125 82.7975074 0.19 1746
1748 3 145.667652 72.6878056 82.0547687 0.19 1747
1749 3 145.901548 73.129987 81.5460829 0.19 1748
1750 3 145.95321 73.3992444 81.1539462 0.19 1749
1751 3 145.901069 73.6314624 80.8094121 0.19 1750
1752 3 145.719472 73.9267433 80.4906607 0.19 1751
1753 3 145.646989 74.3638539 80.1893195 0.19 1752
1754 3 145.950935 71.7783662 82.2806058 0.19 1748
1755 3 146.229862 71.1948702 82.1484264 0.19 1754
1756 3 146.494182 70.7611255 81.880953 0.19 1755
1757 3 146.714668 70.450956 81.566571 0.19 1756
1758 3 146.815423 70.3609083 81.2459494 0.19 1757
1759 3 145.721513 73.7946379 81.895219 0.19 1748
1760 3 145.632657 74.5437983 81.8098998 0.19 1759
1761 3 145.635916 75.1543664 81.6703074 0.19 1760
1762 3 145.695264 75.6629837 81.6233686 0.19 1761
1763 3 145.803342 76.135894 81.5867624 0.19 1762
1764 3 146.001824 76.6051531 81.488197 0.19 1763
1765 3 146.061378 77.0483476 81.5247942 0.19 1764
1766 3 145.977541 77.4674797 81.6958245 0.19 1765
1767 3 145.965692 77.8951836 81.8017407 0.19 1766
1768 3 146.612153 78.1448451 81.5195318 0.19 1767
1769 3 147.08577 78.2353171 81.2615316 0.19 1768
1770 3 147.500905 78.1930275 81.1009295 0.19 1769
1771 3 147.880092 78.0460473 80.888789 0.19 1770
1772 3 148.303786 78.021672 80.7830929 0.19 1771
1773 3 148.803827 78.1651218 80.6871726 0.19 1772
1774 3 149.519087 78.5503886 80.8360517 0.19 1773
1775 3 149.532619 77.9649077 80.3873901 0.19 1774
1776 3 149.799357 77.8480268 80.2544363 0.19 1775
1777 3 150.134942 77.7004362 80.2693716 0.19 1776
1778 3 150.481812 77.4336898 80.4508165 0.19 1777
1779 3 150.76408 76.9780229 80.6564847 0.19 1778
1780 3 150.903351 76.5236289 80.7966958 0.19 1779
1781 3 151.099394 76.0669182 81.0447815 0.19 1780
1782 3 151.19157 75.8006666 81.3443077 0.19 1781
1783 3 150.856992 75.6569688 81.6527385 0.19 1782
1784 3 151.599289 74.9490431 81.9770468 0.19 1783
1785 3 151.470405 74.0408312 81.9192377 0.19 1784
1786 3 150.596487 73.8451093 81.5327607 0.19 1785
1787 3 149.763498 73.385463 81.8200255 0.19 1786
1788 3 149.941532 74.0371929 82.0432695 0.19 1787
1789 3 150.138021 74.5711104 82.0983797 0.19 1788
1790 3 150.481401 75.0721908 82.010181 0.19 1789
1791 3 150.856992 75.6569688 81.6527385 0.19 1790
1792 3 151.060565 75.957499 82.0027177 0.19 1791
1793 3 151.356693 76.3847519 82.0050672 0.19 1792
1794 3 151.611553 76.8357308 81.9542491 0.19 1793
1795 3 151.652845 77.2265509 82.090991 0.19 1794
1796 3 151.439303 77.6371991 82.1855069 0.19 1795
1797 3 151.061617 78.1158432 81.9764121 0.19 1796
1798 3 150.493662 78.5025411 81.5628055 0.19 1797
1799 3 149.519087 78.5503886 80.8360517 0.19 1798
1800 3 149.982829 78.8129287 80.7357675 0.19 1799
1801 3 150.102404 78.8744165 80.8260717 0.19 1800
1802 3 149.519087 78.5503886 80.8360517 0.19 1801
1803 3 149.774881 78.8157024 81.7861707 0.19 1802
1804 3 149.656623 79.0759716 82.3125766 0.19 1803
1805 3 149.351229 79.2311728 82.5698329 0.19 1804
1806 3 148.941484 79.3772245 82.8138033 0.19 1805
1807 3 148.37543 79.7343846 82.9622695 0.19 1806
1808 3 147.935858 79.4235509 82.9318901 0.19 1807
1809 3 147.501741 79.1694882 82.9082775 0.19 1808
1810 3 147.087806 79.0807147 82.9016659 0.19 1809
1811 3 146.711757 78.7162778 82.7020978 0.19 1810
1812 3 146.408949 78.3447056 82.3362426 0.19 1811
1813 3 145.965692 77.8951836 81.8017407 0.19 1812
1814 3 146.937986 79.4831184 83.1150561 0.19 1810
1815 3 146.942943 79.9098061 83.1692649 0.19 1814
1816 3 147.052717 80.3557685 83.075556 0.19 1815
1817 3 147.355421 80.705281 83.0156735 0.19 1816
1818 3 147.705994 80.9543494 82.8954674 0.19 1817
1819 3 148.041289 80.8608773 82.8791492 0.19 1818
1820 3 148.301689 80.3985413 82.9623699 0.19 1819
1821 3 148.37543 79.7343846 82.9622695 0.19 1820
1822 3 150.182501 73.2077542 82.25247 0.19 1787
1823 3 150.58746 73.1915012 82.4416838 0.19 1822
1824 3 150.992454 73.3856681 82.5629804 0.19 1823
1825 3 151.323929 73.7302026 82.358333 0.19 1824
1826 3 151.470405 74.0408312 81.9192377 0.19 1825
1827 3 151.450586 74.1786505 81.5834548 0.19 1826
1828 3 151.470405 74.0408312 81.9192377 0.19 1827
1829 3 146.639183 73.1453624 82.7606849 0.19 1748
1830 3 146.973984 72.4864527 83.0594173 0.19 1829
1831 3 146.490868 72.2550953 82.7003392 0.19 1830
1832 3 145.667652 72.6878056 82.0547687 0.19 1831
1833 3 146.917876 71.9124607 83.3607967 0.19 1830
1834 3 146.489344 71.3012787 83.9925 0.19 1833
1835 3 146.400473 70.9939883 84.5668791 0.19 1834
1836 3 146.189168 70.6332615 85.0503941 0.19 1835
1837 3 146.014236 69.8931029 85.5969437 0.19 1836
1838 3 146.468653 69.3372798 85.1983691 0.19 1837
1839 3 146.789609 69.0529009 85.1180666 0.19 1838
1840 3 146.912059 68.845046 85.2664752 0.19 1839
1841 3 146.644051 69.1572922 85.4749167 0.19 1840
1842 3 146.014236 69.8931029 85.5969437 0.19 1841
1843 3 145.963856 68.7967281 86.3053252 0.19 1842
1844 3 146.073725 68.2828826 86.8094911 0.19 1843
1845 3 146.067238 68.0454527 87.264545 0.19 1844
1846 3 146.314593 67.8661232 87.8017682 0.19 1845
1847 3 146.673177 67.7770434 88.6090305 0.19 1846
1848 3 146.879883 67.5851634 87.8298335 0.19 1847
1849 3 147.001198 67.3881853 87.3115188 0.19 1848
1850 3 147.245089 67.3101135 86.9099142 0.19 1849
1851 3 147.47736 67.2481316 86.5474934 0.19 1850
1852 3 147.551212 67.1113522 86.1866003 0.19 1851
1853 3 147.625695 67.0846138 85.8390915 0.19 1852
1854 3 147.781471 67.0240571 85.4963428 0.19 1853
1855 3 147.794633 66.836245 85.1397358 0.19 1854
1856 3 147.763997 66.6555666 84.7827806 0.19 1855
1857 3 147.744421 66.6248083 84.4368149 0.19 1856
1858 3 146.006757 67.622496 88.605797 0.19 1847
1859 3 145.518159 67.5604945 88.671537 0.19 1858
1860 3 145.10092 67.4286978 88.8878684 0.19 1859
1861 3 144.717524 67.106497 89.1490382 0.19 1860
1862 3 144.448553 66.710449 89.4322008 0.19 1861
1863 3 144.106491 66.3838902 89.7216146 0.19 1862
1864 3 143.815281 66.2324624 90.029002 0.19 1863
1865 3 143.668892 66.1041532 90.3484264 0.19 1864
1866 3 143.844913 65.5272762 90.5621487 0.19 1865
1867 3 143.895848 65.0159344 90.6748973 0.19 1866
1868 3 143.955008 64.4864781 90.8403207 0.19 1867
1869 3 144.164487 63.9424507 90.9342451 0.19 1868
1870 3 144.428973 63.3731732 91.0718274 0.19 1869
1871 3 144.708991 62.8425616 91.0803091 0.19 1870
1872 3 144.977672 62.347056 90.9905314 0.19 1871
1873 3 145.194997 61.9153764 90.7360432 0.19 1872
1874 3 145.266955 61.536895 90.4191519 0.19 1873
1875 3 143.473469 66.5621834 90.523533 0.19 1865
1876 3 143.387671 67.0480735 90.5219696 0.19 1875
1877 3 143.241374 67.5128963 90.6357497 0.19 1876
1878 3 143.193848 67.9911566 90.6284062 0.19 1877
1879 3 143.112473 68.4269268 90.7867864 0.19 1878
1880 3 143.222807 68.8263643 90.9196506 0.19 1879
1881 3 143.551236 69.1634335 91.1233009 0.19 1880
1882 3 143.955764 69.5684665 91.2107447 0.19 1881
1883 3 144.370884 70.1288809 91.2109329 0.19 1882
1884 3 144.74309 71.0848242 91.0652816 0.19 1883
1885 3 144.967333 73.072632 90.5705002 0.19 1884
1886 3 144.673644 74.9662882 89.0795392 0.19 1885
1887 3 144.577024 76.0222066 88.358219 0.19 1886
1888 3 144.55721 76.7358714 87.9622338 0.19 1887
1889 3 144.551665 77.2682673 87.7842225 0.19 1888
1890 3 144.510606 77.6005122 87.9356078 0.19 1889
1891 3 144.722965 77.6573335 88.2016344 0.19 1890
1892 3 144.984787 77.7178375 88.5206094 0.19 1891
1893 3 145.086965 77.6340781 88.8443103 0.19 1892
1894 3 145.12115 77.443035 89.16577 0.19 1893
1895 3 145.111382 77.0738841 89.4757733 0.19 1894
1896 3 144.983686 76.5276424 89.5770472 0.19 1895
1897 3 144.786712 75.8633659 89.8143433 0.19 1896
1898 3 144.771852 74.8629509 90.1359592 0.19 1897
1899 3 144.967333 73.072632 90.5705002 0.19 1898
1900 3 145.31594 71.3843494 90.5885435 0.19 1899
1901 3 145.622764 70.4731988 90.4087186 0.19 1900
1902 3 145.902653 69.8463639 90.201115 0.19 1901
1903 3 146.137567 69.2947418 90.1109588 0.19 1902
1904 3 146.264906 68.7954517 90.0603634 0.19 1903
1905 3 146.494275 68.2804133 90.0325903 0.19 1904
1906 3 146.757745 67.7614539 90.012438 0.19 1905
1907 3 147.13803 67.7804821 89.6921588 0.19 1906
1908 3 146.673177 67.7770434 88.6090305 0.19 1907
1909 3 147.817444 67.3936266 89.014349 0.19 1908
1910 3 148.500642 66.902613 88.680049 0.19 1909
1911 3 148.739875 66.9814731 88.3503207 0.19 1910
1912 3 148.835352 67.1085395 88.0128632 0.19 1911
1913 3 148.883082 67.2962029 87.6758528 0.19 1912
1914 3 148.932219 67.6173729 87.3473401 0.19 1913
1915 3 148.954699 67.8377884 87.0106393 0.19 1914
1916 3 149.131198 67.3688232 89.0136625 0.19 1910
1917 3 149.465281 67.7043354 89.215177 0.19 1916
1918 3 149.376602 67.8821513 89.4241074 0.19 1917
1919 3 149.081865 67.6822582 89.4932131 0.19 1918
1920 3 148.748094 67.3771579 89.2049417 0.19 1919
1921 3 148.500642 66.902613 88.680049 0.19 1920
1922 3 148.804698 66.2744296 89.0130529 0.19 1921
1923 3 148.647283 65.2977524 89.2809716 0.19 1922
1924 3 149.418766 65.2512259 88.9863153 0.19 1923
1925 3 149.730151 64.8529541 88.6266848 0.19 1924
1926 3 148.663354 65.1111451 89.8349297 0.19 1923
1927 3 148.696413 64.9555671 90.2540921 0.19 1926
1928 3 148.781612 64.7815017 90.6128632 0.19 1927
1929 3 149.006785 64.5212863 90.9253063 0.19 1928
1930 3 149.216704 64.0987879 91.1305664 0.19 1929
1931 3 149.314915 63.6981346 91.1044368 0.19 1930
1932 3 149.473395 63.3442328 90.866527 0.19 1931
1933 3 149.534029 63.0805209 90.5410991 0.19 1932
1934 3 149.627494 62.968183 90.1932235 0.19 1933
1935 3 149.846422 62.7937678 89.8183342 0.19 1934
1936 3 150.091345 62.7795734 89.4041027 0.19 1935
1937 3 150.214639 62.8776397 88.8534163 0.19 1936
1938 3 147.033424 67.6398277 90.3765951 0.19 1906
1939 3 147.204584 67.600773 90.7393651 0.19 1938
1940 3 147.444191 67.7144947 91.119451 0.19 1939
1941 3 147.535245 67.8635282 91.4898871 0.19 1940
1942 3 147.492783 67.8758612 91.8393556 0.19 1941
1943 3 147.279635 67.8735409 92.1716131 0.19 1942
1944 3 145.325051 74.8743366 91.736267 0.19 1899
1945 3 144.67306 76.1645799 91.0973378 0.19 1944
1946 3 144.793491 77.0800429 90.6150627 0.19 1945
1947 3 144.851389 77.3980461 90.2193552 0.19 1946
1948 3 144.915094 77.3187918 89.8434418 0.19 1947
1949 3 145.111382 77.0738841 89.4757733 0.19 1948
1950 3 145.383723 75.8171734 92.0981294 0.19 1945
1951 3 145.943436 75.3620208 92.7096056 0.19 1950
1952 3 146.530591 74.5549678 93.1838728 0.19 1951
1953 3 146.606461 75.0961808 92.8712567 0.19 1952
1954 3 146.530591 74.5549678 93.1838728 0.19 1953
1955 3 146.75124 73.3800587 93.8368093 0.19 1954
1956 3 146.287656 72.9398612 94.1211758 0.19 1955
1957 3 145.967984 72.8200677 93.7089023 0.19 1956
1958 3 145.771167 72.800685 93.2820857 0.19 1957
1959 3 145.490819 72.7531681 92.7534862 0.19 1958
1960 3 145.294188 72.8474925 91.9898673 0.19 1959
1961 3 144.967333 73.072632 90.5705002 0.19 1960
1962 3 146.127716 73.0241002 94.4574388 0.19 1956
1963 3 146.199871 73.2022323 94.8188971 0.19 1962
1964 3 146.515687 73.3335415 95.2006525 0.19 1963
1965 3 146.950329 73.3305286 95.5882229 0.19 1964
1966 3 147.571305 73.3970162 95.9984603 0.19 1965
1967 3 148.433854 73.3650674 95.7337107 0.19 1966
1968 3 149.013575 73.4709065 95.4439046 0.19 1967
1969 3 149.433108 73.3601807 95.1285311 0.19 1968
1970 3 149.796642 73.3214463 94.8090479 0.19 1969
1971 3 150.0824 73.2829636 94.4810321 0.19 1970
1972 3 150.191825 73.1694763 94.1331067 0.19 1971
1973 3 150.294286 73.1859143 93.7886756 0.19 1972
1974 3 150.481601 73.2352654 93.4523711 0.19 1973
1975 3 150.559089 73.3262108 93.1074027 0.19 1974
1976 3 150.594823 73.4332793 92.7591467 0.19 1975
1977 3 150.616002 73.5464084 92.4097611 0.19 1976
1978 3 147.072456 73.5773759 96.5160576 0.19 1966
1979 3 146.791173 73.5381957 96.9113092 0.19 1978
1980 3 146.467735 73.3421925 97.2430896 0.19 1979
1981 3 146.248813 73.2234687 97.5686289 0.19 1980
1982 3 145.936118 73.1653066 97.8786711 0.19 1981
1983 3 146.615889 73.4323793 98.3679969 0.19 1982
1984 3 147.116991 73.5236074 98.5507379 0.19 1983
1985 3 147.563082 73.6251841 98.5709383 0.19 1984
1986 3 147.954291 73.5067692 98.3860812 0.19 1985
1987 3 148.348445 73.467859 98.1311734 0.19 1986
1988 3 148.741998 73.4576591 97.8509776 0.19 1987
1989 3 148.899425 73.4936789 97.5065269 0.19 1988
1990 3 148.819095 73.547842 97.1207522 0.19 1989
1991 3 148.399598 73.5700655 96.6496334 0.19 1990
1992 3 147.571305 73.3970162 95.9984603 0.19 1991
1993 3 148.918931 72.8790756 98.1488642 0.19 1988
1994 3 148.988449 72.3405371 98.3895045 0.19 1993
1995 3 149.112158 71.8327576 98.4970223 0.19 1994
1996 3 149.111948 71.3584473 98.5640444 0.19 1995
1997 3 149.058643 70.8692875 98.6816615 0.19 1996
1998 3 148.991821 70.4027421 98.6554541 0.19 1997
1999 3 148.915718 69.9170131 98.486327 0.19 1998
2000 3 148.804975 69.250827 98.3698782 0.19 1999
2001 3 149.081884 69.1263286 98.088861 0.19 2000
2002 3 149.242007 68.8615144 97.8232203 0.19 2001
2003 3 149.500316 68.5142427 97.678798 0.19 2002
2004 3 149.814296 68.2416101 97.5053991 0.19 2003
2005 3 150.107602 67.74926 97.430664 0.19 2004
2006 3 150.372382 67.045314 97.374158 0.19 2005
2007 3 150.697707 66.6009484 97.2423682 0.19 2006
2008 3 151.042497 66.2078881 96.9777412 0.19 2007
2009 3 151.428266 65.8639713 96.6600877 0.19 2008
2010 3 151.916795 65.6141096 96.3194033 0.19 2009
2011 3 152.671807 65.5970756 95.9648464 0.19 2010
2012 3 154.060029 65.7736529 95.5469599 0.19 2011
2013 3 153.551297 65.0072872 94.4069858 0.19 2012
2014 3 153.522839 64.6536095 93.7566872 0.19 2013
2015 3 153.555002 64.3093877 93.2656791 0.19 2014
2016 3 153.739465 63.9525236 92.8385713 0.19 2015
2017 3 153.681543 63.6307098 92.4420985 0.19 2016
2018 3 153.963018 62.9399003 91.6802701 0.19 2017
2019 3 154.026654 62.3301398 91.6661271 0.19 2018
2020 3 153.821429 61.6768542 91.3082482 0.19 2019
2021 3 153.197766 60.7452383 90.3062863 0.19 2020
2022 3 153.107946 59.8331807 90.0687108 0.19 2021
2023 3 153.10898 59.2734775 89.7507759 0.19 2022
2024 3 153.256903 58.8313981 89.4289196 0.19 2023
2025 3 153.345686 58.4339324 89.1452349 0.19 2024
2026 3 153.518579 58.010237 89.0063296 0.19 2025
2027 3 153.587315 57.5952235 88.897244 0.19 2026
2028 3 153.669807 57.1906069 88.7608961 0.19 2027
2029 3 153.897047 56.8082717 88.5131351 0.19 2028
2030 3 154.408937 56.7969385 88.4933773 0.19 2029
2031 3 155.017309 56.8123877 88.427633 0.19 2030
2032 3 155.914578 56.9056966 88.2231206 0.19 2031
2033 3 157.599643 57.2200826 87.6519941 0.19 2032
2034 3 161.463398 57.8102344 86.1041135 0.19 2033
2035 3 162.025366 59.0422483 86.7946939 0.19 2034
2036 3 162.048699 59.6713466 86.8586243 0.19 2035
2037 3 162.00208 60.2308217 86.7271686 0.19 2036
2038 3 162.235433 60.7559905 86.5934085 0.19 2037
2039 3 162.451004 61.2273185 86.5745291 0.19 2038
2040 3 162.332226 61.5659203 86.9055026 0.19 2039
2041 3 162.812254 60.6626242 86.6801919 0.19 2040
2042 3 162.461526 59.5841784 86.5422811 0.19 2041
2043 3 161.463398 57.8102344 86.1041135 0.19 2042
2044 3 159.652147 57.0371933 86.1063246 0.19 2043
2045 3 158.904728 56.4549371 86.0996747 0.19 2044
2046 3 158.494806 55.9677267 85.7898087 0.19 2045
2047 3 158.039938 55.4082588 85.2467926 0.19 2046
2048 3 158.734456 54.9307764 85.4165234 0.19 2047
2049 3 159.271606 54.5089444 85.4120136 0.19 2048
2050 3 159.762609 54.1373923 85.2422677 0.19 2049
2051 3 158.417972 54.7546664 85.9754462 0.19 2047
2052 3 158.785988 54.1567742 86.4661626 0.19 2051
2053 3 159.094258 53.521761 86.8976569 0.19 2052
2054 3 159.683985 52.7121616 87.4228203 0.19 2053
2055 3 160.17147 53.650379 87.4313772 0.19 2054
2056 3 160.638301 54.3233931 87.2646279 0.19 2055
2057 3 161.057781 54.9075359 86.99592 0.19 2056
2058 3 161.384962 55.9011203 86.6470344 0.19 2057
2059 3 161.463398 57.8102344 86.1041135 0.19 2058
2060 3 158.542212 57.9844862 85.8930863 0.19 2059
2061 3 157.306026 58.3479148 85.838792 0.19 2060
2062 3 156.832901 58.7547145 85.8546597 0.19 2061
2063 3 156.584516 59.172682 85.907488 0.19 2062
2064 3 156.258841 59.5918051 86.004313 0.19 2063
2065 3 155.915364 60.0825714 85.8915611 0.19 2064
2066 3 155.843291 59.9638176 85.744885 0.19 2065
2067 3 155.748972 60.052597 85.8324138 0.19 2066
2068 3 155.915364 60.0825714 85.8915611 0.19 2067
2069 3 156.603697 59.924366 86.3216572 0.19 2068
2070 3 157.96046 59.4080057 86.4651636 0.19 2069
2071 3 161.463398 57.8102344 86.1041135 0.19 2070
2072 3 163.144617 55.8744442 87.0489073 0.19 2071
2073 3 163.098399 55.3638021 87.3266503 0.19 2072
2074 3 162.923044 54.8820513 87.5961988 0.19 2073
2075 3 162.619244 54.4309602 87.8582142 0.19 2074
2076 3 162.391046 54.0701535 88.1368454 0.19 2075
2077 3 162.041964 53.9364479 88.4358253 0.19 2076
2078 3 161.693279 53.9860054 88.7640761 0.19 2077
2079 3 161.437364 53.9476625 89.1036716 0.19 2078
2080 3 161.021627 53.8691132 89.4642457 0.19 2079
2081 3 160.49396 53.7580529 89.9120187 0.19 2080
2082 3 159.340628 53.5956069 90.567025 0.19 2081
2083 3 159.020029 52.9787844 90.1157907 0.19 2082
2084 3 158.875755 52.4602039 89.6947308 0.19 2083
2085 3 158.775587 51.4438002 89.214583 0.19 2084
2086 3 157.9717 51.3956123 88.4015215 0.19 2085
2087 3 157.73296 51.4302776 87.8981371 0.19 2086
2088 3 157.824127 51.5001266 87.5226914 0.19 2087
2089 3 157.898161 51.6076812 87.1953455 0.19 2088
2090 3 158.033587 51.7800809 86.9131571 0.19 2089
2091 3 158.370348 52.1094979 86.7181423 0.19 2090
2092 3 158.787008 52.4545562 86.6630469 0.19 2091
2093 3 159.233108 52.6833699 86.9402235 0.19 2092
2094 3 159.683985 52.7121616 87.4228203 0.19 2093
2095 3 160.565123 51.980265 87.0672876 0.19 2094
2096 3 160.570688 52.1487626 86.420042 0.19 2095
2097 3 160.55569 51.7450609 86.3730743 0.19 2096
2098 3 160.570688 52.1487626 86.420042 0.19 2097
2099 3 159.043435 53.0531683 87.4903626 0.19 2094
2100 3 158.632881 52.9166718 87.5922441 0.19 2099
2101 3 158.506614 52.643434 87.5840471 0.19 2100
2102 3 158.555985 52.3623969 87.507445 0.19 2101
2103 3 158.847367 52.1942177 87.335825 0.19 2102
2104 3 159.241528 52.2999393 87.2411525 0.19 2103
2105 3 159.683985 52.7121616 87.4228203 0.19 2104
2106 3 159.590295 52.9823881 87.9962095 0.19 2105
2107 3 159.386786 53.2861577 88.4418955 0.19 2106
2108 3 159.298752 53.5992734 88.8574368 0.19 2107
2109 3 158.864869 53.8535941 88.8389575 0.19 2108
2110 3 158.423966 53.9513229 88.7810302 0.19 2109
2111 3 157.979688 53.9802099 88.6574985 0.19 2110
2112 3 157.530417 53.9576645 88.3761352 0.19 2111
2113 3 157.070626 53.7649506 88.0174727 0.19 2112
2114 3 156.608922 53.516863 87.6353274 0.19 2113
2115 3 158.832339 53.1224546 89.1007423 0.19 2108
2116 3 158.775587 51.4438002 89.214583 0.19 2115
2117 3 157.945924 51.2741142 89.0538089 0.19 2116
2118 3 157.642163 51.2221595 89.2025795 0.19 2117
2119 3 157.548526 51.3111449 89.4818544 0.19 2118
2120 3 157.551373 51.31082 89.7917991 0.19 2119
2121 3 157.643575 51.298183 90.115457 0.19 2120
2122 3 157.907484 51.33754 90.4498525 0.19 2121
2123 3 158.156459 51.557611 90.7739298 0.19 2122
2124 3 158.177335 51.8707865 90.9981254 0.19 2123
2125 3 157.979878 52.1936675 91.2892155 0.19 2124
2126 3 158.427437 52.6568306 91.0485724 0.19 2125
2127 3 159.340628 53.5956069 90.567025 0.19 2126
2128 3 160.557175 54.2653385 90.6250949 0.19 2127
2129 3 161.156045 54.8315473 90.4918906 0.19 2128
2130 3 161.702568 55.3649312 90.3053078 0.19 2129
2131 3 161.584564 55.8664444 90.1498538 0.19 2130
2132 3 161.776622 56.3769805 90.150188 0.19 2131
2133 3 161.97501 56.9043577 90.55034 0.19 2132
2134 3 162.341899 57.5598476 91.6985128 0.19 2133
2135 3 162.848653 56.4047302 90.1548104 0.19 2134
2136 3 163.116614 56.0089472 89.3692391 0.19 2135
2137 3 163.393174 55.889776 88.8752447 0.19 2136
2138 3 163.472844 55.827687 88.4708025 0.19 2137
2139 3 163.422774 55.6676965 88.0823498 0.19 2138
2140 3 163.213688 55.5722925 87.7044807 0.19 2139
2141 3 163.098399 55.3638021 87.3266503 0.19 2140
2142 3 162.358706 57.5804563 90.054286 0.19 2134
2143 3 162.424924 57.8087431 89.2413296 0.19 2142
2144 3 162.552714 57.9604514 88.7228869 0.19 2143
2145 3 162.857421 58.0907783 88.3160596 0.19 2144
2146 3 162.781141 57.9354772 87.9124149 0.19 2145
2147 3 162.655277 57.9484702 87.4923736 0.19 2146
2148 3 162.339718 58.0464288 86.9689367 0.19 2147
2149 3 161.463398 57.8102344 86.1041135 0.19 2148
2150 3 163.511497 58.8244323 87.3598857 0.19 2149
2151 3 164.180238 59.06416 88.0303493 0.19 2150
2152 3 164.623048 58.8693194 88.4818461 0.19 2151
2153 3 164.868448 58.5523946 88.8427188 0.19 2152
2154 3 165.216805 58.3186385 89.1912704 0.19 2153
2155 3 165.592608 58.4347551 89.5577335 0.19 2154
2156 3 165.87413 58.6751659 89.8848612 0.19 2155
2157 3 165.848639 58.9395412 90.0757078 0.19 2156
2158 3 165.459245 59.0730707 90.2685029 0.19 2157
2159 3 164.294467 58.8000824 90.6036937 0.19 2158
2160 3 162.755048 58.8629284 89.5701215 0.19 2159
2161 3 161.952375 58.6613655 89.0317596 0.19 2160
2162 3 161.57516 58.4090467 88.5429332 0.19 2161
2163 3 161.276624 58.173666 88.006038 0.19 2162
2164 3 161.249656 58.0473471 87.3106839 0.19 2163
2165 3 161.463398 57.8102344 86.1041135 0.19 2164
2166 3 160.293245 59.4082714 87.1354834 0.19 2165
2167 3 159.566753 60.1539735 87.3393015 0.19 2166
2168 3 158.900609 60.2470715 87.2281689 0.19 2167
2169 3 158.105448 60.0951236 87.1137949 0.19 2168
2170 3 158.115353 60.1972421 86.7753411 0.19 2169
2171 3 158.125817 60.3003733 86.4373763 0.19 2170
2172 3 158.136828 60.4045267 86.099951 0.19 2171
2173 3 158.148372 60.5097134 85.763101 0.19 2172
2174 3 157.653268 59.9102423 87.7586769 0.19 2169
2175 3 161.463398 57.8102344 86.1041135 0.19 2174
2176 3 165.697074 59.3777963 87.2434148 0.19 2175
2177 3 167.841 60.115899 87.7261423 0.19 2176
2178 3 169.466262 60.2160257 87.9481737 0.19 2177
2179 3 171.725538 59.7380108 88.0936002 0.19 2178
2180 3 171.641986 58.1213286 87.5432281 0.19 2179
2181 3 171.585858 57.2451671 87.3841385 0.19 2180
2182 3 171.534045 56.6650831 87.5042887 0.19 2181
2183 3 171.494652 56.3392675 87.7466618 0.19 2182
2184 3 171.456636 56.0494855 88.028604 0.19 2183
2185 3 171.409278 55.6135366 88.3063757 0.19 2184
2186 3 171.360126 55.1300737 88.5820561 0.19 2185
2187 3 171.734019 54.8166493 88.3489653 0.19 2186
2188 3 171.982786 54.4796686 88.2229267 0.19 2187
2189 3 172.383262 54.2099836 88.1280183 0.19 2188
2190 3 172.858063 54.1348841 87.9847179 0.19 2189
2191 3 173.348803 54.0401054 87.937743 0.19 2190
2192 3 173.836527 53.795806 87.9059129 0.19 2191
2193 3 171.349212 55.0673301 88.9006488 0.19 2186
2194 3 171.351864 55.0487225 89.2128011 0.19 2193
2195 3 171.392394 55.1596767 89.5057446 0.19 2194
2196 3 171.531396 55.6143124 89.7474284 0.19 2195
2197 3 171.901664 56.5483165 89.800167 0.19 2196
2198 3 173.039857 57.1420787 89.6376614 0.19 2197
2199 3 173.733026 57.5881735 89.8132395 0.19 2198
2200 3 174.167135 57.9718276 90.0939989 0.19 2199
2201 3 174.275964 58.3223071 90.3523418 0.19 2200
2202 3 174.174219 58.6755866 90.4692581 0.19 2201
2203 3 173.741252 58.9580961 90.5111496 0.19 2202
2204 3 173.02622 59.0632946 90.5004945 0.19 2203
2205 3 172.553833 59.1397565 90.138923 0.19 2204
2206 3 171.725538 59.7380108 88.0936002 0.19 2205
2207 3 172.72748 59.3316427 88.4545871 0.19 2206
2208 3 173.319506 59.0593153 88.4602008 0.19 2207
2209 3 173.583734 58.9250751 88.4608587 0.19 2208
2210 3 173.30667 59.1837123 88.4725306 0.19 2209
2211 3 171.725538 59.7380108 88.0936002 0.19 2210
2212 3 168.587489 59.0712771 88.0304525 0.19 2211
2213 3 165.898336 58.6735819 87.5339232 0.19 2212
2214 3 161.463398 57.8102344 86.1041135 0.19 2213
2215 3 159.0419 57.35363 86.9683447 0.19 2214
2216 3 157.956516 56.9515989 87.3294887 0.19 2215
2217 3 157.536547 56.5556179 87.6132335 0.19 2216
2218 3 157.393292 56.2663775 87.8171701 0.19 2217
2219 3 157.858454 56.2801366 87.8954833 0.19 2218
2220 3 158.971595 56.7252078 87.5667387 0.19 2219
2221 3 161.463398 57.8102344 86.1041135 0.19 2220
2222 3 158.990049 59.5907225 87.3159445 0.19 2221
2223 3 158.329631 60.3572734 87.7115468 0.19 2222
2224 3 158.208754 60.4000417 87.5722679 0.19 2223
2225 3 158.105448 60.0951236 87.1137949 0.19 2224
2226 3 163.972715 59.2044709 87.8783095 0.19 2221
2227 3 164.554425 59.4244708 89.0798768 0.19 2226
2228 3 164.294467 58.8000824 90.6036937 0.19 2227
2229 3 163.618962 58.2780973 89.4841271 0.19 2228
2230 3 163.262411 58.1244385 88.8289824 0.19 2229
2231 3 162.857421 58.0907783 88.3160596 0.19 2230
2232 3 163.953695 59.9466805 89.5059781 0.19 2228
2233 3 163.541325 60.4005682 89.2097799 0.19 2232
2234 3 163.114944 60.7190157 89.1234288 0.19 2233
2235 3 162.665402 60.8075341 89.1470405 0.19 2234
2236 3 162.202422 60.7655425 89.3405704 0.19 2235
2237 3 161.735859 60.66297 89.5929569 0.19 2236
2238 3 161.266986 60.5052109 89.8509405 0.19 2237
2239 3 160.789884 60.2384893 90.0658872 0.19 2238
2240 3 160.331809 60.1153417 90.1994007 0.19 2239
2241 3 159.887823 60.1063095 90.0781654 0.19 2240
2242 3 159.738886 60.2996252 89.6171393 0.19 2241
2243 3 159.825229 60.1618221 89.0190534 0.19 2242
2244 3 160.231585 59.4550482 88.033855 0.19 2243
2245 3 161.463398 57.8102344 86.1041135 0.19 2244
2246 3 155.629662 57.2828348 88.0052416 0.19 2245
2247 3 155.252575 57.82143 87.6909344 0.19 2246
2248 3 155.098992 57.8264997 87.8965642 0.19 2247
2249 3 155.216576 57.9004484 88.0004703 0.19 2248
2250 3 155.252575 57.82143 87.6909344 0.19 2249
2251 3 155.352641 58.6622543 87.7906397 0.19 2250
2252 3 161.463398 57.8102344 86.1041135 0.19 2251
2253 3 159.793715 57.8125682 87.8257148 0.19 2252
2254 3 159.236889 57.7713848 88.7333044 0.19 2253
2255 3 159.18274 57.7040447 89.3749691 0.19 2254
2256 3 159.943063 57.6305096 89.7409499 0.19 2255
2257 3 160.58357 57.5917474 90.0688014 0.19 2256
2258 3 161.294495 57.5507999 90.6513623 0.19 2257
2259 3 162.341899 57.5598476 91.6985128 0.19 2258
2260 3 162.628159 55.4591532 90.0440602 0.19 2259
2261 3 162.341899 57.5598476 91.6985128 0.19 2260
2262 3 161.872923 57.5094142 90.2576397 0.19 2261
2263 3 162.341899 57.5598476 91.6985128 0.19 2262
2264 3 162.627986 58.8722617 91.5451861 0.19 2263
2265 3 163.019719 59.3490841 91.2833672 0.19 2264
2266 3 163.437076 59.35532 90.9623811 0.19 2265
2267 3 164.294467 58.8000824 90.6036937 0.19 2266
2268 3 165.56785 59.9299882 90.3075785 0.19 2267
2269 3 166.083514 60.570905 90.421156 0.19 2268
2270 3 166.326943 61.0261926 90.6736323 0.19 2269
2271 3 166.524893 61.4326194 90.9304247 0.19 2270
2272 3 166.860489 61.8826868 91.0598183 0.19 2271
2273 3 167.164585 62.3827113 91.108177 0.19 2272
2274 3 167.214581 62.8742972 91.3820447 0.19 2273
2275 3 167.515901 63.5571694 91.7999307 0.19 2274
2276 3 167.885285 64.7744185 92.3548597 0.19 2275
2277 3 169.13252 67.4730496 93.2099624 0.19 2276
2278 3 168.580663 67.1743894 91.723634 0.19 2277
2279 3 168.350025 67.2132849 90.9661786 0.19 2278
2280 3 168.185236 67.5123097 90.5273394 0.19 2279
2281 3 167.862922 67.8167422 90.2780323 0.19 2280
2282 3 167.486376 68.0225947 89.9703441 0.19 2281
2283 3 167.111711 68.2407891 89.674299 0.19 2282
2284 3 166.795879 68.5928418 89.4716401 0.19 2283
2285 3 166.639077 69.0140585 89.1630783 0.19 2284
2286 3 166.421806 69.3620698 88.7546338 0.19 2285
2287 3 165.904797 69.8647859 88.1812373 0.19 2286
2288 3 166.791816 69.5828817 87.8854205 0.19 2287
2289 3 167.235298 69.2850541 87.5522638 0.19 2288
2290 3 166.94487 69.6165651 87.1979703 0.19 2289
2291 3 166.762778 69.7357798 86.8416607 0.19 2290
2292 3 166.48434 69.6365225 86.4698879 0.19 2291
2293 3 166.299234 69.5596829 86.1222269 0.19 2292
2294 3 166.000673 69.3041176 85.7929496 0.19 2293
2295 3 165.759889 68.9541349 85.5642714 0.19 2294
2296 3 165.830555 68.6224945 85.2782941 0.19 2295
2297 3 165.840942 68.2841268 84.978098 0.19 2296
2298 3 165.814779 67.9243933 84.7331636 0.19 2297
2299 3 165.738325 67.5079863 84.6672535 0.19 2298
2300 3 165.594572 67.186072 84.4067903 0.19 2299
2301 3 165.720435 66.9787096 84.1037934 0.19 2300
2302 3 165.788784 66.9850314 83.7820094 0.19 2301
2303 3 165.842553 67.0909372 83.4554284 0.19 2302
2304 3 165.91065 67.2817755 83.1325228 0.19 2303
2305 3 166.002869 67.1806445 82.7952686 0.19 2304
2306 3 166.223827 67.0115091 82.4713668 0.19 2305
2307 3 166.329571 66.9118223 82.1557109 0.19 2306
2308 3 166.400283 66.6611258 81.8646179 0.19 2307
2309 3 166.513742 66.3352514 81.6675312 0.19 2308
2310 3 166.817068 66.0550994 81.3973549 0.19 2309
2311 3 167.137995 65.845787 81.0988686 0.19 2310
2312 3 167.801515 65.8257722 80.8319801 0.19 2311
2313 3 167.209495 65.6639916 80.3490562 0.19 2312
2314 3 166.999594 65.7185164 79.8307032 0.19 2313
2315 3 166.959839 66.3698886 79.1118094 0.19 2314
2316 3 166.935021 66.5787018 79.7898057 0.19 2315
2317 3 166.959839 66.3698886 79.1118094 0.19 2316
2318 3 166.887016 67.2988191 79.6419455 0.19 2317
2319 3 167.179074 67.6242458 79.99309 0.19 2318
2320 3 167.664839 67.7737899 80.1395595 0.19 2319
2321 3 168.347668 67.8801566 80.1799354 0.19 2320
2322 3 169.411675 67.5894094 80.0792224 0.19 2321
2323 3 169.487534 67.9372055 79.1045611 0.19 2322
2324 3 169.023914 68.0276707 78.7323826 0.19 2323
2325 3 169.48325 66.9149463 80.0322737 0.19 2322
2326 3 169.171542 66.4223736 79.9495883 0.19 2325
2327 3 168.671573 66.0922944 79.8239062 0.19 2326
2328 3 167.995838 66.0698939 79.6036568 0.19 2327
2329 3 166.959839 66.3698886 79.1118094 0.19 2328
2330 3 170.840134 66.8033156 80.1565469 0.19 2322
2331 3 170.838425 66.037551 79.7720539 0.19 2330
2332 3 170.285996 65.7722854 80.374361 0.19 2331
2333 3 169.224759 64.7068991 80.5473256 0.19 2332
2334 3 168.752454 65.4407827 80.8907662 0.19 2333
2335 3 167.801515 65.8257722 80.8319801 0.19 2334
2336 3 168.280601 66.5732586 80.7532211 0.19 2335
2337 3 168.694803 67.154431 80.4901959 0.19 2336
2338 3 169.411675 67.5894094 80.0792224 0.19 2337
2339 3 169.528124 68.1551521 80.5765824 0.19 2338
2340 3 169.296992 68.6038165 80.8160234 0.19 2339
2341 3 168.955264 68.9696943 81.0542401 0.19 2340
2342 3 168.647781 69.3180121 81.2201418 0.19 2341
2343 3 168.525916 69.5748277 81.4997763 0.19 2342
2344 3 168.469448 69.6687309 81.8155482 0.19 2343
2345 3 168.4423 69.8128372 82.1522741 0.19 2344
2346 3 168.418443 69.824808 82.4871784 0.19 2345
2347 3 170.799931 67.7802895 81.223425 0.19 2338
2348 3 170.787528 68.1056093 81.5808189 0.19 2347
2349 3 170.75679 67.713927 81.8891335 0.19 2348
2350 3 170.737536 67.4877113 82.2098525 0.19 2349
2351 3 170.73984 67.3168098 82.5365901 0.19 2350
2352 3 170.795074 67.1467439 82.8681941 0.19 2351
2353 3 170.987658 66.9245005 83.2075643 0.19 2352
2354 3 171.077364 66.9465424 83.5564673 0.19 2353
2355 3 171.164347 66.9124812 83.9015909 0.19 2354
2356 3 171.365758 66.9059435 84.2583973 0.19 2355
2357 3 171.431735 66.9985386 84.612497 0.19 2356
2358 3 171.438475 66.9617268 84.9527766 0.19 2357
2359 3 171.444152 67.3140575 85.3233378 0.19 2358
2360 3 171.463318 68.0877359 85.7268822 0.19 2359
2361 3 173.141949 69.0030817 86.0206782 0.19 2360
2362 3 174.063493 69.3263681 86.3024866 0.19 2361
2363 3 174.70652 69.4567651 86.4806301 0.19 2362
2364 3 175.237598 69.4817213 86.6925794 0.19 2363
2365 3 175.736592 69.5042074 86.778903 0.19 2364
2366 3 176.225091 69.5042456 86.7861565 0.19 2365
2367 3 176.714471 69.4395946 86.6820699 0.19 2366
2368 3 177.195149 69.5134396 86.6900752 0.19 2367
2369 3 177.667276 69.7550848 86.779114 0.19 2368
2370 3 178.144946 70.0526407 86.6327074 0.19 2369
2371 3 178.602663 70.1093146 86.3559622 0.19 2370
2372 3 178.995467 70.2461901 85.999272 0.19 2371
2373 3 179.213563 70.4343314 85.4944089 0.19 2372
2374 3 179.157874 71.2065413 85.3134051 0.19 2373
2375 3 179.035417 71.7767611 85.1994177 0.19 2374
2376 3 179.205517 72.3296851 85.0424033 0.19 2375
2377 3 179.353198 72.830775 84.9321386 0.19 2376
2378 3 179.635099 73.3541565 84.7208201 0.19 2377
2379 3 179.855716 73.8403641 84.4422577 0.19 2378
2380 3 180.232573 74.2339931 84.1053529 0.19 2379
2381 3 180.67513 74.3517188 83.6165555 0.19 2380
2382 3 181.373841 74.8321679 83.180499 0.19 2381
2383 3 181.828511 75.0673555 82.829017 0.19 2382
2384 3 182.020288 75.1448671 82.488222 0.19 2383
2385 3 182.132174 75.0298948 82.1382299 0.19 2384
2386 3 182.14707 75.1100976 81.8152593 0.19 2385
2387 3 182.16687 75.1580915 81.489992 0.19 2386
2388 3 182.201987 75.1104834 81.1570468 0.19 2387
2389 3 182.253313 75.2273464 80.8421886 0.19 2388
2390 3 182.388018 75.096726 80.5104446 0.19 2389
2391 3 182.706156 74.8972064 80.1877112 0.19 2390
2392 3 182.232504 74.5003208 82.4428622 0.19 2385
2393 3 182.419814 73.9719851 82.7707267 0.19 2392
2394 3 182.402872 73.4098675 83.1265707 0.19 2393
2395 3 182.624508 72.8230511 83.62646 0.19 2394
2396 3 182.938956 72.2952902 83.6806653 0.19 2395
2397 3 183.091859 71.7352062 83.4675416 0.19 2396
2398 3 183.202122 70.8838444 83.1371338 0.19 2397
2399 3 183.331696 70.9902303 82.8233341 0.19 2398
2400 3 183.574269 71.0867608 82.5170599 0.19 2399
2401 3 183.683784 71.1103082 82.1942718 0.19 2400
2402 3 183.755428 70.9695257 81.8520515 0.19 2401
2403 3 183.933821 71.7175882 83.2943294 0.19 2398
2404 3 184.501799 72.0384244 83.4056364 0.19 2403
2405 3 185.007467 72.1320858 83.5440903 0.19 2404
2406 3 185.499375 72.1723137 83.4900861 0.19 2405
2407 3 185.987083 72.0452999 83.4729423 0.19 2406
2408 3 186.46558 72.0001606 83.4821134 0.19 2407
2409 3 183.262363 69.946907 83.062283 0.19 2398
2410 3 183.333134 69.3338581 83.039644 0.19 2409
2411 3 183.473121 68.8546616 83.0899671 0.19 2410
2412 3 183.810105 68.4524805 83.3065435 0.19 2411
2413 3 184.209042 68.2160282 83.5926771 0.19 2412
2414 3 184.56794 68.3720287 83.5898025 0.19 2413
2415 3 184.800135 68.0954036 83.8255678 0.19 2414
2416 3 184.652442 67.0581866 84.5016491 0.19 2415
2417 3 186.02522 66.1624179 84.1048846 0.19 2416
2418 3 186.782715 65.7509114 83.6826773 0.19 2417
2419 3 187.177978 65.6658801 83.1516166 0.19 2418
2420 3 187.664071 66.2579178 82.91209 0.19 2419
2421 3 187.272508 65.8361786 81.5101934 0.19 2420
2422 3 186.704582 65.1904682 83.0718477 0.19 2419
2423 3 186.72862 64.8833428 82.7047325 0.19 2422
2424 3 186.452018 64.8050767 82.3589303 0.19 2423
2425 3 186.361431 64.5802855 82.0192861 0.19 2424
2426 3 186.343349 64.295026 81.7130028 0.19 2425
2427 3 186.35781 63.9765924 81.5005126 0.19 2426
2428 3 186.418056 63.7381528 81.2175178 0.19 2427
2429 3 186.564611 63.6564632 80.9478413 0.19 2428
2430 3 186.924126 63.533051 80.7398194 0.19 2429
2431 3 187.355674 63.5042176 80.7197322 0.19 2430
2432 3 187.810556 63.4844657 80.8353691 0.19 2431
2433 3 188.282033 63.5155189 80.8528096 0.19 2432
2434 3 188.762637 63.5743281 80.7577943 0.19 2433
2435 3 189.238967 63.5489034 80.7407884 0.19 2434
2436 3 189.712017 63.3614324 80.7524946 0.19 2435
2437 3 190.178323 63.2035719 80.821983 0.19 2436
2438 3 190.628856 63.2965173 81.036223 0.19 2437
2439 3 191.058927 63.3708976 81.2101175 0.19 2438
2440 3 191.428422 63.4525757 81.4852157 0.19 2439
2441 3 191.65205 63.69532 81.7871227 0.19 2440
2442 3 191.503668 63.9906923 82.0184359 0.19 2441
2443 3 191.322118 64.374376 82.0756185 0.19 2442
2444 3 191.386571 64.7276276 82.3165233 0.19 2443
2445 3 191.31468 65.0576124 82.5831125 0.19 2444
2446 3 191.057001 65.3949147 82.7749609 0.19 2445
2447 3 190.834011 65.6978335 83.0672583 0.19 2446
2448 3 190.447158 65.9718149 83.3853259 0.19 2447
2449 3 190.004142 66.2356046 83.7120689 0.19 2448
2450 3 189.583105 66.3932359 83.7478129 0.19 2449
2451 3 189.211706 66.7493356 83.851254 0.19 2450
2452 3 188.987855 67.6980784 84.157181 0.19 2451
2453 3 189.38527 68.7378272 84.0302678 0.19 2452
2454 3 189.743448 69.4103424 83.9231511 0.19 2453
2455 3 189.977964 69.9463117 83.6499769 0.19 2454
2456 3 190.336067 70.3512641 83.2112832 0.19 2455
2457 3 189.565343 70.8255366 82.8853508 0.19 2456
2458 3 188.992904 70.9008594 82.5254268 0.19 2457
2459 3 188.478202 70.9774104 82.1694053 0.19 2458
2460 3 191.061727 70.7951359 83.7941942 0.19 2456
2461 3 191.653723 71.0437217 84.1644242 0.19 2460
2462 3 192.278926 71.043898 84.2949986 0.19 2461
2463 3 193.101077 70.7738238 84.2845329 0.19 2462
2464 3 194.449923 70.3413357 84.1363789 0.19 2463
2465 3 195.81336 71.2543288 85.0527127 0.19 2464
2466 3 196.41021 71.7688044 85.5868575 0.19 2465
2467 3 196.884568 72.1543707 85.9085748 0.19 2466
2468 3 197.296818 72.3945886 86.2659498 0.19 2467
2469 3 197.65338 72.4611135 86.6215186 0.19 2468
2470 3 197.875897 72.549247 86.9782932 0.19 2469
2471 3 198.225206 72.4888249 87.3274881 0.19 2470
2472 3 198.616796 72.3513004 87.6646801 0.19 2471
2473 3 199.010447 72.1335699 87.972708 0.19 2472
2474 3 199.370019 71.7547437 88.2044548 0.19 2473
2475 3 199.597878 71.3666919 88.2758193 0.19 2474
2476 3 199.893129 70.973929 88.2985455 0.19 2475
2477 3 200.086245 70.573982 88.3055937 0.19 2476
2478 3 200.342495 70.1584741 88.3451277 0.19 2477
2479 3 200.455783 69.7012729 88.4672144 0.19 2478
2480 3 200.524819 69.2767687 88.5072266 0.19 2479
2481 3 188.107728 66.0624717 83.5834078 0.19 2452
2482 3 187.177978 65.6658801 83.1516166 0.19 2481
2483 3 190.464724 66.3138849 83.9138103 0.19 2449
2484 3 190.927321 66.5516649 83.9660455 0.19 2483
2485 3 191.398437 66.7332978 83.8411648 0.19 2484
2486 3 191.868957 66.8806116 83.701837 0.19 2485
2487 3 192.332232 66.9817182 83.6957863 0.19 2486
2488 3 192.788196 67.1035232 83.7846318 0.19 2487
2489 3 193.230702 67.3342382 84.0249465 0.19 2488
2490 3 193.670314 67.5883467 84.2576243 0.19 2489
2491 3 194.11746 67.8108421 84.3155429 0.19 2490
2492 3 194.552323 68.0717633 84.5442251 0.19 2491
2493 3 186.697831 64.3580362 82.8510089 0.19 2423
2494 3 186.64941 63.8538996 82.8715222 0.19 2493
2495 3 186.532572 63.2960381 82.834752 0.19 2494
2496 3 186.227869 62.5557607 82.7522263 0.19 2495
2497 3 185.75446 62.2746037 82.4821782 0.19 2496
2498 3 185.275618 62.0819349 82.3416378 0.19 2497
2499 3 184.800902 61.8432684 82.2213634 0.19 2498
2500 3 184.352168 61.8145536 82.0804391 0.19 2499
2501 3 183.948365 61.9082728 82.1287344 0.19 2500
2502 3 183.66856 61.8398978 82.3981689 0.19 2501
2503 3 183.749701 61.7163446 82.8694164 0.19 2502
2504 3 183.807169 61.5051769 82.8495094 0.19 2503
2505 3 183.930441 61.519699 82.8571964 0.19 2504
2506 3 183.749701 61.7163446 82.8694164 0.19 2505
2507 3 184.860431 61.9154094 82.9048014 0.19 2506
2508 3 185.602233 62.139467 82.883147 0.19 2507
2509 3 186.227869 62.5557607 82.7522263 0.19 2508
2510 3 186.626728 62.2926939 83.1524343 0.19 2509
2511 3 186.98001 61.9510307 83.2815173 0.19 2510
2512 3 187.157299 61.5683537 83.2859856 0.19 2511
2513 3 187.339646 61.1955701 83.2190135 0.19 2512
2514 3 187.714084 60.8942197 83.0627537 0.19 2513
2515 3 188.153917 60.6222391 82.9998627 0.19 2514
2516 3 188.619863 60.4878566 82.9871249 0.19 2515
2517 3 189.093728 60.3020914 82.9817566 0.19 2516
2518 3 189.571992 60.2597691 82.9981753 0.19 2517
2519 3 190.050726 60.2647145 83.0221401 0.19 2518
2520 3 183.729011 62.5597925 83.3248044 0.19 2506
2521 3 183.713917 63.1757357 83.4515224 0.19 2520
2522 3 183.686644 63.7481314 83.3288751 0.19 2521
2523 3 183.592635 64.2964412 83.1082218 0.19 2522
2524 3 183.312959 64.8172132 82.8431926 0.19 2523
2525 3 182.779292 64.7745041 82.5996854 0.19 2524
2526 3 182.199893 64.7426359 82.1458421 0.19 2525
2527 3 181.459497 64.6256419 81.3826131 0.19 2526
2528 3 180.949772 64.4331748 81.7660839 0.19 2527
2529 3 180.471138 64.3349661 81.9275663 0.19 2528
2530 3 180.036125 64.289516 82.0622592 0.19 2529
2531 3 179.69998 64.3079397 82.3391364 0.19 2530
2532 3 179.639157 64.1459672 82.705599 0.19 2531
2533 3 179.812955 63.3223071 83.1626263 0.19 2532
2534 3 178.893942 65.5015917 82.984698 0.19 2533
2535 3 178.926128 66.0508606 82.7036937 0.19 2534
2536 3 178.8602 65.8318712 82.3279129 0.19 2535
2537 3 178.703368 65.710219 81.9401771 0.19 2536
2538 3 178.270337 65.4487645 81.4745485 0.19 2537
2539 3 177.591288 65.1593505 80.8646958 0.19 2538
2540 3 177.136961 65.4902565 80.531973 0.19 2539
2541 3 176.680586 65.658383 80.1838469 0.19 2540
2542 3 176.223712 65.7725482 79.8305374 0.19 2541
2543 3 175.918926 66.2265388 79.6894592 0.19 2542
2544 3 175.788376 66.7508026 79.4078591 0.19 2543
2545 3 175.66693 67.3224524 78.9882114 0.19 2544
2546 3 175.401625 67.9671717 78.2951413 0.19 2545
2547 3 176.380264 67.4300698 78.9465596 0.19 2546
2548 3 176.964486 66.9774149 79.1993607 0.19 2547
2549 3 177.25581 66.5349546 79.3058476 0.19 2548
2550 3 177.685858 66.440838 79.4399175 0.19 2549
2551 3 178.088955 66.7443714 79.3888874 0.19 2550
2552 3 178.355223 67.1501191 79.3441699 0.19 2551
2553 3 178.750607 67.6310407 79.2220532 0.19 2552
2554 3 179.166923 68.0714782 79.1413453 0.19 2553
2555 3 179.546421 68.4269564 78.9428047 0.19 2554
2556 3 179.767489 68.8882674 78.7067022 0.19 2555
2557 3 179.562366 69.3239051 78.434617 0.19 2556
2558 3 179.19433 69.6859253 78.1722625 0.19 2557
2559 3 178.763578 69.8519306 77.9775287 0.19 2558
2560 3 178.315108 70.0396404 77.6981324 0.19 2559
2561 3 177.85623 70.3797238 77.4145107 0.19 2560
2562 3 177.396928 70.7243366 77.1672138 0.19 2561
2563 3 176.94804 70.9275257 77.0357017 0.19 2562
2564 3 176.536476 71.2390695 76.9342875 0.19 2563
2565 3 176.22171 71.4744789 77.0919618 0.19 2564
2566 3 176.196416 71.5859287 77.3639989 0.19 2565
2567 3 175.978554 71.7501363 77.6575243 0.19 2566
2568 3 175.855895 71.8487845 77.9619123 0.19 2567
2569 3 175.723233 72.0896869 78.2620513 0.19 2568
2570 3 175.477912 72.3898955 78.5048283 0.19 2569
2571 3 175.376503 72.7650559 78.6279833 0.19 2570
2572 3 175.328926 73.1550028 78.7222163 0.19 2571
2573 3 175.300116 73.5141555 78.8497366 0.19 2572
2574 3 175.274855 73.7658771 79.1063944 0.19 2573
2575 3 175.255542 73.8363518 79.3957912 0.19 2574
2576 3 176.73953 65.9365408 79.5490139 0.19 2549
2577 3 176.223712 65.7725482 79.8305374 0.19 2576
2578 3 175.758915 65.3975793 79.4356298 0.19 2577
2579 3 173.452402 66.4764673 78.0291813 0.19 2578
2580 3 178.567647 65.2689782 80.9375305 0.19 2539
2581 3 179.078754 65.0037806 80.6121461 0.19 2580
2582 3 177.079729 65.4269392 81.1880377 0.19 2539
2583 3 176.55082 64.8249945 81.4329051 0.19 2582
2584 3 179.135862 66.5006908 82.775926 0.19 2535
2585 3 179.064603 66.9137364 82.8422462 0.19 2584
2586 3 179.12722 67.3247414 82.9651757 0.19 2585
2587 3 178.902509 67.6614143 83.1892424 0.19 2586
2588 3 178.876669 67.1140023 83.4722772 0.19 2587
2589 3 179.335393 66.6176033 83.7920335 0.19 2588
2590 3 179.523359 66.2916351 83.6744246 0.19 2589
2591 3 179.871736 65.9520301 83.802225 0.19 2590
2592 3 180.269288 65.7548624 83.9852391 0.19 2591
2593 3 180.651524 65.5680962 84.0477871 0.19 2592
2594 3 180.911257 65.1520685 84.0174797 0.19 2593
2595 3 180.818899 64.4680402 83.8737077 0.19 2594
2596 3 179.812955 63.3223071 83.1626263 0.19 2595
2597 3 181.113016 63.6062535 83.1572176 0.19 2596
2598 3 181.729615 63.5156724 82.9678576 0.19 2597
2599 3 182.260303 63.2751753 82.7716667 0.19 2598
2600 3 182.722704 62.9031164 82.7060749 0.19 2599
2601 3 183.093263 62.4045737 82.7190648 0.19 2600
2602 3 183.749701 61.7163446 82.8694164 0.19 2601
2603 3 178.611913 63.7848569 83.4739246 0.19 2596
2604 3 178.187817 63.7426097 83.7807822 0.19 2603
2605 3 178.158134 63.7037157 84.1120189 0.19 2604
2606 3 178.030425 63.6932686 84.4406516 0.19 2605
2607 3 177.708752 63.8195441 84.7713774 0.19 2606
2608 3 180.430717 63.3498348 83.9558598 0.19 2596
2609 3 180.262574 63.1567585 84.4318155 0.19 2608
2610 3 179.66094 62.7280222 84.7764212 0.19 2609
2611 3 179.163234 62.674016 84.7432559 0.19 2610
2612 3 178.684204 62.303704 84.3422493 0.19 2611
2613 3 178.950933 61.8506018 84.5032319 0.19 2612
2614 3 179.030638 61.4453301 84.5125888 0.19 2613
2615 3 179.016387 61.1193712 84.4246516 0.19 2614
2616 3 178.908788 60.9838143 84.196511 0.19 2615
2617 3 178.584046 61.2217275 83.9673934 0.19 2616
2618 3 178.170202 61.5704713 83.8176276 0.19 2617
2619 3 177.704534 61.8783079 83.9085396 0.19 2618
2620 3 177.376802 61.3475884 84.0276546 0.19 2619
2621 3 177.270725 60.8933499 84.0196758 0.19 2620
2622 3 177.300385 60.4978567 83.9198674 0.19 2621
2623 3 177.515789 60.2025828 83.6720518 0.19 2622
2624 3 177.615065 59.9796239 83.3621218 0.19 2623
2625 3 177.682541 59.9265759 83.0462519 0.19 2624
2626 3 178.185605 62.2499562 84.3088094 0.19 2619
2627 3 178.684204 62.303704 84.3422493 0.19 2626
2628 3 179.620056 63.3559453 85.5136484 0.19 2610
2629 3 178.574694 63.442853 86.1411177 0.19 2628
2630 3 179.265408 63.1737156 86.6554592 0.19 2629
2631 3 179.715106 62.7756595 86.9638321 0.19 2630
2632 3 179.913883 62.3564234 87.0623061 0.19 2631
2633 3 180.069814 61.9302371 87.0957262 0.19 2632
2634 3 180.349712 61.5043694 87.1438853 0.19 2633
2635 3 180.573281 61.1578303 86.9461543 0.19 2634
2636 3 180.945283 60.8549795 86.6769913 0.19 2635
2637 3 182.751716 65.2670894 83.8644275 0.19 2596
2638 3 184.652442 67.0581866 84.5016491 0.19 2637
2639 3 184.231963 65.9739129 83.688656 0.19 2638
2640 3 183.312959 64.8172132 82.8431926 0.19 2639
2641 3 183.709135 68.0490683 83.8789942 0.19 2638
2642 3 184.209042 68.2160282 83.5926771 0.19 2641
2643 3 182.982578 66.9640206 84.1769949 0.19 2638
2644 3 182.038923 66.8975071 84.0190144 0.19 2643
2645 3 181.365671 66.8484876 83.9068589 0.19 2644
2646 3 180.775892 66.8205874 83.7642338 0.19 2645
2647 3 180.140523 66.7201698 83.8072617 0.19 2646
2648 3 179.335393 66.6176033 83.7920335 0.19 2647
2649 3 180.084746 66.6216675 84.3756852 0.19 2648
2650 3 180.664244 66.3323568 84.7779231 0.19 2649
2651 3 181.19232 65.9614098 85.0827331 0.19 2650
2652 3 181.734421 65.6379926 85.2793738 0.19 2651
2653 3 182.368152 65.5386697 85.2513449 0.19 2652
2654 3 183.23146 65.9399653 84.983655 0.19 2653
2655 3 184.652442 67.0581866 84.5016491 0.19 2654
2656 3 183.425035 67.8914711 84.516587 0.19 2655
2657 3 182.44677 68.4319958 84.5109659 0.19 2656
2658 3 181.231905 68.8436982 84.4722115 0.19 2657
2659 3 181.805271 69.3168225 83.969647 0.19 2658
2660 3 182.420986 69.9747229 83.575098 0.19 2659
2661 3 183.202122 70.8838444 83.1371338 0.19 2660
2662 3 183.133714 70.8605866 83.8791601 0.19 2661
2663 3 183.061298 70.7423894 84.3573103 0.19 2662
2664 3 182.929059 70.5306229 84.7265856 0.19 2663
2665 3 182.620806 70.1323503 85.0334714 0.19 2664
2666 3 182.160681 70.4414153 84.9526605 0.19 2665
2667 3 181.743074 70.2575538 84.7444218 0.19 2666
2668 3 181.394677 69.7413316 84.6045123 0.19 2667
2669 3 181.231905 68.8436982 84.4722115 0.19 2668
2670 3 180.772633 68.9138743 84.1109786 0.19 2669
2671 3 180.313896 68.9826085 83.749312 0.19 2670
2672 3 179.821429 69.3442877 83.7061029 0.19 2671
2673 3 179.324615 69.6897506 83.6166182 0.19 2672
2674 3 178.812534 69.9842504 83.3912368 0.19 2673
2675 3 178.235579 70.0245803 83.1303441 0.19 2674
2676 3 177.471147 69.78195 82.9389679 0.19 2675
2677 3 177.300211 70.212666 82.7453613 0.19 2676
2678 3 176.93959 70.5291004 82.6445127 0.19 2677
2679 3 176.510402 70.6624921 82.5420463 0.19 2678
2680 3 176.059066 70.7909643 82.3791838 0.19 2679
2681 3 175.588334 70.9735786 82.3616874 0.19 2680
2682 3 175.105327 71.0027263 82.4823391 0.19 2681
2683 3 174.623133 71.0640491 82.5815323 0.19 2682
2684 3 174.15621 71.3761092 82.4763774 0.19 2683
2685 3 173.689514 71.7411914 82.3996818 0.19 2684
2686 3 173.227723 72.1258595 82.2882656 0.19 2685
2687 3 172.777727 72.5128389 82.0457952 0.19 2686
2688 3 172.338261 72.767523 81.7747285 0.19 2687
2689 3 171.921684 73.0600587 81.5811527 0.19 2688
2690 3 171.577153 73.2699903 81.2920044 0.19 2689
2691 3 171.4118 73.516893 80.9977564 0.19 2690
2692 3 171.245249 73.9309969 80.7328305 0.19 2691
2693 3 170.896648 74.367667 80.5315137 0.19 2692
2694 3 170.473169 74.7247421 80.5452035 0.19 2693
2695 3 170.026621 75.0494212 80.4852813 0.19 2694
2696 3 169.570815 75.2347626 80.3185738 0.19 2695
2697 3 169.105019 75.3593792 80.2630734 0.19 2696
2698 3 168.628084 75.5582526 80.3189658 0.19 2697
2699 3 168.125986 75.7093883 80.2404309 0.19 2698
2700 3 167.55363 75.8480279 80.3362858 0.19 2699
2701 3 166.79494 75.7871154 80.4014205 0.19 2700
2702 3 166.473728 75.7936175 81.0266633 0.19 2701
2703 3 166.261634 75.9221143 81.4742554 0.19 2702
2704 3 165.932446 75.9740998 81.8294762 0.19 2703
2705 3 165.609404 76.1294185 82.1627074 0.19 2704
2706 3 165.397796 76.2148434 82.4949619 0.19 2705
2707 3 165.086891 76.4456679 82.8195987 0.19 2706
2708 3 164.787928 76.7243328 83.1470144 0.19 2707
2709 3 164.616173 76.9999965 83.4884943 0.19 2708
2710 3 164.373281 77.2235096 83.819956 0.19 2709
2711 3 164.222052 77.289092 84.1544378 0.19 2710
2712 3 164.009697 77.3950779 84.4848497 0.19 2711
2713 3 163.922964 77.3187122 84.8207642 0.19 2712
2714 3 163.872712 77.1175062 85.1554264 0.19 2713
2715 3 163.80783 76.7244186 85.4808523 0.19 2714
2716 3 163.696416 76.3360413 85.8029722 0.19 2715
2717 3 163.464806 76.153034 86.1229733 0.19 2716
2718 3 163.31221 76.1221422 86.4581952 0.19 2717
2719 3 163.053835 75.8916081 86.775979 0.19 2718
2720 3 162.896136 75.8149068 87.1111082 0.19 2719
2721 3 162.64742 75.4943659 87.4302781 0.19 2720
2722 3 162.524345 75.1917169 87.766049 0.19 2721
2723 3 162.410153 74.7373996 88.1057461 0.19 2722
2724 3 162.241581 74.2636695 88.460851 0.19 2723
2725 3 161.905362 73.882487 88.8576742 0.19 2724
2726 3 161.443058 72.8892736 89.3606509 0.19 2725
2727 3 161.431275 74.2235679 89.2855293 0.19 2726
2728 3 161.208049 75.091466 89.05598 0.19 2727
2729 3 160.904848 75.7640029 88.8123194 0.19 2728
2730 3 160.572006 76.3132748 88.6784096 0.19 2729
2731 3 160.234641 76.819665 88.5363852 0.19 2730
2732 3 159.908942 77.3198785 88.2597938 0.19 2731
2733 3 159.617743 77.7072583 87.9360465 0.19 2732
2734 3 159.465771 78.2125419 87.624665 0.19 2733
2735 3 159.255339 78.7506783 87.3413091 0.19 2734
2736 3 159.12925 79.2472069 87.1600429 0.19 2735
2737 3 159.309968 79.7239712 86.9068787 0.19 2736
2738 3 159.546821 80.0901492 86.6171943 0.19 2737
2739 3 159.648016 80.1414369 86.2864369 0.19 2738
2740 3 159.763184 80.2415054 85.9545398 0.19 2739
2741 3 160.015839 80.3512566 85.6339355 0.19 2740
2742 3 161.559037 72.8860447 88.8424383 0.19 2726
2743 3 161.767854 72.6195002 88.5103148 0.19 2742
2744 3 161.897596 72.1511876 88.3674254 0.19 2743
2745 3 161.70229 71.4697301 88.2546396 0.19 2744
2746 3 161.371709 71.3462892 88.57879 0.19 2745
2747 3 161.147577 71.2222336 88.9129373 0.19 2746
2748 3 161.237972 71.0925679 89.2743554 0.19 2747
2749 3 161.170175 70.5188063 89.6034753 0.19 2748
2750 3 162.781469 69.8135018 90.4211341 0.19 2749
2751 3 163.64768 69.5551991 88.6888327 0.19 2750
2752 3 164.037474 68.9219847 87.9739378 0.19 2751
2753 3 164.79287 69.5256253 87.5989643 0.19 2752
2754 3 165.329361 70.0191112 87.4395055 0.19 2753
2755 3 165.67533 70.3083275 87.6132244 0.19 2754
2756 3 165.711823 70.3456408 87.8820261 0.19 2755
2757 3 165.904797 69.8647859 88.1812373 0.19 2756
2758 3 164.651532 70.7154747 88.119874 0.19 2757
2759 3 163.851083 71.4027562 87.3726171 0.19 2758
2760 3 163.691754 71.2173806 87.078776 0.19 2759
2761 3 163.399386 71.1692352 86.8629362 0.19 2760
2762 3 163.118753 71.2146876 86.5487583 0.19 2761
2763 3 162.990285 71.272201 86.2095361 0.19 2762
2764 3 162.871577 71.2698215 85.8536347 0.19 2763
2765 3 162.630572 71.0759367 85.4721132 0.19 2764
2766 3 162.493989 70.8173816 85.0957363 0.19 2765
2767 3 163.587102 70.8451105 87.5600339 0.19 2759
2768 3 163.553876 70.3120453 87.6500304 0.19 2767
2769 3 163.764638 69.7199903 87.7568919 0.19 2768
2770 3 164.037474 68.9219847 87.9739378 0.19 2769
2771 3 165.376892 68.9601721 88.0867537 0.19 2770
2772 3 165.904797 69.8647859 88.1812373 0.19 2771
2773 3 166.44086 70.4358597 88.7422425 0.19 2772
2774 3 166.5829 70.9024362 89.04301 0.19 2773
2775 3 166.439721 71.2863133 89.3595366 0.19 2774
2776 3 165.978506 70.9496849 88.9516232 0.19 2775
2777 3 165.904797 69.8647859 88.1812373 0.19 2776
2778 3 165.357403 70.1429322 88.7267506 0.19 2777
2779 3 165.12043 70.0911101 89.1486649 0.19 2778
2780 3 164.970826 69.7812656 89.520708 0.19 2779
2781 3 165.421603 70.1579863 89.7452446 0.19 2780
2782 3 165.859556 70.5796625 89.7842151 0.19 2781
2783 3 166.239774 71.0085297 89.6163176 0.19 2782
2784 3 166.439721 71.2863133 89.3595366 0.19 2783
2785 3 164.509719 69.6450274 89.8335111 0.19 2780
2786 3 162.781469 69.8135018 90.4211341 0.19 2785
2787 3 162.505791 71.0133525 88.3050889 0.19 2786
2788 3 161.70229 71.4697301 88.2546396 0.19 2787
2789 3 162.130866 71.5294584 89.3681648 0.19 2786
2790 3 161.443058 72.8892736 89.3606509 0.19 2789
2791 3 160.858647 71.4223156 89.6146927 0.19 2790
2792 3 161.237972 71.0925679 89.2743554 0.19 2791
2793 3 162.378136 72.9812026 89.4465249 0.19 2790
2794 3 162.951257 72.7372839 89.49191 0.19 2793
2795 3 163.356997 72.3592805 89.5260749 0.19 2794
2796 3 163.620208 71.9152617 89.5676284 0.19 2795
2797 3 163.619808 71.4049539 89.6432674 0.19 2796
2798 3 163.398907 70.7662869 89.8506661 0.19 2797
2799 3 162.781469 69.8135018 90.4211341 0.19 2798
2800 3 162.794754 71.3802985 91.0056049 0.19 2799
2801 3 162.582733 72.2253292 90.9749996 0.19 2800
2802 3 162.28532 72.6168606 90.6722447 0.19 2801
2803 3 162.004661 72.8143971 90.1809464 0.19 2802
2804 3 161.443058 72.8892736 89.3606509 0.19 2803
2805 3 161.404781 73.5841405 90.1808535 0.19 2804
2806 3 161.626601 74.0033228 90.7384429 0.19 2805
2807 3 161.880294 74.2551521 91.1880705 0.19 2806
2808 3 161.97313 74.2783776 91.578277 0.19 2807
2809 3 162.012103 74.2256868 91.9488809 0.19 2808
2810 3 161.893935 69.8425964 90.5738147 0.19 2799
2811 3 161.368665 69.5848159 90.604299 0.19 2810
2812 3 161.147208 69.2139788 90.600657 0.19 2811
2813 3 161.061118 68.7994352 90.584602 0.19 2812
2814 3 161.079212 68.3680505 90.56713 0.19 2813
2815 3 160.850199 67.9358782 90.525576 0.19 2814
2816 3 161.797257 69.8296605 91.5934935 0.19 2799
2817 3 161.104116 69.600935 92.2316665 0.19 2816
2818 3 160.487593 69.4484952 92.6738852 0.19 2817
2819 3 159.763824 69.3304279 93.0403022 0.19 2818
2820 3 159.672716 68.6602783 93.7207837 0.19 2819
2821 3 157.878562 67.4368015 94.94418 0.19 2820
2822 3 159.199661 68.6552853 94.7559869 0.19 2821
2823 3 159.588262 69.3926312 94.4495855 0.19 2822
2824 3 159.754575 69.7933449 94.0879973 0.19 2823
2825 3 159.788518 69.6984054 93.6419298 0.19 2824
2826 3 159.763824 69.3304279 93.0403022 0.19 2825
2827 3 157.258861 65.8698573 94.41683 0.19 2821
2828 3 156.374347 65.4019613 93.2176694 0.19 2827
2829 3 156.236213 64.8210032 92.7924862 0.19 2828
2830 3 156.069355 64.4032459 92.37768 0.19 2829
2831 3 155.757301 64.0512602 91.9552516 0.19 2830
2832 3 155.253555 63.7727149 91.702432 0.19 2831
2833 3 154.703951 63.5037175 91.6258593 0.19 2832
2834 3 153.963018 62.9399003 91.6802701 0.19 2833
2835 3 155.815119 63.6355691 92.2792481 0.19 2831
2836 3 155.596378 63.3686362 92.5916899 0.19 2835
2837 3 155.354011 63.4702934 92.9397463 0.19 2836
2838 3 155.196233 63.6834853 93.3067418 0.19 2837
2839 3 154.913479 63.9010462 93.662001 0.19 2838
2840 3 154.570528 63.9817179 93.9967335 0.19 2839
2841 3 155.109188 64.614064 93.7507339 0.19 2840
2842 3 155.661516 64.9846417 93.47649 0.19 2841
2843 3 156.374347 65.4019613 93.2176694 0.19 2842
2844 3 155.694785 65.2403007 92.8086373 0.19 2843
2845 3 155.186181 65.1684803 92.4499306 0.19 2844
2846 3 154.727628 64.9674482 92.167415 0.19 2845
2847 3 154.313538 64.7145481 92.1059727 0.19 2846
2848 3 153.992696 64.5390299 92.2814877 0.19 2847
2849 3 153.847379 64.3226656 92.5522452 0.19 2848
2850 3 153.739465 63.9525236 92.8385713 0.19 2849
2851 3 156.883583 66.1137426 93.682964 0.19 2843
2852 3 156.374347 65.4019613 93.2176694 0.19 2851
2853 3 155.190549 63.8555314 94.4849109 0.19 2840
2854 3 155.654257 63.8894559 94.6999395 0.19 2853
2855 3 156.025297 64.1529435 94.8239854 0.19 2854
2856 3 156.217685 64.5268738 94.8989065 0.19 2855
2857 3 156.367531 64.9665581 94.9516294 0.19 2856
2858 3 156.567511 65.4926476 94.9883267 0.19 2857
2859 3 156.959516 66.2125595 94.9994486 0.19 2858
2860 3 157.878562 67.4368015 94.94418 0.19 2859
2861 3 159.102133 67.0673268 94.5833919 0.19 2860
2862 3 159.568147 66.6632068 94.4377745 0.19 2861
2863 3 159.778592 66.2306824 94.3967091 0.19 2862
2864 3 159.995489 65.7619798 94.4547282 0.19 2863
2865 3 160.086706 65.3338934 94.328222 0.19 2864
2866 3 160.179408 64.8341388 94.2798662 0.19 2865
2867 3 160.419468 64.1877949 94.302336 0.19 2866
2868 3 160.691247 63.2869065 94.0817421 0.19 2867
2869 3 160.79425 64.2876771 93.6141858 0.19 2868
2870 3 160.835844 64.8304981 93.2253913 0.19 2869
2871 3 160.839124 65.3447565 92.879757 0.19 2870
2872 3 160.740992 65.8098472 92.5390605 0.19 2871
2873 3 160.799937 66.1449674 92.2052072 0.19 2872
2874 3 161.058118 66.5738154 91.8952289 0.19 2873
2875 3 161.278827 66.987904 91.5805854 0.19 2874
2876 3 161.612551 67.2528247 91.2637069 0.19 2875
2877 3 161.043337 62.5488978 93.6663758 0.19 2868
2878 3 159.550975 60.6308402 94.3835454 0.19 2877
2879 3 160.617925 61.6736312 93.406339 0.19 2878
2880 3 161.304347 62.0859787 92.9022872 0.19 2879
2881 3 162.27499 62.1610648 92.7211969 0.19 2880
2882 3 163.155282 61.7669135 93.2738188 0.19 2881
2883 3 163.575014 61.3139621 93.6938552 0.19 2882
2884 3 163.527825 60.8009922 93.9802325 0.19 2883
2885 3 161.986757 58.1046716 95.9586545 0.19 2884
2886 3 165.111825 57.5509397 93.6402792 0.19 2885
2887 3 164.294467 58.8000824 90.6036937 0.19 2886
2888 3 164.820335 59.849995 90.6788972 0.19 2887
2889 3 165.240064 60.1608123 90.9120596 0.19 2888
2890 3 165.520147 60.12264 91.1659432 0.19 2889
2891 3 165.490004 59.7821748 91.3221558 0.19 2890
2892 3 165.171463 59.3216572 91.2524461 0.19 2891
2893 3 164.294467 58.8000824 90.6036937 0.19 2892
2894 3 165.089458 57.933392 90.7669248 0.19 2893
2895 3 164.919565 57.4901581 90.7803505 0.19 2894
2896 3 164.104313 57.3647002 91.0861996 0.19 2895
2897 3 162.341899 57.5598476 91.6985128 0.19 2896
2898 3 162.189182 55.6889967 90.7326121 0.19 2897
2899 3 161.702568 55.3649312 90.3053078 0.19 2898
2900 3 160.542341 57.7387096 90.8857234 0.19 2897
2901 3 159.615489 57.4260314 90.4218872 0.19 2900
2902 3 159.011086 57.717126 90.4744734 0.19 2901
2903 3 158.652426 57.9629596 90.2501149 0.19 2902
2904 3 158.570212 57.8920612 89.8382854 0.19 2903
2905 3 158.722918 57.7553916 89.2235908 0.19 2904
2906 3 159.313958 57.7461266 88.1891279 0.19 2905
2907 3 161.463398 57.8102344 86.1041135 0.19 2906
2908 3 156.038481 60.5532115 88.7530099 0.19 2907
2909 3 155.610825 60.3861159 89.4069491 0.19 2908
2910 3 154.953678 60.6885673 89.4358562 0.19 2909
2911 3 154.417437 60.8100937 89.5053799 0.19 2910
2912 3 153.875517 60.8334728 89.715562 0.19 2911
2913 3 153.197766 60.7452383 90.3062863 0.19 2912
2914 3 152.795531 60.9136734 89.8480143 0.19 2913
2915 3 152.393391 61.012274 89.647783 0.19 2914
2916 3 151.992228 61.0890417 89.533935 0.19 2915
2917 3 151.794927 61.5517453 89.194604 0.19 2916
2918 3 151.735819 61.9001425 88.8370148 0.19 2917
2919 3 151.754294 62.3807504 88.4463461 0.19 2918
2920 3 151.800463 62.9443534 87.9283717 0.19 2919
2921 3 152.370809 63.2440746 88.2076077 0.19 2920
2922 3 152.645425 63.631244 88.3231668 0.19 2921
2923 3 152.829591 64.0586712 88.3451962 0.19 2922
2924 3 153.037745 64.5211412 88.2522244 0.19 2923
2925 3 153.403481 64.9377899 88.2570335 0.19 2924
2926 3 153.821848 65.3411898 88.2943802 0.19 2925
2927 3 151.725304 61.2832344 89.8969558 0.19 2916
2928 3 151.527461 61.2918573 90.2597438 0.19 2927
2929 3 151.201455 61.2228783 90.6416371 0.19 2928
2930 3 150.820196 61.0500727 91.1090835 0.19 2929
2931 3 150.00596 60.704907 91.7841518 0.19 2930
2932 3 151.047194 60.9957418 92.8164447 0.19 2931
2933 3 151.426608 61.3633114 93.2937541 0.19 2932
2934 3 151.464939 61.7490355 93.6316787 0.19 2933
2935 3 151.536694 62.1592661 93.8023863 0.19 2934
2936 3 151.65133 62.5873951 93.9224377 0.19 2935
2937 3 151.859345 63.0435922 94.0584308 0.19 2936
2938 3 152.302698 63.5655459 94.2934388 0.19 2937
2939 3 152.96647 64.3134557 94.7760064 0.19 2938
2940 3 154.060029 65.7736529 95.5469599 0.19 2939
2941 3 154.220659 64.2465558 94.7061526 0.19 2940
2942 3 154.570528 63.9817179 93.9967335 0.19 2941
2943 3 154.812962 66.5454968 94.9481245 0.19 2940
2944 3 155.383088 67.0375541 94.6431858 0.19 2943
2945 3 155.872967 67.2439821 94.6151094 0.19 2944
2946 3 156.381129 67.4094804 94.8045477 0.19 2945
2947 3 156.975918 67.419985 94.9828658 0.19 2946
2948 3 157.878562 67.4368015 94.94418 0.19 2947
2949 3 157.041631 67.4562472 95.7620254 0.19 2948
2950 3 156.623256 67.8426357 96.0896627 0.19 2949
2951 3 156.143255 68.5508593 96.2222302 0.19 2950
2952 3 155.443612 69.7242145 96.6371358 0.19 2951
2953 3 155.096662 70.7168391 96.286965 0.19 2952
2954 3 154.950948 71.2075177 95.9337432 0.19 2953
2955 3 154.840503 71.5694451 95.5783814 0.19 2954
2956 3 154.571342 71.6153953 95.1981995 0.19 2955
2957 3 154.884376 72.1189545 94.9360706 0.19 2956
2958 3 155.050834 72.6276813 94.7113112 0.19 2957
2959 3 155.155676 73.0939328 94.6350291 0.19 2958
2960 3 155.237684 73.5441964 94.61428 0.19 2959
2961 3 155.313248 73.9890921 94.6122184 0.19 2960
2962 3 155.392965 74.4335506 94.6111644 0.19 2961
2963 3 155.49229 74.8817316 94.5948971 0.19 2962
2964 3 155.646923 75.3413814 94.5324185 0.19 2963
2965 3 155.94838 75.8324008 94.3469658 0.19 2964
2966 3 154.499861 71.0461551 95.0023948 0.19 2956
2967 3 154.409061 70.2304172 94.9802048 0.19 2966
2968 3 154.277539 68.7934675 95.1236697 0.19 2967
2969 3 154.060029 65.7736529 95.5469599 0.19 2968
2970 3 155.130059 67.9772105 95.7631315 0.19 2969
2971 3 155.583971 69.0401606 96.1298644 0.19 2970
2972 3 155.443612 69.7242145 96.6371358 0.19 2971
2973 3 155.312917 69.7148921 96.5062074 0.19 2972
2974 3 154.985744 69.2666434 96.2187375 0.19 2973
2975 3 154.563107 68.208212 95.8863559 0.19 2974
2976 3 154.060029 65.7736529 95.5469599 0.19 2975
2977 3 153.291286 65.7695244 95.4843142 0.19 2976
2978 3 152.981219 66.0306417 95.5038172 0.19 2977
2979 3 152.753348 66.3910182 95.5820749 0.19 2978
2980 3 152.695584 66.7291502 95.7903062 0.19 2979
2981 3 152.693724 67.0607212 95.9499346 0.19 2980
2982 3 152.677627 67.2934171 96.1831522 0.19 2981
2983 3 152.955605 67.2806848 96.3766608 0.19 2982
2984 3 153.374481 66.7525886 96.3062613 0.19 2983
2985 3 154.060029 65.7736529 95.5469599 0.19 2984
2986 3 155.201658 68.1180792 96.1798768 0.19 2985
2987 3 155.443612 69.7242145 96.6371358 0.19 2986
2988 3 155.428273 68.9752035 97.0392929 0.19 2987
2989 3 155.177479 68.5994486 97.160132 0.19 2988
2990 3 154.821549 68.1732474 97.1553506 0.19 2989
2991 3 154.450241 67.6493521 97.0810037 0.19 2990
2992 3 154.152296 66.9821791 96.5783739 0.19 2991
2993 3 154.060029 65.7736529 95.5469599 0.19 2992
2994 3 153.445739 65.5120463 96.1587973 0.19 2993
2995 3 153.474872 65.559088 96.4869775 0.19 2994
2996 3 153.737625 65.6904311 96.4402797 0.19 2995
2997 3 154.060029 65.7736529 95.5469599 0.19 2996
2998 3 152.995935 63.8100464 96.6692764 0.19 2997
2999 3 152.471439 62.8470919 97.2079968 0.19 2998
3000 3 152.309203 63.4802401 96.9564666 0.19 2999
3001 3 152.707521 64.2288055 96.4627403 0.19 3000
3002 3 154.060029 65.7736529 95.5469599 0.19 3001
3003 3 154.799182 64.9119424 96.1246978 0.19 3002
3004 3 155.316511 64.7973455 96.615376 0.19 3003
3005 3 155.676635 65.0262757 97.0902338 0.19 3004
3006 3 155.798723 65.5467044 97.5993836 0.19 3005
3007 3 155.375858 66.6066063 98.2224286 0.19 3006
3008 3 156.5012 66.1548714 96.5221807 0.19 3007
3009 3 157.878562 67.4368015 94.94418 0.19 3008
3010 3 158.709183 67.0305656 96.0094174 0.19 3009
3011 3 159.232364 66.7371118 96.6410305 0.19 3010
3012 3 159.62829 66.8041265 97.1323675 0.19 3011
3013 3 159.84435 66.9965256 97.566259 0.19 3012
3014 3 160.498895 66.9548547 97.2609895 0.19 3013
3015 3 160.975496 66.799439 96.9384136 0.19 3014
3016 3 161.366118 66.6981049 96.6272469 0.19 3015
3017 3 161.624919 66.4476293 96.3348137 0.19 3016
3018 3 161.61912 66.1167086 96.1209769 0.19 3017
3019 3 161.81267 65.7919207 95.8353905 0.19 3018
3020 3 161.999735 66.1912945 95.5228648 0.19 3019
3021 3 162.312652 66.4621698 95.2057612 0.19 3020
3022 3 162.621093 66.7670149 94.8867082 0.19 3021
3023 3 162.739892 66.8708162 94.5321009 0.19 3022
3024 3 162.816167 67.1921683 94.1688807 0.19 3023
3025 3 162.860025 67.5113781 93.7486351 0.19 3024
3026 3 162.896503 68.0354958 93.1989651 0.19 3025
3027 3 162.894669 68.7455242 92.287346 0.19 3026
3028 3 162.781469 69.8135018 90.4211341 0.19 3027
3029 3 162.202999 69.8855947 92.0704591 0.19 3028
3030 3 161.932469 70.0096391 92.9233578 0.19 3029
3031 3 161.659039 69.9850396 93.4550174 0.19 3030
3032 3 161.543017 69.9025365 93.8760097 0.19 3031
3033 3 161.485591 69.798536 94.2552886 0.19 3032
3034 3 161.447591 69.6878769 94.6204862 0.19 3033
3035 3 163.307033 70.0007652 92.021816 0.19 3028
3036 3 163.536555 70.3460864 92.6457584 0.19 3035
3037 3 163.654415 70.7507785 92.8979523 0.19 3036
3038 3 163.730584 71.1782866 93.0103049 0.19 3037
3039 3 163.792861 71.6139997 93.0755064 0.19 3038
3040 3 161.498773 65.3913177 95.6695086 0.19 3019
3041 3 161.342206 65.0076596 95.4032869 0.19 3040
3042 3 161.218001 64.570597 95.1580045 0.19 3041
3043 3 161.047705 64.0619291 94.7306634 0.19 3042
3044 3 160.691247 63.2869065 94.0817421 0.19 3043
3045 3 160.077886 63.283343 93.5314144 0.19 3044
3046 3 159.683105 63.0552008 93.1864051 0.19 3045
3047 3 159.573601 62.6778058 93.1306551 0.19 3046
3048 3 159.69148 62.1942196 93.3577656 0.19 3047
3049 3 159.789092 61.6529391 93.7667665 0.19 3048
3050 3 159.550975 60.6308402 94.3835454 0.19 3049
3051 3 160.827431 61.071213 93.9075977 0.19 3050
3052 3 161.599026 61.3016903 93.7998457 0.19 3051
3053 3 162.183192 61.5400179 93.9224658 0.19 3052
3054 3 162.688448 61.7056219 93.9702093 0.19 3053
3055 3 163.13781 61.5467299 93.9072548 0.19 3054
3056 3 163.575014 61.3139621 93.6938552 0.19 3055
3057 3 160.762059 60.2091276 94.9487479 0.19 3050
3058 3 161.480184 59.5988706 95.267577 0.19 3057
3059 3 161.986757 58.1046716 95.9586545 0.19 3058
3060 3 161.627881 59.5570865 93.6828871 0.19 3059
3061 3 162.341899 57.5598476 91.6985128 0.19 3060
3062 3 164.26016 58.509364 91.6150768 0.19 3061
3063 3 164.294467 58.8000824 90.6036937 0.19 3062
3064 3 164.823333 58.7519315 92.3537841 0.19 3063
3065 3 165.005165 58.9896221 93.0313688 0.19 3064
3066 3 164.985979 59.3391797 93.2557976 0.19 3065
3067 3 164.717049 59.7397794 93.1919837 0.19 3066
3068 3 164.35065 60.0940541 93.0878412 0.19 3067
3069 3 163.935738 60.2550122 93.1549626 0.19 3068
3070 3 163.489848 60.0780182 93.0982162 0.19 3069
3071 3 163.056947 59.8070685 92.9493393 0.19 3070
3072 3 162.656572 59.1766142 92.5915399 0.19 3071
3073 3 162.341899 57.5598476 91.6985128 0.19 3072
3074 3 162.557528 56.7007976 91.6786333 0.19 3073
3075 3 162.662228 56.6203271 91.8410103 0.19 3074
3076 3 162.728709 56.9155795 91.9537969 0.19 3075
3077 3 162.341899 57.5598476 91.6985128 0.19 3076
3078 3 160.818261 57.6098227 92.7073673 0.19 3077
3079 3 160.026319 57.7598751 93.1475294 0.19 3078
3080 3 159.554509 57.8163708 93.0845935 0.19 3079
3081 3 159.362471 57.7344029 92.8244314 0.19 3080
3082 3 159.293441 57.7498391 92.5067444 0.19 3081
3083 3 159.278642 57.7908756 92.1527312 0.19 3082
3084 3 159.302302 57.8109344 91.7483618 0.19 3083
3085 3 159.386547 57.741897 91.2299903 0.19 3084
3086 3 159.615489 57.4260314 90.4218872 0.19 3085
3087 3 159.175527 57.5230913 90.0504492 0.19 3086
3088 3 159.18274 57.7040447 89.3749691 0.19 3087
3089 3 159.991405 57.0228497 90.9629796 0.19 3086
3090 3 160.342808 56.8131616 91.3936479 0.19 3089
3091 3 160.573109 56.6769738 91.77455 0.19 3090
3092 3 160.464931 56.5680924 92.1164508 0.19 3091
3093 3 160.436604 56.1094882 92.2586342 0.19 3092
3094 3 160.412129 55.6848873 92.267447 0.19 3093
3095 3 160.395767 55.273538 92.2138332 0.19 3094
3096 3 160.39883 54.8675215 92.1062251 0.19 3095
3097 3 160.45074 54.463581 91.8991277 0.19 3096
3098 3 160.178521 54.0650976 91.4148474 0.19 3097
3099 3 159.340628 53.5956069 90.567025 0.19 3098
3100 3 160.443884 53.1776235 90.5920503 0.19 3099
3101 3 160.878817 52.771588 90.5683123 0.19 3100
3102 3 161.089683 52.3685719 90.5280302 0.19 3101
3103 3 160.876587 52.0461535 90.2245821 0.19 3102
3104 3 160.47279 51.723291 90.0043481 0.19 3103
3105 3 159.943127 51.4722721 89.737316 0.19 3104
3106 3 158.775587 51.4438002 89.214583 0.19 3105
3107 3 158.329885 52.0103338 88.582907 0.19 3106
3108 3 158.775587 51.4438002 89.214583 0.19 3107
3109 3 159.765148 50.9513023 89.1309821 0.19 3108
3110 3 160.424037 50.7908406 88.9780583 0.19 3109
3111 3 160.957874 50.7293149 88.8928947 0.19 3110
3112 3 161.447486 50.6314708 89.0798019 0.19 3111
3113 3 161.919961 50.4833956 89.3658035 0.19 3112
3114 3 162.3847 50.2207909 89.6766014 0.19 3113
3115 3 162.850559 50.0650144 90.0167251 0.19 3114
3116 3 163.317542 49.9446684 90.3666769 0.19 3115
3117 3 162.856433 49.9137056 90.5440762 0.19 3116
3118 3 162.392376 49.9274965 90.6115712 0.19 3117
3119 3 161.920036 49.9932128 90.6717945 0.19 3118
3120 3 161.416537 50.2471878 90.4950198 0.19 3119
3121 3 160.835407 50.4600651 90.2067253 0.19 3120
3122 3 160.059558 50.7603501 89.8780315 0.19 3121
3123 3 158.775587 51.4438002 89.214583 0.19 3122
3124 3 159.240329 51.3261077 89.9494054 0.19 3123
3125 3 159.702061 51.3354623 90.4080411 0.19 3124
3126 3 160.165245 51.5670854 90.6901672 0.19 3125
3127 3 160.625718 51.9422883 90.6609792 0.19 3126
3128 3 161.089683 52.3685719 90.5280302 0.19 3127
3129 3 163.790236 50.2018363 90.6068921 0.19 3116
3130 3 164.261075 50.4006447 90.6716406 0.19 3129
3131 3 164.724541 50.3391481 90.5325025 0.19 3130
3132 3 165.422024 50.3265581 90.2515178 0.19 3131
3133 3 165.881263 50.2200879 89.9396898 0.19 3132
3134 3 166.096933 50.2326845 89.6247535 0.19 3133
3135 3 166.281175 50.2908947 89.3133851 0.19 3134
3136 3 166.615836 50.3672387 89.0161784 0.19 3135
3137 3 165.262233 50.3582335 91.1196135 0.19 3131
3138 3 165.394894 50.5645595 91.5735206 0.19 3137
3139 3 165.709375 50.8416729 92.0037358 0.19 3138
3140 3 166.034153 51.1456246 92.4210284 0.19 3139
3141 3 166.205616 51.4581829 92.8227339 0.19 3140
3142 3 166.220972 51.8650459 92.8835051 0.19 3141
3143 3 165.75628 51.6929771 93.5001742 0.19 3142
3144 3 165.826894 52.2883351 93.0439536 0.19 3143
3145 3 165.946964 52.4986784 92.6594131 0.19 3144
3146 3 166.235893 52.4462828 92.2913089 0.19 3145
3147 3 166.260659 52.8414222 92.0286729 0.19 3146
3148 3 166.292573 53.1363999 91.7702664 0.19 3147
3149 3 166.361481 53.537914 91.5854446 0.19 3148
3150 3 166.511991 53.9482993 91.5589633 0.19 3149
3151 3 166.393266 54.3551563 91.5705006 0.19 3150
3152 3 166.341585 54.7645228 91.6094744 0.19 3151
3153 3 166.281223 55.1740982 91.6564326 0.19 3152
3154 3 166.12724 55.5812749 91.6996736 0.19 3153
3155 3 166.177054 55.9944315 91.7591912 0.19 3154
3156 3 166.454076 56.4153513 91.8354401 0.19 3155
3157 3 166.396728 52.1175865 91.9853191 0.19 3146
3158 3 166.736652 51.7815273 91.7615322 0.19 3157
3159 3 167.135775 51.4187396 91.7435427 0.19 3158
3160 3 167.532068 51.0709726 91.9336799 0.19 3159
3161 3 167.860694 50.8847272 92.2192546 0.19 3160
3162 3 167.971832 50.7584762 92.5267594 0.19 3161
3163 3 167.977755 50.6552218 92.8409319 0.19 3162
3164 3 167.885284 50.5607599 93.1531969 0.19 3163
3165 3 167.602658 50.4699272 93.4533384 0.19 3164
3166 3 168.343947 50.0605259 93.5260693 0.19 3165
3167 3 168.888819 49.7400636 93.3424476 0.19 3166
3168 3 169.318802 49.5118679 93.0673305 0.19 3167
3169 3 169.597764 49.4706711 92.7712907 0.19 3168
3170 3 170.004622 49.4863282 92.4777256 0.19 3169
3171 3 170.461472 49.4806214 92.178733 0.19 3170
3172 3 170.934933 49.3491906 91.8615202 0.19 3171
3173 3 171.421851 49.2766497 91.5522158 0.19 3172
3174 3 171.909639 49.0854921 91.2270082 0.19 3173
3175 3 167.12866 50.4708949 93.4187618 0.19 3165
3176 3 166.649176 49.9810268 93.6450905 0.19 3175
3177 3 166.303582 50.474733 93.3578653 0.19 3176
3178 3 166.076943 50.966544 93.0778106 0.19 3177
3179 3 166.205616 51.4581829 92.8227339 0.19 3178
3180 3 166.176591 49.4968986 93.8703088 0.19 3176
3181 3 165.247851 49.0279977 94.0599828 0.19 3180
3182 3 164.97857 49.4391273 94.0894092 0.19 3181
3183 3 164.895573 49.8491556 94.1194671 0.19 3182
3184 3 164.908733 50.2676159 94.116316 0.19 3183
3185 3 165.023699 50.7126052 94.012486 0.19 3184
3186 3 165.355277 51.1465869 93.9642933 0.19 3185
3187 3 165.75628 51.6929771 93.5001742 0.19 3186
3188 3 165.612939 52.2791658 93.8518894 0.19 3187
3189 3 165.294878 52.7262257 94.1058067 0.19 3188
3190 3 164.932959 53.163406 94.158108 0.19 3189
3191 3 164.619305 53.5398241 94.3583178 0.19 3190
3192 3 164.482751 53.9157111 94.5470198 0.19 3191
3193 3 164.367508 54.2656386 94.8480246 0.19 3192
3194 3 164.135957 54.6243087 95.1677399 0.19 3193
3195 3 163.99569 55.0352543 95.4623829 0.19 3194
3196 3 163.785178 55.594706 95.6297979 0.19 3195
3197 3 163.280452 56.4609841 95.7708587 0.19 3196
3198 3 161.986757 58.1046716 95.9586545 0.19 3197
3199 3 164.639031 57.6959467 94.8541057 0.19 3198
3200 3 165.970031 57.5515905 94.5751714 0.19 3199
3201 3 166.781714 57.5743514 94.4707336 0.19 3200
3202 3 167.401926 57.7697148 94.4052202 0.19 3201
3203 3 167.951838 57.9083078 94.223562 0.19 3202
3204 3 168.498013 58.0137071 94.0469992 0.19 3203
3205 3 169.100205 58.0725539 94.0006067 0.19 3204
3206 3 169.88395 58.1240039 94.0068562 0.19 3205
3207 3 170.693011 58.3438609 93.6471597 0.19 3206
3208 3 171.316054 58.5326314 93.5315418 0.19 3207
3209 3 171.883857 58.851265 93.5148327 0.19 3208
3210 3 172.218032 58.8816152 93.371401 0.19 3209
3211 3 172.396793 58.9155459 93.0564728 0.19 3210
3212 3 172.086281 58.8469971 92.5559128 0.19 3211
3213 3 170.953458 58.4940137 91.6945336 0.19 3212
3214 3 172.760412 59.5876978 91.804784 0.19 3213
3215 3 173.345395 60.3270329 91.6814379 0.19 3214
3216 3 173.73866 60.9347201 91.5161512 0.19 3215
3217 3 173.791003 61.4376667 91.3960031 0.19 3216
3218 3 173.53495 61.9100354 91.1521773 0.19 3217
3219 3 173.161966 62.3173057 90.8545787 0.19 3218
3220 3 172.743497 62.5599296 90.5224922 0.19 3219
3221 3 172.224835 62.1645419 90.7297434 0.19 3220
3222 3 171.729462 61.9578169 90.8885289 0.19 3221
3223 3 171.27786 61.8830103 90.8550309 0.19 3222
3224 3 170.905856 61.8992514 90.6265251 0.19 3223
3225 3 170.702221 61.9431202 90.3406427 0.19 3224
3226 3 170.923831 61.9797172 90.0793223 0.19 3225
3227 3 171.280333 61.8969164 89.8833532 0.19 3226
3228 3 171.641771 61.5749689 89.5242639 0.19 3227
3229 3 171.87825 60.9671218 88.9902887 0.19 3228
3230 3 171.725538 59.7380108 88.0936002 0.19 3229
3231 3 172.875916 61.412483 88.8630113 0.19 3230
3232 3 173.084784 62.2481428 89.3229394 0.19 3231
3233 3 173.076494 62.8082279 89.5934132 0.19 3232
3234 3 172.823788 63.2240668 89.9008221 0.19 3233
3235 3 172.771867 62.6770332 90.1893162 0.19 3234
3236 3 172.743497 62.5599296 90.5224922 0.19 3235
3237 3 172.679288 63.5448102 90.2714134 0.19 3234
3238 3 172.398088 63.8749362 90.6353582 0.19 3237
3239 3 172.191516 64.2718939 91.0103604 0.19 3238
3240 3 171.858593 64.8219407 91.3924302 0.19 3239
3241 3 172.875 65.3106538 91.546566 0.19 3240
3242 3 173.439618 65.7486781 91.720018 0.19 3241
3243 3 173.614332 66.1038855 92.0150662 0.19 3242
3244 3 173.583412 66.4229881 92.3516668 0.19 3243
3245 3 173.325916 66.7179941 92.6918931 0.19 3244
3246 3 172.83511 66.2048506 92.4458313 0.19 3245
3247 3 172.350267 65.6448951 92.019929 0.19 3246
3248 3 171.858593 64.8219407 91.3924302 0.19 3247
3249 3 171.801303 63.7758009 91.5528732 0.19 3248
3250 3 171.785845 63.0904788 91.6625452 0.19 3249
3251 3 171.821137 62.5060244 91.8782638 0.19 3250
3252 3 171.507294 61.9460597 92.0973288 0.19 3251
3253 3 171.065119 61.4255347 92.2819419 0.19 3252
3254 3 170.586437 60.9929765 92.36082 0.19 3253
3255 3 170.103342 60.6688558 92.4927405 0.19 3254
3256 3 169.638325 60.2684772 92.5051246 0.19 3255
3257 3 169.234427 59.8401152 92.4914819 0.19 3256
3258 3 168.995921 59.4016432 92.521249 0.19 3257
3259 3 169.210097 59.0629068 92.3752086 0.19 3258
3260 3 169.619432 58.7731471 92.2646606 0.19 3259
3261 3 170.176085 58.6369816 92.1020161 0.19 3260
3262 3 170.953458 58.4940137 91.6945336 0.19 3261
3263 3 172.976596 58.8391421 91.1592691 0.19 3262
3264 3 173.02622 59.0632946 90.5004945 0.19 3263
3265 3 174.433743 59.7619872 92.7178671 0.19 3262
3266 3 174.924079 60.1047313 93.12519 0.19 3265
3267 3 175.719876 60.435521 93.5251007 0.19 3266
3268 3 176.324717 60.7203973 93.8905097 0.19 3267
3269 3 176.856698 60.9034138 94.1834957 0.19 3268
3270 3 177.374807 61.2524174 94.3453065 0.19 3269
3271 3 177.887538 61.6573454 94.4631446 0.19 3270
3272 3 174.715536 60.3199113 93.6766169 0.19 3266
3273 3 174.330575 60.5591168 94.0712126 0.19 3272
3274 3 173.884673 60.7874501 94.3492808 0.19 3273
3275 3 173.428243 60.9578024 94.4333055 0.19 3274
3276 3 172.994198 61.2706793 94.4320357 0.19 3275
3277 3 172.597672 61.5336722 94.6506152 0.19 3276
3278 3 172.329789 61.7330524 94.9517792 0.19 3277
3279 3 171.924068 61.7624619 95.2547999 0.19 3278
3280 3 171.477633 61.7938092 95.5551144 0.19 3279
3281 3 171.043645 61.9974739 95.8446026 0.19 3280
3282 3 170.663755 62.2956704 96.0532868 0.19 3281
3283 3 170.411884 62.5932681 96.3638003 0.19 3282
3284 3 170.032338 62.8818151 96.7036549 0.19 3283
3285 3 169.613145 63.1680697 97.0533001 0.19 3284
3286 3 169.176217 63.2078585 96.9871306 0.19 3285
3287 3 168.770541 63.3098456 96.8769052 0.19 3286
3288 3 168.455729 63.5972768 96.6343671 0.19 3287
3289 3 168.338013 63.8519846 96.3299975 0.19 3288
3290 3 168.282917 64.2190907 95.996637 0.19 3289
3291 3 168.19015 64.5359331 95.5946194 0.19 3290
3292 3 167.938333 64.6980459 94.6776832 0.19 3291
3293 3 167.947521 64.5007379 93.9535563 0.19 3292
3294 3 169.13252 67.4730496 93.2099624 0.19 3293
3295 3 169.912419 68.3706302 92.097467 0.19 3294
3296 3 170.366224 68.6366815 91.4613781 0.19 3295
3297 3 170.485913 68.8101097 91.0026821 0.19 3296
3298 3 170.363395 68.9398285 90.6016793 0.19 3297
3299 3 170.31426 69.0653489 90.2316144 0.19 3298
3300 3 169.549742 69.3052806 92.7932442 0.19 3294
3301 3 169.682261 70.0967011 92.4285393 0.19 3300
3302 3 169.641054 70.5019585 92.1024719 0.19 3301
3303 3 169.362272 70.799307 91.8316658 0.19 3302
3304 3 168.966113 70.7496592 91.6956038 0.19 3303
3305 3 168.541043 70.771245 91.6182574 0.19 3304
3306 3 168.114191 70.9137835 91.5557979 0.19 3305
3307 3 167.673375 70.9053279 91.4543215 0.19 3306
3308 3 167.22397 70.7618058 91.24569 0.19 3307
3309 3 166.777252 70.680082 91.1243432 0.19 3308
3310 3 169.524769 66.1229021 92.4165217 0.19 3294
3311 3 169.968283 65.6255198 92.0333757 0.19 3310
3312 3 170.404082 65.3316257 91.995985 0.19 3311
3313 3 170.819648 65.0333557 91.8979047 0.19 3312
3314 3 171.183006 64.828133 91.6520409 0.19 3313
3315 3 171.858593 64.8219407 91.3924302 0.19 3314
3316 3 167.209842 66.3888614 93.3693425 0.19 3294
3317 3 166.696922 65.8228484 93.6478683 0.19 3316
3318 3 166.298441 65.6919057 93.9683633 0.19 3317
3319 3 165.977502 65.5663466 94.2939056 0.19 3318
3320 3 165.882976 65.4509146 94.6333418 0.19 3319
3321 3 165.938872 65.3416854 94.9815061 0.19 3320
3322 3 165.770739 65.2249885 95.3159095 0.19 3321
3323 3 165.678194 65.1118128 95.6544991 0.19 3322
3324 3 167.077797 65.7802782 94.0208187 0.19 3317
3325 3 167.372776 65.3631097 94.3551601 0.19 3324
3326 3 167.938333 64.6980459 94.6776832 0.19 3325
3327 3 168.914478 65.2863406 94.4311748 0.19 3326
3328 3 169.13252 67.4730496 93.2099624 0.19 3327
3329 3 168.491611 67.9636736 93.0731994 0.19 3328
3330 3 168.494305 68.0419739 93.1667999 0.19 3329
3331 3 169.13252 67.4730496 93.2099624 0.19 3330
3332 3 170.587894 69.5437325 93.4336003 0.19 3331
3333 3 171.408792 70.096112 93.5189483 0.19 3332
3334 3 171.997962 70.0749259 93.5556012 0.19 3333
3335 3 172.51263 69.8622349 93.5751137 0.19 3334
3336 3 172.774783 69.4218497 93.5789231 0.19 3335
3337 3 172.858271 68.9429371 93.5840994 0.19 3336
3338 3 172.86854 68.3805283 93.6270959 0.19 3337
3339 3 172.838547 67.6065377 93.7823146 0.19 3338
3340 3 173.315517 67.3334781 93.4389386 0.19 3339
3341 3 173.325916 66.7179941 92.6918931 0.19 3340
3342 3 174.048924 66.835124 93.2138657 0.19 3341
3343 3 174.572827 66.8121933 93.487735 0.19 3342
3344 3 174.959871 67.0198894 93.797955 0.19 3343
3345 3 175.125329 67.323859 94.0534353 0.19 3344
3346 3 175.243887 67.7235147 94.1373977 0.19 3345
3347 3 175.392308 68.0634882 94.4302971 0.19 3346
3348 3 175.727561 68.3779713 94.8535939 0.19 3347
3349 3 176.116719 68.6407833 95.4305245 0.19 3348
3350 3 176.900648 68.7528536 95.2835139 0.19 3349
3351 3 177.492108 68.782494 95.2645798 0.19 3350
3352 3 178.003141 68.7247538 95.3245026 0.19 3351
3353 3 178.46545 68.4879734 95.4928907 0.19 3352
3354 3 178.893653 68.3582525 95.6171906 0.19 3353
3355 3 179.257269 68.3014242 95.4640504 0.19 3354
3356 3 179.413392 68.0997729 95.1808653 0.19 3355
3357 3 179.500638 67.8500117 94.8537302 0.19 3356
3358 3 175.617122 68.4810862 95.735301 0.19 3349
3359 3 174.603032 67.7354313 96.3130984 0.19 3358
3360 3 173.680487 67.7946625 95.9260435 0.19 3359
3361 3 169.13252 67.4730496 93.2099624 0.19 3360
3362 3 170.795248 68.4464782 93.6824675 0.19 3361
3363 3 171.769484 69.1919932 93.7030564 0.19 3362
3364 3 172.51263 69.8622349 93.5751137 0.19 3363
3365 3 172.341705 67.7585119 94.4634381 0.19 3361
3366 3 172.838547 67.6065377 93.7823146 0.19 3365
3367 3 168.440391 70.0390139 94.3284364 0.19 3361
3368 3 168.151391 70.958495 94.9515413 0.19 3367
3369 3 167.962345 71.2493518 95.3933829 0.19 3368
3370 3 168.139893 71.3442715 95.7844629 0.19 3369
3371 3 168.40161 71.0004741 96.1252948 0.19 3370
3372 3 168.6289 70.416728 96.4048394 0.19 3371
3373 3 168.664902 69.5497341 96.5522138 0.19 3372
3374 3 168.155738 68.0742621 96.3616357 0.19 3373
3375 3 169.411088 69.4143258 96.3770368 0.19 3374
3376 3 169.977779 70.2757199 96.1990569 0.19 3375
3377 3 170.366387 70.9523617 95.9696647 0.19 3376
3378 3 170.459187 71.5306957 95.7489971 0.19 3377
3379 3 170.317808 72.1507126 95.2929759 0.19 3378
3380 3 170.339128 72.2756384 94.9523649 0.19 3379
3381 3 169.13252 67.4730496 93.2099624 0.19 3380
3382 3 169.435564 66.9442641 94.590889 0.19 3381
3383 3 169.263332 66.5494739 95.2415291 0.19 3382
3384 3 168.923003 66.0386427 95.5018448 0.19 3383
3385 3 168.584705 65.4698937 95.3523393 0.19 3384
3386 3 167.938333 64.6980459 94.6776832 0.19 3385
3387 3 167.524366 65.4091582 95.0739309 0.19 3386
3388 3 167.938333 64.6980459 94.6776832 0.19 3387
3389 3 170.903782 68.0401358 95.8017214 0.19 3381
3390 3 170.420534 67.8908863 96.1155739 0.19 3389
3391 3 170.898061 68.2890485 96.2628121 0.19 3390
3392 3 171.385454 68.7487697 96.1622445 0.19 3391
3393 3 171.858617 69.1477288 95.997618 0.19 3392
3394 3 172.279383 69.2984045 95.8873274 0.19 3393
3395 3 172.583444 69.1960867 96.030543 0.19 3394
3396 3 172.633229 68.8308713 96.2040853 0.19 3395
3397 3 172.52491 68.3940074 96.2738041 0.19 3396
3398 3 172.196258 68.0030349 96.0029676 0.19 3397
3399 3 171.343858 67.6961892 95.1491825 0.19 3398
3400 3 169.13252 67.4730496 93.2099624 0.19 3399
3401 3 169.939675 67.7436681 96.4304092 0.19 3390
3402 3 168.155738 68.0742621 96.3616357 0.19 3401
3403 3 167.409566 68.4779499 96.9526917 0.19 3402
3404 3 167.252277 68.8403203 97.1233432 0.19 3403
3405 3 167.478904 69.0883273 97.0204582 0.19 3404
3406 3 167.81441 68.90097 96.8372074 0.19 3405
3407 3 168.155738 68.0742621 96.3616357 0.19 3406
3408 3 169.185178 70.2403274 97.9221144 0.19 3407
3409 3 168.756908 70.5328214 98.2582018 0.19 3408
3410 3 169.683813 71.0152064 98.3263573 0.19 3409
3411 3 168.91183 72.089944 97.6302636 0.19 3410
3412 3 169.783052 72.5515613 97.1319596 0.19 3411
3413 3 170.123247 72.7194477 96.7193157 0.19 3412
3414 3 170.249974 72.6332735 96.315724 0.19 3413
3415 3 170.303638 72.5222261 95.8744529 0.19 3414
3416 3 170.317808 72.1507126 95.2929759 0.19 3415
3417 3 168.634991 71.5326714 97.8989713 0.19 3411
3418 3 168.581139 71.0037752 98.1370629 0.19 3417
3419 3 168.756908 70.5328214 98.2582018 0.19 3418
3420 3 168.729563 70.6280163 98.8199961 0.19 3419
3421 3 168.676452 70.6233134 99.2438427 0.19 3420
3422 3 168.563465 70.6333692 99.6152959 0.19 3421
3423 3 168.297399 70.7877332 99.9671925 0.19 3422
3424 3 168.352655 71.2978249 99.5942917 0.19 3423
3425 3 168.405631 71.7648487 99.1692413 0.19 3424
3426 3 168.450126 72.0974174 98.5909217 0.19 3425
3427 3 168.91183 72.089944 97.6302636 0.19 3426
3428 3 168.420355 72.9819353 98.3985313 0.19 3427
3429 3 168.218132 73.4133835 98.9026859 0.19 3428
3430 3 168.070767 73.4894366 99.3005201 0.19 3429
3431 3 167.847567 73.4069762 99.6521961 0.19 3430
3432 3 167.774401 73.2222852 99.9953088 0.19 3431
3433 3 167.796086 72.8712161 100.333416 0.19 3432
3434 3 167.56438 72.5481569 100.652939 0.19 3433
3435 3 167.297264 72.0665271 100.95893 0.19 3434
3436 3 167.221417 71.5181752 101.252589 0.19 3435
3437 3 166.890304 70.8965258 101.480323 0.19 3436
3438 3 166.46596 70.1478677 101.567548 0.19 3437
3439 3 167.136851 69.7414292 101.243432 0.19 3438
3440 3 167.681221 69.6586317 100.923616 0.19 3439
3441 3 168.184216 69.6851634 100.605682 0.19 3440
3442 3 168.61185 69.5813523 100.840554 0.19 3441
3443 3 169.043639 69.4724868 100.952932 0.19 3442
3444 3 169.467458 69.2309604 101.034337 0.19 3443
3445 3 169.895785 69.0267449 101.166774 0.19 3444
3446 3 170.324951 68.7519813 101.12832 0.19 3445
3447 3 170.749553 68.4243638 101.217133 0.19 3446
3448 3 171.187148 68.2406818 101.195416 0.19 3447
3449 3 171.619933 67.9957452 101.022167 0.19 3448
3450 3 172.034922 67.733009 100.863882 0.19 3449
3451 3 172.412863 67.5939922 100.572827 0.19 3450
3452 3 172.652589 67.297589 100.168816 0.19 3451
3453 3 173.00243 66.8561362 99.6096995 0.19 3452
3454 3 172.56965 67.4590847 99.5061278 0.19 3453
3455 3 172.128801 67.8393072 99.2481429 0.19 3454
3456 3 171.682967 68.2821234 98.9326733 0.19 3455
3457 3 171.202841 68.7075356 98.5695727 0.19 3456
3458 3 170.619813 69.015847 98.1258166 0.19 3457
3459 3 169.757694 68.9884299 97.49151 0.19 3458
3460 3 168.155738 68.0742621 96.3616357 0.19 3459
3461 3 173.489109 66.9642114 99.2528415 0.19 3453
3462 3 173.978396 67.0361652 98.8505992 0.19 3461
3463 3 174.471361 66.9959572 98.3107519 0.19 3462
3464 3 174.219842 67.3975484 97.9899295 0.19 3463
3465 3 174.1504 67.6808832 97.6656767 0.19 3464
3466 3 174.171701 68.0062852 97.347872 0.19 3465
3467 3 174.263016 68.1464749 97.0185659 0.19 3466
3468 3 174.494157 68.1175642 96.6830285 0.19 3467
3469 3 174.603032 67.7354313 96.3130984 0.19 3468
3470 3 175.570188 68.2298293 96.4015542 0.19 3469
3471 3 175.968967 67.1545348 97.017286 0.19 3470
3472 3 176.794113 67.40055 96.717957 0.19 3471
3473 3 176.983799 67.671822 96.3754855 0.19 3472
3474 3 176.70298 68.1124306 95.9746265 0.19 3473
3475 3 176.116719 68.6407833 95.4305245 0.19 3474
3476 3 175.780112 66.8114115 96.8799285 0.19 3471
3477 3 175.433216 66.9797904 96.6826924 0.19 3476
3478 3 175.023531 67.3095106 96.5445266 0.19 3477
3479 3 174.603032 67.7354313 96.3130984 0.19 3478
3480 3 175.404038 66.6283582 98.317296 0.19 3471
3481 3 174.471361 66.9959572 98.3107519 0.19 3480
3482 3 175.210968 67.2831728 98.5450557 0.19 3481
3483 3 175.745399 67.4948895 98.6005553 0.19 3482
3484 3 176.117464 67.3861531 98.4723365 0.19 3483
3485 3 176.217833 67.1217991 98.3751182 0.19 3484
3486 3 176.182039 66.9882987 97.9197126 0.19 3485
3487 3 175.968967 67.1545348 97.017286 0.19 3486
3488 3 172.621695 66.3496124 99.7337206 0.19 3453
3489 3 172.367548 65.9074906 99.7050322 0.19 3488
3490 3 172.006571 65.5097607 99.5320936 0.19 3489
3491 3 171.649273 65.0882395 99.4309275 0.19 3490
3492 3 171.426743 64.6661463 99.3593799 0.19 3491
3493 3 171.137199 64.2410124 99.2873577 0.19 3492
3494 3 170.978827 63.828294 99.2048543 0.19 3493
3495 3 170.813187 63.4320599 99.0738646 0.19 3494
3496 3 170.493919 63.0719956 98.8089209 0.19 3495
3497 3 170.488518 62.7678944 98.4295442 0.19 3496
3498 3 170.055763 63.2732386 98.1241586 0.19 3497
3499 3 169.999095 63.12157 97.7588025 0.19 3498
3500 3 169.892238 63.1230234 97.407699 0.19 3499
3501 3 169.613145 63.1680697 97.0533001 0.19 3500
3502 3 170.062307 63.5780749 98.5033873 0.19 3498
3503 3 170.493919 63.0719956 98.8089209 0.19 3502
3504 3 167.800229 70.2172773 100.266083 0.19 3441
3505 3 168.297399 70.7877332 99.9671925 0.19 3504
3506 3 166.31168 70.1812725 101.139352 0.19 3438
3507 3 165.970383 70.0213005 100.954894 0.19 3506
3508 3 165.532211 69.5203902 100.850599 0.19 3507
3509 3 165.033798 68.6242288 100.756087 0.19 3508
3510 3 164.417606 68.9939028 100.803775 0.19 3509
3511 3 164.002416 69.3175191 100.920232 0.19 3510
3512 3 163.747915 69.4899966 101.224966 0.19 3511
3513 3 163.368436 69.3651381 101.666193 0.19 3512
3514 3 162.505546 68.9381432 102.344083 0.19 3513
3515 3 162.781391 68.2964118 103.020026 0.19 3514
3516 3 163.010559 67.7639525 103.368655 0.19 3515
3517 3 163.054169 67.3388494 103.414407 0.19 3516
3518 3 162.994533 67.0156736 103.230607 0.19 3517
3519 3 163.22345 66.7816182 103.012583 0.19 3518
3520 3 163.574609 66.7245711 102.87944 0.19 3519
3521 3 163.973685 66.7924083 102.676864 0.19 3520
3522 3 164.380021 66.9519158 102.510729 0.19 3521
3523 3 164.770519 67.3642078 102.192792 0.19 3522
3524 3 165.054362 67.9154084 101.684104 0.19 3523
3525 3 165.033798 68.6242288 100.756087 0.19 3524
3526 3 165.882486 68.5292823 101.134296 0.19 3525
3527 3 165.033798 68.6242288 100.756087 0.19 3526
3528 3 165.9314 68.8675268 101.428857 0.19 3527
3529 3 166.438228 69.2384133 101.678805 0.19 3528
3530 3 166.581929 69.6661934 101.718303 0.19 3529
3531 3 166.46596 70.1478677 101.567548 0.19 3530
3532 3 166.048828 70.3196262 101.812398 0.19 3531
3533 3 165.621642 70.3554826 101.971006 0.19 3532
3534 3 165.185693 70.2999481 102.222897 0.19 3533
3535 3 164.748161 70.2162409 102.505325 0.19 3534
3536 3 164.278457 69.7829402 102.468607 0.19 3535
3537 3 162.505546 68.9381432 102.344083 0.19 3536
3538 3 161.623621 69.4203005 102.428774 0.19 3537
3539 3 161.027632 69.6135199 102.294681 0.19 3538
3540 3 160.506005 69.5857232 102.168159 0.19 3539
3541 3 159.99395 69.7188511 101.965902 0.19 3540
3542 3 159.368557 70.0242709 101.845667 0.19 3541
3543 3 159.858424 70.6412541 101.21481 0.19 3542
3544 3 159.046673 70.4714055 100.466151 0.19 3543
3545 3 159.093093 70.8936055 100.135449 0.19 3544
3546 3 159.110081 71.2009746 99.7977917 0.19 3545
3547 3 159.036676 71.157653 99.4442847 0.19 3546
3548 3 158.838259 71.043366 99.0785989 0.19 3547
3549 3 158.689429 70.6083109 98.7063002 0.19 3548
3550 3 158.959365 71.0122827 98.3873168 0.19 3549
3551 3 159.029164 71.3047311 98.0487875 0.19 3550
3552 3 158.949665 71.6646605 97.6994094 0.19 3551
3553 3 158.955224 71.8775948 97.3520246 0.19 3552
3554 3 159.032268 72.0415127 97.00821 0.19 3553
3555 3 159.239774 72.2054809 96.6735887 0.19 3554
3556 3 159.374791 72.4411555 96.33437 0.19 3555
3557 3 159.494848 72.4264433 95.988368 0.19 3556
3558 3 159.761914 72.4690809 95.654098 0.19 3557
3559 3 158.988204 69.9333167 99.4058849 0.19 3549
3560 3 158.575768 69.852904 99.7198203 0.19 3559
3561 3 158.260823 70.4192956 99.3660945 0.19 3560
3562 3 158.689429 70.6083109 98.7063002 0.19 3561
3563 3 158.82719 69.9031354 100.0439 0.19 3560
3564 3 158.95457 70.1384668 100.320223 0.19 3563
3565 3 159.046673 70.4714055 100.466151 0.19 3564
3566 3 159.061684 69.2921891 101.952952 0.19 3542
3567 3 158.973293 68.7623257 101.893945 0.19 3566
3568 3 159.068208 68.3267117 101.633261 0.19 3567
3569 3 159.078244 67.8973943 101.239012 0.19 3568
3570 3 159.048514 67.3653701 100.674765 0.19 3569
3571 3 158.58397 66.9004681 100.901378 0.19 3570
3572 3 158.137747 66.5690352 100.739365 0.19 3571
3573 3 157.697588 66.3257637 100.425407 0.19 3572
3574 3 157.257433 66.2128074 100.046359 0.19 3573
3575 3 156.812361 66.4017732 99.6270508 0.19 3574
3576 3 156.247215 66.5334157 99.0790798 0.19 3575
3577 3 155.375858 66.6066063 98.2224286 0.19 3576
3578 3 156.326883 65.5516335 97.3366052 0.19 3577
3579 3 156.850688 64.8859025 96.9547816 0.19 3578
3580 3 157.112433 64.3798243 96.7188124 0.19 3579
3581 3 157.421822 63.9392869 96.4417971 0.19 3580
3582 3 157.725541 63.468835 96.207606 0.19 3581
3583 3 157.962152 62.8408197 96.1430117 0.19 3582
3584 3 158.016211 61.9610161 95.8565363 0.19 3583
3585 3 158.903893 61.9627707 95.5730943 0.19 3584
3586 3 159.383862 61.525978 95.1993326 0.19 3585
3587 3 159.550975 60.6308402 94.3835454 0.19 3586
3588 3 157.720049 61.6639455 95.6165018 0.19 3584
3589 3 157.628141 61.7722585 95.6227315 0.19 3588
3590 3 158.016211 61.9610161 95.8565363 0.19 3589
3591 3 155.299236 66.0703453 97.1148483 0.19 3577
3592 3 154.060029 65.7736529 95.5469599 0.19 3591
3593 3 152.865263 64.9889431 96.3704166 0.19 3592
3594 3 152.644371 64.8218568 96.9345189 0.19 3593
3595 3 152.733753 64.8225604 97.3910748 0.19 3594
3596 3 152.786056 64.7273481 97.7743971 0.19 3595
3597 3 152.865412 64.5379841 98.1280114 0.19 3596
3598 3 153.064084 64.1625444 98.466101 0.19 3597
3599 3 153.216367 63.8651711 97.9271467 0.19 3598
3600 3 153.168317 63.5467289 97.5370441 0.19 3599
3601 3 152.471439 62.8470919 97.2079968 0.19 3600
3602 3 153.50854 62.6052587 97.0890575 0.19 3601
3603 3 154.010963 62.238253 97.0490065 0.19 3602
3604 3 154.134077 61.8249066 97.0704575 0.19 3603
3605 3 154.051603 61.3592578 97.2310759 0.19 3604
3606 3 153.737335 60.876151 97.410808 0.19 3605
3607 3 153.331064 60.3485192 97.5459311 0.19 3606
3608 3 152.879482 59.7014262 97.5318194 0.19 3607
3609 3 153.158197 60.1659311 97.0645618 0.19 3608
3610 3 153.262953 60.5581691 96.6982675 0.19 3609
3611 3 153.244225 60.7718271 96.343609 0.19 3610
3612 3 153.079317 60.9300892 95.98482 0.19 3611
3613 3 152.998325 61.0548423 95.6354853 0.19 3612
3614 3 153.096167 59.4566358 97.171525 0.19 3608
3615 3 153.174015 59.3300464 96.8135853 0.19 3614
3616 3 153.189168 59.1069431 96.4347841 0.19 3615
3617 3 153.566271 59.2496182 96.1600155 0.19 3616
3618 3 153.869658 59.0835214 95.8486622 0.19 3617
3619 3 154.044752 58.8006348 95.5573886 0.19 3618
3620 3 153.905668 58.4742137 95.3636683 0.19 3619
3621 3 154.031271 58.1350551 94.9094653 0.19 3620
3622 3 154.331382 57.778149 94.4011693 0.19 3621
3623 3 154.703057 56.9973915 93.6364803 0.19 3622
3624 3 155.169358 55.3686752 92.228092 0.19 3623
3625 3 155.385693 55.4496609 91.033278 0.19 3624
3626 3 155.464123 55.6338706 90.3484533 0.19 3625
3627 3 155.487957 56.0221263 89.822074 0.19 3626
3628 3 155.876835 56.4867236 89.2346504 0.19 3627
3629 3 157.434025 56.9911203 88.312932 0.19 3628
3630 3 161.463398 57.8102344 86.1041135 0.19 3629
3631 3 158.703153 55.8638869 88.4806595 0.19 3630
3632 3 157.619625 54.9008155 89.4397214 0.19 3631
3633 3 157.445401 54.2235388 90.0068472 0.19 3632
3634 3 157.571969 53.6395462 90.4415877 0.19 3633
3635 3 158.017754 53.5466311 90.8036657 0.19 3634
3636 3 159.340628 53.5956069 90.567025 0.19 3635
3637 3 159.085861 54.1494971 90.2498734 0.19 3636
3638 3 159.010144 54.7697869 89.9200772 0.19 3637
3639 3 159.466854 55.7590569 88.8872067 0.19 3638
3640 3 161.463398 57.8102344 86.1041135 0.19 3639
3641 3 158.03999 57.400632 88.7251763 0.19 3640
3642 3 156.767992 57.4035496 90.0212092 0.19 3641
3643 3 156.147436 57.371427 90.8422968 0.19 3642
3644 3 156.207022 57.7268433 91.0910984 0.19 3643
3645 3 156.282264 58.1143274 91.1918687 0.19 3644
3646 3 156.404167 58.5104099 91.1859851 0.19 3645
3647 3 156.227441 58.9241075 90.9771829 0.19 3646
3648 3 155.949674 59.2422116 90.6709724 0.19 3647
3649 3 155.712039 59.6658592 90.3335496 0.19 3648
3650 3 155.641655 60.0804401 89.9451496 0.19 3649
3651 3 155.610825 60.3861159 89.4069491 0.19 3650
3652 3 156.319681 60.5391998 89.7043381 0.19 3651
3653 3 156.851447 60.5818037 89.8415609 0.19 3652
3654 3 157.316486 60.5795689 89.9224851 0.19 3653
3655 3 157.756502 60.5521217 89.9948838 0.19 3654
3656 3 158.185919 60.4918398 90.0979574 0.19 3655
3657 3 158.606323 60.3560553 90.3013207 0.19 3656
3658 3 159.015551 60.1213844 90.4317414 0.19 3657
3659 3 159.446674 60.0805471 90.2985499 0.19 3658
3660 3 159.887823 60.1063095 90.0781654 0.19 3659
3661 3 156.108131 56.8746592 91.1221444 0.19 3643
3662 3 155.169358 55.3686752 92.228092 0.19 3661
3663 3 156.042535 54.5829088 91.6224888 0.19 3662
3664 3 156.632626 54.135978 91.1766898 0.19 3663
3665 3 157.122284 53.9162748 90.805876 0.19 3664
3666 3 157.571969 53.6395462 90.4415877 0.19 3665
3667 3 156.824864 55.1221459 91.281823 0.19 3662
3668 3 157.283945 55.5924008 91.0366346 0.19 3667
3669 3 157.714093 55.6601888 90.7321818 0.19 3668
3670 3 161.463398 57.8102344 86.1041135 0.19 3669
3671 3 157.707247 55.3437279 91.3629469 0.19 3668
3672 3 158.119299 54.9486999 91.6458529 0.19 3671
3673 3 158.522042 54.5123251 91.8618559 0.19 3672
3674 3 158.900869 54.0929259 91.9234613 0.19 3673
3675 3 159.2106 53.7615136 91.591381 0.19 3674
3676 3 159.340628 53.5956069 90.567025 0.19 3675
3677 3 155.698708 56.0505504 92.1508519 0.19 3662
3678 3 155.850014 56.5732661 92.1503792 0.19 3677
3679 3 155.735653 57.0514741 92.1651741 0.19 3678
3680 3 156.030078 57.4446719 92.2441185 0.19 3679
3681 3 156.156739 57.8485959 92.3107773 0.19 3680
3682 3 156.200234 58.2581595 92.3710011 0.19 3681
3683 3 156.161156 58.6735928 92.4246153 0.19 3682
3684 3 155.956889 59.1007852 92.4651905 0.19 3683
3685 3 155.470478 56.9531887 92.3920995 0.19 3679
3686 3 155.318479 56.4091093 92.4766194 0.19 3685
3687 3 155.169358 55.3686752 92.228092 0.19 3686
3688 3 155.74123 54.4362415 92.1847723 0.19 3687
3689 3 156.137278 53.837553 92.222355 0.19 3688
3690 3 156.34041 53.3904793 92.4091961 0.19 3689
3691 3 156.562685 53.1238628 92.6607678 0.19 3690
3692 3 156.602232 53.262598 92.9307251 0.19 3691
3693 3 156.468737 53.6238139 93.0969533 0.19 3692
3694 3 156.003928 54.2512138 92.93093 0.19 3693
3695 3 155.169358 55.3686752 92.228092 0.19 3694
3696 3 154.810585 55.4732379 93.5991711 0.19 3695
3697 3 155.169358 55.3686752 92.228092 0.19 3696
3698 3 155.519053 55.8134036 93.5253565 0.19 3697
3699 3 155.658593 55.9232553 94.2283681 0.19 3698
3700 3 155.721832 55.8917013 94.7004952 0.19 3699
3701 3 155.76594 55.7696594 95.0787216 0.19 3700
3702 3 155.828969 55.5173123 95.4069903 0.19 3701
3703 3 155.998053 55.3636284 95.7476718 0.19 3702
3704 3 156.010524 55.2582718 96.0784166 0.19 3703
3705 3 155.87064 55.1762867 96.3981243 0.19 3704
3706 3 155.854273 55.0933445 96.7265277 0.19 3705
3707 3 155.937204 55.0070471 97.0616986 0.19 3706
3708 3 155.770775 54.9349995 97.3776319 0.19 3707
3709 3 155.454578 56.4183038 93.2726338 0.19 3697
3710 3 155.358853 56.5260183 93.2807435 0.19 3709
3711 3 155.169358 55.3686752 92.228092 0.19 3710
3712 3 153.760491 58.3120079 95.6420048 0.19 3620
3713 3 153.513842 58.4807115 95.9260772 0.19 3712
3714 3 153.281107 58.7912217 96.1322208 0.19 3713
3715 3 153.189168 59.1069431 96.4347841 0.19 3714
3716 3 152.646423 59.0540028 97.6203684 0.19 3608
3717 3 152.277063 58.659447 97.5925825 0.19 3716
3718 3 151.849261 58.4842716 97.5222968 0.19 3717
3719 3 151.337611 58.3082791 97.37398 0.19 3718
3720 3 150.680776 58.3165515 97.1001794 0.19 3719
3721 3 150.86454 58.3734718 96.5718775 0.19 3720
3722 3 150.830725 58.3664737 96.141072 0.19 3721
3723 3 150.545523 58.2015698 95.711045 0.19 3722
3724 3 150.175649 57.9844916 95.2823959 0.19 3723
3725 3 150.27723 58.4766528 95.0160946 0.19 3724
3726 3 150.033309 59.0211532 94.7194576 0.19 3725
3727 3 149.547499 59.6097184 94.4006426 0.19 3726
3728 3 149.88205 60.0158042 93.746165 0.19 3727
3729 3 150.095525 60.2962033 93.015184 0.19 3728
3730 3 150.00596 60.704907 91.7841518 0.19 3729
3731 3 149.547461 59.0728328 94.8420777 0.19 3727
3732 3 149.609771 58.5964784 95.1132259 0.19 3731
3733 3 149.852957 58.2064273 95.2155182 0.19 3732
3734 3 150.175649 57.9844916 95.2823959 0.19 3733
3735 3 149.338991 59.7558702 94.9754287 0.19 3727
3736 3 149.257398 59.7497702 95.4270173 0.19 3735
3737 3 149.222896 59.6754516 95.8735437 0.19 3736
3738 3 149.202947 59.5489699 96.4278056 0.19 3737
3739 3 148.484048 60.2792516 95.7557535 0.19 3738
3740 3 148.093329 60.3514583 95.7211481 0.19 3739
3741 3 147.842051 60.7745226 95.4067593 0.19 3740
3742 3 147.662238 61.0392689 95.0851248 0.19 3741
3743 3 147.369004 61.317213 94.7682798 0.19 3742
3744 3 147.053647 61.7148173 94.5065117 0.19 3743
3745 3 146.714174 62.0335826 94.3497112 0.19 3744
3746 3 146.397163 62.5074378 94.1740085 0.19 3745
3747 3 146.093923 63.005244 94.1164511 0.19 3746
3748 3 145.81128 63.5117162 94.1000554 0.19 3747
3749 3 145.574548 64.0170866 94.0902068 0.19 3748
3750 3 145.453147 64.5073076 94.0602312 0.19 3749
3751 3 145.240269 64.949173 94.2658213 0.19 3750
3752 3 145.033524 65.3623149 94.5638126 0.19 3751
3753 3 144.937589 65.7357906 94.9058553 0.19 3752
3754 3 144.786754 66.119816 95.2547978 0.19 3753
3755 3 144.744279 66.4732257 95.6171352 0.19 3754
3756 3 147.866454 60.6239235 96.071915 0.19 3740
3757 3 147.743529 60.7688351 96.4159363 0.19 3756
3758 3 147.606585 61.0219435 96.766111 0.19 3757
3759 3 147.648711 61.234342 97.1197674 0.19 3758
3760 3 147.853672 61.2944945 97.4423055 0.19 3759
3761 3 147.982399 61.0174063 97.6295484 0.19 3760
3762 3 148.23642 60.6343086 97.5996773 0.19 3761
3763 3 148.542254 60.2518195 97.3451894 0.19 3762
3764 3 148.868542 59.8825019 96.9636773 0.19 3763
3765 3 149.202947 59.5489699 96.4278056 0.19 3764
3766 3 149.801348 59.0721836 96.6855593 0.19 3765
3767 3 150.270476 58.7503124 96.8623238 0.19 3766
3768 3 150.680776 58.3165515 97.1001794 0.19 3767
3769 3 150.738277 58.4793659 97.6784981 0.19 3768
3770 3 150.804757 58.5698168 98.1090425 0.19 3769
3771 3 150.948816 58.7656585 98.4946861 0.19 3770
3772 3 151.268003 58.9431295 98.8279573 0.19 3771
3773 3 151.637031 59.0136792 99.0131609 0.19 3772
3774 3 152.025485 59.0992245 99.1995112 0.19 3773
3775 3 152.423745 59.4208827 99.2101923 0.19 3774
3776 3 152.780009 59.8550116 99.2803166 0.19 3775
3777 3 153.404025 60.4314835 99.4137154 0.19 3776
3778 3 152.742122 61.3070512 98.7788456 0.19 3777
3779 3 152.512113 61.9344841 98.1453017 0.19 3778
3780 3 152.471439 62.8470919 97.2079968 0.19 3779
3781 3 152.869895 62.887767 96.9042933 0.19 3780
3782 3 152.471439 62.8470919 97.2079968 0.19 3781
3783 3 152.570419 63.4852709 97.9906567 0.19 3782
3784 3 153.064084 64.1625444 98.466101 0.19 3783
3785 3 152.416335 64.0797722 98.9484957 0.19 3784
3786 3 151.918076 63.9966509 99.3106206 0.19 3785
3787 3 151.468312 63.8628131 99.6200768 0.19 3786
3788 3 151.014931 63.5763232 99.8925233 0.19 3787
3789 3 150.902865 63.1957041 99.7550259 0.19 3788
3790 3 150.736884 62.8462042 99.5328444 0.19 3789
3791 3 150.78578 62.434673 99.4271036 0.19 3790
3792 3 151.160001 61.9636415 99.3883259 0.19 3791
3793 3 151.906772 61.4413767 99.3961876 0.19 3792
3794 3 153.404025 60.4314835 99.4137154 0.19 3793
3795 3 152.919185 59.8436798 98.591614 0.19 3794
3796 3 152.879482 59.7014262 97.5318194 0.19 3795
3797 3 155.097661 61.0734161 99.6754642 0.19 3794
3798 3 155.459571 60.6341321 99.6476292 0.19 3797
3799 3 156.118194 60.5957668 99.4454196 0.19 3798
3800 3 156.621391 60.5013033 99.304631 0.19 3799
3801 3 157.06269 60.2856625 99.0525794 0.19 3800
3802 3 157.48359 60.3388333 98.759266 0.19 3801
3803 3 157.911089 60.3843175 98.4727323 0.19 3802
3804 3 158.355119 60.4019486 98.2094884 0.19 3803
3805 3 158.840536 60.3413042 98.0106917 0.19 3804
3806 3 159.435671 60.1627037 97.6467433 0.19 3805
3807 3 160.31903 59.6185029 97.0580091 0.19 3806
3808 3 161.986757 58.1046716 95.9586545 0.19 3807
3809 3 163.811703 57.887743 95.9140338 0.19 3808
3810 3 164.801875 57.7780065 96.0420743 0.19 3809
3811 3 165.46795 57.7408401 96.1081742 0.19 3810
3812 3 166.009644 57.731382 96.1501869 0.19 3811
3813 3 166.503825 57.7325865 96.1817144 0.19 3812
3814 3 166.979599 57.7371543 96.2060052 0.19 3813
3815 3 167.446744 57.7400854 96.2192365 0.19 3814
3816 3 167.904816 57.733655 96.2069516 0.19 3815
3817 3 168.342274 57.6998162 96.1295953 0.19 3816
3818 3 168.724836 57.5920535 95.8830375 0.19 3817
3819 3 168.972369 57.5986624 95.5840337 0.19 3818
3820 3 169.324275 57.6267939 95.2636465 0.19 3819
3821 3 169.645922 57.5881998 94.9044653 0.19 3820
3822 3 169.788421 57.737766 94.5079943 0.19 3821
3823 3 169.88395 58.1240039 94.0068562 0.19 3822
3824 3 170.138356 58.8546032 93.9020906 0.19 3823
3825 3 170.105867 59.3572572 93.8822684 0.19 3824
3826 3 170.213369 59.7386793 93.9029788 0.19 3825
3827 3 170.545164 59.9622034 93.9314885 0.19 3826
3828 3 170.929272 59.8071257 93.9153223 0.19 3827
3829 3 171.289832 59.5100447 93.8635846 0.19 3828
3830 3 171.523224 59.1662114 93.7499434 0.19 3829
3831 3 171.883857 58.851265 93.5148327 0.19 3830
3832 3 162.327669 58.4935859 94.331162 0.19 3808
3833 3 162.523248 58.2365672 93.34142 0.19 3832
3834 3 162.341899 57.5598476 91.6985128 0.19 3833
3835 3 161.190894 57.2469372 92.18151 0.19 3834
3836 3 160.716883 56.9001846 92.2709935 0.19 3835
3837 3 160.464931 56.5680924 92.1164508 0.19 3836
3838 3 161.535204 57.9062556 92.9151873 0.19 3834
3839 3 161.203878 57.830988 93.58236 0.19 3838
3840 3 161.039654 57.7503529 94.0848922 0.19 3839
3841 3 161.417326 57.507065 94.4264123 0.19 3840
3842 3 161.759659 57.5173361 94.8028104 0.19 3841
3843 3 161.986757 58.1046716 95.9586545 0.19 3842
3844 3 162.38271 57.7440114 94.1809729 0.19 3843
3845 3 162.341899 57.5598476 91.6985128 0.19 3844
3846 3 162.535599 59.9303459 95.5761341 0.19 3843
3847 3 162.562785 60.895539 95.3830162 0.19 3846
3848 3 162.490379 61.537651 95.1732557 0.19 3847
3849 3 162.197947 61.9861492 95.0262689 0.19 3848
3850 3 161.795148 62.2768375 94.772178 0.19 3849
3851 3 161.307828 62.6011114 94.5293011 0.19 3850
3852 3 160.691247 63.2869065 94.0817421 0.19 3851
3853 3 161.515318 58.0623871 94.5172123 0.19 3843
3854 3 161.039654 57.7503529 94.0848922 0.19 3853
3855 3 157.629601 60.3527172 99.669285 0.19 3801
3856 3 157.905779 60.3192434 100.112259 0.19 3855
3857 3 158.17034 60.2414439 100.49593 0.19 3856
3858 3 158.274483 60.1560609 100.845182 0.19 3857
3859 3 158.325097 60.0680087 101.182165 0.19 3858
3860 3 155.963827 60.4494981 100.222476 0.19 3798
3861 3 156.169295 60.328488 100.645187 0.19 3860
3862 3 156.283551 60.237757 101.012518 0.19 3861
3863 3 156.42459 60.1758628 101.366244 0.19 3862
3864 3 156.737753 60.1707984 101.735558 0.19 3863
3865 3 157.097389 59.9420485 102.070768 0.19 3864
3866 3 157.488759 59.7794718 102.415783 0.19 3865
3867 3 157.892196 59.6395922 102.763023 0.19 3866
3868 3 158.244401 59.1695208 102.908635 0.19 3867
3869 3 158.564243 58.7434398 102.913088 0.19 3868
3870 3 158.773345 58.3529074 102.816405 0.19 3869
3871 3 159.103612 58.0003503 102.588424 0.19 3870
3872 3 159.482539 57.657586 102.356767 0.19 3871
3873 3 159.883565 57.3038701 102.247814 0.19 3872
3874 3 160.297621 56.9958959 102.193146 0.19 3873
3875 3 160.72365 56.8342426 102.17961 0.19 3874
3876 3 157.929855 60.1408953 103.349307 0.19 3867
3877 3 157.954654 60.5346443 103.754807 0.19 3876
3878 3 157.967425 60.9099386 104.008174 0.19 3877
3879 3 157.951434 61.2450025 104.303096 0.19 3878
3880 3 157.866449 61.5694256 104.559527 0.19 3879
3881 3 157.604389 61.9020647 104.661167 0.19 3880
3882 3 157.284108 62.145352 104.685337 0.19 3881
3883 3 156.995752 62.5098121 104.688426 0.19 3882
3884 3 156.824114 62.9236502 104.651149 0.19 3883
3885 3 156.562158 63.3983293 104.482596 0.19 3884
3886 3 156.732503 63.0755118 104.131502 0.19 3885
3887 3 156.698224 62.779889 103.762308 0.19 3886
3888 3 156.452513 62.525862 103.376564 0.19 3887
3889 3 156.182487 62.333476 102.994313 0.19 3888
3890 3 156.051356 62.2833496 102.641938 0.19 3889
3891 3 156.3291 63.8044413 104.59651 0.19 3885
3892 3 156.225578 64.1743551 104.805478 0.19 3891
3893 3 156.118107 64.5634247 104.954247 0.19 3892
3894 3 155.872053 65.046488 104.829002 0.19 3893
3895 3 155.584177 65.5635876 104.609872 0.19 3894
3896 3 155.544695 65.2430781 104.260556 0.19 3895
3897 3 155.49737 64.920965 103.919803 0.19 3896
3898 3 155.426839 64.5920195 103.609768 0.19 3897
3899 3 155.29482 64.2433308 103.385837 0.19 3898
3900 3 155.014848 63.9343281 103.070916 0.19 3899
3901 3 155.298394 64.2321433 102.798495 0.19 3900
3902 3 155.411937 64.3731021 102.49018 0.19 3901
3903 3 155.455555 64.4039528 102.162003 0.19 3902
3904 3 155.459631 64.2618661 101.81051 0.19 3903
3905 3 155.4951 64.6670317 101.505929 0.19 3904
3906 3 155.506529 64.9760131 101.174444 0.19 3905
3907 3 155.49263 65.4037743 100.812981 0.19 3906
3908 3 155.376628 65.8729806 100.34535 0.19 3907
3909 3 155.365668 66.300945 99.6262063 0.19 3908
3910 3 155.375858 66.6066063 98.2224286 0.19 3909
3911 3 155.16084 65.5969152 99.3341346 0.19 3910
3912 3 154.919681 64.9146946 99.9227189 0.19 3911
3913 3 154.86431 64.3318262 100.333018 0.19 3912
3914 3 155.004299 63.7688124 100.693205 0.19 3913
3915 3 155.224957 63.4861855 100.340618 0.19 3914
3916 3 155.308934 63.2788893 99.9811883 0.19 3915
3917 3 155.377467 63.2533673 99.6401047 0.19 3916
3918 3 155.489735 63.2913522 99.3094376 0.19 3917
3919 3 155.749223 63.3383748 98.9923986 0.19 3918
3920 3 154.993184 63.6757715 101.022494 0.19 3914
3921 3 154.539912 63.2207494 101.263457 0.19 3920
3922 3 154.34392 62.7783587 101.391546 0.19 3921
3923 3 154.406093 62.3472324 101.408736 0.19 3922
3924 3 154.438795 61.9465701 101.353119 0.19 3923
3925 3 154.518957 61.5798152 101.226162 0.19 3924
3926 3 154.369833 61.3259623 100.924271 0.19 3925
3927 3 154.276305 61.2007871 100.56509 0.19 3926
3928 3 154.137091 60.9889283 100.115016 0.19 3927
3929 3 153.404025 60.4314835 99.4137154 0.19 3928
3930 3 152.443301 61.836638 99.988576 0.19 3929
3931 3 151.892218 62.6148612 100.309746 0.19 3930
3932 3 151.53153 63.1542202 100.363387 0.19 3931
3933 3 151.330241 63.5206572 100.1902 0.19 3932
3934 3 151.014931 63.5763232 99.8925233 0.19 3933
3935 3 154.925651 63.5306033 101.550219 0.19 3921
3936 3 155.265927 63.881806 101.708166 0.19 3935
3937 3 155.459631 64.2618661 101.81051 0.19 3936
3938 3 154.59327 63.6512184 102.71167 0.19 3900
3939 3 154.177795 63.355105 102.397553 0.19 3938
3940 3 153.781277 63.0171375 102.224439 0.19 3939
3941 3 153.448214 62.6568315 102.109243 0.19 3940
3942 3 153.286899 62.2695546 102.028786 0.19 3941
3943 3 153.183476 61.8735004 101.959171 0.19 3942
3944 3 155.779271 65.9449454 104.708515 0.19 3895
3945 3 156.122556 66.2974222 104.863414 0.19 3944
3946 3 156.532022 66.6996382 104.838132 0.19 3945
3947 3 156.95895 67.0895729 104.856792 0.19 3946
3948 3 157.322162 66.9526502 104.831711 0.19 3947
3949 3 157.702377 67.1363808 104.780499 0.19 3948
3950 3 158.03377 67.4463307 104.586907 0.19 3949
3951 3 158.185437 67.7142762 104.317654 0.19 3950
3952 3 158.293524 68.1113706 104.026336 0.19 3951
3953 3 158.40053 68.518312 103.718598 0.19 3952
3954 3 158.545502 68.8223189 103.38865 0.19 3953
3955 3 158.856723 69.2292755 103.034016 0.19 3954
3956 3 159.179516 69.6544087 102.577753 0.19 3955
3957 3 159.368557 70.0242709 101.845667 0.19 3956
3958 3 160.350323 71.3785477 101.605458 0.19 3957
3959 3 160.425485 71.9208363 101.278394 0.19 3958
3960 3 160.732137 72.0494853 100.957918 0.19 3959
3961 3 160.927116 72.2168285 100.629618 0.19 3960
3962 3 161.185771 72.4798425 100.305514 0.19 3961
3963 3 161.289644 72.5657344 99.9683595 0.19 3962
3964 3 161.32306 72.4464251 99.6231822 0.19 3963
3965 3 161.611403 72.9903092 99.3018831 0.19 3964
3966 3 161.709881 73.5380632 98.96707 0.19 3965
3967 3 161.641779 74.0790135 98.6203136 0.19 3966
3968 3 161.665041 74.5845663 98.2781326 0.19 3967
3969 3 161.727067 74.9971479 97.9372322 0.19 3968
3970 3 161.815449 75.1634696 97.5959683 0.19 3969
3971 3 162.00124 75.1288052 97.2592072 0.19 3970
3972 3 162.107138 75.1907291 96.917591 0.19 3971
3973 3 162.220702 75.2892583 96.5765635 0.19 3972
3974 3 162.437867 75.4010389 96.2426216 0.19 3973
3975 3 162.555207 75.5194083 95.9018865 0.19 3974
3976 3 161.261143 72.0531992 99.4810238 0.19 3964
3977 3 161.193361 71.7056424 99.2053603 0.19 3976
3978 3 161.08837 71.3802392 98.8751834 0.19 3977
3979 3 160.877606 71.075071 98.5169791 0.19 3978
3980 3 160.790852 70.7949563 98.1580475 0.19 3979
3981 3 160.778488 70.5813647 97.8013463 0.19 3980
3982 3 160.865442 70.5420961 97.4543458 0.19 3981
3983 3 161.120988 70.5249326 97.1183788 0.19 3982
3984 3 161.376785 70.4101296 96.7784455 0.19 3983
3985 3 161.515173 70.4117043 96.4336772 0.19 3984
3986 3 160.734066 72.2790051 101.509083 0.19 3959
3987 3 160.91479 72.6873285 101.595307 0.19 3986
3988 3 161.091863 73.1168866 101.614913 0.19 3987
3989 3 161.385917 73.5598196 101.579773 0.19 3988
3990 3 161.63441 74.0342379 101.423645 0.19 3989
3991 3 162.010261 74.462711 101.323719 0.19 3990
3992 3 162.43257 74.8425604 101.15172 0.19 3991
3993 3 162.846955 75.0040338 101.047597 0.19 3992
3994 3 163.264366 75.1135512 100.8841 0.19 3993
3995 3 163.677721 75.1685619 100.814019 0.19 3994
3996 3 158.775824 70.8083156 101.696871 0.19 3957
3997 3 158.277539 71.4718634 101.418577 0.19 3996
3998 3 157.686344 72.1105164 101.085317 0.19 3997
3999 3 157.90477 72.2822158 100.565926 0.19 3998
4000 3 157.915679 72.4486701 100.17552 0.19 3999
4001 3 157.71008 72.6668737 99.8665382 0.19 4000
4002 3 157.385631 72.5768075 99.6914611 0.19 4001
4003 3 157.061178 72.9749059 99.4572442 0.19 4002
4004 3 156.713545 73.1910121 99.3512723 0.19 4003
4005 3 156.37392 73.4009326 99.2984563 0.19 4004
4006 3 156.080162 73.7724169 99.2766532 0.19 4005
4007 3 155.851235 74.1963607 99.2842431 0.19 4006
4008 3 155.768827 74.6137425 99.3493794 0.19 4007
4009 3 155.686706 75.0044005 99.5273632 0.19 4008
4010 3 155.854282 75.3844804 99.6742329 0.19 4009
4011 3 156.003717 75.7432289 99.8976643 0.19 4010
4012 3 156.244752 76.1108426 100.071088 0.19 4011
4013 3 156.383991 76.4604099 100.331083 0.19 4012
4014 3 156.46056 76.9637437 99.9962565 0.19 4013
4015 3 156.53142 77.4216446 99.6604569 0.19 4014
4016 3 156.588091 77.7392855 99.3225734 0.19 4015
4017 3 156.666821 78.1218438 98.9866318 0.19 4016
4018 3 156.769527 78.3966453 98.6515092 0.19 4017
4019 3 156.979948 78.7247096 98.3246729 0.19 4018
4020 3 157.060947 78.9133895 97.9867679 0.19 4019
4021 3 157.076257 79.033932 97.6429782 0.19 4020
4022 3 157.024459 79.0891844 97.2930428 0.19 4021
4023 3 156.837768 79.0163066 96.930775 0.19 4022
4024 3 156.74189 79.030868 96.5758339 0.19 4023
4025 3 156.626146 79.0278499 96.2185647 0.19 4024
4026 3 156.787842 79.2904232 95.8863892 0.19 4025
4027 3 156.529081 76.5588909 100.638464 0.19 4013
4028 3 156.782186 76.4251286 100.905808 0.19 4027
4029 3 157.044341 76.0760425 101.033103 0.19 4028
4030 3 157.260748 75.643553 101.124996 0.19 4029
4031 3 157.329458 75.1741956 101.250246 0.19 4030
4032 3 157.4011 74.745772 101.200995 0.19 4031
4033 3 157.585869 74.2615072 101.272968 0.19 4032
4034 3 157.7717 73.8208195 101.176995 0.19 4033
4035 3 157.801386 73.3492388 101.134201 0.19 4034
4036 3 157.764858 72.8123566 101.109346 0.19 4035
4037 3 157.686344 72.1105164 101.085317 0.19 4036
4038 3 157.353157 71.9367707 100.713248 0.19 4037
4039 3 157.110702 71.8811581 100.348667 0.19 4038
4040 3 157.139331 72.1757883 100.011233 0.19 4039
4041 3 157.385631 72.5768075 99.6914611 0.19 4040
4042 3 159.489296 70.5956152 102.259885 0.19 3957
4043 3 159.657687 71.0897505 102.383633 0.19 4042
4044 3 159.986846 71.5701282 102.328613 0.19 4043
4045 3 160.334092 72.0031425 102.336656 0.19 4044
4046 3 160.592011 72.4074304 102.380111 0.19 4045
4047 3 160.9622 72.7515255 102.49336 0.19 4046
4048 3 161.359742 72.9605828 102.756271 0.19 4047
4049 3 161.745161 72.9286548 103.064625 0.19 4048
4050 3 162.120638 72.7449756 103.368102 0.19 4049
4051 3 162.529067 72.783187 103.619853 0.19 4050
4052 3 162.935224 72.7611111 103.709517 0.19 4051
4053 3 163.336024 72.6650604 103.704679 0.19 4052
4054 3 163.721381 72.4057139 103.578221 0.19 4053
4055 3 164.098213 72.0575801 103.521237 0.19 4054
4056 3 164.477013 71.9272779 103.426995 0.19 4055
4057 3 164.81868 71.6688708 103.216284 0.19 4056
4058 3 165.076594 71.3484634 102.998951 0.19 4057
4059 3 165.116238 70.9663404 102.880406 0.19 4058
4060 3 165.022671 70.5747665 102.753802 0.19 4059
4061 3 164.748161 70.2162409 102.505325 0.19 4060
4062 3 163.811807 71.6064772 103.475269 0.19 4055
4063 3 163.706208 71.1404677 103.412523 0.19 4062
4064 3 163.726021 70.6279477 103.280111 0.19 4063
4065 3 163.522009 69.9932164 102.934094 0.19 4064
4066 3 162.505546 68.9381432 102.344083 0.19 4065
4067 3 156.609801 67.5163304 104.942406 0.19 3947
4068 3 156.276651 68.0096723 104.792256 0.19 4067
4069 3 155.949422 68.5058425 104.580477 0.19 4068
4070 3 155.61676 68.9396299 104.424224 0.19 4069
4071 3 155.276609 69.274733 104.177034 0.19 4070
4072 3 154.952443 69.7007382 103.950037 0.19 4071
4073 3 154.622804 70.0725459 103.853599 0.19 4072
4074 3 154.278715 70.2830424 103.806565 0.19 4073
4075 3 153.954966 70.486548 103.798471 0.19 4074
4076 3 153.706203 70.8287713 103.857405 0.19 4075
4077 3 153.599778 71.1660982 104.05859 0.19 4076
4078 3 159.416875 67.0246336 100.335149 0.19 3570
4079 3 159.382389 66.7082236 99.964832 0.19 4078
4080 3 159.409545 66.8691315 99.628472 0.19 4079
4081 3 159.449854 67.0897574 99.2931991 0.19 4080
4082 3 159.478229 67.0673594 98.9323021 0.19 4081
4083 3 159.558268 67.0956988 98.5579298 0.19 4082
4084 3 159.755365 67.0994817 98.1378571 0.19 4083
4085 3 159.84435 66.9965256 97.566259 0.19 4084
4086 3 159.568193 67.5781635 97.1788866 0.19 4085
4087 3 159.305016 67.7718382 96.7142196 0.19 4086
4088 3 158.772111 67.6609992 96.0551374 0.19 4087
4089 3 157.878562 67.4368015 94.94418 0.19 4088
4090 3 159.733806 66.2150006 100.193138 0.19 4079
4091 3 160.096888 65.7720099 100.315556 0.19 4090
4092 3 160.469061 65.3692097 100.464848 0.19 4091
4093 3 160.863145 65.132989 100.468137 0.19 4092
4094 3 161.244977 64.7412881 100.637298 0.19 4093
4095 3 161.629413 64.3264167 100.821735 0.19 4094
4096 3 162.026056 63.9929176 100.891494 0.19 4095
4097 3 162.440243 63.8236807 100.937942 0.19 4096
4098 3 166.359706 70.8400861 102.341603 0.19 3531
4099 3 166.498429 71.2748004 102.855534 0.19 4098
4100 3 166.560251 71.5515118 103.261227 0.19 4099
4101 3 166.578004 71.6226056 103.621844 0.19 4100
4102 3 166.584912 71.6713881 103.966584 0.19 4101
4103 3 166.603213 71.8586675 104.308915 0.19 4102
4104 3 171.863028 58.4708835 89.4646758 0.19 3230
4105 3 171.898119 57.5418951 89.9595776 0.19 4104
4106 3 171.901664 56.5483165 89.800167 0.19 4105
4107 3 172.861533 56.7137858 90.8990617 0.19 4106
4108 3 173.361764 56.1117235 90.1733637 0.19 4107
4109 3 173.677979 56.0340454 89.9901524 0.19 4108
4110 3 173.781471 55.7360458 89.9180395 0.19 4109
4111 3 173.798957 55.347421 89.9363261 0.19 4110
4112 3 173.772468 54.9083015 90.1145511 0.19 4111
4113 3 173.723332 54.51631 90.3583552 0.19 4112
4114 3 173.648633 54.3139766 90.6405702 0.19 4113
4115 3 173.494596 54.2054462 90.9201324 0.19 4114
4116 3 173.127779 54.1885825 91.1533281 0.19 4115
4117 3 172.705289 54.379483 91.2814198 0.19 4116
4118 3 173.126636 54.9431044 90.9944325 0.19 4117
4119 3 173.42774 55.5173902 90.6575785 0.19 4118
4120 3 173.361764 56.1117235 90.1733637 0.19 4119
4121 3 172.20611 54.3794322 91.5652854 0.19 4117
4122 3 171.728867 54.5105821 91.8408765 0.19 4121
4123 3 171.287425 54.6082675 92.0348862 0.19 4122
4124 3 170.950322 54.8934319 92.0470416 0.19 4123
4125 3 170.852143 55.2527742 91.8641904 0.19 4124
4126 3 170.858261 55.5255961 91.5732388 0.19 4125
4127 3 170.960942 55.8838627 91.2101335 0.19 4126
4128 3 171.224344 56.1638463 90.6844901 0.19 4127
4129 3 171.901664 56.5483165 89.800167 0.19 4128
4130 3 166.510138 51.2941283 93.6643973 0.19 3187
4131 3 167.089999 50.9882128 93.660838 0.19 4130
4132 3 167.602658 50.4699272 93.4533384 0.19 4131
4133 3 167.136649 50.2980621 94.0641124 0.19 4132
4134 3 166.649176 49.9810268 93.6450905 0.19 4133
4135 3 166.161203 51.3482436 94.2260808 0.19 3187
4136 3 166.488812 50.9152006 94.6640011 0.19 4135
4137 3 166.604392 50.4564129 94.9590131 0.19 4136
4138 3 166.629024 50.0053559 95.1482781 0.19 4137
4139 3 166.590797 49.6016044 95.1647568 0.19 4138
4140 3 166.461088 49.2457558 95.0907985 0.19 4139
4141 3 166.119851 48.9862007 94.9179438 0.19 4140
4142 3 165.698575 48.9558362 94.5717379 0.19 4141
4143 3 165.247851 49.0279977 94.0599828 0.19 4142
4144 3 154.641076 70.6215541 96.7997432 0.19 2987
4145 3 154.376557 71.0410015 96.8396164 0.19 4144
4146 3 154.685727 70.9088365 96.8135411 0.19 4145
4147 3 155.443612 69.7242145 96.6371358 0.19 4146
4148 3 155.37969 69.963752 97.6520412 0.19 4147
4149 3 155.190386 70.0189734 98.2380098 0.19 4148
4150 3 155.085735 70.0024722 98.6728724 0.19 4149
4151 3 154.979884 70.0024877 99.048107 0.19 4150
4152 3 154.786232 70.1239293 99.395814 0.19 4151
4153 3 154.644495 70.1145064 99.7338226 0.19 4152
4154 3 154.4326 70.068476 100.059166 0.19 4153
4155 3 154.33553 69.9894639 100.391798 0.19 4154
4156 3 154.276495 69.899854 100.726028 0.19 4155
4157 3 177.110453 69.8042387 83.1690386 0.19 2676
4158 3 176.89341 69.5798488 83.3090749 0.19 4157
4159 3 177.103896 69.4781616 83.2525092 0.19 4158
4160 3 177.471147 69.78195 82.9389679 0.19 4159
4161 3 179.84988 68.5637862 83.5084664 0.19 2671
4162 3 179.371427 68.0844642 83.4295382 0.19 4161
4163 3 178.902509 67.6614143 83.1892424 0.19 4162
4164 3 180.64118 69.5701205 85.0088738 0.19 2669
4165 3 180.009381 70.0328935 85.3462721 0.19 4164
4166 3 179.213563 70.4343314 85.4944089 0.19 4165
4167 3 182.133286 69.5458369 85.2781234 0.19 2669
4168 3 182.620806 70.1323503 85.0334714 0.19 4167
4169 3 185.123731 68.3724158 84.9970577 0.19 2655
4170 3 185.175387 68.91651 85.3707935 0.19 4169
4171 3 184.901488 68.94944 85.629738 0.19 4170
4172 3 184.525518 68.6690529 85.7445951 0.19 4171
4173 3 184.156906 68.3780988 85.5859987 0.19 4172
4174 3 183.877212 68.1269123 85.3976129 0.19 4173
4175 3 183.888329 67.7097606 85.0261783 0.19 4174
4176 3 184.652442 67.0581866 84.5016491 0.19 4175
4177 3 185.830703 66.153051 85.0147713 0.19 4176
4178 3 186.268138 65.6655923 85.4013674 0.19 4177
4179 3 186.422436 65.2353987 85.7292237 0.19 4178
4180 3 186.461919 64.9816306 86.051897 0.19 4179
4181 3 186.447455 64.776305 86.3701054 0.19 4180
4182 3 186.385993 64.5403011 86.6798302 0.19 4181
4183 3 186.237293 64.1642177 86.9682299 0.19 4182
4184 3 185.870244 63.8237004 87.2491678 0.19 4183
4185 3 185.428361 63.3520256 87.5118694 0.19 4184
4186 3 182.999764 66.8196117 85.3304729 0.19 4176
4187 3 182.208138 66.6463592 85.821152 0.19 4186
4188 3 182.008222 66.5384948 86.1721825 0.19 4187
4189 3 182.227757 66.5110296 86.4088112 0.19 4188
4190 3 182.622266 66.6114102 86.4088388 0.19 4189
4191 3 183.095014 66.891661 86.1398766 0.19 4190
4192 3 183.609539 67.0345147 85.581226 0.19 4191
4193 3 184.652442 67.0581866 84.5016491 0.19 4192
4194 3 182.809018 73.1161971 84.0679731 0.19 2395
4195 3 182.753303 73.4768035 84.2258287 0.19 4194
4196 3 182.420552 73.8490917 84.2160032 0.19 4195
4197 3 181.966458 74.2234701 84.0276569 0.19 4196
4198 3 181.41167 74.4744079 83.7962055 0.19 4197
4199 3 180.67513 74.3517188 83.6165555 0.19 4198
4200 3 180.889231 73.9437368 83.6601557 0.19 4199
4201 3 181.301316 73.5512117 83.7845796 0.19 4200
4202 3 181.852254 73.280393 83.7868563 0.19 4201
4203 3 182.624508 72.8230511 83.62646 0.19 4202
4204 3 172.417444 68.165944 85.8077713 0.19 2360
4205 3 171.463318 68.0877359 85.7268822 0.19 4204
4206 3 170.430205 68.0395734 86.0294847 0.19 4205
4207 3 169.850759 68.2963856 86.0874749 0.19 4206
4208 3 169.119532 68.6755837 85.9228661 0.19 4207
4209 3 169.458475 69.0866002 85.6318835 0.19 4208
4210 3 169.615366 69.3154317 85.3143565 0.19 4209
4211 3 169.722726 69.4695589 84.9884343 0.19 4210
4212 3 169.863215 69.5821641 84.6635085 0.19 4211
4213 3 170.153493 69.6455088 84.3496197 0.19 4212
4214 3 170.390015 69.5721367 84.0230731 0.19 4213
4215 3 170.331045 69.5791479 83.6766137 0.19 4214
4216 3 170.364823 69.5869761 83.3402265 0.19 4215
4217 3 170.50149 69.485147 83.0095006 0.19 4216
4218 3 170.395468 69.4639601 82.6700251 0.19 4217
4219 3 170.390912 69.4165745 82.3579846 0.19 4218
4220 3 170.460142 69.1781014 82.0914484 0.19 4219
4221 3 170.663848 68.8359571 81.9627603 0.19 4220
4222 3 170.74215 68.4575942 81.827372 0.19 4221
4223 3 170.787528 68.1056093 81.5808189 0.19 4222
4224 3 168.650967 69.0809427 86.4734498 0.19 4208
4225 3 168.182356 69.281503 86.8792204 0.19 4224
4226 3 167.69958 69.1847872 87.2165977 0.19 4225
4227 3 167.235298 69.2850541 87.5522638 0.19 4226
4228 3 171.738348 68.3698943 86.2867802 0.19 4205
4229 3 171.857175 68.3794518 86.2967584 0.19 4228
4230 3 171.463318 68.0877359 85.7268822 0.19 4229
4231 3 158.094815 52.1144642 91.6257891 0.19 2125
4232 3 158.314817 52.0335094 91.9696924 0.19 4231
4233 3 158.408252 51.9586479 92.3051116 0.19 4232
4234 3 158.457239 51.8913074 92.6382396 0.19 4233
4235 3 158.499103 51.8403254 92.9731882 0.19 4234
4236 3 158.563696 51.8307477 93.3162715 0.19 4235
4237 3 158.703325 51.9290703 93.6823228 0.19 4236
4238 3 158.592524 51.9278157 94.0138827 0.19 4237
4239 3 158.549132 51.8901374 94.3444086 0.19 4238
4240 3 158.517101 51.8548188 94.6759283 0.19 4239
4241 3 158.451653 51.8630328 95.0120013 0.19 4240
4242 3 158.274497 51.9996918 95.3613227 0.19 4241
4243 3 158.222268 52.0716333 95.7088336 0.19 4242
4244 3 158.228945 52.2278535 96.0744682 0.19 4243
4245 3 158.275784 52.3094576 96.4274897 0.19 4244
4246 3 158.396748 52.4759219 96.79401 0.19 4245
4247 3 158.250967 52.5947408 97.112759 0.19 4246
4248 3 158.118266 52.8488218 97.4073434 0.19 4247
4249 3 157.842336 53.1800506 97.5752014 0.19 4248
4250 3 153.499583 56.5644403 88.5875232 0.19 2029
4251 3 153.169029 56.4578744 88.8141402 0.19 4250
4252 3 152.987547 56.4325218 89.1110852 0.19 4251
4253 3 152.769819 56.5511732 89.4414066 0.19 4252
4254 3 152.663574 56.5667785 89.7742272 0.19 4253
4255 3 150.310497 67.5954766 97.9449981 0.19 2006
4256 3 150.076242 68.0531957 98.326303 0.19 4255
4257 3 149.759114 68.4800889 98.5663685 0.19 4256
4258 3 149.365445 68.9043928 98.5749787 0.19 4257
4259 3 148.804975 69.250827 98.3698782 0.19 4258
4260 3 148.465429 69.337741 98.4605335 0.19 4259
4261 3 148.159454 69.4288091 98.6804342 0.19 4260
4262 3 147.975485 69.6265206 98.9540311 0.19 4261
4263 3 147.67824 69.8045153 99.1884152 0.19 4262
4264 3 147.367916 70.149484 99.3271679 0.19 4263
4265 3 147.06211 70.5892929 99.1893021 0.19 4264
4266 3 146.736625 70.9481429 98.9818712 0.19 4265
4267 3 146.419438 71.3898208 98.8720253 0.19 4266
4268 3 146.514073 71.9130387 98.56842 0.19 4267
4269 3 145.936118 73.1653066 97.8786711 0.19 4268
4270 3 145.808992 73.2798661 98.4100286 0.19 4269
4271 3 145.916007 73.181497 98.8169423 0.19 4270
4272 3 146.005588 72.9742179 99.1372897 0.19 4271
4273 3 146.192813 72.5497243 99.3616742 0.19 4272
4274 3 146.37482 72.1093665 99.370754 0.19 4273
4275 3 146.420488 71.7379443 99.1587748 0.19 4274
4276 3 146.419438 71.3898208 98.8720253 0.19 4275
4277 3 152.427566 63.8578324 84.8891233 0.19 1647
4278 3 152.856763 63.9180595 84.5769317 0.19 4277
4279 3 153.112733 64.0033459 84.2543633 0.19 4278
4280 3 153.448721 64.0813744 83.937819 0.19 4279
4281 3 153.745963 64.0870407 83.8450309 0.19 4280
4282 3 153.922992 64.0279441 83.969905 0.19 4281
4283 3 153.743784 64.0082125 84.0705535 0.19 4282
4284 3 153.448721 64.0813744 83.937819 0.19 4283
4285 3 153.183181 63.5158933 87.0718513 0.19 1644
4286 3 153.453881 63.8999529 87.2137765 0.19 4285
4287 3 153.626136 64.3669834 87.1319538 0.19 4286
4288 3 153.669099 64.8812297 86.9487326 0.19 4287
4289 3 153.681902 65.3596462 86.8877701 0.19 4288
4290 3 153.607122 65.8398058 86.8503927 0.19 4289
4291 3 153.701434 66.3115385 86.7926066 0.19 4290
4292 3 153.986934 66.8054453 86.6210059 0.19 4291
4293 3 154.033101 66.4067403 87.2594989 0.19 4292
4294 3 154.137863 65.9693141 87.4877171 0.19 4293
4295 3 154.075674 65.5413242 87.5368328 0.19 4294
4296 3 153.85398 65.1337977 87.4929608 0.19 4295
4297 3 153.724048 64.7308678 87.3817106 0.19 4296
4298 3 153.626136 64.3669834 87.1319538 0.19 4297
4299 3 153.387598 68.3984811 89.0376226 0.19 1626
4300 3 153.188368 68.8312517 89.4850612 0.19 4299
4301 3 152.91125 68.9958403 89.8502202 0.19 4300
4302 3 152.670946 69.1198743 90.1760344 0.19 4301
4303 3 152.616855 69.386061 90.4655396 0.19 4302
4304 3 152.626576 69.7385654 90.6244574 0.19 4303
4305 3 159.706172 65.6183081 86.6810811 0.19 1559
4306 3 159.258532 65.5126354 86.9910499 0.19 4305
4307 3 159.062425 65.1186965 87.1994851 0.19 4306
4308 3 159.174417 64.8760272 87.3430901 0.19 4307
4309 3 159.349804 65.1097618 87.2234365 0.19 4308
4310 3 159.258532 65.5126354 86.9910499 0.19 4309
4311 3 161.90988 62.8992953 86.8627829 0.19 1556
4312 3 161.638766 62.7596612 87.2637578 0.19 4311
4313 3 161.454709 62.6385896 87.6227912 0.19 4312
4314 3 161.191567 62.5246675 87.9572538 0.19 4313
4315 3 161.052638 62.4145131 88.296114 0.19 4314
4316 3 175.52515 63.1582902 79.357831 0.19 1257
4317 3 175.68128 62.7657893 79.2554403 0.19 4316
4318 3 175.830214 62.3569364 79.1981603 0.19 4317
4319 3 176.136967 61.9592735 79.1669518 0.19 4318
4320 3 176.431312 61.5596086 79.1361604 0.19 4319
4321 3 176.530419 61.1422703 79.0826636 0.19 4320
4322 3 176.551206 60.726916 78.9934481 0.19 4321
4323 3 176.533488 60.3354289 78.8197296 0.19 4322
4324 3 176.444121 59.9010844 78.745776 0.19 4323
4325 3 176.214106 59.4270298 78.7383078 0.19 4324
4326 3 176.131988 58.9275551 78.859156 0.19 4325
4327 3 176.17639 58.4527501 78.9522233 0.19 4326
4328 3 176.416931 57.9648624 79.1505446 0.19 4327
4329 3 177.018441 61.7486217 86.8721174 0.19 1230
4330 3 176.695439 61.6270265 86.4417996 0.19 4329
4331 3 176.566471 61.3150479 86.255134 0.19 4330
4332 3 176.520403 60.9369229 86.1698291 0.19 4331
4333 3 176.530149 60.5504607 86.1450495 0.19 4332
4334 3 176.625274 60.2047866 86.2006151 0.19 4333
4335 3 176.921645 59.9890891 86.4368955 0.19 4334
4336 3 177.263739 60.1906146 86.778205 0.19 4335
4337 3 177.499995 60.6437924 87.1628181 0.19 4336
4338 3 177.877147 61.4846594 87.6034947 0.19 4337
4339 3 177.324959 62.5845641 87.914108 0.19 4338
4340 3 177.193438 63.2691953 88.0897168 0.19 4339
4341 3 177.334538 63.7909889 88.2626925 0.19 4340
4342 3 177.379427 64.1920654 88.5293157 0.19 4341
4343 3 177.392069 64.5645556 88.7838917 0.19 4342
4344 3 177.403721 64.9729885 88.9083003 0.19 4343
4345 3 177.4146 65.3949068 88.983555 0.19 4344
4346 3 177.424811 65.8212538 89.042115 0.19 4345
4347 3 178.06953 64.0743645 78.477974 0.19 1146
4348 3 178.193414 64.1972322 78.4967128 0.19 4347
4349 3 177.767966 64.2030762 78.4715608 0.19 4348
4350 3 186.898211 71.5525024 82.1320515 0.19 1086
4351 3 187.073091 71.6245227 82.4840158 0.19 4350
4352 3 186.846663 71.8315366 82.4915907 0.19 4351
4353 3 186.485643 72.0072363 82.1540253 0.19 4352
4354 3 186.112071 71.8334762 81.4459243 0.19 4353
4355 3 204.612048 66.8111867 84.5056759 0.19 1035
4356 3 205.138762 66.721825 84.7821684 0.19 4355
4357 3 205.619593 66.4153448 85.0739559 0.19 4356
4358 0 210.264119 66.2337408 87.0012648 0.19 100
4359 0 210.495632 66.0782125 86.6173091 0.19 4358
4360 0 210.602696 66.0520591 86.193911 0.19 4359
4361 0 210.67897 65.9844871 85.6356438 0.19 4360
4362 0 208.955826 67.5143129 89.8802241 0.19 92
4363 0 208.753022 68.023752 89.5756276 0.19 4362
4364 0 208.685426 68.3052873 89.2535574 0.19 4363
4365 0 208.669718 68.4924587 88.92447 0.19 4364
4366 0 208.674708 68.6247941 88.5911445 0.19 4365
4367 0 208.690428 68.6878008 88.2515084 0.19 4366
4368 0 208.718051 68.5984515 87.8964853 0.19 4367
