# Supplementary material for: Communication from Learned to Innate Olfactory Processing Centers Is Required for Memory Retrieval in Drosophila
Source: Neuron. 2018 Nov 7;100(3):651–668.e8. doi: 10.1016/j.neuron.2018.08.037 (PMC6226615; doi:10.1016/j.neuron.2018.08.037)
Supplement: Data S1. SWC Files Containing the EM and Light Microscopy Reconstructions of the Different Neurons Used in This Study [file mmc5.zip › Light_PD2a1_cell1_JRC_SS04956-20160624_19_C4-Aligned63xScale_c0.swc]

# SWC format file
# based on specifications at http://research.mssm.edu/cnic/swc.html
# Created by nat::write.neuron.swc
# PointNo Label X Y Z Radius Parent 
1 1 172.935582 34.5310328 90.2465724 0.19 -1
2 0 172.861831 34.5864961 90.5675386 0.19 1
3 0 172.712157 34.7899093 90.9059208 0.19 2
4 0 172.837834 35.0499447 91.2708073 0.19 3
5 0 172.903526 35.3158193 91.6326725 0.19 4
6 0 172.992773 35.5490814 91.9911811 0.19 5
7 0 173.211126 35.6772651 92.3421473 0.19 6
8 0 173.290796 35.9139804 92.7005928 0.19 7
9 0 173.326157 36.1904028 93.0622144 0.19 8
10 0 173.365826 36.4762974 93.4255502 0.19 9
11 0 173.461353 36.7496276 93.7904999 0.19 10
12 0 173.718936 36.9746342 94.15814 0.19 11
13 0 173.922757 37.0636743 94.5006069 0.19 12
14 0 174.271085 37.197131 94.8563939 0.19 13
15 0 174.636281 37.195681 95.1863811 0.19 14
16 0 174.89268 37.1459562 95.4872467 0.19 15
17 0 175.291617 37.0917077 95.7567516 0.19 16
18 0 175.741828 37.068146 95.932585 0.19 17
19 0 176.206278 37.0456479 96.1622341 0.19 18
20 0 176.65725 37.089158 96.3457597 0.19 19
21 0 177.055543 37.2327355 96.6402126 0.19 20
22 0 177.313082 37.3023539 96.9522534 0.19 21
23 0 177.685307 37.4648721 97.2926691 0.19 22
24 0 178.056513 37.5647161 97.6152893 0.19 23
25 0 178.302641 37.7867405 97.9192369 0.19 24
26 0 178.67454 38.0472453 98.1466566 0.19 25
27 0 179.051258 38.1858867 98.4420242 0.19 26
28 0 179.311767 38.4240304 98.7808111 0.19 27
29 0 179.719478 38.6933778 99.1404069 0.19 28
30 0 180.184765 38.9382465 99.5008517 0.19 29
31 0 180.672707 39.0758723 99.8450501 0.19 30
32 0 181.171033 39.3239496 100.203562 0.19 31
33 0 181.674655 39.5992409 100.561635 0.19 32
34 0 182.181154 39.8429521 100.906031 0.19 33
35 0 182.688445 39.9617534 101.211919 0.19 34
36 0 183.198599 40.1477035 101.480155 0.19 35
37 0 183.710876 40.2463024 101.613524 0.19 36
38 0 184.223977 40.3197671 101.740919 0.19 37
39 0 184.735662 40.4028449 101.986245 0.19 38
40 0 185.249292 40.6473801 102.29532 0.19 39
41 0 185.763637 40.9522569 102.616149 0.19 40
42 0 186.278519 41.2765612 102.908346 0.19 41
43 0 186.795234 41.5993465 103.102244 0.19 42
44 0 187.307751 41.7864548 103.324984 0.19 43
45 0 187.822503 42.0950454 103.501012 0.19 44
46 0 188.332989 42.3771131 103.738105 0.19 45
47 0 188.842559 42.5739614 103.907139 0.19 46
48 0 189.347088 42.8420473 104.172921 0.19 47
49 0 189.848837 43.1132408 104.432203 0.19 48
50 0 190.351897 43.3267543 104.572716 0.19 49
51 0 190.851939 43.6617286 104.726658 0.19 50
52 0 191.34404 44.008486 104.967622 0.19 51
53 0 191.833892 44.3916741 105.158162 0.19 52
54 0 192.316221 44.7572841 105.402306 0.19 53
55 0 192.797497 45.1578629 105.560153 0.19 54
56 0 193.2744 45.5649034 105.69701 0.19 55
57 0 193.744846 45.9601239 105.853901 0.19 56
58 0 194.206236 46.3173377 106.088836 0.19 57
59 0 194.666505 46.6991296 106.241835 0.19 58
60 0 195.123717 47.0743418 106.362181 0.19 59
61 0 195.578338 47.4087151 106.464137 0.19 60
62 0 196.033504 47.6305947 106.541444 0.19 61
63 0 196.479988 47.9617142 106.640115 0.19 62
64 0 196.920233 48.3326907 106.747624 0.19 63
65 0 197.355236 48.7172805 106.858677 0.19 64
66 0 197.785427 49.1059245 106.970201 0.19 65
67 0 198.210682 49.4960854 107.078298 0.19 66
68 0 198.630001 49.8895901 107.174625 0.19 67
69 0 199.040297 50.2944571 107.238213 0.19 68
70 0 199.433202 50.7330032 107.214682 0.19 69
71 0 199.774334 51.1360385 107.252491 0.19 70
72 0 199.993716 51.5292244 107.270368 0.19 71
73 0 200.338561 51.9093195 107.208091 0.19 72
74 0 200.733234 52.1530282 107.175448 0.19 73
75 0 201.138191 52.5269177 107.098182 0.19 74
76 0 201.542926 52.9049146 107.070119 0.19 75
77 0 201.951666 53.2970321 106.94402 0.19 76
78 0 202.362559 53.5997802 106.765702 0.19 77
79 0 202.746515 54.0145758 106.604209 0.19 78
80 0 203.079717 54.4621885 106.470576 0.19 79
81 0 203.2891 54.8974471 106.405228 0.19 80
82 0 203.615493 55.3638895 106.269497 0.19 81
83 0 203.980189 55.8365196 106.103906 0.19 82
84 0 204.343825 56.2972021 105.921042 0.19 83
85 0 204.666708 56.7163258 105.718608 0.19 84
86 0 204.868691 57.0227477 105.477711 0.19 85
87 0 205.135426 57.3882837 105.25256 0.19 86
88 0 205.329913 57.6871705 105.005161 0.19 87
89 0 205.629065 58.0827142 104.784473 0.19 88
90 0 205.927753 58.4779879 104.56092 0.19 89
91 0 206.120248 58.7745601 104.306679 0.19 90
92 0 206.379828 59.1312423 104.06738 0.19 91
93 0 206.560388 59.408643 103.804499 0.19 92
94 0 206.822007 59.7449779 103.557062 0.19 93
95 0 207.019362 59.9779086 103.284384 0.19 94
96 0 207.328264 60.1998532 103.018385 0.19 95
97 0 207.620815 60.5198467 102.763315 0.19 96
98 0 207.781083 60.7538534 102.480804 0.19 97
99 0 207.946461 60.9922143 102.197418 0.19 98
100 0 208.259037 61.3299742 101.93831 0.19 99
101 0 208.62094 61.5967423 101.66954 0.19 100
102 0 208.95563 61.9370434 101.405234 0.19 101
103 0 209.185931 62.1771791 101.116496 0.19 102
104 0 209.517149 62.4089976 100.831077 0.19 103
105 0 209.84091 62.736107 100.554114 0.19 104
106 0 210.067256 62.9651247 100.255674 0.19 105
107 0 210.396633 63.1738259 99.9585455 0.19 106
108 0 210.718033 63.4365714 99.6645962 0.19 107
109 0 210.937556 63.4893729 99.3384865 0.19 108
110 0 211.223127 63.6206073 99.0232611 0.19 109
111 0 211.419393 63.8215778 98.7096599 0.19 110
112 0 211.696718 64.1379189 98.4107502 0.19 111
113 0 211.916149 64.3531516 98.0962162 0.19 112
114 0 212.271094 64.5262255 97.7813122 0.19 113
115 0 212.675396 64.6843522 97.4648858 0.19 114
116 0 213.092144 64.8377906 97.1465682 0.19 115
117 0 213.496761 64.9905244 96.8260541 0.19 116
118 0 213.852462 65.1444447 96.5026366 0.19 117
119 0 214.073554 65.3012683 96.1743428 0.19 118
120 0 214.356264 65.4573645 95.8471749 0.19 119
121 0 214.542867 65.6152162 95.5168755 0.19 120
122 0 214.79609 65.7719547 95.1880158 0.19 121
123 0 214.930012 65.9293965 94.8557501 0.19 122
124 0 215.055699 66.0841362 94.5229918 0.19 123
125 0 215.276234 66.2306996 94.1919614 0.19 124
126 0 215.37504 66.3596684 93.8561734 0.19 125
127 0 215.429462 66.4397894 93.5146553 0.19 126
128 0 215.472892 66.3915507 93.1603713 0.19 127
129 0 215.503253 66.3937334 92.8108197 0.19 128
130 0 215.530678 66.2894789 92.4506732 0.19 129
131 0 215.537906 66.2026204 92.0917568 0.19 130
132 0 215.488059 66.2753381 91.7475876 0.19 131
133 0 215.312463 66.4223498 91.4077171 0.19 132
134 0 215.229279 66.6328137 91.0774645 0.19 133
135 0 215.136903 66.960714 90.7596908 0.19 134
136 0 214.950595 67.1925962 90.4296804 0.19 135
137 0 214.878447 67.4066462 90.1019266 0.19 136
138 0 214.831653 67.6630871 89.7801905 0.19 137
139 0 214.747249 68.064739 89.4736304 0.19 138
140 0 214.551387 68.4776656 89.1654813 0.19 139
141 0 214.470245 68.7839273 88.8506744 0.19 140
142 0 214.408612 69.1397867 88.543019 0.19 141
143 0 214.318513 69.3710259 88.2215856 0.19 142
144 0 214.097573 69.5602644 87.8912708 0.19 143
145 0 213.922581 69.7515583 87.5635729 0.19 144
146 0 213.607165 69.9893455 87.2360756 0.19 145
147 0 213.234776 70.3685347 86.9227251 0.19 146
148 0 213.681692 70.1314797 86.5876994 0.19 147
149 0 214.12662 69.8894445 86.2656846 0.19 148
150 0 214.568781 69.6332156 85.9821737 0.19 149
151 0 215.006353 69.3398565 85.8006684 0.19 150
152 0 215.441506 69.0924912 85.5658589 0.19 151
153 0 215.867948 68.8776156 85.390105 0.19 152
154 0 216.272725 68.7145817 85.4441187 0.19 153
155 0 216.661319 68.5777328 85.4457069 0.19 154
156 0 217.01722 68.3248694 85.3802758 0.19 155
157 0 217.264746 68.0797934 85.2105257 0.19 156
158 0 217.619313 67.836977 85.1294778 0.19 157
159 0 218.005393 67.7319483 85.0841885 0.19 158
160 0 218.406341 67.6539686 85.0140994 0.19 159
161 0 218.820632 67.5191318 84.8343289 0.19 160
162 0 219.231311 67.4269829 84.7124318 0.19 161
163 0 219.648208 67.2790241 84.5118677 0.19 162
164 0 220.06001 67.1618414 84.3788378 0.19 163
165 0 220.479217 66.9514489 84.1660023 0.19 164
166 0 220.899845 66.6723592 84.0069067 0.19 165
167 0 221.318871 66.4259318 83.773741 0.19 166
168 0 221.733217 66.2030734 83.5795175 0.19 167
169 0 222.137425 66.019384 83.5755567 0.19 168
170 0 222.538371 65.8295957 83.4309447 0.19 169
171 0 222.918615 65.6833649 83.3470824 0.19 170
172 0 223.264112 65.4274454 83.2272761 0.19 171
173 0 223.500837 65.1923618 82.9846246 0.19 172
174 0 223.843548 64.9914002 82.7347236 0.19 173
175 0 224.220816 64.8671595 82.5731756 0.19 174
176 0 224.617586 64.6887863 82.3264672 0.19 175
177 0 225.0186 64.5226015 82.0937549 0.19 176
178 0 225.41422 64.4489944 81.9880727 0.19 177
179 0 225.809392 64.3882785 81.8924708 0.19 178
180 0 226.20847 64.2735787 81.7001218 0.19 179
181 0 226.601725 64.2383531 81.564812 0.19 180
182 0 226.99243 64.2420889 81.3403094 0.19 181
183 0 227.389644 64.1350842 81.1009579 0.19 182
184 0 227.784129 64.0605385 80.9537238 0.19 183
185 0 228.18131 63.9392487 80.7407597 0.19 184
186 0 228.572638 63.9024197 80.5963129 0.19 185
187 0 228.960526 63.9095879 80.3659379 0.19 186
188 0 229.354118 63.8152943 80.117749 0.19 187
189 0 229.742551 63.779764 79.951502 0.19 188
190 0 230.125969 63.76402 79.6914239 0.19 189
191 0 230.510266 63.5992195 79.3757198 0.19 190
192 0 230.876299 63.3761271 79.0379086 0.19 191
193 0 231.186904 63.1293192 78.6903261 0.19 192
194 0 231.349821 62.8718413 78.3366108 0 193
195 0 235.17287 63.5098233 77.1789739 0.19 194
196 0 235.551528 63.6184327 76.9910122 0.19 195
197 0 235.933993 63.6813914 76.9145199 0.19 196
198 0 236.315939 63.7572129 76.8668769 0.19 197
199 0 236.692561 63.9170919 76.7944941 0.19 198
200 0 237.078632 63.90116 76.5605243 0.19 199
201 0 237.460212 63.9535045 76.2882844 0.19 200
202 0 237.843705 63.9717765 76.0041681 0.19 201
203 0 238.237161 63.8193967 75.7220409 0.19 202
204 0 238.634205 63.6058736 75.5178684 0.19 203
205 0 239.021322 63.5318242 75.2428734 0.19 204
206 0 239.410349 63.3694892 74.9204537 0.19 205
207 0 239.791261 63.2246129 74.5874834 0.19 206
208 0 240.146198 63.2240126 74.2708012 0.19 207
209 0 240.454504 63.2157497 73.9509787 0.19 208
210 0 240.64827 63.0400893 73.6043105 0.19 209
211 0 240.908634 62.799641 73.2488693 0.19 210
212 0 241.097341 62.5322049 72.8885984 0.19 211
213 0 241.390644 62.2542184 72.5285014 0.19 212
214 0 241.205222 62.247852 72.2180274 0.19 213
215 0 241.229722 62.0895 71.9032294 0.19 214
216 0 241.475996 61.9093941 71.6346085 0.19 215
217 0 241.813638 61.3784918 71.4370399 0.19 216
218 0 242.219843 60.9340503 71.376254 0.19 217
219 0 241.813638 61.3784918 71.4370399 0.19 218
220 0 242.163325 61.7327868 70.9769256 0.19 219
221 0 242.516913 61.7097035 70.5835852 0.19 220
222 0 242.829069 61.5844225 70.2214069 0.19 221
223 0 243.013719 61.5320714 69.8866432 0.19 222
224 0 243.263455 61.3579208 69.5416171 0.19 223
225 0 243.430041 61.1920697 69.199283 0.19 224
226 0 243.66819 61.1729704 68.8828952 0.19 225
227 0 243.838183 61.1452808 68.5643157 0.19 226
228 0 244.117425 60.940577 68.2199277 0.19 227
229 0 244.387363 60.6649116 67.8620057 0.19 228
230 0 244.520581 60.3568561 67.4892108 0.19 229
231 0 244.63885 60.0193933 67.0939884 0.19 230
232 0 244.848972 59.6276943 66.6466635 0.19 231
233 2 244.964681 59.1111493 66.0567412 0.19 232
234 2 245.564349 59.73619 66.2132248 0.19 233
235 2 246.028856 60.08312 66.3605617 0.19 234
236 2 246.445631 60.192379 66.270653 0.19 235
237 2 246.834055 60.4967374 66.2085644 0.19 236
238 2 247.217406 60.717957 66.3181784 0.19 237
239 2 247.600151 60.7698749 66.3338296 0.19 238
240 2 247.976087 60.711462 66.2604077 0.19 239
241 2 248.331623 60.4902252 66.0135086 0.19 240
242 2 248.623579 60.2067021 65.6988536 0.19 241
243 2 248.74532 59.9009495 65.3542627 0.19 242
244 2 248.810201 59.5866148 64.9992752 0 243
245 2 255.448591 61.7674706 62.5102792 0.19 244
246 2 255.540831 61.8541032 62.2232778 0.19 245
247 2 255.730348 61.9009486 61.9324034 0.19 246
248 2 255.812366 61.8258893 61.6166078 0.19 247
249 2 255.862996 61.870956 61.3214432 0.19 248
250 2 255.93742 61.9557588 61.0343318 0.19 249
251 2 256.11436 62.0398709 60.7504158 0.19 250
252 2 256.17614 62.07917 60.4550458 0.19 251
253 2 256.188459 61.9880427 60.1345025 0.19 252
254 2 256.157716 61.9934791 59.8302944 0.19 253
255 2 256.057023 61.9764391 59.5199112 0.19 254
256 2 256.18759 61.7984815 59.1870315 0.19 255
257 2 256.275673 61.597778 58.8487386 0.19 256
258 2 256.403196 61.4942926 58.5301311 0.19 257
259 2 256.701256 61.2608375 58.1941809 0.19 258
260 2 257.063375 60.9820587 57.8561225 0.19 259
261 2 257.446744 60.6979824 57.5296988 0.19 260
262 2 257.829367 60.4440089 57.2408522 0.19 261
263 2 258.188174 60.2864726 57.0535812 0.19 262
264 2 258.483023 60.0618031 56.7677225 0.19 263
265 2 258.60283 59.8650776 56.4502164 0.19 264
266 2 258.660391 59.8276337 56.1499796 0 265
267 2 259.957939 56.3214751 55.2376447 0.19 266
268 2 260.240861 55.9826912 54.8894417 0.19 267
269 2 260.399211 55.6347762 54.5468849 0.19 268
270 2 260.583209 55.273071 54.2366018 0.19 269
271 2 260.569769 54.8701727 54.0024514 0.19 270
272 2 260.727643 54.5025154 53.7086549 0.19 271
273 2 260.807552 54.1402429 53.4153645 0.19 272
274 2 260.881448 53.7719655 53.1989705 0.19 273
275 2 261.005634 53.503413 52.9251387 0.19 274
276 2 261.29587 53.4211878 52.6897095 0.19 275
277 2 261.654231 53.3115798 52.5291886 0.19 276
278 2 262.041027 53.052008 52.2662828 0.19 277
279 2 262.437305 52.7252758 51.9902742 0.19 278
280 2 262.834082 52.3481558 51.7763788 0.19 279
281 2 263.211428 52.007289 51.4720908 0.19 280
282 2 263.541568 51.7067262 51.1218548 0.19 281
283 2 263.750299 51.4913906 50.7230001 0.19 282
284 2 264.058331 51.0265314 50.1657812 0.19 283
285 2 264.691729 51.5163362 50.6661163 0.19 284
286 2 265.17454 51.7223834 50.8834701 0.19 285
287 2 265.591548 51.8304899 51.0113251 0.19 286
288 2 265.961963 51.9266833 51.152919 0.19 287
289 2 266.258222 52.0840484 51.424526 0.19 288
290 2 266.383639 52.0753517 51.7054307 0.19 289
291 2 266.452083 52.0111821 51.9893996 0 290
292 2 268.607459 48.0325354 52.071364 0 291
293 2 269.539602 52.4396713 47.9778056 0 292
294 2 270.219845 58.3052889 46.3441404 0.19 293
295 2 270.465219 58.4673268 46.0959662 0.19 294
296 2 270.553103 58.6423697 45.8454871 0.19 295
297 2 270.575188 58.8843751 45.6198782 0.19 296
298 2 270.5573 59.3139031 45.4711504 0.19 297
299 2 270.486723 59.770977 45.4412193 0.19 298
300 2 270.294171 60.2458271 45.4134319 0.19 299
301 2 270.198655 60.6543013 45.5818489 0.19 300
302 2 269.252623 51.8464384 48.1407786 0.19 293
303 2 269.061417 51.2868697 48.2953249 0.19 302
304 2 268.75112 50.8015442 48.3895537 0.19 303
305 2 268.386801 50.5362276 48.3416155 0.19 304
306 2 268.003244 50.255407 48.1339112 0.19 305
307 2 267.614826 50.074972 47.9545628 0.19 306
308 2 267.231996 49.8437903 47.6551182 0.19 307
309 2 266.869399 49.7288889 47.332918 0.19 308
310 2 266.576656 49.5275373 46.9846186 0.19 309
311 2 266.458431 49.438312 46.6596956 0.19 310
312 2 266.410864 49.2560583 46.3219777 0.19 311
313 2 266.386315 49.1713439 46.0008211 0.19 312
314 2 266.374582 48.9839389 45.6636962 0.19 313
315 2 266.364068 48.8801229 45.3401967 0.19 314
316 2 266.358491 48.6408215 44.9953296 0.19 315
317 2 268.876349 48.0063522 52.3710202 0.19 292
318 2 269.005 48.0476646 52.6566594 0.19 317
319 2 269.109359 48.3194073 52.9277552 0.19 318
320 2 269.299209 48.72959 53.0925205 0.19 319
321 2 269.385653 49.176045 53.2131074 0.19 320
322 2 264.258789 50.6096014 49.9569385 0.19 284
323 2 264.257533 50.1229454 49.8858781 0.19 322
324 2 264.035556 49.5666171 49.9609964 0.19 323
325 2 263.734592 49.0111391 50.0699763 0.19 324
326 2 263.415436 48.5288883 50.1322081 0.19 325
327 2 263.134226 48.1471379 50.3085926 0.19 326
328 2 262.969564 48.1123416 50.5822451 0.19 327
329 2 262.762753 48.0181244 50.8587568 0.19 328
330 2 262.688674 47.9079561 51.1435217 0.19 329
331 2 262.658717 47.7920421 51.4308532 0.19 330
332 2 257.116404 57.987074 55.7612188 0 266
333 2 257.215556 58.0034462 55.4607624 0.19 332
334 2 257.418317 57.9125255 55.1434928 0.19 333
335 2 257.521666 57.9534218 54.8476379 0.19 334
336 2 257.633455 58.0446738 54.5614512 0.19 335
337 2 257.869661 58.1554762 54.2826649 0.19 336
338 2 258.073428 58.2698156 54.0036632 0.19 337
339 2 258.055725 58.3752473 53.7165378 0.19 338
340 2 258.199101 58.4612864 53.430542 0.19 339
341 2 258.25379 58.4876986 53.130651 0.19 340
342 2 258.277724 58.3600114 52.800469 0.19 341
343 2 258.287462 58.2886329 52.4804566 0.19 342
344 2 258.295869 58.0821495 52.1345129 0.19 343
345 2 244.828 58.8348375 65.693731 0.19 233
346 2 244.928162 58.5939508 65.3429434 0.19 345
347 2 244.970425 58.4785911 65.0111099 0.19 346
348 2 245.003174 58.2333985 64.6582251 0.19 347
349 2 245.048222 57.9371208 64.2975787 0.19 348
350 2 245.13971 57.619233 63.934946 0.19 349
351 2 245.358156 57.2895429 63.5742967 0.19 350
352 2 245.528299 56.9564135 63.2119981 0.19 351
353 2 245.809901 56.618226 62.8525083 0.19 352
354 2 244.735794 53.8193469 61.1275789 0 353
355 2 244.837208 53.6376434 60.7897427 0.19 354
356 2 244.652294 53.6282404 60.4714326 0.19 355
357 2 244.378384 53.6312231 60.1529973 0.19 356
358 2 244.122688 53.499924 59.8148743 0.19 357
359 2 244.001715 53.4531732 59.4931801 0.19 358
360 2 243.895036 53.2997641 59.1560562 0.19 359
361 2 243.689203 53.2415992 58.8310867 0.19 360
362 2 243.557659 53.075204 58.4921245 0.19 361
363 2 243.362101 52.9927617 58.1643767 0.19 362
364 2 243.284754 52.7691881 57.819142 0.19 363
365 2 243.241653 52.5428382 57.4748712 0.19 364
366 2 243.184317 52.4521583 57.1502077 0.19 365
367 2 243.053718 52.2638517 56.8102008 0.19 366
368 2 243.092812 52.1614637 56.4867664 0.19 367
369 2 242.959449 51.8953874 56.1366398 0.19 368
370 2 242.894079 51.5745198 55.7813195 0.19 369
371 2 242.121372 49.3485689 54.5467921 0 370
372 2 241.817013 48.75225 54.5572056 0.19 371
373 2 241.604325 48.2582073 54.3643203 0.19 372
374 2 241.278808 47.7705317 54.1323809 0.19 373
375 2 240.90641 47.2245007 53.9949 0.19 374
376 2 240.516229 46.6535194 53.8889926 0.19 375
377 2 246.209694 57.2067776 69.9206321 0 233
378 2 246.414332 57.1865809 70.2427099 0.19 377
379 2 246.430109 57.2991251 70.5813691 0.19 378
380 2 246.666795 57.3310475 70.9123331 0.19 379
381 2 246.966721 57.4672041 71.2600897 0.19 380
382 2 247.250975 57.5236773 71.5957215 0.19 381
383 2 247.407997 57.7067893 71.9478272 0.19 382
384 2 247.6028 57.8791028 72.2989379 0.19 383
385 2 247.650937 57.8940223 72.6246553 0.19 384
386 2 247.592203 57.9163292 72.9501236 0.19 385
387 2 247.376702 57.6510081 73.2323437 0.19 386
388 2 247.150794 57.4534797 73.5253261 0.19 387
389 2 247.066425 57.2817943 73.8249293 0.19 388
390 2 247.029315 57.118234 74.1271158 0.19 389
391 2 249.450021 54.2561252 72.7753909 0 390
392 2 249.596607 54.1610297 72.4427772 0.19 391
393 2 249.884933 54.3048158 72.1522448 0.19 392
394 2 250.221382 54.6672956 71.9087313 0.19 393
395 2 250.574677 54.9622751 71.6918802 0.19 394
396 2 250.913646 55.3243593 71.5773119 0.19 395
397 2 251.198321 55.6235061 71.3711857 0.19 396
398 2 251.34297 55.5227972 71.0880034 0.19 397
399 2 251.484537 55.2517333 70.8136456 0.19 398
400 2 251.757542 54.8701079 70.6433357 0.19 399
401 2 252.023027 54.4648652 70.4683965 0.19 400
402 2 252.133205 54.0998698 70.1755925 0.19 401
403 2 252.191401 53.7469448 69.8432165 0.19 402
404 2 254.199904 52.3648411 66.4970227 0 403
405 2 254.048893 52.683642 66.2426393 0.19 404
406 2 253.755983 53.1749526 66.0274729 0.19 405
407 2 253.454562 53.7141952 65.8662821 0.19 406
408 2 253.267334 54.2262107 65.8269119 0.19 407
409 2 253.022165 54.7417625 65.7935184 0.19 408
410 2 252.896115 55.1664711 65.9608886 0.19 409
411 0 212.821599 70.4105548 86.8990963 0.19 147
412 0 212.405158 70.4978283 86.8694584 0.19 411
413 0 211.979953 70.7210733 86.8224004 0.19 412
414 0 211.560597 70.9261881 86.6877118 0.19 413
415 0 211.130047 71.1778388 86.6737417 0.19 414
416 0 210.699181 71.3499158 86.7444354 0.19 415
417 0 210.289013 71.3788653 86.6251655 0.19 416
418 0 209.86477 71.5342162 86.5824848 0.19 417
419 0 209.445769 71.5922325 86.553073 0.19 418
420 0 209.028307 71.6134008 86.52861 0.19 419
421 0 208.610878 71.6215657 86.5061113 0.19 420
422 0 208.192754 71.6276921 86.4848765 0.19 421
423 0 207.7732 71.6407843 86.4658042 0.19 422
424 0 207.350907 71.6768454 86.4522559 0.19 423
425 0 206.9226 71.7749555 86.4534608 0.19 424
426 0 206.508922 71.6508507 86.4530154 0.19 425
427 0 206.087748 71.5682173 86.5148002 0.19 426
428 0 205.668916 71.5887019 86.3989487 0.19 427
429 0 205.246655 71.5943562 86.3392823 0.19 428
430 0 204.822103 71.5939872 86.3007285 0.19 429
431 0 204.395033 71.5903188 86.2697931 0.19 430
432 0 203.963606 71.5826784 86.2410547 0.19 431
433 0 203.522571 71.5663268 86.2117005 0.19 432
434 0 203.05811 71.5277762 86.1786316 0.19 433
435 0 202.533793 71.4314342 86.135261 0.19 434
436 3 201.85368 71.1835696 86.0646996 0.19 435
437 3 201.427903 71.3040298 85.7530899 0.19 436
438 3 200.999155 71.411109 85.482699 0.19 437
439 3 200.565026 71.4817396 85.3346525 0.19 438
440 3 200.12647 71.5929536 85.1892441 0.19 439
441 3 199.673955 71.728512 85.2520324 0.19 440
442 3 199.228485 71.772451 85.2490625 0.19 441
443 3 198.78307 71.7754805 85.2060729 0.19 442
444 3 198.331718 71.747918 85.1088666 0.19 443
445 3 197.863607 71.6696904 84.8893077 0.19 444
446 3 197.31626 71.7342884 84.722295 0.19 445
447 3 196.613873 71.6200761 84.4262544 0.19 446
448 3 196.829759 71.7975682 84.1262382 0.19 447
449 3 196.808956 72.0095926 83.8164365 0.19 448
450 3 196.52438 72.3389214 83.5063605 0.19 449
451 3 196.161387 72.6036264 83.1891529 0.19 450
452 3 195.829744 72.5585933 82.8497318 0.19 451
453 3 195.610699 72.4458252 82.5406249 0.19 452
454 3 195.250398 72.4256472 82.3149363 0.19 453
455 3 194.833155 72.3724742 82.2934448 0.19 454
456 3 194.391366 72.2534301 82.4852997 0.19 455
457 3 193.938457 72.0937511 82.797257 0.19 456
458 3 193.478322 71.878493 83.2558374 0.19 457
459 3 193.32362 71.4021018 83.5117205 0.19 458
460 3 192.996397 71.0978267 83.4330725 0.19 459
461 3 192.590834 70.962155 83.336272 0.19 460
462 3 192.158524 70.8845457 83.1560072 0.19 461
463 3 191.717846 70.690634 83.0617244 0.19 462
464 3 191.261097 70.6199369 83.037594 0.19 463
465 3 190.792791 70.6322978 83.0921294 0.19 464
466 3 190.341271 70.4854624 82.9485351 0.19 465
467 3 189.884285 70.3497432 82.8601677 0.19 466
468 3 189.429154 70.1231101 82.7715404 0.19 467
469 3 188.962659 70.0238623 82.6731901 0.19 468
470 3 188.485715 69.990201 82.5000461 0.19 469
471 3 187.978168 69.9080629 82.4307418 0.19 470
472 3 187.400322 69.7351416 82.4300349 0.19 471
473 3 186.655132 69.4552358 82.2130489 0.19 472
474 3 186.548381 69.7096759 81.9326302 0.19 473
475 3 186.320823 70.1011142 81.6900071 0.19 474
476 3 186.222914 70.5337814 81.5507108 0.19 475
477 3 186.177257 71.0246041 81.3309765 0.19 476
478 3 186.14769 71.5340555 81.0845431 0.19 477
479 3 185.961621 71.9322998 80.7981067 0.19 478
480 3 185.602817 72.2001891 80.4981334 0.19 479
481 3 185.169153 72.5358062 80.2386585 0.19 480
482 3 184.708677 72.7922251 80.0718394 0.19 481
483 3 184.253798 72.8543717 79.8276173 0.19 482
484 3 183.805138 72.7166972 79.6186981 0.19 483
485 3 183.356126 72.7029922 79.3183026 0.19 484
486 3 182.913938 72.7362345 78.9831726 0.19 485
487 3 182.491776 72.7877097 78.6359247 0.19 486
488 3 182.122289 72.8481175 78.2876813 0.19 487
489 3 181.890357 72.9178241 77.9492662 0.19 488
490 3 181.55058 72.9590437 77.5982547 0.19 489
491 3 181.216763 72.9534424 77.2428078 0.19 490
492 3 181.008236 72.836204 76.8872381 0.19 491
493 3 180.677695 72.8060688 76.5299228 0.19 492
494 3 186.18457 71.219372 80.7641898 0.19 478
495 3 186.222562 70.8895244 80.4847889 0.19 494
496 3 186.26414 70.5160411 80.3279956 0.19 495
497 3 186.327951 70.1410425 80.1816339 0.19 496
498 3 186.456002 69.8058035 79.944318 0.19 497
499 3 186.742598 69.479159 79.739991 0.19 498
500 3 186.971127 69.0901956 79.6897485 0.19 499
501 3 186.879938 68.6177856 79.7541885 0.19 500
502 3 186.841885 68.1707558 79.7633648 0.19 501
503 3 188.312573 66.6363097 79.6757036 0 502
504 3 188.658606 66.2625796 79.6346828 0.19 503
505 3 188.867017 65.8870397 79.5672818 0.19 504
506 3 189.135958 65.5593093 79.4547901 0.19 505
507 3 189.254864 65.3264805 79.2007937 0.19 506
508 3 189.321047 65.2674708 78.9161712 0.19 507
509 3 186.160409 69.3890566 82.5650706 0.19 473
510 3 185.688708 69.1178812 82.6213763 0.19 509
511 3 185.224994 68.8320174 82.5178905 0.19 510
512 3 184.748939 68.5942754 82.5503606 0.19 511
513 3 184.277456 68.3316739 82.4667088 0.19 512
514 3 183.785005 68.1356026 82.5825833 0.19 513
515 3 183.27581 67.9769226 82.7291754 0.19 514
516 3 182.74042 67.8640745 82.7679932 0.19 515
517 3 182.125056 67.73502 82.7735021 0.19 516
518 3 181.295612 67.5116911 82.7873822 0.19 517
519 3 179.92545 67.1367651 82.5381834 0.19 518
520 3 179.849591 67.2773771 81.7990985 0.19 519
521 3 179.623665 67.2121061 81.2864592 0.19 520
522 3 179.477701 67.2477552 80.8865053 0.19 521
523 3 179.241009 67.3074657 80.5195239 0.19 522
524 3 179.134832 67.3929381 80.1766436 0.19 523
525 3 180.148778 68.6937689 79.3777861 0 524
526 3 179.739447 68.5544396 79.0071127 0.19 525
527 3 179.368338 68.6481661 78.6635428 0.19 526
528 3 179.12985 68.5838464 78.3220175 0.19 527
529 3 178.755077 68.6178975 77.997899 0.19 528
530 3 178.32547 68.7296447 77.7244057 0.19 529
531 3 177.867413 68.9757661 77.5852806 0.19 530
532 3 178.859636 66.7057805 82.1884609 0.19 519
533 3 178.153583 66.318581 81.9645819 0.19 532
534 3 177.59209 66.0757611 81.7207154 0.19 533
535 3 177.078794 66.108542 81.6117562 0.19 534
536 3 176.583481 66.0693123 81.5271806 0.19 535
537 3 176.097693 65.9709293 81.4209259 0.19 536
538 3 175.622216 65.7660459 81.2254151 0.19 537
539 3 175.14654 65.6219408 81.1431816 0.19 538
540 3 174.683206 65.4445036 81.1303954 0.19 539
541 3 174.289494 65.2187546 80.891345 0.19 540
542 3 174.041838 65.0898635 80.5844142 0.19 541
543 3 173.659771 64.8157241 80.2243716 0.19 542
544 3 173.231675 64.493644 79.8472698 0.19 543
545 3 173.265267 64.6063615 79.5272292 0.19 544
546 3 172.824352 64.3493702 78.8153679 0.19 545
547 3 173.494753 64.4110439 78.5386105 0.19 546
548 3 173.816322 64.3324206 78.2261558 0.19 547
549 3 174.091431 64.3582635 77.9185176 0.19 548
550 3 174.070808 64.3556688 77.5886418 0.19 549
551 3 174.193309 64.2579114 77.2616877 0.19 550
552 3 174.07054 64.2453279 76.9250127 0.19 551
553 3 174.040094 64.2415021 76.5956879 0.19 552
554 3 174.04126 64.1319595 76.260966 0.19 553
555 3 174.056498 64.132256 75.935829 0.19 554
556 3 172.339196 64.1457636 78.6026414 0.19 546
557 3 171.844111 64.1081157 78.5678953 0.19 556
558 3 171.340173 64.2410481 78.7151142 0.19 557
559 3 170.835747 64.3936949 78.8809188 0.19 558
560 3 170.336484 64.4330541 78.9215791 0.19 559
561 3 169.838391 64.4358341 78.9200724 0.19 560
562 3 172.733735 64.4493395 80.1392232 0.19 544
563 3 172.2652 64.5203339 80.4420172 0.19 562
564 3 171.867267 64.4976282 80.7430298 0.19 563
565 3 171.668852 64.5145204 81.0622164 0.19 564
566 3 171.506213 64.7015535 81.3967436 0.19 565
567 3 171.231084 64.9224553 81.7237316 0.19 566
568 3 171.072607 65.1159135 82.0531815 0.19 567
569 3 170.883812 65.1517413 82.3555782 0.19 568
570 3 170.509552 65.1815693 82.607881 0.19 569
571 3 170.098992 65.3912489 82.7774867 0.19 570
572 3 169.705939 65.5897573 83.0412418 0.19 571
573 3 169.430228 65.688004 83.3435126 0.19 572
574 3 169.028628 65.9008531 83.658069 0.19 573
575 3 168.588445 66.1531465 83.9775296 0.19 574
576 3 168.942935 71.5119161 82.9790051 0 575
577 3 169.133245 71.5286638 82.6956147 0.19 576
578 3 169.497629 71.4422729 82.462914 0.19 577
579 3 169.930379 71.4705144 82.3601467 0.19 578
580 3 170.394223 71.6170538 82.2363811 0.19 579
581 3 170.863297 71.8837404 82.250539 0.19 580
582 3 171.326847 72.0662305 82.3391405 0.19 581
583 3 171.791447 71.9932443 82.1828043 0.19 582
584 3 172.242464 71.8867642 81.9358198 0.19 583
585 3 172.645724 71.932464 81.6616336 0.19 584
586 3 172.912643 72.0263575 81.3655893 0.19 585
587 3 173.290945 72.1473444 81.078725 0.19 586
588 3 172.83724 71.9214361 80.6890253 0.19 587
589 3 172.381805 71.8303565 80.3146696 0.19 588
590 3 171.924118 71.7024321 79.9558283 0.19 589
591 3 171.462969 71.7689256 79.6575711 0.19 590
592 3 171.010335 71.6833565 79.1434671 0.19 591
593 3 171.259192 71.368185 78.9101605 0.19 592
594 3 171.264911 71.0425572 78.7450622 0.19 593
595 3 171.013692 70.709415 78.834549 0.19 594
596 3 170.753476 70.6206124 79.0213292 0.19 595
597 3 170.723905 70.8286691 79.2175942 0.19 596
598 3 170.90893 71.2120703 79.2674875 0.19 597
599 3 171.010335 71.6833565 79.1434671 0.19 598
600 3 170.692085 72.3107889 79.3612483 0.19 599
601 3 170.545201 72.8166176 79.468696 0.19 600
602 3 170.419584 73.259528 79.5466138 0.19 601
603 3 170.188652 73.6365127 79.6459601 0.19 602
604 3 170.090921 73.8959167 79.8932549 0.19 603
605 3 170.037128 73.9665064 80.181447 0.19 604
606 3 173.760141 72.0867727 81.122016 0.19 587
607 3 174.226821 71.9330866 81.1599615 0.19 606
608 3 174.682457 71.9328798 81.2145664 0.19 607
609 3 175.109373 72.0463134 81.2934658 0.19 608
610 3 175.461389 72.3460973 81.4287382 0.19 609
611 3 175.624748 72.6564967 81.6755232 0.19 610
612 3 179.097654 67.8651284 82.1856956 0.19 519
613 3 178.848266 68.3888094 82.1560747 0.19 612
614 3 178.449231 68.7491922 82.3436854 0.19 613
615 3 178.011559 69.0419593 82.6148294 0.19 614
616 3 177.605794 69.2936416 82.9198422 0.19 615
617 3 177.332766 69.4882253 83.2433298 0.19 616
618 3 176.94492 69.5041474 83.5470861 0.19 617
619 3 180.261893 66.7972029 82.401604 0.19 519
620 3 180.421955 66.3807822 82.4543473 0.19 619
621 3 180.588185 66.0175815 82.469791 0.19 620
622 3 180.925931 65.7761522 82.5053574 0.19 621
623 3 181.285658 65.7916513 82.6037957 0.19 622
624 3 181.53918 66.0233293 82.8286511 0.19 623
625 3 181.479304 66.3333698 83.0050458 0.19 624
626 3 181.074255 66.719211 82.9438573 0.19 625
627 3 179.92545 67.1367651 82.5381834 0.19 626
628 3 180.307865 67.1520511 83.9072134 0.19 627
629 3 179.796082 66.9821716 84.1941065 0.19 628
630 3 179.307362 66.9573415 84.196942 0.19 629
631 3 178.816721 66.9593007 84.2396616 0.19 630
632 3 178.320693 67.0416616 84.4022953 0.19 631
633 3 177.835217 67.0245899 84.519638 0.19 632
634 3 177.360845 66.9412088 84.7470152 0.19 633
635 3 176.938215 66.8764352 85.0241745 0.19 634
636 3 176.661175 66.9335719 85.3397059 0.19 635
637 3 176.274617 66.855964 85.6426284 0.19 636
638 3 175.907475 66.7339823 85.9460529 0.19 637
639 3 175.708771 66.6129476 86.2626326 0.19 638
640 3 175.196356 66.1239051 86.3027494 0.19 639
641 3 174.698922 65.7456543 86.1308312 0.19 640
642 3 174.191726 65.4607059 85.9809946 0.19 641
643 3 173.642289 65.3467594 86.1096523 0.19 642
644 3 173.004515 65.0207513 86.3139957 0.19 643
645 3 172.157486 64.3216585 86.5048523 0.19 644
646 3 172.13175 63.8284465 86.6525758 0.19 645
647 3 172.13719 63.3945299 86.6566066 0.19 646
648 3 172.205002 63.0199019 86.5623333 0.19 647
649 3 172.429745 62.7638812 86.3177207 0.19 648
650 3 172.535413 62.6447066 86.0139226 0.19 649
651 3 172.593242 62.4262992 85.6767269 0.19 650
652 3 171.531172 64.6362692 87.0067382 0.19 645
653 3 170.785823 64.676137 87.3046465 0.19 652
654 3 169.662566 64.524531 87.7339807 0.19 653
655 3 169.004146 64.2018584 87.2428227 0.19 654
656 3 168.618225 63.828406 87.0463589 0.19 655
657 3 168.153461 63.4660521 86.9894295 0.19 656
658 3 167.662798 63.2213572 87.0954325 0.19 657
659 3 167.166453 62.9966136 87.1738577 0.19 658
660 3 166.674166 62.7108358 87.0048055 0.19 659
661 3 166.502474 62.3683796 86.6506491 0.19 660
662 3 166.170111 62.0042271 86.3212073 0.19 661
663 3 165.836698 61.6036015 86.103904 0.19 662
664 3 165.691032 61.2254991 85.8649617 0.19 663
665 3 165.603041 60.8141861 85.7424488 0.19 664
666 3 165.527671 60.3918255 85.6576486 0.19 665
667 3 165.432063 59.9687115 85.5701035 0.19 666
668 3 165.262451 59.5536075 85.4370331 0.19 667
669 3 164.890593 59.1628884 85.1706713 0.19 668
670 3 164.443978 58.7538815 84.9195422 0.19 669
671 3 163.976885 58.2648045 84.8455067 0.19 670
672 3 163.573932 57.7622146 84.6331003 0.19 671
673 3 162.851564 57.0700617 84.4422131 0.19 672
674 3 163.317132 56.7622147 84.1142008 0.19 673
675 3 163.255476 56.2355072 84.3928518 0.19 674
676 3 163.25144 56.0191101 84.0372527 0.19 675
677 3 163.257819 55.9090831 83.6942835 0.19 676
678 3 163.256562 55.6936235 83.3421469 0.19 677
679 3 162.830756 55.4255508 82.9116376 0.19 678
680 3 162.474535 55.2270699 82.4540885 0.19 679
681 3 162.323416 55.2321065 81.9100182 0.19 680
682 3 161.861355 55.4077732 81.7555983 0.19 681
683 3 161.398033 55.6682495 81.8024791 0.19 682
684 3 160.944676 55.9633781 81.7814458 0.19 683
685 3 160.4907 56.1699861 81.6708801 0.19 684
686 3 160.035031 56.392948 81.7153705 0.19 685
687 3 159.580707 56.535434 81.6403003 0.19 686
688 3 159.142005 56.7382741 81.4062172 0.19 687
689 3 158.726709 57.0946481 81.1321303 0.19 688
690 3 158.324944 57.4181048 80.8603932 0.19 689
691 3 157.936541 57.4806769 80.6373633 0.19 690
692 3 157.615093 57.2194752 80.592712 0.19 691
693 3 157.539009 56.7882546 80.7472468 0.19 692
694 3 157.233199 56.3118322 80.9399454 0.19 693
695 3 156.903848 55.8327636 81.1117119 0.19 694
696 3 156.724546 55.383078 81.180842 0.19 695
697 3 163.303558 55.5800837 82.3462537 0.19 681
698 3 163.759913 55.1733797 82.3466527 0.19 697
699 3 164.410464 54.8736049 82.0618415 0.19 698
700 3 164.731562 54.555714 81.7676851 0.19 699
701 3 165.039787 54.2184363 81.5235505 0.19 700
702 3 165.140398 53.8192098 81.396157 0.19 701
703 3 165.162618 53.3818196 81.2965781 0.19 702
704 3 165.157403 52.8914199 81.1640106 0.19 703
705 3 165.147936 52.279434 80.9049597 0.19 704
706 3 165.283484 52.1321934 80.581571 0.19 705
707 3 165.544933 52.1532423 80.282564 0.19 706
708 3 165.658416 52.237708 79.977935 0.19 707
709 3 165.699424 52.3637288 79.67152 0.19 708
710 3 165.670334 52.5504232 79.36497 0.19 709
711 3 165.502846 52.8769285 79.0592897 0.19 710
712 3 165.469168 53.1635619 78.7601368 0.19 711
713 3 165.496932 53.5881242 78.4758612 0.19 712
714 3 165.547667 54.0420115 78.1947996 0.19 713
715 3 165.603328 54.4426981 77.909408 0.19 714
716 3 165.648759 54.6514565 77.6088711 0.19 715
717 3 165.68731 54.7630354 77.3008853 0.19 716
718 3 165.715449 54.7749864 76.985336 0.19 717
719 3 165.719469 54.5851964 76.6544469 0.19 718
720 3 165.690372 54.317583 76.3164372 0.19 719
721 3 165.585096 54.0178714 75.9714925 0.19 720
722 3 165.283462 53.69961 75.6122025 0.19 721
723 3 165.248128 53.7193329 75.3294935 0.19 722
724 3 165.136926 53.6444362 75.0702835 0.19 723
725 3 164.822905 53.7102832 74.9101652 0.19 724
726 3 164.467148 53.8915725 75.0302115 0.19 725
727 3 164.244959 54.0814882 75.2537841 0.19 726
728 3 164.461517 54.1801136 75.5089025 0.19 727
729 3 164.832981 53.9549601 75.6771378 0.19 728
730 3 165.283462 53.69961 75.6122025 0.19 729
731 3 167.119955 49.435297 79.5257821 0 730
732 3 167.194998 49.1822696 79.8025781 0.19 731
733 3 167.383996 48.7826228 80.0496042 0.19 732
734 3 167.435623 48.3416198 80.2094648 0.19 733
735 3 167.456161 47.9405463 80.1747352 0.19 734
736 3 167.482243 47.594532 79.9503307 0.19 735
737 3 167.519489 47.2691298 79.6573869 0.19 736
738 3 167.584017 46.9499418 79.3480228 0.19 737
739 3 167.718216 46.6278889 79.0575854 0.19 738
740 3 168.033228 46.290179 78.839756 0.19 739
741 3 168.328111 45.8943646 78.7879776 0.19 740
742 3 168.456694 45.5523509 78.5554234 0.19 741
743 3 168.523366 45.2310098 78.255324 0.19 742
744 3 168.569719 44.9170128 77.9327731 0.19 743
745 3 165.035772 51.8607212 81.3803378 0.19 705
746 3 164.903752 51.6505983 81.7494869 0.19 745
747 3 164.649904 51.539463 82.0712393 0.19 746
748 3 164.540607 51.5318267 82.3961257 0.19 747
749 3 164.474093 51.3044941 82.6975635 0.19 748
750 3 164.42931 51.1428416 83.0047033 0.19 749
751 3 163.851616 55.1811826 82.8473226 0.19 698
752 3 163.604671 55.3868079 83.1761237 0.19 751
753 3 163.256562 55.6936235 83.3421469 0.19 752
754 3 162.867213 55.8555971 84.6574943 0.19 675
755 3 162.633397 55.6355793 84.9482255 0.19 754
756 3 162.338833 55.4525235 85.2319854 0.19 755
757 3 162.182668 55.2310647 85.5069898 0.19 756
758 3 162.024685 54.84589 85.7227671 0.19 757
759 3 161.754635 54.4242664 85.8173474 0.19 758
760 3 161.615361 54.0578948 85.6467915 0.19 759
761 3 161.482839 53.7007502 85.4132847 0.19 760
762 3 161.239712 53.31734 85.2535153 0.19 761
763 3 161.136044 52.9391297 85.0903844 0.19 762
764 3 161.089985 52.5971081 84.8065706 0.19 763
765 3 161.064695 52.2677145 84.4841339 0.19 764
766 3 162.333633 56.995501 84.7304076 0.19 673
767 3 161.821925 57.0654948 84.6962775 0.19 766
768 3 161.258301 57.2588606 84.6700672 0.19 767
769 3 160.529653 57.4555691 84.2931422 0.19 768
770 3 160.809117 57.7087517 84.0271776 0.19 769
771 3 160.8844 58.1104384 83.7843766 0.19 770
772 3 160.765747 58.5291083 83.60367 0.19 771
773 3 160.736248 58.849594 83.6258672 0.19 772
774 3 160.718741 58.9597022 83.8318022 0.19 773
775 3 160.668647 58.6461999 84.0579028 0.19 774
776 3 160.60456 58.1360687 84.2443343 0.19 775
777 3 160.529653 57.4555691 84.2931422 0.19 776
778 3 160.05209 57.4074447 84.7502721 0.19 777
779 3 159.599781 57.5173233 85.049517 0.19 778
780 3 159.147426 57.5669237 85.1507518 0.19 779
781 3 158.695835 57.6003621 85.1896485 0.19 780
782 3 158.244713 57.6432451 85.2396316 0.19 781
783 3 157.792092 57.7281673 85.3846185 0.19 782
784 3 157.295061 57.6025993 85.4265127 0.19 783
785 3 156.745036 57.5493385 85.4850878 0.19 784
786 3 156.034488 57.4988546 85.6508022 0.19 785
787 3 156.255317 56.9665503 85.954645 0.19 786
788 3 156.321349 56.5417534 85.9157355 0.19 787
789 3 156.335272 56.1212646 85.87319 0.19 788
790 3 156.634715 55.80055 85.5281733 0.19 789
791 3 156.834167 55.5046011 85.1856809 0.19 790
792 3 157.164015 55.2603153 84.875291 0.19 791
793 3 157.540754 55.1637792 84.6268634 0.19 792
794 3 157.887417 55.0397878 84.4861342 0.19 793
795 3 158.101775 54.7771009 84.2814235 0.19 794
796 3 157.969326 54.4449567 84.1429588 0.19 795
797 3 156.321626 55.756415 86.1733436 0.19 789
798 3 156.337342 55.5379764 86.4905492 0.19 797
799 3 156.399288 55.3381457 86.8128697 0.19 798
800 3 156.57113 55.0478702 87.1325431 0.19 799
801 3 156.623435 54.8968828 87.4591967 0.19 800
802 3 156.60752 54.8201908 87.7897202 0.19 801
803 3 156.506796 54.8269128 88.1244695 0.19 802
804 3 156.2206 55.0096189 88.4679556 0.19 803
805 3 155.863829 55.2086764 88.8093731 0.19 804
806 3 155.474588 55.2783363 89.1331417 0.19 805
807 3 155.653966 57.9316407 86.2183687 0.19 786
808 3 155.243456 58.1240905 86.628314 0.19 807
809 3 154.820719 58.3370186 86.9831578 0.19 808
810 3 154.338964 58.4269129 87.2831716 0.19 809
811 3 153.740428 58.5477874 87.5203716 0.19 810
812 3 152.851258 58.8861282 87.6236957 0.19 811
813 3 153.503747 59.2152617 87.4579391 0.19 812
814 3 153.514357 59.4819774 87.3365596 0.19 813
815 3 153.247088 59.3848881 87.4557648 0.19 814
816 3 152.851258 58.8861282 87.6236957 0.19 815
817 3 152.494872 59.17808 88.1808571 0.19 816
818 3 152.139678 59.4884086 88.5985565 0.19 817
819 3 151.778393 59.7521042 88.9321583 0.19 818
820 3 151.393218 59.8549862 89.1528246 0.19 819
821 3 151.000035 59.9428255 89.1681972 0.19 820
822 3 150.606474 60.0472176 89.0203268 0.19 821
823 3 150.219876 60.1160112 88.9262079 0.19 822
824 3 149.852226 60.1560369 88.8162927 0.19 823
825 3 149.534606 60.0440365 88.9423726 0.19 824
826 3 149.344068 59.699984 89.1151747 0.19 825
827 3 149.152019 59.3026103 89.2176795 0.19 826
828 3 149.223375 58.9071076 89.0882141 0.19 827
829 3 149.379116 58.5089488 89.1526308 0.19 828
830 3 149.353247 58.2031485 89.306088 0.19 829
831 3 149.173087 58.1986226 89.4171307 0.19 830
832 3 149.054645 58.5201329 89.2859526 0.19 831
833 3 149.223375 58.9071076 89.0882141 0.19 832
834 3 153.479075 57.7926188 85.1576022 0 786
835 3 153.034123 57.5653074 85.3176468 0.19 834
836 3 152.617302 57.5952383 85.3743981 0.19 835
837 3 152.229774 57.8688735 85.4076577 0.19 836
838 3 151.850383 58.1901449 85.4313555 0.19 837
839 3 151.460751 58.4056052 85.4500853 0.19 838
840 3 151.082532 58.6780722 85.5044217 0.19 839
841 3 150.691808 58.7973421 85.6293247 0.19 840
842 3 150.303893 58.9260321 85.6388613 0.19 841
843 3 149.936478 59.1325737 85.5624622 0.19 842
844 3 149.627086 59.5618003 85.3424156 0.19 843
845 3 149.411943 60.0455055 85.0683293 0.19 844
846 3 149.417418 60.4616605 84.7764683 0.19 845
847 3 149.587577 60.6853818 84.4693013 0.19 846
848 3 149.692977 60.9009501 84.1541892 0.19 847
849 3 149.840759 61.2147324 83.8470641 0.19 848
850 3 150.116694 61.3946235 83.5369534 0.19 849
851 3 153.808939 57.6175694 84.8341276 0.19 834
852 3 154.095296 57.6334301 84.5352192 0.19 851
853 3 154.194153 57.7928189 84.2649256 0.19 852
854 3 154.198771 58.1544952 84.080588 0.19 853
855 3 154.060261 58.5514544 84.0859834 0.19 854
856 3 153.592842 58.9539597 84.248029 0.19 855
857 3 153.565269 59.4391908 83.9466203 0.19 856
858 3 153.396091 59.442942 83.5969205 0.19 857
859 3 153.388846 59.2479763 83.2440854 0.19 858
860 3 153.589234 58.9836458 82.9012121 0.19 859
861 3 153.824073 58.7535396 82.5646457 0.19 860
862 3 153.946447 58.6927068 82.2345492 0.19 861
863 3 159.966667 72.4056018 82.1120676 0 862
864 3 160.039687 72.2348911 81.7639298 0.19 863
865 3 160.231449 72.2180192 81.434162 0.19 864
866 3 160.298306 72.223943 81.094194 0.19 865
867 3 160.307954 72.1231623 80.7454497 0.19 866
868 3 160.311546 72.1405972 80.4015368 0.19 867
869 3 156.519965 61.9704179 80.2952469 0 868
870 3 156.59605 61.7526117 79.9554038 0.19 869
871 3 156.792856 61.6448675 79.6322526 0.19 870
872 3 156.844919 61.4449683 79.2946234 0.19 871
873 3 156.842673 61.2789424 78.9569678 0.19 872
874 3 156.820401 61.3066737 78.6314183 0.19 873
875 3 156.741537 61.4341526 78.3133612 0.19 874
876 3 156.51387 61.6668018 78.0055721 0.19 875
877 3 156.353687 62.0874495 77.7521774 0.19 876
878 3 156.042185 62.5417081 77.5957282 0.19 877
879 3 155.67428 63.0016518 77.3875836 0.19 878
880 3 155.277031 63.3126766 77.2487147 0.19 879
881 3 154.899483 63.6210499 77.3909991 0.19 880
882 3 154.567287 63.8691946 77.6416257 0.19 881
883 3 154.34191 63.9370955 77.9336602 0.19 882
884 3 154.000285 64.0218958 78.2356639 0.19 883
885 3 153.587114 63.8396649 78.528796 0.19 884
886 3 153.181345 63.747248 78.8294187 0.19 885
887 3 152.810301 63.731271 79.1373985 0.19 886
888 3 152.531589 63.8511652 79.458439 0.19 887
889 3 152.430332 63.846643 79.7847566 0.19 888
890 3 152.40185 63.8378214 80.1158962 0.19 889
891 3 152.41619 63.9402846 80.4561942 0.19 890
892 3 152.424103 63.9296962 80.7914121 0.19 891
893 3 153.480567 59.2806397 84.4800462 0.19 856
894 3 153.57083 59.1363083 84.5592191 0.19 893
895 3 153.592842 58.9539597 84.248029 0.19 894
896 3 153.532603 58.3190305 84.8686228 0.19 895
897 3 153.479075 57.7926188 85.1576022 0.19 896
898 3 166.17059 62.5714669 87.3026241 0.19 660
899 3 165.223738 62.5237629 87.2259394 0.19 898
900 3 165.210008 63.2333844 87.1905189 0.19 899
901 3 165.096302 63.7877737 87.0306162 0.19 900
902 3 164.701205 64.192526 86.8837161 0.19 901
903 3 164.053853 64.4378056 86.600943 0.19 902
904 3 163.668546 64.7602881 86.0255465 0.19 903
905 3 163.313106 65.1910977 85.5927411 0.19 904
906 3 163.021086 65.6129439 85.2112535 0.19 905
907 3 162.887138 65.8919771 84.8444757 0.19 906
908 3 162.755383 66.1854331 84.4665357 0.19 907
909 3 162.472953 66.6677312 84.0383406 0.19 908
910 3 162.144987 67.2596696 83.4783937 0.19 909
911 3 162.839702 67.3786713 83.2012133 0.19 910
912 3 163.303059 67.4922279 82.9038198 0.19 911
913 3 163.515649 67.5827161 82.5829876 0.19 912
914 3 163.669676 67.6153174 82.2545092 0.19 913
915 3 163.901922 67.4983172 81.9264868 0.19 914
916 3 163.998894 67.4354595 81.5896499 0.19 915
917 3 164.03812 67.2400328 81.2414418 0.19 916
918 3 161.731901 67.6360603 83.6741822 0.19 910
919 3 161.332182 68.0645138 83.7375847 0.19 918
920 3 160.945376 68.5177642 83.7437141 0.19 919
921 3 160.58013 68.9890322 83.7114476 0.19 920
922 3 160.262334 69.485438 83.621745 0.19 921
923 3 160.053385 69.9043977 83.7433622 0.19 922
924 3 160.135349 70.3221843 83.8677473 0.19 923
925 3 160.105676 70.7164018 84.0547922 0.19 924
926 3 160.322757 71.1407845 84.1605875 0.19 925
927 3 160.523231 71.5804335 84.2271035 0.19 926
928 3 160.859752 72.0192636 84.2972153 0.19 927
929 3 161.19269 72.4551006 84.377444 0.19 928
930 3 161.380446 72.8804343 84.4838532 0.19 929
931 3 161.567674 73.2638855 84.6994658 0.19 930
932 3 161.903308 73.6665199 84.8700574 0.19 931
933 3 162.252672 74.0465194 85.1022365 0.19 932
934 3 162.501166 74.4706027 85.2170498 0.19 933
935 3 162.857771 74.9070505 85.3069147 0.19 934
936 3 163.438663 64.418207 86.652223 0.19 903
937 3 163.132865 64.4074059 86.8316014 0.19 936
938 3 163.30698 64.5180005 87.0152336 0.19 937
939 3 163.65085 64.5282071 86.9666519 0.19 938
940 3 164.053853 64.4378056 86.600943 0.19 939
941 3 164.712791 62.2121234 87.640855 0.19 899
942 3 164.213063 61.8357395 87.8332789 0.19 941
943 3 163.73625 61.4668832 88.0785684 0.19 942
944 3 163.338364 61.2891527 88.3688426 0.19 943
945 3 163.103866 61.2427119 88.6933673 0.19 944
946 3 162.770611 60.9596525 88.9878783 0.19 945
947 3 162.528046 60.6990463 89.2923981 0.19 946
948 3 162.150154 60.3044391 89.570894 0.19 947
949 3 161.77891 59.974743 89.2754118 0.19 948
950 3 161.523365 59.6442768 89.1140573 0.19 949
951 3 161.17382 59.4046322 88.9782214 0.19 950
952 3 160.868951 59.3422369 89.159513 0.19 951
953 3 160.766847 59.4921355 89.5363035 0.19 952
954 3 160.729232 59.679829 90.0928387 0.19 953
955 3 162.136849 60.2042808 89.9111878 0.19 954
956 3 162.150154 60.3044391 89.570894 0.19 955
957 3 159.973952 59.2912188 90.120623 0.19 954
958 3 159.404803 58.9320445 90.3002259 0.19 957
959 3 158.943572 58.7442563 90.5604747 0.19 958
960 3 158.570249 58.6207409 90.8549257 0.19 959
961 3 158.348424 58.5157721 91.1702357 0.19 960
962 3 158.058032 58.4143625 91.4810335 0.19 961
963 3 157.842067 58.2903422 91.7900166 0.19 962
964 3 157.486084 58.109681 92.0657114 0.19 963
965 3 157.064075 57.7645838 92.2753662 0.19 964
966 3 156.6216 57.3881081 92.3807004 0.19 965
967 3 156.181968 56.9913153 92.5790784 0.19 966
968 3 155.765799 56.6473341 92.8223827 0.19 967
969 3 155.412552 56.4773522 93.1089116 0.19 968
970 3 155.18369 56.3677299 93.4189066 0.19 969
971 3 154.8446 56.2913726 93.7260986 0.19 970
972 3 154.469869 56.2272992 94.0319326 0.19 971
973 3 154.05839 56.3060479 94.0162149 0.19 972
974 3 153.653562 56.4343986 94.0155564 0.19 973
975 3 153.266152 56.708239 94.0593246 0.19 974
976 3 152.88146 56.9605406 94.1574603 0.19 975
977 3 152.481688 56.9983006 94.3746396 0.19 976
978 3 152.070458 56.9031929 94.6227732 0.19 977
979 3 151.684512 57.0303694 94.9098265 0.19 978
980 3 151.296255 57.1399257 95.1564545 0.19 979
981 3 150.919946 57.3805137 95.3080769 0.19 980
982 3 150.536503 57.5354479 95.4839185 0.19 981
983 3 150.16292 57.7946849 95.5601066 0.19 982
984 3 149.777094 57.9538512 95.5816524 0.19 983
985 3 149.361603 58.3548362 95.2943503 0.19 984
986 3 148.879391 58.6032096 95.0206052 0.19 985
987 3 148.244697 58.8873128 94.5202015 0.19 986
988 3 148.490623 58.9345972 94.2075284 0.19 987
989 3 148.587651 59.0082499 93.8821308 0.19 988
990 3 148.63289 59.0911739 93.552026 0.19 989
991 3 148.671892 59.1755309 93.2208601 0.19 990
992 3 148.744177 59.2544837 92.8916195 0.19 991
993 3 148.92289 59.3155126 92.569441 0.19 992
994 3 148.993649 59.3955991 92.2387929 0.19 993
995 3 149.028392 59.4823252 91.9051333 0.19 994
996 3 148.038051 59.1845605 95.0923414 0.19 987
997 3 147.959954 59.4728898 95.5453524 0.19 996
998 3 147.873144 59.7146834 95.9417948 0.19 997
999 3 148.023752 59.7538593 96.3222078 0.19 998
1000 3 147.677807 60.0900067 96.5298064 0.19 999
1001 3 147.321311 60.3669926 96.5893409 0.19 1000
1002 3 146.989099 60.7859506 96.5966911 0.19 1001
1003 3 146.675021 61.270557 96.5352935 0.19 1002
1004 3 146.387616 61.8062354 96.3212856 0.19 1003
1005 3 146.150775 62.3316457 96.0485702 0.19 1004
1006 3 146.034114 62.7689331 95.7549635 0.19 1005
1007 3 145.83918 63.0389301 95.4236792 0.19 1006
1008 3 145.746024 63.2228885 95.0917135 0.19 1007
1009 3 149.434304 71.320941 91.4994237 0 1008
1010 3 149.621122 71.2168812 91.207899 0.19 1009
1011 3 149.613589 70.9703569 90.9466947 0.19 1010
1012 3 149.475988 70.6528452 90.8331754 0.19 1011
1013 3 149.147574 70.3837304 90.7829049 0.19 1012
1014 3 148.754606 70.2520759 90.8026881 0.19 1013
1015 3 148.28111 70.0471855 90.9389024 0.19 1014
1016 3 147.713369 70.031226 91.0368391 0.19 1015
1017 3 146.860609 70.1071121 91.2209426 0.19 1016
1018 3 147.14116 70.1500693 90.6773322 0.19 1017
1019 3 147.317311 70.1047503 90.2533487 0.19 1018
1020 3 147.266144 70.3336244 89.8796749 0.19 1019
1021 3 147.233478 70.4265642 89.519457 0.19 1020
1022 3 147.186932 70.3600608 89.1568057 0.19 1021
1023 3 147.161772 70.3854997 88.8040745 0.19 1022
1024 3 146.97434 69.4829227 91.648399 0.19 1017
1025 3 146.911846 68.982621 91.8207856 0.19 1024
1026 3 146.692188 68.5345972 91.9428951 0.19 1025
1027 3 146.559556 68.1340773 91.8561895 0.19 1026
1028 3 146.457745 67.6999987 91.8526341 0.19 1027
1029 3 146.366417 67.2270648 91.9647584 0.19 1028
1030 3 146.280276 66.7773003 92.0006498 0.19 1029
1031 3 146.711364 70.7681183 91.5728106 0.19 1017
1032 3 146.637544 71.3595495 91.5500688 0.19 1031
1033 3 146.861741 71.8362543 91.4670107 0.19 1032
1034 3 147.148061 72.2261131 91.5292566 0.19 1033
1035 3 147.327264 72.5796147 91.7463692 0.19 1034
1036 3 146.543511 70.0364046 91.9742283 0.19 1017
1037 3 146.297722 70.1370315 92.4735887 0.19 1036
1038 3 146.183762 70.0914375 92.8724522 0.19 1037
1039 3 146.095603 69.9622921 93.2289439 0.19 1038
1040 3 145.953337 69.7288156 93.5582212 0.19 1039
1041 3 145.702824 69.6918275 93.8820169 0.19 1040
1042 3 145.481876 69.8203504 94.2154443 0.19 1041
1043 3 145.380951 69.8207099 94.5511919 0.19 1042
1044 3 145.31088 69.7976866 94.887585 0.19 1043
1045 3 145.213855 69.8322519 95.2237854 0.19 1044
1046 3 145.005341 70.0626835 95.5588229 0.19 1045
1047 3 148.391857 59.4823804 96.4900673 0.19 999
1048 3 148.741424 59.1037228 96.4598674 0.19 1047
1049 3 149.086559 58.720076 96.2275319 0.19 1048
1050 3 149.431187 58.3361438 95.9180947 0.19 1049
1051 3 149.777094 57.9538512 95.5816524 0.19 1050
1052 3 154.865398 56.025823 94.3642304 0.19 972
1053 3 155.234957 55.7361535 94.6630183 0.19 1052
1054 3 155.524444 55.1783219 94.8613659 0.19 1053
1055 3 155.64038 54.2235278 95.1906662 0.19 1054
1056 3 155.648604 54.780922 94.5942256 0.19 1055
1057 3 155.64038 54.2235278 95.1906662 0.19 1056
1058 3 156.19086 53.8172255 95.2489456 0.19 1057
1059 3 156.485829 53.8423417 95.4394587 0.19 1058
1060 3 156.355286 54.0226218 95.5245515 0.19 1059
1061 3 155.64038 54.2235278 95.1906662 0.19 1060
1062 3 156.110332 54.4406836 95.950787 0.19 1061
1063 3 155.64038 54.2235278 95.1906662 0.19 1062
1064 3 161.371495 59.9661801 90.7497783 0.19 954
1065 3 161.691127 59.8976233 91.2030137 0.19 1064
1066 3 161.611996 59.9169503 91.5854942 0.19 1065
1067 3 161.472696 59.7264304 91.916915 0.19 1066
1068 3 161.185114 59.6474268 92.243829 0.19 1067
1069 3 160.915758 59.6950593 92.5859579 0.19 1068
1070 3 160.804141 59.5955569 92.9192123 0.19 1069
1071 3 160.744279 59.3433869 93.2346252 0.19 1070
1072 3 160.720565 59.1896196 93.5652429 0.19 1071
1073 3 160.712834 59.0718306 93.9014229 0.19 1072
1074 3 160.716583 58.9634905 94.2392078 0.19 1073
1075 3 160.738298 58.8472542 94.5765795 0.19 1074
1076 3 160.802031 58.6974511 94.9114024 0.19 1075
1077 3 160.974211 58.4545822 95.2392578 0.19 1076
1078 3 161.020477 58.3749823 95.581542 0.19 1077
1079 3 160.986842 58.4670467 95.9437579 0.19 1078
1080 3 160.809775 58.5095634 96.2878274 0.19 1079
1081 3 160.751193 58.6262387 96.6515208 0.19 1080
1082 3 160.721678 58.6210681 96.998065 0.19 1081
1083 3 160.691715 58.5779079 97.3380389 0.19 1082
1084 3 160.631465 58.5426599 97.6763898 0.19 1083
1085 3 160.480921 58.5694373 98.0173934 0.19 1084
1086 3 160.063429 58.3778247 98.3032707 0.19 1085
1087 3 159.398392 57.8575912 98.514623 0.19 1086
1088 3 159.926126 58.1345475 99.1403093 0.19 1087
1089 3 160.063094 58.1015692 99.534927 0.19 1088
1090 3 159.945814 57.8151896 99.7648692 0.19 1089
1091 3 159.91188 57.4573966 99.8282297 0.19 1090
1092 3 159.95087 57.0639185 99.8565899 0.19 1091
1093 3 160.125392 56.6349536 99.9470551 0.19 1092
1094 3 160.193559 56.2374423 99.9048006 0.19 1093
1095 3 160.242329 55.8662652 99.75891 0.19 1094
1096 3 160.344569 55.4559658 99.7601412 0.19 1095
1097 3 160.615426 55.0749349 99.6565587 0.19 1096
1098 3 160.903036 54.7479379 99.3873595 0.19 1097
1099 3 161.075058 54.4667402 99.0504744 0.19 1098
1100 3 161.324992 54.2564015 98.7061157 0.19 1099
1101 3 161.480739 54.2265431 98.3773439 0.19 1100
1102 3 161.70581 54.2631912 98.0611626 0.19 1101
1103 3 161.787157 54.3295087 97.7378759 0.19 1102
1104 3 161.813538 54.4069921 97.4114444 0.19 1103
1105 3 161.819037 54.4885934 97.0834372 0.19 1104
1106 3 161.816734 54.5716369 96.7544424 0.19 1105
1107 3 161.811923 54.6550742 96.4247056 0.19 1106
1108 3 159.340385 57.8426382 98.3781796 0.19 1087
1109 3 159.226763 57.7258929 98.4365629 0.19 1108
1110 3 159.398392 57.8575912 98.514623 0.19 1109
1111 3 170.175505 64.3610397 87.0609716 0.19 654
1112 3 169.662566 64.524531 87.7339807 0.19 1111
1113 3 171.143222 64.5171263 88.5111431 0.19 1112
1114 3 171.75993 64.2368143 88.8346153 0.19 1113
1115 3 172.151142 63.8328091 89.0723113 0.19 1114
1116 3 172.275083 63.4107029 89.1366497 0.19 1115
1117 3 172.278755 62.9789782 89.1360814 0.19 1116
1118 3 172.189827 62.5364202 89.1142848 0.19 1117
1119 3 171.943681 62.0710053 89.0939998 0.19 1118
1120 3 171.810817 61.5869512 89.133665 0.19 1119
1121 3 171.685451 61.0307315 89.3181891 0.19 1120
1122 3 171.498462 60.3910331 89.5458269 0.19 1121
1123 3 171.117818 59.5720831 89.7588364 0.19 1122
1124 3 171.065497 59.4375143 89.3957547 0.19 1123
1125 3 170.962734 59.4845164 89.0500453 0.19 1124
1126 3 170.680465 59.6500663 88.7058968 0.19 1125
1127 3 170.374698 59.596916 88.3362428 0.19 1126
1128 3 170.235892 59.6254919 87.9862576 0.19 1127
1129 3 170.584211 59.2010927 89.9166697 0.19 1123
1130 3 170.063556 59.0299964 89.9846158 0.19 1129
1131 3 169.527578 58.9188452 90.0652339 0.19 1130
1132 3 168.932765 58.7887139 90.2739765 0.19 1131
1133 3 168.19816 58.6477687 90.5224956 0.19 1132
1134 3 167.070805 58.0732481 90.7072038 0.19 1133
1135 3 167.03219 57.4124994 90.1891484 0.19 1134
1136 3 167.001662 56.8273201 89.5971322 0.19 1135
1137 3 166.965057 56.0516468 88.7282713 0.19 1136
1138 3 166.706458 55.6216064 88.1035884 0.19 1137
1139 3 166.705797 55.4285287 87.6560478 0.19 1138
1140 3 166.945613 55.1823895 87.2647367 0.19 1139
1141 3 167.407284 54.7849579 87.2544132 0.19 1140
1142 3 167.871542 54.3877353 87.2440964 0.19 1141
1143 3 167.607221 54.0445529 86.8744639 0.19 1142
1144 3 167.583198 53.7060632 86.5494815 0.19 1143
1145 3 167.784012 53.3565754 86.3157433 0.19 1144
1146 3 167.921479 52.9454962 86.2688266 0.19 1145
1147 3 168.161261 52.4836847 86.4087684 0.19 1146
1148 3 168.295886 52.0065768 86.5630872 0.19 1147
1149 3 168.506226 51.5561356 86.6142103 0.19 1148
1150 3 168.531138 51.0824221 86.6222129 0.19 1149
1151 3 168.420623 50.5342468 86.6429501 0.19 1150
1152 3 168.091545 49.787884 86.7445905 0.19 1151
1153 3 168.530746 49.4541195 86.4895035 0.19 1152
1154 3 168.923065 49.0968736 86.3062353 0.19 1153
1155 3 169.187748 48.7637369 86.021251 0.19 1154
1156 3 169.591139 48.4457719 85.7127619 0.19 1155
1157 3 170.043007 48.134032 85.3965372 0.19 1156
1158 3 169.882379 48.3624202 85.0901633 0.19 1157
1159 3 170.016199 48.3164471 84.7811506 0.19 1158
1160 3 170.076849 48.2539949 84.483899 0.19 1159
1161 3 170.098749 48.0112842 84.2139935 0.19 1160
1162 3 170.097349 47.6662688 84.0587408 0.19 1161
1163 3 170.091257 47.295733 83.9076283 0.19 1162
1164 3 170.09358 46.9506711 83.6546801 0.19 1163
1165 3 170.504188 47.655371 85.6204037 0.19 1157
1166 3 170.972907 47.2015038 85.764491 0.19 1165
1167 3 171.438731 46.7234461 85.9854909 0.19 1166
1168 3 171.490886 46.3943028 85.6551925 0.19 1167
1169 3 171.594045 46.0592463 85.3561755 0.19 1168
1170 3 171.847132 45.7048805 85.149079 0.19 1169
1171 3 171.996135 45.2786999 85.1530408 0.19 1170
1172 3 172.227852 44.874435 85.1083684 0.19 1171
1173 3 172.285962 44.487766 84.9869205 0.19 1172
1174 3 172.241677 44.1505879 84.7158194 0.19 1173
1175 3 172.041646 43.8439084 84.3825695 0.19 1174
1176 3 171.975022 43.5963027 84.0423064 0.19 1175
1177 3 171.961206 43.4750523 83.7114506 0.19 1176
1178 3 171.96278 43.2582895 83.3680271 0.19 1177
1179 3 171.408373 46.3625158 86.2682612 0.19 1167
1180 3 171.386506 46.1608996 86.5690928 0.19 1179
1181 3 171.368263 46.013678 86.8761861 0.19 1180
1182 3 171.35156 45.870093 87.1836373 0.19 1181
1183 3 171.334753 45.6826075 87.485691 0.19 1182
1184 3 171.315235 45.3595443 87.7709193 0.19 1183
1185 3 171.299342 45.090899 88.0622744 0.19 1184
1186 3 171.282238 44.702214 88.3381261 0.19 1185
1187 3 167.600659 49.7580774 86.73945 0.19 1152
1188 3 167.110347 49.7121715 86.7680154 0.19 1187
1189 3 166.617948 49.6159152 86.8980217 0.19 1188
1190 3 166.128522 49.4739605 86.9806848 0.19 1189
1191 3 165.635856 49.1531737 87.1375485 0.19 1190
1192 3 168.413794 49.6289015 87.284063 0.19 1152
1193 3 168.599352 49.4855835 87.6891348 0.19 1192
1194 3 168.846154 49.3078161 88.0464635 0.19 1193
1195 3 168.923717 48.9997607 88.3569318 0.19 1194
1196 3 168.93968 48.7644819 88.6639407 0.19 1195
1197 3 168.920263 48.4590178 88.9565489 0.19 1196
1198 3 168.871527 48.2858127 89.2616631 0.19 1197
1199 3 168.752127 48.1621159 89.5669712 0.19 1198
1200 3 168.450022 48.055034 89.8601371 0.19 1199
1201 3 168.376101 54.7364496 87.6578262 0.19 1142
1202 3 168.406274 55.1595637 87.7082608 0.19 1201
1203 3 169.149727 54.8585318 87.4692047 0.19 1202
1204 3 169.652841 54.524116 87.2893192 0.19 1203
1205 3 169.945046 54.2166509 87.0002534 0.19 1204
1206 3 170.323216 53.9520937 86.6853567 0.19 1205
1207 3 170.666312 53.7593847 86.3623561 0.19 1206
1208 3 170.814656 53.7381867 86.0397734 0.19 1207
1209 3 170.887847 53.7623451 85.7153693 0.19 1208
1210 3 170.929528 53.7502352 85.3847987 0.19 1209
1211 3 170.950847 53.5831302 85.0374562 0.19 1210
1212 3 167.943414 55.5281306 87.6319884 0.19 1202
1213 3 167.452425 55.4463046 87.417156 0.19 1212
1214 3 166.945613 55.1823895 87.2647367 0.19 1213
1215 3 167.990911 55.632687 88.1992374 0.19 1202
1216 3 167.638092 55.9606693 88.4675662 0.19 1215
1217 3 166.965057 56.0516468 88.7282713 0.19 1216
1218 3 166.310451 55.3205906 88.684455 0.19 1217
1219 3 166.039849 54.7444877 88.778768 0.19 1218
1220 3 165.922863 54.2552282 88.8313007 0.19 1219
1221 3 165.869168 53.7783624 88.9483742 0.19 1220
1222 3 165.861236 53.3436422 88.9740148 0.19 1221
1223 3 165.914735 52.92957 88.9880148 0.19 1222
1224 3 166.105962 52.5347714 89.0579401 0.19 1223
1225 3 166.166387 52.1654267 89.2679616 0.19 1224
1226 3 166.185169 51.9548622 89.5566884 0.19 1225
1227 3 166.18756 51.7813161 89.8883374 0.19 1226
1228 3 166.182119 51.5598915 90.2696761 0.19 1227
1229 3 165.694748 51.1543377 90.7193581 0.19 1228
1230 3 166.81809 50.9343791 91.0697925 0.19 1229
1231 3 167.642379 50.5680184 91.3337171 0.19 1230
1232 3 168.527026 50.0930116 91.7941856 0.19 1231
1233 3 168.654172 50.4095287 91.4802585 0.19 1232
1234 3 168.886346 50.4497143 91.4387681 0.19 1233
1235 3 168.969733 50.245354 91.5923943 0.19 1234
1236 3 168.527026 50.0930116 91.7941856 0.19 1235
1237 3 168.89103 49.9169524 92.3343317 0.19 1236
1238 3 169.141363 49.7404263 92.7351875 0.19 1237
1239 3 169.528838 49.477132 93.0766996 0.19 1238
1240 3 169.974595 49.364958 93.4053372 0.19 1239
1241 3 170.441661 49.3803844 93.6970171 0.19 1240
1242 3 170.913789 49.6284603 93.8917215 0.19 1241
1243 3 171.361281 49.9384445 94.0917916 0.19 1242
1244 3 171.725859 50.1972532 94.4054979 0.19 1243
1245 3 171.86766 50.3337274 94.7364186 0.19 1244
1246 3 171.915875 50.1640315 95.0353932 0.19 1245
1247 3 171.93898 50.0312921 95.3437264 0.19 1246
1248 3 165.219448 51.1339464 90.5193408 0.19 1229
1249 3 164.744031 51.0120335 90.4815377 0.19 1248
1250 3 164.267169 50.6713705 90.6053862 0.19 1249
1251 3 163.79494 50.2619385 90.7829786 0.19 1250
1252 3 163.466393 49.9362836 91.0461518 0.19 1251
1253 3 163.279009 49.7645197 91.3414495 0.19 1252
1254 3 163.037273 49.6532596 91.6407595 0.19 1253
1255 3 162.950441 49.5625318 91.9551361 0.19 1254
1256 3 162.921987 49.4795516 92.2750963 0.19 1255
1257 3 162.913603 49.3995593 92.5969018 0.19 1256
1258 3 162.906786 49.320851 92.9187949 0.19 1257
1259 3 162.88431 49.2430218 93.2393902 0.19 1258
1260 3 162.812872 49.1666759 93.5561188 0.19 1259
1261 3 162.610158 49.0941349 93.862869 0.19 1260
1262 3 162.515527 49.0189775 94.1774707 0.19 1261
1263 3 164.272219 50.5812695 91.0411848 0.19 1251
1264 3 164.749889 50.9033243 91.1397242 0.19 1263
1265 3 165.226324 51.1480953 91.0826485 0.19 1264
1266 3 165.694748 51.1543377 90.7193581 0.19 1265
1267 3 165.890511 51.3426156 91.5131699 0.19 1266
1268 3 165.793861 51.5643165 92.0339228 0.19 1267
1269 3 165.763195 51.7220347 92.4535834 0.19 1268
1270 3 165.749786 51.6526551 92.8050552 0.19 1269
1271 3 165.752458 51.7781769 93.1743572 0.19 1270
1272 3 167.292427 55.958033 89.4745314 0.19 1217
1273 3 167.481399 55.6236453 89.8871242 0.19 1272
1274 3 167.764318 55.23047 90.1024811 0.19 1273
1275 3 167.964716 54.7825864 90.3537365 0.19 1274
1276 3 168.322855 54.3458825 90.6188261 0.19 1275
1277 3 168.746035 53.9768908 90.8544461 0.19 1276
1278 3 169.203604 53.8012773 90.9896241 0.19 1277
1279 3 167.093738 58.6968943 90.8356546 0.19 1134
1280 3 167.076728 59.1051423 90.9842318 0.19 1279
1281 3 166.970713 59.2861304 91.2488255 0.19 1280
1282 3 166.656177 59.1056644 91.5052842 0.19 1281
1283 3 166.687791 58.7154842 91.3711165 0.19 1282
1284 3 166.783217 58.3529276 91.1575069 0.19 1283
1285 3 167.070805 58.0732481 90.7072038 0.19 1284
1286 3 166.653267 59.3835966 91.889507 0.19 1282
1287 3 166.631209 59.622677 92.2679267 0.19 1286
1288 3 166.551959 59.7468229 92.6279 0.19 1287
1289 3 166.351729 59.9823354 92.992783 0.19 1288
1290 3 166.282938 60.2682357 93.3672048 0.19 1289
1291 3 166.258631 60.576139 93.7328648 0.19 1290
1292 3 166.237437 60.900846 94.0628355 0.19 1291
1293 3 166.181473 61.2549344 94.2947388 0.19 1292
1294 3 166.005098 61.5778334 94.6072915 0.19 1293
1295 3 165.975557 61.8966026 94.9501304 0.19 1294
1296 3 166.044645 62.2189592 95.2742755 0.19 1295
1297 3 166.263496 62.5575442 95.5126673 0.19 1296
1298 3 166.362689 62.8210102 95.8265601 0.19 1297
1299 3 166.425492 62.9631288 96.1419441 0.19 1298
1300 3 166.529055 63.2322403 96.4351635 0.19 1299
1301 3 166.761169 63.5894104 96.6119314 0.19 1300
1302 3 166.868948 63.9608399 96.7771011 0.19 1301
1303 3 166.930221 64.3009877 97.0504666 0.19 1302
1304 3 166.954978 64.6770973 97.2224865 0.19 1303
1305 3 166.973979 65.0116964 97.5225549 0.19 1304
1306 3 166.990965 65.3304619 97.8705148 0.19 1305
1307 3 167.00745 65.6433337 98.2355843 0.19 1306
1308 3 167.024067 65.954239 98.6058474 0.19 1307
1309 3 167.041112 66.2648078 98.9765098 0.19 1308
1310 3 166.915097 63.9360657 97.3626518 0.19 1303
1311 3 166.931568 63.7330302 97.6916517 0.19 1310
1312 3 167.009714 63.5956285 98.0294776 0.19 1311
1313 3 167.240897 63.4931937 98.3769804 0.19 1312
1314 3 167.414529 63.415277 98.7233821 0.19 1313
1315 3 167.716439 63.3905742 99.0799997 0.19 1314
1316 3 168.00476 63.4863971 99.4479246 0.19 1315
1317 3 168.098906 63.4778978 99.7953297 0.19 1316
1318 3 168.105311 63.4642016 100.137794 0.19 1317
1319 3 168.042149 63.5391039 100.486438 0.19 1318
1320 3 167.83465 63.473345 100.813327 0.19 1319
1321 3 167.740785 63.3214841 101.134155 0.19 1320
1322 3 167.676747 63.0381452 101.440015 0.19 1321
1323 3 167.610142 62.8556614 101.755826 0.19 1322
1324 3 167.482918 62.6965594 102.070812 0.19 1323
1325 3 167.176401 62.5074424 102.373945 0.19 1324
1326 3 166.844493 62.2124104 102.661085 0.19 1325
1327 3 166.633096 62.031472 102.964098 0.19 1326
1328 3 166.336552 61.8854512 103.263099 0.19 1327
1329 3 166.113033 61.7332628 103.55368 0.19 1328
1330 3 165.744474 61.5242814 103.804976 0.19 1329
1331 3 165.33417 61.5534503 104.021221 0.19 1330
1332 3 164.902723 61.5463763 104.065757 0.19 1331
1333 3 164.462336 61.4932233 104.003607 0.19 1332
1334 3 164.014426 61.3369955 103.793278 0.19 1333
1335 3 163.568661 61.2184635 103.620105 0.19 1334
1336 3 163.118379 61.0127394 103.333039 0.19 1335
1337 3 163.206398 60.6999589 103.038269 0.19 1336
1338 3 163.401881 60.3768598 102.825715 0.19 1337
1339 3 163.482112 60.1257865 102.518129 0.19 1338
1340 3 163.543969 59.9962872 102.189036 0.19 1339
1341 3 163.646543 59.762593 101.831437 0.19 1340
1342 3 163.467458 59.497978 101.44719 0.19 1341
1343 3 162.693909 61.2053306 103.554144 0.19 1336
1344 3 162.264384 61.2806882 103.642232 0.19 1343
1345 3 161.833613 61.3032248 103.709787 0.19 1344
1346 3 161.402404 61.2833138 103.848954 0.19 1345
1347 3 160.973691 61.2822832 103.905109 0.19 1346
1348 3 171.270629 59.6462589 90.3335175 0.19 1123
1349 3 171.599819 59.5880818 90.7695215 0.19 1348
1350 3 171.966396 59.4168027 91.1377597 0.19 1349
1351 3 172.268373 59.0395209 91.4431385 0.19 1350
1352 3 172.360549 58.5825943 91.6804319 0.19 1351
1353 3 172.379856 58.1241018 91.8092225 0.19 1352
1354 3 172.368326 57.629391 92.010983 0.19 1353
1355 3 172.504556 57.2895313 91.7463736 0.19 1354
1356 3 172.779965 56.923979 91.5993599 0.19 1355
1357 3 172.994501 56.5607914 91.4454319 0.19 1356
1358 3 173.385929 56.260897 91.1845981 0.19 1357
1359 3 173.847467 56.0108461 90.9053006 0.19 1358
1360 3 174.33857 55.8462412 90.6758578 0.19 1359
1361 3 174.8222 55.4593544 90.5605603 0.19 1360
1362 3 175.297108 54.8553071 90.4654522 0.19 1361
1363 3 175.457919 54.4065561 90.5297736 0.19 1362
1364 3 175.825452 54.0475458 90.3881241 0.19 1363
1365 3 176.25717 53.7034203 90.2442673 0.19 1364
1366 3 176.695631 53.4241593 89.9774117 0.19 1365
1367 3 177.065102 53.2127109 89.665468 0.19 1366
1368 3 177.218422 53.1377512 89.3405746 0.19 1367
1369 3 177.283474 53.0118215 88.9985007 0.19 1368
1370 3 177.323672 53.0287016 88.6695255 0.19 1369
1371 3 177.353863 53.0931912 88.3450416 0.19 1370
1372 3 177.378398 53.1571858 88.0210775 0.19 1371
1373 3 177.395299 53.1715793 87.6942554 0.19 1372
1374 3 177.394032 53.037134 87.3584375 0.19 1373
1375 3 177.370962 52.9400577 87.0481798 0.19 1374
1376 3 177.274253 52.6697982 86.773448 0.19 1375
1377 3 177.00421 52.2781983 86.6286923 0.19 1376
1378 3 176.835922 51.8537101 86.5473841 0.19 1377
1379 3 176.628933 51.4070525 86.4970935 0.19 1378
1380 3 176.723608 50.9694955 86.505449 0.19 1379
1381 3 176.751797 50.6058469 86.2820632 0.19 1380
1382 3 176.741395 50.2760846 85.9706763 0.19 1381
1383 3 176.681404 49.9743048 85.6261145 0.19 1382
1384 3 176.510676 49.7225008 85.2692783 0.19 1383
1385 3 176.576778 49.6353333 84.9361917 0.19 1384
1386 3 176.395642 49.472261 84.5824589 0.19 1385
1387 3 176.303088 49.4362898 84.2458793 0.19 1386
1388 3 176.174746 49.3805005 83.9058272 0.19 1387
1389 3 175.849948 49.1382454 83.5384085 0.19 1388
1390 3 175.517347 48.8322624 83.1649759 0.19 1389
1391 3 175.355325 48.519144 82.7991248 0.19 1390
1392 3 176.042815 55.6804822 90.3528588 0.19 1362
1393 3 176.446269 56.2923971 90.2852945 0.19 1392
1394 3 176.889693 56.8708289 90.14422 0.19 1393
1395 3 177.26036 57.4088662 90.0322368 0.19 1394
1396 3 177.372704 57.8540695 90.082129 0.19 1395
1397 3 177.320559 58.219447 90.294039 0.19 1396
1398 3 177.062231 58.5579974 90.5049147 0.19 1397
1399 3 176.856825 58.9388801 90.5787638 0.19 1398
1400 3 176.482265 59.3139287 90.5384521 0.19 1399
1401 3 176.024686 59.5526486 90.6494784 0.19 1400
1402 3 175.540337 59.6241267 90.675942 0.19 1401
1403 3 175.047452 59.6402286 90.6739182 0.19 1402
1404 3 172.128145 57.7685657 92.3587214 0.19 1354
1405 3 172.141755 57.7617543 92.7021539 0.19 1404
1406 3 171.947591 57.6825622 93.0254394 0.19 1405
1407 3 171.863544 57.5870006 93.3523445 0.19 1406
1408 3 171.822502 57.4862362 93.6805957 0.19 1407
1409 3 171.799745 57.3859785 94.0095662 0.19 1408
1410 3 171.788217 57.2920793 94.3396241 0.19 1409
1411 3 171.791006 57.2162963 94.6724614 0.19 1410
1412 3 171.824594 57.18802 95.012954 0.19 1411
1413 3 171.935082 57.2837223 95.3738037 0.19 1412
1414 3 172.227843 57.2884408 95.7302275 0.19 1413
1415 3 172.708091 57.7466538 95.7408705 0.19 1414
1416 3 173.165138 58.2297511 95.6785876 0.19 1415
1417 3 173.535403 58.6724361 95.7273601 0.19 1416
1418 3 173.682233 59.073855 95.8568778 0.19 1417
1419 3 173.754002 59.5283451 95.8145623 0.19 1418
1420 3 173.790687 59.9607498 95.8311833 0.19 1419
1421 3 173.813876 60.3848186 95.869869 0.19 1420
1422 3 173.831989 60.8059385 95.9163613 0.19 1421
1423 3 173.848405 61.2262843 95.9649659 0.19 1422
1424 3 171.785535 57.0608704 96.0201369 0.19 1414
1425 3 171.402038 56.7335073 96.2976199 0.19 1424
1426 3 171.204019 56.5124315 96.5978486 0.19 1425
1427 3 171.001536 56.2786423 96.8951381 0.19 1426
1428 3 170.60134 55.9024058 97.1607573 0.19 1427
1429 3 170.107971 55.5335085 97.4209099 0.19 1428
1430 3 169.528395 55.3222898 97.6990119 0.19 1429
1431 3 168.766048 55.1646678 97.9744617 0.19 1430
1432 3 168.045662 54.7198807 97.9913756 0.19 1431
1433 3 167.564678 54.245842 98.1409978 0.19 1432
1434 3 167.321035 53.763578 98.3427811 0.19 1433
1435 3 167.307325 53.5052933 97.9604971 0.19 1434
1436 3 167.294756 53.2971257 97.5867684 0.19 1435
1437 3 167.286748 53.2418932 97.2386413 0.19 1436
1438 3 167.278967 53.1936068 96.8915006 0.19 1437
1439 3 167.266731 53.0128414 96.5224917 0.19 1438
1440 3 167.335748 54.0717002 98.7335931 0.19 1434
1441 3 167.331478 53.4853168 99.3082121 0.19 1440
1442 3 168.20531 53.9598908 99.0849696 0.19 1441
1443 3 168.549449 54.4279031 98.8117067 0.19 1442
1444 3 168.69287 54.8543493 98.4700685 0.19 1443
1445 3 168.766048 55.1646678 97.9744617 0.19 1444
1446 3 168.449303 55.6282162 98.3552908 0.19 1445
1447 3 168.262654 55.8473367 98.6877261 0.19 1446
1448 3 168.020329 56.1383741 98.9794655 0.19 1447
1449 3 167.93555 56.4900685 99.1567524 0.19 1448
1450 3 167.909546 56.8522864 99.331306 0.19 1449
1451 3 167.90239 57.1852086 99.61281 0.19 1450
1452 3 168.133343 53.476414 99.6458223 0.19 1441
1453 3 168.334633 53.5643955 99.9218761 0.19 1452
1454 3 168.123275 53.5315477 100.026495 0.19 1453
1455 3 167.752925 53.4369226 99.7700728 0.19 1454
1456 3 167.331478 53.4853168 99.3082121 0.19 1455
1457 3 166.677587 53.2731994 99.7772064 0.19 1456
1458 3 166.292056 53.0263384 100.125207 0.19 1457
1459 3 166.249267 52.9760411 100.47858 0.19 1458
1460 3 166.490554 52.7657116 100.800644 0.19 1459
1461 3 166.799892 52.6832737 101.141436 0.19 1460
1462 3 167.021122 52.749893 101.500236 0.19 1461
1463 3 166.903702 52.7403294 101.82442 0.19 1462
1464 3 170.619722 65.5447338 88.9344582 0.19 1112
1465 3 170.142717 65.8234212 89.2757465 0.19 1464
1466 3 169.715299 66.2902382 89.0701057 0.19 1465
1467 3 169.279913 66.706992 88.9932205 0.19 1466
1468 3 168.842187 67.0882844 88.9678386 0.19 1467
1469 3 168.401427 67.4110013 88.9692801 0.19 1468
1470 3 167.949457 67.5908189 89.0010754 0.19 1469
1471 3 167.497779 67.8362493 89.1313921 0.19 1470
1472 3 167.046538 68.1027084 89.1508683 0.19 1471
1473 3 166.565486 68.2428305 89.0826743 0.19 1472
1474 3 166.028865 68.4202866 88.8944531 0.19 1473
1475 3 165.332672 68.7141076 88.7784442 0.19 1474
1476 3 165.21805 68.9334183 88.2784046 0.19 1475
1477 3 164.946319 69.1258032 87.9712293 0.19 1476
1478 3 164.674024 69.3745561 87.9329896 0.19 1477
1479 3 164.533351 69.495502 88.1353666 0.19 1478
1480 3 164.803378 69.3006997 88.4434915 0.19 1479
1481 3 165.332672 68.7141076 88.7784442 0.19 1480
1482 3 165.332136 68.7979866 89.3586291 0.19 1481
1483 3 165.333415 68.7697474 89.7969437 0.19 1482
1484 3 165.359602 68.7239132 90.1843706 0.19 1483
1485 3 165.458927 68.7364893 90.560867 0.19 1484
1486 3 165.308737 68.9249573 90.9216439 0.19 1485
1487 3 165.183969 69.1759289 91.2847224 0.19 1486
1488 3 164.939752 69.4228344 91.6374623 0.19 1487
1489 3 164.74978 69.6091031 91.9902603 0.19 1488
1490 3 164.400846 69.6037787 92.3220729 0.19 1489
1491 3 164.00088 69.5364708 92.6476604 0.19 1490
1492 3 163.598709 69.8473584 92.9912498 0.19 1491
1493 3 163.171895 69.8423818 92.9606921 0.19 1492
1494 3 162.738249 69.9088857 92.7276195 0.19 1493
1495 3 162.278343 69.9259706 92.6431637 0.19 1494
1496 3 161.755861 69.9117563 92.6547403 0.19 1495
1497 3 161.05304 69.7323556 93.1586959 0.19 1496
1498 3 160.69254 70.1040412 92.0672161 0.19 1497
1499 3 160.241 69.7959734 91.6569199 0.19 1498
1500 3 160.282192 70.0221509 91.3095834 0.19 1499
1501 3 160.347699 70.3540079 90.9686463 0.19 1500
1502 3 160.430873 70.5568114 90.6235545 0.19 1501
1503 3 160.599672 70.7085594 90.2836195 0.19 1502
1504 3 160.593322 70.8473238 89.9287167 0.19 1503
1505 3 160.389757 70.9862767 89.5571454 0.19 1504
1506 3 159.817711 69.7178304 91.8939379 0.19 1499
1507 3 159.401196 69.6715951 92.0468873 0.19 1506
1508 3 158.983025 69.5941833 92.3013058 0.19 1507
1509 3 158.566315 69.508933 92.5896422 0.19 1508
1510 3 158.113794 69.1603 92.4659575 0.19 1509
1511 3 157.670193 68.8787502 92.2758326 0.19 1510
1512 3 157.238785 68.6747359 92.2448215 0.19 1511
1513 3 156.800112 68.4305108 92.0203476 0.19 1512
1514 3 156.860439 68.5437151 91.6694955 0.19 1513
1515 3 156.968206 68.654795 91.3225501 0.19 1514
1516 3 157.219287 68.7581105 90.9877713 0.19 1515
1517 3 157.454044 68.8715217 90.6519752 0.19 1516
1518 3 157.493094 69.0189339 90.3006628 0.19 1517
1519 3 157.764556 69.1980852 89.9714464 0.19 1518
1520 3 158.125945 69.4977885 89.6560153 0.19 1519
1521 3 158.460652 69.6790663 89.3324602 0.19 1520
1522 3 158.684209 69.8227536 88.997589 0.19 1521
1523 3 159.007925 69.947484 88.6709583 0.19 1522
1524 3 156.456538 68.7863297 92.3711067 0.19 1513
1525 3 155.594888 68.3147822 92.6296868 0.19 1524
1526 3 155.156628 67.9968659 92.9327654 0.19 1525
1527 3 154.75013 67.8685955 93.2486064 0.19 1526
1528 3 154.369312 67.8665575 93.5734961 0.19 1527
1529 3 153.963558 67.6205911 93.8798236 0.19 1528
1530 3 153.591338 67.3743256 94.1875289 0.19 1529
1531 3 153.344276 67.3634968 94.5215766 0.19 1530
1532 3 152.919036 67.2563196 94.8302916 0.19 1531
1533 3 152.35514 67.4247625 95.1416434 0.19 1532
1534 3 151.982722 67.6617701 94.8807981 0.19 1533
1535 3 151.606621 67.9714081 94.7425429 0.19 1534
1536 3 151.157318 68.1717631 94.5894956 0.19 1535
1537 3 150.562363 68.397945 94.304103 0.19 1536
1538 3 150.615352 68.2173072 93.9421408 0.19 1537
1539 3 150.785041 68.1781954 93.5998261 0.19 1538
1540 3 150.854015 68.20556 93.2507393 0.19 1539
1541 3 150.881417 68.2182196 92.8961755 0.19 1540
1542 3 150.885434 68.1194184 92.532214 0.19 1541
1543 3 150.937073 68.1315912 92.1793633 0.19 1542
1544 3 151.080447 68.1570616 91.835656 0.19 1543
1545 3 151.071768 68.1788275 91.4771111 0.19 1544
1546 3 150.894775 68.1063123 91.0974302 0.19 1545
1547 3 150.82307 68.1197799 90.7329733 0.19 1546
1548 3 150.779831 68.1196782 90.3705093 0.19 1547
1549 3 150.717147 67.9918638 89.9988087 0.19 1548
1550 3 150.645214 67.9301083 89.6307441 0.19 1549
1551 3 150.488552 67.7580288 89.2492534 0.19 1550
1552 3 150.164658 67.6263108 88.8575253 0.19 1551
1553 3 149.809926 67.6555598 88.4753308 0.19 1552
1554 3 150.139853 67.7116259 88.149015 0.19 1553
1555 3 150.415129 67.7833021 87.8191285 0.19 1554
1556 3 150.523992 67.8953269 87.4788919 0.19 1555
1557 3 150.574846 68.0408812 87.1364651 0.19 1556
1558 3 150.619298 68.2465518 86.7973942 0.19 1557
1559 3 150.703411 68.5985794 86.4697619 0.19 1558
1560 3 150.837211 68.8839631 86.1420296 0.19 1559
1561 3 151.158441 69.2664469 85.8331166 0.19 1560
1562 3 151.526864 69.6258461 85.5278552 0.19 1561
1563 3 151.850097 69.811181 85.2157635 0.19 1562
1564 3 152.063833 69.9405829 84.9077075 0.19 1563
1565 3 152.387229 70.0144826 84.6419328 0.19 1564
1566 3 152.754883 70.0370273 84.4743655 0.19 1565
1567 3 153.138148 70.0880946 84.2126484 0.19 1566
1568 3 153.527512 70.1437757 83.9152332 0.19 1567
1569 3 153.917554 70.181393 83.6036709 0.19 1568
1570 3 154.301489 70.1568828 83.2843356 0.19 1569
1571 3 154.664517 69.9606847 82.9549001 0.19 1570
1572 3 149.393025 67.4666365 88.0815521 0.19 1553
1573 3 149.02149 67.3374906 87.7021348 0.19 1572
1574 3 148.789764 67.3833382 87.3598174 0.19 1573
1575 3 148.46903 67.5343919 87.0569545 0.19 1574
1576 3 148.127478 67.74499 86.855219 0.19 1575
1577 3 147.808367 68.1433844 86.5717567 0.19 1576
1578 3 147.501025 68.4853929 86.2509276 0.19 1577
1579 3 147.28795 68.9067517 85.9279812 0.19 1578
1580 3 147.267287 69.1793151 85.6010176 0.19 1579
1581 3 147.427622 69.4544093 85.2804413 0.19 1580
1582 3 147.475001 69.5294924 84.9425143 0.19 1581
1583 3 147.467472 69.3547776 84.5880208 0.19 1582
1584 3 147.487795 69.0748584 84.2293126 0.19 1583
1585 3 147.64715 68.7308685 83.8729398 0.19 1584
1586 3 143.938693 66.7713426 86.6728174 0 1585
1587 3 144.039511 66.9878768 86.3537671 0.19 1586
1588 3 144.247577 67.3095378 86.0455752 0.19 1587
1589 3 144.31074 67.6133596 85.7301765 0.19 1588
1590 3 144.300918 68.0877216 85.423802 0.19 1589
1591 3 144.136262 68.6543883 85.1197556 0.19 1590
1592 3 150.287629 69.0524082 94.1523803 0.19 1537
1593 3 149.9541 69.3235595 94.1680037 0.19 1592
1594 3 149.613204 69.5139094 94.0533565 0.19 1593
1595 3 149.287246 69.6274864 94.0759339 0.19 1594
1596 3 149.024282 69.6980957 94.2908257 0.19 1595
1597 3 148.869242 69.3945973 94.5674623 0.19 1596
1598 3 148.755021 68.9500644 94.8660734 0.19 1597
1599 3 148.656035 68.4542869 95.171097 0.19 1598
1600 3 148.562222 67.9431017 95.4762962 0.19 1599
1601 3 148.904386 67.6992846 95.2296051 0.19 1600
1602 3 149.276832 67.6188174 95.0792266 0.19 1601
1603 3 149.675927 67.7027306 94.8388345 0.19 1602
1604 3 150.112931 68.0109837 94.5764077 0.19 1603
1605 3 150.562363 68.397945 94.304103 0.19 1604
1606 3 148.385095 68.2725554 95.8283451 0.19 1600
1607 3 148.342334 68.5252311 96.1890967 0.19 1606
1608 3 148.329448 68.6316689 96.5430676 0.19 1607
1609 3 148.348624 68.8006081 96.9033528 0.19 1608
1610 3 148.359965 68.87906 97.2556074 0.19 1609
1611 3 148.391535 69.0468759 97.6124556 0.19 1610
1612 3 148.418269 69.1491936 97.9586521 0.19 1611
1613 3 148.484965 69.3886333 98.3023702 0.19 1612
1614 3 148.604079 69.6813321 98.6176296 0.19 1613
1615 3 148.842424 69.9965996 98.8519685 0.19 1614
1616 3 148.992707 70.3113396 99.1690072 0.19 1615
1617 3 149.155486 70.6157399 99.5208534 0.19 1616
1618 3 149.072603 70.9730211 99.8557575 0.19 1617
1619 3 152.683542 67.0528187 95.7270685 0.19 1533
1620 3 152.986226 66.5830064 96.1637828 0.19 1619
1621 3 153.265377 66.1289876 96.5438769 0.19 1620
1622 3 153.49425 65.8132343 96.907353 0.19 1621
1623 3 153.528728 65.471754 97.2387827 0.19 1622
1624 3 153.47685 65.2788861 97.5697389 0.19 1623
1625 3 153.298317 65.1391136 97.8897673 0.19 1624
1626 3 153.212612 64.9569518 98.2135123 0.19 1625
1627 3 153.146678 64.6471484 98.5248714 0.19 1626
1628 3 153.10597 64.4102512 98.8439969 0.19 1627
1629 3 153.061626 64.1042443 99.1534111 0.19 1628
1630 3 153.037735 63.9294207 99.4770631 0.19 1629
1631 3 153.021285 63.8038897 99.8053787 0.19 1630
1632 3 153.007189 63.694961 100.134344 0.19 1631
1633 3 156.159277 68.7599838 93.2904919 0.19 1525
1634 3 156.399225 69.0903577 93.7752191 0.19 1633
1635 3 156.50648 69.314214 94.1887639 0.19 1634
1636 3 156.539974 69.335565 94.5657806 0.19 1635
1637 3 156.548826 69.290009 94.9304093 0.19 1636
1638 3 159.255072 69.6027673 93.0808409 0.19 1509
1639 3 159.803219 69.638081 93.2636741 0.19 1638
1640 3 160.354195 69.6663301 93.2907845 0.19 1639
1641 3 161.05304 69.7323556 93.1586959 0.19 1640
1642 3 162.012675 69.8998099 93.1927266 0.19 1641
1643 3 162.635754 69.8187919 93.1448925 0.19 1642
1644 3 163.171895 69.8423818 92.9606921 0.19 1643
1645 3 160.472399 70.4631781 93.902118 0.19 1641
1646 3 160.029323 70.9505342 94.3223249 0.19 1645
1647 3 159.63988 71.3440723 94.5001426 0.19 1646
1648 3 159.255381 71.5788768 94.6267082 0.19 1647
1649 3 158.888681 71.8694826 94.8594097 0.19 1648
1650 3 158.834748 72.3000202 94.9172347 0.19 1649
1651 3 158.668467 72.7213277 95.0160921 0.19 1650
1652 3 158.555163 73.0879053 95.2700811 0.19 1651
1653 3 158.338364 73.4449883 95.5663168 0.19 1652
1654 3 158.1453 73.8005523 95.865829 0.19 1653
1655 3 158.122697 74.157939 96.1341229 0.19 1654
1656 3 158.202527 74.5516903 96.2769898 0.19 1655
1657 3 158.403268 74.9337301 96.4265198 0.19 1656
1658 3 158.482122 75.2722212 96.6927481 0.19 1657
1659 3 158.475816 75.5815944 96.982841 0.19 1658
1660 3 158.336994 75.84699 97.2297559 0.19 1659
1661 3 157.946886 76.454442 97.3328393 0.19 1660
1662 3 158.72239 76.8744205 97.3061007 0.19 1661
1663 3 159.074609 77.3614824 97.1610129 0.19 1662
1664 3 159.278377 77.8296516 97.092496 0.19 1663
1665 3 159.694522 78.2161566 97.0592717 0.19 1664
1666 3 160.087977 78.5661379 96.9579499 0.19 1665
1667 3 160.412078 78.7994559 96.6522631 0.19 1666
1668 3 160.587811 79.0416795 96.1544214 0.19 1667
1669 3 160.922092 78.8837685 95.8359529 0.19 1668
1670 3 161.240874 78.9074337 95.527327 0.19 1669
1671 3 161.457674 79.0209939 95.2379287 0.19 1670
1672 3 161.776375 79.2112971 95.0242247 0.19 1671
1673 3 162.110135 79.5500239 94.9896232 0.19 1672
1674 3 162.348908 79.9305886 95.0583694 0.19 1673
1675 3 162.683936 80.2818832 95.2856772 0.19 1674
1676 3 163.070667 80.3611315 94.9701887 0.19 1675
1677 3 163.437964 80.3953566 94.6529472 0.19 1676
1678 3 163.744628 80.289719 94.3281713 0.19 1677
1679 3 163.930307 80.2601988 93.9961386 0.19 1678
1680 3 164.170994 80.1473366 93.6663833 0.19 1679
1681 3 164.337537 80.1587279 93.3342212 0.19 1680
1682 3 164.587607 80.1756129 93.0093801 0.19 1681
1683 3 164.758021 80.0806523 92.6748836 0.19 1682
1684 3 165.051489 80.1014094 92.3546824 0.19 1683
1685 3 162.25507 80.121686 95.5808496 0.19 1675
1686 3 161.804386 79.9275181 95.8581977 0.19 1685
1687 3 161.286533 79.6272614 96.0804049 0.19 1686
1688 3 160.587811 79.0416795 96.1544214 0.19 1687
1689 3 158.90098 77.8941249 97.1097378 0.19 1664
1690 3 158.474099 77.5557338 97.1629672 0.19 1689
1691 3 157.946886 76.454442 97.3328393 0.19 1690
1692 3 157.459118 77.1534562 97.6511847 0.19 1691
1693 3 157.082002 77.2759983 97.972003 0.19 1692
1694 3 156.829553 77.024818 98.2983578 0.19 1693
1695 3 156.525082 76.7071971 98.6196528 0.19 1694
1696 3 156.316429 76.5215952 98.9485865 0.19 1695
1697 3 156.015073 76.395603 99.2697912 0.19 1696
1698 3 158.577995 76.2016097 98.1578537 0.19 1691
1699 3 158.752735 76.1424577 98.6816952 0.19 1698
1700 3 158.986628 75.8588655 99.1059761 0.19 1699
1701 3 159.209319 75.6537176 99.4897738 0.19 1700
1702 3 159.278179 75.4620079 99.8461829 0.19 1701
1703 3 159.281873 75.2062715 100.188597 0.19 1702
1704 3 159.303757 75.186467 100.522148 0.19 1703
1705 3 159.327318 75.052485 100.833826 0.19 1704
1706 3 159.455857 75.2232983 101.099479 0.19 1705
1707 3 159.779923 75.5390946 101.239869 0.19 1706
1708 3 160.176931 75.8981311 101.364986 0.19 1707
1709 3 160.596034 76.237678 101.570564 0.19 1708
1710 3 161.027805 76.5834174 101.695604 0.19 1709
1711 3 161.453951 76.8520649 101.838371 0.19 1710
1712 3 161.869856 76.9924498 101.777915 0.19 1711
1713 3 162.27558 77.0437861 101.767798 0.19 1712
1714 3 162.67911 77.0667889 101.774434 0.19 1713
1715 3 166.838057 73.8613201 102.336211 0 1714
1716 3 167.208483 73.9648643 102.574965 0.19 1715
1717 3 167.540651 74.2778928 102.694637 0.19 1716
1718 3 167.693682 74.6578155 102.785396 0.19 1717
1719 3 167.774991 75.0402956 102.93138 0.19 1718
1720 3 167.836929 75.4799947 102.939326 0.19 1719
1721 3 167.895757 75.9712722 102.812022 0.19 1720
1722 3 167.948054 76.441127 102.750728 0.19 1721
1723 3 158.806556 71.4861979 95.1997976 0.19 1649
1724 3 158.71985 71.2798621 95.5441475 0.19 1723
1725 3 158.559481 71.1610688 95.8846548 0.19 1724
1726 3 158.574938 71.100992 96.240209 0.19 1725
1727 3 158.798937 71.1549039 96.6145542 0.19 1726
1728 3 159.021363 71.0822007 96.9840853 0.19 1727
1729 3 159.089437 70.9493861 97.3392555 0.19 1728
1730 3 159.089514 70.7374847 97.6861895 0.19 1729
1731 3 159.098971 70.7815306 98.0403068 0.19 1730
1732 3 159.087229 70.8031311 98.3912577 0.19 1731
1733 3 159.061317 70.9351823 98.7431308 0.19 1732
1734 3 158.955839 70.987362 99.0859466 0.19 1733
1735 3 159.077123 71.0967709 99.4458107 0.19 1734
1736 3 159.114132 71.0751142 99.7951836 0.19 1735
1737 3 159.123069 71.0102783 100.140443 0.19 1736
1738 3 164.392105 69.8447473 93.0465454 0.19 1491
1739 3 164.71544 70.1345711 93.4379471 0.19 1738
1740 3 164.837007 70.366185 93.8115986 0.19 1739
1741 3 164.854014 70.4528942 94.1713505 0.19 1740
1742 3 164.804899 70.6032818 94.5287741 0.19 1741
1743 3 164.615876 70.6502039 94.8726612 0.19 1742
1744 3 164.547302 70.7723531 95.2267716 0.19 1743
1745 3 164.503098 70.773314 95.5775619 0.19 1744
1746 3 170.250128 65.6754458 89.6205036 0.19 1465
1747 3 170.018856 65.4640809 89.9376716 0.19 1746
1748 3 169.720897 65.1326601 90.2403219 0.19 1747
1749 3 169.589955 64.9335053 90.5654269 0.19 1748
1750 3 169.521919 64.7839565 90.8990385 0.19 1749
1751 3 169.475176 64.6511379 91.2355421 0.19 1750
1752 3 175.684059 66.7625664 86.6164112 0.19 639
1753 3 175.653307 66.7485641 86.9557622 0.19 1752
1754 3 175.615445 66.6780271 87.2900298 0.19 1753
1755 3 175.562393 66.6016731 87.6232097 0.19 1754
1756 3 175.47106 66.5646807 87.9578187 0.19 1755
1757 3 175.280509 66.6520238 88.2975279 0.19 1756
1758 3 175.302466 66.6849275 88.6466314 0.19 1757
1759 3 175.10343 66.7748572 88.9869054 0.19 1758
1760 3 174.984919 66.7459694 89.3222982 0.19 1759
1761 3 174.857456 66.6922293 89.6553513 0.19 1760
1762 3 174.622744 66.6829559 89.9860793 0.19 1761
1763 3 174.558558 66.873282 90.3452857 0.19 1762
1764 3 174.612053 67.1437755 90.7187258 0.19 1763
1765 3 174.847359 67.4556752 91.106664 0.19 1764
1766 3 175.030302 67.7725083 91.4913978 0.19 1765
1767 3 174.876783 68.06478 91.853038 0.19 1766
1768 3 174.497423 68.4185162 91.9903641 0.19 1767
1769 3 174.201148 68.7329222 92.2609523 0.19 1768
1770 3 173.701427 69.0149078 92.5650625 0.19 1769
1771 3 172.981951 69.2760646 92.8695387 0.19 1770
1772 3 173.788892 70.1105834 92.7654154 0.19 1771
1773 3 174.39571 70.7162895 92.7669007 0.19 1772
1774 3 174.923925 71.2278025 92.8092608 0.19 1773
1775 3 175.41715 71.6865553 92.8685852 0.19 1774
1776 3 175.885884 72.0821002 92.9373985 0.19 1775
1777 3 176.318318 72.3420397 93.0168285 0.19 1776
1778 3 176.680284 72.6932499 93.1491588 0.19 1777
1779 3 176.876337 73.1483829 93.0647587 0.19 1778
1780 3 176.716301 73.4552224 92.9449651 0.19 1779
1781 3 176.830003 73.5397545 93.0454195 0.19 1780
1782 3 176.876337 73.1483829 93.0647587 0.19 1781
1783 3 177.624385 73.1907827 93.2380089 0.19 1782
1784 3 178.188787 73.2114652 93.5078931 0.19 1783
1785 3 178.685605 73.3279135 93.7752154 0.19 1784
1786 3 179.156944 73.3239337 93.9063241 0.19 1785
1787 3 179.606997 73.1679091 93.9948927 0.19 1786
1788 3 180.021181 73.1055926 94.126512 0.19 1787
1789 3 180.343298 73.0469628 94.3966077 0.19 1788
1790 3 180.444559 73.0359418 94.7099875 0.19 1789
1791 3 180.443715 72.7632152 95.0157337 0.19 1790
1792 3 180.361645 72.5134908 95.3257322 0.19 1791
1793 3 180.135818 72.1663557 95.6211703 0.19 1792
1794 3 180.036607 71.9585774 95.9379475 0.19 1793
1795 3 179.986027 71.8119666 96.2633708 0.19 1794
1796 3 179.954395 71.70913 96.5936682 0.19 1795
1797 3 179.930677 71.6763194 96.9301095 0.19 1796
1798 3 179.912101 71.809912 97.2802202 0.19 1797
1799 3 172.588136 70.2608178 92.7839853 0.19 1771
1800 3 172.180676 70.8372854 92.8888007 0.19 1799
1801 3 171.813103 71.3011271 92.9586238 0.19 1800
1802 3 171.550195 71.7096967 93.0708337 0.19 1801
1803 3 171.557006 72.0630685 93.3461304 0.19 1802
1804 3 171.833101 72.3999566 93.6955016 0.19 1803
1805 3 172.194065 72.7131832 94.0705841 0.19 1804
1806 3 172.54141 72.9724567 94.4494876 0.19 1805
1807 3 172.763794 73.0940869 94.8148986 0.19 1806
1808 3 173.10446 73.3259239 95.1948145 0.19 1807
1809 3 173.504632 73.5468851 95.4502547 0.19 1808
1810 3 173.392209 73.6178696 95.5312008 0.19 1809
1811 3 173.10446 73.3259239 95.1948145 0.19 1810
1812 3 175.14449 67.9248184 92.2042658 0.19 1767
1813 3 175.228231 67.7315573 92.5394477 0.19 1812
1814 3 175.237903 67.4172476 92.8596444 0.19 1813
1815 3 175.225441 67.2232745 93.1886145 0.19 1814
1816 3 175.204968 67.0800693 93.5214235 0.19 1815
1817 3 175.182352 66.9688022 93.856799 0.19 1816
1818 3 175.160974 66.9025922 94.1960843 0.19 1817
1819 3 175.145167 66.9396399 94.5446644 0.19 1818
1820 3 175.127877 66.8127657 94.8785417 0.19 1819
1821 3 175.11686 66.5203306 95.1975925 0.19 1820
1822 3 175.142584 66.3226421 95.5263575 0.19 1821
1823 3 175.255256 66.1456476 95.8603994 0.19 1822
1824 3 175.111301 65.9026679 96.1760852 0.19 1823
1825 3 175.086473 65.9331512 96.5225683 0.19 1824
1826 3 175.162409 65.9633931 96.8730132 0.19 1825
1827 3 175.436938 66.1455959 97.2455682 0.19 1826
1828 3 176.18905 65.9738691 97.598865 0.19 1827
1829 3 176.779584 65.8150171 97.598128 0.19 1828
1830 3 177.30636 65.7811855 97.5928587 0.19 1829
1831 3 177.811129 65.8073678 97.5553487 0.19 1830
1832 3 178.31352 65.8887348 97.4254957 0.19 1831
1833 3 178.807422 65.9494931 97.3780135 0.19 1832
1834 3 179.300065 66.01823 97.3421815 0.19 1833
1835 3 179.79672 66.1318098 97.2589471 0.19 1834
1836 3 180.282761 66.2443075 97.3473344 0.19 1835
1837 3 180.777919 66.5641495 97.3458076 0.19 1836
1838 3 181.283662 66.9569284 97.1834544 0.19 1837
1839 3 181.79153 67.2330771 96.9529707 0.19 1838
1840 3 182.176335 66.955994 96.6111022 0.19 1839
1841 3 182.436509 66.6657826 96.270813 0.19 1840
1842 3 182.808599 66.363949 95.9623253 0.19 1841
1843 3 183.149641 66.0090125 95.7214775 0.19 1842
1844 3 183.306826 65.6352099 95.3277226 0.19 1843
1845 3 183.411323 65.1580685 94.7585876 0.19 1844
1846 3 183.906131 65.301349 94.4581951 0.19 1845
1847 3 184.376593 65.4226174 94.1547355 0.19 1846
1848 3 184.775842 65.4776819 93.8407173 0.19 1847
1849 3 184.987251 65.3561811 93.4974396 0.19 1848
1850 3 185.194272 65.2240225 93.1534855 0.19 1849
1851 3 185.575059 65.2366329 92.8372592 0.19 1850
1852 3 185.994575 65.2397754 92.5275301 0.19 1851
1853 3 186.358569 65.0701367 92.2087637 0.19 1852
1854 3 186.512285 64.8092682 91.9045197 0.19 1853
1855 3 186.580173 64.4816841 91.6826609 0.19 1854
1856 3 186.623906 64.1779013 91.3704294 0.19 1855
1857 3 186.658969 63.8812029 91.0281085 0.19 1856
1858 3 183.003578 64.543781 95.1024233 0.19 1845
1859 3 182.72911 64.0319364 95.2164282 0.19 1858
1860 3 182.313874 63.5315488 95.2636247 0.19 1859
1861 3 181.840762 63.0002907 95.3659934 0.19 1860
1862 3 181.36199 62.494384 95.377249 0.19 1861
1863 3 180.90125 61.9675397 95.3832231 0.19 1862
1864 3 180.526613 61.4786238 95.1411404 0.19 1863
1865 3 179.842917 60.8345845 94.7831203 0.19 1864
1866 3 179.325631 61.0974489 95.1350158 0.19 1865
1867 3 178.817444 60.6379265 95.0603374 0.19 1866
1868 3 179.262231 60.3564679 95.0752424 0.19 1867
1869 3 179.660166 60.1814611 95.1330764 0.19 1868
1870 3 179.938655 60.4468039 94.9982239 0.19 1869
1871 3 179.842917 60.8345845 94.7831203 0.19 1870
1872 3 178.312399 60.5378451 95.1106376 0.19 1867
1873 3 177.803304 60.3757564 95.234575 0.19 1872
1874 3 177.303038 60.1455684 95.2541836 0.19 1873
1875 3 176.819994 60.0728301 95.2639532 0.19 1874
1876 3 176.369002 60.1171076 95.2968163 0.19 1875
1877 3 175.995741 60.3541323 95.4088734 0.19 1876
1878 3 175.830661 60.7476561 95.3561569 0.19 1877
1879 3 175.674063 61.1519148 95.3607613 0.19 1878
1880 3 175.356866 61.5491848 95.3762415 0.19 1879
1881 3 182.247829 67.5103392 97.3436172 0.19 1839
1882 3 182.692844 67.7402723 97.7284587 0.19 1881
1883 3 183.107283 67.8343867 98.0970216 0.19 1882
1884 3 183.443132 67.5719911 98.4226954 0.19 1883
1885 3 183.569808 67.219098 98.7272674 0.19 1884
1886 3 183.632658 66.9733487 99.0397224 0.19 1885
1887 3 183.715758 66.718942 99.3512329 0.19 1886
1888 3 183.923622 66.3312556 99.6519048 0.19 1887
1889 3 183.993575 65.9465046 99.945363 0.19 1888
1890 3 184.013135 65.7257753 100.254868 0.19 1889
1891 3 184.022384 65.5758147 100.571606 0.19 1890
1892 3 184.051073 65.4739676 100.89425 0.19 1891
1893 3 184.148152 65.4452619 101.227858 0.19 1892
1894 3 183.943125 65.1484432 101.516174 0.19 1893
1895 3 175.445525 66.7389914 97.5624865 0.19 1827
1896 3 175.453883 67.1967471 97.7841928 0.19 1895
1897 3 175.453339 67.5489306 98.0951489 0.19 1896
1898 3 175.447908 67.8439087 98.4381451 0.19 1897
1899 3 175.435807 68.0727145 98.7890197 0.19 1898
1900 3 175.407866 68.1598262 99.132643 0.19 1899
1901 3 175.356673 68.3163396 99.4821988 0.19 1900
1902 3 175.233067 68.3937414 99.8225346 0.19 1901
1903 3 174.934225 68.5930408 100.164015 0.19 1902
1904 3 174.631638 68.834657 100.507413 0.19 1903
1905 3 174.487333 69.0791089 100.856814 0.19 1904
1906 3 174.352399 69.2624325 101.201314 0.19 1905
1907 3 174.086933 69.2593858 101.526981 0.19 1906
1908 3 173.905694 69.2133661 101.853248 0.19 1907
1909 3 173.644078 69.1996169 102.177709 0.19 1908
1910 3 173.493518 68.918224 102.489666 0.19 1909
1911 3 173.815416 68.5395833 102.80091 0.19 1910
1912 3 174.03849 68.3086791 103.103858 0.19 1911
1913 3 174.400071 68.1128877 103.376457 0.19 1912
1914 3 174.813338 67.853129 103.547506 0.19 1913
1915 3 175.2471 67.674833 103.802698 0.19 1914
1916 3 173.33263 69.2511254 102.711213 0.19 1910
1917 3 173.003393 69.6072098 102.79708 0.19 1916
1918 3 172.609776 69.9336465 102.827612 0.19 1917
1919 3 172.186556 70.1462857 102.830807 0.19 1918
1920 3 171.765274 70.4791491 102.831529 0.19 1919
1921 3 171.347395 70.8531084 102.82991 0.19 1920
1922 3 180.056018 66.9580085 84.5397188 0.19 629
1923 3 180.115177 66.9770635 84.8702421 0.19 1922
1924 3 180.058622 67.1783776 85.1919845 0.19 1923
1925 3 179.856606 67.4543822 85.4596108 0.19 1924
1926 3 179.82009 67.8220618 85.6098831 0.19 1925
1927 3 179.912711 68.2195058 85.7516121 0.19 1926
1928 3 179.744634 68.5678131 85.9483016 0.19 1927
1929 3 179.659384 68.9559588 86.0667968 0.19 1928
1930 3 193.377277 72.5325203 83.2664536 0.19 458
1931 3 193.234375 73.0384291 83.1971571 0.19 1930
1932 3 192.93333 73.3787819 83.2508334 0.19 1931
1933 3 192.659691 73.5154459 83.4673267 0.19 1932
1934 3 192.600296 73.7295332 83.77742 0.19 1933
1935 3 192.732413 73.9577271 84.1286166 0.19 1934
1936 3 192.769291 74.1331098 84.4779152 0.19 1935
1937 3 192.785004 74.1574643 84.8120611 0.19 1936
1938 3 194.402036 71.2690618 83.9088446 0.19 458
1939 3 194.847443 71.1607185 84.2589465 0.19 1938
1940 3 195.280542 71.4247059 84.3178741 0.19 1939
1941 3 195.723048 71.5351735 84.3592387 0.19 1940
1942 3 196.168405 71.587593 84.3939253 0.19 1941
1943 3 196.613873 71.6200761 84.4262544 0.19 1942
1944 3 196.53116 71.5266882 84.9329888 0.19 1943
1945 3 196.406754 71.2022681 85.261847 0.19 1944
1946 3 196.093699 70.8501102 85.4637349 0.19 1945
1947 3 195.705265 70.6585805 85.4933699 0.19 1946
1948 3 195.301502 70.449125 85.4110336 0.19 1947
1949 3 194.901653 70.4252557 85.210983 0.19 1948
1950 3 194.549671 70.450006 85.0462492 0.19 1949
1951 3 194.347064 70.5662293 84.7841451 0.19 1950
1952 3 194.536941 70.7806617 84.5151041 0.19 1951
1953 3 194.847443 71.1607185 84.2589465 0.19 1952
1954 3 201.481616 71.3428184 86.6037803 0.19 436
1955 3 201.214565 71.5498899 87.0174865 0.19 1954
1956 3 200.823868 71.7606651 87.3519743 0.19 1955
1957 3 200.390778 71.9374523 87.6035004 0.19 1956
1958 3 199.955776 72.0072453 87.6861945 0.19 1957
1959 3 199.519438 72.041179 87.7125209 0.19 1958
1960 3 156.398271 69.6198775 77.5987295 0.19 -1
1961 3 156.407497 69.5276939 77.9314655 0.19 1960
1962 3 156.417835 69.4814295 78.2667069 0.19 1961
1963 3 156.433187 69.5718162 78.6079908 0.19 1962
1964 3 156.413381 69.5610129 78.9441675 0.19 1963
1965 3 156.33262 69.5749827 79.2775407 0.19 1964
1966 3 156.10644 69.7641624 79.6073149 0.19 1965
1967 3 158.356334 66.285273 78.6440863 0.19 -1
1968 3 158.304472 66.2853958 78.9752788 0.19 1967
1969 3 158.207914 66.4169095 79.308556 0.19 1968
1970 3 157.928222 66.4834962 79.6231694 0.19 1969
1971 3 157.643652 66.6585118 79.9386808 0.19 1970
1972 3 157.468101 66.7623487 80.2496006 0.19 1971
1973 3 157.230151 67.0289475 80.5327859 0.19 1972
1974 3 157.081954 67.3685453 80.7472585 0.19 1973
1975 3 156.821701 67.7937016 80.7464737 0.19 1974
1976 3 156.567024 68.2412121 80.5397628 0.19 1975
1977 3 156.438575 68.532781 80.2679993 0.19 1976
1978 3 181.334572 72.5380336 81.495925 0.19 -1
1979 3 181.42662 72.5437044 81.8364334 0.19 1978
1980 3 181.625085 72.6662029 82.1972255 0.19 1979
1981 3 181.690589 72.675756 82.5367265 0.19 1980
1982 3 181.702983 72.6955506 82.8734345 0.19 1981
1983 3 181.68928 72.8592545 83.2226011 0.19 1982
1984 3 181.668271 73.0239277 83.57166 0.19 1983
1985 3 181.650642 73.0481936 83.9076992 0.19 1984
1986 3 164.449932 79.8513584 84.6562895 0.19 -1
1987 3 164.35756 79.77617 84.9887128 0.19 1986
1988 3 164.169212 79.7600803 85.314459 0.19 1987
1989 3 164.114634 79.9160275 85.6638588 0.19 1988
1990 3 164.106572 80.0794186 86.0185906 0.19 1989
1991 3 164.103932 80.0935184 86.3662866 0.19 1990
1992 3 165.884892 52.1425085 84.1940362 0.19 -1
1993 3 165.905781 52.196041 83.8936481 0.19 1992
1994 3 165.9228 52.2054317 83.6103844 0.19 1993
1995 3 165.950161 52.4991765 83.4184897 0.19 1994
1996 3 165.962717 52.8521872 83.3978585 0.19 1995
1997 3 165.946935 53.1972677 83.485673 0.19 1996
1998 3 165.860121 53.4586372 83.7277334 0.19 1997
1999 3 165.61723 53.5782651 84.0075433 0.19 1998
2000 3 165.498003 53.7987494 84.3289851 0.19 1999
2001 3 173.121107 49.7761307 86.4235455 0.19 -1
2002 3 172.965519 49.4430415 86.7065053 0.19 2001
2003 3 172.708794 49.3115098 87.0038004 0.19 2002
2004 3 172.626461 49.379281 87.3295509 0.19 2003
2005 3 172.631661 49.3878092 87.6433054 0.19 2004
2006 3 172.749668 49.4468676 87.9416136 0.19 2005
2007 3 173.09302 49.2898973 88.1547482 0.19 2006
2008 3 173.540643 49.2634855 88.1958033 0.19 2007
2009 3 174.031122 49.3165358 88.0734756 0.19 2008
2010 3 167.956979 45.6415432 86.2652202 0.19 -1
2011 3 167.817476 45.9223092 86.6105402 0.19 2010
2012 3 167.543953 46.1622154 86.9414184 0.19 2011
2013 3 167.342229 46.2781078 87.2639302 0.19 2012
2014 3 167.018816 46.4743933 87.5868311 0.19 2013
2015 3 166.724651 46.6225934 87.9068524 0.19 2014
2016 3 166.636128 46.5450232 88.2163011 0.19 2015
2017 3 166.667603 46.2500612 88.5083827 0.19 2016
2018 3 166.857878 45.9358001 88.8101886 0.19 2017
2019 3 166.932888 45.7879067 89.1231947 0.19 2018
2020 3 166.968109 45.7435216 89.4461146 0.19 2019
2021 3 166.99823 45.8425827 89.7874623 0.19 2020
2022 3 167.04784 45.8598573 90.120045 0.19 2021
2023 3 167.164217 45.8962898 90.4608194 0.19 2022
2024 3 167.461334 46.072185 90.8352166 0.19 2023
2025 3 164.200373 48.3391739 86.927066 0.19 -1
2026 3 164.189918 48.2187266 87.2394843 0.19 2025
2027 3 164.173937 48.0628044 87.5471946 0.19 2026
2028 3 164.139407 47.7991822 87.8401445 0.19 2027
2029 3 164.057709 47.6504129 88.1429162 0.19 2028
2030 3 163.847481 47.5499882 88.44113 0.19 2029
2031 3 163.760458 47.471025 88.7520404 0.19 2030
2032 3 163.706523 47.4144632 89.0685558 0.19 2031
2033 3 163.628052 47.403591 89.3891386 0.19 2032
2034 3 163.442289 47.5071522 89.7164829 0.19 2033
2035 3 163.416074 47.4971653 90.0421203 0.19 2034
2036 3 163.516282 47.4423075 90.3721077 0.19 2035
2037 3 163.378193 47.3779098 90.681465 0.19 2036
2038 3 163.313916 47.3068204 90.9958279 0.19 2037
2039 3 161.371228 65.0132525 88.5595622 0.19 -1
2040 3 161.476574 65.376107 88.825835 0.19 2039
2041 3 161.652023 65.7810565 88.9698952 0.19 2040
2042 3 162.0199 66.1978327 89.0963406 0.19 2041
2043 3 162.457094 66.6061915 89.2586926 0.19 2042
2044 3 162.930382 67.0927806 89.1997103 0.19 2043
2045 3 159.91884 67.7358386 99.3739309 0.19 -1
2046 3 159.904708 67.6457177 99.715757 0.19 2045
2047 3 159.892523 67.5708627 100.057462 0.19 2046
2048 3 159.885694 67.5404008 100.401002 0.19 2047
2049 3 159.892718 67.6272107 100.751255 0.19 2048
2050 3 159.886311 67.6003999 101.092685 0.19 2049
2051 3 159.87558 67.5360873 101.430396 0.19 2050
2052 3 158.301543 59.3394158 103.746508 0.19 -1
2053 3 158.143028 59.2878961 104.024202 0.19 2052
2054 3 157.830194 59.2780256 104.263048 0.19 2053
2055 3 157.473883 59.3649091 104.419 0.19 2054
2056 3 157.136535 59.6069253 104.679599 0.19 2055
2057 3 156.874254 59.9115031 104.960122 0.19 2056
2058 3 156.81513 60.2448807 105.19886 0.19 2057
2059 3 156.876038 60.6339765 105.2612 0.19 2058
2060 3 157.081005 60.9785424 105.459368 0.19 2059
2061 3 157.199091 61.3506654 105.587016 0.19 2060
