# Supplementary material for: Communication from Learned to Innate Olfactory Processing Centers Is Required for Memory Retrieval in Drosophila
Source: Neuron. 2018 Nov 7;100(3):651–668.e8. doi: 10.1016/j.neuron.2018.08.037 (PMC6226615; doi:10.1016/j.neuron.2018.08.037)
Supplement: Data S1. SWC Files Containing the EM and Light Microscopy Reconstructions of the Different Neurons Used in This Study [file mmc5.zip › Light_PD2a1_cell1_JRC_SS04956-20160624_19_C5-Aligned63xScale_c0.swc]

# SWC format file
# based on specifications at http://research.mssm.edu/cnic/swc.html
# Created by nat::write.neuron.swc
# PointNo Label X Y Z Radius Parent 
1 1 172.37499 35.9750644 89.4735691 0.19 -1
2 0 172.490225 35.9246109 89.7914852 0.19 1
3 0 172.718606 35.91394 90.1225026 0.19 2
4 0 172.80318 36.0148563 90.4608554 0.19 3
5 0 172.846759 36.0237038 90.7828188 0.19 4
6 0 172.889262 36.0397516 91.1056565 0.19 5
7 0 172.969548 36.1697566 91.4475743 0.19 6
8 0 173.184148 36.2378196 91.7878107 0.19 7
9 0 173.260696 36.3964215 92.1299746 0.19 8
10 0 173.290175 36.4977891 92.4533945 0.19 9
11 0 173.297819 36.734283 92.7772682 0.19 10
12 0 173.304278 37.0348644 93.0625461 0.19 11
13 0 173.327338 37.3912772 93.2310626 0.19 12
14 0 173.40541 37.7593893 93.3920364 0.19 13
15 0 173.630966 38.1060324 93.6470689 0.19 14
16 0 173.752183 38.4630308 93.8555285 0.19 15
17 0 173.900988 38.784502 94.1661821 0.19 16
18 0 174.231025 39.0794201 94.5241504 0.19 17
19 0 174.588397 39.3256265 94.891383 0.19 18
20 0 174.842497 39.4505324 95.2398079 0.19 19
21 0 175.243164 39.6717439 95.6125095 0.19 20
22 0 175.701768 39.8915243 95.987649 0.19 21
23 0 176.184006 40.0088553 96.346627 0.19 22
24 0 176.675596 40.226662 96.7176144 0.19 23
25 0 177.171988 40.4397589 97.0807588 0.19 24
26 0 177.670689 40.5366052 97.4097336 0.19 25
27 0 178.171273 40.6975052 97.7077801 0.19 26
28 0 178.67303 40.7566502 97.8868939 0.19 27
29 0 179.175572 40.754891 98.1063114 0.19 28
30 0 179.67982 40.7700709 98.2645552 0.19 29
31 0 180.18484 40.7946223 98.5025145 0.19 30
32 0 180.692336 40.9299219 98.7407486 0.19 31
33 0 181.201709 40.9761132 98.8404686 0.19 32
34 0 181.712383 40.9501263 98.8890603 0.19 33
35 0 182.222721 40.7934138 98.9241555 0.19 34
36 0 182.734569 40.725932 99.0327251 0.19 35
37 0 183.251452 40.748526 99.0152853 0.19 36
38 0 183.766012 40.7371416 99.1468004 0.19 37
39 0 184.282197 40.7448623 99.2533758 0.19 38
40 0 184.796878 40.7352115 99.4364 0.19 39
41 0 185.313573 40.7618186 99.5759255 0.19 40
42 0 185.828547 40.8047864 99.8077356 0.19 41
43 0 186.345712 40.9699259 100.062478 0.19 42
44 0 186.862932 41.0695863 100.233176 0.19 43
45 0 187.376922 41.1553445 100.487661 0.19 44
46 0 187.89205 41.377483 100.780808 0.19 45
47 0 188.406589 41.6073 101.043888 0.19 46
48 0 188.920768 41.7258382 101.176453 0.19 47
49 0 189.432502 41.8067469 101.306156 0.19 48
50 0 189.938238 41.8864246 101.556784 0.19 49
51 0 190.441963 42.1176049 101.876551 0.19 50
52 0 190.942082 42.3908695 102.216559 0.19 51
53 0 191.438249 42.6434186 102.545403 0.19 52
54 0 191.931374 42.7967015 102.817478 0.19 53
55 0 192.424876 42.6776859 102.927532 0 54
56 0 196.7107 45.1396197 103.886032 0.19 55
57 0 197.451509 45.7175813 104.095064 0.19 56
58 0 198.025286 46.0542207 104.294496 0.19 57
59 0 198.550652 46.494933 104.645278 0.19 58
60 0 199.123099 47.2065154 105.090598 0.19 59
61 0 199.939693 47.9459505 105.219121 0.19 60
62 0 200.535969 48.1630384 105.091069 0.19 61
63 0 201.037461 48.3746373 104.904113 0.19 62
64 0 201.494926 48.6850562 104.718685 0.19 63
65 0 201.942339 48.8936736 104.518046 0.19 64
66 0 202.380325 49.1032923 104.348959 0.19 65
67 0 202.801377 49.418514 104.289372 0.19 66
68 0 203.220311 49.7797405 104.155445 0.19 67
69 0 203.642514 50.0423601 103.981356 0.19 68
70 0 204.049893 50.3666947 103.839029 0.19 69
71 0 204.439566 50.5723109 103.754904 0.19 70
72 0 204.7736 50.8996096 103.597141 0.19 71
73 0 204.978849 51.1739536 103.377544 0.19 72
74 0 205.250255 51.533238 103.171017 0.19 73
75 0 205.452762 51.834427 102.942952 0.19 74
76 0 205.777665 52.2407655 102.761182 0.19 75
77 0 206.143513 52.655653 102.618392 0.19 76
78 0 206.510125 52.9912663 102.548903 0.19 77
79 0 206.851445 53.2215303 102.364174 0.19 78
80 0 207.074355 53.4746643 102.132896 0.19 79
81 0 207.38852 53.8622769 101.923046 0.19 80
82 0 207.702127 54.2684517 101.708785 0.19 81
83 0 207.922724 54.5948219 101.464161 0.19 82
84 0 208.255874 55.023826 101.247711 0.19 83
85 0 208.627545 55.4775791 101.035929 0.19 84
86 0 209.001652 55.9011023 100.814822 0.19 85
87 0 209.343911 56.2069384 100.566463 0.19 86
88 0 209.560016 56.5859933 100.313919 0.19 87
89 0 209.874876 56.8687908 100.052539 0.19 88
90 0 210.165815 57.2200347 99.7964499 0.19 89
91 0 210.312742 57.4708759 99.5083232 0.19 90
92 0 210.442508 57.7188765 99.2162641 0.19 91
93 0 210.664523 58.05931 98.943997 0.19 92
94 0 210.787911 58.3072147 98.6472382 0.19 93
95 0 210.914765 58.5555114 98.3490158 0.19 94
96 0 211.150387 58.8980023 98.0706144 0.19 95
97 0 211.315647 59.1461845 97.7711771 0.19 96
98 0 211.553326 59.3917088 97.4745771 0.19 97
99 0 211.661086 59.7437751 97.1811391 0.19 98
100 0 211.747793 59.9969791 96.8715098 0.19 99
101 0 211.876776 60.246601 96.5627256 0.19 100
102 0 212.153532 60.5847237 96.2723474 0.19 101
103 0 212.437784 60.8084825 95.9657516 0.19 102
104 0 212.573272 60.99606 95.6449508 0.19 103
105 0 212.671832 61.1743476 95.3201284 0.19 104
106 0 212.808221 61.3615398 94.9975118 0.19 105
107 0 213.095071 61.5853344 94.68557 0.19 106
108 0 213.379238 61.9201939 94.3845786 0.19 107
109 0 213.528349 62.1505742 94.0644448 0.19 108
110 0 213.668439 62.3454049 93.7393384 0.19 109
111 0 213.916488 62.5387426 93.4179665 0.19 110
112 0 214.082132 62.7694952 93.096798 0.19 111
113 0 214.308541 63.1070889 92.7889098 0.19 112
114 0 214.408086 63.3357578 92.4643922 0.19 113
115 0 214.458974 63.523342 92.1338367 0.19 114
116 0 214.490873 63.6971432 91.8013338 0.19 115
117 0 214.514923 63.8712247 91.4688553 0.19 116
118 0 214.53487 64.0605823 91.1381732 0.19 117
119 0 214.550882 64.296088 90.812621 0.19 118
120 0 214.55963 64.655184 90.5002876 0.19 119
121 0 214.574394 64.9462458 90.1815328 0.19 120
122 0 214.591705 65.3041542 89.8705497 0.19 121
123 0 214.635036 65.539812 89.5482165 0.19 122
124 0 214.730788 65.7347181 89.2240849 0.19 123
125 0 214.958237 65.9302387 88.9052309 0.19 124
126 0 215.118203 66.1661163 88.5892887 0.19 125
127 0 215.355549 66.5254172 88.2902884 0.19 126
128 0 215.508599 66.8241769 87.9831238 0.19 127
129 0 215.717184 67.210385 87.6887566 0.19 128
130 0 215.794605 67.5303076 87.3840338 0.19 129
131 0 215.807078 67.9545441 87.0901068 0.19 130
132 0 215.782887 68.3746687 86.7959544 0.19 131
133 0 215.715186 68.6811465 86.4885994 0.19 132
134 0 215.527798 69.0345369 86.1832525 0.19 133
135 0 215.459718 69.2661398 85.8694864 0.19 134
136 0 215.435826 69.4638164 85.5546768 0.19 135
137 0 215.42581 69.682149 85.244281 0.19 136
138 0 215.441978 69.6167352 84.9029252 0.19 137
139 0 215.467393 69.4411715 84.5516086 0.19 138
140 0 215.494838 69.2204581 84.2010111 0.19 139
141 0 215.519725 68.976469 83.8619113 0.19 140
142 0 215.535658 68.7098626 83.5559214 0.19 141
143 0 215.528028 68.4007328 83.33701 0.19 142
144 0 215.461646 68.1249684 83.0305351 0.19 143
145 0 215.24023 67.8556365 82.689292 0.19 144
146 0 215.252869 67.4302869 82.713224 0.19 145
147 0 215.249815 66.9661894 82.8046418 0.19 146
148 0 215.203999 66.5248442 82.7832091 0.19 147
149 0 215.043777 66.0559223 82.6704622 0.19 148
150 0 214.582423 65.4814078 82.3963794 0.19 149
151 0 215.258551 65.2166361 82.3966715 0.19 150
152 0 215.770638 65.0619352 82.4021442 0.19 151
153 0 216.225616 64.851635 82.4012835 0.19 152
154 0 216.649296 64.763001 82.4180162 0.19 153
155 0 217.061496 64.6963796 82.4526882 0.19 154
156 0 217.471588 64.5737852 82.5239275 0.19 155
157 0 217.889556 64.4006598 82.3725604 0.19 156
158 0 218.305362 64.2534998 82.1886075 0.19 157
159 0 218.708813 64.2356095 82.1290494 0.19 158
160 0 219.104033 64.3180184 82.1198098 0.19 159
161 0 219.487406 64.5715007 82.1378855 0.19 160
162 0 219.869306 64.8375417 82.1454629 0.19 161
163 0 220.259703 64.972732 82.0933932 0.19 162
164 0 220.652174 65.1019649 81.9157776 0.19 163
165 0 221.045228 65.2030432 81.7335666 0.19 164
166 0 221.440219 65.2259213 81.6621848 0.19 165
167 0 221.838277 65.1826826 81.6166252 0.19 166
168 0 222.243824 65.0194668 81.5381583 0.19 167
169 0 222.643142 64.9603385 81.3802813 0.19 168
170 0 223.047679 64.7950421 81.2828656 0.19 169
171 0 223.44418 64.7472245 81.1809715 0.19 170
172 0 223.837258 64.7599316 80.9607255 0.19 171
173 0 224.234696 64.6944045 80.6995737 0.19 172
174 0 224.624177 64.7336537 80.4795524 0.19 173
175 0 225.012746 64.765856 80.3776559 0.19 174
176 0 225.399664 64.8136961 80.2805186 0.19 175
177 0 225.782461 64.9158277 80.0798785 0.19 176
178 0 226.163285 65.023538 79.8716938 0.19 177
179 0 226.543408 65.0941349 79.7436036 0.19 178
180 0 226.91465 65.1895445 79.5561542 0.19 179
181 0 227.269598 65.2553124 79.41736 0.19 180
182 0 227.575083 65.3489963 79.1773962 0.19 181
183 0 227.758739 65.4149229 78.891515 0.19 182
184 0 228.014716 65.3781608 78.579375 0.19 183
185 0 228.195751 65.4517531 78.273969 0.19 184
186 0 228.493868 65.5697069 77.9751874 0.19 185
187 0 228.831175 65.702254 77.67865 0.19 186
188 0 229.169327 65.8344936 77.3820443 0.19 187
189 0 229.470955 65.9514699 77.0826789 0.19 188
190 0 229.662287 66.0230923 76.7749019 0.19 189
191 0 229.94659 65.9837809 76.454071 0.19 190
192 0 230.20624 66.0445626 76.1464096 0.19 191
193 0 230.325928 66.1197376 75.8380334 0.19 192
194 0 230.437767 66.148737 75.5233187 0.19 193
195 0 230.666272 66.0256584 75.1896938 0.19 194
196 0 230.838428 65.8787416 74.8516408 0.19 195
197 0 231.111673 65.825819 74.5284346 0.19 196
198 0 231.384955 65.6683719 74.1904813 0.19 197
199 0 231.529584 65.5031635 73.8496194 0.19 198
200 0 231.674844 65.4337795 73.5230674 0.19 199
201 0 231.978401 65.2582578 73.1857858 0.19 200
202 0 232.34137 65.058673 72.8511744 0.19 201
203 0 232.724048 64.8949697 72.5363358 0.19 202
204 0 233.106333 64.8650206 72.2792472 0.19 203
205 0 233.495781 64.7933139 72.1182614 0.19 204
206 0 233.89478 64.5943737 71.8861803 0.19 205
207 0 234.298992 64.331667 71.7047081 0.19 206
208 0 234.697555 64.1413483 71.4461425 0.19 207
209 0 235.085965 64.101157 71.207624 0.19 208
210 0 235.477391 64.0252061 71.0462518 0.19 209
211 0 235.876411 63.8253979 70.7952384 0.19 210
212 0 236.278903 63.571602 70.559874 0.19 211
213 0 236.684174 63.2822872 70.4617212 0.19 212
214 0 237.083902 63.0795974 70.4604429 0.19 213
215 0 237.481218 62.889563 70.2502411 0.19 214
216 0 237.87149 62.8022653 69.9793534 0.19 215
217 0 238.269195 62.5851606 69.671214 0.19 216
218 0 238.67004 62.3037378 69.3756237 0.19 217
219 0 239.073173 61.9625619 69.1553303 0.19 218
220 0 239.471294 61.6488009 68.8505572 0.19 219
221 0 239.86217 61.3429474 68.515949 0.19 220
222 0 240.236672 61.0371711 68.1763172 0.19 221
223 0 240.569836 60.727664 67.8513347 0.19 222
224 0 240.795871 60.4107558 67.5753536 0.19 223
225 0 241.126073 60.0773966 67.4378694 0.19 224
226 0 241.484976 59.8461675 67.3649349 0.19 225
227 0 241.848187 59.4881394 67.2775138 0.19 226
228 0 242.174598 59.1022654 67.1517428 0.19 227
229 0 242.387602 58.7652445 66.9259226 0.19 228
230 0 242.68775 58.4586164 66.7408994 0.19 229
231 0 242.973816 58.3455917 66.4769434 0.19 230
232 0 243.156142 58.1764955 66.1586525 0.19 231
233 0 243.405457 58.1048141 65.8350236 0.19 232
234 0 243.594834 57.9224581 65.4695222 0.19 233
235 0 243.902219 57.771198 65.0639133 0.19 234
236 2 244.258056 57.3628566 64.4982466 0.19 235
237 2 244.317989 57.3671912 64.1855421 0.19 236
238 2 244.443058 57.2333029 63.8524732 0.19 237
239 2 244.365233 57.1651125 63.5239321 0.19 238
240 2 244.393475 56.9448759 63.1714679 0.19 239
241 2 244.544658 56.6836035 62.809356 0.19 240
242 2 244.577416 56.4610726 62.433096 0.19 241
243 2 244.52824 55.9114239 61.9567535 0.19 242
244 2 244.33489 54.8092022 61.2709932 0.19 243
245 2 243.19582 54.8240485 61.2458848 0.19 244
246 2 244.33489 54.8092022 61.2709932 0.19 245
247 2 245.180278 55.0001939 62.1710135 0.19 246
248 2 245.742751 54.9997479 62.6301655 0.19 247
249 2 246.195866 54.9637048 62.8063687 0.19 248
250 2 246.608473 54.8635785 62.8653434 0.19 249
251 2 247.008904 54.6057153 62.8557307 0.19 250
252 2 247.401791 54.4249643 62.8350796 0.19 251
253 2 247.795106 54.1464059 62.7730239 0.19 252
254 2 248.185616 53.9849062 62.6751042 0.19 253
255 2 248.577155 53.7833887 62.4333714 0.19 254
256 2 248.967063 53.6862367 62.1626137 0.19 255
257 2 249.361043 53.4526699 61.8700657 0.19 256
258 2 249.756928 53.1938225 61.6182292 0.19 257
259 2 250.153208 52.9952104 61.5097589 0.19 258
260 2 250.554341 52.657205 61.4244426 0.19 259
261 2 250.956789 52.3297293 61.3426945 0.19 260
262 2 251.35634 52.1735348 61.2480558 0.19 261
263 2 251.756277 52.0274498 61.0333666 0.19 262
264 2 252.15173 52.0854119 60.8366311 0.19 263
265 2 252.545026 52.253233 60.7360018 0.19 264
266 2 252.944829 52.2023957 60.5401642 0.19 265
267 2 253.343483 52.2202852 60.4054606 0.19 266
268 2 253.739414 52.3155761 60.1840019 0.19 267
269 2 254.134187 52.432819 59.9284343 0.19 268
270 2 254.528277 52.5401064 59.6570467 0.19 269
271 2 254.921489 52.597022 59.3721251 0.19 270
272 2 255.312794 52.5139767 59.0622898 0.19 271
273 2 255.68144 52.5437171 58.7694755 0.19 272
274 2 256.001201 52.5701794 58.4744781 0.19 273
275 2 256.197406 52.4752766 58.1558182 0.19 274
276 2 256.455325 52.5107812 57.8604802 0.19 275
277 2 256.638629 52.5688616 57.5667217 0.19 276
278 2 256.938635 52.5748403 57.2679665 0.19 277
279 2 257.261878 52.3931 56.9389688 0.19 278
280 2 257.518788 52.1803957 56.6030579 0.19 279
281 2 257.552967 52.064013 56.2767567 0.19 280
282 2 257.809153 51.8065572 55.9347676 0.19 281
283 2 258.130331 51.4924282 55.5877457 0.19 282
284 2 258.424338 51.1510728 55.2414245 0.19 283
285 2 258.571856 50.7862326 54.9023315 0.19 284
286 2 258.708842 50.3896851 54.5975702 0.19 285
287 2 258.960592 49.9231144 54.3884496 0.19 286
288 2 259.15522 49.3976872 54.1303525 0.19 287
289 2 259.475913 48.6484509 53.9310032 0.19 288
290 2 259.737504 48.3831433 53.5879533 0.19 289
291 2 259.847285 48.2043629 53.2543297 0.19 290
292 2 259.904142 48.2986381 52.962191 0.19 291
293 2 259.999139 48.1414988 52.6315624 0.19 292
294 2 260.216395 47.9418613 52.2977617 0.19 293
295 2 260.362748 47.8558839 51.979822 0.19 294
296 2 260.597222 47.6726767 51.6492425 0.19 295
297 2 260.745543 47.5660087 51.3282 0.19 296
298 2 260.969193 47.3057866 50.9854616 0.19 297
299 2 261.084583 46.9898715 50.6307961 0.19 298
300 2 261.203081 47.555815 50.4147729 0.19 299
301 2 261.475443 48.0724447 50.1972445 0.19 300
302 2 261.812406 48.4316146 49.9599492 0.19 301
303 2 262.168703 48.8594676 49.740274 0.19 302
304 2 262.539721 49.1595086 49.5145873 0.19 303
305 2 262.91483 49.4979949 49.32923 0.19 304
306 2 263.307113 49.5896303 49.1913652 0.19 305
307 2 263.712282 49.5084788 48.9418892 0.19 306
308 2 264.13469 49.5260857 48.6780102 0.19 307
309 2 264.615487 49.5231527 48.4030927 0.19 308
310 2 265.253823 49.359892 48.1087149 0.19 309
311 2 265.973601 49.8943842 47.7417424 0.19 310
312 2 266.268894 50.1665898 47.4258034 0.19 311
313 2 266.446268 50.3306333 47.130479 0.19 312
314 2 266.695951 50.4341925 46.8483884 0.19 313
315 2 266.88221 50.4365249 46.5544692 0.19 314
316 2 267.191824 50.7110048 46.3221842 0.19 315
317 2 267.562246 50.9005983 46.0951049 0.19 316
318 2 267.976872 51.0490745 45.899783 0.19 317
319 2 268.462023 51.1577005 45.7929493 0.19 318
320 2 269.113186 51.1864419 45.9179108 0.19 319
321 2 269.750545 51.697668 45.8199268 0.19 320
322 2 270.241335 52.0529656 45.7579348 0.19 321
323 2 270.67143 52.5745388 45.6338067 0.19 322
324 2 271.083065 53.1507467 45.489969 0.19 323
325 2 271.082509 53.602731 46.0543309 0.19 324
326 2 271.07692 53.7864023 46.4575584 0.19 325
327 2 271.053136 54.0059478 46.8218165 0.19 326
328 2 270.986158 54.1237826 47.1489191 0.19 327
329 2 270.801437 54.3772452 47.4851268 0.19 328
330 2 270.719339 54.6923952 47.8369917 0.19 329
331 2 270.656863 55.0287441 48.1932353 0.19 330
332 2 270.550832 55.3687671 48.5472566 0.19 331
333 2 270.700758 55.7268557 48.9207742 0.19 332
334 2 270.698154 56.1657762 49.0730405 0.19 333
335 2 270.700871 56.5733543 49.29603 0.19 334
336 2 270.712106 57.0095103 49.4504415 0.19 335
337 2 270.750052 57.4442965 49.6087481 0.19 336
338 2 270.858968 57.8475063 49.8468008 0.19 337
339 2 271.148279 58.2789606 50.04039 0.19 338
340 2 271.506106 58.6840895 50.27344 0.19 339
341 2 271.883062 59.1058177 50.3921338 0.19 340
342 2 272.253047 59.4856975 50.4087886 0.19 341
343 2 272.581797 59.7260581 50.2348125 0.19 342
344 2 272.792232 59.9244019 49.9487924 0.19 343
345 2 273.098987 60.1573235 49.5425527 0.19 344
346 2 273.758171 60.8609341 49.6032145 0.19 345
347 2 274.262325 61.3144103 49.5118503 0.19 346
348 2 274.70588 61.8289553 49.4279802 0.19 347
349 2 275.125346 62.323559 49.4379942 0.19 348
350 2 275.529273 62.8242122 49.4484304 0.19 349
351 2 275.910243 63.3662307 49.3677329 0.19 350
352 2 276.24005 63.9036206 49.2876192 0.19 351
353 2 276.438566 64.3877218 49.3006771 0.19 352
354 2 276.705408 64.8606861 49.3421338 0.19 353
355 2 276.894146 65.3400733 49.3545404 0.19 354
356 2 277.194517 65.8672622 49.2731846 0.19 355
357 2 277.18504 65.8285113 48.9716829 0.19 356
358 2 277.168149 65.6226486 48.6404291 0.19 357
359 2 277.128648 65.3518137 48.2967594 0.19 358
360 2 277.028663 65.0553281 47.9458832 0.19 359
361 2 276.770179 64.7489163 47.5859918 0.19 360
362 2 276.51042 64.4570721 47.2285396 0.19 361
363 2 276.404695 64.223255 46.889369 0.19 362
364 2 276.34906 64.1345008 46.5810902 0.19 363
365 2 276.289864 63.9757002 46.2674097 0.19 364
366 2 276.169689 63.9096151 45.9863777 0.19 365
367 2 275.870152 63.742689 45.7283734 0.19 366
368 2 275.505779 63.6507516 45.6117391 0.19 367
369 2 275.124201 63.5622601 45.5448529 0.19 368
370 2 274.755723 63.4093693 45.4862426 0.19 369
371 2 274.443769 63.0599223 45.4029845 0.19 370
372 2 274.288134 62.6404026 45.3210717 0.19 371
373 2 274.133419 62.1868741 45.2416611 0.19 372
374 2 273.825055 61.7026358 45.1681738 0.19 373
375 2 273.465669 61.1864626 45.1389589 0.19 374
376 2 273.104215 60.733059 44.9648661 0.19 375
377 2 272.791453 60.2531545 44.8604992 0.19 376
378 2 272.624635 59.7590342 44.8389327 0.19 377
379 2 272.436949 59.2230874 44.9650211 0.19 378
380 2 272.44747 58.7287558 45.2087227 0.19 379
381 2 272.662153 58.3729511 45.623504 0.19 380
382 2 272.272576 58.0926685 45.7289479 0.19 381
383 2 271.900564 57.6811826 45.6955572 0.19 382
384 2 271.58127 57.2235231 45.6070506 0.19 383
385 2 271.401392 56.7612827 45.4933529 0.19 384
386 2 271.177791 56.3035895 45.3254256 0.19 385
387 2 271.097404 55.7755502 45.3334787 0.19 386
388 2 271.07061 55.2442966 45.3317543 0.19 387
389 2 271.066735 54.6542083 45.4027585 0.19 388
390 2 271.07094 54.0115603 45.4214216 0.19 389
391 2 271.083065 53.1507467 45.489969 0.19 390
392 2 271.276176 53.2193649 45.2168381 0.19 391
393 2 271.263876 53.2048649 44.9157587 0.19 392
394 2 271.448345 53.0057121 44.6028777 0.19 393
395 2 271.609564 52.7503693 44.291171 0.19 394
396 2 271.911838 52.5453139 44.0310956 0.19 395
397 2 272.253398 52.5139334 43.8865991 0.19 396
398 2 272.568341 52.5910735 43.6756193 0.19 397
399 2 272.77063 52.7004496 43.4299878 0.19 398
400 2 273.06929 52.8314998 43.1835569 0.19 399
401 2 273.36045 52.9609909 42.9318079 0.19 400
402 2 273.531758 53.0640727 42.6648439 0.19 401
403 2 273.760185 53.1225884 42.3940872 0.19 402
404 2 273.869675 53.0404333 42.0902906 0.19 403
405 2 273.973675 53.0956209 41.8094714 0.19 404
406 2 274.181701 53.2221724 41.5487856 0.19 405
407 2 274.296521 53.3921875 41.2886949 0.19 406
408 2 274.437814 53.6541603 41.0466177 0.19 407
409 2 274.34057 53.6332164 40.7382217 0.19 408
410 2 274.322483 53.7010232 40.4510883 0.19 409
411 2 274.369716 53.8032086 40.1749618 0.19 410
412 2 274.533554 53.9195172 39.9102005 0.19 411
413 2 274.570407 54.0104069 39.6316131 0.19 412
414 2 274.520491 54.0439973 39.3365986 0.19 413
415 2 274.336889 53.9304517 39.0056571 0.19 414
416 2 274.251498 53.9514157 38.7056269 0.19 415
417 2 274.1818 54.0053596 38.4125916 0.19 416
418 2 274.060901 54.0231784 38.1091969 0.19 417
419 2 273.770493 53.8988864 37.7670533 0.19 418
420 2 273.435933 53.906788 37.4440073 0.19 419
421 2 273.136322 53.9686477 37.1328029 0.19 420
422 2 272.985487 54.0612135 36.8393579 0.19 421
423 2 273.320806 58.5390268 45.4259364 0.19 381
424 2 273.82177 58.6929534 45.2424292 0.19 423
425 2 274.25794 58.8386267 45.1334264 0.19 424
426 2 274.653849 59.0955347 44.9591866 0.19 425
427 2 274.997993 59.1046354 44.7066534 0.19 426
428 2 275.224725 59.1920724 44.4509763 0.19 427
429 2 275.564124 59.3206663 44.2103653 0.19 428
430 2 275.946867 59.4692652 43.9883445 0.19 429
431 2 276.346634 59.637002 43.8074308 0.19 430
432 2 276.753835 59.8423405 43.7316178 0.19 431
433 2 277.163355 60.2671186 43.6574784 0.19 432
434 2 277.574748 60.7216065 43.6740432 0.19 433
435 2 277.293357 66.2395799 49.4929971 0.19 356
436 2 277.489479 66.6752088 49.5835269 0.19 435
437 2 277.564117 67.1657068 49.5395943 0.19 436
438 2 277.59389 67.6441586 49.51307 0.19 437
439 2 277.608339 68.1607046 49.4017079 0.19 438
440 2 277.449435 68.6814024 49.2104179 0.19 439
441 2 277.132868 69.167628 49.0237641 0.19 440
442 2 276.756588 69.5606989 48.8680013 0.19 441
443 2 276.35746 69.7081232 48.7994422 0.19 442
444 2 275.94971 69.7663765 48.7669613 0.19 443
445 2 275.538907 69.8033769 48.7558896 0.19 444
446 2 275.127348 69.8665595 48.7732568 0.19 445
447 2 274.71622 70.0301949 48.8547598 0.19 446
448 2 274.30545 70.1710827 48.7511685 0.19 447
449 2 277.768303 68.4477563 49.64316 0.19 439
450 2 278.08665 68.7227392 49.7783104 0.19 449
451 2 278.465498 68.8280898 49.8495503 0.19 450
452 2 278.867753 68.8614872 49.9113368 0.19 451
453 2 279.279464 68.8483988 50.0089565 0.19 452
454 2 279.693616 68.8974413 49.9522895 0.19 453
455 2 280.109562 68.9207256 49.9400414 0.19 454
456 2 280.526296 68.9341918 49.9442444 0.19 455
457 2 280.94341 68.9442471 49.9537015 0.19 456
458 2 273.190781 60.2355445 49.2636937 0.19 345
459 2 273.378266 60.2691559 48.9824023 0.19 458
460 2 273.441391 60.1459916 48.6665765 0.19 459
461 2 273.443556 60.075723 48.356672 0.19 460
462 2 273.390515 59.8642622 48.0181287 0.19 461
463 2 273.229924 59.6345049 47.668934 0.19 462
464 2 273.212918 59.5176386 47.3457209 0.19 463
465 2 273.326263 59.2742061 47.0014266 0.19 464
466 2 273.273837 58.9743382 46.6203876 0.19 465
467 2 273.004732 58.6572787 46.1788308 0.19 466
468 2 272.662153 58.3729511 45.623504 0.19 467
469 2 268.693237 51.4765944 45.2561419 0.19 320
470 2 268.289409 51.7379335 44.8222121 0.19 469
471 2 267.911582 52.1486529 44.5042918 0.19 470
472 2 267.603811 52.550445 44.2247699 0.19 471
473 2 267.478538 52.7758222 43.9423225 0.19 472
474 2 267.41993 52.933561 43.6585642 0.19 473
475 2 267.378636 53.064779 43.3736396 0.19 474
476 2 267.322222 53.1840243 43.0862843 0.19 475
477 2 267.20267 53.2939154 42.7925991 0.19 476
478 2 266.908651 53.3878264 42.4822873 0.19 477
479 2 266.556869 53.4765621 42.1664994 0.19 478
480 2 266.648531 53.3001474 41.8388606 0.19 479
481 2 266.835878 53.3179456 41.5539155 0.19 480
482 2 266.912084 53.3979014 41.2713681 0.19 481
483 2 266.960693 53.5030135 40.9913503 0.19 482
484 2 267.037417 53.6213498 40.7163938 0.19 483
485 2 267.225793 53.7540003 40.4539425 0.19 484
486 2 267.317298 53.8799217 40.1824875 0.19 485
487 2 266.18332 53.3575336 42.3480379 0.19 479
488 2 265.830843 53.2688748 42.4657632 0.19 487
489 2 265.547186 53.1525704 42.6732692 0.19 488
490 2 265.439379 53.037146 42.9278144 0.19 489
491 2 265.390315 52.921975 43.1981182 0.19 490
492 2 264.949445 49.4838528 47.6134484 0.19 310
493 2 264.766728 49.5236911 47.2289027 0.19 492
494 2 264.53772 49.4034721 46.8605158 0.19 493
495 2 264.428268 49.4004942 46.5352462 0.19 494
496 2 264.343918 49.3966298 46.2179123 0.19 495
497 2 264.215056 49.2731668 45.8812019 0.19 496
498 2 264.307995 49.3054612 45.5836515 0.19 497
499 2 264.334641 49.3884286 45.2909733 0.19 498
500 2 264.336189 49.4906924 45.0001866 0.19 499
501 2 264.328456 49.6002161 44.7101904 0.19 500
502 2 264.317833 49.7122269 44.4205748 0.19 501
503 2 264.538261 48.554059 47.8655673 0.19 310
504 2 264.277351 47.8775788 47.9060728 0.19 503
505 2 264.175054 47.2600878 48.0554515 0.19 504
506 2 264.093649 46.6914692 48.2485927 0.19 505
507 2 263.915907 46.2107778 48.4643515 0.19 506
508 2 263.822749 45.9672868 48.7268003 0.19 507
509 2 263.704295 45.8341936 49.007435 0.19 508
510 2 263.425486 45.7958068 49.2966912 0.19 509
511 2 263.086006 45.9532384 49.6150364 0.19 510
512 2 266.398853 49.3002247 48.3846719 0.19 310
513 2 267.086886 49.196339 48.5375479 0.19 512
514 2 267.60766 48.9130493 48.6888104 0.19 513
515 2 268.054182 48.7417762 48.749706 0.19 514
516 2 268.47547 48.4815716 48.7513792 0.19 515
517 2 268.879721 48.3283406 48.7424083 0.19 516
518 2 269.273456 48.0979416 48.6830203 0.19 517
519 2 269.651374 47.8960518 48.8452936 0.19 518
520 2 269.979788 47.6071058 49.0733937 0.19 519
521 2 270.161795 47.5144609 49.3546551 0.19 520
522 2 270.380334 47.1594202 49.6083742 0.19 521
523 2 270.429658 46.7599245 49.8486075 0.19 522
524 2 270.332375 46.5215402 50.1069662 0.19 523
525 2 270.374326 46.3576275 50.3866308 0.19 524
526 2 270.188267 46.1932505 50.6524756 0.19 525
527 2 269.970926 46.0163134 50.9148335 0.19 526
528 2 269.886622 45.8018651 51.1794804 0.19 527
529 2 269.837664 45.4565384 51.4253468 0.19 528
530 2 269.746031 45.2427505 51.6898157 0.19 529
531 2 269.50701 45.0688051 51.9523864 0.19 530
532 2 269.262084 44.9135466 52.2179943 0.19 531
533 2 269.146214 44.7743308 52.4936791 0.19 532
534 2 265.659126 50.0098299 49.1601019 0.19 310
535 2 266.052824 50.4034574 49.5542681 0.19 534
536 2 266.666505 51.2230835 49.6047642 0.19 535
537 2 267.146247 51.7236054 49.7819278 0.19 536
538 2 267.57387 52.0165362 49.8669057 0.19 537
539 2 267.977157 52.3691271 49.9164317 0.19 538
540 2 268.373609 52.6281482 49.8719508 0.19 539
541 2 268.769918 52.9083687 49.9454591 0.19 540
542 2 269.163597 53.1050022 49.8166239 0.19 541
543 2 269.556972 53.2707644 49.6125184 0.19 542
544 2 269.950904 53.4265161 49.3838131 0.19 543
545 2 270.202086 54.0266616 49.2280366 0.19 544
546 2 270.321073 54.6050297 49.090118 0.19 545
547 2 270.443588 55.1480047 49.0335843 0.19 546
548 2 270.700758 55.7268557 48.9207742 0.19 547
549 2 270.004583 53.0431198 49.0952432 0.19 544
550 2 270.111008 52.6323301 48.881667 0.19 549
551 2 270.366014 52.2611155 48.6094304 0.19 550
552 2 270.01822 52.0368773 48.2417891 0.19 551
553 2 269.725545 51.9773692 47.9005406 0.19 552
554 2 269.608549 51.935263 47.5612862 0.19 553
555 2 269.560875 51.7503909 47.169194 0.19 554
556 2 269.535136 51.6011189 46.6961334 0.19 555
557 2 269.113186 51.1864419 45.9179108 0.19 556
558 2 270.315307 52.1312205 46.4671223 0.19 557
559 2 270.738026 51.5632937 46.7053251 0.19 558
560 2 271.556692 51.5078236 47.0565825 0.19 559
561 2 270.738026 51.5632937 46.7053251 0.19 560
562 2 271.416177 51.4072148 47.4070339 0.19 561
563 2 271.93428 51.3865936 47.8917866 0.19 562
564 2 272.396371 51.5698369 48.3294877 0.19 563
565 2 272.798511 51.5129258 48.2324179 0.19 564
566 2 273.197635 51.3699638 48.0066667 0.19 565
567 2 273.58837 51.3268519 47.7537296 0.19 566
568 2 273.96395 51.1910081 47.4700975 0.19 567
569 2 274.295392 51.1549515 47.1983936 0.19 568
570 2 274.515508 51.032918 46.9158862 0.19 569
571 2 274.84751 51.0602793 46.6976742 0.19 570
572 2 275.224588 51.1143398 46.5740463 0.19 571
573 2 275.616472 51.2200329 46.3898725 0.19 572
574 2 276.014982 51.333477 46.2096926 0.19 573
575 2 276.41753 51.4187499 46.1018155 0.19 574
576 2 276.818086 51.5332018 45.9278643 0.19 575
577 2 277.215192 51.6427388 45.7630153 0.19 576
578 2 277.603175 51.7087462 45.6917331 0.19 577
579 2 277.960728 51.7711094 45.6138809 0.19 578
580 2 278.236178 51.866838 45.4235508 0.19 579
581 2 278.301554 51.9454968 45.18146 0.19 580
582 2 278.227376 51.9643056 44.9238365 0.19 581
583 2 277.944593 51.8199273 44.6708488 0.19 582
584 2 277.585522 51.7460889 44.5522273 0.19 583
585 2 277.20065 51.6952064 44.4778976 0.19 584
586 2 271.999073 51.4658349 48.5382918 0.19 564
587 2 271.600507 51.4080527 48.7052826 0.19 586
588 2 271.19595 51.4877614 48.7462093 0.19 587
589 2 270.783934 51.8136968 48.7337513 0.19 588
590 2 270.366014 52.2611155 48.6094304 0.19 589
591 2 266.109467 50.2158035 50.0234723 0.19 535
592 2 266.195355 50.0758412 50.3847999 0.19 591
593 2 266.382798 49.962276 50.7111556 0.19 592
594 2 266.448828 49.8553291 51.0146591 0.19 593
595 2 266.44617 49.7669929 51.3108949 0.19 594
596 2 266.358876 49.7282569 51.6082204 0.19 595
597 2 266.482792 49.8445842 51.9410329 0.19 596
598 2 266.551158 49.8423325 52.2512618 0.19 597
599 2 261.157454 46.4835276 50.583883 0.19 299
600 2 261.281324 45.9632403 50.5664835 0.19 599
601 2 261.558718 45.4026286 50.6375558 0.19 600
602 2 261.833523 44.8428564 50.6400796 0.19 601
603 2 261.962053 44.2011554 50.6374609 0.19 602
604 2 262.052076 43.3284484 50.7030184 0.19 603
605 2 262.128357 42.8585542 50.6606108 0.19 604
606 2 262.262453 42.4118006 50.6530929 0.19 605
607 2 262.570856 42.0317272 50.7511981 0.19 606
608 2 262.933528 41.9279396 50.8279642 0.19 607
609 2 263.31581 41.9738494 50.9432424 0.19 608
610 2 263.689011 42.3135 50.9066318 0.19 609
611 2 263.219368 42.7904779 50.7735523 0.19 610
612 2 262.706513 43.1610175 50.7371639 0.19 611
613 2 262.052076 43.3284484 50.7030184 0.19 612
614 2 264.09219 42.0590786 50.8254306 0.19 610
615 2 264.48552 42.01384 50.722786 0.19 614
616 2 264.882314 41.9859517 50.7620667 0.19 615
617 2 265.285329 41.9211989 50.9601089 0.19 616
618 2 265.689575 41.8482532 51.204981 0.19 617
619 2 266.092094 41.7874673 51.431674 0.19 618
620 2 266.489226 41.7715317 51.5572124 0.19 619
621 2 259.854253 48.1639191 54.3646065 0.19 289
622 2 260.163498 47.9326441 54.7185074 0.19 621
623 2 260.298982 47.838495 55.0440556 0.19 622
624 2 260.384826 47.9161892 55.3782988 0.19 623
625 2 260.518835 47.8802824 55.6894969 0.19 624
626 2 260.421553 47.8084258 55.9853561 0.19 625
627 2 260.387182 47.7756694 56.2885024 0.19 626
628 2 260.370702 47.8806382 56.6139424 0.19 627
629 2 260.367727 47.8668046 56.9207765 0.19 628
630 2 244.320301 53.906878 60.818168 0.19 246
631 2 244.260595 53.4287255 60.4314943 0.19 630
632 2 244.091906 53.2576403 60.0895509 0.19 631
633 2 244.026887 53.0758383 59.7488804 0.19 632
634 2 243.994236 53.0581624 59.433802 0.19 633
635 2 244.553097 56.6535185 64.8974191 0.19 236
636 2 244.733616 55.9960867 65.177353 0.19 635
637 2 244.960828 55.3603077 65.3995614 0.19 636
638 2 245.061172 54.7506615 65.5603249 0.19 637
639 2 245.117892 54.1971986 65.6017744 0.19 638
640 2 245.176534 53.6401124 65.6408157 0.19 639
641 2 245.28561 53.0185259 65.7922233 0.19 640
642 2 245.541029 52.3669877 65.9885067 0.19 641
643 2 245.803004 51.7017506 66.2006041 0.19 642
644 2 245.938182 51.0291533 66.4155916 0.19 643
645 2 246.559681 51.1377772 66.1492424 0.19 644
646 2 247.035557 51.1940624 65.9001498 0.19 645
647 2 247.458373 51.0944626 65.7057463 0.19 646
648 2 247.861372 51.0917257 65.7350845 0.19 647
649 2 248.259423 50.8271355 65.6373612 0.19 648
650 2 248.659255 50.3855606 65.6773776 0.19 649
651 2 249.058191 49.9899915 65.6708078 0.19 650
652 2 249.456319 49.7511237 65.680483 0.19 651
653 2 249.857353 49.4214171 65.7061028 0.19 652
654 2 250.260192 49.1739749 65.8424247 0.19 653
655 2 250.664361 48.9066668 65.9222367 0.19 654
656 2 251.068006 48.8502522 66.0946089 0.19 655
657 2 251.475124 48.5761961 66.1467763 0.19 656
658 2 245.555815 50.9258732 66.5911136 0.19 644
659 2 245.172767 50.8806636 66.6528039 0.19 658
660 2 244.791038 50.8482252 66.6672015 0.19 659
661 2 244.413185 50.7952086 66.6532205 0.19 660
662 2 244.044969 50.6669138 66.6009852 0.19 661
663 2 243.700771 50.3318119 66.4619692 0.19 662
664 2 243.420385 49.81236 66.4735179 0.19 663
665 2 243.302932 49.2822853 66.4298628 0.19 664
666 2 243.233537 48.7460018 66.364625 0.19 665
667 2 243.146967 48.2049817 66.2907213 0.19 666
668 2 242.962254 47.6588184 66.2131413 0.19 667
669 2 242.885555 47.1101175 66.1344986 0.19 668
670 2 242.849833 46.5585304 66.0560191 0.19 669
671 2 242.830678 46.0028936 65.9800998 0.19 670
672 2 242.822174 45.4401008 65.9126597 0.19 671
673 2 242.830834 44.8618792 65.8689833 0.19 672
674 2 242.88191 44.2465293 65.8890767 0.19 673
675 2 243.044776 43.706215 65.7860076 0.19 674
676 2 243.115325 43.2420819 65.5445934 0.19 675
677 2 246.089716 51.0216855 66.9193973 0.19 644
678 2 246.001992 50.8105941 67.2521813 0.19 677
679 2 245.967558 50.3450656 67.4554886 0.19 678
680 2 245.942273 49.840215 67.512895 0.19 679
681 2 245.897925 49.3136374 67.5601054 0.19 680
682 2 245.788808 48.7639489 67.7235636 0.19 681
683 2 245.889522 48.3412161 67.9545816 0.19 682
684 2 245.908174 47.7835821 68.181807 0.19 683
685 2 245.859928 47.230489 68.4157528 0.19 684
686 2 245.695152 46.8294018 68.6750756 0.19 685
687 2 245.633288 46.3560941 68.9250319 0.19 686
688 2 245.612999 46.0418042 69.2007055 0.19 687
689 2 245.608264 45.7394528 69.4787815 0.19 688
690 2 245.607747 45.3131249 69.7373338 0.19 689
691 2 245.612407 45.0407951 70.0208314 0.19 690
692 2 245.620297 44.8159855 70.31244 0.19 691
693 2 245.631912 44.5796687 70.6026302 0.19 692
694 2 245.65091 44.2613588 70.8797138 0.19 693
695 2 245.687248 43.7088138 71.1178214 0.19 694
696 2 245.778419 43.0722598 71.3408745 0.19 695
697 2 246.018597 42.4169631 71.5594433 0.19 696
698 0 214.159248 65.714978 82.4019151 0.19 150
699 0 213.744657 65.7964684 82.3893585 0.19 698
700 0 213.333047 65.8184266 82.3650474 0.19 699
701 0 212.922676 65.8136796 82.3239544 0.19 700
702 0 212.513972 65.788442 82.2446761 0.19 701
703 0 212.109858 65.7284427 82.0680735 0.19 702
704 0 211.69095 65.8494001 81.9958736 0.19 703
705 0 211.27531 65.8873226 81.9351976 0.19 704
706 0 210.861577 65.892112 81.846887 0.19 705
707 0 210.451228 65.8802085 81.6645986 0.19 706
708 0 210.045277 65.720312 81.5440979 0.19 707
709 0 209.632606 65.6638537 81.429449 0.19 708
710 0 209.218911 65.6673825 81.2292294 0.19 709
711 0 208.804932 65.6181719 81.0822605 0.19 710
712 0 208.396447 65.4804159 80.8656965 0.19 711
713 3 208.005015 65.1275691 80.3881945 0.19 712
714 3 208.377367 65.1868667 80.0890606 0.19 713
715 3 208.694482 65.1630714 79.7797005 0.19 714
716 3 208.828529 65.2944278 79.480214 0.19 715
717 3 208.931065 65.1829459 79.1621636 0.19 716
718 3 209.081276 64.996197 78.8608296 0.19 717
719 3 209.406267 64.8288057 78.6272517 0.19 718
720 3 209.788709 64.7796548 78.5538894 0.19 719
721 3 210.192152 64.7830698 78.5421045 0.19 720
722 3 210.60201 64.8257857 78.555503 0.19 721
723 3 211.010906 64.9338313 78.5832375 0.19 722
724 3 211.411139 65.1980953 78.6291219 0.19 723
725 3 211.843479 64.877373 78.6276417 0.19 724
726 3 212.271016 64.6233393 78.6420502 0.19 725
727 3 212.685704 64.5711274 78.7043357 0.19 726
728 3 213.089994 64.6523355 78.8547502 0.19 727
729 3 213.500266 64.6531247 78.8724746 0.19 728
730 3 213.916832 64.5588216 78.7542329 0.19 729
731 3 214.324144 64.5371704 78.7106343 0.19 730
732 3 214.7218 64.5500757 78.6777307 0.19 731
733 3 215.100769 64.5940605 78.6029671 0.19 732
734 3 215.434278 64.6967373 78.392687 0.19 733
735 3 215.653581 64.8175697 78.126636 0.19 734
736 3 215.980288 64.9513808 77.8468148 0.19 735
737 3 216.34133 65.0895176 77.5624009 0.19 736
738 3 211.109838 65.6438826 78.5032784 0.19 724
739 3 210.943393 66.0237851 78.5439884 0.19 738
740 3 210.768966 66.4393503 78.4413046 0.19 739
741 3 210.43551 66.7827054 78.360378 0.19 740
742 3 210.047893 67.0134954 78.2018995 0.19 741
743 3 209.633386 67.2559151 78.1405699 0.19 742
744 3 209.217306 67.3691931 78.0972679 0.19 743
745 3 207.743372 64.6971508 80.3752056 0.19 713
746 3 207.62337 64.2554577 80.4172648 0.19 745
747 3 207.507036 63.7671103 80.5985404 0.19 746
748 3 207.265761 63.2777473 80.8277092 0.19 747
749 3 207.073907 62.8506822 81.0876374 0.19 748
750 3 207.15938 62.6136711 81.3924755 0.19 749
751 3 207.188568 62.4412143 81.7043289 0.19 750
752 3 207.198658 62.2897617 82.0188868 0.19 751
753 3 207.551543 65.4631493 80.7988598 0.19 713
754 3 207.115503 65.5974352 80.9322278 0.19 753
755 3 206.685087 65.6806795 80.9463 0.19 754
756 3 206.254512 65.8108167 80.8812882 0.19 755
757 3 205.818576 66.13254 80.6990547 0.19 756
758 3 205.468647 66.4692694 80.825507 0.19 757
759 3 205.219704 66.8819341 80.7468978 0.19 758
760 3 204.838141 67.2560211 80.6562899 0.19 759
761 3 204.390525 67.5801026 80.4464029 0.19 760
762 3 203.873965 67.667115 80.2055922 0.19 761
763 3 203.199718 67.6165462 79.7206595 0.19 762
764 3 202.753417 68.0276595 79.4941717 0.19 763
765 3 202.308229 68.3413245 79.3388189 0.19 764
766 3 201.873602 68.4860661 79.0829313 0.19 765
767 3 201.444026 68.501497 78.8117574 0.19 766
768 3 200.996808 68.7031706 78.6401366 0.19 767
769 3 200.541879 68.9088151 78.3804189 0.19 768
770 3 200.055487 69.223777 78.1138914 0.19 769
771 3 199.50704 69.4606529 77.868722 0.19 770
772 3 198.805301 69.3539276 77.693199 0.19 771
773 3 198.454726 69.8586915 77.4070992 0.19 772
774 3 197.771546 70.3440856 77.099073 0.19 773
775 3 196.53073 70.7938848 76.7531749 0.19 774
776 3 196.597591 71.6050405 76.369877 0.19 775
777 3 196.333932 72.1601769 76.0965699 0.19 776
778 3 195.946875 72.524078 75.9512347 0.19 777
779 3 195.525155 72.6838536 75.77213 0.19 778
780 3 195.087697 72.7133601 75.7191572 0.19 779
781 3 194.642585 72.6711688 75.7708133 0.19 780
782 3 194.19669 72.6581958 75.7023936 0.19 781
783 3 193.746744 72.5812841 75.7854252 0.19 782
784 3 193.296837 72.509398 75.8269472 0.19 783
785 3 192.846535 72.4055644 75.9009693 0.19 784
786 3 192.402188 72.3138598 75.8056278 0.19 785
787 3 191.964004 72.0683302 75.7875604 0.19 786
788 3 191.514097 71.8705508 75.9097042 0.19 787
789 3 191.063018 71.6753156 76.0192464 0.19 788
790 3 190.621978 71.4404047 75.9504298 0.19 789
791 3 190.176865 71.384509 75.7159449 0.19 790
792 3 189.730662 71.3869655 75.4259155 0.19 791
793 3 190.092437 71.4769612 75.1479588 0.19 792
794 3 190.349266 71.4998011 74.8660006 0.19 793
795 3 190.748312 71.3689643 74.6067344 0.19 794
796 3 191.194882 71.2086323 74.4310623 0.19 795
797 3 191.643644 71.1140268 74.4837254 0.19 796
798 3 192.100005 71.0543015 74.4750763 0.19 797
799 3 192.567875 70.9260352 74.3622523 0.19 798
800 3 193.026576 70.8593968 74.3537872 0.19 799
801 3 193.484474 70.7460741 74.4072494 0.19 800
802 3 193.949866 70.4325189 74.5424794 0.19 801
803 3 194.419278 70.0879018 74.6024215 0.19 802
804 3 189.185402 71.3541674 75.3707529 0.19 792
805 3 188.550857 71.3351794 75.2955606 0.19 804
806 3 187.649727 71.3594977 75.1606346 0.19 805
807 3 186.037165 71.4985426 74.8644136 0.19 806
808 3 185.340818 70.8113375 74.5026645 0.19 807
809 3 184.806485 70.2713974 74.256971 0.19 808
810 3 184.345922 69.8188483 73.9661213 0.19 809
811 3 183.930378 69.3760535 73.7338216 0.19 810
812 3 183.577668 68.8771175 73.7223893 0.19 811
813 3 183.406747 68.4139394 73.6942018 0.19 812
814 3 185.167207 71.94852 75.2558004 0.19 807
815 3 184.43133 72.3372947 75.405045 0.19 814
816 3 183.58505 72.6894186 75.4581426 0.19 815
817 3 183.728614 73.086121 74.9878243 0.19 816
818 3 183.551655 73.1984089 74.5863185 0.19 817
819 3 183.326373 73.0848099 74.2046297 0.19 818
820 3 183.246852 72.9964647 73.8557963 0.19 819
821 3 183.190187 73.1591811 73.542528 0.19 820
822 3 183.111626 73.2131054 73.2191403 0.19 821
823 3 182.916313 73.1082162 72.8709268 0.19 822
824 3 182.827566 73.107444 72.5430802 0.19 823
825 3 184.156168 73.3946819 75.6923504 0.19 816
826 3 184.437638 73.9717429 75.6813842 0.19 825
827 3 184.73019 74.4784527 75.6835488 0.19 826
828 3 184.897511 74.9592782 75.6166743 0.19 827
829 3 185.128826 75.3762579 75.6828521 0.19 828
830 3 185.241531 75.7932958 75.5532759 0.19 829
831 3 185.373504 76.1107963 75.3676862 0.19 830
832 3 185.64625 76.5408699 75.25109 0.19 831
833 3 185.901629 76.9531143 75.3123846 0.19 832
834 3 185.986195 77.4120806 75.2187112 0.19 833
835 3 186.013838 77.8635305 75.1444539 0.19 834
836 3 186.051184 78.3504596 74.9738653 0.19 835
837 3 186.166528 78.8468407 74.8042816 0.19 836
838 3 186.053708 79.2973806 74.6897962 0.19 837
839 3 186.095235 79.784932 74.5185296 0.19 838
840 3 186.366024 80.2854489 74.3868445 0.19 839
841 3 186.719124 80.7510937 74.3855038 0.19 840
842 3 187.099416 81.2040091 74.4276341 0.19 841
843 3 183.100175 72.9500514 75.4467761 0.19 816
844 3 182.621989 73.1050235 75.4237961 0.19 843
845 3 182.13708 73.3602344 75.4092811 0.19 844
846 3 181.65293 73.6016452 75.392011 0.19 845
847 3 181.178024 73.6990363 75.3600641 0.19 846
848 3 185.831166 71.1009955 75.6467458 0.19 807
849 3 185.471184 70.7334208 75.9694548 0.19 848
850 3 185.037265 70.5009099 76.2368578 0.19 849
851 3 184.576224 70.3334613 76.4425176 0.19 850
852 3 184.109318 70.2261422 76.5177951 0.19 851
853 3 183.638327 70.1265307 76.5765611 0.19 852
854 3 183.161177 69.9901225 76.7166978 0.19 853
855 3 182.68651 69.8431118 76.8041476 0.19 854
856 3 182.209977 69.5933511 76.9661579 0.19 855
857 3 181.727172 69.5788407 77.1323557 0.19 856
858 3 181.262228 69.5236833 77.1515526 0.19 857
859 3 180.82311 69.4277149 77.0828489 0.19 858
860 3 180.424649 69.141952 77.2132243 0.19 859
861 3 180.147957 68.9705561 77.4381666 0.19 860
862 3 179.736399 68.8505966 77.6663742 0.19 861
863 3 179.274715 68.8252787 77.8495788 0.19 862
864 3 178.799298 69.032317 77.8938289 0.19 863
865 3 178.322124 69.3025174 77.8451035 0.19 864
866 3 177.853007 69.5278582 77.6586941 0.19 865
867 3 177.378742 69.8763185 77.5078781 0.19 866
868 3 176.891796 70.2068792 77.5662698 0.19 867
869 3 176.412802 70.575003 77.5835321 0.19 868
870 3 175.949799 70.9627513 77.5876957 0.19 869
871 3 175.526917 71.3687647 77.5956692 0.19 870
872 3 175.208471 71.8063455 77.6301714 0.19 871
873 3 174.688438 72.2789382 77.6932121 0.19 872
874 3 173.935733 72.8655858 77.8638539 0.19 873
875 3 173.891943 73.0553589 77.3386683 0.19 874
876 3 173.773623 73.2135081 76.930147 0.19 875
877 3 173.447687 73.38891 76.5489236 0.19 876
878 3 173.048261 73.677941 76.1852606 0.19 877
879 3 172.651427 73.8447685 75.8199322 0.19 878
880 3 172.32471 73.9673133 75.4619097 0.19 879
881 3 172.208348 74.0751222 75.1280528 0.19 880
882 3 172.176358 74.1616248 74.8033842 0.19 881
883 3 172.186949 74.1999041 74.4812778 0.19 882
884 3 172.240803 74.1152 74.1570041 0.19 883
885 3 172.365466 74.1553068 73.8494998 0.19 884
886 3 172.674416 74.2478848 73.5673093 0.19 885
887 3 172.983724 74.3557315 73.286833 0.19 886
888 3 173.109887 74.4559691 72.9855204 0.19 887
889 3 173.166841 74.5371139 72.675672 0.19 888
890 3 173.199376 74.5687855 72.3602973 0.19 889
891 3 173.22796 74.4709775 72.036264 0.19 890
892 3 173.248349 74.477781 71.719045 0.19 891
893 3 174.042105 73.5098996 78.1437399 0.19 874
894 3 174.29041 74.031341 78.3226082 0.19 893
895 3 174.470233 74.4813228 78.4966373 0.19 894
896 3 174.786756 74.9826033 78.4875719 0.19 895
897 3 175.089766 75.4570223 78.5242941 0.19 896
898 3 175.231941 75.9121384 78.5588221 0.19 897
899 3 173.439015 72.66846 78.3341788 0.19 874
900 3 172.949982 72.5294052 78.6838808 0.19 899
901 3 172.469883 72.4536421 78.9903057 0.19 900
902 3 172.009596 72.5092097 79.2870259 0.19 901
903 3 171.601593 72.4519835 79.5690379 0.19 902
904 3 171.325643 72.3656704 79.8446334 0.19 903
905 3 170.921236 72.2790643 80.0634537 0.19 904
906 3 170.472856 72.247677 80.168603 0.19 905
907 3 170.005345 72.2648022 80.3163913 0.19 906
908 3 169.540009 72.4877067 80.3777375 0.19 907
909 3 195.822385 70.333753 77.0744354 0.19 775
910 3 195.276417 70.1034762 77.2069913 0.19 909
911 3 194.795978 69.9045858 77.3146728 0.19 910
912 3 194.35536 69.6846089 77.2263604 0.19 911
913 3 193.93193 69.5511783 77.2437419 0.19 912
914 3 193.552837 69.4064938 77.4165173 0.19 913
915 3 193.298157 69.2571075 77.6394048 0.19 914
916 3 192.920305 69.0680876 77.824373 0.19 915
917 3 192.502233 68.8018842 77.8773963 0.19 916
918 3 192.058508 68.6441716 77.9324267 0.19 917
919 3 191.60225 68.4784641 78.0776585 0.19 918
920 3 191.144113 68.2957166 78.1793537 0.19 919
921 3 190.684868 67.9562493 78.3725901 0.19 920
922 3 190.216682 67.69692 78.6198269 0.19 921
923 3 189.745192 67.4195991 78.8885057 0.19 922
924 3 189.27404 67.0085477 79.1668865 0.19 923
925 3 188.794943 66.6367389 79.5008612 0.19 924
926 3 188.309178 66.0967481 79.9431867 0.19 925
927 3 187.549531 65.7621523 79.8433661 0.19 926
928 3 186.965345 65.6219467 79.7582207 0.19 927
929 3 186.450422 65.592756 79.6356216 0.19 928
930 3 185.967524 65.7013441 79.3861069 0.19 929
931 3 185.499383 65.5687182 79.0623364 0.19 930
932 3 189.053857 66.3668789 80.2677801 0.19 926
933 3 189.623669 66.4944809 80.4861347 0.19 932
934 3 190.120697 66.5611999 80.7837454 0.19 933
935 3 190.586865 66.7047027 81.1093436 0.19 934
936 3 191.047631 66.7233307 81.3912487 0.19 935
937 3 191.509702 66.7137276 81.5623897 0.19 936
938 3 191.970311 66.6262792 81.761688 0.19 937
939 3 192.437417 66.4552166 81.8394916 0.19 938
940 3 192.900376 66.4082238 81.8898631 0.19 939
941 3 193.360943 66.4015702 81.9311318 0.19 940
942 3 188.209225 66.2199575 80.4815607 0.19 926
943 3 188.04823 66.2729372 80.8775759 0.19 942
944 3 187.679924 66.4263164 81.21015 0.19 943
945 3 187.235856 66.577452 81.4797559 0.19 944
946 3 186.774237 66.6216977 81.6241596 0.19 945
947 3 186.309853 66.6536097 81.821202 0.19 946
948 3 185.872569 66.8731077 81.9828685 0.19 947
949 3 185.513135 67.1264368 82.2576629 0.19 948
950 3 185.37854 67.4104254 82.5893593 0.19 949
951 3 185.362958 67.7024199 82.9446867 0.19 950
952 3 185.480342 67.9892198 83.3137635 0.19 951
953 3 185.400401 68.2076137 83.666034 0.19 952
954 3 185.074364 68.2763564 83.9880908 0.19 953
955 3 184.672361 68.4305798 84.315331 0.19 954
956 3 184.303076 68.5700647 84.6433059 0.19 955
957 3 184.108592 68.5792139 84.9686119 0.19 956
958 3 196.708172 71.4503035 77.5565093 0.19 775
959 3 196.715957 71.8668051 78.061915 0.19 958
960 3 196.595776 72.1801488 78.417081 0.19 959
961 3 196.261131 72.4220957 78.6196492 0.19 960
962 3 195.856758 72.5751301 78.5444274 0.19 961
963 3 195.421237 72.6975602 78.4576735 0.19 962
964 3 194.966016 72.9360695 78.303319 0.19 963
965 3 194.512532 73.036579 78.2221821 0.19 964
966 3 194.056082 73.1264108 78.1643291 0.19 965
967 3 193.589735 73.3234121 78.1033453 0.19 966
968 3 193.130828 73.4512483 77.9633681 0.19 967
969 3 192.66768 73.5528323 77.9473378 0.19 968
970 3 192.188915 73.7620563 78.07176 0.19 969
971 3 191.706702 74.0324767 78.1366733 0.19 970
972 3 191.226816 74.2648099 78.1944115 0.19 971
973 3 190.758322 74.3222159 78.2911844 0.19 972
974 3 190.292937 74.4102424 78.2465789 0.19 973
975 3 189.816093 74.5400182 78.3627305 0.19 974
976 3 189.347201 74.5864284 78.4343054 0.19 975
977 3 188.874512 74.6332524 78.5691008 0.19 976
978 3 188.423091 74.4709554 78.5815818 0.19 977
979 3 187.966437 74.3817657 78.5656008 0.19 978
980 3 187.507555 74.316303 78.5425863 0.19 979
981 3 187.047599 74.2497128 78.5274666 0.19 980
982 3 186.587201 74.1568878 78.5435177 0.19 981
983 3 186.126786 73.9871481 78.6458739 0.19 982
984 3 185.676049 73.7230746 78.6623113 0.19 983
985 3 185.216866 73.5559852 78.691727 0.19 984
986 3 184.753852 73.3634615 78.8035883 0.19 985
987 3 184.298397 73.1068096 78.8351341 0.19 986
988 3 183.832949 72.9901093 78.9002871 0.19 987
989 3 183.358468 72.9436584 79.1048031 0.19 988
990 3 182.904046 72.6587276 79.3373306 0.19 989
991 3 182.469784 72.4238468 79.5966002 0.19 990
992 3 182.103589 72.1607443 79.866367 0.19 991
993 3 181.451393 71.7151805 80.0988883 0.19 992
994 3 181.005442 71.4892583 80.1679411 0.19 993
995 3 180.58348 71.0847012 80.3486645 0.19 994
996 3 180.234773 70.6797103 80.5844675 0.19 995
997 3 180.088506 70.4551336 80.8723771 0.19 996
998 3 180.018344 70.298103 81.1800003 0.19 997
999 3 179.973315 70.1632188 81.4944452 0.19 998
1000 3 180.724279 70.4822029 81.77221 0.19 999
1001 3 181.304207 70.707549 81.8853372 0.19 1000
1002 3 181.817498 71.0173772 81.9066807 0.19 1001
1003 3 182.317969 71.2514356 81.7770083 0.19 1002
1004 3 182.527167 71.6100279 81.4806779 0.19 1003
1005 3 182.475229 71.7465709 81.1271311 0.19 1004
1006 3 182.096886 71.6844078 80.6817418 0.19 1005
1007 3 181.451393 71.7151805 80.0988883 0.19 1006
1008 3 182.768091 71.4792659 82.0785306 0.19 1003
1009 3 183.228663 71.5805229 82.2792982 0.19 1008
1010 3 183.688158 71.6125314 82.5403373 0.19 1009
1011 3 184.148319 71.6780813 82.7637895 0.19 1010
1012 3 184.610272 71.9151793 82.815189 0.19 1011
1013 3 185.084323 72.1032636 82.6662537 0.19 1012
1014 3 185.561189 72.274666 82.4508093 0.19 1013
1015 3 185.867857 72.2441935 82.231511 0.19 1014
1016 3 185.97574 72.4407424 82.1182817 0.19 1015
1017 3 186.007228 72.5324347 82.2728497 0.19 1016
1018 3 185.561189 72.274666 82.4508093 0.19 1017
1019 3 185.99519 72.5185104 82.9306888 0.19 1018
1020 3 186.439962 72.7835434 83.1713892 0.19 1019
1021 3 186.896877 72.8882105 83.3328724 0.19 1020
1022 3 187.365283 73.02143 83.2205557 0.19 1021
1023 3 187.836741 73.1651251 83.0054114 0.19 1022
1024 3 188.308032 73.3118697 82.755776 0.19 1023
1025 3 179.468723 70.2399818 81.9238222 0.19 999
1026 3 178.986619 70.2414731 82.1418218 0.19 1025
1027 3 178.521436 70.2172952 82.4076943 0.19 1026
1028 3 178.10644 70.3047438 82.7063837 0.19 1027
1029 3 177.832104 70.3229476 83.0175435 0.19 1028
1030 3 177.445907 70.4045977 83.3284458 0.19 1029
1031 3 177.065243 70.3623109 83.6305419 0.19 1030
1032 3 176.808324 70.3145922 83.94316 0.19 1031
1033 3 176.441576 70.3300349 84.2530185 0.19 1032
1034 3 176.098352 70.1531198 84.5494847 0.19 1033
1035 3 175.936932 70.2006747 84.8799345 0.19 1034
1036 3 175.818064 70.2048223 85.210829 0.19 1035
1037 3 175.646986 70.2881355 85.5445475 0.19 1036
1038 3 175.748562 70.262183 85.891681 0.19 1037
1039 3 175.772232 70.1778649 86.2282155 0.19 1038
1040 3 175.765996 70.0710424 86.5609635 0.19 1039
1041 3 175.748345 69.9554961 86.8925299 0.19 1040
1042 3 175.726683 69.8367507 87.2239398 0.19 1041
1043 3 198.665538 68.9822783 78.0587148 0.19 772
1044 3 198.810745 68.9031035 78.2443444 0.19 1043
1045 3 198.950862 69.13277 78.0940178 0.19 1044
1046 3 198.805301 69.3539276 77.693199 0.19 1045
1047 3 202.962437 67.0177899 80.1339005 0.19 763
1048 3 202.905831 66.4847675 80.4053619 0.19 1047
1049 3 202.960369 66.0135224 80.5354877 0.19 1048
1050 3 203.162647 65.5382472 80.6987975 0.19 1049
1051 3 203.271407 65.0966312 80.7583952 0.19 1050
1052 3 203.716302 64.9849237 80.5542557 0.19 1051
1053 3 204.150483 65.0253902 80.4761015 0.19 1052
1054 3 204.576446 65.2398425 80.4163419 0.19 1053
1055 3 205.006152 65.4180703 80.2430754 0.19 1054
1056 3 204.71886 65.4417968 79.8999227 0.19 1055
1057 3 204.567573 65.3809799 79.5564813 0.19 1056
1058 3 204.378784 65.4582387 79.2263542 0.19 1057
1059 3 204.388603 65.6474326 78.9213739 0.19 1058
1060 3 204.601196 66.0155272 78.6491042 0.19 1059
1061 3 205.415958 65.8395211 80.3139642 0.19 1055
1062 3 205.818576 66.13254 80.6990547 0.19 1061
1063 3 202.852906 64.7322341 80.6430221 0.19 1051
1064 3 202.431803 64.428291 80.4857342 0.19 1063
1065 3 202.000336 64.1879572 80.5196122 0.19 1064
1066 3 201.570009 63.9169256 80.4941049 0.19 1065
1067 3 201.13499 63.7794019 80.4601852 0.19 1066
1068 3 200.69852 63.6616541 80.4155768 0.19 1067
1069 3 200.263059 63.4697895 80.3473847 0.19 1068
1070 3 199.823087 63.4534268 80.2656848 0.19 1069
1071 3 199.380573 63.6231537 80.1215948 0.19 1070
1072 3 198.93659 63.636184 80.0720066 0.19 1071
1073 3 198.490241 63.5331674 80.0999729 0.19 1072
1074 3 198.048416 63.3602538 79.951482 0.19 1073
1075 3 197.597594 63.2734854 79.8736065 0.19 1074
1076 3 197.13435 63.218344 79.822039 0.19 1075
1077 3 196.643964 63.1728052 79.7788421 0.19 1076
1078 3 196.085688 63.1253927 79.7345105 0.19 1077
1079 3 195.351433 63.0631252 79.678515 0.19 1078
1080 3 195.330244 63.6060111 80.1006559 0.19 1079
1081 3 195.319743 64.0776947 80.2162908 0.19 1080
1082 3 195.317827 64.5289274 80.0914854 0.19 1081
1083 3 195.322064 64.8699911 79.8675197 0.19 1082
1084 3 195.326831 65.322149 79.6351249 0.19 1083
1085 3 195.338036 65.797758 79.4277792 0.19 1084
1086 3 195.370722 66.2347572 79.3039516 0.19 1085
1087 3 195.471988 66.6530454 79.0919247 0.19 1086
1088 3 195.30075 66.9042127 78.8133173 0.19 1087
1089 3 194.891115 62.6813338 79.8191338 0.19 1079
1090 3 194.430655 62.5013997 79.8686831 0.19 1089
1091 3 193.968296 62.3853899 79.910613 0.19 1090
1092 3 193.501293 62.2601979 80.0207568 0.19 1091
1093 3 193.03641 62.1629683 80.0273358 0.19 1092
1094 3 192.572125 62.0413349 79.9703136 0.19 1093
1095 3 192.10887 61.8194841 79.8258731 0.19 1094
1096 3 191.636798 61.6394131 79.84942 0.19 1095
1097 3 191.166773 61.4888708 79.78171 0.19 1096
1098 3 190.69935 61.2682353 79.5879217 0.19 1097
1099 3 190.227772 61.1295844 79.4745693 0.19 1098
1100 3 189.768673 61.1896111 79.1254866 0.19 1099
1101 3 187.873272 60.3038626 78.2601303 0.19 1100
1102 3 188.742023 61.1289519 78.0713162 0.19 1101
1103 3 189.002162 61.6022165 77.8108817 0.19 1102
1104 3 188.904402 62.0855008 77.5327946 0.19 1103
1105 3 188.803616 61.9925849 77.1049403 0.19 1104
1106 3 188.590832 62.1317792 76.6165178 0.19 1105
1107 3 188.037318 62.5280633 75.8944441 0.19 1106
1108 3 187.987479 63.0329467 75.4238262 0.19 1107
1109 3 187.848837 63.3795309 75.0570203 0.19 1108
1110 3 187.939391 63.8651743 74.7739438 0.19 1109
1111 3 187.856299 64.3648307 74.5161314 0.19 1110
1112 3 187.970365 64.8923498 74.3191541 0.19 1111
1113 3 187.908896 65.3685518 74.2090396 0.19 1112
1114 3 187.614052 65.8359691 74.0229478 0.19 1113
1115 3 187.248865 66.2810231 73.8682801 0.19 1114
1116 3 186.906691 66.6701571 73.8843455 0.19 1115
1117 3 186.721848 67.0242948 74.0722924 0.19 1116
1118 3 186.680731 67.4539489 73.958703 0.19 1117
1119 3 186.593035 67.7756871 73.9910204 0.19 1118
1120 3 186.38461 67.8858807 74.1524019 0.19 1119
1121 3 186.343573 67.637387 74.2826395 0.19 1120
1122 3 186.430995 67.3152379 74.2504214 0.19 1121
1123 3 186.721848 67.0242948 74.0722924 0.19 1122
1124 3 187.270374 62.6857368 75.8732371 0.19 1107
1125 3 186.681292 62.6834541 75.8456765 0.19 1124
1126 3 186.158707 62.5812597 75.817612 0.19 1125
1127 3 185.65801 62.3392646 75.7942105 0.19 1126
1128 3 185.16599 62.2188046 75.8367436 0.19 1127
1129 3 184.691375 62.2731554 75.7049767 0.19 1128
1130 3 184.22123 62.5093649 75.6135735 0.19 1129
1131 3 183.756547 62.7861217 75.4518847 0.19 1130
1132 3 183.283745 62.893571 75.35481 0.19 1131
1133 3 182.827799 63.1884083 75.0902357 0.19 1132
1134 3 182.367843 63.2915783 74.8593019 0.19 1133
1135 3 181.903491 63.2600606 74.7779033 0.19 1134
1136 3 181.45067 63.1242664 74.7965751 0.19 1135
1137 3 181.036164 62.8092298 74.9655693 0.19 1136
1138 3 180.759576 62.60624 75.2166315 0.19 1137
1139 3 180.850489 62.4797842 75.5151173 0.19 1138
1140 3 181.331888 62.5805486 75.5906042 0.19 1139
1141 3 181.811555 62.7232522 75.7119657 0.19 1140
1142 3 182.286089 62.9899675 75.9701279 0.19 1141
1143 3 182.790036 63.160983 75.6867545 0.19 1142
1144 3 183.283745 62.893571 75.35481 0.19 1143
1145 3 181.789718 63.2575032 76.3012585 0.19 1142
1146 3 181.28309 63.0873776 76.5854006 0.19 1145
1147 3 180.935839 62.7690583 76.2058678 0.19 1146
1148 3 180.709951 62.5201854 75.8404242 0.19 1147
1149 3 180.850489 62.4797842 75.5151173 0.19 1148
1150 3 181.258856 62.9773303 76.9014998 0.19 1146
1151 3 180.749351 62.8074093 77.1865877 0.19 1150
1152 3 180.283353 63.4659436 77.1349071 0.19 1151
1153 3 179.816073 63.9665325 76.971769 0.19 1152
1154 3 179.332221 64.3225076 76.839865 0.19 1153
1155 3 178.825623 64.5123352 76.5983764 0.19 1154
1156 3 178.247593 64.6740031 76.3560167 0.19 1155
1157 3 177.477216 64.9176218 76.2193724 0.19 1156
1158 3 177.128781 64.4811105 76.0460626 0.19 1157
1159 3 176.921605 64.0968619 75.773505 0.19 1158
1160 3 176.629878 63.7068241 75.4833229 0.19 1159
1161 3 176.42984 63.299483 75.2721453 0.19 1160
1162 3 176.103654 62.793532 75.2820629 0.19 1161
1163 3 175.85252 62.2779367 75.2773957 0.19 1162
1164 3 175.438558 61.6725282 75.2914301 0.19 1163
1165 3 174.982251 60.9668829 75.0910918 0.19 1164
1166 3 175.330527 61.3726808 74.8164146 0.19 1165
1167 3 175.485423 61.5922969 74.5171466 0.19 1166
1168 3 175.572852 61.7351527 74.2083659 0.19 1167
1169 3 175.651277 61.8343987 73.8956986 0.19 1168
1170 3 175.770672 61.879896 73.5806955 0.19 1169
1171 3 176.022529 61.8081955 73.2620731 0.19 1170
1172 3 176.160833 61.8261538 72.9455729 0.19 1171
1173 3 174.809104 60.5332456 74.9390159 0.19 1165
1174 3 174.447591 59.9907957 74.9864572 0.19 1173
1175 3 174.080086 59.3872225 75.0296612 0.19 1174
1176 3 173.356933 58.5539878 75.1479031 0.19 1175
1177 3 173.571734 58.5694441 74.6775475 0.19 1176
1178 3 173.431837 58.3345943 74.339146 0.19 1177
1179 3 173.28304 57.9776819 74.1670737 0.19 1178
1180 3 173.00081 57.5743025 74.0236791 0.19 1179
1181 3 172.824767 57.1928427 73.8227669 0.19 1180
1182 3 172.56805 56.7710406 73.7093163 0.19 1181
1183 3 172.497483 56.3560706 73.6247767 0.19 1182
1184 3 172.568352 55.9634779 73.5171523 0.19 1183
1185 3 172.839682 55.5181026 73.6230542 0.19 1184
1186 3 173.147587 55.081033 73.7506959 0.19 1185
1187 3 173.367394 54.721661 73.7326602 0.19 1186
1188 3 173.745459 54.5109782 73.586128 0.19 1187
1189 3 174.154281 54.5197014 73.4963915 0.19 1188
1190 3 174.474442 54.6079947 73.6728747 0.19 1189
1191 3 174.542984 54.5072921 73.9279984 0.19 1190
1192 3 174.463645 54.2284808 74.2028252 0.19 1191
1193 3 174.220619 54.0375298 74.4953329 0.19 1192
1194 3 174.102824 53.8943207 74.8002169 0.19 1193
1195 3 174.031729 53.7688975 75.1097346 0.19 1194
1196 3 173.975777 53.6492689 75.4207468 0.19 1195
1197 3 173.092825 57.7866147 75.4002364 0.19 1176
1198 3 172.647553 57.2304351 75.6606026 0.19 1197
1199 3 172.142 56.9158028 75.935975 0.19 1198
1200 3 171.614216 56.6816797 76.2150208 0.19 1199
1201 3 171.067709 56.445215 76.4129949 0.19 1200
1202 3 170.521509 56.1265579 76.5249212 0.19 1201
1203 3 170.012309 55.9923886 76.4163344 0.19 1202
1204 3 169.497838 55.8326475 76.3206358 0.19 1203
1205 3 168.976084 55.5256732 76.1751155 0.19 1204
1206 3 168.469078 55.2322391 75.9013933 0.19 1205
1207 3 167.969616 55.009426 75.6014703 0.19 1206
1208 3 167.47831 54.9823745 75.3497936 0.19 1207
1209 3 166.97642 55.0413285 75.2370605 0.19 1208
1210 3 166.479712 55.2770393 75.1865811 0.19 1209
1211 3 165.98139 55.5269775 75.1549822 0.19 1210
1212 3 165.473372 55.640167 75.1195914 0.19 1211
1213 3 172.428866 56.9849619 76.6627053 0.19 1200
1214 3 173.103006 57.3075633 76.8434812 0.19 1213
1215 3 173.780516 57.4948537 76.8740958 0.19 1214
1216 3 174.636172 57.6904184 76.7572252 0.19 1215
1217 3 175.427416 57.8292379 76.2742137 0.19 1216
1218 3 175.938495 57.7906197 75.8871991 0.19 1217
1219 3 176.179667 57.8129296 75.5421424 0.19 1218
1220 3 176.359067 57.8070117 75.2103175 0.19 1219
1221 3 176.622573 57.6557955 74.8749168 0.19 1220
1222 3 176.735978 57.4868967 74.5351871 0.19 1221
1223 3 176.806952 57.4571931 74.2075883 0.19 1222
1224 3 174.407456 58.4632045 76.5131376 0.19 1216
1225 3 174.356986 59.0717645 76.2895306 0.19 1224
1226 3 174.373936 59.5781703 76.1416826 0.19 1225
1227 3 174.452573 60.0540534 75.8857132 0.19 1226
1228 3 174.613838 60.4290132 75.5443469 0.19 1227
1229 3 174.982251 60.9668829 75.0910918 0.19 1228
1230 3 174.457054 57.9188052 76.1992664 0.19 1216
1231 3 174.022601 58.1513551 75.7125332 0.19 1230
1232 3 173.356933 58.5539878 75.1479031 0.19 1231
1233 3 174.79173 57.925853 77.2735543 0.19 1216
1234 3 175.153873 58.1875645 77.6392495 0.19 1233
1235 3 175.598993 58.3677379 77.8393536 0.19 1234
1236 3 176.073958 58.5986938 78.0469831 0.19 1235
1237 3 176.56852 58.7382337 78.0871099 0.19 1236
1238 3 177.079649 58.8754775 77.9725557 0.19 1237
1239 3 177.587163 58.9842088 77.8789627 0.19 1238
1240 3 178.103414 59.1212637 77.6865792 0.19 1239
1241 3 178.765399 59.3987604 77.4122125 0.19 1240
1242 3 179.070691 59.7349731 77.1287248 0.19 1241
1243 3 179.275787 59.9143941 76.8259522 0.19 1242
1244 3 179.556642 60.0051464 76.5178272 0.19 1243
1245 3 179.677214 59.9316025 76.186515 0.19 1244
1246 3 179.750202 59.9493793 75.8624425 0.19 1245
1247 3 179.067105 59.8838207 78.4620111 0.19 1240
1248 3 179.529502 59.8272307 78.8079754 0.19 1247
1249 3 180.041157 59.9901338 78.6585172 0.19 1248
1250 3 180.540681 60.1474742 78.6499523 0.19 1249
1251 3 181.036121 60.3992567 78.7459003 0.19 1250
1252 3 181.542244 60.6113683 78.6497147 0.19 1251
1253 3 181.794292 61.1949702 78.3760184 0.19 1252
1254 3 181.765814 61.748912 78.0706645 0.19 1253
1255 3 181.391685 62.2747469 77.6981352 0.19 1254
1256 3 180.749351 62.8074093 77.1865877 0.19 1255
1257 3 180.232994 63.0609482 77.7201651 0.19 1256
1258 3 179.715254 62.9731697 78.0956946 0.19 1257
1259 3 179.191481 62.6262984 78.4048089 0.19 1258
1260 3 178.659242 62.0203065 78.6483993 0.19 1259
1261 3 178.613602 61.4703046 78.9236931 0.19 1260
1262 3 178.621947 61.8243168 79.1143477 0.19 1261
1263 3 178.653556 62.2065694 79.1346977 0.19 1262
1264 3 178.725748 62.5615184 78.9622856 0.19 1263
1265 3 178.867645 62.6944009 78.7003824 0.19 1264
1266 3 179.191481 62.6262984 78.4048089 0.19 1265
1267 3 178.666104 61.0347494 78.9003363 0.19 1261
1268 3 178.786596 60.6014442 78.8959979 0.19 1267
1269 3 179.11339 60.175594 78.9489228 0.19 1268
1270 3 179.529502 59.8272307 78.8079754 0.19 1269
1271 3 182.013037 60.6938128 78.9812345 0.19 1252
1272 3 182.47639 60.4711052 79.2497658 0.19 1271
1273 3 182.945331 60.2142717 79.4223118 0.19 1272
1274 3 183.41237 60.047278 79.6896664 0.19 1273
1275 3 183.878202 59.8566588 79.9711743 0.19 1274
1276 3 184.341569 59.5057685 80.1997521 0.19 1275
1277 3 184.811967 59.1396024 80.3040085 0.19 1276
1278 3 185.279263 58.9254945 80.1077149 0.19 1277
1279 3 185.71228 58.7650655 80.055357 0.19 1278
1280 3 186.068919 58.8795246 80.1152105 0.19 1279
1281 3 186.216011 59.3213491 80.3171364 0.19 1280
1282 3 185.796553 60.0271569 80.7816634 0.19 1281
1283 3 187.45301 60.2049983 80.63302 0.19 1282
1284 3 188.312598 60.5845904 80.5534486 0.19 1283
1285 3 188.751799 61.0506499 80.3804597 0.19 1284
1286 3 189.244303 60.9499945 80.0630395 0.19 1285
1287 3 189.736868 61.0127981 79.765251 0.19 1286
1288 3 190.227772 61.1295844 79.4745693 0.19 1287
1289 3 188.613876 61.4438585 80.4968938 0.19 1285
1290 3 188.331039 61.7922881 80.6789424 0.19 1289
1291 3 188.113314 62.1811808 80.7722833 0.19 1290
1292 3 187.739336 62.5638438 80.820301 0.19 1291
1293 3 187.312485 62.9439525 80.8529474 0.19 1292
1294 3 185.294358 59.5262463 80.7022084 0.19 1282
1295 3 184.811967 59.1396024 80.3040085 0.19 1294
1296 3 185.817145 60.9064284 80.8804863 0.19 1282
1297 3 186.332836 61.5204271 80.6420122 0.19 1296
1298 3 186.790353 61.0244514 80.9420122 0.19 1297
1299 3 185.796553 60.0271569 80.7816634 0.19 1298
1300 3 185.833028 61.7827461 80.9787295 0.19 1299
1301 3 186.332836 61.5204271 80.6420122 0.19 1300
1302 3 184.78809 59.3137166 81.1157017 0.19 1299
1303 3 184.296183 58.7399295 81.2851226 0.19 1302
1304 3 183.849026 58.1737404 81.5070696 0.19 1303
1305 3 183.537307 57.6668618 81.7607368 0.19 1304
1306 3 183.0926 57.2702755 82.0280557 0.19 1305
1307 3 182.594966 56.7637203 82.2841766 0.19 1306
1308 3 182.099163 56.7004913 82.152704 0.19 1307
1309 3 181.581012 56.5167564 82.2379195 0.19 1308
1310 3 181.053063 56.2030276 82.3323019 0.19 1309
1311 3 180.543878 56.0596161 82.2845193 0.19 1310
1312 3 180.019758 55.8832843 82.393652 0.19 1311
1313 3 179.493745 55.6692291 82.4757509 0.19 1312
1314 3 178.9464 55.2583422 82.6399872 0.19 1313
1315 3 178.497334 55.760856 82.3388613 0.19 1314
1316 3 177.506867 56.0965961 82.3278995 0.19 1315
1317 3 178.100428 57.1418155 82.1262446 0.19 1316
1318 3 178.124527 57.5809452 82.1707836 0.19 1317
1319 3 178.36139 58.3679399 82.0957373 0.19 1318
1320 3 178.750793 58.9483599 82.1767509 0.19 1319
1321 3 179.159036 59.409221 82.4211089 0.19 1320
1322 3 179.506929 59.833038 82.6780925 0.19 1321
1323 3 179.655768 60.2656048 82.8081165 0.19 1322
1324 3 179.737619 60.7008557 82.8957023 0.19 1323
1325 3 180.593922 60.6860471 83.1052543 0.19 1324
1326 3 181.338583 60.6620491 83.1401002 0.19 1325
1327 3 182.216171 60.5482166 83.0038953 0.19 1326
1328 3 182.920501 60.517191 82.4871785 0.19 1327
1329 3 183.291503 60.5401646 82.082104 0.19 1328
1330 3 183.675577 60.5222546 81.7040314 0.19 1329
1331 3 184.429755 60.3283232 81.2946059 0.19 1330
1332 3 185.796553 60.0271569 80.7816634 0.19 1331
1333 3 182.892475 61.4171708 82.8614438 0.19 1327
1334 3 183.196681 62.0414452 82.7433284 0.19 1333
1335 3 183.402369 62.4897564 82.80448 0.19 1334
1336 3 183.70956 62.77396 83.0588835 0.19 1335
1337 3 183.954449 62.8048743 83.361566 0.19 1336
1338 3 183.916263 62.6774176 83.6627277 0.19 1337
1339 3 183.58056 62.3853184 83.9426252 0.19 1338
1340 3 183.126967 61.8135265 84.1913505 0.19 1339
1341 3 182.626229 61.0021798 84.4142927 0.19 1340
1342 3 182.337748 60.7744151 83.9978402 0.19 1341
1343 3 182.242227 60.6908612 83.5648092 0.19 1342
1344 3 182.216171 60.5482166 83.0038953 0.19 1343
1345 3 182.215422 61.0262552 84.941225 0.19 1341
1346 3 181.936996 60.935809 85.3344536 0.19 1345
1347 3 181.541229 60.7626763 85.6643768 0.19 1346
1348 3 181.161589 60.5113245 85.9686302 0.19 1347
1349 3 180.949765 60.1070194 86.2588483 0.19 1348
1350 3 180.935225 59.5977048 86.4128332 0.19 1349
1351 3 180.949178 59.1364603 86.4447078 0.19 1350
1352 3 181.020473 58.6978265 86.4340882 0.19 1351
1353 3 181.236337 58.279369 86.4182021 0.19 1352
1354 3 181.321536 57.8448886 86.4001172 0.19 1353
1355 3 181.37731 57.3962863 86.410448 0.19 1354
1356 3 181.476377 56.9216565 86.5082912 0.19 1355
1357 3 181.764297 56.5034544 86.5184329 0.19 1356
1358 3 182.03663 56.1052958 86.472189 0.19 1357
1359 3 182.072783 55.7098923 86.3452784 0.19 1358
1360 3 181.926263 55.3579424 86.060678 0.19 1359
1361 3 181.952922 55.0713507 85.7315228 0.19 1360
1362 3 182.171668 54.8830441 85.3986373 0.19 1361
1363 3 182.282849 54.8681104 85.0720644 0.19 1362
1364 3 182.370807 54.8939554 84.7458039 0.19 1363
1365 3 182.496247 54.8687247 84.4143138 0.19 1364
1366 3 182.777294 55.0889682 84.11563 0.19 1365
1367 3 182.938337 55.1598723 83.7956742 0.19 1366
1368 3 183.133681 55.474633 83.5037669 0.19 1367
1369 3 183.005977 55.7318949 83.1923697 0.19 1368
1370 3 182.906712 56.1310811 82.8973485 0.19 1369
1371 3 182.689829 56.5138117 82.5954065 0.19 1370
1372 3 182.594966 56.7637203 82.2841766 0.19 1371
1373 3 180.880678 60.5528234 86.5567951 0.19 1349
1374 3 180.758179 61.1302982 86.781759 0.19 1373
1375 3 180.947507 62.0334564 87.1420063 0.19 1374
1376 3 180.083772 60.9224039 87.3054702 0.19 1375
1377 3 179.417049 60.2299188 87.5102525 0.19 1376
1378 3 178.836695 59.8714363 87.7149158 0.19 1377
1379 3 178.301619 59.6591752 87.8303066 0.19 1378
1380 3 177.783548 59.4296779 88.0027199 0.19 1379
1381 3 177.301384 59.1215536 88.1103621 0.19 1380
1382 3 176.89824 58.907045 88.33967 0.19 1381
1383 3 176.709133 58.7357141 88.6258141 0.19 1382
1384 3 176.575241 58.5535852 88.9292692 0.19 1383
1385 3 176.392347 58.2963268 89.2276175 0.19 1384
1386 3 176.027178 58.2555275 89.5427266 0.19 1385
1387 3 175.630357 58.1186143 89.8451326 0.19 1386
1388 3 175.339243 57.9052336 90.1412444 0.19 1387
1389 3 174.911265 57.9456906 90.4513006 0.19 1388
1390 3 174.429848 58.0044155 90.7391642 0.19 1389
1391 3 173.921794 57.8638784 90.9450962 0.19 1390
1392 3 173.404971 57.5324232 90.9776742 0.19 1391
1393 3 172.884906 57.1387437 90.951735 0.19 1392
1394 3 180.579511 61.6810013 87.6354612 0.19 1375
1395 3 180.412395 61.7084468 88.0516152 0.19 1394
1396 3 180.298214 61.8335567 88.4349528 0.19 1395
1397 3 180.141371 61.8733313 88.7968542 0.19 1396
1398 3 179.814496 61.9922945 89.1739887 0.19 1397
1399 3 179.51232 62.0509887 89.6007399 0.19 1398
1400 3 178.963772 62.2328615 90.1778312 0.19 1399
1401 3 177.645135 62.4187119 91.1109466 0.19 1400
1402 3 176.22967 63.1944663 91.6299962 0.19 1401
1403 3 175.423995 63.568396 91.6092477 0.19 1402
1404 3 174.877147 63.828572 91.3867395 0.19 1403
1405 3 174.503672 64.1527024 91.1010704 0.19 1404
1406 3 174.37271 64.3546744 90.786073 0.19 1405
1407 3 174.323215 64.5156461 90.4609955 0.19 1406
1408 3 179.335766 62.524204 91.1233859 0.19 1401
1409 3 180.192556 62.3929988 91.329667 0.19 1408
1410 3 180.605523 62.4003996 91.629356 0.19 1409
1411 3 181.007464 62.2521244 91.9484243 0.19 1410
1412 3 181.328013 61.8839768 92.2521731 0.19 1411
1413 3 181.4199 61.4390773 92.541324 0.19 1412
1414 3 181.407837 61.0261202 92.8308583 0.19 1413
1415 3 181.312915 60.7845106 93.1373872 0.19 1414
1416 3 181.066717 60.5985373 93.4444995 0.19 1415
1417 3 180.952913 60.4494998 93.761254 0.19 1416
1418 3 180.883503 60.3128777 94.0810432 0.19 1417
1419 3 178.261482 64.0275659 91.1192047 0.19 1401
1420 3 178.409453 64.8889569 91.1723399 0.19 1419
1421 3 178.237085 65.4350949 91.2813384 0.19 1420
1422 3 178.058511 65.8266398 91.5425106 0.19 1421
1423 3 177.715595 66.1530936 91.8442026 0.19 1422
1424 3 176.177715 62.7796059 92.272415 0.19 1401
1425 3 175.340354 62.9983942 92.9264373 0.19 1424
1426 3 174.787444 63.0203103 93.3725573 0.19 1425
1427 3 174.477533 63.0223118 93.7512353 0.19 1426
1428 3 174.124449 63.1252762 94.1089655 0.19 1427
1429 3 173.869917 63.1610008 94.4509878 0.19 1428
1430 3 173.483329 63.283943 94.7871107 0.19 1429
1431 3 173.068823 63.3446597 95.0999685 0.19 1430
1432 3 172.717018 63.552755 95.3940537 0.19 1431
1433 3 172.558547 63.8407732 95.607743 0.19 1432
1434 3 172.41437 64.0741387 95.9089719 0.19 1433
1435 3 172.14219 64.181268 96.2206917 0.19 1434
1436 3 171.966937 64.4151882 96.543883 0.19 1435
1437 3 171.713093 64.7044051 96.8233653 0.19 1436
1438 3 171.597974 65.0604159 96.9835845 0.19 1437
1439 3 171.813963 65.5782829 96.7930266 0.19 1438
1440 3 172.203877 66.075867 96.7056212 0.19 1439
1441 3 172.664573 66.5975439 96.5727036 0.19 1440
1442 3 173.141775 67.0887649 96.5362758 0.19 1441
1443 3 173.584145 67.5252281 96.2508149 0.19 1442
1444 3 173.953763 67.8175858 95.9553085 0.19 1443
1445 3 174.124478 68.1016516 95.6631049 0.19 1444
1446 3 174.242868 68.5373669 95.4162479 0.19 1445
1447 3 174.382946 69.0053905 95.2686692 0.19 1446
1448 3 174.66418 69.5425224 95.0400098 0.19 1447
1449 3 174.853596 70.0950404 94.7750429 0.19 1448
1450 3 175.097831 70.6563754 94.5120453 0.19 1449
1451 3 175.130746 71.1942593 94.259246 0.19 1450
1452 3 174.946025 71.6857607 94.0667778 0.19 1451
1453 3 174.785667 72.0937667 94.0813457 0.19 1452
1454 3 174.472168 72.3907287 94.2891164 0.19 1453
1455 3 174.158423 72.5960287 94.5702865 0.19 1454
1456 3 173.991368 72.6353965 94.8791979 0.19 1455
1457 3 173.60156 67.2072118 96.9085618 0.19 1442
1458 3 174.051431 67.1062362 97.2566139 0.19 1457
1459 3 174.4923 66.777224 97.5694009 0.19 1458
1460 3 174.932812 66.4112191 97.8392786 0.19 1459
1461 3 175.376232 66.160876 98.0205875 0.19 1460
1462 3 175.788532 65.7462009 98.272025 0.19 1461
1463 3 176.139346 65.2707473 98.5334728 0.19 1462
1464 3 176.33229 64.7762519 98.7598669 0.19 1463
1465 3 176.592542 64.3128598 98.89522 0.19 1464
1466 3 176.727858 63.9314665 98.7757662 0.19 1465
1467 3 171.245638 65.3522933 97.2800722 0.19 1438
1468 3 171.008957 65.657988 97.5182864 0.19 1467
1469 3 170.646563 65.9769646 97.5614914 0.19 1468
1470 3 170.236958 66.2304741 97.4369508 0.19 1469
1471 3 169.814994 66.5809665 97.3788647 0.19 1470
1472 3 169.393001 66.9796848 97.3158015 0.19 1471
1473 3 168.978421 67.4243611 97.1732114 0.19 1472
1474 3 168.561428 67.8394795 97.1392356 0.19 1473
1475 3 168.145034 68.2348536 97.1741227 0.19 1474
1476 3 167.728218 68.5983465 97.308881 0.19 1475
1477 3 167.324924 69.0014676 97.3340925 0.19 1476
1478 3 166.937772 69.435401 97.2736922 0.19 1477
1479 3 166.560809 69.8013611 97.4113836 0.19 1478
1480 3 166.233438 70.166196 97.5446165 0.19 1479
1481 3 166.019746 70.474632 97.8108841 0.19 1480
1482 3 165.681904 70.7177716 98.1143976 0.19 1481
1483 3 165.288722 70.8343938 98.4223637 0.19 1482
1484 3 164.895533 71.0705207 98.7229284 0.19 1483
1485 3 164.508023 71.3520847 98.9813763 0.19 1484
1486 3 164.132642 71.6470348 99.1227841 0.19 1485
1487 3 163.764093 71.8170958 99.2999544 0.19 1486
1488 3 163.470044 72.1509963 99.3707414 0.19 1487
1489 3 163.319547 72.5444017 99.4181616 0.19 1488
1490 3 163.109497 72.950691 99.4791766 0.19 1489
1491 3 162.988441 73.3340746 99.629577 0.19 1490
1492 3 162.800688 73.7521107 99.6687597 0.19 1491
1493 3 162.712296 74.1771792 99.6531826 0.19 1492
1494 3 162.579756 74.5909163 99.5612156 0.19 1493
1495 3 162.619851 74.958747 99.3199731 0.19 1494
1496 3 162.797935 75.0864817 99.026094 0.19 1495
1497 3 162.869302 74.9873573 98.7041283 0.19 1496
1498 3 179.2071 61.0337127 83.4045491 0.19 1324
1499 3 178.676811 61.1152942 83.7200873 0.19 1498
1500 3 178.149832 61.2007201 83.8677299 0.19 1499
1501 3 177.600522 61.4294905 84.0275273 0.19 1500
1502 3 176.998031 61.7644921 84.0254626 0.19 1501
1503 3 176.224416 62.1569972 83.8489512 0.19 1502
1504 3 176.02257 62.8556297 83.8172035 0.19 1503
1505 3 176.079677 63.4300163 83.7044161 0.19 1504
1506 3 176.400204 63.9013291 83.6816004 0.19 1505
1507 3 176.794071 64.2536174 83.6496574 0.19 1506
1508 3 177.14909 64.3522013 83.4997388 0.19 1507
1509 3 177.296225 64.1266524 83.369346 0.19 1508
1510 3 177.361978 63.6701332 83.4920668 0.19 1509
1511 3 176.959802 63.0258471 83.6734495 0.19 1510
1512 3 176.224416 62.1569972 83.8489512 0.19 1511
1513 3 175.787962 61.9511774 84.3437468 0.19 1512
1514 3 175.483728 61.8249707 84.7209605 0.19 1513
1515 3 175.043175 61.7693556 85.032832 0.19 1514
1516 3 174.561742 61.8954813 85.3009713 0.19 1515
1517 3 174.071887 62.059787 85.4600804 0.19 1516
1518 3 173.560154 62.0394949 85.66241 0.19 1517
1519 3 173.047309 61.977821 85.8196939 0.19 1518
1520 3 172.552602 61.9747085 85.7978115 0.19 1519
1521 3 172.043881 61.9554582 85.9393353 0.19 1520
1522 3 171.544085 62.0601772 86.0949651 0.19 1521
1523 3 171.055121 62.1173382 86.0857961 0.19 1522
1524 3 170.54816 62.1106232 86.2694071 0.19 1523
1525 3 170.043921 62.1889858 86.5379193 0.19 1524
1526 3 169.531999 62.1514198 86.8245651 0.19 1525
1527 3 169.022156 62.1128314 87.1222066 0.19 1526
1528 3 168.524289 62.184735 87.4339033 0.19 1527
1529 3 168.022069 62.1549325 87.7317032 0.19 1528
1530 3 167.525396 62.1393892 88.0163507 0.19 1529
1531 3 167.0468 62.2652919 88.2745445 0.19 1530
1532 3 166.57495 62.3682259 88.4195943 0.19 1531
1533 3 166.113964 62.5782246 88.633358 0.19 1532
1534 3 165.661452 62.8115038 88.7826849 0.19 1533
1535 3 165.193535 62.8946502 89.0083034 0.19 1534
1536 3 164.732522 63.0431284 89.2324042 0.19 1535
1537 3 164.260204 63.1054027 89.3281777 0.19 1536
1538 3 163.764778 63.16093 89.4266624 0.19 1537
1539 3 163.211112 63.2807582 89.6623846 0.19 1538
1540 3 162.477897 63.2800671 89.9180443 0.19 1539
1541 3 162.013934 63.0935825 89.5690091 0.19 1540
1542 3 161.565653 63.0478573 89.2966058 0.19 1541
1543 3 161.115441 62.9927585 89.2083921 0.19 1542
1544 3 160.673713 62.9821309 88.9069235 0.19 1543
1545 3 160.223723 62.8955787 88.4708892 0.19 1544
1546 3 159.738217 62.5332579 87.8452942 0.19 1545
1547 3 160.184209 62.7394778 87.5472708 0.19 1546
1548 3 160.62357 63.0538464 87.2586114 0.19 1547
1549 3 160.979074 63.2495539 86.9520168 0.19 1548
1550 3 161.13999 63.4099689 86.6263449 0.19 1549
1551 3 161.247379 63.5818382 86.2974196 0.19 1550
1552 3 161.389585 63.8236982 85.9772894 0.19 1551
1553 3 161.636728 63.823827 85.6463215 0.19 1552
1554 3 161.817598 63.9043846 85.3160305 0.19 1553
1555 3 162.092848 64.0304674 84.9953367 0.19 1554
1556 3 162.259181 64.2074767 84.6625054 0.19 1555
1557 3 162.460602 64.4955373 84.3219896 0.19 1556
1558 3 162.827165 64.6218911 83.9340976 0.19 1557
1559 3 163.244626 64.5873058 83.4091712 0.19 1558
1560 3 163.636704 65.3369583 82.9370738 0.19 1559
1561 3 163.811007 65.6961434 82.5508151 0.19 1560
1562 3 163.920799 65.9000185 82.1994886 0.19 1561
1563 3 164.053805 66.0298084 81.8655895 0.19 1562
1564 3 164.321996 66.09317 81.5483997 0.19 1563
1565 3 164.498137 66.021331 81.2188098 0.19 1564
1566 3 164.774442 66.069807 80.9074556 0.19 1565
1567 3 164.924899 66.1543289 80.5876661 0.19 1566
1568 3 163.538049 64.4197921 83.0794395 0.19 1559
1569 3 163.679404 64.4000288 82.7478035 0.19 1568
1570 3 163.783244 64.3887229 82.4144806 0.19 1569
1571 3 163.928601 64.2552025 82.0778027 0.19 1570
1572 3 164.281898 64.1927383 81.765406 0.19 1571
1573 3 164.694029 64.0069333 81.4513651 0.19 1572
1574 3 163.387165 65.5940734 83.4634497 0.19 1559
1575 3 163.528637 66.2716518 83.4676488 0.19 1574
1576 3 163.766204 66.8489425 83.3956154 0.19 1575
1577 3 163.810474 67.3240412 83.4395765 0.19 1576
1578 3 163.666826 67.723415 83.6142062 0.19 1577
1579 3 163.63109 68.1282236 83.769319 0.19 1578
1580 3 163.625195 68.4933067 84.0312036 0.19 1579
1581 3 159.359815 62.9991074 88.0641603 0.19 1546
1582 3 158.946481 63.168885 88.1018947 0.19 1581
1583 3 158.51597 63.1997179 88.0311536 0.19 1582
1584 3 158.066667 63.1071262 87.8159307 0.19 1583
1585 3 157.624525 63.1050135 87.6657587 0.19 1584
1586 3 157.174541 63.1719012 87.4648379 0.19 1585
1587 3 156.681608 63.2436049 87.3915626 0.19 1586
1588 3 156.085978 63.4788114 87.061742 0.19 1587
1589 3 155.139971 63.545391 86.4836337 0.19 1588
1590 3 155.1571 63.7555138 85.712891 0.19 1589
1591 3 155.171545 63.8386144 85.2036958 0.19 1590
1592 3 155.257868 64.2030887 84.8255644 0.19 1591
1593 3 155.430203 64.6560401 84.5028292 0.19 1592
1594 3 155.789413 65.0886943 84.2180838 0.19 1593
1595 3 156.203218 65.4034091 83.961701 0.19 1594
1596 3 156.655893 65.8269402 83.7855286 0.19 1595
1597 3 157.102549 66.2413065 83.7875968 0.19 1596
1598 3 157.49854 66.6379244 83.9037606 0.19 1597
1599 3 157.748817 66.9875063 84.1842965 0.19 1598
1600 3 157.624169 67.3379028 84.5004027 0.19 1599
1601 3 157.377681 67.6893494 84.8295299 0.19 1600
1602 3 157.093035 67.9680453 84.4674788 0.19 1601
1603 3 156.93721 68.3722517 84.1250435 0.19 1602
1604 3 156.688206 68.7251104 83.7773574 0.19 1603
1605 3 156.513295 69.2181517 83.4567742 0.19 1604
1606 3 156.593231 69.7234291 83.1946578 0.19 1605
1607 3 156.53061 70.1911431 83.0143489 0.19 1606
1608 3 156.621965 70.5957981 82.7444869 0.19 1607
1609 3 156.904617 70.7493816 82.436027 0.19 1608
1610 3 157.303669 71.1653972 82.1153444 0.19 1609
1611 3 157.744621 71.6992914 81.7475359 0.19 1610
1612 3 158.196167 72.320535 81.2506694 0.19 1611
1613 3 158.598783 72.5838242 81.2965704 0.19 1612
1614 3 158.503424 72.7063438 81.292871 0.19 1613
1615 3 158.196167 72.320535 81.2506694 0.19 1614
1616 3 157.026561 67.7578868 85.1568397 0.19 1601
1617 3 156.69108 67.543366 85.4708686 0.19 1616
1618 3 156.106759 67.4093269 85.7682288 0.19 1617
1619 3 155.774691 67.8186159 85.9762543 0.19 1618
1620 3 155.465169 68.2785278 86.0457464 0.19 1619
1621 3 155.208809 68.7610601 86.0483219 0.19 1620
1622 3 155.085956 69.2575259 85.9891537 0.19 1621
1623 3 154.903736 69.6864105 86.1310916 0.19 1622
1624 3 154.817068 70.1090944 86.2697349 0.19 1623
1625 3 154.672787 70.6264587 86.1653261 0.19 1624
1626 3 154.655245 71.1307833 86.0688752 0.19 1625
1627 3 154.678727 71.6751299 85.8577886 0.19 1626
1628 3 154.725636 72.1906314 85.628604 0.19 1627
1629 3 154.755415 72.6355292 85.4952025 0.19 1628
1630 3 154.738592 72.8666029 85.6485358 0.19 1629
1631 3 154.591691 72.796232 85.8670851 0.19 1630
1632 3 154.556638 72.4426468 86.0479299 0.19 1631
1633 3 154.660287 72.0377467 86.0465915 0.19 1632
1634 3 154.678727 71.6751299 85.8577886 0.19 1633
1635 3 156.495086 66.724521 86.3404835 0.19 1618
1636 3 156.522856 66.1215552 86.7502171 0.19 1635
1637 3 156.291905 65.5585804 87.092839 0.19 1636
1638 3 156.102913 64.9728402 87.1669924 0.19 1637
1639 3 155.798905 64.3596588 87.0039539 0.19 1638
1640 3 155.139971 63.545391 86.4836337 0.19 1639
1641 3 154.199856 63.5566776 86.2722478 0.19 1640
1642 3 153.561068 63.4654728 85.9450226 0.19 1641
1643 3 153.054386 63.4548614 85.5857654 0.19 1642
1644 3 152.578142 63.3508379 85.2049768 0.19 1643
1645 3 152.130545 63.3233646 84.8275075 0.19 1644
1646 3 151.669578 63.1765231 84.4411359 0.19 1645
1647 3 151.75138 63.1299131 84.0994898 0.19 1646
1648 3 151.916495 62.9224644 83.7541184 0.19 1647
1649 3 151.989873 62.729969 83.4069765 0.19 1648
1650 3 152.110587 62.6860516 83.0792907 0.19 1649
1651 3 152.399595 62.6317347 82.7764445 0.19 1650
1652 3 152.733292 62.4513306 82.5051797 0.19 1651
1653 3 153.092201 62.3430797 82.334753 0.19 1652
1654 3 153.416137 62.2483327 82.0700706 0.19 1653
1655 3 153.604429 62.0011913 81.752147 0.19 1654
1656 3 153.903841 61.6805897 81.4251501 0.19 1655
1657 3 154.244721 61.3372499 81.0965737 0.19 1656
1658 3 151.297199 63.3009854 84.5832993 0.19 1646
1659 3 150.959604 63.6070568 84.5538907 0.19 1658
1660 3 150.651063 63.8984685 84.3099202 0.19 1659
1661 3 150.465303 64.2870291 83.965674 0.19 1660
1662 3 150.548323 64.5352162 83.4999578 0.19 1661
1663 3 150.583898 64.8410701 82.7650062 0.19 1662
1664 3 150.342654 65.4260846 82.2407589 0.19 1663
1665 3 150.202605 65.8403195 81.8491045 0.19 1664
1666 3 150.366493 65.8525353 81.5195776 0.19 1665
1667 3 150.67382 65.8682063 81.2656791 0.19 1666
1668 3 151.033236 65.8444693 81.1482677 0.19 1667
1669 3 151.453463 66.0189504 80.8358124 0.19 1668
1670 3 151.891562 66.3073883 80.524248 0.19 1669
1671 3 152.31248 66.4745822 80.1881749 0.19 1670
1672 3 152.728387 66.6145689 79.8024955 0.19 1671
1673 3 153.143046 66.7917337 79.2913019 0.19 1672
1674 3 152.842884 67.7199417 78.7754993 0.19 1673
1675 3 152.556969 68.3426677 78.3829504 0.19 1674
1676 3 152.374284 68.6278292 78.048743 0.19 1675
1677 3 152.547048 68.6685677 77.7837193 0.19 1676
1678 3 152.842362 68.4229344 77.6324928 0.19 1677
1679 3 153.201169 68.0270594 77.7730479 0.19 1678
1680 3 153.600208 67.7371385 78.0195701 0.19 1679
1681 3 153.721795 68.3912103 78.2817013 0.19 1680
1682 3 153.843895 68.9071408 78.4372687 0.19 1681
1683 3 154.031146 69.3365296 78.6207298 0.19 1682
1684 3 153.979135 69.8274992 78.6398682 0.19 1683
1685 3 154.002777 70.3603343 78.5158561 0.19 1684
1686 3 154.081113 70.8654477 78.4349897 0.19 1685
1687 3 154.237183 71.3827144 78.295434 0.19 1686
1688 3 154.587615 71.8250071 78.268361 0.19 1687
1689 3 155.009264 72.2143439 78.2839871 0.19 1688
1690 3 155.450956 72.5178889 78.3138688 0.19 1689
1691 3 155.882732 72.6152477 78.3421289 0.19 1690
1692 3 156.312842 72.64464 78.3710299 0.19 1691
1693 3 153.556856 67.0070939 78.655738 0.19 1680
1694 3 153.143046 66.7917337 79.2913019 0.19 1693
1695 3 153.892848 66.9342156 79.8062129 0.19 1694
1696 3 154.412808 66.6646715 80.0828792 0.19 1695
1697 3 154.857191 66.3467643 80.0578581 0.19 1696
1698 3 155.511265 66.3613959 80.0152494 0.19 1697
1699 3 155.955403 66.3417559 80.2035381 0.19 1698
1700 3 156.195756 66.4313023 80.4454498 0.19 1699
1701 3 155.98179 66.4244119 80.5911697 0.19 1700
1702 3 155.538855 66.411397 80.4854189 0.19 1701
1703 3 154.857191 66.3467643 80.0578581 0.19 1702
1704 3 151.247841 65.6371179 81.5032799 0.19 1668
1705 3 151.259842 65.4116294 81.8633697 0.19 1704
1706 3 151.076848 65.0683405 82.2548309 0.19 1705
1707 3 150.583898 64.8410701 82.7650062 0.19 1706
1708 3 150.02936 65.3192273 82.9729045 0.19 1707
1709 3 149.654014 65.817473 83.0621611 0.19 1708
1710 3 149.406536 66.3132156 83.1075695 0.19 1709
1711 3 149.362199 66.7799067 83.1400331 0.19 1710
1712 3 149.401629 67.2356776 83.1625506 0.19 1711
1713 3 149.489415 67.6878627 83.1690142 0.19 1712
1714 3 149.638108 68.1399071 83.1375868 0.19 1713
1715 3 149.920961 68.5953977 83.0088561 0.19 1714
1716 3 150.160514 69.0044187 82.94798 0.19 1715
1717 3 150.522411 69.3242496 82.8671775 0.19 1716
1718 3 150.899498 69.491547 82.6424571 0.19 1717
1719 3 151.283032 69.6100552 82.3702935 0.19 1718
1720 3 154.730027 63.362338 85.8864254 0.19 1640
1721 3 154.787372 63.0211443 85.8254312 0.19 1720
1722 3 155.02724 62.771469 85.9046916 0.19 1721
1723 3 155.34379 62.9508214 85.8726686 0.19 1722
1724 3 155.563258 63.2251108 85.9664161 0.19 1723
1725 3 155.421588 63.4637059 86.2069957 0.19 1724
1726 3 155.139971 63.545391 86.4836337 0.19 1725
1727 3 155.13108 63.1026146 86.6231238 0.19 1726
1728 3 155.251294 63.2026052 86.6415043 0.19 1727
1729 3 155.139971 63.545391 86.4836337 0.19 1728
1730 3 154.937855 63.7407488 87.5028843 0.19 1729
1731 3 154.432718 63.7080847 88.0805824 0.19 1730
1732 3 153.539575 63.4920812 88.4757438 0.19 1731
1733 3 153.840476 64.4260587 88.4809823 0.19 1732
1734 3 154.237391 64.9979112 88.3602762 0.19 1733
1735 3 154.649823 65.2763829 88.2724725 0.19 1734
1736 3 155.087636 65.5828569 88.0988739 0.19 1735
1737 3 155.509235 65.7132334 87.9445164 0.19 1736
1738 3 155.930719 65.8369516 87.6229206 0.19 1737
1739 3 156.291905 65.5585804 87.092839 0.19 1738
1740 3 153.523569 64.2696834 89.0241911 0.19 1732
1741 3 153.297697 64.7435206 89.2947164 0.19 1740
1742 3 152.965222 64.9066105 89.5469329 0.19 1741
1743 3 152.594866 64.9805276 89.7153117 0.19 1742
1744 3 152.215387 65.0944722 89.6499419 0.19 1743
1745 3 151.835997 65.1971332 89.6654133 0.19 1744
1746 3 151.469816 65.3320061 89.8070345 0.19 1745
1747 3 151.145551 65.6812186 89.8965062 0.19 1746
1748 3 150.853864 66.0970343 90.0114579 0.19 1747
1749 3 150.614536 66.4948794 90.2562071 0.19 1748
1750 3 150.499965 66.8796103 90.5168574 0.19 1749
1751 3 150.32255 67.3128691 90.6669203 0.19 1750
1752 3 150.210567 67.7230954 90.8499162 0.19 1751
1753 3 149.979366 68.1988303 90.8639576 0.19 1752
1754 3 149.700851 68.7099113 90.7192541 0.19 1753
1755 3 149.393252 69.145021 90.6178969 0.19 1754
1756 3 149.048668 69.4270749 90.4553289 0.19 1755
1757 3 148.697403 69.64432 90.445307 0.19 1756
1758 3 148.366631 69.9327116 90.6030504 0.19 1757
1759 3 148.026294 70.1780895 90.7326152 0.19 1758
1760 3 147.636042 70.2219435 90.6117685 0.19 1759
1761 3 147.259819 70.3394336 90.522613 0.19 1760
1762 3 146.899026 70.557829 90.4001888 0.19 1761
1763 3 146.570256 71.0034212 90.1460179 0.19 1762
1764 3 146.241552 71.4815056 89.8407201 0.19 1763
1765 3 145.884387 71.8276605 89.5105119 0.19 1764
1766 3 159.730587 62.024871 88.0514458 0.19 1546
1767 3 159.785439 61.5494464 88.1651589 0.19 1766
1768 3 159.570282 61.0675438 88.3129342 0.19 1767
1769 3 159.376796 60.6217194 88.3857179 0.19 1768
1770 3 159.073926 60.2920816 88.1666868 0.19 1769
1771 3 158.838947 60.0625569 87.8644094 0.19 1770
1772 3 158.478616 60.0282605 87.5673435 0.19 1771
1773 3 158.062914 60.0439517 87.3518417 0.19 1772
1774 3 157.60548 60.0110342 87.3752516 0.19 1773
1775 3 157.094072 59.9817153 87.3554886 0.19 1774
1776 3 156.451028 59.9092404 87.3061033 0.19 1775
1777 3 155.467379 59.7049823 87.2118559 0.19 1776
1778 3 155.086926 59.0528434 87.0984589 0.19 1777
1779 3 154.859729 58.5707716 86.9976641 0.19 1778
1780 3 154.60983 58.1989949 86.8567292 0.19 1779
1781 3 154.559762 57.9540132 86.6110965 0.19 1780
1782 3 154.284928 57.9499794 86.3694144 0.19 1781
1783 3 153.93179 58.0530374 86.2507582 0.19 1782
1784 3 153.570394 58.3306587 86.1623993 0.19 1783
1785 3 153.206704 58.498934 86.3304591 0.19 1784
1786 3 152.896628 58.7822038 86.6148696 0.19 1785
1787 3 152.691534 59.0928212 86.945811 0.19 1786
1788 3 152.741208 59.3678085 87.2983597 0.19 1787
1789 3 153.03618 59.5558754 87.642434 0.19 1788
1790 3 153.40293 59.5664301 87.9105058 0.19 1789
1791 3 153.798529 59.5533352 88.0036638 0.19 1790
1792 3 154.206675 59.5452573 87.9869161 0.19 1791
1793 3 154.621926 59.5733497 87.8154568 0.19 1792
1794 3 155.041472 59.6045621 87.6288458 0.19 1793
1795 3 155.467379 59.7049823 87.2118559 0.19 1794
1796 3 156.26476 59.8133074 87.831446 0.19 1795
1797 3 156.541876 59.8892507 88.2512304 0.19 1796
1798 3 156.57971 60.1009339 88.547306 0.19 1797
1799 3 156.36871 60.3346118 88.6228926 0.19 1798
1800 3 156.06735 60.376491 88.5346956 0.19 1799
1801 3 155.795077 60.2416153 88.2274946 0.19 1800
1802 3 155.751548 60.0912393 87.8186256 0.19 1801
1803 3 155.467379 59.7049823 87.2118559 0.19 1802
1804 3 162.530289 63.409247 90.5127452 0.19 1540
1805 3 162.621744 63.4566429 90.9661715 0.19 1804
1806 3 162.415957 63.5720586 91.3526725 0.19 1805
1807 3 162.124022 63.5597274 91.7003249 0.19 1806
1808 3 161.912359 63.5185086 92.0434758 0.19 1807
1809 3 161.585309 63.5137001 92.3791321 0.19 1808
1810 3 161.269885 63.6469068 92.729014 0.19 1809
1811 3 161.052021 63.7320915 93.080749 0.19 1810
1812 3 160.680113 63.5392657 93.3916035 0.19 1811
1813 3 160.275296 63.3969557 93.7045051 0.19 1812
1814 3 160.284118 62.932496 93.8231064 0.19 1813
1815 3 160.362156 62.5241676 93.7624686 0.19 1814
1816 3 160.634649 62.1793872 93.5140618 0.19 1815
1817 3 160.980345 61.8775776 93.1958932 0.19 1816
1818 3 161.345757 61.6390522 92.8559956 0.19 1817
1819 3 161.69137 61.5449896 92.5203968 0.19 1818
1820 3 161.909139 61.4014269 92.1652719 0.19 1819
1821 3 162.248249 61.3820998 91.8326477 0.19 1820
1822 3 160.2484 63.6941522 94.0928707 0.19 1813
1823 3 160.158353 63.9727592 94.4737587 0.19 1822
1824 3 159.881333 64.1969613 94.8341265 0.19 1823
1825 3 159.16235 64.69999 95.1869671 0.19 1824
1826 3 159.886938 65.0805801 95.1445317 0.19 1825
1827 3 159.975558 64.9461744 95.228123 0.19 1826
1828 3 159.16235 64.69999 95.1869671 0.19 1827
1829 3 158.478421 65.0251174 95.6107993 0.19 1828
1830 3 157.91567 65.4293512 95.7802326 0.19 1829
1831 3 157.264403 65.8737102 95.8526272 0.19 1830
1832 3 157.331088 66.655428 95.5958166 0.19 1831
1833 3 157.339551 67.2744623 95.3493693 0.19 1832
1834 3 157.224387 67.8146991 95.1854079 0.19 1833
1835 3 157.205715 68.3561097 94.9411022 0.19 1834
1836 3 157.055796 68.2164913 94.5607253 0.19 1835
1837 3 157.195905 68.2240363 94.2131297 0.19 1836
1838 3 157.358128 68.3091482 93.8712871 0.19 1837
1839 3 157.294094 68.4767442 93.5138554 0.19 1838
1840 3 157.320814 68.7501263 93.1692662 0.19 1839
1841 3 157.388057 68.8536496 92.8188079 0.19 1840
1842 3 157.548938 68.7742467 92.4667976 0.19 1841
1843 3 157.614976 68.782349 92.1108626 0.19 1842
1844 3 157.637341 68.7686624 91.7498613 0.19 1843
1845 3 157.62418 68.6015301 91.3774574 0.19 1844
1846 3 157.514819 68.7810301 94.9449294 0.19 1835
1847 3 157.678304 69.233923 94.8907458 0.19 1846
1848 3 157.798757 69.735482 94.6983919 0.19 1847
1849 3 158.209334 69.8222016 94.3767814 0.19 1848
1850 3 158.638822 70.0302948 93.70088 0.19 1849
1851 3 159.198639 70.0496183 93.4041614 0.19 1850
1852 3 159.504236 70.017348 93.1014155 0.19 1851
1853 3 159.843038 69.7793026 92.8437208 0.19 1852
1854 3 160.190249 69.4345606 92.7184023 0.19 1853
1855 3 160.561301 69.1082209 92.4763821 0.19 1854
1856 3 160.933839 68.7896397 92.3388133 0.19 1855
1857 3 161.318656 68.6073751 92.1634556 0.19 1856
1858 3 161.662819 68.2668001 92.0956052 0.19 1857
1859 3 161.940707 67.8688669 92.0630663 0.19 1858
1860 3 162.055136 67.4532115 92.0306721 0.19 1859
1861 3 160.212056 69.6349887 93.4496268 0.19 1854
1862 3 160.659987 69.9420149 93.8564856 0.19 1861
1863 3 161.089562 70.0516218 93.5343123 0.19 1862
1864 3 160.190249 69.4345606 92.7184023 0.19 1863
1865 3 160.69764 70.2614695 94.2307786 0.19 1862
1866 3 159.924385 70.608961 94.5434572 0.19 1865
1867 3 159.539768 70.7455459 94.1598301 0.19 1866
1868 3 158.638822 70.0302948 93.70088 0.19 1867
1869 3 159.95039 70.239963 95.0097939 0.19 1866
1870 3 159.691921 70.1935634 95.2269637 0.19 1869
1871 3 159.314206 70.5233616 95.0903568 0.19 1870
1872 3 158.768751 70.9907044 94.8241338 0.19 1871
1873 3 158.297275 70.4624361 95.1264432 0.19 1872
1874 3 157.798757 69.735482 94.6983919 0.19 1873
1875 3 157.573515 69.9568709 95.2691434 0.19 1874
1876 3 157.486218 70.1633268 95.7121401 0.19 1875
1877 3 157.403389 70.2399073 96.0972422 0.19 1876
1878 3 157.259302 70.3766674 96.4584604 0.19 1877
1879 3 157.252579 70.3551579 96.8173082 0.19 1878
1880 3 157.007486 70.3016707 97.1512981 0.19 1879
1881 3 156.683956 70.2398278 97.4762953 0.19 1880
1882 3 158.850252 71.5997414 95.1553172 0.19 1872
1883 3 158.909826 72.0587343 95.4266706 0.19 1882
1884 3 158.964256 72.5051651 95.5427789 0.19 1883
1885 3 159.007862 72.9450467 95.6057792 0.19 1884
1886 3 159.024395 73.3768804 95.6652686 0.19 1885
1887 3 158.971107 73.7903171 95.7679949 0.19 1886
1888 3 158.736615 74.1566983 96.0045087 0.19 1887
1889 3 158.43354 74.4961037 96.2780742 0.19 1888
1890 3 158.102247 74.7987213 96.530254 0.19 1889
1891 3 157.751822 75.0147106 96.6826713 0.19 1890
1892 3 157.41299 75.3284442 96.9170045 0.19 1891
1893 3 157.082844 75.6958986 97.1377969 0.19 1892
1894 3 156.765323 76.1239118 97.2374293 0.19 1893
1895 3 156.457732 76.5602587 97.3357495 0.19 1894
1896 3 156.166022 76.9597966 97.5504591 0.19 1895
1897 3 155.928768 77.3556261 97.7687001 0.19 1896
1898 3 155.83899 77.774385 97.8824387 0.19 1897
1899 3 157.335391 65.9604636 96.4298466 0.19 1831
1900 3 157.447893 65.9204346 96.8480465 0.19 1899
1901 3 157.729043 65.8171704 97.1795514 0.19 1900
1902 3 158.074968 65.680476 97.3794507 0.19 1901
1903 3 158.431602 65.4026491 97.6163807 0.19 1902
1904 3 158.816163 65.2499813 97.794122 0.19 1903
1905 3 159.218798 65.1938989 97.7188033 0.19 1904
1906 3 159.620893 65.0985641 97.6287987 0.19 1905
1907 3 160.013742 64.8874365 97.4050277 0.19 1906
1908 3 160.168965 64.9714086 97.0638619 0.19 1907
1909 3 160.0504 65.0518154 96.6952144 0.19 1908
1910 3 159.942641 65.0923198 96.3031661 0.19 1909
1911 3 159.724142 65.0299832 95.8402531 0.19 1910
1912 3 159.16235 64.69999 95.1869671 0.19 1911
1913 3 160.41999 64.2944273 97.9479455 0.19 1907
1914 3 160.469855 63.7558628 98.3329773 0.19 1913
1915 3 160.261312 63.241795 98.6539758 0.19 1914
1916 3 160.376807 62.7549525 98.8036293 0.19 1915
1917 3 160.658546 62.2874397 98.8148178 0.19 1916
1918 3 161.002632 61.7903894 98.7240792 0.19 1917
1919 3 161.362411 61.1826436 98.4669534 0.19 1918
1920 3 161.989536 61.2685564 98.519644 0.19 1919
1921 3 162.347616 61.0530503 98.5127917 0.19 1920
1922 3 162.38624 60.7264108 98.4697463 0.19 1921
1923 3 162.17186 60.3645535 98.4046704 0.19 1922
1924 3 162.434489 60.187852 98.0476453 0.19 1923
1925 3 162.545574 60.147048 97.6999592 0.19 1924
1926 3 162.611156 60.1068493 97.3488842 0.19 1925
1927 3 162.692246 59.932606 96.9790137 0.19 1926
1928 3 162.89544 59.7595264 96.6167496 0.19 1927
1929 3 163.004858 59.7256363 96.2681916 0.19 1928
1930 3 163.125214 59.7029368 95.9216188 0.19 1929
1931 3 163.372723 59.5746928 95.5680179 0.19 1930
1932 3 163.571425 59.5221702 95.2219301 0.19 1931
1933 3 163.914986 59.3984902 94.8751789 0.19 1932
1934 3 164.319633 59.3886356 94.5483256 0.19 1933
1935 3 161.798374 60.4735 98.5701947 0.19 1923
1936 3 161.494821 60.780335 98.5939196 0.19 1935
1937 3 161.362411 61.1826436 98.4669534 0.19 1936
1938 3 159.90381 63.8784336 99.3981527 0.19 1915
1939 3 160.311846 63.7648172 99.7616489 0.19 1938
1940 3 160.756831 64.0156077 99.7252684 0.19 1939
1941 3 161.18011 64.0262013 99.9132223 0.19 1940
1942 3 161.593892 63.9169503 100.151737 0.19 1941
1943 3 161.998886 63.6880741 100.318533 0.19 1942
1944 3 162.409297 63.5270991 100.601534 0.19 1943
1945 3 162.815071 63.3787708 100.925618 0.19 1944
1946 3 163.199396 63.1993941 101.258764 0.19 1945
1947 3 163.52193 62.9133961 101.579902 0.19 1946
1948 3 163.70582 62.7425467 101.907602 0.19 1947
1949 3 163.940981 62.6146894 102.242486 0.19 1948
1950 3 164.031479 62.5040312 102.570986 0.19 1949
1951 3 164.073911 62.3991251 102.896695 0.19 1950
1952 3 159.959543 63.4285934 100.04412 0.19 1939
1953 3 159.721907 63.2467558 100.348605 0.19 1952
1954 3 159.36956 63.1331774 100.646766 0.19 1953
1955 3 158.975202 63.0513821 100.932839 0.19 1954
1956 3 158.567 62.9933415 101.190895 0.19 1955
1957 3 158.157003 62.9714251 101.379211 0.19 1956
1958 3 157.7536 63.0310345 101.388363 0.19 1957
1959 3 157.362224 63.2029521 101.258301 0.19 1958
1960 3 156.990036 63.535462 101.217644 0.19 1959
1961 3 156.627457 63.9239176 101.205393 0.19 1960
1962 3 156.298177 63.7341073 100.815407 0.19 1961
1963 3 156.073413 63.6314445 100.445279 0.19 1962
1964 3 156.116759 63.3815147 100.088775 0.19 1963
1965 3 156.109896 63.0854197 99.7395059 0.19 1964
1966 3 156.083087 62.7603112 99.4334662 0.19 1965
1967 3 156.047273 62.3947133 99.2522612 0.19 1966
1968 3 156.235253 64.0221608 101.501772 0.19 1961
1969 3 155.86267 64.2786474 101.795846 0.19 1968
1970 3 155.500509 64.5969901 102.038991 0.19 1969
1971 3 155.147626 64.9389544 102.135367 0.19 1970
1972 3 154.795256 65.1921099 102.171141 0.19 1971
1973 3 154.481812 65.5628482 102.216943 0.19 1972
1974 3 154.231268 65.961494 102.310137 0.19 1973
1975 3 154.12554 66.3217954 102.538157 0.19 1974
1976 3 177.943269 57.693335 82.7031492 0.19 1318
1977 3 177.626819 57.7099924 83.0823578 0.19 1976
1978 3 177.376305 57.3782549 83.352013 0.19 1977
1979 3 176.999941 56.9214973 83.5061426 0.19 1978
1980 3 176.690121 56.4879666 83.4543589 0.19 1979
1981 3 176.673653 56.131031 83.2209657 0.19 1980
1982 3 176.414881 55.7665117 82.9078181 0.19 1981
1983 3 176.961654 55.9309206 82.6181936 0.19 1982
1984 3 177.506867 56.0965961 82.3278995 0.19 1983
1985 3 175.865581 55.5270239 83.1546477 0.19 1982
1986 3 175.313785 55.2128286 83.3585904 0.19 1985
1987 3 174.78623 55.1072965 83.4795952 0.19 1986
1988 3 174.267782 55.149682 83.6694261 0.19 1987
1989 3 173.75992 55.1044421 83.7869456 0.19 1988
1990 3 173.266434 54.9705405 83.9820868 0.19 1989
1991 3 172.843471 54.7694913 84.1648821 0.19 1990
1992 3 172.105418 54.4134153 84.1993023 0.19 1991
1993 3 172.044757 54.4433085 83.8681414 0.19 1992
1994 3 171.887316 54.3930201 83.5243012 0.19 1993
1995 3 171.980288 54.5738975 83.2191764 0.19 1994
1996 3 171.835062 54.5836838 82.8865106 0.19 1995
1997 3 171.80938 54.7937797 82.5870694 0.19 1996
1998 3 171.804611 54.8699518 82.2949867 0.19 1997
1999 3 171.806868 55.2097852 82.075362 0.19 1998
2000 3 171.743971 55.6076666 81.9821757 0.19 1999
2001 3 171.520575 56.0277626 81.8809042 0.19 2000
2002 3 171.390512 56.4982434 81.6637765 0.19 2001
2003 3 171.148916 56.943109 81.3888375 0.19 2002
2004 3 170.987934 57.3022734 81.0926057 0.19 2003
2005 3 170.671402 57.3875041 80.7560222 0.19 2004
2006 3 170.34782 57.2127341 80.3951173 0.19 2005
2007 3 170.191497 56.9650548 80.0391653 0.19 2006
2008 3 171.524509 54.1568513 84.8005816 0.19 1992
2009 3 170.474367 53.978486 85.0460499 0.19 2008
2010 3 169.9365 53.51663 84.9627114 0.19 2009
2011 3 169.313187 52.1028832 85.1054408 0.19 2010
2012 3 168.811974 51.7541084 84.704891 0.19 2011
2013 3 168.785381 51.3304037 84.6600672 0.19 2012
2014 3 168.288807 50.9857171 84.2618222 0.19 2013
2015 3 167.328655 50.7245622 83.5130142 0.19 2014
2016 3 167.459529 50.949474 83.2199361 0.19 2015
2017 3 167.67058 50.8796255 82.904663 0.19 2016
2018 3 167.666102 50.7409192 82.5675711 0.19 2017
2019 3 167.431805 50.7123395 82.2247069 0.19 2018
2020 3 167.942449 50.417658 81.9120986 0.19 2019
2021 3 166.463904 50.0419694 81.448027 0.19 2020
2022 3 167.359504 49.876588 81.1781126 0.19 2021
2023 3 167.649433 49.8058554 80.8721077 0.19 2022
2024 3 167.582383 49.6511883 80.5336188 0.19 2023
2025 3 167.572511 49.592655 80.208351 0.19 2024
2026 3 167.571458 49.4657883 79.8780885 0.19 2025
2027 3 167.560194 49.4566058 79.557991 0.19 2026
2028 3 167.488567 49.4489463 79.2342895 0.19 2027
2029 3 167.245622 49.3279602 78.8895645 0.19 2028
2030 3 167.068739 49.3047755 78.558344 0.19 2029
2031 3 166.740543 49.2484435 78.2145085 0.19 2030
2032 3 166.410914 49.4319455 77.8913408 0.19 2031
2033 3 166.191632 49.5327682 77.5688906 0.19 2032
2034 3 165.823644 49.5439013 77.229157 0.19 2033
2035 3 165.400699 49.3878156 76.8723916 0.19 2034
2036 3 166.025635 50.234912 81.2051723 0.19 2021
2037 3 165.611163 50.534978 81.066885 0.19 2036
2038 3 165.249332 50.7409692 81.2035139 0.19 2037
2039 3 165.086442 50.7626605 81.4438815 0.19 2038
2040 3 164.990565 50.7235156 81.7191408 0.19 2039
2041 3 166.9343 50.6914612 82.185886 0.19 2021
2042 3 167.431805 50.7123395 82.2247069 0.19 2041
2043 3 166.949188 50.1673405 83.848731 0.19 2015
2044 3 166.764454 49.691784 83.9763596 0.19 2043
2045 3 166.604251 49.235471 84.0667201 0.19 2044
2046 3 166.326441 48.7583073 84.2534068 0.19 2045
2047 3 166.176074 48.3023873 84.4926078 0.19 2046
2048 3 166.033365 47.9161078 84.7546648 0.19 2047
2049 3 165.782841 47.7156458 85.0334751 0.19 2048
2050 3 165.66605 47.5932224 85.3334628 0.19 2049
2051 3 165.578489 47.5148635 85.6415933 0.19 2050
2052 3 165.444465 47.4906587 85.9525583 0.19 2051
2053 3 165.140914 47.5844425 86.2636946 0.19 2052
2054 3 164.839917 47.5691493 86.5631374 0.19 2053
2055 3 164.71736 47.5126327 86.8724995 0.19 2054
2056 3 164.654902 47.4427022 87.1853538 0.19 2055
2057 3 166.90651 51.2413236 84.0218097 0.19 2015
2058 3 166.573021 51.657091 84.3688526 0.19 2057
2059 3 166.488208 52.0861347 84.5810086 0.19 2058
2060 3 166.54247 52.5392464 84.825848 0.19 2059
2061 3 166.7657 53.0513163 85.3048702 0.19 2060
2062 3 167.382359 53.8157364 86.1381441 0.19 2061
2063 3 167.614873 53.7684452 85.2660519 0.19 2062
2064 3 168.016548 53.6991344 84.8543495 0.19 2063
2065 3 168.455494 53.4054325 84.7665059 0.19 2064
2066 3 168.89755 52.9879385 84.9188758 0.19 2065
2067 3 169.313187 52.1028832 85.1054408 0.19 2066
2068 3 169.896814 51.767556 84.9260841 0.19 2067
2069 3 170.055951 51.3643531 84.8540368 0.19 2068
2070 3 169.977187 50.9170908 84.8628189 0.19 2069
2071 3 169.612554 50.408012 85.0059254 0.19 2070
2072 3 169.158239 49.8836356 85.1931073 0.19 2071
2073 3 168.817552 50.3277575 85.092019 0.19 2072
2074 3 168.611666 50.8139012 84.8815451 0.19 2073
2075 3 168.785381 51.3304037 84.6600672 0.19 2074
2076 3 169.108662 49.3411118 85.5344278 0.19 2072
2077 3 169.080418 48.8761265 85.632458 0.19 2076
2078 3 169.06378 48.4426903 85.6317602 0.19 2077
2079 3 169.060904 48.0266562 85.5780722 0.19 2078
2080 3 169.086949 47.6307487 85.4643182 0.19 2079
2081 3 169.184958 47.277177 85.223756 0.19 2080
2082 3 169.449756 46.9341547 84.9754244 0.19 2081
2083 3 169.649851 46.5682307 84.7930675 0.19 2082
2084 3 170.000778 46.2316782 84.5406381 0.19 2083
2085 3 170.01955 45.7642499 84.659122 0.19 2084
2086 3 170.09466 45.3459754 84.6313469 0.19 2085
2087 3 170.313084 44.9751132 84.476114 0.19 2086
2088 3 170.391861 44.588767 84.360727 0.19 2087
2089 3 170.420365 44.2165897 84.2166559 0.19 2088
2090 3 170.436444 43.9016224 83.947081 0.19 2089
2091 3 170.442554 43.6451248 83.6384795 0.19 2090
2092 3 170.42928 43.5054403 83.3374598 0.19 2091
2093 3 170.359952 43.2438572 83.0508957 0.19 2092
2094 3 170.148276 42.9126621 82.8462513 0.19 2093
2095 3 170.075907 42.6014185 82.5970325 0.19 2094
2096 3 170.049254 42.3097817 82.4070535 0.19 2095
2097 3 170.043581 42.1556639 82.1330725 0.19 2096
2098 3 170.030648 42.2949302 81.8536037 0.19 2097
2099 3 169.971072 42.3582173 81.5479845 0.19 2098
2100 3 169.778889 42.3084886 81.21621 0.19 2099
2101 3 169.723229 42.4125173 80.9078992 0.19 2100
2102 3 169.721401 42.6732466 80.6192858 0.19 2101
2103 3 169.739394 42.8396324 80.3209715 0.19 2102
2104 3 169.764666 42.9750457 80.0195225 0.19 2103
2105 3 170.196073 46.1666471 84.253251 0.19 2084
2106 3 170.581036 46.3586182 84.0347261 0.19 2105
2107 3 171.005078 46.4665498 83.8966923 0.19 2106
2108 3 171.393337 46.5804293 83.6679439 0.19 2107
2109 3 171.60388 46.6905677 83.398199 0.19 2108
2110 3 169.412935 50.3225803 85.5852201 0.19 2072
2111 3 169.401785 50.4347717 85.9249795 0.19 2110
2112 3 169.137009 50.4318627 86.2347306 0.19 2111
2113 3 168.685503 50.9316397 85.9261254 0.19 2112
2114 3 169.313187 52.1028832 85.1054408 0.19 2113
2115 3 168.947202 51.6576528 85.9131421 0.19 2114
2116 3 168.82661 51.2008703 86.2958775 0.19 2115
2117 3 168.868752 50.7897009 86.3641438 0.19 2116
2118 3 169.137009 50.4318627 86.2347306 0.19 2117
2119 3 166.243086 53.2698185 85.9085716 0.19 2062
2120 3 165.487532 52.9968549 85.9863844 0.19 2119
2121 3 164.863662 52.832183 86.1687276 0.19 2120
2122 3 164.248632 52.7185367 86.3570547 0.19 2121
2123 3 163.524251 52.6468007 86.457945 0.19 2122
2124 3 162.459867 52.6476179 86.2900601 0.19 2123
2125 3 161.704673 52.1931316 86.7120062 0.19 2124
2126 3 161.179035 51.9645342 86.70981 0.19 2125
2127 3 160.808876 51.6415877 86.6392105 0.19 2126
2128 3 160.69922 51.3015157 86.5116877 0.19 2127
2129 3 160.752548 51.0054182 86.2467946 0.19 2128
2130 3 161.031468 50.7752894 85.9483738 0.19 2129
2131 3 161.360461 50.7027657 85.6498154 0.19 2130
2132 3 161.599102 50.6333511 85.3370385 0.19 2131
2133 3 161.521334 50.8158392 85.0242082 0.19 2132
2134 3 161.496449 50.9420016 84.7085069 0.19 2133
2135 3 161.489779 51.0502501 84.3922961 0.19 2134
2136 3 162.503408 53.2373971 85.6919732 0.19 2124
2137 3 161.636547 54.2347846 85.0633155 0.19 2136
2138 3 162.141793 55.1734708 84.6597825 0.19 2137
2139 3 162.563592 55.6106621 84.324301 0.19 2138
2140 3 162.81633 55.8641014 84.0056 0.19 2139
2141 3 163.128076 56.0839817 83.7071401 0.19 2140
2142 3 163.303321 56.3734001 83.411495 0.19 2141
2143 3 163.453347 56.4928445 83.1010054 0.19 2142
2144 3 163.701482 56.4572202 82.7861786 0.19 2143
2145 3 163.816642 56.5347247 82.4722196 0.19 2144
2146 3 163.883417 56.6973263 82.1631578 0.19 2145
2147 3 163.937838 57.0017157 81.8674567 0.19 2146
2148 3 163.964289 57.215678 81.5675469 0.19 2147
2149 3 163.956329 57.4440663 81.2811821 0.19 2148
2150 3 163.872774 57.8058589 81.0387627 0.19 2149
2151 3 163.557593 58.120593 80.8772852 0.19 2150
2152 3 163.150174 58.2895992 80.640691 0.19 2151
2153 3 162.704239 58.387274 80.4521014 0.19 2152
2154 3 162.265809 58.5266306 80.1644966 0.19 2153
2155 3 161.856045 58.7471933 79.8486439 0.19 2154
2156 3 161.524983 59.166669 79.5459556 0.19 2155
2157 3 161.358193 59.6595544 79.2778027 0.19 2156
2158 3 161.118448 60.1629342 79.0617789 0.19 2157
2159 3 160.981965 60.6233921 79.0102683 0.19 2158
2160 3 160.768644 61.0567845 79.0423941 0.19 2159
2161 3 160.702692 61.4502933 79.2016769 0.19 2160
2162 3 160.69409 61.8707709 79.2967969 0.19 2161
2163 3 161.041018 54.4790026 85.5840355 0.19 2137
2164 3 160.761153 54.3361144 85.9618059 0.19 2163
2165 3 160.550946 54.1661897 86.2933455 0.19 2164
2166 3 160.20918 53.8899987 86.5841067 0.19 2165
2167 3 159.888281 53.7296489 86.8827531 0.19 2166
2168 3 159.727831 53.6075202 87.195911 0.19 2167
2169 3 162.172979 53.110344 87.0672003 0.19 2124
2170 3 162.055817 53.4875391 87.5941758 0.19 2169
2171 3 161.969451 53.8331534 88.0171385 0.19 2170
2172 3 161.807465 54.1703275 88.378802 0.19 2171
2173 3 161.850712 54.5168782 88.6956055 0.19 2172
2174 3 161.655847 54.8937215 88.863662 0.19 2173
2175 3 162.42612 55.1615754 89.2983304 0.19 2174
2176 3 163.023619 55.4579934 89.3773525 0.19 2175
2177 3 163.54268 55.5710334 89.4175781 0.19 2176
2178 3 164.032198 55.6032411 89.421537 0.19 2177
2179 3 164.510269 55.5755244 89.3557305 0.19 2178
2180 3 164.971714 55.3549813 89.4477526 0.19 2179
2181 3 165.441437 55.2137703 89.4762172 0.19 2180
2182 3 165.911466 54.9961956 89.4322893 0.19 2181
2183 3 166.40085 54.8848412 89.2894161 0.19 2182
2184 3 166.904931 54.6577762 89.1953559 0.19 2183
2185 3 167.470947 54.4866526 89.071612 0.19 2184
2186 3 168.180285 54.1818445 88.7572474 0.19 2185
2187 3 169.27226 53.7428133 88.2815653 0.19 2186
2188 3 169.735014 53.8224626 87.776396 0.19 2187
2189 3 169.652422 54.1546951 87.3880739 0.19 2188
2190 3 169.388542 54.5704701 87.0377253 0.19 2189
2191 3 169.85784 54.3934121 86.7093281 0.19 2190
2192 3 170.302701 54.3340029 86.3863479 0.19 2191
2193 3 170.636041 54.1969591 86.0296776 0.19 2192
2194 3 170.686487 54.1346863 85.6142595 0.19 2193
2195 3 170.474367 53.978486 85.0460499 0.19 2194
2196 3 168.865303 54.440284 87.3224366 0.19 2190
2197 3 167.382359 53.8157364 86.1381441 0.19 2196
2198 3 168.433128 54.3934159 85.9441528 0.19 2197
2199 3 167.382359 53.8157364 86.1381441 0.19 2198
2200 3 167.353528 53.3939947 86.0904584 0.19 2199
2201 3 167.382359 53.8157364 86.1381441 0.19 2200
2202 3 170.616837 53.3747424 88.4591245 0.19 2187
2203 3 171.33761 52.9591484 88.714211 0.19 2202
2204 3 171.693148 52.5792127 88.9972546 0.19 2203
2205 3 172.084201 52.382844 89.3216984 0.19 2204
2206 3 172.416095 52.2493472 89.6556443 0.19 2205
2207 3 172.533966 52.1215149 89.9774585 0.19 2206
2208 3 172.573613 51.9741883 90.2872905 0.19 2207
2209 3 172.59184 51.7625125 90.573085 0.19 2208
2210 3 172.623174 51.3769092 90.7989107 0.19 2209
2211 3 172.737343 50.9571841 90.9239888 0.19 2210
2212 3 172.581564 50.5865769 90.7761332 0.19 2211
2213 3 172.512459 50.2389383 90.615932 0.19 2212
2214 3 172.483522 49.9897705 90.3385502 0.19 2213
2215 3 172.475876 49.914609 90.0405352 0.19 2214
2216 3 169.237372 52.9615423 88.5257874 0.19 2187
2217 3 169.260042 52.4413966 88.4705474 0.19 2216
2218 3 169.369823 51.9842138 88.4361227 0.19 2217
2219 3 169.701559 51.5535494 88.4391785 0.19 2218
2220 3 170.115441 51.1200314 88.4959376 0.19 2219
2221 3 170.552444 50.6525285 88.6764804 0.19 2220
2222 3 170.669323 50.4548671 88.3291051 0.19 2221
2223 3 170.912764 50.3859926 88.0059093 0.19 2222
2224 3 171.008421 50.2587311 87.6665498 0.19 2223
2225 3 171.057688 50.2711799 87.3404604 0.19 2224
2226 3 171.090284 50.3365525 87.0194258 0.19 2225
2227 3 171.118091 50.4201554 86.7002467 0.19 2226
2228 3 170.284973 50.22489 88.9393607 0.19 2221
2229 3 170.287678 49.9080529 89.233166 0.19 2228
2230 3 170.100377 49.884593 89.5491358 0.19 2229
2231 3 170.020125 49.8192079 89.8674523 0.19 2230
2232 3 169.976177 49.7400954 90.1865585 0.19 2231
2233 3 168.804586 53.426281 89.1732301 0.19 2187
2234 3 168.441611 53.2142775 89.6979946 0.19 2233
2235 3 168.316904 53.0040783 90.0916749 0.19 2234
2236 3 168.313756 52.6778019 90.4221269 0.19 2235
2237 3 168.460565 52.418467 90.7496203 0.19 2236
2238 3 168.424897 52.0458073 91.0401881 0.19 2237
2239 3 168.201477 51.6973261 91.3163026 0.19 2238
2240 3 168.077948 51.5409637 91.6234629 0.19 2239
2241 3 167.933862 51.5093907 91.9455168 0.19 2240
2242 3 167.611394 51.2496217 92.2225521 0.19 2241
2243 3 167.28942 51.0104957 92.5014518 0.19 2242
2244 3 167.12325 50.6440919 92.7725502 0.19 2243
2245 3 166.996813 50.2466536 92.662788 0.19 2244
2246 3 166.759517 49.861117 92.5040274 0.19 2245
2247 3 166.663413 49.4232451 92.5550303 0.19 2246
2248 3 166.620228 48.9872969 92.6038206 0.19 2247
2249 3 166.597324 48.5242538 92.7584311 0.19 2248
2250 3 167.139851 50.9657382 93.1565726 0.19 2244
2251 3 166.683588 51.2863211 93.5072907 0.19 2250
2252 3 166.475819 51.8316311 93.8301558 0.19 2251
2253 3 166.499303 52.1934193 94.060873 0.19 2252
2254 3 166.759075 52.4161177 94.0400361 0.19 2253
2255 3 167.029925 52.2275415 93.976283 0.19 2254
2256 3 167.125278 51.8432501 93.8358347 0.19 2255
2257 3 166.683588 51.2863211 93.5072907 0.19 2256
2258 3 161.234338 55.003432 89.4064863 0.19 2174
2259 3 160.83251 54.9911548 89.8114994 0.19 2258
2260 3 160.50473 54.9294848 90.1849758 0.19 2259
2261 3 159.925474 54.8431136 90.567426 0.19 2260
2262 3 158.974808 54.7315307 91.0437859 0.19 2261
2263 3 158.513444 54.118476 90.8903187 0.19 2262
2264 3 158.089255 53.6914936 90.7362733 0.19 2263
2265 3 157.747414 53.3330455 90.8485215 0.19 2264
2266 3 157.598594 53.1513116 91.0952824 0.19 2265
2267 3 157.484262 53.0424163 91.3920725 0.19 2266
2268 3 157.28104 52.9756674 91.7049799 0.19 2267
2269 3 157.212483 52.9472128 92.0459417 0.19 2268
2270 3 157.199388 53.0053935 92.4251804 0.19 2269
2271 3 157.218455 53.2849871 92.8920235 0.19 2270
2272 3 157.259968 53.7445685 93.5218883 0.19 2271
2273 3 156.844847 52.8956512 93.3545223 0.19 2272
2274 3 156.946727 52.3588914 93.2730212 0.19 2273
2275 3 157.247808 52.0094505 93.2283325 0.19 2274
2276 3 157.627357 51.9089617 93.2091331 0.19 2275
2277 3 158.027537 51.9718193 93.1665783 0.19 2276
2278 3 158.410588 52.2751717 93.0276868 0.19 2277
2279 3 158.718724 52.6641271 92.8885428 0.19 2278
2280 3 158.814061 53.0658026 92.8458266 0.19 2279
2281 3 158.774107 53.4839068 92.7938988 0.19 2280
2282 3 158.541132 53.9386596 92.6173299 0.19 2281
2283 3 158.876338 54.2797271 92.2638991 0.19 2282
2284 3 159.093816 54.4957212 91.7951641 0.19 2283
2285 3 158.974808 54.7315307 91.0437859 0.19 2284
2286 3 158.574321 55.3791331 90.9343729 0.19 2285
2287 3 158.166074 55.7750252 90.9632667 0.19 2286
2288 3 157.744463 55.8951874 91.1329887 0.19 2287
2289 3 157.319102 55.9295946 91.3091557 0.19 2288
2290 3 156.8936 55.9806748 91.3629346 0.19 2289
2291 3 156.47317 56.0819111 91.3789637 0.19 2290
2292 3 156.066726 56.3152988 91.4035923 0.19 2291
2293 3 155.657629 56.4855513 91.4319032 0.19 2292
2294 3 155.261049 56.7390473 91.521925 0.19 2293
2295 3 154.862488 56.8945571 91.7339708 0.19 2294
2296 3 154.479173 57.1643613 91.972252 0.19 2295
2297 3 154.099204 57.4642688 92.107392 0.19 2296
2298 3 153.712702 57.6511802 92.2444885 0.19 2297
2299 3 153.342396 57.9633226 92.2120589 0.19 2298
2300 3 152.984144 58.1763338 92.2863146 0.19 2299
2301 3 152.685544 58.5502904 92.2321938 0.19 2300
2302 3 152.506324 58.9140059 92.3050544 0.19 2301
2303 3 152.213779 59.2160706 92.5201725 0.19 2302
2304 3 151.863033 59.3876944 92.7252211 0.19 2303
2305 3 151.504237 59.6427227 92.8157053 0.19 2304
2306 3 151.121902 59.7698664 92.855055 0.19 2305
2307 3 150.731564 59.8423794 92.9131022 0.19 2306
2308 3 150.33992 59.8764164 93.0777371 0.19 2307
2309 3 149.951214 59.938984 93.2047669 0.19 2308
2310 3 149.571912 60.0314216 93.4510521 0.19 2309
2311 3 149.217255 60.2745308 93.7552664 0.19 2310
2312 3 148.886067 60.7206685 93.9080168 0.19 2311
2313 3 148.553084 61.1289021 94.1872155 0.19 2312
2314 3 148.210686 61.5102974 94.5110272 0.19 2313
2315 3 147.840397 61.847011 94.8438031 0.19 2314
2316 3 147.394467 62.0744359 95.1604951 0.19 2315
2317 3 146.818572 62.4366118 95.4766279 0.19 2316
2318 3 146.586988 63.4606743 95.214195 0.19 2317
2319 3 145.836573 63.8397952 94.4770549 0.19 2318
2320 3 145.925227 63.8337304 94.1536201 0.19 2319
2321 3 145.711975 63.8180749 93.8079013 0.19 2320
2322 3 145.4365 64.0081961 93.5115892 0.19 2321
2323 3 145.201187 64.3998755 93.3333692 0.19 2322
2324 3 145.076097 64.8628319 93.0770632 0.19 2323
2325 3 144.851022 65.3351877 92.7740456 0.19 2324
2326 3 144.597174 65.6614294 92.4417534 0.19 2325
2327 3 144.437985 65.9609643 92.1113455 0.19 2326
2328 3 144.511008 65.897886 91.7709372 0.19 2327
2329 3 145.673043 64.4601071 94.9698201 0.19 2319
2330 3 145.591859 64.9572803 95.2218337 0.19 2329
2331 3 145.435462 65.4064548 95.4377898 0.19 2330
2332 3 145.362555 65.8359874 95.4895998 0.19 2331
2333 3 145.210779 66.1545929 95.7161178 0.19 2332
2334 3 145.142706 66.2581267 96.0024492 0.19 2333
2335 3 145.102884 66.3493856 96.3024537 0.19 2334
2336 3 145.065012 66.6183339 96.5841299 0.19 2335
2337 3 144.928392 67.0109986 96.7531532 0.19 2336
2338 3 144.87756 67.4947209 96.6441159 0.19 2337
2339 3 144.768694 68.0330774 96.4368577 0.19 2338
2340 3 144.781455 68.5384103 96.2544026 0.19 2339
2341 3 144.834482 68.9929038 96.2074686 0.19 2340
2342 3 144.902563 69.4280188 96.2115882 0.19 2341
2343 3 144.975917 69.8559806 96.2341866 0.19 2342
2344 3 145.050625 70.2817307 96.2622608 0.19 2343
2345 3 147.026306 62.941358 96.100872 0.19 2317
2346 3 147.312581 63.302149 96.5750665 0.19 2345
2347 3 147.519503 63.641572 96.949539 0.19 2346
2348 3 147.794539 63.9758507 97.2127089 0.19 2347
2349 3 147.960582 64.3045144 97.5361944 0.19 2348
2350 3 149.251854 59.7842887 93.9203697 0.19 2311
2351 3 149.386745 59.3149817 93.9712531 0.19 2350
2352 3 149.422722 58.8780346 93.9868359 0.19 2351
2353 3 149.453798 58.4516231 94.0418952 0.19 2352
2354 3 149.568256 58.0254207 94.2506129 0.19 2353
2355 3 149.534709 57.7364032 94.5178363 0.19 2354
2356 3 149.716563 57.3250065 94.8089315 0.19 2355
2357 3 149.946518 56.9391655 95.1143645 0.19 2356
2358 3 150.097784 56.7442851 95.4411482 0.19 2357
2359 3 149.912975 56.68132 95.7546047 0.19 2358
2360 3 149.607878 56.7196134 96.0701765 0.19 2359
2361 3 149.279165 56.929649 96.4072364 0.19 2360
2362 3 158.166104 53.8705982 92.9226098 0.19 2282
2363 3 157.847783 53.8021889 93.2317945 0.19 2362
2364 3 157.259968 53.7445685 93.5218883 0.19 2363
2365 3 158.258386 54.0280059 94.4127864 0.19 2364
2366 3 158.879951 54.080977 94.9757264 0.19 2365
2367 3 159.297164 54.0477734 95.4077764 0.19 2366
2368 3 159.477603 53.9867124 95.7776358 0.19 2367
2369 3 159.591775 53.9164985 96.1240429 0.19 2368
2370 3 159.744219 53.8469851 96.4627897 0.19 2369
2371 3 160.077764 53.7890895 96.8026394 0.19 2370
2372 3 160.475071 53.7782867 97.1231073 0.19 2371
2373 3 160.866463 53.5044364 97.3147004 0.19 2372
2374 3 161.205253 53.1813468 97.2821023 0.19 2373
2375 3 161.396957 52.8905771 97.0339708 0.19 2374
2376 3 161.655216 52.6525758 96.7202949 0.19 2375
2377 3 161.81202 52.5523415 96.3929739 0.19 2376
2378 3 162.034782 52.408172 96.0515596 0.19 2377
2379 3 162.117806 52.3991461 95.7187318 0.19 2378
2380 3 162.154362 52.4350322 95.3884405 0.19 2379
2381 3 157.265979 54.0229309 94.544208 0.19 2364
2382 3 157.192573 54.0982758 95.1289093 0.19 2381
2383 3 156.956644 54.1267036 95.5277412 0.19 2382
2384 3 156.743504 54.1984604 95.8396618 0.19 2383
2385 3 156.332077 54.4651411 96.0469841 0.19 2384
2386 3 155.711193 54.8600874 95.9887722 0.19 2385
2387 3 155.731235 55.3387787 95.7257365 0.19 2386
2388 3 155.333222 55.8441989 95.4298003 0.19 2387
2389 3 155.451472 55.683992 95.1666838 0.19 2388
2390 3 155.30652 55.7081478 95.0103679 0.19 2389
2391 3 155.181957 55.8347271 95.1685253 0.19 2390
2392 3 155.333222 55.8441989 95.4298003 0.19 2391
2393 3 155.332416 55.1210242 96.6876786 0.19 2386
2394 3 154.934216 55.6267155 96.3950324 0.19 2393
2395 3 154.567799 55.6771718 96.4938669 0.19 2394
2396 3 154.255598 55.7506033 96.7216618 0.19 2395
2397 3 154.095502 55.9712825 97.0069833 0.19 2396
2398 3 154.302703 56.2093995 97.2684357 0.19 2397
2399 3 154.628836 56.4170016 97.3364942 0.19 2398
2400 3 154.951062 56.4338971 97.1773535 0.19 2399
2401 3 155.180878 56.2242521 96.9303554 0.19 2400
2402 3 155.16883 55.9228445 96.7173199 0.19 2401
2403 3 154.934216 55.6267155 96.3950324 0.19 2402
2404 3 178.575986 55.0607509 82.9364529 0.19 1314
2405 3 178.378242 54.8334943 83.237232 0.19 2404
2406 3 178.190031 54.4647588 83.5238337 0.19 2405
2407 3 177.883445 54.1404962 83.8094833 0.19 2406
2408 3 177.699161 53.7022843 84.0885651 0.19 2407
2409 3 177.504077 53.3569501 83.7666507 0.19 2408
2410 3 177.107548 52.9900134 83.4888565 0.19 2409
2411 3 176.621217 52.6073131 83.3690808 0.19 2410
2412 3 176.102739 52.3115455 83.3600583 0.19 2411
2413 3 175.585401 51.9665481 83.1635888 0.19 2412
2414 3 175.06179 51.5954258 82.9733648 0.19 2413
2415 3 174.555089 51.3061436 82.6719555 0.19 2414
2416 3 174.067274 51.1733967 82.3456259 0.19 2415
2417 3 173.58612 50.992336 82.0108918 0.19 2416
2418 3 173.134723 50.9425529 81.7183531 0.19 2417
2419 3 172.732741 50.8994496 81.5170431 0.19 2418
2420 3 172.489156 50.8561583 81.2351038 0.19 2419
2421 3 172.628981 50.6929596 80.9322965 0.19 2420
2422 3 177.674265 53.4300861 84.3916834 0.19 2408
2423 3 177.658701 53.0010512 84.678662 0.19 2422
2424 3 177.697758 52.5381653 84.9640773 0.19 2423
2425 3 177.891154 52.1295412 85.2615333 0.19 2424
2426 3 177.973288 51.8688211 85.5694105 0.19 2425
2427 3 176.944172 65.0805645 76.8546203 0.19 1157
2428 3 176.464072 65.4628342 76.8556775 0.19 2427
2429 3 176.053822 65.8937173 76.7406131 0.19 2428
2430 3 175.712736 66.3728986 76.509674 0.19 2429
2431 3 175.069782 66.8372498 76.2122076 0.19 2430
2432 3 175.575328 67.8630021 76.003369 0.19 2431
2433 3 175.571191 68.297639 76.0366481 0.19 2432
2434 3 175.300733 68.6477132 75.7146951 0.19 2433
2435 3 175.224155 68.8503025 75.3974161 0.19 2434
2436 3 175.244358 68.9983498 75.0845023 0.19 2435
2437 3 175.361085 69.13112 74.7790837 0.19 2436
2438 3 175.670317 69.2731732 74.4912725 0.19 2437
2439 3 175.413663 68.4851157 76.3651897 0.19 2433
2440 3 175.126163 68.5333522 76.6725788 0.19 2439
2441 3 174.929167 68.2095848 76.9598365 0.19 2440
2442 3 174.64252 67.7344497 77.2292274 0.19 2441
2443 3 174.484342 67.2235074 77.5070771 0.19 2442
2444 3 174.815674 67.0491749 77.1504155 0.19 2443
2445 3 174.968552 66.9801647 76.7471315 0.19 2444
2446 3 175.069782 66.8372498 76.2122076 0.19 2445
2447 3 174.587321 67.1343551 76.1661936 0.19 2446
2448 3 174.106413 67.3413102 76.0807057 0.19 2447
2449 3 173.631601 67.709666 75.9117366 0.19 2448
2450 3 173.149976 68.1040658 75.8187844 0.19 2449
2451 3 172.667608 68.5213949 75.7232257 0.19 2450
2452 3 172.16954 68.8665195 75.8643973 0.19 2451
2453 3 171.669653 69.189441 76.0856506 0.19 2452
2454 3 171.17834 69.5151879 76.3111704 0.19 2453
2455 3 170.712676 69.8687884 76.4697506 0.19 2454
2456 3 170.312506 70.3002915 76.4233996 0.19 2455
2457 3 170.046751 70.704164 76.4730101 0.19 2456
2458 3 169.665867 71.1537104 76.3220978 0.19 2457
2459 3 169.260049 71.5548918 76.1703695 0.19 2458
2460 3 168.909742 71.8734557 75.8978847 0.19 2459
2461 3 168.739846 71.8677193 75.5889639 0.19 2460
2462 3 174.432721 67.2721506 77.8312574 0.19 2443
2463 3 174.354865 67.4794219 78.1612382 0.19 2462
2464 3 174.197138 67.7271982 78.4750851 0.19 2463
2465 3 173.826464 67.9386138 78.7340017 0.19 2464
2466 3 173.380258 68.0445227 78.8869919 0.19 2465
2467 3 172.896802 68.1938377 79.1306619 0.19 2466
2468 3 172.398948 68.2508263 79.4006651 0.19 2467
2469 3 171.899167 68.4244471 79.689688 0.19 2468
2470 3 175.95284 64.9636075 77.0132464 0.19 2428
2471 3 175.447042 64.5627785 77.085216 0.19 2470
2472 3 174.938881 64.3458264 77.215092 0.19 2471
2473 3 174.441024 64.2556326 77.251197 0.19 2472
2474 3 173.946781 64.2502802 77.2656016 0.19 2473
2475 3 173.453536 64.3713674 77.3092241 0.19 2474
2476 3 172.979317 64.4607849 77.1128597 0.19 2475
2477 3 172.510573 64.5409807 76.8362777 0.19 2476
2478 3 188.930833 62.7138506 76.6852772 0.19 1107
2479 3 189.338035 62.7983321 77.1716041 0.19 2478
2480 3 189.208905 62.4889038 77.4406464 0.19 2479
2481 3 188.904402 62.0855008 77.5327946 0.19 2480
2482 3 187.895173 59.7234443 77.8213152 0.19 1101
2483 3 187.924156 59.2218141 77.6817081 0.19 2482
2484 3 188.003289 58.7435178 77.7544444 0.19 2483
2485 3 188.243812 58.3681581 77.8470717 0.19 2484
2486 3 188.417511 58.1043041 78.0720654 0.19 2485
2487 3 188.729479 58.2450047 78.3881128 0.19 2486
2488 3 189.01033 58.5371463 78.7087329 0.19 2487
2489 3 189.062878 58.8818591 78.9526068 0.19 2488
2490 3 188.945425 59.2948428 78.9946409 0.19 2489
2491 3 188.530209 59.7464552 78.8261122 0.19 2490
2492 3 187.873272 60.3038626 78.2601303 0.19 2491
2493 0 215.372853 68.3099838 82.4548605 0.19 145
2494 0 215.662443 68.6950121 82.2571531 0.19 2493
2495 0 216.02169 68.8671421 82.1477534 0.19 2494
2496 0 216.406972 68.9897389 81.9982297 0.19 2495
2497 0 216.801898 69.0425151 81.9520867 0.19 2496
2498 0 217.20013 69.0689448 81.9445564 0.19 2497
2499 0 217.599098 69.0863637 81.9498258 0.19 2498
2500 3 162.1529 66.6057086 76.66692 0.19 -1
2501 3 161.970417 66.5982418 76.9785242 0.19 2500
2502 3 161.620862 66.7118069 77.2778786 0.19 2501
2503 3 161.216288 66.7213472 77.5640397 0.19 2502
2504 3 160.8415 66.7535543 77.840764 0.19 2503
2505 3 160.606699 66.9566065 78.1005707 0.19 2504
2506 3 160.247308 67.2051195 78.2536911 0.19 2505
2507 3 159.833542 67.2734718 78.4750883 0.19 2506
2508 3 152.20131 72.031081 76.1389146 0.19 -1
2509 3 152.349813 72.1632019 76.4477842 0.19 2508
2510 3 152.155238 72.1526765 76.7102063 0.19 2509
2511 3 151.821188 72.0780393 76.8760725 0.19 2510
2512 3 151.408468 71.9515042 76.7988775 0.19 2511
2513 3 150.995799 71.9176599 76.7573977 0.19 2512
