# Supplementary material for: Communication from Learned to Innate Olfactory Processing Centers Is Required for Memory Retrieval in Drosophila
Source: Neuron. 2018 Nov 7;100(3):651–668.e8. doi: 10.1016/j.neuron.2018.08.037 (PMC6226615; doi:10.1016/j.neuron.2018.08.037)
Supplement: Data S1. SWC Files Containing the EM and Light Microscopy Reconstructions of the Different Neurons Used in This Study [file mmc5.zip › Light_PD2a1_cell1_JRC_SS04956-20160624_19_C6-Aligned63xScale_c0.swc]

# SWC format file
# based on specifications at http://research.mssm.edu/cnic/swc.html
# Created by nat::write.neuron.swc
# PointNo Label X Y Z Radius Parent 
1 1 164.396287 50.7489187 101.165886 0.19 -1
2 0 165.081517 50.5246447 101.315709 0.19 1
3 0 165.618352 50.458056 101.580291 0.19 2
4 0 166.10139 50.5608602 101.865536 0.19 3
5 0 166.550866 50.5974009 102.048816 0.19 4
6 0 166.988588 50.587068 102.272396 0.19 5
7 0 167.412336 50.5979237 102.409317 0.19 6
8 0 167.818771 50.6230126 102.556854 0.19 7
9 0 168.186438 50.6687976 102.822582 0.19 8
10 0 168.444927 50.859269 103.126748 0.19 9
11 0 168.820174 51.0630614 103.417821 0.19 10
12 0 169.228701 51.1430194 103.597961 0.19 11
13 0 169.652372 51.1581847 103.813137 0.19 12
14 0 170.080123 51.2019918 103.944029 0.19 13
15 0 170.513387 51.2962756 104.089234 0.19 14
16 0 170.95839 51.512667 104.361116 0.19 15
17 0 171.40363 51.721216 104.656359 0.19 16
18 0 171.839258 51.7824667 104.901015 0.19 17
19 0 172.269663 51.8328591 105.019581 0.19 18
20 0 172.699608 51.8952253 105.105639 0.19 19
21 0 173.132767 52.0034412 105.220137 0.19 20
22 0 173.575522 52.2364496 105.452366 0.19 21
23 0 174.018013 52.4718925 105.679152 0.19 22
24 0 174.450916 52.5873307 105.777584 0.19 23
25 0 174.880858 52.6634874 105.827556 0.19 24
26 0 175.31074 52.7406188 105.860301 0.19 25
27 0 175.743109 52.858881 105.8902 0.19 26
28 0 176.182259 53.0985228 105.929272 0.19 27
29 0 176.616293 53.2275873 105.963757 0.19 28
30 0 177.050015 53.333166 106.0127 0.19 29
31 0 177.487032 53.4775406 106.109728 0.19 30
32 0 177.933554 53.7603749 106.336432 0.19 31
33 0 178.383307 54.0875453 106.587912 0.19 32
34 0 178.832585 54.4064769 106.787835 0.19 33
35 0 179.276286 54.6536654 106.811524 0.19 34
36 0 179.723547 54.9180625 106.953412 0.19 35
37 0 180.165275 55.0766456 107.032586 0.19 36
38 0 180.60783 55.2305298 107.11892 0.19 37
39 0 181.057443 55.4746071 107.289412 0.19 38
40 0 181.504085 55.659554 107.395382 0.19 39
41 0 181.955912 55.9075358 107.534337 0.19 40
42 0 182.402212 56.0691001 107.527414 0.19 41
43 0 182.845539 56.1333482 107.636359 0.19 42
44 0 183.289119 56.201828 107.683952 0.19 43
45 0 183.733337 56.2733365 107.708815 0.19 44
46 0 184.178253 56.3485296 107.72643 0.19 45
47 0 184.62397 56.4308041 107.744572 0.19 46
48 0 185.071018 56.5297896 107.770912 0.19 47
49 0 185.520797 56.6709795 107.820823 0.19 48
50 0 185.977381 56.9212728 107.932711 0.19 49
51 0 186.42957 57.1260178 107.896351 0.19 50
52 0 186.880926 57.309589 107.935888 0.19 51
53 0 187.337651 57.5807998 108.076058 0.19 52
54 0 187.790249 57.8085434 108.129728 0.19 53
55 0 188.247745 58.1472955 108.133325 0.19 54
56 0 188.700151 58.4307357 108.032061 0.19 55
57 0 189.154643 58.764279 107.977045 0.19 56
58 0 189.600931 58.9809389 107.848848 0.19 57
59 0 190.041796 59.1225881 107.767087 0.19 58
60 0 190.481213 59.2636834 107.624427 0.19 59
61 0 190.917243 59.3730998 107.523075 0.19 60
62 0 191.352608 59.4959309 107.333316 0.19 61
63 0 191.784287 59.5864718 107.10673 0.19 62
64 0 192.206948 59.5692729 106.856126 0.19 63
65 0 192.628589 59.6858908 106.616369 0.19 64
66 0 193.035258 59.8897908 106.384986 0.19 65
67 0 193.399813 60.2244714 106.166232 0.19 66
68 0 193.636212 60.449546 105.925893 0.19 67
69 0 193.96824 60.6875559 105.695074 0.19 68
70 0 194.297104 61.0234338 105.476152 0.19 69
71 0 194.506111 61.2301555 105.231722 0.19 70
72 0 194.78943 61.4138397 104.990959 0.19 71
73 0 195.003251 61.6144847 104.74533 0.19 72
74 0 195.343527 61.9313132 104.525244 0.19 73
75 0 195.708483 62.1319505 104.293543 0.19 74
76 0 196.038861 62.2829786 104.052013 0.19 75
77 0 196.242155 62.4046372 103.793224 0.19 76
78 0 196.500846 62.5215007 103.539944 0.19 77
79 0 196.649815 62.6227459 103.276026 0.19 78
80 0 196.814999 62.7134869 103.022913 0.19 79
81 0 197.136338 62.7875413 102.815035 0.19 80
82 0 197.509474 62.795317 102.688139 0.19 81
83 0 197.910371 62.7194263 102.468505 0.19 82
84 0 198.325794 62.7624365 102.230834 0.19 83
85 0 198.746954 62.8490945 101.984776 0.19 84
86 0 199.170555 62.9506306 101.734716 0.19 85
87 0 199.595174 63.0555084 101.484719 0.19 86
88 0 200.019461 63.1575213 101.243006 0.19 87
89 0 200.440733 63.2493223 101.030343 0.19 88
90 0 200.85174 63.3148669 100.901276 0.19 89
91 0 201.27388 63.4060313 100.682999 0.19 90
92 0 201.700757 63.5086549 100.427687 0.19 91
93 0 202.12855 63.6211256 100.155578 0.19 92
94 0 202.55216 63.7524212 99.8752449 0.19 93
95 0 202.959988 63.9307889 99.5920739 0.19 94
96 0 203.32197 64.2315322 99.313759 0.19 95
97 0 203.558824 64.4738701 99.0117375 0.19 96
98 0 203.854975 64.8058424 98.7206375 0.19 97
99 0 204.061321 65.0790273 98.4102644 0.19 98
100 0 204.328231 65.4707385 98.1133444 0.19 99
101 0 204.47276 65.8922673 97.8051238 0.19 100
102 0 204.579531 66.2917183 97.4870604 0.19 101
103 0 204.694395 66.594385 97.1556911 0.19 102
104 0 204.870402 67.0033923 96.8349619 0.19 103
105 0 204.824936 67.4446795 96.4989271 0.19 104
106 0 204.842952 67.8888866 96.1637654 0.19 105
107 0 204.877389 68.3011598 95.823903 0.19 106
108 0 204.896571 68.6128471 95.4729725 0.19 107
109 0 204.852418 69.0299576 95.1254893 0.19 108
110 0 204.632319 69.4855605 94.7710833 0.19 109
111 0 204.348086 69.9561219 94.418082 0.19 110
112 0 204.049747 70.4303961 94.078232 0.19 111
113 0 203.776085 70.8980741 93.7781269 0.19 112
114 0 203.593547 71.3390802 93.5855249 0.19 113
115 0 203.320779 71.8115894 93.285313 0.19 114
116 0 203.026819 72.2970266 92.9471441 0.19 115
117 0 202.762705 72.7870044 92.603362 0.19 116
118 0 202.612491 73.2752446 92.2811966 0.19 117
119 0 202.363364 73.7442734 92.0039511 0.19 118
120 0 202.11775 74.1619837 91.8649035 0.19 119
121 0 202.047871 74.562713 91.7322879 0.19 120
122 0 202.085996 74.9561584 91.4560594 0.19 121
123 0 202.208969 75.2234017 91.1052229 0.19 122
124 0 202.477154 75.5107887 90.690776 0.19 123
125 0 203.096657 75.5907253 90.1417881 0.19 124
126 0 202.468495 75.5801214 89.8009453 0.19 125
127 0 201.986753 75.4549455 89.5266643 0.19 126
128 0 201.532286 75.3744199 89.4480655 0.19 127
129 0 201.076811 75.2703655 89.5143361 0.19 128
130 0 200.650615 75.1713386 89.4620292 0.19 129
131 0 200.25261 74.9893614 89.2659102 0.19 130
132 0 199.852798 74.8295295 89.1369084 0.19 131
133 0 199.480418 74.5450453 88.9742861 0.19 132
134 0 199.191135 74.2588615 88.6675087 0.19 133
135 3 199.071979 73.9761549 88.3222232 0.19 134
136 3 198.685154 74.3371859 87.9670305 0.19 135
137 3 198.293029 74.563491 87.6192263 0.19 136
138 3 197.891573 74.7824254 87.3170708 0.19 137
139 3 197.472197 75.1164715 87.143658 0.19 138
140 3 197.056713 75.522309 86.9307433 0.19 139
141 3 196.670416 76.0273841 86.4723333 0.19 140
142 3 196.51761 76.0602886 85.8854667 0.19 141
143 3 196.571703 75.9208293 85.4422478 0.19 142
144 3 196.851936 75.7575524 85.072825 0.19 143
145 3 197.153733 75.6719876 84.7474537 0.19 144
146 3 197.289486 75.4446706 84.4481803 0.19 145
147 3 197.361097 75.136078 84.2443022 0.19 146
148 3 197.445166 74.8357773 83.9619723 0.19 147
149 3 197.594084 74.5315272 83.6875716 0.19 148
150 3 197.92763 74.2076339 83.5137898 0.19 149
151 3 198.333636 73.9137713 83.2627479 0.19 150
152 3 198.123706 73.5538872 83.5337543 0.19 151
153 3 197.742832 73.3399763 83.7758743 0.19 152
154 3 197.294148 73.191644 83.9310584 0.19 153
155 3 196.780126 72.9850604 84.1906441 0.19 154
156 3 196.172769 72.6475614 84.5120633 0.19 155
157 3 195.354751 72.3728263 84.9443004 0.19 156
158 3 193.992619 72.0189338 85.6148063 0.19 157
159 3 193.866028 71.1911416 86.9948386 0.19 158
160 3 194.279621 71.5057494 87.418888 0.19 159
161 3 194.702577 71.7062361 87.6995694 0.19 160
162 3 195.137233 71.7938589 87.8362751 0.19 161
163 3 195.574478 71.8341676 87.9301729 0.19 162
164 3 196.008207 71.8459535 88.0397974 0.19 163
165 3 196.429644 71.8200268 88.2398487 0.19 164
166 3 196.860943 71.8209987 88.3368395 0.19 165
167 3 197.295518 71.8311702 88.3931567 0.19 166
168 3 197.730954 71.8426375 88.4310618 0.19 167
169 3 198.166955 71.8492545 88.4547293 0.19 168
170 3 198.604892 71.8405363 88.4543281 0.19 169
171 3 199.049379 71.7912193 88.3962453 0.19 170
172 3 199.460954 71.913027 88.5770518 0.19 171
173 3 199.914495 71.717305 88.436119 0.19 172
174 3 200.337277 71.5866585 88.5092218 0.19 173
175 3 200.774349 71.4898243 88.4789302 0.19 174
176 3 201.235609 71.3155003 88.2839119 0.19 175
177 3 201.700465 71.1486547 88.085118 0.19 176
178 3 202.15208 71.0802008 88.0384394 0.19 177
179 3 202.615391 71.0256295 88.0661944 0.19 178
180 3 203.127526 70.9146898 88.1658749 0.19 179
181 3 203.833689 70.7392628 88.0518899 0.19 180
182 0 204.254463 70.7542996 88.0796833 0.19 181
183 0 205.99013 70.9328201 87.8327822 0.19 182
184 0 205.860564 71.3606313 88.3113775 0.19 183
185 0 205.725688 72.0708122 88.5358581 0.19 184
186 0 205.450973 73.392811 88.6973273 0.19 185
187 0 205.930958 72.3608276 88.2943545 0.19 186
188 0 206.058578 72.6035967 87.5958221 0.19 187
189 0 205.49232 72.0323027 88.0217132 0.19 188
190 0 205.323863 71.5488095 88.2550477 0.19 189
191 0 205.448577 71.1773492 88.2007073 0.19 190
192 0 205.99013 70.9328201 87.8327822 0.19 191
193 0 206.116989 71.9471504 87.1935606 0.19 192
194 0 206.058578 72.6035967 87.5958221 0.19 193
195 0 206.245075 72.953743 87.7656692 0.19 194
196 0 206.197981 73.251582 88.0526825 0.19 195
197 0 205.450973 73.392811 88.6973273 0.19 196
198 0 205.223312 73.3559582 87.5959222 0.19 197
199 0 206.058578 72.6035967 87.5958221 0.19 198
200 0 205.46998 72.6100154 87.039464 0.19 199
201 0 205.425978 72.4224076 86.7024816 0.19 200
202 0 205.41086 72.1111745 86.59274 0.19 201
203 0 205.413428 71.7556853 86.6284003 0.19 202
204 0 205.438505 71.3899603 86.8746144 0.19 203
205 0 205.569312 71.1549534 87.2624932 0.19 204
206 0 205.99013 70.9328201 87.8327822 0.19 205
207 0 206.679287 71.0950191 87.7979636 0.19 206
208 0 207.224143 71.3901373 87.6785898 0.19 207
209 0 207.690106 71.593229 87.6508491 0.19 208
210 0 208.129629 71.8939784 87.662769 0.19 209
211 0 208.601366 71.742815 87.3348227 0.19 210
212 0 209.06898 71.6927945 87.030504 0.19 211
213 0 209.526431 71.5618944 86.7638124 0.19 212
214 0 209.962654 71.4739933 86.6138141 0.19 213
215 0 210.405487 71.3300604 86.4077417 0.19 214
216 0 210.833541 71.2420891 86.2848574 0.19 215
217 0 211.269199 71.112014 86.100605 0.19 216
218 0 211.688568 71.0672188 86.015133 0.19 217
219 0 212.108375 71.0539912 85.9220273 0.19 218
220 0 212.545985 71.0505729 85.7086017 0.19 219
221 0 212.98255 70.929814 85.471744 0.19 220
222 0 213.404983 70.8316491 85.3164162 0.19 221
223 0 213.837634 70.6513119 85.0680758 0.19 222
224 0 214.287794 70.8842953 84.8700804 0.19 223
225 0 214.739313 70.8477526 84.7436354 0.19 224
226 0 215.249813 70.5005409 84.5425243 0.19 225
227 0 215.893598 69.7596496 84.4034555 0.19 226
228 0 216.330207 70.637828 84.1761677 0.19 227
229 0 216.718447 70.2613285 84.1550234 0.19 228
230 0 217.153462 70.5116319 83.8807719 0.19 229
231 0 217.590268 70.5159963 83.5953859 0.19 230
232 0 218.041693 70.5426592 83.3496672 0.19 231
233 0 218.537317 70.5025532 83.1941627 0.19 232
234 0 219.186286 70.3529124 82.9566846 0.19 233
235 0 218.733054 69.745567 83.5257318 0.19 234
236 0 218.345899 69.3627418 83.4719682 0.19 235
237 0 218.510081 69.2829798 83.1854407 0.19 236
238 0 218.802145 69.3905375 82.9649813 0.19 237
239 0 219.094497 69.6756496 82.8874566 0.19 238
240 0 219.294642 70.0399346 82.8215385 0.19 239
241 0 219.186286 70.3529124 82.9566846 0.19 240
242 0 219.890692 70.5825009 82.658593 0.19 241
243 0 220.495374 70.545864 82.3016557 0.19 242
244 0 221.191669 70.4675329 81.8629079 0.19 243
245 0 221.853311 70.7842717 81.5709026 0.19 244
246 0 222.353491 70.9381564 81.3237046 0.19 245
247 0 222.78705 70.9638819 81.1624974 0.19 246
248 0 223.203465 70.8823091 80.9100485 0.19 247
249 0 223.611532 70.8633344 80.6459525 0.19 248
250 0 224.015203 70.7655525 80.3939028 0.19 249
251 0 224.412091 70.738976 80.2330741 0.19 250
252 0 224.812924 70.7491113 79.9872136 0.19 251
253 0 225.215935 70.6815505 79.6978468 0.19 252
254 0 225.617705 70.7123756 79.4071475 0.19 253
255 0 226.018932 70.7451055 79.1115612 0.19 254
256 0 226.421092 70.6848661 78.8024827 0.19 255
257 0 226.821198 70.7102547 78.5027988 0.19 256
258 0 227.220998 70.7170283 78.2002188 0.19 257
259 0 227.623258 70.5824109 77.8796367 0.19 258
260 0 228.02625 70.4070677 77.5534268 0.19 259
261 0 228.428672 70.249576 77.2287815 0.19 260
262 0 228.82819 70.1853459 76.9150188 0.19 261
263 0 229.230092 70.0176935 76.5876945 0.19 262
264 0 229.632919 69.8107599 76.2547274 0.19 263
265 0 230.036033 69.5888898 75.9191749 0.19 264
266 0 230.4392 69.3613574 75.5823217 0.19 265
267 0 230.842186 69.131955 75.2450903 0.19 266
268 0 231.244928 68.9031925 74.909035 0.19 267
269 0 231.647155 68.679112 74.577988 0.19 268
270 0 232.048328 68.4697183 74.2620483 0.19 269
271 0 232.447014 68.3014227 73.9877732 0.19 270
272 0 232.839687 68.2438089 73.8250074 0.19 271
273 0 233.227731 68.2238084 73.6039966 0.19 272
274 0 233.613893 68.090336 73.4015352 0.19 273
275 0 233.983679 67.9510941 73.3619835 0.19 274
276 0 234.310762 67.7691968 73.1337025 0.19 275
277 0 234.52213 67.607153 72.8364885 0.19 276
278 0 234.818372 67.5619378 72.528274 0.19 277
279 0 235.113896 67.4630217 72.2020936 0.19 278
280 0 235.306276 67.4644477 71.8842763 0.19 279
281 0 235.595986 67.4563192 71.5648314 0.19 280
282 0 235.893774 67.3102601 71.2276163 0.19 281
283 0 236.101542 67.1401537 70.891408 0.19 282
284 0 236.418486 67.048645 70.5815278 0.19 283
285 0 236.78444 66.8304457 70.2939676 0.19 284
286 0 237.170973 66.5381998 70.1012792 0.19 285
287 0 237.561347 66.2591108 69.8621786 0.19 286
288 0 237.953319 65.995196 69.7004947 0.19 287
289 0 238.338134 65.8721378 69.5079797 0.19 288
290 0 238.72723 65.6636665 69.4013842 0.19 289
291 0 239.111113 65.5564447 69.3285325 0.19 290
292 0 239.49282 65.4450718 69.2149807 0.19 291
293 0 239.87318 65.219233 68.9451624 0.19 292
294 0 240.246054 64.9519753 68.6157875 0.19 293
295 0 240.599435 64.6814971 68.2653506 0.19 294
296 0 240.903436 64.449699 67.912474 0.19 295
297 0 241.080555 64.3437934 67.5744263 0.19 296
298 0 241.316815 64.162493 67.2249383 0.19 297
299 0 241.468434 64.049999 66.8850308 0.19 298
300 0 241.696367 63.8012513 66.5261104 0.19 299
301 0 241.8501 63.4988346 66.1595204 0.19 300
302 0 242.082516 63.1708139 65.7913015 0.19 301
303 0 242.249911 62.8308349 65.4239068 0.19 302
304 0 242.520308 62.4793877 65.0631879 0.19 303
305 0 242.790061 62.1156501 64.7191974 0.19 304
306 0 242.956219 61.7300761 64.4184202 0.19 305
307 0 243.187601 61.2889636 64.2331269 0.19 306
308 0 243.335153 60.795416 64.0401973 0.19 307
309 0 243.541025 60.1973367 63.7125219 0.19 308
310 2 244.013355 59.2515911 63.2950464 0.19 309
311 2 243.923733 58.8957557 63.9202959 0.19 310
312 2 244.091135 58.4393197 64.2533941 0.19 311
313 2 244.305205 57.9905122 64.3870718 0.19 312
314 2 244.406393 57.6759185 64.2182476 0.19 313
315 2 244.505935 57.5575028 63.9560721 0.19 314
316 2 244.343304 57.8999207 63.7161129 0.19 315
317 2 244.126677 58.4665655 63.4919648 0.19 316
318 2 244.013355 59.2515911 63.2950464 0.19 317
319 2 243.992617 58.5927471 62.8912787 0.19 318
320 2 243.958191 58.1013969 62.5275986 0.19 319
321 2 243.885574 57.6632699 62.2151205 0.19 320
322 2 243.712428 57.2170115 62.0154151 0.19 321
323 2 243.640979 56.7828913 61.7998639 0.19 322
324 2 243.611476 56.3071656 61.7258083 0.19 323
325 2 243.599245 55.7867911 61.7882058 0.19 324
326 2 243.59053 55.2728504 61.815869 0.19 325
327 2 243.577184 54.8322373 61.6038316 0.19 326
328 2 243.561849 54.4156612 61.3126981 0.19 327
329 2 243.927506 53.8219682 61.5423227 0.19 328
330 2 244.290151 53.2193412 61.7699207 0.19 329
331 2 244.64343 52.8242308 61.3965672 0.19 330
332 2 244.595998 51.0763209 61.7825052 0.19 331
333 2 245.198484 51.1636729 61.5516916 0.19 332
334 2 245.661572 51.2212974 61.3988467 0.19 333
335 2 246.072098 51.3062522 61.1752797 0.19 334
336 2 246.463795 51.3888676 60.9582363 0.19 335
337 2 246.849011 51.4370971 60.8301473 0.19 336
338 2 247.23314 51.4991191 60.6664324 0.19 337
339 2 247.617038 51.5225187 60.6018076 0.19 338
340 2 248.001625 51.5310817 60.5748341 0.19 339
341 2 248.387362 51.5341077 60.5617483 0.19 340
342 2 248.774349 51.5356064 60.5525617 0.19 341
343 2 249.162827 51.5381467 60.5410143 0.19 342
344 2 249.55301 51.5453385 60.518383 0.19 343
345 2 249.945325 51.5652991 60.4647301 0.19 344
346 2 250.341249 51.6186064 60.3290881 0.19 345
347 2 250.736974 51.6417555 60.2721693 0.19 346
348 2 251.133443 51.6572402 60.2395449 0.19 347
349 2 251.530962 51.6794794 60.2009997 0.19 348
350 2 251.92993 51.7291642 60.1202335 0.19 349
351 2 252.321523 51.7364744 60.2123229 0.19 350
352 2 252.706511 51.8234888 60.2772297 0.19 351
353 2 253.069107 51.5799719 60.3040999 0.19 352
354 2 253.382612 51.3710158 60.1027708 0.19 353
355 2 253.546326 51.360556 59.8436698 0.19 354
356 2 253.711877 51.4194508 59.561273 0.19 355
357 2 254.033788 51.4884034 59.2667175 0.19 356
358 2 254.418166 51.513404 58.9601369 0.19 357
359 2 254.832247 51.3958228 58.6297144 0.19 358
360 2 255.264346 51.385529 58.3150987 0.19 359
361 2 255.724818 51.3465122 57.9958754 0.19 360
362 2 256.252659 51.1139376 57.6471556 0.19 361
363 2 256.94225 50.8204783 57.289445 0.19 362
364 2 257.241569 51.4327472 57.2633485 0.19 363
365 2 257.458931 51.6654998 57.060489 0.19 364
366 2 257.799817 51.6352214 56.7718722 0.19 365
367 2 258.167299 51.6728116 56.4765519 0.19 366
368 2 258.507273 51.688412 56.1714247 0.19 367
369 2 258.739894 51.5710433 55.8432195 0.19 368
370 2 259.065665 51.5747361 55.5335102 0.19 369
371 2 259.10354 51.3381815 55.1853118 0.19 370
372 2 259.146577 51.2363032 54.8579923 0.19 371
373 2 259.225679 51.0525448 54.5191375 0.19 372
374 2 259.387142 50.9749658 54.1969474 0.19 373
375 2 259.374063 50.8026969 53.8602777 0.19 374
376 2 259.546969 50.7453146 53.5418782 0.19 375
377 2 259.660713 50.623786 53.2142408 0.19 376
378 2 259.795992 50.6900198 52.9141974 0.19 377
379 2 260.076331 50.8989299 52.6362096 0.19 378
380 2 260.388393 50.8577229 52.3231061 0.19 379
381 2 260.608682 50.8928092 52.0208986 0.19 380
382 2 260.946982 50.9324393 51.7218543 0.19 381
383 2 261.330139 50.9024513 51.4154362 0.19 382
384 2 261.732389 50.6601721 51.0824027 0.19 383
385 2 262.126376 50.334165 50.7451596 0.19 384
386 2 262.478328 49.9698545 50.4201046 0.19 385
387 2 262.714631 49.5752743 50.1340528 0.19 386
388 2 263.040476 49.1425646 49.9631769 0.19 387
389 2 262.672093 48.6468862 49.8845554 0.19 388
390 2 262.702861 48.2595272 49.523989 0.19 389
391 2 262.653788 48.2349959 49.2127945 0.19 390
392 2 262.549054 48.090984 48.884453 0.19 391
393 2 262.646136 48.0844261 48.5793832 0.19 392
394 2 262.643883 48.1079351 48.2769238 0.19 393
395 2 262.534351 48.0968263 47.9680965 0.19 394
396 2 262.593404 47.9620774 47.6459605 0.19 395
397 2 262.850849 47.9668279 47.3473512 0.19 396
398 2 263.167671 48.0241583 47.0588612 0.19 397
399 2 263.466344 48.0999749 46.7754761 0.19 398
400 2 263.652984 48.1782409 46.4952469 0.19 399
401 2 263.909755 48.2579764 46.2306485 0.19 400
402 2 264.102082 48.3279013 45.9969258 0.19 401
403 2 264.41788 48.3810445 45.8530925 0.19 402
404 2 264.7831 48.379621 45.9333767 0.19 403
405 2 265.18232 48.3827995 46.0104843 0.19 404
406 2 265.630149 48.375902 46.1447087 0.19 405
407 2 266.190067 48.3325183 46.4523317 0.19 406
408 2 267.041544 48.267413 46.9311472 0.19 407
409 2 267.650718 48.6122371 47.0068337 0.19 408
410 2 268.120988 48.7644534 47.0429911 0.19 409
411 2 268.538539 48.847358 47.0502636 0.19 410
412 2 268.936895 48.9149531 47.0106418 0.19 411
413 2 269.330502 49.0055298 46.8591273 0.19 412
414 2 269.613131 49.1109158 46.5888133 0.19 413
415 2 269.789245 49.2079769 46.311755 0.19 414
416 2 270.029951 49.3110418 46.0397502 0.19 415
417 2 270.185192 49.4074653 45.7614909 0.19 416
418 2 270.404627 49.5108299 45.4864199 0.19 417
419 2 270.5155 49.606672 45.198008 0.19 418
420 2 270.6225 49.7072603 44.8941342 0.19 419
421 2 270.826162 49.8300602 44.5569902 0.19 420
422 2 270.936302 49.9771185 44.1053733 0.19 421
423 2 270.973353 50.8469628 44.0939729 0.19 422
424 2 271.05877 51.489141 44.1994133 0.19 423
425 2 271.29725 52.1288702 44.1670156 0.19 424
426 2 271.370812 52.560523 44.5046985 0.19 425
427 2 271.537419 53.0086186 44.820075 0.19 426
428 2 271.593531 53.4725553 45.0362029 0.19 427
429 2 271.604315 53.9154231 45.2904249 0.19 428
430 2 271.601133 54.3770623 45.4769957 0.19 429
431 2 271.59016 54.8214119 45.7043229 0.19 430
432 2 271.581815 55.2956622 45.8403893 0.19 431
433 2 271.577266 55.7802608 45.9436916 0.19 432
434 2 271.581187 56.2668343 46.0400902 0.19 433
435 2 271.606491 56.750128 46.1486039 0.19 434
436 2 271.687069 57.2226493 46.3004387 0.19 435
437 2 271.912045 57.6666883 46.5702843 0.19 436
438 2 272.17809 58.1363083 46.7749829 0.19 437
439 2 272.32659 58.5513777 47.0772064 0.19 438
440 2 272.529145 58.9517857 47.4232534 0.19 439
441 2 272.618443 59.3335235 47.773656 0.19 440
442 2 272.903342 59.9333711 47.613439 0.19 441
443 2 273.075217 60.5134558 47.4717214 0.19 442
444 2 273.29975 61.0648477 47.4139721 0.19 443
445 2 273.8105 61.6641816 47.3097478 0.19 444
446 2 274.103465 61.8278295 46.8718272 0.19 445
447 2 274.262525 61.8915172 46.5251531 0.19 446
448 2 274.429902 61.8007018 46.1996245 0.19 447
449 2 274.74864 61.8211981 45.9175264 0.19 448
450 2 275.126229 61.8249344 45.6435108 0.19 449
451 2 275.528821 61.6660264 45.3494259 0.19 450
452 2 275.940008 61.5123522 45.0580482 0.19 451
453 2 276.352086 61.539668 44.7948633 0.19 452
454 2 276.764673 61.6271368 44.5411982 0.19 453
455 2 277.142271 61.7297245 44.288008 0.19 454
456 2 277.484982 61.7866389 44.0261227 0.19 455
457 2 277.722525 61.7075578 43.7380619 0.19 456
458 2 278.068172 61.7766897 43.4785927 0.19 457
459 2 278.454195 61.9173297 43.2320203 0.19 458
460 2 278.853123 62.1251329 42.9959136 0.19 459
461 2 279.250147 62.4638836 42.7788168 0.19 460
462 2 279.634747 62.650095 42.53763 0.19 461
463 2 279.97768 62.7296545 42.2780044 0.19 462
464 2 280.207771 62.64284 41.9880791 0.19 463
465 2 280.135311 62.6447781 41.6982248 0.19 464
466 2 276.490155 61.2251236 44.2099527 0.19 454
467 2 276.312623 60.8121837 43.9190708 0.19 466
468 2 276.029923 60.3434718 43.7218258 0.19 467
469 2 276.17607 60.0714457 43.5232341 0.19 468
470 2 276.049858 59.86604 43.4427153 0.19 469
471 2 275.913453 60.0480679 43.5040327 0.19 470
472 2 276.029923 60.3434718 43.7218258 0.19 471
473 2 273.220963 62.4150705 47.3016531 0.19 445
474 2 272.849253 63.0345367 47.200058 0.19 473
475 2 272.706356 63.5872319 47.139773 0.19 474
476 2 272.65658 64.1583065 46.9903183 0.19 475
477 2 272.638881 64.7349217 46.811021 0.19 476
478 2 272.786013 65.1334673 46.5829225 0.19 477
479 2 272.675758 65.3178121 46.3082716 0.19 478
480 2 272.568747 65.3830869 46.0167016 0.19 479
481 2 272.331452 65.7410673 45.7609058 0.19 480
482 2 272.102279 66.1985825 45.520454 0.19 481
483 2 272.025943 66.6637332 45.2904677 0.19 482
484 2 272.009291 67.0210638 45.0485349 0.19 483
485 2 272.018285 67.0480142 44.7606949 0.19 484
486 2 272.034483 67.1188621 44.4802894 0.19 485
487 2 272.692005 65.043692 47.1565817 0.19 477
488 2 272.824475 65.313278 47.5012847 0.19 487
489 2 272.803524 65.4454683 47.8172948 0.19 488
490 2 272.627669 65.693948 48.1423704 0.19 489
491 2 272.540548 65.9939881 48.4807175 0.19 490
492 2 272.482742 66.3092999 48.8235088 0.19 491
493 2 274.187581 61.9372117 47.5973213 0.19 445
494 2 274.572021 62.0981417 47.7939813 0.19 493
495 2 274.952363 62.2807498 48.0687841 0.19 494
496 2 275.337069 62.2947615 48.3204215 0.19 495
497 2 275.728202 62.2503896 48.4939976 0.19 496
498 2 276.118567 62.0797682 48.7361939 0.19 497
499 2 276.502525 62.1700433 49.050866 0.19 498
500 2 276.887308 62.2478687 49.3767486 0.19 499
501 2 277.268666 62.4899096 49.7320474 0.19 500
502 2 277.649268 62.7826784 50.09669 0.19 501
503 2 278.039449 63.1561281 50.255249 0.19 502
504 2 278.44064 63.5578395 50.1980621 0.19 503
505 2 278.84943 63.8033446 50.0593815 0.19 504
506 2 279.257131 63.9981404 49.956794 0.19 505
507 2 279.654376 64.1951243 50.0432877 0.19 506
508 2 280.056472 64.2605092 50.035002 0.19 507
509 2 280.458086 64.2483996 49.8991228 0.19 508
510 2 280.829271 64.4496033 49.8199757 0.19 509
511 2 281.146648 64.6115571 49.629819 0.19 510
512 2 281.30981 64.7570551 49.3946693 0.19 511
513 2 278.070985 62.4580009 49.924886 0.19 502
514 2 278.486092 62.1191564 49.9035391 0.19 513
515 2 278.902752 61.9865414 49.7708297 0.19 514
516 2 279.320593 61.7869327 49.6499173 0.19 515
517 2 279.737911 61.757432 49.4616371 0.19 516
518 2 273.009144 58.8465478 47.9516982 0.19 441
519 2 273.401148 58.4282465 48.0706344 0.19 518
520 2 273.792711 58.2169877 48.0120349 0.19 519
521 2 274.166308 57.8601149 47.9704951 0.19 520
522 2 274.488382 57.4475952 47.9493217 0.19 521
523 2 274.673123 57.0147212 47.9724483 0.19 522
524 2 274.895168 56.6086366 48.1376757 0.19 523
525 2 274.97826 56.3813559 48.3737713 0.19 524
526 2 275.015203 56.2138252 48.6338366 0.19 525
527 2 271.504767 57.7288309 46.8513933 0.19 437
528 2 271.106495 57.5109683 47.0881952 0.19 527
529 2 270.714661 57.4208924 47.3419029 0.19 528
530 2 270.35172 57.0243405 47.5375673 0.19 529
531 2 270.047549 56.5453209 47.6925981 0.19 530
532 2 269.888342 56.1219881 47.7823254 0.19 531
533 2 269.702678 55.8142287 47.9724607 0.19 532
534 2 269.692208 55.9279765 48.2720905 0.19 533
535 2 269.480421 56.1602574 48.589258 0.19 534
536 2 271.695524 52.1869923 44.0032766 0.19 425
537 2 272.091481 52.1699098 43.9242478 0.19 536
538 2 272.490109 52.0179895 43.8181634 0.19 537
539 2 272.879862 51.9515793 43.9054752 0.19 538
540 2 273.270825 51.9566999 43.9627232 0.19 539
541 2 273.662168 51.9975704 44.0158274 0.19 540
542 2 274.053004 52.074403 44.0867692 0.19 541
543 2 274.441486 52.2233878 44.2156027 0.19 542
544 2 274.840252 52.1421367 44.1413366 0.19 543
545 2 275.236809 52.1210938 44.1187861 0.19 544
546 2 270.970823 49.5409171 43.8138084 0.19 422
547 2 271.021516 49.0881943 43.5911439 0.19 546
548 2 271.129598 48.6729642 43.2919739 0.19 547
549 2 271.386159 48.3043499 42.9770096 0.19 548
550 2 271.643939 48.0005327 42.6603954 0.19 549
551 2 271.757382 47.8451184 42.3541434 0.19 550
552 2 271.831208 47.6000856 42.0322494 0.19 551
553 2 271.923259 47.4484643 41.7303205 0.19 552
554 2 271.727988 47.1132541 41.3943696 0.19 553
555 2 271.422866 46.7290807 41.0751408 0.19 554
556 2 271.075741 46.3821447 40.8396077 0.19 555
557 2 270.721784 46.2783072 40.5600837 0.19 556
558 2 270.385652 46.2713303 40.2654315 0.19 557
559 2 270.110149 46.3112593 39.9698771 0.19 558
560 2 269.998967 46.3940478 39.6872856 0.19 559
561 2 269.932242 46.516788 39.412169 0.19 560
562 2 269.833661 46.7146502 39.1455104 0.19 561
563 2 269.594242 47.0961884 38.8957114 0.19 562
564 2 269.703443 49.2053476 47.1750681 0.19 413
565 2 270.085453 49.1671883 47.4172907 0.19 564
566 2 270.477605 48.9077599 47.5111032 0.19 565
567 2 270.870493 48.6251582 47.5972749 0.19 566
568 2 271.255888 48.4924622 47.8092812 0.19 567
569 2 271.637065 48.4285664 48.0422153 0.19 568
570 2 272.012354 48.42204 48.2118392 0.19 569
571 2 272.368955 48.4332169 48.4605613 0.19 570
572 2 272.678849 48.5259636 48.7201395 0.19 571
573 2 272.865964 48.8469679 48.9333405 0.19 572
574 2 273.135664 49.3240151 48.9486375 0.19 573
575 2 273.376037 49.830097 48.9692622 0.19 574
576 2 273.448078 50.3562027 48.9130578 0.19 575
577 2 273.431704 50.8526379 48.9371211 0.19 576
578 2 273.32378 51.3318434 48.9895949 0.19 577
579 2 273.030185 51.7898077 49.0470362 0.19 578
580 2 272.665604 52.2335995 49.1193366 0.19 579
581 2 272.273302 52.6560207 49.2316325 0.19 580
582 2 271.868443 53.0284822 49.4495839 0.19 581
583 2 271.460807 53.3713095 49.6566942 0.19 582
584 2 271.058002 53.6769189 49.7254205 0.19 583
585 2 270.6644 53.8016324 49.6782501 0.19 584
586 2 270.277303 53.8990297 49.4962512 0.19 585
587 2 269.928497 53.4683793 49.3275969 0.19 586
588 2 269.598283 53.0204748 49.3821942 0.19 587
589 2 269.336784 52.7155358 49.5276919 0.19 588
590 2 269.259559 52.8529197 49.7205105 0.19 589
591 2 269.31364 53.1832967 49.7886118 0.19 590
592 2 269.570818 53.5567134 49.7262451 0.19 591
593 2 269.90896 53.7424949 49.6599064 0.19 592
594 2 270.277303 53.8990297 49.4962512 0.19 593
595 2 262.686952 47.7141456 49.6484904 0.19 390
596 2 262.637943 47.200772 49.6704868 0.19 595
597 2 262.482511 46.6883983 49.6782706 0.19 596
598 2 262.434743 46.1583676 49.7532826 0.19 597
599 2 262.430395 45.6588386 49.7420788 0.19 598
600 2 262.442014 45.1712608 49.698595 0.19 599
601 2 262.458483 44.6881524 49.6443885 0.19 600
602 2 263.420726 49.459366 49.9847283 0.19 388
603 2 263.812775 49.5969666 49.948277 0.19 602
604 2 264.218418 49.6767508 49.8026453 0.19 603
605 2 264.647648 49.6672327 49.6801935 0.19 604
606 2 265.141185 49.5409367 49.4418824 0.19 605
607 2 265.802919 49.1495649 48.8327989 0.19 606
608 2 265.363699 49.5637322 48.5710301 0.19 607
609 2 265.273343 49.8610053 48.309343 0.19 608
610 2 265.437263 50.250372 48.0787956 0.19 609
611 2 265.648961 50.5294946 47.8519354 0.19 610
612 2 265.74811 50.3831187 47.6019666 0.19 611
613 2 265.807888 50.065501 47.4415462 0.19 612
614 2 266.170237 49.5991175 47.1614057 0.19 613
615 2 266.484598 49.0474742 46.9431872 0.19 614
616 2 267.041544 48.267413 46.9311472 0.19 615
617 2 266.207367 49.5165767 47.6835282 0.19 616
618 2 265.807888 50.065501 47.4415462 0.19 617
619 2 266.476113 48.6675333 47.8377139 0.19 616
620 2 266.164837 48.8653077 48.3865621 0.19 619
621 2 265.802919 49.1495649 48.8327989 0.19 620
622 2 265.868059 49.6898544 49.6013594 0.19 621
623 2 266.056846 50.0702086 50.1198453 0.19 622
624 2 266.201254 50.2650241 50.5217795 0.19 623
625 2 266.451936 50.5651295 50.9159077 0.19 624
626 2 266.855303 50.3301073 50.7218599 0.19 625
627 2 267.246624 50.2219307 50.6779213 0.19 626
628 2 267.631966 50.1086938 50.7175661 0.19 627
629 2 268.011187 49.852499 50.8571081 0.19 628
630 2 268.362961 49.7463263 50.9913938 0.19 629
631 2 268.654202 49.6570518 51.2305242 0.19 630
632 2 268.796868 49.5639812 51.4965181 0.19 631
633 2 266.426378 50.5836628 51.2258029 0.19 625
634 2 266.381595 50.717039 51.5525871 0.19 633
635 2 266.302466 50.7171298 51.8578997 0.19 634
636 2 266.116872 50.6834547 52.1536725 0.19 635
637 2 266.033241 50.7048932 52.4628372 0.19 636
638 2 265.975415 50.9037785 52.8006891 0.19 637
639 2 259.451361 52.0817438 55.5860412 0.19 370
640 2 259.835847 52.5978181 55.613765 0.19 639
641 2 260.221636 53.1427257 55.5626379 0.19 640
642 2 260.602277 53.6552667 55.5939722 0.19 641
643 2 260.980172 54.1561892 55.6537891 0.19 642
644 2 257.103103 50.2463741 57.4253373 0.19 363
645 2 257.425354 49.7090648 57.4777006 0.19 644
646 2 257.804931 49.1558909 57.5723953 0.19 645
647 2 258.209034 48.6383468 57.5839891 0.19 646
648 2 258.652146 48.2789967 57.236852 0.19 647
649 2 259.093302 47.9221325 56.9074187 0.19 648
650 2 259.527206 47.5690688 56.628527 0.19 649
651 2 259.941431 47.2227761 56.4820281 0.19 650
652 2 260.320734 47.0112838 56.3885297 0.19 651
653 2 260.635416 46.7034869 56.2481062 0.19 652
654 2 260.773478 46.4612506 55.9851276 0.19 653
655 2 260.837169 46.4115029 55.6999594 0.19 654
656 2 260.874212 46.3844125 55.398822 0.19 655
657 2 260.906253 46.2336015 55.0725198 0.19 656
658 2 260.930375 46.17755 54.7572663 0.19 657
659 2 260.95615 46.0412852 54.4297244 0.19 658
660 2 260.974688 46.0573444 54.1236953 0.19 659
661 2 260.990504 46.1236356 53.8247329 0.19 660
662 2 258.528897 48.4125318 57.8618046 0.19 647
663 2 258.771658 48.069191 58.1218842 0.19 662
664 2 258.76974 47.8655008 58.4019248 0.19 663
665 2 258.539077 47.7185769 58.689266 0.19 664
666 2 258.279181 47.6194001 58.9838938 0.19 665
667 2 258.161771 47.6062695 59.2927512 0.19 666
668 2 258.088174 47.78791 59.6327012 0.19 667
669 2 243.948938 53.2400708 62.0915202 0.19 330
670 2 243.620322 52.8825244 62.3611958 0.19 669
671 2 243.352753 52.3922193 62.6136109 0.19 670
672 2 243.256178 51.8929213 62.8639395 0.19 671
673 2 243.245903 51.5108224 63.129839 0.19 672
674 2 243.305605 50.9749071 63.3737202 0.19 673
675 2 243.509228 50.3833111 63.6068758 0.19 674
676 2 243.672127 50.2141595 63.141525 0.19 675
677 2 244.028535 50.2881255 62.5895486 0.19 676
678 2 244.595998 51.0763209 61.7825052 0.19 677
679 2 243.838033 50.3224095 62.3217242 0.19 678
680 2 244.595998 51.0763209 61.7825052 0.19 679
681 2 243.718993 49.9291427 63.8586241 0.19 675
682 2 243.79014 49.6648956 64.1404915 0.19 681
683 2 243.790105 49.4471407 64.4314683 0.19 682
684 2 243.714652 49.1790653 64.7182749 0.19 683
685 2 243.483678 48.7129758 64.9825162 0.19 684
686 2 243.935668 48.3874922 65.2471594 0.19 685
687 2 244.470168 47.8591115 65.4796486 0.19 686
688 2 245.280322 47.2656601 65.6934125 0.19 687
689 2 245.655947 46.7992664 65.083454 0.19 688
690 2 245.731415 46.6689666 64.6613167 0.19 689
691 2 245.582128 46.6124394 64.3062944 0.19 690
692 2 245.434296 46.4511475 63.9551311 0.19 691
693 2 245.546802 46.4380969 63.6261125 0.19 692
694 2 246.150414 48.5457424 65.1714291 0.19 688
695 2 246.714505 49.1130683 64.8393103 0.19 694
696 2 247.166044 49.4269338 64.6738011 0.19 695
697 2 247.580136 49.8062099 64.5150507 0.19 696
698 2 247.976151 49.9916845 64.4339115 0.19 697
699 2 246.308785 46.6233483 65.5583371 0.19 688
700 2 246.938888 46.3947226 65.4922129 0.19 699
701 2 247.416277 46.3408799 65.4380735 0.19 700
702 2 247.836665 46.4027694 65.3502722 0.19 701
703 2 248.24107 46.5074761 65.4542041 0.19 702
704 2 248.624817 46.3648375 65.471701 0.19 703
705 2 249.012429 46.349648 65.5109024 0.19 704
706 2 249.405855 46.4414936 65.6173843 0.19 705
707 2 249.788538 46.3408466 65.5116483 0.19 706
708 2 250.178053 46.3301296 65.4839952 0.19 707
709 2 250.572644 46.3935546 65.5110871 0.19 708
710 2 250.973877 46.5891556 65.6239711 0.19 709
711 2 251.370497 46.7232645 65.5458772 0.19 710
712 2 251.765784 46.7959472 65.5071994 0.19 711
713 2 252.158763 46.8742636 65.4706025 0.19 712
714 2 252.544744 47.0299752 65.4001307 0.19 713
715 2 252.899341 46.9024347 65.1390819 0.19 714
716 2 253.188946 46.7390557 64.8188122 0.19 715
717 2 253.308275 46.7495063 64.5092952 0.19 716
718 2 253.371221 46.8174293 64.2039816 0.19 717
719 2 245.046486 47.9901985 65.1795132 0.19 688
720 2 244.935923 48.5157532 64.9828288 0.19 719
721 2 244.815394 48.7118157 65.1332387 0.19 720
722 2 244.902989 48.3681014 65.3882547 0.19 721
723 2 245.280322 47.2656601 65.6934125 0.19 722
724 2 246.005737 48.752707 65.9801526 0.19 723
725 2 246.237206 49.5884815 66.2608174 0.19 724
726 2 246.187565 50.2277066 66.424031 0.19 725
727 2 246.159653 50.7825265 66.5451901 0.19 726
728 2 246.108095 51.2868999 66.666355 0.19 727
729 2 245.965054 51.7278514 66.8298123 0.19 728
730 2 245.939887 52.0206648 67.11453 0.19 729
731 2 245.987748 52.0705945 67.4153425 0.19 730
732 2 246.15109 52.0545523 67.7199051 0.19 731
733 2 246.220284 52.0968762 68.0248412 0.19 732
734 2 246.257786 52.368077 68.3197381 0.19 733
735 2 246.281768 52.7567233 68.5056071 0.19 734
736 2 245.810712 47.1032517 66.3901251 0.19 723
737 2 246.088606 46.6306714 66.7978343 0.19 736
738 2 246.038545 46.0411327 67.1021146 0.19 737
739 2 246.002494 45.4129994 67.3682684 0.19 738
740 2 245.729406 44.9063396 67.2202538 0.19 739
741 2 245.58446 44.4308253 66.9991702 0.19 740
742 2 245.462123 43.9118282 66.8819519 0.19 741
743 2 245.273357 43.3625892 66.8376032 0.19 742
744 2 245.237187 42.7792155 66.8960278 0.19 743
745 2 244.972809 42.225598 66.9064335 0.19 744
746 2 244.626386 41.6909875 66.9554165 0.19 745
747 2 244.2552 41.3174861 66.8580477 0.19 746
748 2 243.908936 41.1497313 66.9029346 0.19 747
749 2 243.61312 41.0445338 67.1204331 0.19 748
750 2 243.432884 41.0504451 67.4033865 0.19 749
751 2 243.17889 41.3049393 67.7241074 0.19 750
752 2 242.914069 41.6835487 67.9828753 0.19 751
753 2 242.698942 42.0479478 68.3308822 0.19 752
754 2 242.633002 42.3668518 68.6944092 0.19 753
755 2 242.601645 42.5444693 69.0306448 0.19 754
756 2 242.563403 42.8888017 69.35743 0.19 755
757 2 242.433034 43.3332652 69.5923386 0.19 756
758 2 242.398383 43.9193047 69.5443505 0.19 757
759 2 242.399837 44.5527225 69.3978264 0.19 758
760 2 242.414725 45.1840185 69.2403839 0.19 759
761 2 242.434796 45.7596902 69.1499939 0.19 760
762 2 242.450078 46.3043832 68.9537246 0.19 761
763 2 242.455471 46.6775449 68.6936575 0.19 762
764 2 242.464707 47.1174305 68.4291294 0.19 763
765 2 242.467106 47.3804186 68.1337181 0.19 764
766 2 242.473112 47.5964924 67.8299666 0.19 765
767 2 242.496498 47.8494606 67.5309937 0.19 766
768 2 242.568183 48.2603648 67.2536616 0.19 767
769 2 242.740682 48.5621439 66.9578543 0.19 768
770 2 242.832119 48.9287096 66.6752904 0.19 769
771 2 242.915611 49.0552431 66.3596621 0.19 770
772 2 243.081694 48.9421467 66.0084182 0.19 771
773 2 243.165711 48.8926874 65.6703131 0.19 772
774 2 243.257903 48.731348 65.3174517 0.19 773
775 2 243.483678 48.7129758 64.9825162 0.19 774
776 2 245.945624 45.6326389 67.7420013 0.19 739
777 2 245.795781 45.6734489 68.0909707 0.19 776
778 2 245.766326 45.7137096 68.4374273 0.19 777
779 2 245.818483 45.9278646 68.8108771 0.19 778
780 2 245.967727 46.1312221 69.180991 0.19 779
781 2 245.958548 46.1300073 69.5236875 0.19 780
782 2 245.77354 46.0606505 69.8612807 0.19 781
783 2 243.777516 54.1948996 60.9657632 0.19 328
784 2 243.854482 54.143972 60.6440664 0.19 783
785 2 243.874722 54.1107329 60.3256239 0.19 784
786 2 243.863589 53.9611712 59.9917048 0.19 785
787 2 243.826296 53.9337213 59.6752457 0.19 786
788 2 243.730775 53.8988272 59.3582523 0.19 787
789 2 243.486676 53.7190001 59.0224629 0.19 788
790 2 243.242584 53.6061896 58.6961939 0.19 789
791 2 243.13696 53.3537252 58.352048 0.19 790
792 2 243.082693 53.0957981 58.0080881 0.19 791
793 2 243.044487 52.9611088 57.6803496 0.19 792
794 2 242.990211 52.7095245 57.3388125 0.19 793
795 2 242.884196 52.4739918 57.0002657 0.19 794
796 2 243.018424 52.4187881 56.6830636 0.19 795
797 2 244.560385 59.6127513 63.4295978 0.19 318
798 2 245.277177 59.9714109 63.3230455 0.19 797
799 2 245.766943 59.7130211 63.0280166 0.19 798
800 2 246.149448 59.3999463 62.6882864 0.19 799
801 2 246.437711 59.087899 62.3344528 0.19 800
802 2 246.549843 58.834848 61.9832414 0.19 801
803 2 246.60392 58.7541412 61.6568366 0.19 802
804 0 216.537424 69.3288499 84.2909634 0.19 227
805 0 217.043529 69.2197935 84.1073523 0.19 804
806 0 217.486338 69.2064439 83.972884 0.19 805
807 0 217.918862 69.2713887 83.7385442 0.19 806
808 0 218.345899 69.3627418 83.4719682 0.19 807
809 0 216.675486 69.7684149 84.4355319 0.19 227
810 0 216.718447 70.2613285 84.1550234 0.19 809
811 0 214.028469 70.3010056 85.0123842 0.19 223
812 0 214.412162 69.9826982 84.9356548 0.19 811
813 0 214.977928 69.7537168 84.7783859 0.19 812
814 0 215.893598 69.7596496 84.4034555 0.19 813
815 0 206.826606 72.8953942 88.4667271 0.19 197
816 0 207.431566 72.4963306 88.2836009 0.19 815
817 0 207.876615 72.1830041 87.9942644 0.19 816
818 0 208.129629 71.8939784 87.662769 0.19 817
819 0 203.774757 70.7000036 87.6939577 0.19 181
820 0 204.019717 70.5186857 87.3616647 0.19 819
821 0 204.335703 70.2691048 87.0755115 0.19 820
822 0 204.561655 69.9561697 86.9000106 0.19 821
823 0 204.926059 69.6550908 86.6896265 0.19 822
824 0 205.317613 69.3193086 86.5834777 0.19 823
825 3 198.812309 73.9342623 83.0022209 0.19 151
826 3 199.283845 73.8418986 82.7784443 0.19 825
827 3 199.742852 73.8080348 82.6918553 0.19 826
828 3 200.198334 73.7749099 82.6182294 0.19 827
829 3 200.656135 73.6860744 82.4471546 0.19 828
830 3 201.100425 73.716544 82.3291354 0.19 829
831 3 201.527909 73.8737831 82.1087884 0.19 830
832 3 201.885949 74.1835292 81.8536373 0.19 831
833 3 202.044548 74.4297219 81.5627125 0.19 832
834 3 202.129896 74.7505806 81.2667967 0.19 833
835 3 202.186629 74.9644122 80.9593609 0.19 834
836 3 195.701977 75.7831973 86.1588919 0.19 141
837 3 195.064928 75.6430185 86.0059941 0.19 836
838 3 194.577937 75.4921423 85.8952032 0.19 837
839 3 194.207483 75.204206 85.7495354 0.19 838
840 3 194.038616 74.9151114 85.4874518 0.19 839
841 3 194.047399 74.3579229 85.310662 0.19 840
842 3 194.034186 73.5338758 85.3344289 0.19 841
843 3 193.992619 72.0189338 85.6148063 0.19 842
844 3 192.883456 72.1020673 84.7385105 0.19 843
845 3 192.392713 72.0606687 84.1767673 0.19 844
846 3 192.016472 72.1543182 83.7416664 0.19 845
847 3 191.816285 72.4069048 83.3752903 0.19 846
848 3 191.562927 72.5643701 83.0189265 0.19 847
849 3 191.439611 72.7139606 82.6906865 0.19 848
850 3 191.297302 72.8996838 82.3990268 0.19 849
851 3 190.967871 73.2012583 82.1871039 0.19 850
852 3 190.553837 73.4486404 82.1811967 0.19 851
853 3 190.123311 73.629204 82.0452175 0.19 852
854 3 189.685594 73.8560893 82.015 0.19 853
855 3 189.261491 73.9915787 82.0657234 0.19 854
856 3 188.892716 74.2111307 82.2863114 0.19 855
857 3 188.694667 74.4753494 82.5680013 0.19 856
858 3 188.488464 74.7489085 82.8233598 0.19 857
859 3 188.087758 75.0057119 82.9364925 0.19 858
860 3 187.55098 75.1367098 83.025439 0.19 859
861 3 186.800533 74.9056892 83.1854242 0.19 860
862 3 185.75491 74.8874429 82.8359098 0.19 861
863 3 185.035504 74.8720177 82.5946855 0.19 862
864 3 184.389553 74.8903795 82.2615254 0.19 863
865 3 183.627434 74.593582 81.515398 0.19 864
866 3 183.852012 75.2759336 81.0715485 0.19 865
867 3 184.234135 75.6098109 80.7970148 0.19 866
868 3 184.665727 75.7789643 80.7077489 0.19 867
869 3 185.111773 75.9056493 80.6716285 0.19 868
870 3 185.551597 76.0705476 80.6106764 0.19 869
871 3 185.957839 76.3935108 80.4227199 0.19 870
872 3 186.237521 76.6429732 80.1789936 0.19 871
873 3 186.646581 76.9652981 79.9667734 0.19 872
874 3 187.096373 77.1303354 79.8298539 0.19 873
875 3 187.547873 77.1578603 79.918501 0.19 874
876 3 188.00885 77.1375882 79.9511145 0.19 875
877 3 188.473862 77.0090935 79.9196632 0.19 876
878 3 188.948958 77.0077371 79.7848134 0.19 877
879 3 189.420787 76.9890242 79.6992156 0.19 878
880 3 189.895024 76.8962985 79.5369724 0.19 879
881 3 190.366494 76.89666 79.4546532 0.19 880
882 3 190.841342 76.9531554 79.3301771 0.19 881
883 3 191.308595 76.9813952 79.3245816 0.19 882
884 3 191.770687 76.9742153 79.3925248 0.19 883
885 3 192.224859 76.8899683 79.5625221 0.19 884
886 3 192.681337 76.7157384 79.6410592 0.19 885
887 3 193.141157 76.6439303 79.6998658 0.19 886
888 3 184.172652 74.4454116 81.6483322 0.19 865
889 3 184.35324 74.1555006 81.4934549 0.19 888
890 3 184.333615 73.7417404 81.2644768 0.19 889
891 3 184.078604 73.0965227 81.0995648 0.19 890
892 3 184.253077 73.0642015 81.1111363 0.19 891
893 3 184.133247 72.9481181 81.0934809 0.19 892
894 3 184.078604 73.0965227 81.0995648 0.19 893
895 3 183.522483 73.4090117 81.208455 0.19 894
896 3 183.360214 73.827426 81.1423747 0.19 895
897 3 183.39517 74.2528947 81.1424021 0.19 896
898 3 183.627434 74.593582 81.515398 0.19 897
899 3 182.865451 74.5877526 81.5888132 0.19 898
900 3 182.289064 74.3622363 81.4518177 0.19 899
901 3 181.774161 74.0529175 81.3787554 0.19 900
902 3 181.284263 73.8186237 81.3693732 0.19 901
903 3 180.796595 73.478553 81.4578379 0.19 902
904 3 180.325956 73.2668887 81.4661442 0.19 903
905 3 179.868697 73.0269608 81.4460487 0.19 904
906 3 179.449227 72.9948623 81.4493092 0.19 905
907 3 179.11578 73.1955808 81.5230383 0.19 906
908 3 179.006908 73.5658261 81.4172615 0.19 907
909 3 178.9764 73.9511566 81.3393836 0.19 908
910 3 178.957397 74.2130386 81.5235652 0.19 909
911 3 178.937183 74.2931233 81.7862253 0.19 910
912 3 186.90471 74.3364901 82.9763435 0.19 861
913 3 187.100515 73.9092292 82.9645476 0.19 912
914 3 187.124514 73.5606348 83.1313196 0.19 913
915 3 187.007488 73.3484829 83.6768883 0.19 914
916 3 187.127243 73.6131374 84.8839213 0.19 915
917 3 186.728812 74.9999391 84.2463563 0.19 916
918 3 186.800533 74.9056892 83.1854242 0.19 917
919 3 188.187214 76.1357124 83.7376426 0.19 918
920 3 188.623455 76.0671612 84.1177655 0.19 919
921 3 189.087564 76.3419484 84.2080673 0.19 920
922 3 189.546293 76.4508266 84.3196801 0.19 921
923 3 189.994819 76.4684918 84.5276041 0.19 922
924 3 190.448651 76.4853943 84.6598283 0.19 923
925 3 190.899638 76.4862267 84.8121859 0.19 924
926 3 191.336823 76.4400962 85.1014444 0.19 925
927 3 191.767777 76.3771945 85.4369455 0.19 926
928 3 192.243544 76.1648345 85.2405427 0.19 927
929 3 192.706387 76.0037376 85.1897518 0.19 928
930 3 193.16076 75.7041927 85.1990787 0.19 929
931 3 193.607165 75.338947 85.2742957 0.19 930
932 3 194.038616 74.9151114 85.4874518 0.19 931
933 3 191.751543 75.8731186 85.7421206 0.19 927
934 3 191.757079 75.3738344 86.0356348 0.19 933
935 3 191.825889 74.8880778 86.2916401 0.19 934
936 3 192.061367 74.4375094 86.4454289 0.19 935
937 3 192.276491 74.0503015 86.2937986 0.19 936
938 3 192.653964 73.6308616 86.0681343 0.19 937
939 3 193.083405 73.0231212 85.8905282 0.19 938
940 3 193.992619 72.0189338 85.6148063 0.19 939
941 3 192.095599 72.303541 86.0200482 0.19 940
942 3 191.088646 72.4619948 86.2767624 0.19 941
943 3 190.457978 72.3968536 86.2919133 0.19 942
944 3 190.00535 72.3730437 86.5018225 0.19 943
945 3 189.765261 72.107241 86.7680401 0.19 944
946 3 189.039292 72.1057871 86.4819853 0.19 945
947 3 188.480052 72.0686248 86.3369505 0.19 946
948 3 187.99219 71.9984448 86.2245528 0.19 947
949 3 187.551286 71.865201 86.06946 0.19 948
950 3 187.182904 71.9830012 85.7856317 0.19 949
951 3 186.960042 72.4093488 85.4791611 0.19 950
952 3 187.127243 73.6131374 84.8839213 0.19 951
953 3 186.03297 72.2187515 85.2947629 0.19 952
954 3 185.329081 71.4918389 85.3082953 0.19 953
955 3 184.760722 71.066578 85.3550524 0.19 954
956 3 184.227859 70.5689033 85.5200583 0.19 955
957 3 184.555852 70.3528475 85.1682608 0.19 956
958 3 184.728611 70.1785631 84.8090745 0.19 957
959 3 184.904249 70.1812541 84.4640143 0.19 958
960 3 185.237453 70.2602981 84.137024 0.19 959
961 3 184.89656 70.1721112 83.7582919 0.19 960
962 3 184.66232 69.9437297 83.3861425 0.19 961
963 3 184.287369 69.6566502 83.023463 0.19 962
964 3 183.855995 69.3898982 82.7181417 0.19 963
965 3 183.399318 69.2473543 82.5734197 0.19 964
966 3 182.93398 69.1456444 82.4819731 0.19 965
967 3 185.650924 70.3716565 84.2848883 0.19 960
968 3 186.02276 70.2340517 84.1653301 0.19 967
969 3 186.240657 69.9678594 83.9995618 0.19 968
970 3 186.037525 69.5629949 83.9621326 0.19 969
971 3 185.686071 69.0752502 84.083108 0.19 970
972 3 185.206831 68.6069963 84.0166564 0.19 971
973 3 184.743179 68.9659906 84.0097851 0.19 972
974 3 185.202058 69.3317187 84.4240736 0.19 973
975 3 185.686071 69.0752502 84.083108 0.19 974
976 3 184.319532 69.1002641 84.3499575 0.19 973
977 3 183.955102 69.1141029 84.6922929 0.19 976
978 3 183.776936 69.1809111 85.0680246 0.19 977
979 3 183.627007 69.4704728 85.5029248 0.19 978
980 3 183.367546 69.9594449 86.0509047 0.19 979
981 3 182.754411 70.8258164 86.8775988 0.19 980
982 3 182.430061 69.817294 86.0192225 0.19 981
983 3 182.21724 69.2053679 85.5250288 0.19 982
984 3 181.89634 68.696808 85.2806438 0.19 983
985 3 181.629991 68.2635211 85.1085044 0.19 984
986 3 181.164083 67.8932161 84.8651383 0.19 985
987 3 180.499301 67.5953901 84.7245346 0.19 986
988 3 179.462174 67.5597217 84.6104492 0.19 987
989 3 178.280277 67.3377634 84.3313695 0.19 988
990 3 177.813982 67.1598402 83.9293202 0.19 989
991 3 177.600023 67.17448 83.3798701 0.19 990
992 3 176.846226 66.7248171 82.928103 0.19 991
993 3 176.273344 66.1826464 82.8244113 0.19 992
994 3 175.813284 65.5070884 83.0270848 0.19 993
995 3 175.532385 64.629579 83.4535634 0.19 994
996 3 174.054301 63.9788983 83.318174 0.19 995
997 3 173.572103 63.9070249 83.2811181 0.19 996
998 3 173.063747 63.5951095 83.2723218 0.19 997
999 3 172.563444 63.4789312 83.3163871 0.19 998
1000 3 172.054104 63.5141763 83.4949981 0.19 999
1001 3 171.488873 63.4776402 83.6511394 0.19 1000
1002 3 170.784911 63.4034823 83.9778502 0.19 1001
1003 3 169.743192 63.3969328 84.4891457 0.19 1002
1004 3 167.796507 63.1985021 85.3628979 0.19 1003
1005 3 166.38673 61.9750797 84.3769624 0.19 1004
1006 3 165.656626 61.6622979 83.7445028 0.19 1005
1007 3 165.346125 61.8967345 83.2158194 0.19 1006
1008 3 165.551921 62.4229562 82.619479 0.19 1007
1009 3 165.940065 63.1564056 81.6494519 0.19 1008
1010 3 166.538618 64.3175051 81.0273116 0.19 1009
1011 3 167.057366 64.7127806 81.4346892 0.19 1010
1012 3 167.458855 65.1337505 81.1412929 0.19 1011
1013 3 167.727006 65.3646789 80.8489878 0.19 1012
1014 3 168.122339 65.5299064 80.615884 0.19 1013
1015 3 168.555057 65.6278599 80.5208771 0.19 1014
1016 3 168.979167 65.6951086 80.4307879 0.19 1015
1017 3 169.339646 65.7365102 80.2174505 0.19 1016
1018 3 169.550722 66.0650212 79.9955085 0.19 1017
1019 3 169.769372 66.4652716 79.8692182 0.19 1018
1020 3 170.171315 66.8983221 79.692985 0.19 1019
1021 3 170.628968 67.1919231 79.5767154 0.19 1020
1022 3 171.120467 67.5766496 79.3638122 0.19 1021
1023 3 171.610841 67.8328203 79.1247951 0.19 1022
1024 3 172.102046 68.0507967 78.9212861 0.19 1023
1025 3 172.59516 68.2826258 78.8482136 0.19 1024
1026 3 173.101985 68.6954668 78.789764 0.19 1025
1027 3 173.615478 69.2017335 78.6244208 0.19 1026
1028 3 173.177234 69.6570034 78.3196426 0.19 1027
1029 3 172.736943 70.0972792 78.0701124 0.19 1028
1030 3 172.293786 70.4888326 77.9874231 0.19 1029
1031 3 171.853273 70.8480342 78.013465 0.19 1030
1032 3 171.428031 71.2579883 77.8606664 0.19 1031
1033 3 171.031909 71.6469444 77.7397612 0.19 1032
1034 3 170.710478 71.9183061 77.894957 0.19 1033
1035 3 170.590662 72.0578896 78.1696015 0.19 1034
1036 3 170.554599 72.306105 78.4984813 0.19 1035
1037 3 170.537882 72.5724332 78.848875 0.19 1036
1038 3 170.497963 72.7847481 79.2090124 0.19 1037
1039 3 170.371577 72.8170771 79.5764398 0.19 1038
1040 3 170.040671 72.8050672 79.9761684 0.19 1039
1041 3 169.620051 72.4483946 80.4915828 0.19 1040
1042 3 169.573433 71.9744299 80.5707183 0.19 1041
1043 3 169.518201 71.5736392 80.4002471 0.19 1042
1044 3 169.423698 71.1836606 80.1756053 0.19 1043
1045 3 169.221449 70.7528461 80.0379382 0.19 1044
1046 3 169.213841 70.3466094 79.9106623 0.19 1045
1047 3 169.430661 70.0021342 79.6852195 0.19 1046
1048 3 170.608239 73.4337395 80.6195856 0.19 1041
1049 3 171.098544 73.9246666 80.6855891 0.19 1048
1050 3 171.557408 73.8299099 80.4096328 0.19 1049
1051 3 172.028309 73.9274512 80.1778914 0.19 1050
1052 3 172.505618 74.1603112 80.0553592 0.19 1051
1053 3 172.976969 74.2723991 79.8502394 0.19 1052
1054 3 173.437161 74.2232963 79.6506824 0.19 1053
1055 3 173.890688 74.2456911 79.5722977 0.19 1054
1056 3 174.323868 74.3083479 79.4888641 0.19 1055
1057 3 174.702779 74.4201412 79.269639 0.19 1056
1058 3 174.924845 74.5379523 78.9856438 0.19 1057
1059 3 175.197814 74.6787414 78.6894726 0.19 1058
1060 3 175.312037 74.8286294 78.3721129 0.19 1059
1061 3 175.367553 75.0367357 78.0505018 0.19 1060
1062 3 175.406671 75.4103842 77.7367175 0.19 1061
1063 3 175.436334 75.7922864 77.4233551 0.19 1062
1064 3 175.455761 76.0336819 77.1018678 0.19 1063
1065 3 171.40312 74.3298149 80.9542826 0.19 1049
1066 3 171.533448 74.7529432 81.0803129 0.19 1065
1067 3 171.596594 75.1781163 81.1684529 0.19 1066
1068 3 171.63282 75.5912501 81.2855129 0.19 1067
1069 3 171.655848 75.9658661 81.5272359 0.19 1068
1070 3 168.874399 72.4573332 80.6315623 0.19 1041
1071 3 168.289134 72.2366755 80.6342236 0.19 1070
1072 3 167.773459 72.0591151 80.5617918 0.19 1071
1073 3 167.274312 71.7958971 80.3835913 0.19 1072
1074 3 166.789382 71.5726278 80.3297624 0.19 1073
1075 3 166.299197 71.2130636 80.3881627 0.19 1074
1076 3 165.815834 70.9601761 80.3208779 0.19 1075
1077 3 165.361433 70.9495589 80.4673596 0.19 1076
1078 3 164.904323 70.8748858 80.6452508 0.19 1077
1079 3 164.446562 70.8155785 80.7160407 0.19 1078
1080 3 163.944909 70.362644 80.529408 0.19 1079
1081 3 163.446421 69.8420863 80.5628651 0.19 1080
1082 3 162.952973 69.3391069 80.5434861 0.19 1081
1083 3 162.476602 68.8460747 80.5005235 0.19 1082
1084 3 162.048133 68.3649013 80.4393254 0.19 1083
1085 3 161.747588 67.908716 80.3467871 0.19 1084
1086 3 161.785029 67.5152024 80.1787282 0.19 1085
1087 3 161.801603 67.089645 80.1065179 0.19 1086
1088 3 161.867896 66.6579645 80.0740473 0.19 1087
1089 3 162.105198 66.2397612 80.0657935 0.19 1088
1090 3 162.082763 65.8965215 79.7191627 0.19 1089
1091 3 162.100758 65.5499619 79.401777 0.19 1090
1092 3 162.244574 65.1945892 79.1713609 0.19 1091
1093 3 162.257095 64.7700618 79.1359406 0.19 1092
1094 3 162.207169 64.3003589 79.2783285 0.19 1093
1095 3 162.093228 63.8713516 79.4054595 0.19 1094
1096 3 161.859628 63.5011482 79.6643849 0.19 1095
1097 3 161.792444 63.4216559 80.0157035 0.19 1096
1098 3 161.757505 63.2138698 80.435225 0.19 1097
1099 3 161.712162 62.7784566 80.9868012 0.19 1098
1100 3 161.077693 63.499957 81.0991602 0.19 1099
1101 3 160.553873 63.8098122 80.9681208 0.19 1100
1102 3 160.075454 63.9482697 80.8498461 0.19 1101
1103 3 159.619741 64.0942384 80.6585554 0.19 1102
1104 3 159.19383 64.3237681 80.5912324 0.19 1103
1105 3 158.765277 64.4564758 80.592035 0.19 1104
1106 3 158.356896 64.66242 80.6942738 0.19 1105
1107 3 157.937475 64.8449463 80.654525 0.19 1106
1108 3 157.533025 65.2214989 80.464202 0.19 1107
1109 3 157.136298 65.6410265 80.3015589 0.19 1108
1110 3 156.750782 65.9920541 80.3748541 0.19 1109
1111 3 156.359687 66.3152973 80.4125054 0.19 1110
1112 3 155.9546 66.5103981 80.466493 0.19 1111
1113 3 155.554003 66.9125591 80.2639021 0.19 1112
1114 3 155.153617 67.3853228 79.9751777 0.19 1113
1115 3 154.912356 68.1423513 79.8506359 0.19 1114
1116 3 154.772851 68.65869 79.9610641 0.19 1115
1117 3 154.519885 69.1067403 80.0456454 0.19 1116
1118 3 154.282019 69.5002701 80.2071576 0.19 1117
1119 3 154.183294 69.9118917 80.2681008 0.19 1118
1120 3 154.070674 70.2947423 80.2780434 0.19 1119
1121 3 153.77836 70.5727005 80.2362392 0.19 1120
1122 3 153.39532 70.5851753 80.120375 0.19 1121
1123 3 152.970733 70.364593 79.8435634 0.19 1122
1124 3 152.583572 70.05303 79.5233572 0.19 1123
1125 3 152.352996 69.700013 79.2337506 0.19 1124
1126 3 152.126179 69.2964186 79.0529924 0.19 1125
1127 3 151.756609 68.7841886 79.1693436 0.19 1126
1128 3 151.340002 68.2384384 79.3843698 0.19 1127
1129 3 151.493577 67.7530325 79.9119287 0.19 1128
1130 3 151.816298 67.4626722 80.27475 0.19 1129
1131 3 152.184847 67.1774288 80.4540576 0.19 1130
1132 3 152.595206 67.0505878 80.6151712 0.19 1131
1133 3 153.025429 66.9397867 80.8891425 0.19 1132
1134 3 153.468552 67.0397319 80.6682219 0.19 1133
1135 3 153.93804 67.1101006 80.5500417 0.19 1134
1136 3 154.468484 67.2016171 80.3850113 0.19 1135
1137 3 155.153617 67.3853228 79.9751777 0.19 1136
1138 3 153.139088 66.388405 81.2198234 0.19 1133
1139 3 152.973453 65.8342988 81.5084055 0.19 1138
1140 3 152.840855 65.302617 81.7387597 0.19 1139
1141 3 152.654541 64.8205389 81.8071784 0.19 1140
1142 3 152.287301 64.3525955 81.8025176 0.19 1141
1143 3 151.861485 63.891419 81.7736154 0.19 1142
1144 3 151.451059 64.0624754 81.6736582 0.19 1143
1145 3 151.058862 64.416449 81.5065025 0.19 1144
1146 3 150.677358 64.7635849 81.4659873 0.19 1145
1147 3 150.295255 65.014149 81.521894 0.19 1146
1148 3 149.899254 64.9803087 81.7398214 0.19 1147
1149 3 149.502169 64.7431813 82.0160227 0.19 1148
1150 3 149.168776 64.6203655 82.3249442 0.19 1149
1151 3 148.970457 64.5957422 82.6553106 0.19 1150
1152 3 148.696122 64.7522474 82.9902872 0.19 1151
1153 3 152.101243 63.3908443 82.1255554 0.19 1143
1154 3 152.195071 62.9312463 82.4671021 0.19 1153
1155 3 152.2814 62.6016417 82.8125661 0.19 1154
1156 3 152.435916 62.1792045 83.1580387 0.19 1155
1157 3 152.431379 61.7740913 83.4906831 0.19 1156
1158 3 152.308617 61.5237707 83.8200566 0.19 1157
1159 3 152.360973 61.2940252 84.1612573 0.19 1158
1160 3 152.630692 60.9587306 84.5073937 0.19 1159
1161 3 153.005312 60.7076179 84.8507671 0.19 1160
1162 3 153.424319 60.3767223 85.152879 0.19 1161
1163 3 153.923982 60.1527454 85.3640806 0.19 1162
1164 3 154.569441 59.89374 85.3136599 0.19 1163
1165 3 154.883898 60.1485816 85.0006555 0.19 1164
1166 3 155.042098 60.1073142 84.6563551 0.19 1165
1167 3 155.262216 60.0608895 84.3162793 0.19 1166
1168 3 155.342583 59.8395481 83.9553335 0.19 1167
1169 3 155.424404 59.5549455 83.5911413 0.19 1168
1170 3 155.650719 59.2568564 83.2367711 0.19 1169
1171 3 155.719211 59.0159451 82.8752544 0.19 1170
1172 3 155.916336 58.8690354 82.5284776 0.19 1171
1173 3 156.066062 58.9800162 82.1932328 0.19 1172
1174 3 156.326672 59.3599727 81.8794997 0.19 1173
1175 3 156.480385 59.822865 81.5612884 0.19 1174
1176 3 156.730838 59.523063 81.2092102 0.19 1175
1177 3 156.85696 59.2306579 80.8498631 0.19 1176
1178 3 157.04593 58.9899673 80.4979636 0.19 1177
1179 3 157.105647 58.8669126 80.1436392 0.19 1178
1180 3 157.105556 58.6357635 79.7810381 0.19 1179
1181 3 156.211571 59.9635016 81.9041062 0.19 1175
1182 3 156.048431 59.936499 82.2450089 0.19 1181
1183 3 155.81955 59.8190256 82.5760004 0.19 1182
1184 3 155.722046 59.6232257 82.9109416 0.19 1183
1185 3 155.650719 59.2568564 83.2367711 0.19 1184
1186 3 155.117451 60.5814209 86.1100173 0.19 1164
1187 3 155.604878 60.9365231 86.5281339 0.19 1186
1188 3 156.021437 60.9448136 86.391573 0.19 1187
1189 3 156.434496 60.8408494 86.4335553 0.19 1188
1190 3 156.828439 60.4969848 86.6607548 0.19 1189
1191 3 157.217146 60.0757342 86.9485756 0.19 1190
1192 3 157.535 59.765768 86.5931567 0.19 1191
1193 3 157.8008 59.4532099 86.2338003 0.19 1192
1194 3 157.905644 59.1301036 85.8623176 0.19 1193
1195 3 157.467233 59.1981248 85.4807327 0.19 1194
1196 3 156.990206 58.6421553 85.7596347 0.19 1195
1197 3 157.358075 58.5108699 85.9534801 0.19 1196
1198 3 157.70727 58.7474593 85.9967868 0.19 1197
1199 3 157.905644 59.1301036 85.8623176 0.19 1198
1200 3 156.641652 58.6732483 86.1339404 0.19 1196
1201 3 156.368592 58.8585023 86.5695611 0.19 1200
1202 3 156.267057 59.0725989 87.1536822 0.19 1201
1203 3 155.596715 59.7991088 86.8910504 0.19 1202
1204 3 155.44422 60.3731513 86.7431477 0.19 1203
1205 3 155.604878 60.9365231 86.5281339 0.19 1204
1206 3 155.451286 61.271296 86.8505533 0.19 1205
1207 3 155.510194 61.6291792 87.1474205 0.19 1206
1208 3 155.779611 62.0350624 87.3309227 0.19 1207
1209 3 156.21064 62.1880968 87.1347894 0.19 1208
1210 3 156.653032 62.3735915 87.0583023 0.19 1209
1211 3 157.121262 62.753002 86.9886524 0.19 1210
1212 3 157.600359 63.2469388 86.7872303 0.19 1211
1213 3 158.085886 63.7835403 86.5397598 0.19 1212
1214 3 156.078409 61.839642 87.6298015 0.19 1208
1215 3 156.296402 61.9562443 87.8713943 0.19 1214
1216 3 156.165616 62.143565 87.8733354 0.19 1215
1217 3 155.928339 62.1821005 87.6403548 0.19 1216
1218 3 155.779611 62.0350624 87.3309227 0.19 1217
1219 3 157.172319 59.551137 87.2612196 0.19 1202
1220 3 157.217146 60.0757342 86.9485756 0.19 1219
1221 3 156.911333 58.2683082 87.9343137 0.19 1202
1222 3 157.417637 57.7445641 88.4585686 0.19 1221
1223 3 157.893798 57.4562122 88.9118108 0.19 1222
1224 3 158.323899 57.1323662 89.4707095 0.19 1223
1225 3 158.729562 56.626823 89.8580738 0.19 1224
1226 3 159.133036 55.8291925 90.4658827 0.19 1225
1227 3 159.516325 54.0094536 91.5095625 0.19 1226
1228 3 157.82795 53.9121716 90.1455823 0.19 1227
1229 3 157.175694 53.9247959 89.4193616 0.19 1228
1230 3 156.919985 53.9784252 88.9336088 0.19 1229
1231 3 156.826379 54.0482058 88.5418583 0.19 1230
1232 3 156.822487 54.1252218 88.1930261 0.19 1231
1233 3 156.924051 54.2068671 87.8786562 0.19 1232
1234 3 157.250925 54.29433 87.6244529 0.19 1233
1235 3 157.721883 54.3680497 87.4824529 0.19 1234
1236 3 158.382078 54.4765285 87.2759428 0.19 1235
1237 3 158.051957 54.5550455 86.6946057 0.19 1236
1238 3 157.852047 54.5725117 86.2514138 0.19 1237
1239 3 157.594548 54.4584719 85.8447888 0.19 1238
1240 3 157.497828 54.4613185 85.4793301 0.19 1239
1241 3 157.476781 54.4956623 85.1294865 0.19 1240
1242 3 157.52139 54.5068057 84.7855312 0.19 1241
1243 3 157.686933 54.4160492 84.4437423 0.19 1242
1244 3 157.74892 54.4351635 84.1037162 0.19 1243
1245 3 157.776846 54.4914189 83.7642899 0.19 1244
1246 3 158.790032 54.9552392 86.9996676 0.19 1236
1247 3 159.15838 55.3804138 86.7140966 0.19 1246
1248 3 159.391395 55.6330747 86.4029735 0.19 1247
1249 3 159.730534 55.8755435 86.0992865 0.19 1248
1250 3 160.084671 56.2253453 85.8077349 0.19 1249
1251 3 160.3289 56.4758328 85.5090095 0.19 1250
1252 3 160.712016 56.7831415 85.2492927 0.19 1251
1253 3 161.128145 56.8897223 85.0437478 0.19 1252
1254 3 161.591017 57.1925869 85.0316224 0.19 1253
1255 3 162.063038 57.5194327 85.1311811 0.19 1254
1256 3 162.513804 57.8188131 85.0256716 0.19 1255
1257 3 162.934901 58.2428784 84.9194381 0.19 1256
1258 3 163.23107 58.6292708 84.9845879 0.19 1257
1259 3 163.651339 59.031735 84.9054429 0.19 1258
1260 3 164.09477 59.2613499 84.8834901 0.19 1259
1261 3 164.379049 58.943929 84.6436876 0.19 1260
1262 3 164.526639 58.5859064 84.5088239 0.19 1261
1263 3 164.736174 58.2654798 84.3741295 0.19 1262
1264 3 164.797483 58.0406253 84.0986398 0.19 1263
1265 3 164.811454 58.0171442 83.7828333 0.19 1264
1266 3 164.781683 58.0666397 83.4560761 0.19 1265
1267 3 164.667894 58.1331916 83.1365344 0.19 1266
1268 3 164.346183 58.1777226 82.8495329 0.19 1267
1269 3 163.960219 58.1979201 82.6897458 0.19 1268
1270 3 163.597929 58.2716142 82.5342352 0.19 1269
1271 3 163.368569 58.5285927 82.2636332 0.19 1270
1272 3 163.454272 58.7377945 81.9612313 0.19 1271
1273 3 163.46297 58.9468934 81.6334495 0.19 1272
1274 3 163.396563 59.2589977 81.2972423 0.19 1273
1275 3 163.128668 59.4406243 80.9374471 0.19 1274
1276 3 164.827976 60.1025136 84.8074628 0.19 1260
1277 3 165.768941 61.1935422 84.9358048 0.19 1276
1278 3 167.796507 63.1985021 85.3628979 0.19 1277
1279 3 167.27615 63.1089834 84.1050251 0.19 1278
1280 3 166.686369 62.9997034 83.0743908 0.19 1279
1281 3 165.940065 63.1564056 81.6494519 0.19 1280
1282 3 167.472578 64.2243618 81.8000134 0.19 1281
1283 3 167.057366 64.7127806 81.4346892 0.19 1282
1284 3 165.271119 63.8076099 82.0893493 0.19 1281
1285 3 164.740223 64.1190437 82.2710175 0.19 1284
1286 3 164.281326 64.4565861 82.407963 0.19 1285
1287 3 163.845969 64.7673575 82.648302 0.19 1286
1288 3 163.332373 64.3803218 82.2385883 0.19 1287
1289 3 162.815296 63.9941664 81.828963 0.19 1288
1290 3 162.574996 64.4785698 81.473611 0.19 1289
1291 3 162.495538 64.9413184 81.1268844 0.19 1290
1292 3 162.440182 65.2868505 80.7764195 0.19 1291
1293 3 162.355834 65.7507284 80.4271699 0.19 1292
1294 3 162.105198 66.2397612 80.0657935 0.19 1293
1295 3 162.294973 63.6088036 81.4193385 0.19 1289
1296 3 161.712162 62.7784566 80.9868012 0.19 1295
1297 3 161.525047 62.1891548 80.9656786 0.19 1296
1298 3 161.270892 61.9024181 80.9696452 0.19 1297
1299 3 161.217495 62.1221897 81.0606644 0.19 1298
1300 3 161.712162 62.7784566 80.9868012 0.19 1299
1301 3 163.896882 65.1408402 82.9019617 0.19 1287
1302 3 163.949376 65.5531008 83.0318717 0.19 1301
1303 3 164.00126 65.9704097 83.1461358 0.19 1302
1304 3 164.050447 66.3634261 83.3384879 0.19 1303
1305 3 164.100799 66.7897893 83.4247183 0.19 1304
1306 3 164.150755 67.2285767 83.4717396 0.19 1305
1307 3 164.199383 67.6707503 83.5083683 0.19 1306
1308 3 164.245472 68.1101625 83.5538978 0.19 1307
1309 3 164.286382 68.5374261 83.6373658 0.19 1308
1310 3 164.315487 68.9304661 83.826589 0.19 1309
1311 3 164.32257 69.3457148 83.9363329 0.19 1310
1312 3 164.269602 69.7486435 84.0614495 0.19 1311
1313 3 164.060092 70.0919265 84.3132384 0.19 1312
1314 3 163.89879 70.4296219 84.6040962 0.19 1313
1315 3 163.588851 70.7625204 84.851382 0.19 1314
1316 3 163.232593 71.1337264 84.9627692 0.19 1315
1317 3 162.963019 71.2227329 84.5791997 0.19 1316
1318 3 162.862086 71.3287279 84.2092973 0.19 1317
1319 3 162.824889 71.440897 83.8449403 0.19 1318
1320 3 162.811064 71.5551785 83.4830123 0.19 1319
1321 3 162.804356 71.6699605 83.1222365 0.19 1320
1322 3 162.796147 71.7844063 82.7619292 0.19 1321
1323 3 162.77737 71.8976838 82.4013617 0.19 1322
1324 3 162.729228 72.00816 82.0390197 0.19 1323
1325 3 162.60459 72.1118818 81.671129 0.19 1324
1326 3 162.281129 72.1990054 81.2879218 0.19 1325
1327 3 161.889777 72.2815466 80.8997089 0.19 1326
1328 3 162.024314 72.0675295 80.5818043 0.19 1327
1329 3 162.343871 71.9830588 80.3135495 0.19 1328
1330 3 162.726328 71.7944701 80.1486116 0.19 1329
1331 3 163.150907 71.6204375 80.2530664 0.19 1330
1332 3 163.577201 71.3607036 80.3380059 0.19 1331
1333 3 164.016042 71.1697227 80.4632088 0.19 1332
1334 3 164.446562 70.8155785 80.7160407 0.19 1333
1335 3 161.503096 72.7716041 80.6709967 0.19 1327
1336 3 161.148187 73.217313 80.5976857 0.19 1335
1337 3 160.878497 73.6379602 80.6335411 0.19 1336
1338 3 160.829843 74.0250196 80.8419361 0.19 1337
1339 3 160.903499 74.4187964 81.0673503 0.19 1338
1340 3 161.126302 74.8667844 81.1724294 0.19 1339
1341 3 161.242281 75.323276 81.2209741 0.19 1340
1342 3 161.333081 75.7822107 81.2557947 0.19 1341
1343 3 161.456124 76.2395067 81.3060658 0.19 1342
1344 3 161.701837 76.6889039 81.4164695 0.19 1343
1345 3 161.842041 77.0870412 81.6527972 0.19 1344
1346 3 162.827577 71.4329114 85.2854419 0.19 1316
1347 3 162.427908 71.7391775 85.5916233 0.19 1346
1348 3 162.040261 72.0637131 85.8496337 0.19 1347
1349 3 161.681138 72.4343999 85.9802044 0.19 1348
1350 3 161.389389 72.8041468 86.1426673 0.19 1349
1351 3 161.27407 73.2410846 86.1641985 0.19 1350
1352 3 161.180616 73.7223398 86.0615051 0.19 1351
1353 3 160.975888 74.1486963 86.0932116 0.19 1352
1354 3 160.855021 74.5197932 86.3235441 0.19 1353
1355 3 160.664002 74.8646964 86.6136318 0.19 1354
1356 3 160.611467 75.2192567 86.9208308 0.19 1355
1357 3 160.611098 75.5950474 87.182273 0.19 1356
1358 3 160.62917 76.0248945 87.2882919 0.19 1357
1359 3 160.650596 76.4730494 87.3424452 0.19 1358
1360 3 160.665057 76.9213451 87.3964354 0.19 1359
1361 3 160.656168 77.3511719 87.5015842 0.19 1360
1362 3 160.585613 77.7249047 87.7603598 0.19 1361
1363 3 160.780846 78.0989108 88.0970699 0.19 1362
1364 3 170.871797 63.6088647 85.7712566 0.19 1278
1365 3 172.312823 63.8718642 85.8763555 0.19 1364
1366 3 173.061503 64.1617693 85.7425648 0.19 1365
1367 3 173.362118 64.5860407 85.5541588 0.19 1366
1368 3 173.457785 65.0240554 85.4522494 0.19 1367
1369 3 173.410571 65.4779466 85.3099214 0.19 1368
1370 3 173.121972 65.8583159 85.315971 0.19 1369
1371 3 172.74747 66.1792718 85.4902269 0.19 1370
1372 3 172.489504 65.8141352 85.0923397 0.19 1371
1373 3 172.461125 65.482046 84.7145954 0.19 1372
1374 3 172.652958 65.1813263 84.3580371 0.19 1373
1375 3 172.799599 64.8719635 84.006755 0.19 1374
1376 3 173.065261 64.5744954 83.6856125 0.19 1375
1377 3 173.254162 64.250831 83.4110079 0.19 1376
1378 3 173.572103 63.9070249 83.2811181 0.19 1377
1379 3 172.449953 66.2083235 85.7945148 0.19 1371
1380 3 172.346183 66.4435592 86.0836576 0.19 1379
1381 3 172.31522 66.7906345 86.2645725 0.19 1380
1382 3 172.290308 67.158473 86.4944671 0.19 1381
1383 3 172.231082 67.5849516 86.6206789 0.19 1382
1384 3 172.044998 68.0586029 86.7460557 0.19 1383
1385 3 171.515094 68.6162199 86.9730743 0.19 1384
1386 3 171.845747 70.5014223 85.358256 0.19 1385
1387 3 171.754863 71.255475 84.5098684 0.19 1386
1388 3 171.606663 71.59108 83.966992 0.19 1387
1389 3 171.23891 71.7378091 83.5398024 0.19 1388
1390 3 170.728764 71.7935261 83.1955816 0.19 1389
1391 3 170.012675 71.7654599 82.9837861 0.19 1390
1392 3 170.015894 71.944761 82.406114 0.19 1391
1393 3 169.99761 72.0910158 81.9570742 0.19 1392
1394 3 169.928571 72.2456283 81.5376369 0.19 1393
1395 3 169.728654 72.4588903 81.0778227 0.19 1394
1396 3 169.620051 72.4483946 80.4915828 0.19 1395
1397 3 169.465062 71.7339306 83.2798367 0.19 1391
1398 3 169.268849 71.4427975 83.5814231 0.19 1397
1399 3 169.270208 71.1519595 83.8510274 0.19 1398
1400 3 169.51652 71.1227649 84.0190396 0.19 1399
1401 3 169.809302 71.3779005 83.8589647 0.19 1400
1402 3 169.936652 71.5654953 83.5109745 0.19 1401
1403 3 170.012675 71.7654599 82.9837861 0.19 1402
1404 3 172.759453 67.9707714 86.6708151 0.19 1385
1405 3 173.484435 67.6312202 86.343003 0.19 1404
1406 3 173.949518 67.5154042 86.0073381 0.19 1405
1407 3 174.126855 67.3318607 85.6482355 0.19 1406
1408 3 174.201995 67.2248948 85.2873989 0.19 1407
1409 3 174.229657 66.9802874 84.9201948 0.19 1408
1410 3 174.248426 66.6813056 84.5585428 0.19 1409
1411 3 174.288767 66.3570085 84.2187797 0.19 1410
1412 3 174.403456 66.0116619 83.9378062 0.19 1411
1413 3 174.720872 65.6292581 83.8097664 0.19 1412
1414 3 175.114764 65.1927474 83.6920657 0.19 1413
1415 3 175.532385 64.629579 83.4535634 0.19 1414
1416 3 174.999571 64.0173239 83.7415651 0.19 1415
1417 3 175.532385 64.629579 83.4535634 0.19 1416
1418 3 176.356605 65.4643326 83.6880809 0.19 1417
1419 3 176.999459 66.2264471 83.6853116 0.19 1418
1420 3 177.600023 67.17448 83.3798701 0.19 1419
1421 3 177.510533 67.8218175 83.5117511 0.19 1420
1422 3 177.285927 68.2580096 83.7258392 0.19 1421
1423 3 177.172493 68.6608646 83.9014793 0.19 1422
1424 3 177.034259 69.0040411 84.1894143 0.19 1423
1425 3 176.731722 69.3061088 84.5019527 0.19 1424
1426 3 176.457078 68.8418185 84.5926258 0.19 1425
1427 3 176.399337 68.4080358 84.8396103 0.19 1426
1428 3 176.545446 68.1076368 85.1613795 0.19 1427
1429 3 176.614837 68.1102625 85.5114646 0.19 1428
1430 3 176.673221 68.0930804 85.8603469 0.19 1429
1431 3 176.79879 68.1442339 86.2014123 0.19 1430
1432 3 177.136174 68.4198221 86.5196053 0.19 1431
1433 3 177.549252 68.8040584 86.7115795 0.19 1432
1434 3 177.911628 68.6018817 86.3288322 0.19 1433
1435 3 178.168104 68.455802 85.9073848 0.19 1434
1436 3 178.554984 68.1142954 85.3820935 0.19 1435
1437 3 179.462174 67.5597217 84.6104492 0.19 1436
1438 3 179.425315 66.706697 84.5570752 0.19 1437
1439 3 179.462174 67.5597217 84.6104492 0.19 1438
1440 3 179.868814 67.6741077 84.3031867 0.19 1439
1441 3 180.187263 67.7323678 84.0028838 0.19 1440
1442 3 180.258495 68.0481683 83.7469866 0.19 1441
1443 3 180.117903 68.409447 83.6003559 0.19 1442
1444 3 180.06286 68.7146988 83.7758701 0.19 1443
1445 3 180.041356 68.9478281 84.0747182 0.19 1444
1446 3 180.035867 69.0214354 84.4202458 0.19 1445
1447 3 180.060846 69.1126954 84.8081464 0.19 1446
1448 3 180.145841 68.9935231 85.2480617 0.19 1447
1449 3 180.396339 68.6489197 85.8280601 0.19 1448
1450 3 180.106677 68.2904675 85.4224143 0.19 1449
1451 3 179.992703 67.9544779 85.0326998 0.19 1450
1452 3 179.462174 67.5597217 84.6104492 0.19 1451
1453 3 178.966326 67.7108237 85.3027759 0.19 1452
1454 3 179.462174 67.5597217 84.6104492 0.19 1453
1455 3 179.034525 66.8678404 85.4131313 0.19 1454
1456 3 178.771752 66.8233668 85.701454 0.19 1455
1457 3 178.889017 67.1304851 85.4178308 0.19 1456
1458 3 179.462174 67.5597217 84.6104492 0.19 1457
1459 3 180.264923 69.2008882 86.1812856 0.19 1449
1460 3 180.46496 69.624681 86.5176369 0.19 1459
1461 3 181.200642 70.0228767 86.7905912 0.19 1460
1462 3 182.754411 70.8258164 86.8775988 0.19 1461
1463 3 183.269017 70.8266009 86.0088412 0.19 1462
1464 3 183.754348 70.7753395 85.6800168 0.19 1463
1465 3 184.227859 70.5689033 85.5200583 0.19 1464
1466 3 183.792029 72.0234708 87.0913261 0.19 1462
1467 3 184.435525 72.6015591 87.2809939 0.19 1466
1468 3 184.864525 72.6928142 87.5654983 0.19 1467
1469 3 185.07099 72.4523101 87.8341394 0.19 1468
1470 3 184.82847 72.1098749 87.990315 0.19 1469
1471 3 184.384575 71.8795625 87.9031654 0.19 1470
1472 3 183.757164 71.5747897 87.5255801 0.19 1471
1473 3 182.754411 70.8258164 86.8775988 0.19 1472
1474 3 179.977314 71.6519989 87.0742759 0.19 1473
1475 3 182.754411 70.8258164 86.8775988 0.19 1474
1476 3 184.635578 70.1927148 87.2880088 0.19 1475
1477 3 185.64062 69.9591937 87.6074977 0.19 1476
1478 3 186.32714 69.9482406 87.7656316 0.19 1477
1479 3 186.916283 70.101342 87.8836109 0.19 1478
1480 3 187.530716 70.1176753 88.0106248 0.19 1479
1481 3 188.320402 69.9697666 88.2362426 0.19 1480
1482 3 189.634841 69.5702322 88.3905567 0.19 1481
1483 3 188.842767 69.8318465 87.5320265 0.19 1482
1484 3 188.558077 69.7536033 86.9680503 0.19 1483
1485 3 188.477736 69.5599332 86.5214707 0.19 1484
1486 3 188.500832 69.358896 86.1326115 0.19 1485
1487 3 188.630415 69.2517685 85.7985416 0.19 1486
1488 3 188.974043 69.0277066 85.5374826 0.19 1487
1489 3 189.389654 68.7207216 85.4354847 0.19 1488
1490 3 189.829275 68.3859269 85.3863968 0.19 1489
1491 3 190.957564 70.0955626 88.2638447 0.19 1482
1492 3 191.74495 70.4864076 88.1889292 0.19 1491
1493 3 192.338286 70.7097729 88.0223266 0.19 1492
1494 3 192.848685 70.854609 87.9196618 0.19 1493
1495 3 193.33578 71.0372308 87.7420615 0.19 1494
1496 3 193.804801 71.3056654 87.6338326 0.19 1495
1497 3 194.279621 71.5057494 87.418888 0.19 1496
1498 3 189.918099 70.7175764 87.7213748 0.19 1482
1499 3 189.95077 71.4516875 87.3237078 0.19 1498
1500 3 189.765261 72.107241 86.7680401 0.19 1499
1501 3 188.936571 72.774508 86.3050049 0.19 1500
1502 3 188.169394 73.2696816 85.7439647 0.19 1501
1503 3 187.127243 73.6131374 84.8839213 0.19 1502
1504 3 189.251456 71.4582229 87.4103221 0.19 1500
1505 3 189.634841 69.5702322 88.3905567 0.19 1504
1506 3 190.904355 69.3924304 88.9247813 0.19 1505
1507 3 191.667399 69.0966475 89.1281416 0.19 1506
1508 3 192.239425 68.7595806 89.1980377 0.19 1507
1509 3 192.739612 68.4119888 89.1995044 0.19 1508
1510 3 193.215701 68.0735095 89.129802 0.19 1509
1511 3 193.693246 67.7731195 88.9156898 0.19 1510
1512 3 180.820124 70.4596358 87.1582759 0.19 1475
1513 3 179.792176 70.2579349 87.2471404 0.19 1512
1514 3 179.10813 70.0868476 87.2740672 0.19 1513
1515 3 178.550077 69.8361747 87.3064495 0.19 1514
1516 3 178.045045 69.4202235 87.0596515 0.19 1515
1517 3 177.549252 68.8040584 86.7115795 0.19 1516
1518 3 177.092122 69.1160308 86.876259 0.19 1517
1519 3 176.625037 69.0520136 86.8364872 0.19 1518
1520 3 176.144428 68.6095854 86.5930803 0.19 1519
1521 3 175.052089 68.8065591 86.6105814 0.19 1520
1522 3 173.783561 68.9007067 86.7001989 0.19 1521
1523 3 171.515094 68.6162199 86.9730743 0.19 1522
1524 3 174.067377 69.3293235 86.0833588 0.19 1523
1525 3 175.398193 69.8072129 85.4453931 0.19 1524
1526 3 175.833886 69.763217 85.017247 0.19 1525
1527 3 176.278173 69.5459687 84.7856268 0.19 1526
1528 3 176.731722 69.3061088 84.5019527 0.19 1527
1529 3 171.16662 67.6295749 86.8105591 0.19 1523
1530 3 171.037363 67.0396438 86.5865508 0.19 1529
1531 3 171.020872 66.5894224 86.4605168 0.19 1530
1532 3 171.140485 66.2697539 86.3295002 0.19 1531
1533 3 171.087034 66.1343315 86.0501739 0.19 1532
1534 3 170.826402 66.3789259 85.7257961 0.19 1533
1535 3 170.508756 66.7675494 85.4026209 0.19 1534
1536 3 170.226044 67.2060536 85.128618 0.19 1535
1537 3 170.104056 67.6473091 85.0018056 0.19 1536
1538 3 171.435616 69.0638769 85.8928601 0.19 1523
1539 3 171.154761 68.9774726 85.5162467 0.19 1538
1540 3 170.888594 68.7734424 85.5213145 0.19 1539
1541 3 170.86829 68.7502461 85.9706142 0.19 1540
1542 3 171.515094 68.6162199 86.9730743 0.19 1541
1543 3 173.885504 69.2592121 86.0860382 0.19 1542
1544 3 171.515094 68.6162199 86.9730743 0.19 1543
1545 3 173.113041 68.7638264 87.1478909 0.19 1544
1546 3 173.999545 68.7390073 87.3094212 0.19 1545
1547 3 174.593257 68.4513124 87.5783954 0.19 1546
1548 3 175.0691 68.0898762 87.8476745 0.19 1547
1549 3 175.482725 67.768527 88.0117262 0.19 1548
1550 3 175.826601 67.640401 87.8608665 0.19 1549
1551 3 175.980875 67.8356091 87.5916115 0.19 1550
1552 3 176.054117 68.0096761 87.2690047 0.19 1551
1553 3 176.099946 68.2299777 86.9296192 0.19 1552
1554 3 176.144428 68.6095854 86.5930803 0.19 1553
1555 3 170.287726 66.9078541 86.6721814 0.19 1544
1556 3 169.351101 65.4418072 86.2642297 0.19 1555
1557 3 167.796507 63.1985021 85.3628979 0.19 1556
1558 3 165.900641 62.2821984 85.4125424 0.19 1557
1559 3 166.027252 62.3803994 85.5170199 0.19 1558
1560 3 167.796507 63.1985021 85.3628979 0.19 1559
1561 3 167.684885 63.3526265 86.6371859 0.19 1560
1562 3 167.911632 63.3886451 87.3860539 0.19 1561
1563 3 168.250484 63.3856959 87.9590289 0.19 1562
1564 3 168.027621 62.9412382 88.2842711 0.19 1563
1565 3 167.643556 62.6007022 88.6036352 0.19 1564
1566 3 167.191984 62.1946121 88.9123713 0.19 1565
1567 3 166.741904 61.9227066 89.2276097 0.19 1566
1568 3 166.313487 61.6774301 89.5420746 0.19 1567
1569 3 165.944838 61.3745277 89.8474678 0.19 1568
1570 3 165.322163 61.2470831 90.1261259 0.19 1569
1571 3 164.290323 61.3252005 90.3363411 0.19 1570
1572 3 162.300388 61.7567406 90.7269386 0.19 1571
1573 3 163.74741 62.2191283 89.2498765 0.19 1572
1574 3 164.44373 62.3433083 88.2619783 0.19 1573
1575 3 165.56075 62.6211595 87.2077586 0.19 1574
1576 3 167.796507 63.1985021 85.3628979 0.19 1575
1577 3 166.110042 63.5766184 86.5442768 0.19 1576
1578 3 165.016014 63.8768882 87.2193537 0.19 1577
1579 3 163.820095 64.1172385 87.7016438 0.19 1578
1580 3 164.134855 64.1758405 87.054407 0.19 1579
1581 3 164.288482 63.9179316 86.8046855 0.19 1580
1582 3 164.48584 63.5261777 86.7292092 0.19 1581
1583 3 165.449557 63.2166042 86.457156 0.19 1582
1584 3 167.796507 63.1985021 85.3628979 0.19 1583
1585 3 164.912555 61.6148573 86.8012785 0.19 1584
1586 3 163.570452 60.6631224 87.550011 0.19 1585
1587 3 162.885152 59.933483 88.0791568 0.19 1586
1588 3 163.181156 59.5436039 88.1036326 0.19 1587
1589 3 163.373692 59.1493785 88.153078 0.19 1588
1590 3 163.704915 58.7886931 88.3148059 0.19 1589
1591 3 164.101202 58.5801297 88.3988395 0.19 1590
1592 3 164.503964 58.2656631 88.4511815 0.19 1591
1593 3 164.905871 57.911146 88.5238254 0.19 1592
1594 3 165.295414 57.6371283 88.3365265 0.19 1593
1595 3 165.644884 57.4516313 88.0525218 0.19 1594
1596 3 165.880952 57.4484286 87.7363023 0.19 1595
1597 3 166.236809 57.5265856 87.4222692 0.19 1596
1598 3 162.933613 59.8134868 88.6557287 0.19 1587
1599 3 163.0303 59.7710854 89.1017368 0.19 1598
1600 3 163.268717 59.8582607 89.5094077 0.19 1599
1601 3 163.435817 60.2090989 89.8944078 0.19 1600
1602 3 163.202564 60.7906149 90.2085722 0.19 1601
1603 3 162.300388 61.7567406 90.7269386 0.19 1602
1604 3 161.069153 62.4806006 89.6590679 0.19 1603
1605 3 160.720079 62.9017837 89.063816 0.19 1604
1606 3 160.896326 63.3291274 88.7044766 0.19 1605
1607 3 161.283126 63.6117391 88.5116007 0.19 1606
1608 3 161.830098 63.9911595 88.2573456 0.19 1607
1609 3 162.588283 64.2640186 87.9806727 0.19 1608
1610 3 163.820095 64.1172385 87.7016438 0.19 1609
1611 3 162.644314 65.3993246 87.3207533 0.19 1610
1612 3 162.260776 65.9054559 86.9500567 0.19 1611
1613 3 161.578393 66.1329887 86.8938735 0.19 1612
1614 3 161.050051 66.2379553 86.8253321 0.19 1613
1615 3 160.587235 66.3672511 86.709643 0.19 1614
1616 3 160.161112 66.5797144 86.8257651 0.19 1615
1617 3 159.78921 66.9797299 86.4981487 0.19 1616
1618 3 159.424955 67.261731 86.2184556 0.19 1617
1619 3 159.136359 67.6302972 86.1026917 0.19 1618
1620 3 159.017955 68.0402799 86.0520384 0.19 1619
1621 3 158.71122 67.7192051 86.4517264 0.19 1620
1622 3 158.538407 67.3423317 86.5601849 0.19 1621
1623 3 158.377816 66.9803649 86.501702 0.19 1622
1624 3 158.121351 66.7183308 86.2358473 0.19 1623
1625 3 157.996914 66.6601557 85.9118444 0.19 1624
1626 3 157.878617 66.6352588 85.5660457 0.19 1625
1627 3 158.135947 66.9855128 85.2651491 0.19 1626
1628 3 158.537016 67.4708409 85.0137571 0.19 1627
1629 3 158.992006 67.980626 84.8695806 0.19 1628
1630 3 159.463631 68.4231457 85.0009088 0.19 1629
1631 3 159.078611 68.9573947 84.6189789 0.19 1630
1632 3 159.127611 69.7645896 83.5477383 0.19 1631
1633 3 159.039126 70.8175047 82.7405618 0.19 1632
1634 3 158.769663 71.6597604 82.1873814 0.19 1633
1635 3 158.453006 72.5881753 81.7207117 0.19 1634
1636 3 158.428038 72.7516684 81.0476975 0.19 1635
1637 3 158.39441 72.8411415 80.4192593 0.19 1636
1638 3 158.770084 72.857807 79.5964969 0.19 1637
1639 3 158.300268 72.2503623 79.9147137 0.19 1638
1640 3 158.770084 72.857807 79.5964969 0.19 1639
1641 3 158.671878 73.6191469 79.5124877 0.19 1640
1642 3 158.405207 74.1007299 79.6856437 0.19 1641
1643 3 158.0859 74.4634602 79.9572836 0.19 1642
1644 3 157.775349 74.7490753 80.268044 0.19 1643
1645 3 157.543014 74.921662 80.5983343 0.19 1644
1646 3 157.536301 74.8315459 80.9491877 0.19 1645
1647 3 157.735357 74.50712 81.3167742 0.19 1646
1648 3 158.019331 73.9742695 81.4254646 0.19 1647
1649 3 158.191441 73.3484119 81.6150697 0.19 1648
1650 3 158.453006 72.5881753 81.7207117 0.19 1649
1651 3 158.139295 72.373031 82.2797831 0.19 1650
1652 3 157.930278 72.2093814 82.7125634 0.19 1651
1653 3 157.611223 72.0533392 83.0923947 0.19 1652
1654 3 158.006303 71.7874408 83.3441496 0.19 1653
1655 3 158.358093 71.3477469 83.4543056 0.19 1654
1656 3 158.627361 70.7261669 83.5042015 0.19 1655
1657 3 159.127611 69.7645896 83.5477383 0.19 1656
1658 3 159.431513 69.0991783 83.4239765 0.19 1657
1659 3 159.698246 68.64593 83.1634121 0.19 1658
1660 3 159.804667 68.2511846 82.8462339 0.19 1659
1661 3 160.018565 68.2024799 82.6017706 0.19 1660
1662 3 160.055941 68.4047999 82.4539249 0.19 1661
1663 3 159.904912 68.4921002 82.6001213 0.19 1662
1664 3 159.804667 68.2511846 82.8462339 0.19 1663
1665 3 157.254715 71.8452836 83.4242495 0.19 1653
1666 3 156.969819 71.5776673 83.7614479 0.19 1665
1667 3 156.898185 71.1304141 84.1150976 0.19 1666
1668 3 157.008804 70.6373965 84.4849841 0.19 1667
1669 3 157.024139 70.1573728 84.8532351 0.19 1668
1670 3 157.005895 69.7863144 85.2352921 0.19 1669
1671 3 156.984242 69.7264735 85.6616095 0.19 1670
1672 3 156.889152 69.5798169 86.187825 0.19 1671
1673 3 156.62697 69.3190525 86.9781121 0.19 1672
1674 3 157.572543 68.8212285 86.6838543 0.19 1673
1675 3 158.278643 68.5386759 86.3703213 0.19 1674
1676 3 159.017955 68.0402799 86.0520384 0.19 1675
1677 3 159.023987 68.2715874 85.3286289 0.19 1676
1678 3 159.463631 68.4231457 85.0009088 0.19 1677
1679 3 158.478205 68.6706643 85.4642963 0.19 1676
1680 3 158.15943 68.8666928 85.054761 0.19 1679
1681 3 157.742946 68.7037398 84.7768988 0.19 1680
1682 3 157.297695 68.3865958 84.7589337 0.19 1681
1683 3 156.864006 68.197196 84.6694414 0.19 1682
1684 3 156.4936 68.4257685 84.4673718 0.19 1683
1685 3 156.197448 68.758768 84.3311391 0.19 1684
1686 3 156.062136 68.9837208 84.5057643 0.19 1685
1687 3 155.897715 68.9873561 84.795816 0.19 1686
1688 3 155.968387 68.9151676 85.1676536 0.19 1687
1689 3 155.911405 68.7881406 85.5977059 0.19 1688
1690 3 155.617962 68.1465196 86.142082 0.19 1689
1691 3 156.198681 69.4104904 86.5776695 0.19 1690
1692 3 156.62697 69.3190525 86.9781121 0.19 1691
1693 3 157.00469 68.5490289 88.096315 0.19 1692
1694 3 156.853717 67.2083579 88.0472022 0.19 1693
1695 3 155.897596 68.590522 87.7197164 0.19 1692
1696 3 155.344599 67.9879463 88.1952914 0.19 1695
1697 3 154.886322 67.48594 88.5716337 0.19 1696
1698 3 154.535432 67.1547987 88.9200675 0.19 1697
1699 3 154.359158 66.7880668 89.2667511 0.19 1698
1700 3 154.224427 66.566204 89.6160673 0.19 1699
1701 3 153.988957 66.3722625 89.9542882 0.19 1700
1702 3 153.829611 66.1321787 90.2964652 0.19 1701
1703 3 153.625982 66.144232 90.646217 0.19 1702
1704 3 153.531837 66.099983 91.0042792 0.19 1703
1705 3 153.475936 65.6109463 91.253153 0.19 1704
1706 3 153.399821 65.1687233 91.4120595 0.19 1705
1707 3 153.2766 64.7609042 91.6713279 0.19 1706
1708 3 153.432751 64.5164902 92.0021678 0.19 1707
1709 3 153.619327 64.7877678 92.0397394 0.19 1708
1710 3 153.527197 64.8912417 92.0379846 0.19 1709
1711 3 153.432751 64.5164902 92.0021678 0.19 1710
1712 3 152.716551 65.251887 92.3523961 0.19 1711
1713 3 152.784637 65.5823145 92.7519526 0.19 1712
1714 3 152.814337 66.1098082 92.4175088 0.19 1713
1715 3 153.503815 68.8415546 92.2421278 0.19 1714
1716 3 153.77725 68.2898871 91.1225939 0.19 1715
1717 3 153.503815 68.8415546 92.2421278 0.19 1716
1718 3 153.178277 66.4208443 91.3565486 0.19 1717
1719 3 153.531837 66.099983 91.0042792 0.19 1718
1720 3 153.475856 70.3239521 92.1415398 0.19 1717
1721 3 153.591539 71.0781045 91.8812443 0.19 1720
1722 3 153.572658 71.72158 91.5477959 0.19 1721
1723 3 153.370795 72.3265231 91.176217 0.19 1722
1724 3 152.644249 71.5383316 91.3799043 0.19 1723
1725 3 152.092583 71.0182267 91.5067943 0.19 1724
1726 3 151.623133 70.7023513 91.7394779 0.19 1725
1727 3 151.076627 70.6264473 91.3549158 0.19 1726
1728 3 150.413447 70.3699185 91.0042667 0.19 1727
1729 3 149.450752 70.0230485 90.7680776 0.19 1728
1730 3 148.924006 69.6029551 89.8725452 0.19 1729
1731 3 148.441585 69.3270327 89.2723803 0.19 1730
1732 3 147.992428 69.2489535 88.7786338 0.19 1731
1733 3 148.167061 69.1829269 88.4256401 0.19 1732
1734 3 148.131554 68.9520068 88.0536472 0.19 1733
1735 3 147.916225 68.6618817 87.6685491 0.19 1734
1736 3 147.775494 68.3492643 87.2898226 0.19 1735
1737 3 147.472525 67.9384313 87.203823 0.19 1736
1738 3 147.323071 67.5490473 87.0765365 0.19 1737
1739 3 147.23124 67.2318661 86.7995694 0.19 1738
1740 3 147.172068 67.0032905 86.4690426 0.19 1739
1741 3 147.152491 66.9684632 86.1261153 0.19 1740
1742 3 147.164985 66.9861413 85.779172 0.19 1741
1743 3 147.233648 66.9671012 85.4317985 0.19 1742
1744 3 147.439025 66.7849496 85.0867781 0.19 1743
1745 3 148.126027 68.1572346 86.9504409 0.19 1736
1746 3 148.491097 68.120858 86.6180279 0.19 1745
1747 3 148.838957 68.1033481 86.285898 0.19 1746
1748 3 149.116904 67.9831461 85.9466805 0.19 1747
1749 3 149.251929 67.9788391 85.6006614 0.19 1748
1750 3 147.590599 69.1312023 88.8246685 0.19 1732
1751 3 147.243241 69.3304248 88.9657045 0.19 1750
1752 3 146.929767 69.6963145 88.990315 0.19 1751
1753 3 146.696184 70.0288037 89.2923687 0.19 1752
1754 3 146.629436 70.3088719 89.8188627 0.19 1753
1755 3 146.807896 71.0235842 89.2938121 0.19 1754
1756 3 147.101028 71.3491849 88.9354619 0.19 1755
1757 3 147.430472 71.5099147 88.7273937 0.19 1756
1758 3 147.732769 71.6754646 88.4388777 0.19 1757
1759 3 147.931682 71.9080727 88.1208797 0.19 1758
1760 3 148.241454 72.3301217 87.8170854 0.19 1759
1761 3 148.537215 72.8037921 87.546852 0.19 1760
1762 3 148.677921 73.2338009 87.3646013 0.19 1761
1763 3 148.755225 73.5894977 87.0768213 0.19 1762
1764 3 148.812314 73.6502719 86.74593 0.19 1763
1765 3 148.966808 73.8220848 86.41162 0.19 1764
1766 3 148.98118 74.1593998 86.0755983 0.19 1765
1767 3 149.238122 74.4255658 85.7696798 0.19 1766
1768 3 149.556745 74.3038782 85.5142406 0.19 1767
1769 3 149.905607 74.0137895 85.3984248 0.19 1768
1770 3 150.270211 73.7226173 85.2926774 0.19 1769
1771 3 150.65704 73.4793137 85.4304203 0.19 1770
1772 3 151.030333 73.1495467 85.5676548 0.19 1771
1773 3 151.392399 72.8593557 85.820366 0.19 1772
1774 3 151.6798 72.4269605 86.0526413 0.19 1773
1775 3 151.798863 71.9912977 86.1100902 0.19 1774
1776 3 151.914199 71.5789157 86.0554149 0.19 1775
1777 3 152.194989 71.1216972 86.2011568 0.19 1776
1778 3 152.54279 70.7283286 86.3071385 0.19 1777
1779 3 152.931233 70.4519221 86.4523229 0.19 1778
1780 3 153.320245 70.1197519 86.3841913 0.19 1779
1781 3 153.727344 69.7263992 86.3670548 0.19 1780
1782 3 154.182121 69.3187961 86.3553258 0.19 1781
1783 3 154.761786 68.927222 86.3093457 0.19 1782
1784 3 155.617962 68.1465196 86.142082 0.19 1783
1785 3 147.415099 70.1847323 90.0063313 0.19 1754
1786 3 148.210421 69.9705101 90.3370439 0.19 1785
1787 3 149.450752 70.0230485 90.7680776 0.19 1786
1788 3 150.221366 70.2385572 90.0936758 0.19 1787
1789 3 150.613013 70.3502621 89.7585265 0.19 1788
1790 3 150.703217 70.1078937 89.4957513 0.19 1789
1791 3 150.538562 69.9617542 89.3194011 0.19 1790
1792 3 150.429583 70.1069428 89.4717704 0.19 1791
1793 3 150.613013 70.3502621 89.7585265 0.19 1792
1794 3 148.217683 69.2378736 90.6507355 0.19 1787
1795 3 147.519354 68.9862638 90.6108899 0.19 1794
1796 3 147.050132 68.9887411 90.6389549 0.19 1795
1797 3 146.709258 69.3344035 90.4248511 0.19 1796
1798 3 146.514926 69.8054675 90.1274819 0.19 1797
1799 3 146.629436 70.3088719 89.8188627 0.19 1798
1800 3 146.453766 71.4397915 90.5918186 0.19 1799
1801 3 146.869533 71.9835771 90.2654763 0.19 1800
1802 3 146.873816 72.2662656 90.4626734 0.19 1801
1803 3 146.830426 72.3824627 90.8391297 0.19 1802
1804 3 147.003401 72.0997161 91.4038011 0.19 1803
1805 3 146.71089 71.338823 91.3059221 0.19 1804
1806 3 146.594414 70.8085571 90.8086518 0.19 1805
1807 3 146.629436 70.3088719 89.8188627 0.19 1806
1808 3 145.805224 69.8752564 90.8091167 0.19 1807
1809 3 145.23157 69.3945614 91.3956345 0.19 1808
1810 3 144.67894 68.4687952 91.8159633 0.19 1809
1811 3 144.398653 68.2736284 91.6449448 0.19 1810
1812 3 144.281621 68.2877107 91.357671 0.19 1811
1813 3 144.237952 68.4214329 91.0292029 0.19 1812
1814 3 144.250237 68.7057116 90.6922359 0.19 1813
1815 3 144.296742 68.8886946 90.3443135 0.19 1814
1816 3 144.449143 69.0490416 89.9985372 0.19 1815
1817 3 144.50131 69.2695252 89.6491095 0.19 1816
1818 3 144.527764 69.665467 89.3064812 0.19 1817
1819 3 144.518655 70.091115 88.963715 0.19 1818
1820 3 144.428196 70.4276935 88.6142815 0.19 1819
1821 3 144.510693 70.4417367 88.2593231 0.19 1820
1822 3 144.543382 70.5024246 87.905402 0.19 1821
1823 3 145.178857 68.666846 92.6042512 0.19 1810
1824 3 145.532649 68.1066074 92.9709024 0.19 1823
1825 3 145.05862 67.8039135 92.5439853 0.19 1824
1826 3 144.67894 68.4687952 91.8159633 0.19 1825
1827 3 144.444731 67.6556303 92.3954076 0.19 1826
1828 3 144.425155 67.0732114 92.9080385 0.19 1827
1829 3 144.635827 66.6671403 93.5404971 0.19 1828
1830 3 145.621986 68.4342312 93.3702861 0.19 1829
1831 3 145.532649 68.1066074 92.9709024 0.19 1830
1832 3 144.657889 66.1298223 93.0918327 0.19 1829
1833 3 144.881871 65.7073989 92.9890607 0.19 1832
1834 3 145.203094 65.4338802 93.1336395 0.19 1833
1835 3 145.509027 65.0818223 92.7686539 0.19 1834
1836 3 145.875259 65.1572283 92.4399031 0.19 1835
1837 3 145.712162 65.144192 92.0661684 0.19 1836
1838 3 145.807104 64.9970576 91.7127213 0.19 1837
1839 3 145.943806 64.9208263 91.3882437 0.19 1838
1840 3 146.308417 64.6436355 91.4861249 0.19 1839
1841 3 146.955946 64.8668029 91.7815422 0.19 1840
1842 3 147.380616 64.9465904 91.4581827 0.19 1841
1843 3 147.858658 65.0274534 91.1396144 0.19 1842
1844 3 148.492552 65.1082309 90.835198 0.19 1843
1845 3 148.621866 64.8430125 91.049876 0.19 1844
1846 3 148.910139 64.8417178 91.1491306 0.19 1845
1847 3 149.239105 65.1106982 91.1962467 0.19 1846
1848 3 149.47884 65.4958327 91.168367 0.19 1847
1849 3 149.431477 65.8573723 91.3322435 0.19 1848
1850 3 149.054805 66.3961114 90.9579002 0.19 1849
1851 3 148.702347 66.8382147 90.948175 0.19 1850
1852 3 148.876965 67.5160448 90.903056 0.19 1851
1853 3 149.173233 68.4431615 90.7823096 0.19 1852
1854 3 149.450752 70.0230485 90.7680776 0.19 1853
1855 3 148.625672 70.369252 91.0442134 0.19 1854
1856 3 148.085443 70.8197602 90.9350007 0.19 1855
1857 3 147.650272 71.2573551 90.7134467 0.19 1856
1858 3 147.248669 71.55111 90.5393408 0.19 1857
1859 3 146.869533 71.9835771 90.2654763 0.19 1858
1860 3 149.686833 69.3407476 90.8383325 0.19 1854
1861 3 149.909595 69.3192651 91.0002454 0.19 1860
1862 3 149.863002 69.6007457 90.9874308 0.19 1861
1863 3 149.450752 70.0230485 90.7680776 0.19 1862
1864 3 149.255535 71.2771855 90.9302073 0.19 1863
1865 3 149.43812 72.0974367 90.8735552 0.19 1864
1866 3 149.75325 72.7376982 90.8678415 0.19 1865
1867 3 150.128281 72.16742 91.2637825 0.19 1866
1868 3 149.450752 70.0230485 90.7680776 0.19 1867
1869 3 149.462684 73.091022 91.1995612 0.19 1866
1870 3 149.20988 73.454825 91.5019754 0.19 1869
1871 3 149.058975 73.8499971 91.7085836 0.19 1870
1872 3 148.808892 74.2151316 92.0079652 0.19 1871
1873 3 148.522933 74.573586 92.326779 0.19 1872
1874 3 148.222206 74.9432777 92.6068672 0.19 1873
1875 3 147.907346 75.3548433 92.7477081 0.19 1874
1876 3 147.924125 75.9247205 92.386701 0.19 1875
1877 3 147.507807 76.0428057 91.9827672 0.19 1876
1878 3 147.656209 75.6978398 91.617646 0.19 1877
1879 3 147.655859 75.3432667 91.2747909 0.19 1878
1880 3 147.586336 74.9627803 91.0128209 0.19 1879
1881 3 147.45679 74.515841 90.9677362 0.19 1880
1882 3 147.187693 74.0121586 91.112829 0.19 1881
1883 3 147.15962 76.2903198 91.732303 0.19 1877
1884 3 146.878613 76.6666356 91.633922 0.19 1883
1885 3 146.711755 77.0963181 91.5801256 0.19 1884
1886 3 146.442017 77.5593747 91.4920571 0.19 1885
1887 3 146.127206 78.070432 91.2699601 0.19 1886
1888 3 148.110757 75.4345128 93.1464108 0.19 1875
1889 3 148.431681 75.2597045 93.5362031 0.19 1888
1890 3 148.824267 75.2274146 93.919627 0.19 1889
1891 3 149.260551 75.4255302 94.2657709 0.19 1890
1892 3 149.702464 75.7203531 94.4804183 0.19 1891
1893 3 150.153358 75.9525885 94.7262481 0.19 1892
1894 3 150.589375 76.0195951 94.8087925 0.19 1893
1895 3 151.059281 75.9843745 94.7828523 0.19 1894
1896 3 151.646098 75.8063495 94.5951168 0.19 1895
1897 3 151.340993 76.1697108 94.1925291 0.19 1896
1898 3 151.109193 76.3213721 93.788388 0.19 1897
1899 3 151.14726 76.2957872 93.3992038 0.19 1898
1900 3 151.182361 76.3967835 93.0171338 0.19 1899
1901 3 151.282006 76.6033103 92.6506999 0.19 1900
1902 3 151.135417 76.5293297 92.2778245 0.19 1901
1903 3 151.068679 76.4483172 91.9625185 0.19 1902
1904 3 151.044351 76.1574722 91.7783375 0.19 1903
1905 3 151.111293 75.7078644 91.94487 0.19 1904
1906 3 151.353978 75.2339875 92.2578203 0.19 1905
1907 3 151.634937 74.8385492 92.6278554 0.19 1906
1908 3 151.853923 74.7018248 93.0195249 0.19 1907
1909 3 152.154475 74.346545 93.419465 0.19 1908
1910 3 152.508588 73.8937545 93.4381294 0.19 1909
1911 3 153.151731 72.6519653 93.078685 0.19 1910
1912 3 153.250625 73.2152982 92.4752188 0.19 1911
1913 3 153.40242 73.1907225 92.0119694 0.19 1912
1914 3 153.416631 72.882687 91.5884052 0.19 1913
1915 3 153.370795 72.3265231 91.176217 0.19 1914
1916 3 152.565101 72.1920252 91.4802608 0.19 1915
1917 3 153.370795 72.3265231 91.176217 0.19 1916
1918 3 152.291747 72.1811276 92.9883403 0.19 1911
1919 3 151.862904 71.6082893 93.3170362 0.19 1918
1920 3 151.419819 71.3365413 92.6442365 0.19 1919
1921 3 151.442288 71.0258038 92.1595807 0.19 1920
1922 3 151.623133 70.7023513 91.7394779 0.19 1921
1923 3 152.003636 70.1464346 92.1392886 0.19 1922
1924 3 153.503815 68.8415546 92.2421278 0.19 1923
1925 3 153.824948 67.6287924 92.083938 0.19 1924
1926 3 153.944815 67.7153855 92.1932472 0.19 1925
1927 3 153.503815 68.8415546 92.2421278 0.19 1926
1928 3 152.847639 68.1910332 92.0770226 0.19 1927
1929 3 152.510546 68.2347878 91.8952772 0.19 1928
1930 3 152.537754 68.475359 91.9074128 0.19 1929
1931 3 152.906151 68.7124339 92.1032349 0.19 1930
1932 3 153.503815 68.8415546 92.2421278 0.19 1931
1933 3 154.699936 68.4390658 92.3437939 0.19 1932
1934 3 155.412876 67.8051619 91.6371957 0.19 1933
1935 3 155.031644 68.3351121 91.2459674 0.19 1934
1936 3 154.650056 68.8710591 90.8515676 0.19 1935
1937 3 155.059981 68.9978723 90.5205284 0.19 1936
1938 3 154.678668 69.5401082 90.1235198 0.19 1937
1939 3 154.692994 69.6445461 89.7526036 0.19 1938
1940 3 154.730825 69.7416915 89.3827025 0.19 1939
1941 3 154.837297 69.8155236 89.0138347 0.19 1940
1942 3 155.125728 69.8264563 88.6461068 0.19 1941
1943 3 155.466871 69.6531686 88.2400992 0.19 1942
1944 3 155.828826 69.4408976 87.728853 0.19 1943
1945 3 156.62697 69.3190525 86.9781121 0.19 1944
1946 3 156.321576 70.1603194 87.4353916 0.19 1945
1947 3 156.41908 70.7653804 87.6632473 0.19 1946
1948 3 156.544824 71.2563722 87.8446133 0.19 1947
1949 3 156.778782 71.7843875 87.7865501 0.19 1948
1950 3 156.887076 72.2749627 87.7553393 0.19 1949
1951 3 156.935407 72.7571461 87.715273 0.19 1950
1952 3 156.930574 73.2506469 87.6221941 0.19 1951
1953 3 156.829471 73.6639209 87.7487926 0.19 1952
1954 3 156.913966 74.0893376 87.887005 0.19 1953
1955 3 156.806062 74.4626459 88.135542 0.19 1954
1956 3 156.780836 74.8345665 88.4072853 0.19 1955
1957 3 156.771073 75.2310567 88.5991247 0.19 1956
1958 3 156.730383 75.579879 88.9002659 0.19 1957
1959 3 156.577123 75.8835295 89.2354239 0.19 1958
1960 3 156.535878 76.1192262 89.5982204 0.19 1959
1961 3 156.520767 76.175307 89.9699793 0.19 1960
1962 3 154.268306 69.4128938 90.4546752 0.19 1938
1963 3 154.650056 68.8710591 90.8515676 0.19 1962
1964 3 155.805126 67.320937 91.8143114 0.19 1934
1965 3 156.209135 66.8804805 91.7784962 0.19 1964
1966 3 156.66052 66.4577913 91.4801606 0.19 1965
1967 3 157.252327 65.940599 90.9764236 0.19 1966
1968 3 157.625635 65.5334588 90.9867027 0.19 1967
1969 3 158.00643 65.0291102 91.3585454 0.19 1968
1970 3 158.171287 64.6246656 91.1529363 0.19 1969
1971 3 158.133111 64.1195265 91.0970736 0.19 1970
1972 3 157.902952 63.4407847 91.1665319 0.19 1971
1973 3 157.305387 62.3481803 91.4592642 0.19 1972
1974 3 158.640171 63.6622523 90.217364 0.19 1973
1975 3 159.443397 63.3952428 89.8983864 0.19 1974
1976 3 159.148811 63.2919882 89.5600765 0.19 1975
1977 3 158.993274 63.020841 89.2800002 0.19 1976
1978 3 158.876311 62.6431128 89.1700165 0.19 1977
1979 3 158.733776 62.2131373 89.154437 0.19 1978
1980 3 158.476455 61.733109 89.2529443 0.19 1979
1981 3 158.323154 61.2798256 89.2826834 0.19 1980
1982 3 159.82401 62.999307 89.9002965 0.19 1975
1983 3 162.300388 61.7567406 90.7269386 0.19 1982
1984 3 162.090986 60.5120362 88.7899842 0.19 1983
1985 3 162.885152 59.933483 88.0791568 0.19 1984
1986 3 163.573414 61.6379142 89.9449075 0.19 1983
1987 3 163.561067 61.5056651 90.0250377 0.19 1986
1988 3 162.300388 61.7567406 90.7269386 0.19 1987
1989 3 162.271708 60.7608267 90.1029993 0.19 1988
1990 3 162.466707 60.6340875 90.1245421 0.19 1989
1991 3 162.585335 60.8709823 90.3791171 0.19 1990
1992 3 162.300388 61.7567406 90.7269386 0.19 1991
1993 3 163.083638 61.2728398 89.6517666 0.19 1992
1994 3 162.300388 61.7567406 90.7269386 0.19 1993
1995 3 162.818267 62.5849202 90.5115998 0.19 1994
1996 3 162.830557 62.6684076 90.610651 0.19 1995
1997 3 162.300388 61.7567406 90.7269386 0.19 1996
1998 3 162.241763 60.0361209 90.4684696 0.19 1997
1999 3 162.462529 59.5043422 90.5892545 0.19 1998
2000 3 162.728621 59.6729916 90.8231243 0.19 1999
2001 3 162.809469 60.3299023 90.9680304 0.19 2000
2002 3 162.300388 61.7567406 90.7269386 0.19 2001
2003 3 162.243354 60.7332142 90.6808905 0.19 2002
2004 3 162.366777 60.827813 90.7897424 0.19 2003
2005 3 162.300388 61.7567406 90.7269386 0.19 2004
2006 3 160.858423 61.6853324 90.748587 0.19 2005
2007 3 160.115559 61.4188095 90.5822694 0.19 2006
2008 3 159.806753 61.049933 90.4971901 0.19 2007
2009 3 159.670706 60.6326502 90.4489315 0.19 2008
2010 3 159.620199 60.1742695 90.4308142 0.19 2009
2011 3 159.652631 59.6411871 90.4668543 0.19 2010
2012 3 159.848279 58.9258736 90.6353244 0.19 2011
2013 3 158.873753 58.8524326 90.2084014 0.19 2012
2014 3 158.234241 58.7173862 89.8236075 0.19 2013
2015 3 157.77542 58.7482218 89.526984 0.19 2014
2016 3 157.433655 58.4936014 89.3650027 0.19 2015
2017 3 157.339184 58.1464255 89.2555194 0.19 2016
2018 3 157.442868 57.7813217 89.1315281 0.19 2017
2019 3 157.893798 57.4562122 88.9118108 0.19 2018
2020 3 159.327295 58.9145927 89.8944014 0.19 2012
2021 3 159.189703 58.7017797 89.5454276 0.19 2020
2022 3 159.354798 58.409621 89.6308034 0.19 2021
2023 3 159.589771 58.2250782 89.8903553 0.19 2022
2024 3 159.727833 58.439016 90.239886 0.19 2023
2025 3 159.848279 58.9258736 90.6353244 0.19 2024
2026 3 160.268672 59.044755 90.3227898 0.19 2025
2027 3 162.300388 61.7567406 90.7269386 0.19 2026
2028 3 162.352382 62.3239647 90.4563869 0.19 2027
2029 3 162.365044 62.4074957 90.5554716 0.19 2028
2030 3 162.300388 61.7567406 90.7269386 0.19 2029
2031 3 161.000804 61.4497606 91.3278755 0.19 2030
2032 3 162.300388 61.7567406 90.7269386 0.19 2031
2033 3 163.004318 62.298828 91.4854076 0.19 2032
2034 3 163.422201 62.7178296 91.7713846 0.19 2033
2035 3 163.486914 62.9560241 91.7947742 0.19 2034
2036 3 163.218713 62.8222394 91.5430288 0.19 2035
2037 3 162.300388 61.7567406 90.7269386 0.19 2036
2038 3 162.055138 60.69081 91.3894575 0.19 2037
2039 3 162.166864 60.6786408 91.488074 0.19 2038
2040 3 162.300388 61.7567406 90.7269386 0.19 2039
2041 3 160.843398 59.582098 91.8618321 0.19 2040
2042 3 159.848279 58.9258736 90.6353244 0.19 2041
2043 3 158.857579 57.6020271 90.4213045 0.19 2042
2044 3 158.407474 57.0747484 90.6837808 0.19 2043
2045 3 158.796454 56.4683008 90.9185713 0.19 2044
2046 3 159.171222 55.7267097 91.0488845 0.19 2045
2047 3 159.516325 54.0094536 91.5095625 0.19 2046
2048 3 159.506201 55.2778242 90.4248084 0.19 2047
2049 3 159.484006 55.7779542 89.7871313 0.19 2048
2050 3 159.428276 55.9164848 89.311729 0.19 2049
2051 3 159.296051 55.7457266 88.871845 0.19 2050
2052 3 159.00888 55.4317493 88.418169 0.19 2051
2053 3 158.76687 55.02959 87.9224532 0.19 2052
2054 3 158.382078 54.4765285 87.2759428 0.19 2053
2055 3 158.775906 54.061163 87.5345616 0.19 2054
2056 3 159.151637 53.7064774 87.7143643 0.19 2055
2057 3 159.480755 53.4447971 87.9985073 0.19 2056
2058 3 159.668356 53.4823295 88.3319996 0.19 2057
2059 3 159.66018 52.9854784 88.6333677 0.19 2058
2060 3 160.140237 53.3528864 89.0558034 0.19 2059
2061 3 160.150404 53.8504359 88.7543375 0.19 2060
2062 3 159.668356 53.4823295 88.3319996 0.19 2061
2063 3 160.62414 53.7222034 89.4812295 0.19 2060
2064 3 159.516325 54.0094536 91.5095625 0.19 2063
2065 3 160.641344 53.6894863 90.5842718 0.19 2064
2066 3 161.326588 53.4751795 90.0345693 0.19 2065
2067 3 161.85341 53.4517885 89.6560795 0.19 2066
2068 3 162.321561 53.4802123 89.3726544 0.19 2067
2069 3 162.769961 53.4701631 89.2039682 0.19 2068
2070 3 163.199923 53.3735707 88.9393516 0.19 2069
2071 3 163.636329 53.3905939 88.6565968 0.19 2070
2072 3 160.020119 55.8204183 91.2300687 0.19 2064
2073 3 160.481045 56.6916641 91.3816789 0.19 2072
2074 3 160.847495 57.1116979 91.684851 0.19 2073
2075 3 160.991093 57.1273906 92.0054532 0.19 2074
2076 3 161.075191 57.2530742 92.362513 0.19 2075
2077 3 161.127017 57.276177 92.7155411 0.19 2076
2078 3 157.279866 52.7114047 90.8327088 0.19 2064
2079 3 159.516325 54.0094536 91.5095625 0.19 2078
2080 3 158.493688 54.0262925 91.2902777 0.19 2079
2081 3 158.614151 54.1181909 91.3975661 0.19 2080
2082 3 159.516325 54.0094536 91.5095625 0.19 2081
2083 3 157.807726 53.419592 91.6425144 0.19 2082
2084 3 159.516325 54.0094536 91.5095625 0.19 2083
2085 3 160.353478 53.5404392 92.2767641 0.19 2084
2086 3 160.258901 53.6190965 92.3635026 0.19 2085
2087 3 159.516325 54.0094536 91.5095625 0.19 2086
2088 3 158.679143 53.5164489 92.9989716 0.19 2087
2089 3 158.109857 53.1211915 93.7026239 0.19 2088
2090 3 157.648775 52.9287323 94.0852056 0.19 2089
2091 3 157.22673 52.8406897 94.2361587 0.19 2090
2092 3 156.843526 52.7922399 94.3491719 0.19 2091
2093 3 156.537471 52.7578552 94.5782195 0.19 2092
2094 3 156.394632 52.7978947 94.8560427 0.19 2093
2095 3 156.243613 53.0243114 95.1243108 0.19 2094
2096 3 156.300816 53.347597 95.3046216 0.19 2095
2097 3 156.59653 53.6787396 95.5251497 0.19 2096
2098 3 156.95048 53.98877 95.5751832 0.19 2097
2099 3 157.267437 54.1548167 95.4078351 0.19 2098
2100 3 157.470372 54.2460487 95.1506128 0.19 2099
2101 3 157.789424 54.2799477 94.8847224 0.19 2100
2102 3 158.150095 54.1942334 94.6409911 0.19 2101
2103 3 158.547544 54.2185782 94.5256978 0.19 2102
2104 3 158.956092 54.3542956 94.380139 0.19 2103
2105 3 159.388247 54.6406 94.3554816 0.19 2104
2106 3 159.75858 54.3258618 94.0059167 0.19 2105
2107 3 159.516325 54.0094536 91.5095625 0.19 2106
2108 3 159.318446 55.0281305 94.4827659 0.19 2105
2109 3 159.149924 55.3903863 94.6853059 0.19 2108
2110 3 159.081723 55.776519 94.8140466 0.19 2109
2111 3 158.686778 56.4493451 94.5639394 0.19 2110
2112 3 158.28392 56.923218 94.3407747 0.19 2111
2113 3 157.881566 57.2095655 94.254263 0.19 2112
2114 3 157.462195 57.2074939 94.2065585 0.19 2113
2115 3 157.062089 57.3482672 94.245852 0.19 2114
2116 3 156.640123 57.4614326 94.0544684 0.19 2115
2117 3 156.217947 57.6064794 93.826349 0.19 2116
2118 3 155.792616 57.9513961 93.3730129 0.19 2117
2119 3 156.298556 58.1678645 93.0468941 0.19 2118
2120 3 156.919033 58.5052919 92.6986886 0.19 2119
2121 3 157.842531 58.7915553 92.2352537 0.19 2120
2122 3 157.815862 58.2008589 91.813538 0.19 2121
2123 3 157.865717 57.7709714 91.4174779 0.19 2122
2124 3 158.104235 57.410962 91.0462616 0.19 2123
2125 3 158.407474 57.0747484 90.6837808 0.19 2124
2126 3 157.348464 57.8087636 92.2513057 0.19 2121
2127 3 156.885063 57.1943576 92.123021 0.19 2126
2128 3 156.445525 56.7693235 91.8142462 0.19 2127
2129 3 156.072126 56.4697993 91.4501637 0.19 2128
2130 3 155.873659 56.3584786 91.0967758 0.19 2129
2131 3 158.497955 59.6748382 92.7466188 0.19 2121
2132 3 159.243556 60.2500562 93.2341176 0.19 2131
2133 3 160.343833 60.735872 93.743076 0.19 2132
2134 3 162.429023 61.2747703 94.3368868 0.19 2133
2135 3 164.056794 63.2041728 93.379169 0.19 2134
2136 3 164.993513 64.3080917 92.824885 0.19 2135
2137 3 165.655834 65.0603284 92.4447275 0.19 2136
2138 3 166.206361 65.6100933 92.165688 0.19 2137
2139 3 166.697761 65.9056136 92.0151934 0.19 2138
2140 3 167.173848 66.1823005 91.8109181 0.19 2139
2141 3 167.655653 66.5530146 91.67997 0.19 2140
2142 3 168.133219 66.8904355 91.4326743 0.19 2141
2143 3 168.624971 67.3647135 91.1538548 0.19 2142
2144 3 168.595043 67.0324812 90.7655225 0.19 2143
2145 3 168.649487 67.5818659 90.4214702 0.19 2144
2146 3 168.720219 67.4392179 90.0153588 0.19 2145
2147 3 168.891773 67.4866457 89.5908443 0.19 2146
2148 3 169.323648 67.6632137 89.0892797 0.19 2147
2149 3 169.980791 67.9733824 88.3412813 0.19 2148
2150 3 171.515094 68.6162199 86.9730743 0.19 2149
2151 3 173.252287 67.4555478 87.4159841 0.19 2150
2152 3 172.732966 66.8426033 87.7159133 0.19 2151
2153 3 171.852886 67.4767452 88.051182 0.19 2152
2154 3 171.515094 68.6162199 86.9730743 0.19 2153
2155 3 168.802527 67.4348973 87.5268056 0.19 2154
2156 3 167.660467 66.8615073 87.9165313 0.19 2155
2157 3 167.408199 66.4921086 88.1907857 0.19 2156
2158 3 167.848471 66.5073611 88.2822108 0.19 2157
2159 3 168.981926 66.9713526 87.8872833 0.19 2158
2160 3 171.515094 68.6162199 86.9730743 0.19 2159
2161 3 170.602753 69.5575544 87.5547332 0.19 2160
2162 3 170.527192 70.2596041 87.6976056 0.19 2161
2163 3 170.696093 70.8069611 87.8529217 0.19 2162
2164 3 170.789829 71.2454338 88.12071 0.19 2163
2165 3 171.16236 70.8337024 88.2946076 0.19 2164
2166 3 171.50279 70.5006259 88.2567527 0.19 2165
2167 3 171.697447 69.8523619 87.930935 0.19 2166
2168 3 171.515094 68.6162199 86.9730743 0.19 2167
2169 3 169.447595 66.6479191 88.2432867 0.19 2168
2170 3 168.811291 65.6900418 88.5849283 0.19 2169
2171 3 168.54024 65.0556489 88.6864666 0.19 2170
2172 3 168.409889 64.5509857 88.675973 0.19 2171
2173 3 168.335772 64.1116809 88.5704061 0.19 2172
2174 3 168.288483 63.7375856 88.2932942 0.19 2173
2175 3 168.250484 63.3856959 87.9590289 0.19 2174
2176 3 169.514739 68.4280082 87.9970617 0.19 2168
2177 3 168.790916 68.6028564 88.4700409 0.19 2176
2178 3 168.55909 68.8693106 88.8357003 0.19 2177
2179 3 168.555954 69.1600748 89.0744401 0.19 2178
2180 3 168.735536 69.3226207 89.4070059 0.19 2179
2181 3 169.250669 69.1887329 89.7823867 0.19 2180
2182 3 169.137428 68.6016093 90.2171182 0.19 2181
2183 3 168.977083 68.0896809 90.3719409 0.19 2182
2184 3 168.649487 67.5818659 90.4214702 0.19 2183
2185 3 169.195385 69.7219634 90.3632584 0.19 2181
2186 3 169.034607 70.1250718 90.7557876 0.19 2185
2187 3 169.028892 70.5309576 91.0036694 0.19 2186
2188 3 169.132635 70.9034708 91.3390341 0.19 2187
2189 3 168.975759 71.225038 91.6800962 0.19 2188
2190 3 169.141422 71.688701 91.6865262 0.19 2189
2191 3 169.433802 72.1740527 91.6851612 0.19 2190
2192 3 169.662882 72.666576 91.6263033 0.19 2191
2193 3 170.021057 73.2172166 91.438638 0.19 2192
2194 3 169.68832 73.2447499 91.0424312 0.19 2193
2195 3 169.458156 73.2438668 90.6537337 0.19 2194
2196 3 169.09113 73.1009645 90.2505415 0.19 2195
2197 3 168.689975 73.0586199 89.8468019 0.19 2196
2198 3 168.972548 72.8959637 89.4788233 0.19 2197
2199 3 169.118312 72.8471277 89.085001 0.19 2198
2200 3 169.261817 72.7507235 88.6375585 0.19 2199
2201 3 169.569977 72.8413274 88.0691793 0.19 2200
2202 3 169.133852 72.8377367 87.4706043 0.19 2201
2203 3 168.685736 72.6619862 87.0408451 0.19 2202
2204 3 168.247821 72.5243627 86.76662 0.19 2203
2205 3 167.831212 72.3403988 86.4123335 0.19 2204
2206 3 167.491349 72.3133413 86.0384966 0.19 2205
2207 3 167.32657 72.3561166 85.671188 0.19 2206
2208 3 169.959169 72.1224536 88.265221 0.19 2201
2209 3 170.368025 71.6278239 88.2834239 0.19 2208
2210 3 170.789829 71.2454338 88.12071 0.19 2209
2211 3 168.995766 73.3796908 88.1746589 0.19 2201
2212 3 168.67906 73.6775515 88.4352387 0.19 2211
2213 3 168.280044 73.6978078 88.7353684 0.19 2212
2214 3 167.854614 73.6250821 89.0498179 0.19 2213
2215 3 168.254915 73.1178745 89.4424974 0.19 2214
2216 3 168.689975 73.0586199 89.8468019 0.19 2215
2217 3 168.296413 73.3015462 90.082243 0.19 2216
2218 3 167.92903 73.5109793 90.2109951 0.19 2217
2219 3 167.635321 73.6174056 90.0193773 0.19 2218
2220 3 167.555764 73.6642961 89.72049 0.19 2219
2221 3 167.603724 73.5830818 89.3833654 0.19 2220
2222 3 167.854614 73.6250821 89.0498179 0.19 2221
2223 3 170.230613 73.7475727 91.9311729 0.19 2193
2224 3 170.596879 74.1488423 92.158167 0.19 2223
2225 3 171.009259 74.3276502 92.2973041 0.19 2224
2226 3 171.438122 74.409332 92.4493256 0.19 2225
2227 3 171.869942 74.4221304 92.7269484 0.19 2226
2228 3 172.285054 74.1010368 92.9923754 0.19 2227
2229 3 172.713132 73.9515159 93.1341829 0.19 2228
2230 3 173.139198 73.7680042 93.2555024 0.19 2229
2231 3 173.576885 73.7453836 93.4535454 0.19 2230
2232 3 174.02863 73.9122633 93.526087 0.19 2231
2233 3 174.47195 73.9466095 93.4904304 0.19 2232
2234 3 174.907613 73.8277711 93.2704953 0.19 2233
2235 3 175.34614 73.7053559 92.9832113 0.19 2234
2236 3 175.79608 73.7244799 92.6794413 0.19 2235
2237 3 171.726919 74.7281703 93.0890162 0.19 2227
2238 3 171.858353 75.0676315 93.4744177 0.19 2237
2239 3 171.927649 75.3991413 93.8533474 0.19 2238
2240 3 171.976993 75.7279182 94.2294935 0.19 2239
2241 3 172.089185 76.5286457 93.9724544 0.19 2240
2242 3 172.243416 77.1442713 93.7964084 0.19 2241
2243 3 172.561118 77.6408456 93.8747218 0.19 2242
2244 3 172.895271 78.1396861 93.8702066 0.19 2243
2245 3 173.112908 78.5462869 94.082622 0.19 2244
2246 3 173.405125 78.9418384 94.3499087 0.19 2245
2247 3 173.601352 79.3514552 94.5230613 0.19 2246
2248 3 173.869941 79.749356 94.7615176 0.19 2247
2249 3 174.017554 80.1653603 94.8877681 0.19 2248
2250 3 171.980949 75.9411677 94.8230481 0.19 2240
2251 3 171.964037 76.1522531 95.2744971 0.19 2250
2252 3 171.876744 76.2465478 95.6645838 0.19 2251
2253 3 171.633685 76.4298818 96.025289 0.19 2252
2254 3 172.093501 76.7399449 96.2498083 0.19 2253
2255 3 172.542636 76.9810916 96.2940307 0.19 2254
2256 3 172.996531 77.2310756 96.5201547 0.19 2255
2257 3 173.440879 77.3645316 96.747428 0.19 2256
2258 3 173.8865 77.5740844 96.8107559 0.19 2257
2259 3 174.313766 77.5849442 96.7211158 0.19 2258
2260 3 174.749416 77.680589 96.7149317 0.19 2259
2261 3 175.194868 77.9060552 96.7454167 0.19 2260
2262 3 175.631567 78.0074701 96.7869723 0.19 2261
2263 3 176.063583 78.0388681 96.8389089 0.19 2262
2264 3 176.490237 77.9849191 96.9105257 0.19 2263
2265 3 176.905446 77.7457998 97.0302306 0.19 2264
2266 3 177.319358 77.4627184 97.2904066 0.19 2265
2267 3 177.743286 77.3351567 97.5761248 0.19 2266
2268 3 178.171707 77.2916194 97.7841441 0.19 2267
2269 3 178.599818 77.2412093 98.0808642 0.19 2268
2270 3 171.235701 76.689352 96.344575 0.19 2253
2271 3 170.840384 76.9354988 96.6512824 0.19 2270
2272 3 170.446148 77.1410892 96.9205173 0.19 2271
2273 3 170.048653 77.2378116 97.0897765 0.19 2272
2274 3 169.681444 77.3737402 97.3613726 0.19 2273
2275 3 169.363575 77.409434 97.6728882 0.19 2274
2276 3 169.199619 77.5476414 98.0102602 0.19 2275
2277 3 168.977118 77.600776 98.3470959 0.19 2276
2278 3 168.892531 77.7897497 98.6954393 0.19 2277
2279 3 168.482021 70.6127905 91.999539 0.19 2189
2280 3 168.432973 70.0606516 92.3523781 0.19 2279
2281 3 168.375496 69.6982763 92.0615278 0.19 2280
2282 3 168.291869 69.3040572 91.8627435 0.19 2281
2283 3 168.139053 68.9249331 91.5740106 0.19 2282
2284 3 168.24341 68.5742942 91.3251528 0.19 2283
2285 3 168.292614 68.1726559 91.2198758 0.19 2284
2286 3 168.377413 67.7599195 91.1719981 0.19 2285
2287 3 168.624971 67.3647135 91.1538548 0.19 2286
2288 3 168.395453 70.2333614 92.7260025 0.19 2280
2289 3 168.289628 70.2485813 93.0901574 0.19 2288
2290 3 168.018124 70.2323428 93.4418961 0.19 2289
2291 3 167.759934 70.3386568 93.7977288 0.19 2290
2292 3 167.662664 70.4029629 94.1628558 0.19 2291
2293 3 167.633333 70.5997281 94.5350825 0.19 2292
2294 3 172.627357 66.264586 88.1837395 0.19 2152
2295 3 172.488624 65.7634007 88.4199333 0.19 2294
2296 3 172.213081 65.2756663 88.6857328 0.19 2295
2297 3 172.049104 64.9290663 88.9478045 0.19 2296
2298 3 171.850917 64.4854064 89.1066723 0.19 2297
2299 3 171.944711 64.1162531 89.0230023 0.19 2298
2300 3 171.973326 63.7129744 88.9668141 0.19 2299
2301 3 161.498162 61.7316714 92.1223057 0.19 2134
2302 3 162.300388 61.7567406 90.7269386 0.19 2301
2303 3 161.189553 63.1569789 91.4864227 0.19 2302
2304 3 162.300388 61.7567406 90.7269386 0.19 2303
2305 3 161.335528 61.8269807 91.8896622 0.19 2304
2306 3 161.481107 61.6943298 92.8922602 0.19 2305
2307 3 162.429023 61.2747703 94.3368868 0.19 2306
2308 3 163.162428 61.0795311 93.3333039 0.19 2307
2309 3 163.007159 61.1036755 92.3220154 0.19 2308
2310 3 162.300388 61.7567406 90.7269386 0.19 2309
2311 3 160.339894 62.8929357 92.1302721 0.19 2310
2312 3 162.300388 61.7567406 90.7269386 0.19 2311
2313 3 162.355531 63.6103926 91.2628783 0.19 2312
2314 3 162.12565 64.5003958 91.3480819 0.19 2313
2315 3 161.773513 64.8263053 91.4437293 0.19 2314
2316 3 161.383488 64.9574441 91.6848135 0.19 2315
2317 3 160.951538 64.7377341 91.9527489 0.19 2316
2318 3 161.08879 64.0956603 91.779785 0.19 2317
2319 3 161.412005 63.2427507 91.4647097 0.19 2318
2320 3 162.300388 61.7567406 90.7269386 0.19 2319
2321 3 163.078154 64.4249283 92.4632408 0.19 2320
2322 3 163.562301 64.8042588 92.895014 0.19 2321
2323 3 163.955766 64.4223492 92.89699 0.19 2322
2324 3 162.429023 61.2747703 94.3368868 0.19 2323
2325 3 162.343021 61.2080686 92.8704609 0.19 2324
2326 3 162.300388 61.7567406 90.7269386 0.19 2325
2327 3 163.128184 64.6577873 93.2226844 0.19 2326
2328 3 163.562301 64.8042588 92.895014 0.19 2327
2329 3 162.849612 60.5319056 92.3795217 0.19 2326
2330 3 163.209004 60.3496124 93.272168 0.19 2329
2331 3 163.224806 60.6295422 93.8707134 0.19 2330
2332 3 162.429023 61.2747703 94.3368868 0.19 2331
2333 3 162.314258 60.5907538 93.3972792 0.19 2332
2334 3 162.272562 60.7262635 92.409559 0.19 2333
2335 3 162.300388 61.7567406 90.7269386 0.19 2334
2336 3 160.79738 62.6531806 93.2450144 0.19 2335
2337 3 162.429023 61.2747703 94.3368868 0.19 2336
2338 3 163.433006 62.0038767 93.4647123 0.19 2337
2339 3 163.670915 62.0054427 93.2571315 0.19 2338
2340 3 163.407565 61.690857 93.5557395 0.19 2339
2341 3 162.429023 61.2747703 94.3368868 0.19 2340
2342 3 161.401952 61.1360938 93.3765729 0.19 2341
2343 3 160.735812 61.0430267 93.0393223 0.19 2342
2344 3 160.196116 60.9375927 93.0281399 0.19 2343
2345 3 160.354557 60.5233099 93.146409 0.19 2344
2346 3 160.273126 60.1690855 93.0367282 0.19 2345
2347 3 160.355784 59.8863898 93.0314414 0.19 2346
2348 3 160.726792 59.8099718 93.1731652 0.19 2347
2349 3 161.367475 60.2483298 93.6107647 0.19 2348
2350 3 162.429023 61.2747703 94.3368868 0.19 2349
2351 3 161.079661 61.3511569 93.8702672 0.19 2350
2352 3 160.50935 61.1859131 93.4425196 0.19 2351
2353 3 160.196116 60.9375927 93.0281399 0.19 2352
2354 3 163.150954 62.3642678 94.0206222 0.19 2350
2355 3 163.15363 62.5584998 93.8052489 0.19 2354
2356 3 162.908216 62.5057997 93.5632342 0.19 2355
2357 3 162.646023 62.6196383 93.131093 0.19 2356
2358 3 162.504968 62.5396003 92.4310631 0.19 2357
2359 3 162.300388 61.7567406 90.7269386 0.19 2358
2360 3 161.323012 63.4432788 93.7243979 0.19 2359
2361 3 162.429023 61.2747703 94.3368868 0.19 2360
2362 3 162.621196 61.1177424 94.2007263 0.19 2361
2363 3 162.624229 61.0957439 94.2892844 0.19 2362
2364 3 162.429023 61.2747703 94.3368868 0.19 2363
2365 3 161.717577 61.1937675 94.1339665 0.19 2364
2366 3 161.603361 61.0583736 94.2008429 0.19 2365
2367 3 162.429023 61.2747703 94.3368868 0.19 2366
2368 3 161.205825 62.0885349 93.9548225 0.19 2367
2369 3 162.429023 61.2747703 94.3368868 0.19 2368
2370 3 164.122512 62.7154144 94.5168189 0.19 2369
2371 3 164.712266 63.1513852 94.7808604 0.19 2370
2372 3 164.771298 63.0862389 95.0528912 0.19 2371
2373 3 164.43277 62.3922673 94.8749639 0.19 2372
2374 3 163.833759 61.8543291 94.5970276 0.19 2373
2375 3 162.429023 61.2747703 94.3368868 0.19 2374
2376 3 161.727688 62.291806 94.4269542 0.19 2375
2377 3 161.848158 62.3835393 94.5366351 0.19 2376
2378 3 162.429023 61.2747703 94.3368868 0.19 2377
2379 3 163.022929 62.9979748 94.5500612 0.19 2378
2380 3 162.429023 61.2747703 94.3368868 0.19 2379
2381 3 163.899011 62.9930115 94.9805307 0.19 2380
2382 3 164.771298 63.0862389 95.0528912 0.19 2381
2383 3 165.514334 63.4163925 95.4109704 0.19 2382
2384 3 166.08028 63.6517218 95.6594692 0.19 2383
2385 3 166.595313 63.9751055 96.0128257 0.19 2384
2386 3 167.092654 64.3282809 96.3985419 0.19 2385
2387 3 166.635746 63.955415 96.6060215 0.19 2386
2388 3 166.197213 63.7904602 96.7344238 0.19 2387
2389 3 165.776067 63.7191092 96.9458207 0.19 2388
2390 3 165.381943 63.8165985 97.1337975 0.19 2389
2391 3 165.011462 63.9035598 97.1309269 0.19 2390
2392 3 164.689699 63.6936142 96.9278044 0.19 2391
2393 3 164.571674 63.3477654 96.7429995 0.19 2392
2394 3 164.576599 62.9389452 96.4314982 0.19 2393
2395 3 164.755684 62.3827321 96.0743622 0.19 2394
2396 3 164.784892 62.8975309 95.7631367 0.19 2395
2397 3 164.771298 63.0862389 95.0528912 0.19 2396
2398 3 163.953477 61.9317805 95.7901021 0.19 2395
2399 3 163.254964 61.5409349 95.3352408 0.19 2398
2400 3 162.429023 61.2747703 94.3368868 0.19 2399
2401 3 161.084548 62.2361884 94.756101 0.19 2400
2402 3 160.368672 62.8530733 94.8970595 0.19 2401
2403 3 159.937457 63.3563484 94.8926869 0.19 2402
2404 3 159.738329 63.8642712 94.7316791 0.19 2403
2405 3 160.19265 64.4124755 94.4502512 0.19 2404
2406 3 161.108839 65.6302235 93.5067629 0.19 2405
2407 3 161.433326 65.1097242 92.3856054 0.19 2406
2408 3 160.951538 64.7377341 91.9527489 0.19 2407
2409 3 162.270546 64.3735199 93.8749978 0.19 2406
2410 3 162.300388 61.7567406 90.7269386 0.19 2409
2411 3 162.267092 65.8300897 93.8494663 0.19 2406
2412 3 162.860956 66.1652701 94.0252258 0.19 2411
2413 3 163.003717 66.4870134 94.1467885 0.19 2412
2414 3 162.793931 66.6831218 94.3087558 0.19 2413
2415 3 162.408105 66.6682204 94.3151425 0.19 2414
2416 3 161.891926 66.4753668 94.2057605 0.19 2415
2417 3 161.108839 65.6302235 93.5067629 0.19 2416
2418 3 160.008826 65.553951 93.7146232 0.19 2417
2419 3 159.934309 65.6879283 93.9471766 0.19 2418
2420 3 160.326873 65.7967134 94.0036162 0.19 2419
2421 3 161.108839 65.6302235 93.5067629 0.19 2420
2422 3 160.007115 66.3027261 95.3163242 0.19 2421
2423 3 159.565518 65.6476411 95.9696488 0.19 2422
2424 3 159.298005 65.2225264 95.791256 0.19 2423
2425 3 159.223385 64.8250232 95.5069496 0.19 2424
2426 3 159.322244 64.3806328 95.2318217 0.19 2425
2427 3 159.738329 63.8642712 94.7316791 0.19 2426
2428 3 158.92468 63.6184702 95.3700918 0.19 2427
2429 3 158.913583 63.0216938 96.0348405 0.19 2428
2430 3 159.56428 62.3430635 95.8372384 0.19 2429
2431 3 160.53601 61.7863223 95.498554 0.19 2430
2432 3 162.429023 61.2747703 94.3368868 0.19 2431
2433 3 163.060975 59.865001 94.6742225 0.19 2432
2434 3 163.192538 59.2011039 94.7561475 0.19 2433
2435 3 162.981694 59.0335824 94.719036 0.19 2434
2436 3 162.688734 59.6462355 94.6182631 0.19 2435
2437 3 162.429023 61.2747703 94.3368868 0.19 2436
2438 3 161.760404 61.0169471 94.62722 0.19 2437
2439 3 161.73153 61.205249 94.6652327 0.19 2438
2440 3 161.855668 61.4849862 94.7551144 0.19 2439
2441 3 161.787688 61.6821365 94.9003638 0.19 2440
2442 3 161.836177 61.7023616 94.8858887 0.19 2441
2443 3 162.429023 61.2747703 94.3368868 0.19 2442
2444 3 162.688017 62.2830328 95.5010573 0.19 2443
2445 3 162.960831 62.5611279 96.1821644 0.19 2444
2446 3 163.083962 62.4451405 96.6743047 0.19 2445
2447 3 162.635625 62.1691031 96.3768056 0.19 2446
2448 3 162.217088 61.9824599 96.2141653 0.19 2447
2449 3 161.838668 61.7367605 96.0623296 0.19 2448
2450 3 161.586336 61.6365874 95.8558959 0.19 2449
2451 3 161.634646 61.6159856 95.4272693 0.19 2450
2452 3 162.429023 61.2747703 94.3368868 0.19 2451
2453 3 161.679 60.0065559 95.2970808 0.19 2452
2454 3 161.521441 59.2699727 95.7126163 0.19 2453
2455 3 161.390652 58.6905842 96.0255533 0.19 2454
2456 3 161.168872 58.1809684 96.2583802 0.19 2455
2457 3 161.072772 57.7512721 96.398173 0.19 2456
2458 3 161.037512 57.3795323 96.6407803 0.19 2457
2459 3 161.036846 57.1825507 96.9420689 0.19 2458
2460 3 161.04746 57.0433033 97.2622385 0.19 2459
2461 3 161.131139 60.5434109 95.6223108 0.19 2452
2462 3 160.645431 60.2050139 96.318445 0.19 2461
2463 3 160.444869 59.9850423 96.788302 0.19 2462
2464 3 160.306889 59.7453339 97.1585068 0.19 2463
2465 3 160.107484 59.7370458 97.5106449 0.19 2464
2466 3 160.01556 59.6577312 97.84019 0.19 2465
2467 3 159.920412 59.5141354 98.1347342 0.19 2466
2468 3 159.708965 59.2499727 98.3483052 0.19 2467
2469 3 159.152582 58.6903101 98.3544262 0.19 2468
2470 3 158.669092 59.6076773 97.6526074 0.19 2469
2471 3 158.499022 60.0251415 97.1730095 0.19 2470
2472 3 158.488683 60.2731604 96.7855066 0.19 2471
2473 3 158.647631 60.5144461 96.4494028 0.19 2472
2474 3 159.155899 60.9078872 96.1744837 0.19 2473
2475 3 158.74011 61.6481136 96.0013555 0.19 2474
2476 3 158.689772 62.2792657 95.9791719 0.19 2475
2477 3 158.913583 63.0216938 96.0348405 0.19 2476
2478 3 158.794438 63.0355792 96.5851479 0.19 2477
2479 3 158.941026 63.2714937 97.0166073 0.19 2478
2480 3 159.02892 63.6184459 97.3227449 0.19 2479
2481 3 159.092613 64.1057708 97.4112088 0.19 2480
2482 3 159.158092 64.8120376 97.3216131 0.19 2481
2483 3 158.256474 64.8498424 97.3365949 0.19 2482
2484 3 157.639963 64.6916017 97.0779783 0.19 2483
2485 3 157.155857 64.5182305 96.7215329 0.19 2484
2486 3 156.788123 64.497073 96.3488304 0.19 2485
2487 3 156.596237 64.5335363 95.9826683 0.19 2486
2488 3 159.172981 65.4219297 96.6512409 0.19 2482
2489 3 159.565518 65.6476411 95.9696488 0.19 2488
2490 3 159.22376 66.563258 95.6408012 0.19 2489
2491 3 158.863171 66.858626 96.000624 0.19 2490
2492 3 159.328457 67.1605509 96.4256369 0.19 2491
2493 3 159.74442 66.9839093 96.8133348 0.19 2492
2494 3 160.145 66.6505386 97.1859601 0.19 2493
2495 3 159.673931 66.2945397 96.7600732 0.19 2494
2496 3 159.565518 65.6476411 95.9696488 0.19 2495
2497 3 160.594398 66.8998325 97.4075183 0.19 2494
2498 3 161.022914 67.0426011 97.4272499 0.19 2497
2499 3 161.44115 67.1849759 97.2337078 0.19 2498
2500 3 161.857396 67.3287219 96.9590333 0.19 2499
2501 3 162.274896 67.4744749 96.6560141 0.19 2500
2502 3 161.832133 67.0150436 96.0041077 0.19 2501
2503 3 161.421644 66.4635808 95.1117622 0.19 2502
2504 3 161.108839 65.6302235 93.5067629 0.19 2503
2505 3 162.75035 67.8440347 97.070952 0.19 2501
2506 3 163.608877 67.8318725 97.4861918 0.19 2505
2507 3 163.619685 67.6666951 97.1165879 0.19 2506
2508 3 163.691378 67.6614934 96.7572297 0.19 2507
2509 3 163.901665 67.7075535 96.4078415 0.19 2508
2510 3 164.036923 67.6979608 96.0499546 0.19 2509
2511 3 164.279797 67.9509352 95.7099284 0.19 2510
2512 3 164.401103 68.1314956 95.3572561 0.19 2511
2513 3 164.023939 67.889636 98.0958017 0.19 2506
2514 3 164.415041 68.167188 98.5721249 0.19 2513
2515 3 164.696232 68.5686196 98.9920355 0.19 2514
2516 3 165.098828 69.1723372 99.4035746 0.19 2515
2517 3 165.668224 69.7927958 99.1011125 0.19 2516
2518 3 165.868777 69.9574045 98.7634727 0.19 2517
2519 3 165.94965 70.1520289 98.4187538 0.19 2518
2520 3 165.995683 70.4621296 98.0731171 0.19 2519
2521 3 166.011661 70.6524675 97.7205912 0.19 2520
2522 3 166.017722 70.8028435 97.3645781 0.19 2521
2523 3 165.417906 70.2584513 99.9331583 0.19 2516
2524 3 165.434175 70.8677632 100.211339 0.19 2523
2525 3 165.539221 71.2245531 100.530117 0.19 2524
2526 3 165.355554 71.3078756 100.836298 0.19 2525
2527 3 165.114835 71.3636916 101.116189 0.19 2526
2528 3 164.989935 71.6098221 101.33064 0.19 2527
2529 3 164.795724 71.9701901 101.347163 0.19 2528
2530 3 164.721146 72.308578 101.523825 0.19 2529
2531 3 164.629982 72.6394084 101.690789 0.19 2530
2532 3 164.367636 72.9706051 101.6708 0.19 2531
2533 3 164.039221 73.2440643 101.448993 0.19 2532
2534 3 163.696193 73.2248222 101.143571 0.19 2533
2535 3 163.479236 73.2617048 100.811971 0.19 2534
2536 3 163.184901 73.2764166 100.463019 0.19 2535
2537 3 162.950581 73.2111355 100.108786 0.19 2536
2538 3 162.606027 73.3284526 99.751822 0.19 2537
2539 3 162.237402 73.6740416 99.4036943 0.19 2538
2540 3 161.856164 74.0736887 99.0788279 0.19 2539
2541 3 161.462001 74.3996027 98.8195218 0.19 2540
2542 3 161.04243 74.4425802 98.7379286 0.19 2541
2543 3 160.592839 74.2773639 98.774343 0.19 2542
2544 3 160.060092 73.8903734 98.6237898 0.19 2543
2545 3 159.388912 73.2580911 98.5271779 0.19 2544
2546 3 158.304881 71.9047543 98.0351304 0.19 2545
2547 3 158.271906 70.0694151 97.507654 0.19 2546
2548 3 158.123526 68.8163259 97.2549323 0.19 2547
2549 3 158.164638 67.3513357 97.0810573 0.19 2548
2550 3 157.291968 67.9265956 96.6908531 0.19 2549
2551 3 156.698963 68.1960838 96.3123014 0.19 2550
2552 3 156.213203 68.3382591 95.9721797 0.19 2551
2553 3 155.772558 68.4071974 95.7369191 0.19 2552
2554 3 155.344209 68.4886731 95.4088306 0.19 2553
2555 3 154.924556 68.5753504 95.0679503 0.19 2554
2556 3 154.519999 68.6638029 94.7840877 0.19 2555
2557 3 154.134063 68.8569239 94.3114746 0.19 2556
2558 3 153.759753 68.8155667 93.5652438 0.19 2557
2559 3 153.503815 68.8415546 92.2421278 0.19 2558
2560 3 153.979491 67.1890106 92.9818249 0.19 2559
2561 3 154.340917 66.8155035 93.3969092 0.19 2560
2562 3 154.46914 66.9755852 93.4835365 0.19 2561
2563 3 154.445419 67.3971291 93.2984791 0.19 2562
2564 3 154.215998 67.9700346 92.9960601 0.19 2563
2565 3 153.503815 68.8415546 92.2421278 0.19 2564
2566 3 153.968985 68.533113 93.4079486 0.19 2565
2567 3 153.503815 68.8415546 92.2421278 0.19 2566
2568 3 153.50797 71.5217243 93.8516389 0.19 2567
2569 3 153.151731 72.6519653 93.078685 0.19 2568
2570 3 152.793549 72.4119653 93.8114734 0.19 2569
2571 3 151.862904 71.6082893 93.3170362 0.19 2570
2572 3 151.987517 72.400218 93.7380799 0.19 2571
2573 3 151.862904 71.6082893 93.3170362 0.19 2572
2574 3 153.078967 69.6585086 93.7825547 0.19 2567
2575 3 152.706369 69.7438973 94.5806312 0.19 2574
2576 3 152.429126 69.7422096 95.1070626 0.19 2575
2577 3 152.344432 69.7648188 95.548668 0.19 2576
2578 3 152.34096 69.9417882 95.970674 0.19 2577
2579 3 158.248573 67.6038089 96.413355 0.19 2549
2580 3 158.41161 67.3728966 96.1352498 0.19 2579
2581 3 158.863171 66.858626 96.000624 0.19 2580
2582 3 157.375387 67.0998493 97.7309911 0.19 2549
2583 3 158.164638 67.3513357 97.0810573 0.19 2582
2584 3 158.601615 67.1735295 97.8333217 0.19 2583
2585 3 158.164638 67.3513357 97.0810573 0.19 2584
2586 3 158.484877 65.8113565 98.0798496 0.19 2585
2587 3 159.158092 64.8120376 97.3216131 0.19 2586
2588 3 159.063275 64.0775612 96.8807916 0.19 2587
2589 3 158.913583 63.0216938 96.0348405 0.19 2588
2590 3 159.163363 64.4798468 98.0942195 0.19 2587
2591 3 159.133149 64.1041931 98.5781007 0.19 2590
2592 3 159.061676 63.8159129 98.9593789 0.19 2591
2593 3 158.863259 63.4218631 99.2755931 0.19 2592
2594 3 158.775625 63.0575146 99.585162 0.19 2593
2595 3 158.733294 62.8575581 99.9083991 0.19 2594
2596 3 158.679012 62.7152155 100.230792 0.19 2595
2597 3 158.544077 62.5824971 100.538559 0.19 2596
2598 3 158.590344 62.4466747 100.841117 0.19 2597
2599 3 158.850283 62.2679537 101.108743 0.19 2598
2600 3 159.15966 61.9397515 101.244112 0.19 2599
2601 3 159.43809 61.6068722 101.07291 0.19 2600
2602 3 159.5977 61.2148405 100.770108 0.19 2601
2603 3 159.846157 60.6774904 100.415815 0.19 2602
2604 3 160.231714 60.303285 100.397778 0.19 2603
2605 3 159.766929 59.9674076 99.9708641 0.19 2604
2606 3 159.46845 59.5115624 99.8397698 0.19 2605
2607 3 159.303984 59.1166786 99.339055 0.19 2606
2608 3 159.152582 58.6903101 98.3544262 0.19 2607
2609 3 159.050647 58.4120217 97.7543389 0.19 2608
2610 3 158.916736 58.0857504 97.2898438 0.19 2609
2611 3 158.670846 57.707644 96.8967126 0.19 2610
2612 3 158.54166 57.2473417 96.6248277 0.19 2611
2613 3 158.433002 56.6493799 96.2611565 0.19 2612
2614 3 158.547378 56.5419961 95.8651547 0.19 2613
2615 3 158.800587 56.2473528 95.414432 0.19 2614
2616 3 159.081723 55.776519 94.8140466 0.19 2615
2617 3 159.545917 56.3952977 94.9487551 0.19 2616
2618 3 159.98717 56.787796 95.065637 0.19 2617
2619 3 160.387831 56.9098751 95.1829451 0.19 2618
2620 3 160.698764 56.9340575 95.0298639 0.19 2619
2621 3 160.859736 57.1908908 94.8072348 0.19 2620
2622 3 158.456365 56.3183177 96.7846566 0.19 2613
2623 3 158.485816 56.2187563 97.2079659 0.19 2622
2624 3 158.526618 56.3302948 97.6173985 0.19 2623
2625 3 158.551709 56.0180534 97.9221146 0.19 2624
2626 3 158.60925 55.8794977 98.2533342 0.19 2625
2627 3 158.734418 55.8584655 98.6068916 0.19 2626
2628 3 159.031083 56.0173822 99.0018192 0.19 2627
2629 3 159.049882 56.4634393 98.8953927 0.19 2628
2630 3 159.078919 56.8659471 98.9557163 0.19 2629
2631 3 159.117691 57.2244172 99.1829695 0.19 2630
2632 3 158.887825 56.7673085 99.2678025 0.19 2631
2633 3 158.858918 56.3652745 99.2071661 0.19 2632
2634 3 159.031083 56.0173822 99.0018192 0.19 2633
2635 3 159.149619 57.6149541 99.2850199 0.19 2631
2636 3 159.166123 58.0823033 99.0943666 0.19 2635
2637 3 159.152582 58.6903101 98.3544262 0.19 2636
2638 3 158.56297 58.9256762 97.8522276 0.19 2637
2639 3 158.664139 58.8096188 97.933092 0.19 2638
2640 3 159.152582 58.6903101 98.3544262 0.19 2639
2641 3 159.144258 58.055068 98.2081522 0.19 2640
2642 3 159.190995 57.5892808 98.033637 0.19 2641
2643 3 158.970653 57.1231772 98.0105604 0.19 2642
2644 3 158.692183 56.7019984 97.8806623 0.19 2643
2645 3 158.526618 56.3302948 97.6173985 0.19 2644
2646 3 158.586238 58.3612423 99.4603211 0.19 2640
2647 3 158.19558 58.1835802 100.068413 0.19 2646
2648 3 157.993657 58.0995883 100.504031 0.19 2647
2649 3 157.764415 58.1192363 100.874663 0.19 2648
2650 3 157.649434 57.9802273 101.202027 0.19 2649
2651 3 157.551973 58.0374567 101.547526 0.19 2650
2652 3 157.330412 58.0460042 101.869993 0.19 2651
2653 3 157.167179 58.1346904 102.206654 0.19 2652
2654 3 157.270474 58.1154065 102.548359 0.19 2653
2655 3 157.317549 58.0466724 102.876606 0.19 2654
2656 3 157.345575 57.9608248 103.199521 0.19 2655
2657 3 159.397265 60.2500983 100.32142 0.19 2605
2658 3 159.846157 60.6774904 100.415815 0.19 2657
2659 3 159.864063 61.1726169 100.138654 0.19 2658
2660 3 159.846157 60.6774904 100.415815 0.19 2659
2661 3 157.5869 71.0560221 97.7461831 0.19 2546
2662 3 157.127565 70.629254 97.6423382 0.19 2661
2663 3 156.871405 70.216115 97.6556339 0.19 2662
2664 3 157.014487 69.8625615 97.853905 0.19 2663
2665 3 157.327309 69.7410177 98.0625317 0.19 2664
2666 3 157.750819 70.2528532 98.1193514 0.19 2665
2667 3 158.304881 71.9047543 98.0351304 0.19 2666
2668 3 158.359304 73.2020764 98.8460583 0.19 2667
2669 3 158.174275 73.9134542 99.2930812 0.19 2668
2670 3 157.892254 74.4418765 99.4790755 0.19 2669
2671 3 157.578107 74.8875627 99.5987017 0.19 2670
2672 3 157.241201 75.3890148 99.418315 0.19 2671
2673 3 156.910627 75.8938303 99.1212865 0.19 2672
2674 3 156.62425 76.3473734 98.7785244 0.19 2673
2675 3 156.466782 76.6387035 98.4201351 0.19 2674
2676 3 158.629315 71.0580142 98.724576 0.19 2667
2677 3 158.566627 70.9836068 99.0106451 0.19 2676
2678 3 158.396925 71.2978314 98.8387194 0.19 2677
2679 3 158.304881 71.9047543 98.0351304 0.19 2678
2680 3 163.257345 67.7476147 98.0437426 0.19 2506
2681 3 162.969754 67.8356023 98.4737523 0.19 2680
2682 3 162.829627 67.9047426 98.8572343 0.19 2681
2683 3 162.643545 67.7017757 99.2019102 0.19 2682
2684 3 162.681106 67.5984506 99.5546518 0.19 2683
2685 3 162.548763 67.5515246 99.8958843 0.19 2684
2686 3 162.524793 67.6601584 100.248599 0.19 2685
2687 3 162.530382 67.7122566 100.596854 0.19 2686
2688 3 162.560237 67.8637695 100.94912 0.19 2687
2689 3 162.588276 67.946405 101.294849 0.19 2688
2690 3 162.631248 68.1471961 101.644881 0.19 2689
2691 3 159.557972 61.0212643 95.8658925 0.19 2474
2692 3 162.429023 61.2747703 94.3368868 0.19 2691
2693 3 163.54633 62.2192478 96.7312849 0.19 2446
2694 3 164.068424 62.2362153 96.5035297 0.19 2693
2695 3 164.755684 62.3827321 96.0743622 0.19 2694
2696 3 167.444532 64.8612688 96.2218601 0.19 2386
2697 3 167.673267 65.3466356 96.1552314 0.19 2696
2698 3 167.96871 65.8394771 96.1018864 0.19 2697
2699 3 168.146193 66.3442516 95.9489681 0.19 2698
2700 3 168.342265 66.8304413 95.8734206 0.19 2699
2701 3 168.712936 67.3515771 95.7749253 0.19 2700
2702 3 169.142531 67.8288604 95.8608997 0.19 2701
2703 3 169.581408 68.3490665 95.8085293 0.19 2702
2704 3 169.980427 68.8280112 95.8750033 0.19 2703
2705 3 170.25488 69.2457504 96.0785931 0.19 2704
2706 3 170.644956 69.6921914 96.2469618 0.19 2705
2707 3 171.058235 70.1156265 96.5021842 0.19 2706
2708 3 171.432214 70.55008 96.6978005 0.19 2707
2709 3 171.660622 70.9326854 96.9837797 0.19 2708
2710 3 171.939218 71.3204272 97.2765485 0.19 2709
2711 3 172.072802 71.7138319 97.4721961 0.19 2710
2712 3 172.157024 72.0725905 97.751648 0.19 2711
2713 3 157.418821 59.8839144 92.1802874 0.19 2121
2714 3 157.294145 60.8746414 92.0004131 0.19 2713
2715 3 157.305387 62.3481803 91.4592642 0.19 2714
2716 3 158.222405 62.5227194 91.1727999 0.19 2715
2717 3 158.804854 62.7060957 90.8379556 0.19 2716
2718 3 159.215356 62.9556751 90.4394948 0.19 2717
2719 3 159.443397 63.3952428 89.8983864 0.19 2718
2720 3 156.721189 63.8482958 91.2673478 0.19 2715
2721 3 156.591255 64.7134101 91.1591365 0.19 2720
2722 3 156.733966 65.369338 91.0028818 0.19 2721
2723 3 157.252327 65.940599 90.9764236 0.19 2722
2724 3 157.330249 63.6203325 91.3373321 0.19 2715
2725 3 157.623676 64.4054597 91.3290756 0.19 2724
2726 3 158.00643 65.0291102 91.3585454 0.19 2725
2727 3 156.309442 63.0412506 91.792977 0.19 2715
2728 3 155.847578 63.3457745 92.1410478 0.19 2727
2729 3 155.810748 63.2515545 92.4950842 0.19 2728
2730 3 156.156603 62.7627086 92.8951325 0.19 2729
2731 3 156.445414 62.3682706 92.9776567 0.19 2730
2732 3 156.59257 62.0680441 92.8303575 0.19 2731
2733 3 156.79029 61.9786874 92.3514297 0.19 2732
2734 3 157.305387 62.3481803 91.4592642 0.19 2733
2735 3 155.197482 63.3945721 93.0299174 0.19 2729
2736 3 154.728154 63.4824618 93.4203765 0.19 2735
2737 3 154.283393 63.2918553 93.6951728 0.19 2736
2738 3 153.858958 63.1574499 93.8541773 0.19 2737
2739 3 153.423324 63.0487566 93.740478 0.19 2738
2740 3 153.000218 63.2883404 93.326191 0.19 2739
2741 3 152.625226 64.2927323 93.1014468 0.19 2740
2742 3 152.583791 64.9735718 92.9662743 0.19 2741
2743 3 152.784637 65.5823145 92.7519526 0.19 2742
2744 3 152.831488 63.2904816 92.8247343 0.19 2740
2745 3 152.950892 63.1247585 92.58287 0.19 2744
2746 3 153.130188 62.944629 92.7169513 0.19 2745
2747 3 153.159162 63.0681749 93.0027859 0.19 2746
2748 3 153.000218 63.2883404 93.326191 0.19 2747
2749 3 152.788356 63.0398111 94.0992277 0.19 2748
2750 3 152.714532 62.8256048 94.6081749 0.19 2749
2751 3 152.680592 62.5209106 95.0050905 0.19 2750
2752 3 152.630027 61.9123803 95.3287688 0.19 2751
2753 3 151.782445 61.9797461 94.8950176 0.19 2752
2754 3 152.034686 60.8366218 94.4312208 0.19 2753
2755 3 151.112273 60.5728846 93.6010764 0.19 2754
2756 3 150.797753 58.2446708 92.6170628 0.19 2755
2757 3 151.009983 58.197898 91.8466814 0.19 2756
2758 3 151.136477 58.2680938 91.3523228 0.19 2757
2759 3 151.327101 58.4453566 90.984321 0.19 2758
2760 3 151.379184 58.8152598 90.6837306 0.19 2759
2761 3 151.32455 59.2466107 90.4532168 0.19 2760
2762 3 151.086446 59.6669798 90.3681572 0.19 2761
2763 3 150.798775 60.0848854 90.339963 0.19 2762
2764 3 150.545144 60.5038697 90.3373581 0.19 2763
2765 3 150.441751 60.9255989 90.3552504 0.19 2764
2766 3 151.315793 57.0074991 92.2262721 0.19 2756
2767 3 151.751384 56.514705 91.9548541 0.19 2766
2768 3 152.179629 56.5976541 91.8831676 0.19 2767
2769 3 152.571358 56.905143 91.8573252 0.19 2768
2770 3 152.862064 57.3103894 91.768209 0.19 2769
2771 3 152.910619 57.707353 91.7856936 0.19 2770
2772 3 152.725528 58.0763953 91.8803294 0.19 2771
2773 3 152.499212 58.3862624 92.1376135 0.19 2772
2774 3 152.357095 58.6252687 92.4601119 0.19 2773
2775 3 152.50731 58.7115942 92.8141242 0.19 2774
2776 3 153.864376 60.0835828 92.7283942 0.19 2775
2777 3 153.930533 60.4153947 93.1272479 0.19 2776
2778 3 153.4936 59.9029122 93.388396 0.19 2777
2779 3 152.50731 58.7115942 92.8141242 0.19 2778
2780 3 152.183094 57.9467728 92.8344576 0.19 2779
2781 3 151.634462 57.7408389 92.6777319 0.19 2780
2782 3 150.797753 58.2446708 92.6170628 0.19 2781
2783 3 151.281609 56.9761053 92.914885 0.19 2782
2784 3 151.978135 56.1803242 93.3177917 0.19 2783
2785 3 153.175255 55.5423304 93.9051442 0.19 2784
2786 3 154.168676 57.8327607 93.7982074 0.19 2785
2787 3 154.659839 58.9030458 93.7314648 0.19 2786
2788 3 155.087903 59.4142159 93.586933 0.19 2787
2789 3 155.443422 59.3633522 93.4785914 0.19 2788
2790 3 155.705259 59.0899691 93.3099669 0.19 2789
2791 3 155.78192 58.6331227 93.2711802 0.19 2790
2792 3 155.792616 57.9513961 93.3730129 0.19 2791
2793 3 154.956754 57.9112824 93.2931147 0.19 2792
2794 3 153.175255 55.5423304 93.9051442 0.19 2793
2795 3 153.325946 58.2503357 93.1874475 0.19 2794
2796 3 152.50731 58.7115942 92.8141242 0.19 2795
2797 3 151.988051 58.1204245 93.4525061 0.19 2796
2798 3 151.751448 57.6225117 93.8142877 0.19 2797
2799 3 151.575129 57.2121551 93.9702688 0.19 2798
2800 3 151.29683 56.9715334 93.7870701 0.19 2799
2801 3 151.1213 57.0113187 93.5111566 0.19 2800
2802 3 150.899296 57.29408 93.2069045 0.19 2801
2803 3 150.811817 57.6224447 92.8976997 0.19 2802
2804 3 150.797753 58.2446708 92.6170628 0.19 2803
2805 3 151.256558 58.6718947 92.7011428 0.19 2804
2806 3 152.50731 58.7115942 92.8141242 0.19 2805
2807 3 152.615316 57.5149084 93.4367019 0.19 2806
2808 3 152.883841 56.6055017 93.789778 0.19 2807
2809 3 153.175255 55.5423304 93.9051442 0.19 2808
2810 3 154.122067 56.1348681 93.7467369 0.19 2809
2811 3 154.71435 56.3575931 93.5526331 0.19 2810
2812 3 155.188867 56.7511099 93.4826744 0.19 2811
2813 3 155.565679 57.2765415 93.3750211 0.19 2812
2814 3 155.792616 57.9513961 93.3730129 0.19 2813
2815 3 153.175529 55.3496552 94.0552302 0.19 2809
2816 3 153.184299 55.4529957 94.0682595 0.19 2815
2817 3 153.175255 55.5423304 93.9051442 0.19 2816
2818 3 153.184301 54.1251502 94.1987533 0.19 2817
2819 3 153.350541 53.9263179 94.4175155 0.19 2818
2820 3 153.354494 54.384244 94.3574014 0.19 2819
2821 3 153.175255 55.5423304 93.9051442 0.19 2820
2822 3 152.681033 54.0807491 94.6139455 0.19 2821
2823 3 152.594928 53.5735286 95.0080674 0.19 2822
2824 3 152.798485 53.5947918 95.1505785 0.19 2823
2825 3 153.04864 54.2166603 94.8146731 0.19 2824
2826 3 153.175255 55.5423304 93.9051442 0.19 2825
2827 3 151.791289 58.8552649 93.8273962 0.19 2806
2828 3 152.274957 59.2000635 94.2641473 0.19 2827
2829 3 152.731174 60.0859058 93.8654948 0.19 2828
2830 3 153.149184 60.4434002 93.5691878 0.19 2829
2831 3 153.553158 60.5297807 93.3943379 0.19 2830
2832 3 153.930533 60.4153947 93.1272479 0.19 2831
2833 3 152.819515 60.449451 94.4595074 0.19 2828
2834 3 152.034686 60.8366218 94.4312208 0.19 2833
2835 3 151.69063 61.1532086 94.7940634 0.19 2834
2836 3 152.034686 60.8366218 94.4312208 0.19 2835
2837 3 152.974934 61.5998068 94.9650775 0.19 2836
2838 3 152.630027 61.9123803 95.3287688 0.19 2837
2839 3 152.224549 61.9001803 95.9200122 0.19 2838
2840 3 151.734582 61.6521331 96.3836513 0.19 2839
2841 3 151.103021 61.4306066 96.9243296 0.19 2840
2842 3 151.015131 60.8618809 96.3857996 0.19 2841
2843 3 150.979464 60.3655364 96.11688 0.19 2842
2844 3 151.006978 59.8575304 95.9035365 0.19 2843
2845 3 150.757816 59.2296638 95.5502665 0.19 2844
2846 3 151.168664 59.0796771 95.1698301 0.19 2845
2847 3 151.645468 59.0960389 94.7714646 0.19 2846
2848 3 152.274957 59.2000635 94.2641473 0.19 2847
2849 3 150.025291 59.4509823 96.2212866 0.19 2845
2850 3 150.141897 60.1852925 96.6790599 0.19 2849
2851 3 149.593534 60.2232 96.058714 0.19 2850
2852 3 149.363776 60.1330715 95.5860081 0.19 2851
2853 3 149.296343 60.1482722 95.1900478 0.19 2852
2854 3 149.349485 60.1965469 94.8223741 0.19 2853
2855 3 149.602433 60.2390754 94.463916 0.19 2854
2856 3 149.923317 60.2285298 94.0685338 0.19 2855
2857 3 150.201834 59.6476356 93.5056077 0.19 2856
2858 3 150.797753 58.2446708 92.6170628 0.19 2857
2859 3 149.907651 58.5982389 92.5958471 0.19 2858
2860 3 149.704445 58.5076656 92.6031795 0.19 2859
2861 3 150.025765 58.2950446 92.6917505 0.19 2860
2862 3 150.797753 58.2446708 92.6170628 0.19 2861
2863 3 149.090696 60.4667629 96.0435831 0.19 2850
2864 3 148.626439 60.4611728 95.5605341 0.19 2863
2865 3 148.356924 60.4782049 95.1495143 0.19 2864
2866 3 148.038273 60.4448008 94.7484607 0.19 2865
2867 3 147.784872 60.2350968 94.3424841 0.19 2866
2868 3 147.418312 59.9674828 93.9250233 0.19 2867
2869 3 149.858364 60.8596137 96.6935254 0.19 2850
2870 3 149.63111 61.3036657 96.9950113 0.19 2869
2871 3 149.608295 61.4529448 98.2120511 0.19 2870
2872 3 149.547629 62.3290347 96.5276778 0.19 2871
2873 3 149.608295 61.4529448 98.2120511 0.19 2872
2874 3 148.342405 61.7242744 96.7016857 0.19 2873
2875 3 147.585222 61.6192587 96.2603825 0.19 2874
2876 3 147.018053 61.5271987 96.1967245 0.19 2875
2877 3 146.729579 61.7077429 96.1386547 0.19 2876
2878 3 146.555381 62.0594261 96.0584668 0.19 2877
2879 3 146.689678 62.4078789 96.211537 0.19 2878
2880 3 147.665228 63.0892705 96.7920189 0.19 2879
2881 3 146.072205 63.2820467 95.7609931 0.19 2880
2882 3 145.436641 63.6296595 95.3854234 0.19 2881
2883 3 145.058888 64.0394575 95.2390963 0.19 2882
2884 3 144.893046 64.4726103 95.1653292 0.19 2883
2885 3 144.711813 64.9390657 95.045759 0.19 2884
2886 3 144.660875 65.456577 94.7499837 0.19 2885
2887 3 144.651212 66.0195718 94.2947421 0.19 2886
2888 3 144.635827 66.6671403 93.5404971 0.19 2887
2889 3 144.881364 66.7159434 93.5189235 0.19 2888
2890 3 144.986184 66.841438 93.4445728 0.19 2889
2891 3 144.635827 66.6671403 93.5404971 0.19 2890
2892 3 145.681598 68.2262213 94.1076013 0.19 2891
2893 3 145.679512 67.5904047 94.8074012 0.19 2892
2894 3 144.846038 67.2144681 94.7029817 0.19 2893
2895 3 144.635827 66.6671403 93.5404971 0.19 2894
2896 3 144.078267 67.2721628 94.6379548 0.19 2895
2897 3 144.171533 67.5947956 95.0380324 0.19 2896
2898 3 143.921325 68.001227 95.1861952 0.19 2897
2899 3 143.739536 68.3577102 95.4772736 0.19 2898
2900 3 143.729781 68.6675211 95.8342902 0.19 2899
2901 3 143.78635 68.9198215 96.2136483 0.19 2900
2902 3 143.870039 69.0471894 96.5935964 0.19 2901
2903 3 144.036288 69.2830497 96.9929837 0.19 2902
2904 3 144.356203 69.5452681 97.4109598 0.19 2903
2905 3 144.014739 69.3445891 97.5878538 0.19 2904
2906 3 144.133122 69.4163675 97.6968293 0.19 2905
2907 3 144.356203 69.5452681 97.4109598 0.19 2906
2908 3 144.796337 69.5014806 97.9239304 0.19 2907
2909 3 145.177861 69.2333717 98.1540556 0.19 2908
2910 3 145.569451 68.9251924 98.3355657 0.19 2909
2911 3 146.0473 68.7195202 98.6528715 0.19 2910
2912 3 146.681978 68.543285 99.027536 0.19 2911
2913 3 146.767064 68.123382 98.5948102 0.19 2912
2914 3 147.026983 67.6006466 98.1236377 0.19 2913
2915 3 147.428818 66.7912167 97.5018094 0.19 2914
2916 3 146.731889 66.3296087 96.6764181 0.19 2915
2917 3 146.319385 65.9125693 96.2709338 0.19 2916
2918 3 146.232848 65.524581 95.961264 0.19 2917
2919 3 146.449395 65.1992822 95.4810947 0.19 2918
2920 3 146.883829 64.9545706 94.7154136 0.19 2919
2921 3 146.188057 65.1813394 93.9347127 0.19 2920
2922 3 145.670034 65.3074187 93.5309587 0.19 2921
2923 3 145.203094 65.4338802 93.1336395 0.19 2922
2924 3 146.914998 66.1008809 93.703298 0.19 2920
2925 3 147.366275 66.5117414 93.7745372 0.19 2924
2926 3 147.618448 66.2646702 93.4098083 0.19 2925
2927 3 147.813147 66.1140136 93.0468727 0.19 2926
2928 3 147.773215 65.8223692 92.6535499 0.19 2927
2929 3 147.538767 65.4274601 92.2371771 0.19 2928
2930 3 146.955946 64.8668029 91.7815422 0.19 2929
2931 3 146.26926 65.1357998 92.4721923 0.19 2930
2932 3 145.875259 65.1572283 92.4399031 0.19 2931
2933 3 147.846205 66.8248427 94.2140158 0.19 2925
2934 3 147.480143 66.7383957 94.5450393 0.19 2933
2935 3 147.058411 66.8558568 94.1413133 0.19 2934
2936 3 147.366275 66.5117414 93.7745372 0.19 2935
2937 3 147.057347 66.227567 94.8367271 0.19 2934
2938 3 146.883829 64.9545706 94.7154136 0.19 2937
2939 3 146.947676 64.7073577 94.2534677 0.19 2938
2940 3 147.187726 64.4424769 94.0942715 0.19 2939
2941 3 147.502315 64.3360766 94.0830667 0.19 2940
2942 3 147.806534 64.2962245 94.1720076 0.19 2941
2943 3 148.004208 64.2947365 94.4128184 0.19 2942
2944 3 147.866079 64.435391 94.6478949 0.19 2943
2945 3 147.573926 64.5223369 94.7462928 0.19 2944
2946 3 147.235488 64.631192 94.844074 0.19 2945
2947 3 146.883829 64.9545706 94.7154136 0.19 2946
2948 3 147.109258 65.4053345 96.2449444 0.19 2947
2949 3 147.665228 63.0892705 96.7920189 0.19 2948
2950 3 147.836051 63.6796766 96.3369367 0.19 2949
2951 3 148.114745 63.8347112 96.0314936 0.19 2950
2952 3 148.40911 63.6221535 95.8939023 0.19 2951
2953 3 148.694777 63.1622175 96.1529356 0.19 2952
2954 3 148.882232 62.5148368 96.716469 0.19 2953
2955 3 149.608295 61.4529448 98.2120511 0.19 2954
2956 3 150.001732 61.973743 97.5644968 0.19 2955
2957 3 150.393999 62.3218601 97.2078395 0.19 2956
2958 3 150.746754 62.3387917 97.0472317 0.19 2957
2959 3 151.007882 62.037167 96.8853655 0.19 2958
2960 3 151.103021 61.4306066 96.9243296 0.19 2959
2961 3 150.330288 61.236058 97.5412984 0.19 2960
2962 3 149.608295 61.4529448 98.2120511 0.19 2961
2963 3 148.985512 60.4938858 96.9682973 0.19 2962
2964 3 150.141897 60.1852925 96.6790599 0.19 2963
2965 3 147.566728 61.5577794 97.6770091 0.19 2962
2966 3 147.665228 63.0892705 96.7920189 0.19 2965
2967 3 145.594022 62.8408479 96.2031092 0.19 2966
2968 3 147.665228 63.0892705 96.7920189 0.19 2967
2969 3 147.509688 62.2341849 96.770857 0.19 2968
2970 3 147.342205 61.8674447 96.5340513 0.19 2969
2971 3 147.018053 61.5271987 96.1967245 0.19 2970
2972 3 146.588491 63.9645782 96.7784417 0.19 2968
2973 3 147.665228 63.0892705 96.7920189 0.19 2972
2974 3 147.21858 64.875524 96.9802694 0.19 2973
2975 3 147.178114 65.9092437 97.1672155 0.19 2974
2976 3 147.428818 66.7912167 97.5018094 0.19 2975
2977 3 146.824696 67.1885347 97.1530307 0.19 2976
2978 3 146.361206 67.425648 96.8494399 0.19 2977
2979 3 145.988546 67.6130555 96.6886384 0.19 2978
2980 3 145.720501 67.9150724 96.5475386 0.19 2979
2981 3 145.60949 68.184242 96.2806458 0.19 2980
2982 3 145.507953 68.1577678 95.9451123 0.19 2981
2983 3 145.8004 67.8110343 95.5769329 0.19 2982
2984 3 145.679512 67.5904047 94.8074012 0.19 2983
2985 3 145.057151 67.8490967 95.7392919 0.19 2982
2986 3 144.603717 67.6347975 95.4031419 0.19 2985
2987 3 144.171533 67.5947956 95.0380324 0.19 2986
2988 3 147.365252 66.6541671 96.5909074 0.19 2976
2989 3 147.464871 66.8177261 96.2983985 0.19 2988
2990 3 147.405363 66.9369658 96.6191957 0.19 2989
2991 3 147.428818 66.7912167 97.5018094 0.19 2990
2992 3 147.777114 66.9610133 97.1139568 0.19 2991
2993 3 148.135254 67.1123504 97.020412 0.19 2992
2994 3 148.469566 67.409914 97.0908416 0.19 2993
2995 3 148.662768 67.7367694 97.3158874 0.19 2994
2996 3 148.822248 68.0963166 97.5161427 0.19 2995
2997 3 149.048436 68.4208195 97.8516305 0.19 2996
2998 3 149.092043 68.7207925 98.2161107 0.19 2997
2999 3 148.912973 68.9735696 98.5724298 0.19 2998
3000 3 148.636266 69.1017196 98.9147374 0.19 2999
3001 3 148.348208 69.3314013 99.2638795 0.19 3000
3002 3 148.805739 69.6763203 99.5704675 0.19 3001
3003 3 149.249455 70.0611146 99.750484 0.19 3002
3004 3 149.675914 70.4508584 99.9098216 0.19 3003
3005 3 150.064973 70.8115269 100.13556 0.19 3004
3006 3 150.336344 71.1894097 100.231793 0.19 3005
3007 3 150.700414 71.5302478 100.26159 0.19 3006
3008 3 151.075527 71.7445162 100.189358 0.19 3007
3009 3 151.475289 71.9321558 100.263464 0.19 3008
3010 3 151.853725 71.8439912 100.495995 0.19 3009
3011 3 152.179273 71.5060609 100.736136 0.19 3010
3012 3 152.427589 71.1284502 100.87403 0.19 3011
3013 3 152.497384 70.8767499 100.700973 0.19 3012
3014 3 152.536907 70.8184881 100.419554 0.19 3013
3015 3 152.606089 70.7832956 100.09505 0.19 3014
3016 3 152.796222 70.623959 99.7534301 0.19 3015
3017 3 152.986279 70.4995625 99.4052487 0.19 3016
3018 3 153.050915 70.6044796 99.0561844 0.19 3017
3019 3 153.075917 70.933758 98.7154424 0.19 3018
3020 3 153.053937 71.2684759 98.3750295 0.19 3019
3021 3 152.932616 71.3897005 98.0330651 0.19 3020
3022 3 152.61533 71.3038826 97.7165014 0.19 3021
3023 3 152.258891 71.2592081 97.5402227 0.19 3022
3024 3 147.945223 69.2223973 99.2146168 0.19 3001
3025 3 147.524308 68.9935933 99.1531365 0.19 3024
3026 3 147.112436 68.828025 99.0966977 0.19 3025
3027 3 146.681978 68.543285 99.027536 0.19 3026
3028 3 146.452114 69.3048251 99.4253246 0.19 3027
3029 3 146.136142 69.7514441 99.4277938 0.19 3028
3030 3 145.712706 69.8439679 99.3451699 0.19 3029
3031 3 145.247916 70.0083939 99.2188938 0.19 3030
3032 3 144.658234 70.3857434 98.9617207 0.19 3031
3033 3 146.470839 69.897639 99.832521 0.19 3029
3034 3 146.669272 69.8965626 100.208669 0.19 3033
3035 3 146.908872 69.8578448 100.583753 0.19 3034
3036 3 147.02745 69.8726267 100.947883 0.19 3035
3037 3 147.125226 70.0658702 101.321526 0.19 3036
3038 3 147.215815 70.3178764 101.696326 0.19 3037
3039 3 147.751382 66.6988368 98.0312956 0.19 2991
3040 3 147.954544 66.7350169 98.3323396 0.19 3039
3041 3 147.767327 66.6303215 98.2683819 0.19 3040
3042 3 147.428818 66.7912167 97.5018094 0.19 3041
3043 3 146.687955 63.5842494 97.0439368 0.19 2973
3044 3 146.586459 63.7714259 97.2827308 0.19 3043
3045 3 146.831623 63.9434863 97.358596 0.19 3044
3046 3 147.213551 63.8728063 97.2584495 0.19 3045
3047 3 147.665228 63.0892705 96.7920189 0.19 3046
3048 3 148.689175 61.4088534 98.691548 0.19 2962
3049 3 148.378084 61.1021107 99.0565163 0.19 3048
3050 3 148.397941 60.7300926 99.390495 0.19 3049
3051 3 148.402221 60.4308715 99.7108867 0.19 3050
3052 3 148.433083 60.4130362 100.062639 0.19 3051
3053 3 148.453207 60.3461836 100.402645 0.19 3052
3054 3 148.469095 60.2624744 100.737651 0.19 3053
3055 3 159.752317 59.2930062 91.0669119 0.19 2042
3056 3 159.874714 59.3851838 91.1760542 0.19 3055
3057 3 159.848279 58.9258736 90.6353244 0.19 3056
3058 3 151.988808 74.9283221 93.7932592 0.19 1909
3059 3 151.934603 75.2976745 94.1536517 0.19 3058
3060 3 151.856956 75.4864612 94.4516446 0.19 3059
3061 3 151.646098 75.8063495 94.5951168 0.19 3060
3062 3 151.350731 75.1549745 95.1566912 0.19 3061
3063 3 151.134884 74.5648361 95.5482426 0.19 3062
3064 3 151.192101 74.0228177 95.8288124 0.19 3063
3065 3 151.208969 73.5546902 95.8855558 0.19 3064
3066 3 151.256728 73.1425524 95.7989461 0.19 3065
3067 3 151.43813 72.823618 95.5061254 0.19 3066
3068 3 151.625718 72.6096555 95.0867015 0.19 3067
3069 3 152.091472 72.6225582 94.527302 0.19 3068
3070 3 152.562901 73.6560925 94.2132744 0.19 3069
3071 3 152.154475 74.346545 93.419465 0.19 3070
3072 3 151.745559 73.718675 93.9019015 0.19 3071
3073 3 151.717628 73.1743444 94.1736788 0.19 3072
3074 3 152.091472 72.6225582 94.527302 0.19 3073
3075 3 148.455129 66.2913819 91.128494 0.19 1851
3076 3 148.394891 65.7263812 91.1834993 0.19 3075
3077 3 148.492552 65.1082309 90.835198 0.19 3076
3078 3 149.047721 65.7639611 91.6597277 0.19 3077
3079 3 149.431477 65.8573723 91.3322435 0.19 3078
3080 3 146.28975 72.5715377 91.3786619 0.19 1804
3081 3 147.003401 72.0997161 91.4038011 0.19 3080
3082 3 157.772692 74.7443314 81.6753889 0.19 1647
3083 3 157.797023 74.871538 82.0319759 0.19 3082
3084 3 157.823927 75.1354962 82.3858276 0.19 3083
3085 3 157.835451 75.4532311 82.7305536 0.19 3084
3086 3 157.800828 75.7953303 83.0509372 0.19 3085
3087 3 157.645207 76.1567725 83.3072588 0.19 3086
3088 3 157.602671 76.5768653 83.4288946 0.19 3087
3089 3 157.597566 77.0063758 83.5362053 0.19 3088
3090 3 157.592397 77.4051493 83.7351234 0.19 3089
3091 3 157.545504 77.8230599 83.863953 0.19 3090
3092 3 157.379493 78.2080435 84.0494388 0.19 3091
3093 3 157.31905 78.6193568 84.1489474 0.19 3092
3094 3 157.27384 78.9980613 84.2587796 0.19 3093
3095 3 157.170108 79.2532212 84.4850485 0.19 3094
3096 3 156.871566 79.2910414 84.690116 0.19 3095
3097 3 156.498561 79.2928254 84.7523224 0.19 3096
3098 3 156.100983 79.2828907 84.7672646 0.19 3097
3099 3 160.155841 66.4679407 87.1875659 0.19 1616
3100 3 159.714923 66.3185745 87.5150357 0.19 3099
3101 3 159.611284 66.0850161 87.7596808 0.19 3100
3102 3 159.461942 66.1716752 87.9089788 0.19 3101
3103 3 159.501853 66.3682582 87.762733 0.19 3102
3104 3 159.714923 66.3185745 87.5150357 0.19 3103
3105 3 162.800998 66.312826 87.4396221 0.19 1612
3106 3 163.349576 66.4142709 87.6163063 0.19 3105
3107 3 164.01378 66.2619749 87.6225252 0.19 3106
3108 3 164.104862 65.4378301 87.7247143 0.19 3107
3109 3 163.820095 64.1172385 87.7016438 0.19 3108
3110 3 162.71679 63.9242944 87.3525262 0.19 3109
3111 3 162.354957 64.0758219 87.1791708 0.19 3110
3112 3 162.753437 64.217925 87.3717546 0.19 3111
3113 3 163.820095 64.1172385 87.7016438 0.19 3112
3114 3 180.508693 67.9903187 86.2613108 0.19 1449
3115 3 180.330948 67.6665905 86.4354475 0.19 3114
3116 3 180.193691 67.9480812 86.2353749 0.19 3115
3117 3 180.396339 68.6489197 85.8280601 0.19 3116
3118 3 151.172824 68.8518441 79.7493538 0.19 1128
3119 3 151.111257 69.4081904 79.7685265 0.19 3118
3120 3 151.058114 69.8945086 79.8013575 0.19 3119
3121 3 150.904584 70.3404646 79.8675795 0.19 3120
3122 3 150.867179 70.7460709 80.0443137 0.19 3121
3123 3 150.835197 71.1740124 80.1439086 0.19 3122
3124 3 150.722462 71.5940072 80.2539439 0.19 3123
3125 3 150.785021 71.9781487 80.4948752 0.19 3124
3126 3 151.015751 72.3667961 80.7461929 0.19 3125
3127 3 151.155823 72.7924539 80.8764622 0.19 3126
3128 3 174.071081 68.9650346 78.7651833 0.19 1027
3129 3 174.533841 68.8617712 79.0243454 0.19 3128
3130 3 175.000058 68.8238787 79.2802582 0.19 3129
3131 3 175.472554 68.8486398 79.4080597 0.19 3130
3132 3 175.947074 68.8943596 79.4931155 0.19 3131
3133 3 193.836802 70.7057207 85.8383728 0.19 940
3134 3 194.04114 70.3152558 85.7811548 0.19 3133
3135 3 194.325476 70.3214119 85.7018909 0.19 3134
3136 3 194.49299 70.5934196 85.8370699 0.19 3135
3137 3 194.289096 71.083392 85.9023008 0.19 3136
3138 3 193.992619 72.0189338 85.6148063 0.19 3137
3139 3 188.136878 76.330335 84.4553898 0.19 920
3140 3 188.085168 76.5243455 85.1779003 0.19 3139
3141 3 195.779583 75.7451477 86.7047152 0.19 141
3142 3 195.382575 75.3573645 86.9177453 0.19 3141
3143 3 195.126121 74.9868867 87.0007899 0.19 3142
3144 3 194.754171 74.6604861 87.0648709 0.19 3143
3145 3 194.343351 74.4710421 87.2368909 0.19 3144
3146 3 193.969719 74.3621506 87.3692087 0.19 3145
3147 3 193.708233 74.2480941 87.6284651 0.19 3146
3148 3 193.783059 74.1479484 87.9536506 0.19 3147
3149 3 196.997612 76.6663819 86.6027549 0.19 141
3150 3 197.199723 77.1261858 86.7758979 0.19 3149
3151 3 197.0792 77.5620964 86.760426 0.19 3150
3152 3 196.911526 77.9155523 86.8950798 0.19 3151
3153 3 196.574099 78.2548142 86.9415108 0.19 3152
3154 3 196.172222 78.5386221 86.9518154 0.19 3153
3155 3 195.747528 78.6700705 86.941795 0.19 3154
3156 3 199.453653 73.4813439 88.6850263 0.19 135
3157 3 199.507065 73.2044403 88.3011887 0.19 3156
3158 3 199.990791 73.7295693 88.0024037 0.19 3157
3159 3 200.476371 74.2564648 87.7046074 0.19 3158
3160 3 200.80316 74.1001314 87.5954917 0.19 3159
3161 3 200.970056 74.0485847 87.7249595 0.19 3160
3162 3 200.766967 74.1528807 87.8393704 0.19 3161
3163 3 200.476371 74.2564648 87.7046074 0.19 3162
3164 3 199.631549 72.7307829 88.5545587 0.19 3157
3165 3 199.499961 72.2776085 88.6987857 0.19 3164
3166 3 199.460954 71.913027 88.5770518 0.19 3165
3167 0 203.569063 75.2505062 89.856126 0.19 125
3168 0 204.028671 74.8317052 89.6350869 0.19 3167
3169 0 204.516056 74.2991016 89.2517931 0.19 3168
3170 0 205.450973 73.392811 88.6973273 0.19 3169
3171 0 204.540584 72.4125598 88.7729322 0.19 3170
3172 0 204.038576 71.7808732 88.7175955 0.19 3171
3173 0 203.862329 71.2658519 88.5301924 0.19 3172
3174 3 203.833689 70.7392628 88.0518899 0.19 3173
3175 0 205.692211 72.9093569 89.0981549 0.19 3170
3176 0 205.890545 72.9545684 89.2164288 0.19 3175
3177 0 205.830801 73.1726918 89.1219961 0.19 3176
3178 0 205.450973 73.392811 88.6973273 0.19 3177
3179 3 179.028034 75.4405703 80.8247392 0.19 -1
3180 3 179.063867 75.524598 81.1138015 0.19 3179
3181 3 179.155589 75.7938695 81.3542205 0.19 3180
3182 3 179.402515 76.1971616 81.4190292 0.19 3181
3183 3 179.576122 76.6675188 81.2982515 0.19 3182
3184 3 179.816696 77.1540137 81.1808553 0.19 3183
3185 3 179.870084 77.5762727 81.210126 0.19 3184
3186 3 179.779944 77.9392329 81.3846933 0.19 3185
3187 3 179.469039 78.2896263 81.5114254 0.19 3186
3188 3 179.078576 78.6036804 81.7343266 0.19 3187
3189 3 148.681806 53.3618951 96.3911694 0.19 -1
3190 3 149.011358 52.9140112 96.3550025 0.19 3189
3191 3 149.316755 52.8402909 96.3556442 0.19 3190
3192 3 149.481668 53.0456879 96.3611324 0.19 3191
3193 3 149.220415 53.2963747 96.2919071 0.19 3192
3194 3 148.681806 53.3618951 96.3911694 0.19 3193
3195 3 148.337348 53.6100443 96.3959889 0.19 3194
3196 3 148.450813 53.7187647 96.4172843 0.19 3195
3197 3 148.681806 53.3618951 96.3911694 0.19 3196
3198 3 160.236179 69.6290674 100.221422 0.19 -1
3199 3 160.262767 69.6387841 100.571502 0.19 3198
3200 3 160.30312 69.7657708 100.924743 0.19 3199
3201 3 160.3349 69.814115 101.271414 0.19 3200
3202 3 160.376222 69.9404355 101.61931 0.19 3201
3203 3 160.404126 69.9490966 101.959058 0.19 3202
