# Supplementary material for: Communication from Learned to Innate Olfactory Processing Centers Is Required for Memory Retrieval in Drosophila
Source: Neuron. 2018 Nov 7;100(3):651–668.e8. doi: 10.1016/j.neuron.2018.08.037 (PMC6226615; doi:10.1016/j.neuron.2018.08.037)
Supplement: Data S1. SWC Files Containing the EM and Light Microscopy Reconstructions of the Different Neurons Used in This Study [file mmc5.zip › Light_PD2a1_cell1_JRC_SS04956-20160624_19_D3-Aligned63xScale_c0.swc]

# SWC format file
# based on specifications at http://research.mssm.edu/cnic/swc.html
# Created by nat::write.neuron.swc
# PointNo Label X Y Z Radius Parent 
1 1 169.067426 37.5662673 87.058369 0.5066 -1
2 0 169.363084 37.6266339 87.4277249 0.338769 1
3 0 169.491588 37.795311 87.7952694 0.466235 2
4 0 169.603522 37.9336117 88.1589297 0.26852 3
5 0 169.831619 37.8732096 88.5117042 0.258795 4
6 0 169.917892 38.00654 88.8743863 0.456765 5
7 0 169.970666 38.1620492 89.2374613 0.366355 6
8 0 170.062706 38.1904273 89.5906234 0.19 7
9 0 170.284812 38.2184206 89.9578566 0.19 8
10 0 170.398314 38.3282153 90.3278626 0.19 9
11 0 170.53556 38.3261558 90.6948169 0.19 10
12 0 170.833762 38.3103896 91.0954191 0.19 11
13 0 171.131948 38.3211339 91.5497545 0.19 12
14 0 171.270211 38.4254888 92.1310477 0.19 13
15 0 172.17635 38.818861 92.613374 0.19 14
16 0 173.109632 38.4060327 92.9968406 0.19 15
17 0 173.519652 38.3814376 93.3772504 0.19 16
18 0 173.882859 38.3888682 93.7568499 0.19 17
19 0 174.10865 38.4938657 94.1352729 0.19 18
20 0 174.444031 38.5061119 94.5116929 0.19 19
21 0 174.771704 38.4969196 94.8837075 0.19 20
22 0 174.969307 38.5170926 95.2460478 0.19 21
23 0 175.249831 38.6995564 95.6362233 0.19 22
24 0 175.451184 38.8800954 96.0171438 0.19 23
25 0 175.792685 38.9422471 96.3943797 0.19 24
26 0 176.168595 39.0093679 96.7734626 0.19 25
27 0 176.509659 39.2105919 97.164092 0.19 26
28 0 176.713237 39.3975609 97.5378832 0.19 27
29 0 176.997869 39.4573295 97.9006401 0.19 28
30 0 177.203982 39.510753 98.253363 0.19 29
31 0 177.553958 39.7245253 98.6357387 0.19 30
32 0 177.952673 39.9599801 99.0212235 0.19 31
33 0 178.352861 40.098013 99.391057 0.19 32
34 0 178.714349 40.337681 99.7641987 0.19 33
35 0 178.953114 40.561682 100.117685 0.19 34
36 0 179.317706 40.6888355 100.453791 0.19 35
37 0 179.733785 40.9063824 100.766099 0.19 36
38 0 180.171634 41.0712455 100.98262 0.19 37
39 0 180.61357 41.2919036 101.283096 0.19 38
40 0 181.055298 41.4240076 101.590595 0.19 39
41 0 181.501522 41.6556102 101.881879 0.19 40
42 0 181.952129 41.8492237 102.080763 0.19 41
43 0 182.401337 42.1348349 102.35623 0.19 42
44 0 182.851155 42.423374 102.623219 0.19 43
45 0 183.303971 42.6251201 102.794677 0.19 44
46 0 183.755072 42.8712665 103.018082 0.19 45
47 0 184.207577 43.0246359 103.169456 0.19 46
48 0 184.656148 43.1643727 103.378936 0.19 47
49 0 185.111958 43.4732847 103.545246 0.19 48
50 0 185.562256 43.7533304 103.784353 0.19 49
51 0 186.009513 43.8926879 104.000454 0.19 50
52 0 186.463835 44.0693992 104.10639 0.19 51
53 0 186.922425 44.3807885 104.191337 0.19 52
54 0 187.377077 44.6241316 104.297413 0.19 53
55 0 187.826583 44.9618159 104.514258 0.19 54
56 0 188.275723 45.3338381 104.733519 0.19 55
57 0 188.729232 45.7124341 104.85305 0.19 56
58 0 189.179206 45.9581812 104.954859 0.19 57
59 0 189.624585 46.2350149 105.125875 0.19 58
60 0 190.070683 46.4186881 105.2188 0.19 59
61 0 190.515294 46.6120749 105.311772 0.19 60
62 0 190.956384 46.9290231 105.482015 0.19 61
63 0 191.399436 47.2868569 105.582978 0.19 62
64 0 191.8388 47.5285302 105.677062 0.19 63
65 0 192.273489 47.8192576 105.841051 0.19 64
66 0 192.708877 48.0525246 105.921867 0.19 65
67 0 193.143795 48.3876477 105.982086 0.19 66
68 0 193.575446 48.650929 106.038844 0.19 67
69 0 194.004285 49.035462 106.128357 0.19 68
70 0 194.428034 49.4215139 106.293664 0.19 69
71 0 194.852487 49.8062639 106.378191 0.19 70
72 0 195.275572 50.0748107 106.415386 0.19 71
73 0 195.698337 50.4326535 106.417115 0.19 72
74 0 196.121834 50.742772 106.329688 0.19 73
75 0 196.54187 51.1440678 106.309532 0.19 74
76 0 196.960679 51.5487629 106.276074 0.19 75
77 0 197.38163 51.8765662 106.131114 0.19 76
78 0 197.802678 52.2915425 105.968214 0.19 77
79 0 198.2216 52.6206319 105.824614 0.19 78
80 0 198.635282 53.0349071 105.792984 0.19 79
81 0 199.048067 53.4777727 105.765584 0.19 80
82 0 199.464549 53.925668 105.633845 0.19 81
83 0 199.881559 54.258409 105.450816 0.19 82
84 0 200.298632 54.6633782 105.263448 0.19 83
85 0 200.714244 54.9874649 105.065867 0.19 84
86 0 201.12686 55.4154771 104.891177 0.19 85
87 0 201.531133 55.8276279 104.744701 0.19 86
88 0 201.913941 56.0962252 104.658493 0.19 87
89 0 202.258547 56.4633376 104.500815 0.19 88
90 0 202.493677 56.7649147 104.290845 0.19 89
91 0 202.837285 57.2017583 104.098366 0.19 90
92 0 203.215868 57.6855498 103.910711 0.19 91
93 0 203.5913 58.1821501 103.721307 0.19 92
94 0 203.921873 58.6767766 103.524008 0.19 93
95 0 204.120717 59.1588341 103.30794 0.19 94
96 0 204.363469 59.6231971 103.090852 0.19 95
97 0 204.473225 60.037102 102.849011 0.19 96
98 0 204.533562 60.3332591 102.581325 0.19 97
99 0 204.577021 60.7144182 102.321136 0.19 98
100 0 204.61663 61.0821325 102.05494 0.19 99
101 0 204.659288 61.3270249 101.767442 0.19 100
102 0 204.713233 61.601566 101.481642 0.19 101
103 0 204.794814 61.7051136 101.17032 0.19 102
104 0 204.946593 62.0301175 100.892973 0.19 103
105 0 204.88672 62.4175612 100.601252 0.19 104
106 0 204.902751 62.789981 100.310127 0.19 105
107 0 204.96441 63.0472511 100.003347 0.19 106
108 0 205.085282 63.3528754 99.7039246 0.19 107
109 0 205.336284 63.540044 99.3950945 0.19 108
110 0 205.524615 63.6934586 99.0728196 0.19 109
111 0 205.784176 63.8709547 98.7547478 0.19 110
112 0 205.924827 64.1458004 98.4363318 0.19 111
113 0 206.028748 64.3198363 98.0995421 0.19 112
114 0 206.13927 64.4693628 97.7572501 0.19 113
115 0 206.304764 64.6451303 97.4184684 0.19 114
116 0 206.627235 64.9231228 97.0969304 0.19 115
117 0 206.969915 65.0970215 96.7606319 0.19 116
118 0 207.211368 65.2298599 96.4113906 0.19 117
119 0 207.523869 65.3511131 96.0616724 0.19 118
120 0 207.751056 65.4680813 95.7053834 0.19 119
121 0 208.047834 65.5920321 95.3509657 0.19 120
122 0 208.238105 65.730048 94.9924095 0.19 121
123 0 208.437653 65.9121936 94.6380846 0.19 122
124 0 208.771578 66.2119407 94.3000414 0.19 123
125 0 209.09833 66.4324402 93.9569918 0.19 124
126 0 209.265601 66.6711185 93.6205688 0.19 125
127 0 209.36367 67.0538043 93.3220818 0.19 126
128 0 209.414588 67.4731569 93.0966612 0.19 127
129 0 209.392763 67.8569379 93.0532393 0.19 128
130 0 209.276046 68.2119685 93.1168035 0.19 129
131 0 209.023408 68.6327495 92.9526956 0.19 130
132 0 208.708972 69.0595013 92.7468761 0.19 131
133 0 208.345787 69.4362814 92.6445243 0.19 132
134 0 207.974609 69.7730873 92.5294406 0.19 133
135 0 207.62832 70.0393577 92.2748076 0.19 134
136 0 207.29114 70.3943855 92.0083824 0.19 135
137 0 206.957843 70.7052342 91.8193046 0.19 136
138 0 206.701715 70.9122585 91.5110984 0.19 137
139 0 206.601974 71.1133194 91.1592201 0.19 138
140 0 206.486962 71.3891797 90.775404 0.19 139
141 0 206.579522 71.5224367 90.3331787 0.25871 140
142 0 206.901436 71.5246032 89.7526112 0.506661 141
143 0 207.268552 71.4386488 89.3970708 0.19 142
144 0 207.521995 71.5173516 89.0492135 0.19 143
145 0 207.845988 71.7177564 88.7156536 0.19 144
146 0 208.083541 71.7209047 88.3660335 0.19 145
147 0 208.405665 71.7933228 88.027974 0.19 146
148 0 208.656852 71.873631 87.6892964 0.19 147
149 0 209.02239 71.9206972 87.3566999 0.19 148
150 0 209.392637 71.8488058 87.0180102 0.19 149
151 0 209.667344 71.8401835 86.6822604 0.19 150
152 0 210.059284 71.7667825 86.3521731 0.19 151
153 0 210.494134 71.8109822 86.0420514 0.19 152
154 0 210.94119 71.888749 85.7531572 0.19 153
155 0 211.385383 71.9513477 85.5051452 0.19 154
156 0 211.812744 71.9365286 85.3557242 0.19 155
157 0 212.248163 71.8216063 85.1327838 0.19 156
158 0 212.676329 71.752951 84.9514671 0.19 157
159 0 213.076025 71.5405959 84.9325295 0.19 158
160 0 213.501192 71.4636928 84.7471133 0.19 159
161 0 213.9297 71.3250336 84.5133295 0.19 160
162 0 214.349768 71.2497414 84.3342458 0.19 161
163 0 214.742507 71.0446826 84.3302318 0.19 162
164 0 215.154276 70.9949278 84.195299 0.19 163
165 0 215.559946 70.9332041 84.0951713 0.19 164
166 0 215.973245 70.7937215 83.9115552 0.19 165
167 0 216.377428 70.7014835 83.7972671 0.19 166
168 0 216.786942 70.5604376 83.6204939 0.19 167
169 0 217.185319 70.4937464 83.5405109 0.19 168
170 0 217.582873 70.4309677 83.4604806 0.19 169
171 0 217.989127 70.3060193 83.2841554 0.19 170
172 0 218.388635 70.257405 83.1711853 0.19 171
173 0 218.794226 70.2329643 82.9927764 0.19 172
174 0 219.192351 70.0923371 82.8662285 0.19 173
175 0 219.595891 70.0694588 82.6893034 0.19 174
176 0 219.992103 70.0246534 82.5800541 0.19 175
177 0 220.392504 69.9093885 82.4139242 0.19 176
178 0 220.783149 69.8678916 82.3592462 0.19 177
179 0 221.170375 69.8539955 82.3463494 0.19 178
180 0 221.556617 69.8492983 82.3474616 0 179
181 0 223.151664 69.7259552 81.7509759 0.19 180
182 0 223.544796 69.7488199 81.6791864 0.19 181
183 0 223.944401 69.7890802 81.5208058 0.19 182
184 0 224.340833 69.7636232 81.4079885 0.19 183
185 0 224.743338 69.6406981 81.2126973 0.19 184
186 0 225.142156 69.5446088 81.0729009 0.19 185
187 0 225.548082 69.3720745 80.8340287 0.19 186
188 0 225.954456 69.1955241 80.5905424 0.19 187
189 0 226.354943 69.0815132 80.4319124 0.19 188
190 0 226.760823 68.9074444 80.1853966 0.19 189
191 0 227.164618 68.7406354 79.9376394 0.19 190
192 0 227.5567 68.6540431 79.7739015 0.19 191
193 0 227.938483 68.5514015 79.5171116 0.19 192
194 0 228.277473 68.5683949 79.2440032 0.19 193
195 0 228.50738 68.5871834 78.971965 0.19 194
196 0 228.845581 68.5021145 78.7317762 0.19 195
197 0 229.218156 68.4631901 78.6171397 0.19 196
198 0 229.606733 68.4197859 78.5014904 0.19 197
199 0 230.008506 68.3177201 78.2572921 0.19 198
200 0 230.411975 68.2887793 77.9755389 0.19 199
201 0 230.81923 68.1663717 77.6661344 0.19 200
202 0 231.225689 68.0606888 77.3561151 0.19 201
203 0 231.626018 68.0986473 77.0729565 0.19 202
204 0 232.022716 68.1795675 76.8274683 0.19 203
205 0 232.416494 68.2463166 76.6684406 0.19 204
206 0 232.810187 68.3548479 76.4279361 0.19 205
207 0 233.202819 68.4766416 76.1600872 0 206
208 0 235.979698 67.5439521 74.8007343 0.19 207
209 0 236.133303 67.2711434 74.5219726 0.19 208
210 0 236.427355 66.972255 74.3180552 0.19 209
211 0 236.754737 66.7223474 74.0288612 0.19 210
212 0 237.044846 66.5237774 73.7164605 0.19 211
213 0 237.191366 66.4346335 73.4218112 0.19 212
214 0 237.344568 66.2426208 73.1578818 0.19 213
215 0 237.645798 66.0166858 73.0189785 0.19 214
216 0 237.997363 65.9173859 72.9146547 0.19 215
217 0 238.368717 65.8468669 72.7382454 0.19 216
218 0 238.753368 65.6136081 72.6192039 0.19 217
219 0 239.1401 65.3770171 72.4884686 0.19 218
220 0 239.521076 65.2986216 72.2662266 0.19 219
221 0 239.901837 65.1841623 72.0379881 0.19 220
222 0 240.275089 65.2014542 71.9379255 0.19 221
223 0 240.648204 64.9788201 71.8105593 0.19 222
224 0 241.003386 64.6984157 71.5817867 0.19 223
225 0 241.310671 64.3688255 71.3871869 0.19 224
226 0 241.489778 64.075291 71.0876725 0.19 225
227 0 241.712966 63.8112977 70.750504 0.19 226
228 0 241.821824 63.6174154 70.4067367 0.19 227
229 0 241.919596 63.5968619 70.0820132 0.19 228
230 0 242.10918 63.6147272 69.7632766 0.19 229
231 0 242.211013 63.5881904 69.4432815 0.19 230
232 0 242.332169 63.3777318 69.1127947 0.19 231
233 0 242.589659 63.0775003 68.8118664 0.19 232
234 0 242.863314 62.7102495 68.61119 0.19 233
235 0 243.045407 62.3450441 68.3716307 0.19 234
236 0 243.315733 61.9353209 68.2266105 0.19 235
237 0 243.565306 61.5160825 68.094157 0.19 236
238 0 243.666381 61.1176505 67.905794 0.19 237
239 0 243.720063 60.6717529 67.8482124 0.19 238
240 0 243.76919 60.2814688 67.6171694 0.19 239
241 0 243.863732 59.8934521 67.3578672 0.19 240
242 0 244.09982 59.4613128 67.1878499 0.19 241
243 0 244.342242 59.0210601 67.0051591 0.19 242
244 0 244.463791 58.6043062 66.6965506 0.19 243
245 0 244.590974 58.1464774 66.3327307 0.19 244
246 0 244.856226 57.546127 65.9291429 0.375318 245
247 2 245.157317 56.6792461 65.15497 0.19 246
248 2 245.283696 56.2772238 65.7828669 0.19 247
249 2 245.51999 55.7849904 66.114943 0.19 248
250 2 245.736358 55.3238523 66.2481078 0.19 249
251 2 245.784381 55.0529335 66.0826687 0.19 250
252 2 245.725222 55.0795626 65.8380076 0.19 251
253 2 245.504257 55.3162103 65.5787747 0.19 252
254 2 245.271555 55.8704458 65.3504541 0.19 253
255 2 245.157317 56.6792461 65.15497 0.19 254
256 2 244.95498 56.3691279 64.5977397 0.208144 255
257 2 244.933571 56.0057076 64.1690875 0.19 256
258 2 245.084255 55.6075707 63.8189334 0.19 257
259 2 245.201766 55.1679846 63.5770818 0.19 258
260 2 245.412249 54.7340859 63.275282 0.19 259
261 2 245.570196 54.2650833 62.9914024 0.19 260
262 2 245.846998 53.676887 62.8172449 0.19 261
263 2 246.156959 52.9892847 62.3543777 0.19 262
264 2 246.521681 52.5631128 62.4554324 0.19 263
265 2 246.890705 52.3269957 62.4349315 0.19 264
266 2 247.258831 52.0517531 62.2763379 0.19 265
267 2 247.631707 51.8567395 62.1979475 0.19 266
268 2 248.003392 51.5507167 62.1244626 0.19 267
269 2 248.379527 51.3354902 62.0611939 0.19 268
270 2 248.754482 50.9991992 61.9484952 0.19 269
271 2 249.133723 50.7136719 61.7533298 0.19 270
272 2 249.519274 50.5825078 61.6559058 0.19 271
273 2 249.907665 50.4755614 61.5621011 0.19 272
274 2 250.29778 50.2869262 61.3815054 0.19 273
275 2 250.691605 50.2124803 61.3075438 0.19 274
276 2 251.087543 50.1764382 61.2692884 0 275
277 2 252.681049 49.6847139 61.1833053 0.19 276
278 2 253.082824 49.6727442 61.0600463 0.19 277
279 2 253.485156 49.6451971 60.8152359 0.19 278
280 2 253.875548 49.4484659 60.4990731 0.19 279
281 2 254.226447 49.2599169 60.1675257 0.19 280
282 2 254.464598 49.2633508 59.859827 0.19 281
283 2 254.813285 49.3401732 59.5604935 0.19 282
284 2 255.19642 49.4385696 59.2634875 0.19 283
285 2 255.571348 49.527869 58.9649235 0.19 284
286 2 255.886377 49.5677608 58.6590764 0.19 285
287 2 256.029427 49.4681304 58.3328889 0.19 286
288 2 256.118001 49.5046265 58.0275971 0.19 287
289 2 256.224966 49.5921219 57.7298357 0.19 288
290 2 256.441936 49.6968145 57.4340076 0.19 289
291 2 256.557442 49.793468 57.1372874 0.19 290
292 2 256.672523 49.8579302 56.8356603 0.19 291
293 2 256.888329 49.8339093 56.5204757 0.19 292
294 2 256.978252 50.0603508 56.2423653 0.19 293
295 2 257.03307 50.1506089 55.9444281 0.19 294
296 2 257.094654 50.0754851 55.6225527 0.19 295
297 2 257.195776 50.1308381 55.3193629 0.19 296
298 2 257.424381 50.2518436 55.0249033 0.19 297
299 2 257.582128 50.4326689 54.739423 0.19 298
300 2 257.81395 50.7354755 54.471265 0.19 299
301 2 257.944645 50.8514915 54.1767645 0.19 300
302 2 258.093351 50.7815094 53.8556897 0.19 301
303 2 258.377581 50.8261123 53.5510354 0.19 302
304 2 258.657576 50.9087666 53.2522886 0.19 303
305 2 258.791689 50.9927756 52.9541196 0.19 304
306 2 258.902882 51.0505466 52.6524274 0.19 305
307 2 259.090545 51.0292424 52.3398475 0.19 306
308 2 259.123157 50.7929497 51.9969624 0.19 307
309 2 259.001063 50.4808845 51.6444179 0.19 308
310 2 258.977953 50.1606478 51.2920009 0.19 309
311 2 258.998475 49.8877977 50.9469743 0.19 310
312 2 259.050271 49.7664689 50.6229592 0.19 311
313 2 259.174186 49.5706025 50.289077 0.19 312
314 2 259.460306 49.4836311 49.9695726 0.19 313
315 2 259.776053 49.3163991 49.6399463 0.19 314
316 2 259.998854 49.2838511 49.3290974 0.19 315
317 2 260.341082 49.2558163 49.019612 0.19 316
318 2 260.731939 49.1079363 48.695277 0.19 317
319 2 261.129498 49.0801892 48.3885517 0.19 318
320 2 261.501297 49.5374927 48.5278111 0.19 319
321 2 261.870489 49.9662552 48.7389978 0.19 320
322 2 262.24229 50.3953959 48.8660567 0.19 321
323 2 262.617399 50.7621228 48.9587448 0.19 322
324 2 263.000367 50.9391683 49.029069 0.19 323
325 2 263.383183 51.0912733 49.1339929 0.19 324
326 2 263.758733 51.3565516 49.3644085 0.19 325
327 2 264.142314 51.5933399 49.5716215 0.19 326
328 2 264.557232 51.6324252 49.5815498 0.198728 327
329 2 265.029105 51.4960034 49.3867353 0.204608 328
330 2 265.612751 51.4200457 49.1395102 0.36965 329
331 2 266.496295 51.2195099 48.8676508 0.19 330
332 2 266.408811 51.4491038 48.4860902 0.19 331
333 2 266.607303 51.7522186 48.3299267 0.19 332
334 2 266.923639 51.9240393 48.1477007 0.19 333
335 2 267.28145 52.0226202 48.0246222 0.19 334
336 2 267.653083 52.1208081 47.8130959 0.19 335
337 2 268.017197 52.200373 47.5664674 0.19 336
338 2 268.344305 52.2229174 47.3013133 0.19 337
339 2 268.567311 52.0910311 47.0140955 0.387964 338
340 2 268.886267 52.073701 46.7809432 0.506478 339
341 2 269.226511 52.0342946 46.6291829 0.410736 340
342 2 269.541548 51.900906 46.3785591 0.431291 341
343 2 269.738123 51.9108759 46.1125114 0.498873 342
344 2 270.005427 51.9859635 45.8519986 0.493093 343
345 2 270.215526 52.0774044 45.5929018 0.506371 344
346 2 270.570225 52.1873801 45.3616316 0.405128 345
347 2 271.027506 52.2991499 45.1809851 0.19 346
348 2 271.656939 52.4880294 44.8403765 0.19 347
349 2 271.562361 52.4062429 44.5244317 0.19 348
350 2 271.753006 52.1885604 44.2065132 0.19 349
351 2 272.009906 51.9888499 43.8965227 0.19 350
352 2 272.180658 51.9813113 43.6118675 0.19 351
353 2 272.424906 52.0667399 43.3475062 0.19 352
354 2 272.58385 52.1949598 43.0851233 0.19 353
355 2 272.8035 52.3997815 42.8397353 0.19 354
356 2 272.898416 52.746953 42.6096024 0.19 355
357 2 272.954083 52.9715147 42.3583016 0 356
358 2 274.868609 56.6498849 43.3612796 0.19 357
359 2 274.889669 56.4012033 43.0330313 0.19 358
360 2 274.909713 56.2982892 42.7286618 0.19 359
361 2 274.930794 56.1301801 42.4146721 0.19 360
362 2 274.951083 56.1283177 42.1279803 0.19 361
363 2 274.971615 56.1825441 41.8510014 0 362
364 2 277.250723 51.5847155 43.2647677 0.19 363
365 2 277.262093 51.6293377 42.9806252 0.19 364
366 2 277.274303 51.6212865 42.6887123 0.19 365
367 2 277.287478 51.4533413 42.3716852 0.19 366
368 2 277.300895 51.3742513 42.0698259 0.441304 367
369 2 277.314861 51.205864 41.7543175 0.19 368
370 2 277.329346 51.1988102 41.4657023 0.19 369
371 2 277.344552 51.2463431 41.1866319 0.19 370
372 2 276.424971 61.9463811 43.7003107 0 358
373 2 276.415572 62.4212307 43.7831679 0.504194 372
374 2 276.402385 62.8887345 43.8762037 0.498943 373
375 2 276.378152 63.3386073 44.0016008 0.485424 374
376 2 276.32502 63.7450801 44.2150791 0.410021 375
377 2 276.215667 64.1593337 44.3904829 0.19 376
378 2 275.966879 64.6436522 44.3634734 0.19 377
379 2 275.710055 65.1245093 44.337816 0.19 378
380 2 275.566587 65.526408 44.5194396 0.19 379
381 2 275.419168 65.9037514 44.7523749 0.19 380
382 2 275.146832 66.2895764 44.9316985 0.19 381
383 2 274.875211 66.6363089 45.1983752 0.19 382
384 2 274.750834 66.9772562 45.5081387 0.19 383
385 2 274.67547 67.3143539 45.8323896 0.19 384
386 2 271.97946 53.2279077 45.3128419 0.19 348
387 2 272.273754 53.8509368 45.5053147 0.19 386
388 2 272.452203 54.4483535 45.5008352 0.19 387
389 2 272.691078 55.0231362 45.4981424 0.19 388
390 2 272.832771 55.5123942 45.6644231 0.19 389
391 2 273.039452 56.0108789 45.8076307 0.19 390
392 2 273.132875 56.485462 45.9617685 0.19 391
393 2 273.214656 56.9182964 46.2036459 0.19 392
394 2 273.388348 57.3579659 46.4184602 0.19 393
395 2 273.442129 57.7205601 46.7139466 0.19 394
396 2 273.451968 57.9922565 47.0303501 0.19 395
397 2 273.450255 58.0723031 47.3289921 0.19 396
398 2 266.516264 50.7351341 48.7954898 0.19 331
399 2 266.496295 51.2195099 48.8676508 0.19 398
400 2 266.774069 50.9690668 49.2728306 0.19 399
401 2 266.935922 51.1083733 49.5474386 0.19 400
402 2 266.784484 51.3629226 49.5783342 0.19 401
403 2 266.574763 51.5293309 49.3475914 0.19 402
404 2 266.496295 51.2195099 48.8676508 0.19 403
405 2 261.195949 48.652876 48.1447477 0.19 319
406 2 261.298263 48.1918853 48.0163691 0.19 405
407 2 261.515823 47.7200272 47.9397573 0.19 406
408 2 261.647488 47.2451011 47.8992222 0.19 407
409 2 261.802035 46.7748001 47.9180564 0.236957 408
410 2 262.110628 46.3216716 48.0789997 0.332444 409
411 2 262.470691 45.9965555 48.3100392 0.22713 410
412 2 262.854688 45.5550649 48.5437022 0.506612 411
413 2 257.549094 47.4158491 61.7680447 0 277
414 2 257.577535 47.1544495 61.4154264 0.408073 413
415 2 257.612378 47.009611 61.0887798 0.381564 414
416 2 257.671864 46.7137332 60.756138 0.374165 415
417 2 257.79069 46.3483552 60.4594045 0.19 416
418 2 258.061994 45.9252003 60.2743816 0.19 417
419 2 245.550793 52.9817976 62.0525494 0.19 263
420 2 245.086919 52.8465592 61.7431026 0.19 419
421 2 244.691057 52.8396828 61.4848645 0.19 420
422 2 244.343437 52.8465319 61.3151424 0.19 421
423 2 244.068871 52.8745324 61.0610474 0.19 422
424 2 243.968988 52.8471786 60.765077 0.31254 423
425 2 243.948463 52.6322905 60.4309748 0.42216 424
426 2 244.006624 52.4106686 60.0916122 0.455812 425
427 2 243.847019 52.3510684 59.7747891 0.506615 426
428 2 243.042412 55.2760129 69.2442346 0 247
429 2 243.276243 54.8791698 69.5208464 0.19 428
430 2 243.378698 54.720671 69.8333857 0.19 429
431 2 243.447086 54.7730089 70.1765279 0.19 430
432 2 243.541416 54.7259614 70.505951 0.19 431
433 2 243.751189 54.6657779 70.8327914 0.19 432
434 2 243.917014 54.685687 71.1717832 0.19 433
435 2 244.197614 54.4512695 71.4750755 0.19 434
436 2 244.506174 54.3770888 71.8009544 0.19 435
437 2 244.778638 54.0575418 72.094143 0.19 436
438 2 244.918001 53.8253303 72.4013102 0.19 437
439 2 248.717035 47.6244432 76.3439428 0 438
440 2 248.420169 47.646501 75.9981871 0.19 439
441 2 248.217984 47.5415086 75.6333035 0.19 440
442 2 247.930889 47.5627149 75.2880003 0.19 441
443 2 247.661037 47.5826159 74.9428841 0.19 442
444 2 247.525342 47.469596 74.5768527 0.19 443
445 2 247.41093 47.475219 74.2287346 0.19 444
446 2 247.213784 47.4600214 73.8787392 0.19 445
447 2 247.121191 47.2576161 73.4989478 0.45914 446
448 2 247.064411 47.0364698 73.115597 0.19 447
449 2 247.012655 46.9508726 72.7533903 0.19 448
450 2 246.924229 46.7727923 72.3774387 0.19 449
451 2 246.73856 46.7035999 72.0210049 0.19 450
452 2 246.652836 46.5299234 71.6466787 0.19 451
453 2 246.610653 46.4624168 71.289124 0.19 452
454 2 246.579682 46.293953 70.9160036 0.19 453
455 2 246.560475 46.2436993 70.5634588 0.19 454
456 2 246.543714 46.1231905 70.2029702 0.19 455
457 2 246.545693 46.202594 69.882809 0.19 456
458 2 246.578333 46.4245856 69.6051464 0.19 457
459 2 246.683242 46.874206 69.413384 0.19 458
460 2 246.950797 47.3342185 69.3509279 0.19 459
461 2 247.254275 47.7379234 69.2793795 0.19 460
462 2 247.504051 47.9664645 69.0509386 0.298793 461
463 2 247.584531 48.1161439 68.7638129 0.38599 462
464 2 247.583728 48.2006975 68.4494941 0.363077 463
465 2 247.508267 48.1693525 68.1116057 0.258695 464
466 2 247.310184 48.380818 67.8130839 0.19 465
467 2 247.152807 48.3848337 67.4809774 0.19 466
468 2 246.906543 48.5778695 67.1814371 0.19 467
469 2 246.70503 49.0172596 66.9206117 0.19 468
470 2 246.703558 49.4796103 66.6603293 0.19 469
471 2 246.886231 49.7714822 66.3715955 0.19 470
472 2 246.78596 49.8160554 66.0743637 0.19 471
473 2 246.961779 49.7703884 65.7850232 0.19 472
474 2 247.240779 49.988832 65.6100421 0.19 473
475 2 247.51248 50.048289 65.6075701 0.19 474
476 2 247.673846 50.0146159 65.7803732 0.19 475
477 2 247.508043 49.986425 65.9991766 0.19 476
478 2 247.222004 50.0572245 66.1686007 0.19 477
479 2 246.886231 49.7714822 66.3715955 0.19 478
480 3 206.243764 71.5118633 89.6726304 0.452005 142
481 3 205.750221 71.5105497 89.5542577 0.348745 480
482 3 205.340478 71.5316133 89.3021235 0.19 481
483 3 204.951823 71.487303 89.0449898 0.19 482
484 3 204.546248 71.6124059 88.9333874 0.19 483
485 3 204.135919 71.6587227 88.8544853 0.463461 484
486 3 203.728688 71.6855818 88.7556212 0.402702 485
487 3 203.335821 71.7328165 88.5648174 0.19 486
488 3 202.923975 71.7417795 88.4753475 0.46227 487
489 3 202.504059 71.7354286 88.4259919 0.484974 488
490 3 202.079698 71.7215357 88.3963148 0.485599 489
491 3 201.651124 71.7005745 88.3861422 0.464619 490
492 3 201.2155 71.6662555 88.4153794 0.19 491
493 3 200.764259 71.599359 88.5439899 0.19 492
494 3 200.327482 71.5640208 88.5730849 0.463937 493
495 3 199.895549 71.5395838 88.5625873 0.484388 494
496 3 199.465107 71.5167803 88.5334924 0.482475 495
497 3 199.035634 71.4883743 88.4887137 0.456903 496
498 3 198.608413 71.4419223 88.4159497 0.387499 497
499 3 198.188075 71.3472123 88.275495 0.318778 498
500 3 197.739901 71.4065994 88.3497567 0.388406 499
501 3 197.298895 71.4175946 88.3580067 0.460474 500
502 3 196.859557 71.4090895 88.3426341 0.493277 501
503 3 196.419534 71.3911388 88.3228367 0.491197 502
504 3 195.977149 71.3650236 88.3136045 0.465885 503
505 3 195.529619 71.3246163 88.3407433 0.399759 504
506 3 195.070634 71.2503946 88.4667461 0.19 505
507 3 194.621409 71.1984914 88.4936781 0.455126 506
508 3 194.174816 71.1389596 88.4842776 0.4582 507
509 3 193.72791 71.0352968 88.4650616 0.19 508
510 3 193.279161 70.8078623 88.4527952 0.19 509
511 3 192.823131 70.6510804 88.5031969 0.28152 510
512 3 192.384614 70.5420987 88.3439677 0.19 511
513 3 191.94165 70.2934949 88.2116262 0.19 512
514 3 191.499499 70.0849872 88.0426705 0.19 513
515 3 191.037478 70.0344206 88.0956736 0.19 514
516 3 190.580558 69.8309789 88.0693358 0.19 515
517 3 190.125026 69.7066128 88.0066356 0.48345 516
518 3 189.67255 69.5737185 87.8815551 0.372213 517
519 3 189.228554 69.3368584 87.6059309 0.19 518
520 3 188.951918 69.4305244 87.2268376 0.370141 519
521 3 188.834854 69.5543592 86.8625535 0.19 520
522 3 188.737047 69.7281575 86.5046084 0.19 521
523 3 188.537082 70.0214611 86.1499553 0.19 522
524 3 188.47482 70.2608439 85.8018253 0.19 523
525 3 188.464937 70.581499 85.4649193 0.19 524
526 3 188.471902 70.794097 85.1219457 0.19 525
527 3 188.158665 71.1231446 84.7667019 0.19 526
528 3 187.971026 71.3140722 84.4108826 0.19 527
529 3 187.697923 71.453394 84.0463706 0.19 528
530 3 187.509814 71.6206129 83.6914538 0.19 529
531 3 187.195797 71.8791552 83.3357528 0.19 530
532 3 186.879693 72.0211904 82.9722312 0.19 531
533 3 186.689301 72.1310424 82.6166723 0.19 532
534 3 186.410667 72.214724 82.2538497 0.19 533
535 3 186.209713 72.2994806 81.8979727 0.19 534
536 3 185.862005 72.3660252 81.5307944 0.19 535
537 3 185.465013 72.4256102 81.1601854 0.19 536
538 3 188.1317 70.4560366 84.7766845 0.19 526
539 3 187.895936 70.1239147 84.5042872 0.19 538
540 3 187.511366 69.7693735 84.4113905 0.19 539
541 3 187.066182 69.4930346 84.472334 0.19 540
542 3 186.604557 69.1703943 84.4366761 0.19 541
543 3 186.139163 68.93913 84.3355429 0.19 542
544 3 185.674356 68.6193427 84.1038674 0.19 543
545 3 185.202931 68.2538162 83.9233966 0.19 544
546 3 184.733725 67.94677 83.6794367 0.19 545
547 3 184.269382 67.4470178 83.1660374 0.19 546
548 3 184.160462 67.1022427 82.8322181 0.19 547
549 3 183.933878 66.7272725 82.5373472 0.19 548
550 3 183.833915 66.3270514 82.3921166 0.19 549
551 3 183.77469 65.9230495 82.2786424 0.19 550
552 3 183.711229 65.5334523 82.1110819 0.19 551
553 3 183.576877 65.0891403 82.0890129 0.19 552
554 3 183.269213 64.6711828 81.8775324 0.19 553
555 3 183.498263 67.5034047 83.2507799 0.19 547
556 3 182.91386 67.4204609 83.1199826 0.19 555
557 3 182.401289 67.4958619 83.0524472 0.19 556
558 3 181.910521 67.4477087 82.9903081 0.19 557
559 3 181.426186 67.2913294 82.9095925 0.19 558
560 3 180.956137 67.35855 82.7949036 0.19 559
561 3 180.490717 67.3587172 82.5431549 0.19 560
562 3 180.021007 67.2546631 82.2857764 0.19 561
563 3 179.55403 67.3320365 82.17348 0.19 562
564 3 179.08048 67.3097466 82.1068129 0.19 563
565 3 178.603415 67.2329399 82.0584154 0.19 564
566 3 178.122301 67.0927078 82.0191891 0.19 565
567 3 177.63248 66.8168991 81.9893158 0.19 566
568 3 177.145377 66.6279353 82.0026457 0.19 567
569 3 176.652354 66.4065965 82.1116626 0.19 568
570 3 176.15685 66.1045263 82.119857 0.19 569
571 3 175.669465 65.9216639 82.0975273 0.19 570
572 3 175.182538 65.7460197 82.0607146 0.19 571
573 3 174.687987 65.4722921 82.0110722 0.19 572
574 3 174.202819 65.3310329 81.9600086 0.19 573
575 3 173.722636 65.2516653 81.8945112 0.19 574
576 3 173.247771 65.2249996 81.7872934 0.19 575
577 3 172.783618 65.2940794 81.569252 0.19 576
578 3 172.329501 65.4925433 81.4064319 0.19 577
579 3 171.873756 65.6510687 81.1527484 0.19 578
580 3 171.424544 65.8912452 80.9387521 0.19 579
581 3 170.959364 65.978607 80.9142532 0.19 580
582 3 170.505652 66.1710787 80.7472374 0.19 581
583 3 170.034609 66.1836831 80.6357698 0.19 582
584 3 169.553291 66.0931442 80.5077374 0.19 583
585 3 169.057737 65.8724572 80.2742871 0.19 584
586 3 168.565454 65.6991832 80.1080793 0.19 585
587 3 168.064383 65.4627372 79.8818304 0.19 586
588 3 167.574557 65.3245231 79.7751421 0.19 587
589 3 167.088762 65.2074954 79.7200882 0.19 588
590 3 166.602816 65.0544851 79.700046 0.19 589
591 3 166.16251 65.2144073 79.7524177 0.19 590
592 3 165.757742 65.4620964 79.9487464 0.19 591
593 3 165.411202 65.7637115 80.1531936 0.19 592
594 3 165.199149 66.1375618 80.2354195 0.19 593
595 3 164.857446 66.5121435 80.2582025 0.19 594
596 3 164.465404 66.8694368 80.262055 0.19 595
597 3 164.050094 67.1711577 80.2689132 0.19 596
598 3 163.613488 67.3202706 80.3042757 0.19 597
599 3 163.185936 67.5135181 80.4393501 0.19 598
600 3 162.748319 67.6509885 80.471722 0.19 599
601 3 162.325053 67.9158087 80.46823 0.19 600
602 3 161.901893 68.1662463 80.4440348 0.19 601
603 3 161.463041 68.2432294 80.3943478 0.19 602
604 3 161.02661 68.2645789 80.3035049 0.19 603
605 3 160.622632 68.1792525 80.472895 0.19 604
606 3 160.290727 68.0528105 80.74622 0.19 605
607 3 160.139527 67.90973 81.0699736 0.19 606
608 3 160.007142 67.7204935 81.4083995 0.19 607
609 3 159.75347 67.4103267 81.7407515 0.19 608
610 3 159.621129 67.273449 82.0878383 0.19 609
611 3 159.472566 67.2868931 82.4385351 0.19 610
612 3 159.545152 67.163429 82.801383 0.19 611
613 3 159.51861 67.308642 83.1648594 0.19 612
614 3 159.311173 67.5311079 83.517656 0.19 613
615 3 166.296402 58.2358241 83.561308 0 614
616 3 166.44947 58.4561549 83.9366113 0.19 615
617 3 166.239988 58.5032868 84.2778553 0.19 616
618 3 165.951935 58.5954134 84.6172467 0.19 617
619 3 165.736019 58.5571012 84.9549158 0.19 618
620 3 165.387835 58.4562164 85.2797371 0.19 619
621 3 188.749028 69.1043828 87.8149251 0.397871 519
622 3 188.275805 68.783664 87.9120106 0.453136 621
623 3 187.798026 68.5030491 88.0631739 0.395865 622
624 3 187.325818 68.1318372 88.0988076 0.19 623
625 3 186.85251 67.7538616 88.1235816 0.19 624
626 3 186.373072 67.4507837 88.2310016 0.19 625
627 3 185.899216 67.076334 88.2076671 0.19 626
628 3 185.428611 66.7220275 88.0984641 0.19 627
629 3 184.943047 66.398205 88.2189396 0.372538 628
630 3 184.4516 65.9442621 88.3685145 0.371459 629
631 3 183.964215 65.4893818 88.4065977 0.19 630
632 3 183.475437 65.0600544 88.438087 0.19 631
633 3 182.981719 64.712456 88.5609293 0.323853 632
634 3 182.489433 64.2728426 88.576588 0.19 633
635 3 181.994889 63.792592 88.5667836 0.19 634
636 3 181.495368 63.285919 88.5873719 0.19 635
637 3 180.986052 62.743459 88.7240995 0.19 636
638 3 180.477629 62.2324759 88.8214983 0.488658 637
639 3 179.961782 61.7444635 89.0417271 0.335968 638
640 3 179.448349 61.4066458 89.312701 0.506588 639
641 3 178.960547 61.0790056 89.0342122 0.19 640
642 3 178.466637 60.8185816 88.899647 0.41784 641
643 3 177.961645 60.4413318 88.8101521 0.19 642
644 3 177.450787 60.0786456 88.7416102 0.19 643
645 3 176.936525 59.8774318 88.6910503 0.19 644
646 3 176.396495 59.7136862 88.6440587 0.19 645
647 3 175.781988 59.5005208 88.5898987 0.19 646
648 3 174.98707 59.2105882 88.1553638 0.506597 647
649 3 175.036943 59.6386739 87.5981205 0.19 648
650 3 175.071175 59.8422787 87.1648739 0.19 649
651 3 175.105058 59.9156314 86.777213 0.19 650
652 3 175.153606 59.8228543 86.4018548 0.19 651
653 3 175.277252 59.7964428 86.0440058 0.19 652
654 3 175.581601 59.7016469 85.6980682 0.19 653
655 3 175.888486 59.6924357 85.3591396 0.19 654
656 3 175.990879 59.5744742 85.0025941 0.19 655
657 3 176.001089 59.5557043 84.6467197 0.19 656
658 3 175.910833 59.5102126 84.2842017 0.19 657
659 3 175.641417 59.7189804 83.9239571 0.19 658
660 3 174.186307 58.6474388 87.704375 0.19 648
661 3 173.609946 58.4321042 87.2912578 0.19 660
662 3 173.16189 58.3170628 86.8939284 0.19 661
663 3 172.872349 58.1549711 86.5056381 0.19 662
664 3 172.964731 58.1854242 86.1555432 0.19 663
665 3 173.020492 58.2553042 85.8059492 0.19 664
666 3 174.539315 59.7764937 88.1812216 0.19 648
667 3 174.078809 60.1164859 88.2118195 0.19 666
668 3 173.601128 60.2102529 88.285287 0.19 667
669 3 173.115362 60.2260073 88.5122794 0.19 668
670 3 172.640334 60.3619715 88.801024 0.19 669
671 3 172.17572 60.4793346 88.6395429 0.19 670
672 3 171.715336 60.6793028 88.7116744 0.19 671
673 3 171.260502 60.9047266 88.739184 0.19 672
674 3 170.797943 61.0154065 88.7557949 0.19 673
675 3 170.343117 61.1921399 88.8154228 0.19 674
676 3 169.877892 61.2447515 88.9834511 0.19 675
677 3 169.425576 61.4001555 89.1070201 0.19 676
678 3 168.96488 61.4446831 89.3147948 0.19 677
679 3 168.517774 61.5938768 89.4931571 0.19 678
680 3 168.072532 61.7289407 89.465367 0.19 679
681 3 167.639993 61.9453032 89.599759 0.19 680
682 3 167.217261 62.188998 89.674192 0.19 681
683 3 166.797665 62.3288194 89.7653984 0.19 682
684 3 166.421392 62.5648278 90.0004886 0.19 683
685 3 166.130373 62.8576738 90.2566169 0.19 684
686 3 166.046871 63.2230683 90.4310906 0.19 685
687 3 166.045668 63.6926088 90.3028426 0.19 686
688 3 166.072951 64.1985756 90.0721754 0.19 687
689 3 166.811697 67.0039186 89.8991987 0 688
690 3 166.879015 67.4388162 89.9575526 0.19 689
691 3 166.968653 67.8667064 90.0518722 0.19 690
692 3 167.125827 68.2725234 90.2563827 0.19 691
693 3 167.475009 68.7292145 90.3893174 0.19 692
694 3 167.873745 69.1908832 90.5317204 0.19 693
695 3 168.230359 69.6160003 90.7748076 0.19 694
696 3 168.423814 70.0373087 90.9432704 0.19 695
697 3 168.60739 70.4335169 91.1892787 0.19 696
698 3 168.935376 70.8693487 91.3756524 0.19 697
699 3 169.250211 71.278773 91.6394483 0.19 698
700 3 169.393027 71.6814017 91.8276648 0.19 699
701 3 169.469915 72.0386783 92.114388 0.19 700
702 3 169.530035 72.3782504 92.4055421 0.19 701
703 3 169.604595 72.7106561 92.6123295 0.311039 702
704 3 169.730756 72.9278666 92.9289712 0.19 703
705 3 170.005071 72.9191584 93.2930678 0.19 704
706 3 170.266383 72.7315511 93.6672208 0.19 705
707 3 170.377671 72.6701637 94.0379335 0.19 706
708 3 170.457055 72.7837064 94.4115038 0.19 707
709 3 170.552629 72.8578402 94.7852079 0.19 708
710 3 170.765471 73.0774258 95.1696748 0.19 709
711 3 170.835771 73.2764612 95.5420427 0.19 710
712 3 170.801166 73.3277304 95.9025386 0.19 711
713 3 170.631409 73.3936578 96.2526855 0.19 712
714 3 170.558514 73.272846 96.6049296 0.19 713
715 3 170.551233 73.3930925 96.9649994 0.19 714
716 3 170.564241 73.5489089 97.3255044 0.19 715
717 3 170.570993 73.5708505 97.6814638 0.19 716
718 3 173.083494 60.0052192 89.1382878 0.19 670
719 3 173.537961 59.7626256 89.4485779 0.19 718
720 3 173.989833 59.4268941 89.647594 0.19 719
721 3 174.454339 59.1331988 89.5717318 0.19 720
722 3 174.96097 59.3167124 89.2527703 0.506603 721
723 3 174.98707 59.2105882 88.1553638 0.506597 722
724 3 174.053138 58.698101 89.8799354 0.304846 721
725 3 173.786099 58.4451793 90.2090161 0.37599 724
726 3 173.402826 58.2298406 90.5321848 0.19 725
727 3 172.908006 57.9560583 90.2047226 0.19 726
728 3 172.419187 57.805949 89.9786498 0.19 727
729 3 171.922474 57.5946132 90.0224312 0.19 728
730 3 171.419509 57.2867455 90.0637376 0.19 729
731 3 170.925429 57.0764529 90.2182254 0.422253 730
732 3 170.438663 56.923982 90.3267288 0.505558 731
733 3 169.954098 56.7430533 90.5390618 0.467108 732
734 3 169.472624 56.5187431 90.7549754 0.19 733
735 3 168.992152 56.1884452 90.8784445 0.19 734
736 3 168.54057 55.9128842 91.1135051 0.19 735
737 3 168.138251 55.5708836 91.3855376 0.303066 736
738 3 167.881221 55.3972087 91.6981869 0.33626 737
739 3 167.507345 55.3099943 92.0130766 0.351684 738
740 3 167.101148 55.3643115 92.339192 0.503608 739
741 3 166.676857 55.3261934 92.654644 0.506615 740
742 3 166.209737 55.3686137 92.2596998 0.506591 741
743 3 165.74288 55.4107779 91.8649614 0.19 742
744 3 165.33652 55.293781 91.4783263 0.19 743
745 3 164.990408 55.0178575 91.1001592 0.19 744
746 3 164.85927 54.6884568 90.7896516 0.19 745
747 3 164.85875 54.3138529 90.6280256 0.19 746
748 3 165.02166 53.9423495 90.4960374 0.19 747
749 3 165.087508 53.5825768 90.259124 0.19 748
750 3 165.164502 53.2115321 90.0692318 0.19 749
751 3 165.358936 52.8810444 89.7769155 0.19 750
752 3 165.446783 52.5524487 89.4314356 0.19 751
753 3 165.553387 52.231054 89.0726204 0.19 752
754 3 165.822227 51.9286353 88.7253638 0.19 753
755 3 165.301198 55.3491751 92.0575229 0.19 743
756 3 164.861101 55.3563096 92.1373971 0.19 755
757 3 164.432496 55.4793882 92.2296218 0.19 756
758 3 164.002881 55.4595591 92.4255133 0.19 757
759 3 163.573066 55.3982967 92.6162585 0.19 758
760 3 163.138504 55.3512499 92.6891482 0.19 759
761 3 162.43283 55.6320894 92.3850471 0.35388 760
762 3 161.891209 55.7643218 92.1660742 0.19 761
763 3 161.429412 55.8353224 92.2032732 0.19 762
764 3 161.001655 56.0262425 92.229276 0.19 763
765 3 160.579967 56.1414485 92.2642682 0.19 764
766 3 160.175772 56.3265151 92.3855259 0.19 765
767 3 159.758554 56.4560763 92.360763 0.19 766
768 3 159.340745 56.688267 92.2073143 0.19 767
769 3 158.919093 56.7910766 92.1102342 0.19 768
770 3 158.008172 56.3993799 91.6348261 0.19 769
771 3 157.114821 55.4451141 91.8025171 0.19 770
772 3 156.887445 55.1988162 91.2285222 0.19 771
773 3 156.518251 54.9742997 90.8156184 0.19 772
774 3 156.118233 54.9130526 90.5769267 0.19 773
775 3 155.708665 54.9774262 90.3103532 0.19 774
776 3 155.325751 55.1799677 90.1267134 0.19 775
777 3 154.973108 55.3278734 89.8332887 0.19 776
778 3 154.741877 55.513899 89.512953 0.19 777
779 3 154.424535 55.8472744 89.1858453 0.19 778
780 3 156.475997 55.0763189 91.8397206 0.19 771
781 3 156.077694 54.8017028 92.0403919 0.19 780
782 3 155.915012 54.4414238 92.3014778 0.19 781
783 3 155.829873 54.1216156 92.5919202 0.19 782
784 3 155.739199 54.0076665 92.911549 0.19 783
785 3 155.523613 54.0564872 93.2413002 0.19 784
786 3 155.329114 53.99722 93.5612855 0.19 785
787 3 155.352201 53.8652121 93.8915322 0.19 786
788 3 155.587669 53.601273 94.2243648 0.19 787
789 3 155.851786 53.4042391 94.5673414 0.19 788
790 3 155.959998 53.1265678 94.8863821 0.19 789
791 3 156.019173 52.9756612 95.215688 0.19 790
792 3 156.060092 52.874044 95.5486372 0.19 791
793 3 156.095866 52.7943297 95.8826772 0.19 792
794 3 156.13501 52.7317867 96.2167956 0.19 793
795 3 156.189736 52.6995884 96.5506218 0.19 794
796 3 156.288532 52.7421348 96.8840915 0.19 795
797 3 156.505117 52.9794194 97.2178581 0.19 796
798 3 156.585435 53.2934103 97.4554707 0.19 797
799 3 156.583697 53.5879248 97.7782282 0.19 798
800 3 156.447504 53.8289415 98.1180805 0.19 799
801 3 156.410875 53.9553102 98.4654799 0.19 800
802 3 156.416097 54.1778019 98.8348983 0.19 801
803 3 157.485729 55.224061 92.2920309 0.19 771
804 3 157.754546 54.9066265 92.5460757 0.19 803
805 3 157.799556 54.5654131 92.8275382 0.19 804
806 3 157.669831 54.3452603 93.1254797 0.19 805
807 3 157.630554 54.1213562 93.4376615 0.19 806
808 3 157.643459 54.1538631 93.7867728 0.19 807
809 3 157.663959 54.1339253 94.1311387 0.19 808
810 3 158.308972 57.3188775 92.6700018 0.19 769
811 3 157.822244 57.7496239 93.079507 0.19 810
812 3 157.331827 58.2019992 93.3909537 0.19 811
813 3 156.707795 58.8176416 93.5581264 0.19 812
814 3 156.633827 58.9438397 92.9910663 0.19 813
815 3 156.531302 59.0383909 92.5527433 0.19 814
816 3 156.318869 59.1160406 92.1542075 0.19 815
817 3 156.22489 59.1960289 91.7861615 0.19 816
818 3 156.176265 59.277559 91.4296606 0.19 817
819 3 156.144738 59.3608605 91.077527 0.19 818
820 3 156.118264 59.4472274 90.726968 0.19 819
821 3 156.089072 59.5402165 90.3768925 0.19 820
822 3 156.045393 59.6490114 90.0268796 0.19 821
823 3 155.960112 59.7976394 89.6766187 0.19 822
824 3 155.763707 60.0490937 89.3253739 0.19 823
825 3 155.648472 60.165087 88.9688655 0.19 824
826 3 155.512041 60.1710381 88.6015421 0.19 825
827 3 155.653402 60.0022769 88.2436221 0.19 826
828 3 155.852217 59.8031435 87.8883077 0.19 827
829 3 155.943668 59.6873134 87.5312027 0.19 828
830 3 156.029119 59.4462252 87.1643672 0.19 829
831 3 156.254056 59.1737974 86.8064962 0.19 830
832 3 156.476586 58.9095436 86.4495604 0.19 831
833 3 156.550149 58.6996684 86.0866257 0.19 832
834 3 156.605805 58.6693572 85.737983 0.19 833
835 3 156.706786 58.6937367 85.4013503 0.19 834
836 3 156.530894 58.6750189 85.0538602 0.19 835
837 3 156.338655 58.5231739 84.7282172 0.19 836
838 3 155.99558 58.4205222 84.4789461 0.19 837
839 3 155.596779 58.192191 84.4346033 0.19 838
840 3 155.222612 58.066312 84.6151207 0.19 839
841 3 154.918008 58.0365103 84.8881268 0.19 840
842 3 154.794683 58.1895759 85.2143463 0.19 841
843 3 156.10747 59.2031267 93.5206348 0.19 813
844 3 155.70482 59.6062801 93.4752202 0.19 843
845 3 155.473002 60.0378631 93.3652465 0.19 844
846 3 155.160247 60.4350176 93.3800248 0.19 845
847 3 154.827908 60.7999515 93.5260457 0.19 846
848 3 154.495493 61.1855899 93.5892045 0.19 847
849 3 154.203128 61.5816727 93.6240718 0.19 848
850 3 154.030127 61.9864114 93.6579274 0.19 849
851 3 153.758868 62.3897403 93.6771915 0.19 850
852 3 154.024331 62.8733447 93.5098202 0.19 851
853 3 154.115925 63.3222219 93.4436857 0.19 852
854 3 154.078466 63.7665065 93.3694457 0.19 853
855 3 153.828109 64.2322077 93.1697952 0.19 854
856 3 153.501372 64.6867155 93.0064746 0.19 855
857 3 153.139146 65.1756109 92.718377 0.19 856
858 3 152.76539 65.6801008 92.3856927 0.19 857
859 3 153.313838 61.9932267 93.7071885 0.19 851
860 3 152.862418 61.7186639 93.5000319 0.19 859
861 3 152.435396 61.6327615 93.2916495 0.19 860
862 3 152.044135 61.5753559 93.2674754 0.19 861
863 3 151.712801 61.4996117 93.4425052 0.19 862
864 3 151.501003 61.4255539 93.6769201 0.19 863
865 3 151.172841 61.3656294 93.8514321 0.19 864
866 3 150.789175 61.3552972 93.8270869 0.19 865
867 3 150.379092 61.3917619 93.6190426 0.19 866
868 3 156.677987 59.0813878 94.1589973 0.19 813
869 3 156.533905 59.3546923 94.6126872 0.19 868
870 3 156.487508 59.6031872 95.0125387 0.19 869
871 3 156.431293 59.747681 95.3563091 0.19 870
872 3 156.287556 60.0144773 95.6404517 0.19 871
873 3 156.267605 60.3657792 95.7882616 0.19 872
874 3 156.312624 60.7457627 95.8923616 0.19 873
875 3 156.428082 61.1269643 96.0020005 0.19 874
876 3 156.689441 61.4828973 96.1725444 0.19 875
877 3 156.90387 61.740401 96.4800051 0.19 876
878 3 157.22664 61.835791 96.8284123 0.19 877
879 3 156.975923 61.4659709 97.3370207 0.19 878
880 3 156.888692 61.3304358 97.7508344 0.19 879
881 3 156.858239 61.3801934 98.140573 0.19 880
882 3 156.798215 61.3495135 98.4961682 0.19 881
883 3 156.631 61.2976324 98.8305595 0.19 882
884 3 156.582695 61.2832061 99.1765903 0.19 883
885 3 156.58788 61.3825242 99.5403929 0.19 884
886 3 156.597871 61.3850705 99.8897914 0.19 885
887 3 157.063098 62.3566376 97.371337 0.19 878
888 3 157.034237 62.7815571 97.6929231 0.19 887
889 3 157.071204 63.1289858 98.0622299 0.19 888
890 3 157.153707 63.4302667 98.4486138 0.19 889
891 3 157.307366 63.672055 98.8400305 0.19 890
892 3 157.221308 63.7611563 99.194588 0.19 891
893 3 157.202308 63.9030963 99.5603701 0.39492 892
894 3 157.175773 63.9279261 99.9107565 0.454782 893
895 3 157.100456 63.9567918 100.255856 0.19 894
896 3 156.8874 64.1154999 100.602826 0.19 895
897 3 162.904386 55.2258466 93.2257139 0.262656 760
898 3 162.837751 55.1674145 93.6487134 0.19 897
899 3 162.848298 55.193477 94.0360028 0.19 898
900 3 162.923706 55.4066238 94.4300625 0.19 899
901 3 163.085805 55.6804335 94.8301121 0.19 900
902 3 163.443315 55.950922 95.2404185 0.19 901
903 3 163.86597 56.1219423 95.6297928 0.19 902
904 3 164.290028 55.9983933 95.946736 0.19 903
905 3 164.713485 55.9235435 96.171873 0.19 904
906 3 165.122552 55.791472 96.485068 0.19 905
907 3 165.469852 55.5214181 96.8122991 0.19 906
908 3 165.674416 55.3138341 97.14598 0.19 907
909 3 165.922612 55.0460367 97.4807395 0.19 908
910 3 166.033816 54.923442 97.8197676 0.19 909
911 3 166.101394 54.9095728 98.1665741 0.19 910
912 3 166.175388 55.0766711 98.5340863 0.19 911
913 3 166.287258 55.2613155 98.9059378 0.19 912
914 3 166.074182 55.2912441 99.2286945 0.19 913
915 3 165.742698 55.3142395 99.5389823 0.19 914
916 3 165.378435 55.4695064 99.8619581 0.19 915
917 3 165.00785 55.6144235 100.182914 0.19 916
918 3 164.649923 55.5991876 100.484352 0.19 917
919 3 164.359387 55.5265568 100.783504 0.19 918
920 3 164.257395 55.4411832 101.096371 0.19 919
921 3 164.2256 55.3503448 101.413349 0.19 920
922 3 164.216811 55.2570101 101.730661 0.19 921
923 3 166.506304 55.3444393 92.9977976 0.19 741
924 3 166.608309 55.5122819 93.3796175 0.19 923
925 3 166.58683 55.6163197 93.7428916 0.284902 924
926 3 166.409058 55.8475017 94.1023354 0.404606 925
927 3 166.303699 56.1403877 94.4689541 0.19 926
928 3 166.120234 56.4501895 94.8153612 0.19 927
929 3 166.075948 56.7891629 95.1381241 0.19 928
930 3 166.079865 57.1600169 95.3654078 0.19 929
931 3 166.104412 57.5123636 95.6762679 0.19 930
932 3 173.729825 58.1784046 90.9161938 0.19 726
933 3 173.91232 58.1121921 91.2891596 0.19 932
934 3 174.148065 58.0728316 91.6676953 0.19 933
935 3 174.205746 58.0597023 92.035664 0.19 934
936 3 174.160104 58.1686637 92.4053306 0.19 935
937 3 173.955694 58.1839207 92.7565424 0.19 936
938 3 173.881821 58.2955084 93.123576 0.19 937
939 3 173.85048 58.2877842 93.4836497 0.19 938
940 3 173.843787 58.2598174 93.84268 0.19 939
941 3 173.867707 58.2900947 94.2064228 0.19 940
942 3 173.958173 58.5150259 94.5865277 0.19 941
943 3 174.189979 58.8311247 94.975593 0.19 942
944 3 174.31334 59.1652109 95.3402101 0.19 943
945 3 174.438508 59.5230839 95.6610302 0.19 944
946 3 174.676928 59.9341286 95.8762042 0.19 945
947 3 174.778095 60.3133353 96.1319468 0.19 946
948 3 174.831141 60.7110714 96.3041322 0.19 947
949 3 174.863074 61.0890485 96.5308411 0.19 948
950 3 174.892606 61.4961574 96.6606225 0.19 949
951 3 179.42779 61.4118793 89.6780154 0.19 640
952 3 179.409001 61.5332587 90.0515777 0.19 951
953 3 179.378995 61.5728338 90.4192027 0.19 952
954 3 179.332692 61.6825052 90.7907315 0.19 953
955 3 179.231292 61.6528113 91.1493851 0.19 954
956 3 178.999729 61.5668193 91.4960166 0.19 955
957 3 178.913988 61.5246397 91.8546025 0.19 956
958 3 178.914118 61.597451 92.2261415 0.19 957
959 3 179.006643 61.5383837 92.5937938 0.19 958
960 3 179.309711 61.401928 92.9681988 0.19 959
961 3 179.675575 61.0944348 93.3332472 0.19 960
962 0 207.680986 66.5983402 84.4040842 0 142
963 0 207.718769 66.3256951 84.0428135 0.19 962
964 0 207.754149 66.0587364 83.6844404 0.19 963
965 0 207.787512 65.8118478 83.3299624 0.19 964
966 0 207.819734 65.6209938 82.9819237 0.19 965
967 0 207.852997 65.5796373 82.6470543 0.19 966
968 0 170.526959 38.9650605 92.1578601 0.19 14
969 0 169.990997 39.3227633 92.2178384 0.19 968
970 0 169.589411 39.4827997 92.3757794 0.19 969
971 0 169.367064 39.7363728 92.5120284 0.19 970
972 0 169.558674 39.9591978 92.7673795 0.19 971
973 0 169.911443 40.030081 92.9665725 0.19 972
974 0 170.327408 39.9871207 93.2554815 0.19 973
975 0 170.768306 39.8521679 93.5397741 0.19 974
976 0 171.221453 39.5552439 93.7209803 0.19 975
977 0 171.682031 39.2748768 93.6485084 0.19 976
978 0 171.403998 39.1610137 93.2207 0.19 977
979 0 171.303478 38.8721362 92.7465555 0.19 978
980 0 171.270211 38.4254888 92.1310477 0.19 979
981 0 172.148996 38.9099168 93.6509419 0.19 977
982 0 173.109632 38.4060327 92.9968406 0.19 981
983 2 274.6279 60.3055678 47.1517692 0.19 -1
984 2 274.458945 60.6910986 47.3821063 0.19 983
985 2 274.144473 61.1021765 47.4913424 0.19 984
986 2 273.775868 61.5079399 47.5456511 0.19 985
987 2 273.389452 61.8730421 47.55656 0.19 986
988 2 273.002766 62.1224302 47.4922588 0.19 987
989 2 272.606753 62.4194455 47.5963138 0.19 988
990 2 272.224086 62.7377852 47.6505769 0.19 989
991 2 271.873103 62.9570416 47.6665941 0.19 990
992 2 271.594535 63.3260008 47.6884272 0.19 991
993 2 271.508626 63.7748264 47.6946005 0.19 992
994 2 271.537059 64.2850957 47.6205761 0.19 993
995 2 271.696507 64.7849209 47.6021236 0.19 994
996 2 271.743105 65.1634036 47.8039411 0.19 995
997 2 271.750538 65.4545917 48.0794526 0.19 996
998 2 271.753891 65.6087773 48.3560658 0.19 997
999 2 271.776525 65.8991324 48.6297454 0.19 998
1000 2 271.868859 66.2772444 48.8250637 0.19 999
1001 2 272.131259 66.6644293 49.0698137 0.19 1000
1002 2 272.463069 67.0929903 49.2367222 0.19 1001
1003 2 272.812247 67.5209173 49.4034642 0.19 1002
1004 2 273.143623 67.9092612 49.6488285 0.19 1003
1005 2 273.424339 68.3091642 49.8499086 0.19 1004
1006 2 273.549769 68.6640353 50.1222281 0.19 1005
1007 3 158.440446 51.6936146 90.1382769 0.19 -1
1008 3 158.418348 51.3995579 90.4515019 0.19 1007
1009 3 158.366396 51.2970272 90.7806896 0.19 1008
1010 3 158.205625 51.3559372 91.1164556 0.19 1009
1011 3 158.156373 51.3203549 91.4519666 0.19 1010
1012 3 158.141127 51.2259095 91.7840011 0.19 1011
1013 3 158.116444 51.0491928 92.1060869 0.19 1012
1014 3 158.04583 51.0960064 92.447268 0.19 1013
1015 3 157.813432 51.0722539 92.7660523 0.19 1014
1016 3 150.861937 62.9190175 92.7227971 0.19 -1
1017 3 150.761752 62.9438626 93.0794749 0.19 1016
1018 3 150.538985 63.0847138 93.4352721 0.19 1017
1019 3 150.309582 63.1570024 93.7845253 0.19 1018
1020 3 150.229001 63.3259978 94.1571409 0.19 1019
1021 3 150.1417 63.4325787 94.5227126 0.19 1020
1022 3 149.935717 63.6755815 94.887861 0.19 1021
1023 3 149.737054 63.9722783 95.2528015 0.19 1022
1024 3 149.67519 64.2923625 95.6166801 0.19 1023
1025 3 149.610113 64.6311926 95.9378174 0.19 1024
1026 3 149.399435 65.0050343 96.1312893 0.19 1025
1027 3 149.181367 65.3649062 96.3840514 0.19 1026
1028 3 149.056885 65.7419414 96.5821421 0.19 1027
1029 3 148.846187 66.0919238 96.8787939 0.19 1028
1030 3 148.65332 66.4345372 97.2041058 0.19 1029
1031 3 148.596048 66.7809696 97.5173845 0.19 1030
1032 3 148.532392 67.1566064 97.7277804 0.19 1031
1033 3 148.340424 67.5139723 98.0028636 0.19 1032
1034 3 148.134487 67.8786304 98.2543116 0.19 1033
1035 3 148.01197 68.2828641 98.3716218 0.19 1034
1036 3 147.788861 68.7059268 98.4310544 0.19 1035
1037 3 147.626781 70.5482527 98.1854302 0 1036
1038 3 147.706202 70.9839294 98.2110355 0.19 1037
1039 3 147.802642 71.4237919 98.2253418 0.19 1038
1040 3 147.950301 71.8744413 98.2070651 0.19 1039
1041 3 148.234573 72.3533613 98.1023403 0.19 1040
1042 3 148.527034 72.8008026 98.1054696 0.19 1041
1043 3 148.678604 73.2345277 98.1541653 0.19 1042
1044 3 148.781271 73.6481641 98.2660622 0.19 1043
1045 3 148.878451 74.0150105 98.5216645 0.19 1044
1046 3 149.142509 74.6474417 98.48617 0.19 1045
1047 3 149.203291 74.9167552 98.6927089 0.19 1046
1048 3 149.030067 74.7723146 98.949216 0.19 1047
1049 3 148.791016 74.2521695 99.2857924 0.19 1048
1050 3 148.690106 73.8880545 99.2907934 0.19 1049
1051 3 148.689532 73.7492261 99.0023613 0.19 1050
1052 3 148.878451 74.0150105 98.5216645 0.19 1051
1053 3 149.039074 75.2692586 99.573588 0.19 1048
1054 3 148.874003 75.6285564 100.030261 0.19 1053
1055 3 148.657773 75.8952931 100.420749 0.19 1054
1056 3 148.461041 76.0228996 100.781387 0.19 1055
1057 3 148.436274 76.2578676 101.151237 0.19 1056
1058 3 148.468543 76.5274873 101.52195 0.19 1057
1059 3 159.501051 48.9618433 93.3799648 0.19 -1
1060 3 159.230179 49.1709697 93.7163622 0.19 1059
1061 3 159.075134 49.2716551 94.0522638 0.19 1060
1062 3 158.852111 49.4372749 94.3885617 0.19 1061
1063 3 158.720968 49.5158094 94.7240257 0.19 1062
1064 3 158.521761 49.6590505 95.0600239 0.19 1063
1065 3 158.436285 49.693254 95.394522 0.19 1064
1066 3 176.289091 62.3395513 97.4979216 0.19 -1
1067 3 176.726948 62.8333735 97.5560191 0.19 1066
1068 3 177.119187 63.3211994 97.6114706 0.19 1067
1069 3 177.375303 63.7893996 97.6606806 0.19 1068
1070 3 177.725558 64.2684546 97.7225481 0.19 1069
1071 3 178.038139 64.7360392 97.8006943 0.19 1070
1072 3 178.144537 65.1585071 97.9153155 0.19 1071
1073 3 178.126094 65.5217861 98.1513918 0.19 1072
1074 3 178.409284 65.9250566 98.4079323 0.19 1073
1075 3 178.812832 66.3796433 98.5515103 0.19 1074
1076 3 179.260327 66.8407447 98.6704951 0.19 1075
1077 3 179.72046 67.27172 98.8275352 0.19 1076
1078 3 180.175652 67.6080649 99.1216518 0.19 1077
1079 3 180.622086 67.8003736 99.4581685 0.19 1078
1080 3 181.073496 68.0875077 99.8168125 0.19 1079
1081 3 153.0696 62.3540396 100.055778 0.19 -1
1082 3 153.046036 62.4472318 100.412996 0.19 1081
1083 3 152.937397 62.3242121 100.731519 0.19 1082
1084 3 153.025375 61.9717253 101.032043 0.19 1083
1085 3 153.026098 61.5292339 101.302958 0.19 1084
1086 3 152.973275 61.0565795 101.543707 0.19 1085
1087 3 152.847908 60.5832653 101.726566 0.19 1086
1088 3 152.558563 60.1383404 101.768441 0.19 1087
