# Supplementary material for: Communication from Learned to Innate Olfactory Processing Centers Is Required for Memory Retrieval in Drosophila
Source: Neuron. 2018 Nov 7;100(3):651–668.e8. doi: 10.1016/j.neuron.2018.08.037 (PMC6226615; doi:10.1016/j.neuron.2018.08.037)
Supplement: Data S1. SWC Files Containing the EM and Light Microscopy Reconstructions of the Different Neurons Used in This Study [file mmc5.zip › Light_PD2a1_cell1_JRC_SS16059-20160624_19_A4-Aligned63xScale_c0.swc]

# SWC format file
# based on specifications at http://research.mssm.edu/cnic/swc.html
# Created by nat::write.neuron.swc
# PointNo Label X Y Z Radius Parent 
1 1 171.097406 35.2762595 87.3031748 0.19 -1
2 0 171.332672 35.370845 87.6407207 0.19 1
3 0 171.336844 35.5975756 87.9454358 0.19 2
4 0 171.147618 35.8842864 88.1498555 0.19 3
5 0 171.073707 36.1767262 88.4592215 0.19 4
6 0 171.070956 36.466181 88.8109707 0.19 5
7 0 171.165194 36.7415914 89.1841678 0.19 6
8 0 171.47802 36.9784069 89.5785864 0.19 7
9 0 171.88141 37.0611685 89.9655285 0.19 8
10 0 172.314154 37.1209171 90.3539828 0.19 9
11 0 172.745474 37.2659559 90.7540329 0.19 10
12 0 173.16351 37.2899618 91.1387436 0.19 11
13 0 173.52344 37.2663092 91.5127912 0.19 12
14 0 173.724444 37.2216567 91.8700926 0.19 13
15 0 173.98044 37.2210809 92.2381235 0.19 14
16 0 174.090799 37.3172206 92.6054359 0.19 15
17 0 174.195715 37.3163364 92.9595086 0.19 16
18 0 174.413883 37.3289709 93.3255734 0.19 17
19 0 174.51084 37.4246487 93.6909168 0.19 18
20 0 174.611498 37.4090502 94.0412977 0.19 19
21 0 174.83102 37.3790295 94.4003083 0.19 20
22 0 174.939439 37.3643717 94.7499546 0.19 21
23 0 175.061539 37.4645049 95.1153868 0.19 22
24 0 175.343861 37.4875225 95.4847309 0.19 23
25 0 175.622281 37.5181835 95.8534537 0.19 24
26 0 175.731569 37.6503113 96.2183307 0.19 25
27 0 175.804376 37.7232053 96.5701364 0.19 26
28 0 175.929098 37.9232012 96.9422189 0.19 27
29 0 176.249391 38.1540963 97.3349066 0.19 28
30 0 176.644957 38.3000215 97.7209171 0.19 29
31 0 177.068739 38.5702683 98.1228138 0.19 30
32 0 177.504103 38.8870982 98.5280344 0.19 31
33 0 177.944454 39.2174653 98.9310368 0.19 32
34 0 178.38701 39.5399951 99.3280209 0.19 33
35 0 178.830297 39.8233708 99.7137394 0.19 34
36 0 179.272571 39.9947966 100.076521 0.19 35
37 0 179.717511 40.2862268 100.433834 0.19 36
38 0 180.16572 40.6306824 100.753356 0.19 37
39 0 180.620693 41.0117824 100.970705 0.19 38
40 0 181.07231 41.3308218 101.223879 0.19 39
41 0 181.526067 41.5402069 101.39177 0.19 40
42 0 181.977979 41.7864059 101.610802 0.19 41
43 0 182.433532 41.9444175 101.733083 0.19 42
44 0 182.88955 42.104628 101.853165 0.19 43
45 0 183.342259 42.3573227 102.063402 0.19 44
46 0 183.797728 42.5768584 102.216239 0.19 45
47 0 184.250923 42.9091045 102.44009 0.19 46
48 0 184.708504 43.3038147 102.607674 0.19 47
49 0 185.157198 43.6499821 102.832851 0.19 48
50 0 185.599844 43.9056644 102.998198 0.19 49
51 0 186.019585 44.2467084 103.250003 0.19 50
52 0 186.391394 44.6230498 103.50226 0.19 51
53 0 186.642612 45.0173132 103.674519 0.19 52
54 0 187.014402 45.3914674 103.912331 0.19 53
55 0 187.434003 45.7234462 104.125184 0.19 54
56 0 187.876916 45.946694 104.20152 0.19 55
57 0 188.331283 46.2015215 104.203861 0.19 56
58 0 188.775958 46.5424098 104.402957 0.19 57
59 0 189.21625 46.9114992 104.673927 0.19 58
60 0 189.654586 47.2781532 104.966453 0.19 59
61 0 190.091544 47.6081171 105.254106 0.19 60
62 0 190.526883 47.8296709 105.507352 0.19 61
63 0 190.966029 48.1983906 105.686839 0.19 62
64 0 191.397999 48.5680851 105.933157 0.19 63
65 0 191.821552 48.9082151 106.176279 0.19 64
66 0 192.227308 49.1590468 106.3431 0.19 65
67 0 192.585201 49.4966698 106.582351 0.19 66
68 0 192.824077 49.8617874 106.815374 0.19 67
69 0 193.18416 50.2943188 106.97685 0.19 68
70 0 193.587486 50.7195797 107.18197 0.19 69
71 0 194.007732 51.1688394 107.314684 0.19 70
72 0 194.432406 51.590417 107.455473 0.19 71
73 0 194.858681 52.0173993 107.418353 0.19 72
74 0 195.280935 52.2734963 107.376836 0.19 73
75 0 195.701976 52.5544167 107.260569 0.19 74
76 0 196.12124 52.9725829 107.194534 0.19 75
77 0 196.535409 53.4595695 107.045287 0.19 76
78 0 196.932214 53.9124963 106.860051 0.19 77
79 0 197.282621 54.2009461 106.644089 0.19 78
80 0 197.51961 54.4581536 106.411968 0.19 79
81 0 197.871629 54.8339961 106.201165 0.19 80
82 0 198.263955 55.1297189 105.986181 0.19 81
83 0 198.670819 55.4907802 105.781571 0.19 82
84 0 199.074814 55.7148825 105.562464 0.19 83
85 0 199.463735 55.8836018 105.337479 0.19 84
86 0 199.810701 56.0253722 105.109951 0.19 85
87 0 200.046854 56.1442873 104.881391 0.19 86
88 0 200.392167 56.2569185 104.697476 0.19 87
89 0 200.774079 56.3401995 104.606048 0.19 88
90 0 201.174712 56.4459576 104.471281 0.19 89
91 0 201.577836 56.5488205 104.390898 0.19 90
92 0 201.988004 56.7235969 104.23931 0.19 91
93 0 202.398487 57.0174323 104.099119 0.19 92
94 0 202.80199 57.197664 104.010634 0.19 93
95 0 203.204918 57.4230279 103.839492 0.19 94
96 0 203.593364 57.7988803 103.652997 0.19 95
97 0 203.938708 58.186444 103.448514 0.19 96
98 0 204.168883 58.4657424 103.208272 0.19 97
99 0 204.490953 58.81991 102.983767 0.19 98
100 0 204.807152 59.1008646 102.743503 0.19 99
101 0 205.011537 59.4823298 102.50292 0.19 100
102 0 205.281687 59.8614495 102.264462 0.19 101
103 0 205.463566 60.1259805 101.996179 0.19 102
104 0 205.706983 60.4468194 101.737707 0.19 103
105 0 205.827065 60.6573503 101.447389 0.19 104
106 0 205.906766 60.8747302 101.150647 0.19 105
107 0 205.986076 61.2217809 100.868737 0.19 106
108 0 206.104071 61.568712 100.585875 0.19 107
109 0 206.336083 61.7874718 100.289774 0.19 108
110 0 206.472457 61.99508 99.9803067 0.19 109
111 0 206.600277 62.3038576 99.6800611 0.19 110
112 0 206.798143 62.5481092 99.3718711 0.19 111
113 0 206.814608 62.8685881 99.0572215 0.19 112
114 0 207.008278 63.1190559 98.7414448 0.19 113
115 0 207.119065 63.4451805 98.426042 0.19 114
116 0 207.199836 63.6984897 98.0959942 0.19 115
117 0 207.269736 64.033259 97.7719296 0.19 116
118 0 207.336993 64.3086314 97.4373102 0.19 117
119 0 207.403581 64.6991314 97.1128167 0.19 118
120 0 207.470988 65.118449 96.7880162 0.19 119
121 0 207.539581 65.5086779 96.4566298 0.19 120
122 0 207.609228 65.782058 96.1102479 0.19 121
123 0 207.678777 66.1073362 95.7669632 0.19 122
124 0 207.746517 66.3292431 95.4115892 0.19 123
125 0 207.807428 66.5624581 95.0558972 0.19 124
126 0 207.848652 66.9319791 94.7112736 0.19 125
127 0 207.837754 67.3231102 94.3664281 0.19 126
128 0 207.689246 67.6411422 94.0123449 0.19 127
129 0 207.581686 67.7272763 93.6482955 0.19 128
130 0 207.332453 67.9307313 93.3101225 0.19 129
131 0 207.020535 67.9757919 93.0116904 0.19 130
132 0 206.662105 68.1814315 92.8688163 0 131
133 0 205.588942 69.5159692 92.165623 0.19 132
134 0 205.504232 69.6249375 91.7969243 0.19 133
135 0 205.262517 69.7261197 91.4253215 0.19 134
136 0 204.958803 69.8140958 91.0646356 0.19 135
137 0 204.628993 69.8702729 90.7399827 0.19 136
138 0 204.286367 69.8444367 90.5128553 0.19 137
139 0 204.000203 69.7222343 90.180049 0.19 138
140 0 203.830526 69.6598773 89.8251941 0.19 139
141 0 203.543541 69.4775117 89.4551 0.19 140
142 0 203.203525 69.2736442 89.1155521 0.19 141
143 0 202.826782 69.1282462 88.8842787 0.19 142
144 0 202.455338 68.9109722 88.558514 0.19 143
145 0 202.890832 68.6249838 88.4721324 0.19 144
146 0 203.339343 68.4240492 88.300649 0.19 145
147 0 203.773112 68.3625742 88.232368 0.19 146
148 0 204.206088 68.3622297 88.1701083 0.19 147
149 0 204.652597 68.4060981 88.023884 0.19 148
150 0 205.082349 68.4055669 87.975157 0.19 149
151 0 205.506738 68.3428564 87.9480541 0.19 150
152 0 205.933021 68.1382787 87.8894592 0.19 151
153 0 206.37274 67.9555036 87.7470973 0.19 152
154 0 206.791177 67.8636347 87.7369733 0.19 153
155 0 207.191625 67.7540037 87.8242573 0.19 154
156 0 207.622786 67.6170923 87.7226686 0.19 155
157 0 208.042951 67.5680857 87.6898099 0.19 156
158 0 208.460229 67.5420124 87.6705327 0.19 157
159 0 208.880957 67.4971466 87.6242145 0.19 158
160 0 209.315663 67.3732885 87.484235 0.19 159
161 0 209.728608 67.299379 87.468708 0.19 160
162 0 210.12402 67.1870323 87.5420982 0.19 161
163 0 210.553132 67.0259297 87.4141747 0.19 162
164 0 210.976816 66.9093639 87.3159602 0.19 163
165 0 211.412894 66.7078339 87.1320241 0.19 164
166 0 211.832305 66.4763997 87.0356803 0.19 165
167 0 212.251665 66.3567734 86.9456512 0.19 166
168 0 212.686594 66.2181694 86.7566097 0.19 167
169 0 213.110502 66.1822688 86.6352717 0.19 168
170 0 213.545315 66.2032505 86.4454671 0.19 169
171 0 213.967658 66.1785326 86.3196004 0.19 170
172 0 214.399962 66.0741604 86.1175824 0.19 171
173 0 214.820171 66.0493085 85.9893878 0.19 172
174 0 215.250029 66.070935 85.7932872 0.19 173
175 0 215.669597 66.0395436 85.6516692 0.19 174
176 0 216.101724 65.9163052 85.4100604 0.19 175
177 0 216.531454 65.8442523 85.1755046 0.19 176
178 0 216.946924 65.6314309 85.027908 0.19 177
179 0 217.367358 65.445664 84.8387397 0.19 178
180 0 217.772059 65.3699152 84.7630182 0.19 179
181 0 218.172913 65.3225331 84.7127844 0.19 180
182 0 218.577944 65.2503257 84.6262494 0.19 181
183 0 218.999328 65.0753571 84.4059989 0.19 182
184 0 219.421234 64.8917904 84.174329 0.19 183
185 0 219.830461 64.7857454 84.0394654 0.19 184
186 0 220.245189 64.645471 83.8553034 0.19 185
187 0 220.646664 64.6006919 83.7761017 0.19 186
188 0 221.045786 64.6008429 83.7117316 0.19 187
189 0 221.45059 64.6403682 83.5873779 0.19 188
190 0 221.842816 64.6361137 83.5851071 0.19 189
191 0 222.224698 64.5771786 83.6915298 0.19 190
192 0 222.618903 64.5161885 83.685039 0.19 191
193 0 223.027986 64.3867981 83.5480759 0.19 192
194 0 223.429059 64.3266719 83.4803136 0.19 193
195 0 223.831328 64.2696787 83.4024979 0.19 194
196 0 224.244604 64.1530589 83.2255849 0.19 195
197 0 224.650249 64.1258549 83.1080823 0.19 196
198 0 225.060879 64.154735 82.9212449 0.19 197
199 0 225.468119 64.1395128 82.7812819 0.19 198
200 0 225.88613 64.058396 82.5367076 0.19 199
201 0 226.301973 64.0929656 82.2769592 0.19 200
202 0 226.714635 64.1452292 82.0435492 0.19 201
203 0 227.121163 64.1331139 81.9031775 0.19 202
204 0 227.534762 64.0369517 81.7038647 0.19 203
205 0 227.940125 64.0189017 81.5792194 0.19 204
206 0 228.348598 64.054179 81.393474 0.19 205
207 0 228.754351 64.0409027 81.2602436 0.19 206
208 0 229.168928 63.959496 81.0349468 0.19 207
209 0 229.578589 63.9847617 80.8260389 0.19 208
210 0 229.980539 64.0014267 80.7240404 0.19 209
211 0 230.382665 64.0197401 80.6165008 0.19 210
212 0 230.79239 64.0531081 80.3855434 0.19 211
213 0 231.208246 63.9935533 80.0996628 0.19 212
214 0 231.620035 64.0336615 79.8092415 0.19 213
215 0 232.030553 64.0695373 79.5239669 0.19 214
216 0 232.442742 63.9920098 79.2585803 0.19 215
217 0 232.846456 63.9731837 79.0863982 0.19 216
218 0 233.252821 63.9896676 78.8276482 0.19 217
219 0 233.663642 63.9121382 78.5247075 0.19 218
220 0 234.070211 63.9134367 78.2159124 0.19 219
221 0 234.477965 63.8486682 77.894607 0.19 220
222 0 234.878628 63.9047654 77.5831866 0.19 221
223 0 235.275679 63.9925426 77.2739509 0.19 222
224 0 235.671056 64.0554704 76.9613964 0.19 223
225 0 236.06685 64.0132637 76.6366434 0.19 224
226 0 236.451098 64.0796037 76.3232713 0.19 225
227 0 236.819003 64.180306 76.0133546 0.19 226
228 0 237.15109 64.2771843 75.7025071 0.19 227
229 0 237.393997 64.3302931 75.3856029 0.19 228
230 0 237.407017 64.2574776 75.051685 0.19 229
231 0 237.56871 64.2435387 74.7256655 0.19 230
232 0 237.658717 64.1415908 74.388229 0.19 231
233 0 237.751867 64.114839 74.0597198 0.19 232
234 0 237.942404 64.0034573 73.7209871 0.19 233
235 0 238.026347 63.9694009 73.3912866 0.19 234
236 0 238.090085 63.8484676 73.051038 0.19 235
237 0 238.184015 63.7948261 72.7209526 0.19 236
238 0 238.404867 63.6273419 72.3812496 0.19 237
239 0 238.582033 63.4626432 72.0544228 0.19 238
240 0 238.880802 63.4212956 71.7779348 0.19 239
241 0 239.226451 63.3448873 71.5873024 0.19 240
242 0 239.587514 63.1621184 71.2918249 0.19 241
243 0 239.937999 62.9876528 70.9625317 0.19 242
244 0 240.243508 62.9513804 70.6387378 0.19 243
245 0 240.440094 62.9088029 70.3098871 0.19 244
246 0 240.729096 62.6998008 69.9588069 0.19 245
247 0 241.017642 62.4284098 69.6049721 0.19 246
248 0 241.214414 62.1429886 69.2667515 0.19 247
249 0 241.510684 61.8726067 68.9783625 0.19 248
250 0 241.825943 61.6791595 68.8261005 0.19 249
251 0 242.104307 61.3826848 68.6590973 0.19 250
252 0 242.243877 61.1333326 68.3732583 0.19 251
253 0 242.38202 61.0098083 68.0577428 0.19 252
254 0 242.66303 60.7808141 67.7092379 0.19 253
255 0 242.996812 60.5653507 67.3561345 0.19 254
256 0 243.348553 60.5020569 67.0232904 0.19 255
257 0 243.708 60.4395139 66.6904896 0.19 256
258 2 244.071321 60.2270191 66.3359811 0.19 257
259 2 244.437174 59.8624603 65.9591985 0.19 258
260 2 244.796098 59.5922362 65.2746612 0.19 259
261 2 245.21069 59.4442384 65.1339551 0.19 260
262 2 245.669675 59.159616 64.8522689 0.19 261
263 2 246.267648 58.8246228 64.5238871 0.19 262
264 2 246.431716 58.3040685 64.8000824 0.19 263
265 2 246.382753 57.9354584 64.8129348 0.19 264
266 2 246.447145 57.8091787 64.6477817 0.19 265
267 2 246.325817 58.1778782 64.5177061 0.19 266
268 2 246.267648 58.8246228 64.5238871 0.19 267
269 2 246.633817 58.9252802 64.0252904 0.19 268
270 2 247.003049 58.941025 63.6377338 0.19 269
271 2 247.373332 58.7999715 63.2749151 0.19 270
272 2 247.745691 58.7324304 62.9469361 0.19 271
273 2 248.118402 58.5807909 62.625796 0.19 272
274 2 248.491796 58.5637844 62.3623757 0.19 273
275 2 248.860929 58.5718479 62.1915025 0.19 274
276 2 249.215511 58.6182577 61.9399451 0.19 275
277 2 249.528821 58.6543909 61.6535525 0.19 276
278 2 249.730542 58.6195 61.3425466 0.19 277
279 2 250.023339 58.8398251 61.0685878 0.19 278
280 2 250.31097 58.9761987 60.7795741 0.19 279
281 2 250.492847 59.0648498 60.4819442 0.19 280
282 2 250.747376 59.0945125 60.1760944 0.19 281
283 2 250.938546 58.9926655 59.8510968 0.19 282
284 2 251.255266 59.0157419 59.5535933 0.19 283
285 2 251.620804 59.0826303 59.2807999 0.19 284
286 2 252.00507 59.1543054 59.0545267 0.19 285
287 2 252.394695 59.1948924 58.9430228 0.19 286
288 2 252.786852 59.2384534 58.831999 0.19 287
289 2 253.181261 59.3219501 58.6074901 0.19 288
290 2 253.571355 59.4184797 58.339112 0.19 289
291 2 253.944755 59.5127667 58.0526039 0.19 290
292 2 254.270949 59.586169 57.7555889 0.19 291
293 2 254.47091 59.59815 57.4452172 0.19 292
294 2 254.734706 59.4558584 57.1084435 0.19 293
295 2 254.914892 59.3599831 56.7786767 0.19 294
296 2 255.180982 59.1094178 56.4234075 0.19 295
297 2 255.384645 58.7966457 56.0576745 0.19 296
298 2 255.712251 58.4629718 55.6891535 0.19 297
299 2 256.072804 58.1198589 55.3200171 0.19 298
300 2 256.405261 57.7707449 54.9519947 0.19 299
301 2 256.617998 57.4147472 54.5879014 0.19 300
302 2 256.900685 57.0544041 54.2367358 0.19 301
303 2 257.108778 56.6806117 53.9176292 0.19 302
304 2 257.425904 56.2805254 53.6837065 0.19 303
305 2 257.753704 55.9143678 53.37543 0.19 304
306 2 257.989456 55.5727883 53.0535994 0.19 305
307 2 258.341853 55.2799481 52.7673213 0.19 306
308 2 258.730649 55.1044446 52.598013 0.19 307
309 2 259.140647 54.8647452 52.373197 0.19 308
310 2 259.5505 54.6845981 52.2341169 0.19 309
311 2 259.968634 54.3768069 52.0368531 0.19 310
312 2 260.383629 53.9986771 51.9480345 0.19 311
313 2 260.805365 53.7424679 51.6523662 0.19 312
314 2 261.244702 53.2395806 51.1415125 0.19 313
315 2 261.391072 53.2037557 50.8238985 0.19 314
316 2 261.672171 53.0319459 50.483362 0.19 315
317 2 261.943228 52.9248986 50.1366992 0.19 316
318 2 262.071133 52.6683811 49.719981 0.19 317
319 2 262.54678 52.4012817 49.1947205 0.19 318
320 2 262.912318 53.1572022 49.2370706 0.19 319
321 2 263.29042 53.693189 49.1658786 0.19 320
322 2 263.675609 53.9583061 49.1117824 0.19 321
323 2 264.06328 54.2018091 49.0034996 0.19 322
324 2 264.442458 54.5585601 49.007121 0.19 323
325 2 264.820809 54.8856691 49.0319444 0.19 324
326 2 265.204548 55.0102863 49.0068917 0.19 325
327 2 265.589943 55.0371636 48.8860397 0.19 326
328 2 265.949739 55.3599685 48.8937748 0.19 327
329 2 266.272376 55.7975609 48.9387941 0.19 328
330 2 266.508677 56.2833004 48.9661424 0.19 329
331 2 266.909462 56.8238022 48.9268728 0.19 330
332 2 267.503455 57.4587825 48.6825194 0.19 331
333 2 267.520552 58.0828728 49.227886 0.19 332
334 2 267.605564 58.5709004 49.5886522 0.19 333
335 2 267.871223 59.0402128 49.7600688 0.19 334
336 2 268.209699 59.4643147 49.8130075 0.19 335
337 2 268.585156 59.7727451 49.7009429 0.19 336
338 2 268.970746 60.145403 49.5753761 0.19 337
339 2 269.360508 60.3526364 49.4985959 0.19 338
340 2 269.755296 60.5759761 49.3688864 0.19 339
341 2 270.145144 60.9042697 49.3171591 0.19 340
342 2 270.541271 61.1698132 49.1925953 0.19 341
343 2 270.93367 61.5010506 49.1295889 0.19 342
344 2 271.33438 61.7344367 48.9665497 0.19 343
345 2 271.736336 61.9641444 48.7980666 0.19 344
346 2 272.132912 62.2780597 48.7115361 0.19 345
347 2 272.537832 62.4964422 48.522567 0.19 346
348 2 272.945935 62.6952876 48.2976208 0.19 347
349 2 273.354737 62.9294761 48.0658296 0.19 348
350 2 273.76206 63.2880584 47.848313 0.19 349
351 2 274.17234 63.5193789 47.6105324 0.19 350
352 2 274.583796 63.7086313 47.3664858 0.19 351
353 2 274.36287 63.3190255 47.0689091 0.19 352
354 2 274.290936 62.9087704 46.8469361 0.19 353
355 2 274.288245 62.5359537 46.5484012 0.19 354
356 2 274.327585 62.1791784 46.2221899 0.19 355
357 2 274.42386 61.8364303 45.8894472 0.19 356
358 2 274.649105 61.5231014 45.5648274 0.19 357
359 2 274.809918 61.2536822 45.2416391 0.19 358
360 2 275.042908 61.122212 44.9438495 0.19 359
361 2 275.169004 60.8471617 44.617904 0.19 360
362 2 275.289809 60.518393 44.2838566 0.19 361
363 2 275.501532 60.1756859 43.9537157 0.19 362
364 2 275.597383 59.8121902 43.6137283 0.19 363
365 2 275.648714 59.4387114 43.2699423 0.19 364
366 2 275.682157 59.0595323 42.9246633 0.19 365
367 2 275.706177 58.676532 42.578674 0.19 366
368 2 275.719583 58.2908838 42.2320349 0.19 367
369 2 275.710348 57.904141 41.8842378 0.19 368
370 2 275.643964 57.5197458 41.5337186 0.19 369
371 2 275.428817 57.1463131 41.1762587 0.19 370
372 2 275.216998 56.8481436 40.8311423 0.19 371
373 2 275.163657 56.7708089 40.5313319 0.19 372
374 2 275.192701 56.7267181 40.2422872 0.19 373
375 2 275.309805 56.5593041 39.9390998 0.19 374
376 2 275.606953 56.5038072 39.6647169 0.19 375
377 2 275.965771 56.3481868 39.3772874 0.19 376
378 2 276.328972 56.2994814 39.1065485 0.19 377
379 2 276.644719 56.1550317 38.8169102 0.19 378
380 2 276.814481 56.1385689 38.5398531 0.19 379
381 2 274.988358 64.3180201 47.1841401 0.19 352
382 2 275.411274 65.0474044 46.7249812 0.19 381
383 2 275.470799 65.131449 46.4462964 0.19 382
384 2 275.571985 65.177387 46.165164 0.19 383
385 2 275.797676 65.1093918 45.8756215 0.19 384
386 2 275.954156 65.173633 45.6022811 0.19 385
387 2 276.179402 65.313735 45.3457331 0.19 386
388 2 276.285985 65.5229548 45.0960868 0.19 387
389 2 276.361631 65.8899519 44.8765011 0.19 388
390 2 276.468675 66.1999837 44.674275 0.19 389
391 2 276.694267 66.642548 44.558934 0.19 390
392 2 276.856624 67.0549907 44.5965767 0.19 391
393 2 277.1441 67.5118199 44.4892457 0.19 392
394 2 277.43672 67.8720026 44.3143273 0.19 393
395 2 277.613793 68.354203 44.1445309 0.19 394
396 2 277.837455 68.8688217 44.0209448 0.19 395
397 2 277.923125 69.341046 44.0089248 0.19 396
398 2 277.961474 69.7949634 44.0379491 0.19 397
399 2 277.99571 70.2374083 44.0789612 0.19 398
400 2 278.064804 70.6648972 44.1152311 0.19 399
401 2 277.850167 71.0439655 44.1035827 0.19 400
402 2 277.53438 71.3270739 43.9979313 0.19 401
403 2 277.17252 71.6946718 43.9883383 0.19 402
404 2 276.798548 72.0879532 44.030911 0.19 403
405 2 276.433965 72.4741705 44.134272 0.19 404
406 2 276.10921 72.8135663 44.368036 0.19 405
407 2 275.916633 73.1392653 44.6578606 0.19 406
408 2 275.68984 73.4555709 44.9631129 0.19 407
409 2 275.619347 73.7751377 45.2793036 0.19 408
410 2 275.661281 74.0999565 45.5908834 0.19 409
411 2 275.884365 74.4399176 45.8773467 0.19 410
412 2 276.147206 74.8121891 46.072568 0.19 411
413 2 276.325074 75.1447606 46.2967242 0.19 412
414 2 276.622916 75.4660582 46.4430229 0.19 413
415 2 276.951001 75.6584051 46.5846083 0.19 414
416 2 277.244856 75.9066637 46.8438617 0.19 415
417 2 277.433677 76.1558131 47.1304161 0.19 416
418 2 277.73507 76.3612584 47.4007235 0.19 417
419 2 278.0877 76.4360381 47.5754734 0.19 418
420 2 278.451752 76.4540705 47.8100088 0.19 419
421 2 278.821867 76.5695685 48.0399559 0.19 420
422 2 279.206013 76.6161453 48.1445768 0.19 421
423 2 279.594951 76.6429942 48.2083077 0.19 422
424 2 279.983989 76.6790571 48.2746272 0.19 423
425 2 280.368362 76.7623597 48.3895118 0.19 424
426 2 280.7709 76.7036318 48.3168045 0.19 425
427 2 281.16807 76.7230201 48.2937531 0.19 426
428 2 281.563313 76.8429459 48.2765402 0.19 427
429 2 281.957895 77.1866053 48.2268072 0.19 428
430 2 282.340433 77.5414125 48.3050806 0.19 429
431 2 282.710411 77.8498332 48.5199154 0.19 430
432 2 275.135803 65.6562461 47.0805989 0.19 382
433 2 275.012118 66.1003334 47.409538 0.19 432
434 2 274.942552 66.4927629 47.6986531 0.19 433
435 2 274.884113 66.8976589 47.8948085 0.19 434
436 2 274.786246 67.269716 48.1300853 0.19 435
437 2 274.578117 67.6577484 48.2981688 0.19 436
438 2 274.453848 68.0213634 48.5284476 0.19 437
439 2 274.316598 68.4040576 48.7092399 0.19 438
440 2 274.431012 68.7599051 48.9821183 0.19 439
441 2 274.656249 69.4308969 49.2028459 0.19 440
442 2 274.748671 70.0046267 49.2177099 0.19 441
443 2 274.787514 70.4919228 49.2618319 0.19 442
444 2 274.819332 70.9449021 49.3196853 0.19 443
445 2 274.883502 71.3822696 49.38964 0.19 444
446 2 275.052049 71.8078521 49.4824909 0.19 445
447 2 275.106631 72.208057 49.6112435 0.19 446
448 2 275.10979 72.5531234 49.8469761 0.19 447
449 2 275.096084 72.8929719 50.0877323 0.19 448
450 2 275.084416 73.2751211 50.2363042 0.19 449
451 2 273.767341 69.238753 49.4992626 0.19 440
452 2 273.287532 69.5977926 49.8966 0.19 451
453 2 272.935948 69.8976978 50.2491652 0.19 452
454 2 272.784927 70.1394718 50.5864262 0.19 453
455 2 272.714587 70.256542 50.9012756 0.19 454
456 2 272.677075 70.4939909 51.2251351 0.19 455
457 2 272.666508 70.7832365 51.5371844 0.19 456
458 2 272.70472 71.1100096 51.8048395 0.19 457
459 2 272.862909 71.4999705 51.9510824 0.19 458
460 2 272.91665 71.9116758 52.0440857 0.19 459
461 2 272.930307 72.3303752 52.1185309 0.19 460
462 2 272.928092 72.7488427 52.1908409 0.19 461
463 2 272.918626 73.1603311 52.2756587 0.19 462
464 2 272.903227 73.5518367 52.4005397 0.19 463
465 2 272.877191 73.8908837 52.633664 0.19 464
466 2 267.230119 57.033411 48.3662603 0.19 332
467 2 267.045053 56.5888345 48.1240107 0.19 466
468 2 266.750973 56.1616525 47.7903551 0.19 467
469 2 266.415727 55.738687 47.4225583 0.19 468
470 2 266.066558 55.3149776 47.0436534 0.19 469
471 2 262.23267 51.9603691 48.9699941 0.19 319
472 2 261.967532 51.4819718 48.8989913 0.19 471
473 2 261.868655 51.0701516 48.6974035 0.19 472
474 2 261.807566 50.7052331 48.5251527 0.19 473
475 2 261.701487 50.5056744 48.2781682 0.19 474
476 2 261.414159 50.6674536 48.0705242 0.19 475
477 2 261.064515 50.7890207 47.9274174 0.19 476
478 2 260.697632 50.9968195 47.7118102 0.19 477
479 2 260.333682 51.4141905 47.5050122 0.19 478
480 2 260.015511 51.8906963 47.3279013 0.19 479
481 2 259.829319 52.3355673 47.2287241 0.19 480
482 2 259.605932 52.7118465 47.0394337 0.19 481
483 2 259.521297 52.8302365 46.793101 0.19 482
484 2 259.462189 53.2065839 46.6042047 0.19 483
485 2 259.369649 53.6552542 46.5058675 0.19 484
486 2 259.163917 54.1448454 46.3292755 0.19 485
487 2 259.030833 54.6035097 46.1164586 0.19 486
488 2 258.829148 54.9308081 45.8725275 0.19 487
489 2 258.741484 54.8943466 45.5686814 0.19 488
490 2 261.396277 52.6356353 51.4468035 0.19 314
491 2 261.702012 52.1067994 51.5429222 0.19 490
492 2 262.048646 51.5970609 51.5883236 0.19 491
493 2 262.364637 51.067575 51.689173 0.19 492
494 2 262.557139 50.5604171 51.7110583 0.19 493
495 2 262.79451 50.0512272 51.7462274 0.19 494
496 2 262.903954 49.6016478 51.5933887 0.19 495
497 2 262.961844 49.1417693 51.4635232 0.19 496
498 2 263.001299 48.6942856 51.2958504 0.19 497
499 2 263.029462 48.1923212 51.2852054 0.19 498
500 2 263.057668 47.7182116 51.1951372 0.19 499
501 2 263.089601 47.2798115 51.0034342 0.19 500
502 2 263.125572 46.8187693 50.8793481 0.19 501
503 2 263.177516 46.3556041 50.7655629 0.19 502
504 2 263.273607 45.9080624 50.6148359 0.19 503
505 2 263.48634 45.5083879 50.3429381 0.19 504
506 2 263.606705 45.1178949 50.0272449 0.19 505
507 2 244.284552 59.3556059 64.9140237 0.19 260
508 2 244.006925 59.2155265 64.569897 0.19 507
509 2 243.692788 58.9390861 64.2056969 0.19 508
510 2 243.405296 58.6071903 63.8341198 0.19 509
511 2 243.235127 58.2520592 63.4604499 0.19 510
512 2 243.021029 57.8934853 63.0870317 0.19 511
513 2 242.92915 57.5465934 62.7167219 0.19 512
514 2 242.87863 57.2460699 62.3543031 0.19 513
515 2 242.830856 57.0744432 62.0116954 0.19 514
516 2 242.747423 56.7714269 61.6514291 0.19 515
517 2 242.557053 56.4161993 61.286327 0.19 516
518 2 242.454532 56.0394218 60.9244007 0.19 517
519 2 242.351714 55.650387 60.5747509 0.19 518
520 2 242.161086 55.2460795 60.2576678 0.19 519
521 2 242.080917 54.8151392 60.0253237 0.19 520
522 2 242.038772 54.4101776 59.7107139 0.19 521
523 2 242.01081 54.0177203 59.3659947 0.19 522
524 2 241.988139 53.636786 59.0115935 0.19 523
525 2 241.967576 53.2781121 58.6566511 0.19 524
526 2 241.948841 52.9751434 58.3081357 0.19 525
527 2 241.934181 52.8174644 57.9776461 0.19 526
528 2 241.91645 52.5438512 57.633685 0.19 527
529 2 244.311171 60.1192474 66.6455902 0.19 258
530 2 244.415116 60.0168318 66.9559973 0.19 529
531 2 244.481674 59.9218311 67.2680724 0.19 530
532 2 244.572277 59.8453993 67.5836831 0.19 531
533 2 244.772307 59.8189639 67.9076733 0.19 532
534 2 244.907869 59.9432487 68.2542629 0.19 533
535 2 245.112039 60.0053182 68.5923247 0.19 534
536 2 245.584826 60.180743 68.9484353 0.19 535
537 2 245.904931 59.9274944 69.1637837 0.19 536
538 2 246.170344 59.5571577 69.2844493 0.19 537
539 2 246.27444 59.1666716 69.4983295 0.19 538
540 2 246.316405 58.9394077 69.7734691 0.19 539
541 2 246.33384 58.7728298 70.0722212 0.19 540
542 2 246.339801 58.6260569 70.3799045 0.19 541
543 2 246.335715 58.479695 70.690357 0.19 542
544 2 246.31288 58.316553 70.9996976 0.19 543
545 2 246.243797 58.1042369 71.3025555 0.19 544
546 2 246.054933 57.7623204 71.5866728 0.19 545
547 2 245.920916 57.520799 71.8819649 0.19 546
548 2 245.702843 57.2748863 72.1671953 0.19 547
549 2 245.547139 56.894581 72.4079937 0.19 548
550 2 245.29086 56.6032786 72.5912339 0.19 549
551 2 245.041468 56.2298451 72.5785137 0.19 550
552 2 244.915316 55.8481011 72.4154665 0.19 551
553 2 244.789159 55.4068755 72.321024 0.19 552
554 2 244.536185 54.9417468 72.2658725 0.19 553
555 2 244.270123 54.4487282 72.2557045 0.19 554
556 2 244.086334 54.0440721 72.0204459 0.19 555
557 2 243.807672 53.6713039 71.7117752 0.19 556
558 2 244.99316 60.0604867 69.4617697 0.19 536
559 2 244.541351 60.0169554 69.8624554 0.19 558
560 2 244.141423 60.1090544 70.2351968 0.19 559
561 2 243.762891 60.0880442 70.5741215 0.19 560
562 2 243.392406 60.0385127 70.902693 0.19 561
563 2 243.024214 60.0180917 71.233169 0.19 562
564 2 242.654883 60.1151822 71.5788731 0.19 563
565 2 242.288474 60.0962981 71.9087868 0.19 564
566 2 241.925076 60.0562178 72.2360999 0.19 565
567 2 241.567611 60.0702329 72.5706085 0.19 566
568 2 241.22522 60.2690269 72.9284912 0.19 567
569 2 240.933539 60.5316587 73.2935335 0.19 568
570 2 240.78199 60.8073908 73.6591325 0.19 569
571 0 202.033897 68.6551172 88.5088029 0.19 144
572 0 201.61117 68.5466053 88.4701964 0.19 571
573 0 201.187305 68.4940984 88.435329 0.19 572
574 0 200.762364 68.4624249 88.4011004 0.19 573
575 0 200.336477 68.4375628 88.3656814 0.19 574
576 0 199.909801 68.4127035 88.3266187 0.19 575
577 0 199.482975 68.3814773 88.2782776 0.19 576
578 0 199.057604 68.3315006 88.2062198 0.19 577
579 0 198.637565 68.231984 88.0724909 0.19 578
580 0 198.190116 68.2855264 88.1703808 0.19 579
581 0 197.744915 68.2845863 88.2402363 0.19 580
582 0 197.290485 68.2490592 88.3871292 0.19 581
583 0 196.846483 68.2732834 88.4329953 0.19 582
584 0 196.40351 68.4035164 88.4595163 0.19 583
585 0 195.958236 68.399394 88.4962304 0.19 584
586 0 195.503535 68.2799589 88.6163668 0.19 585
587 0 195.059971 68.056616 88.6159517 0.19 586
588 0 194.619723 67.9257754 88.5649972 0.19 587
589 0 194.183605 67.7830263 88.4494287 0.19 588
590 0 193.723068 67.8045948 88.5842913 0.19 589
591 0 193.25897 67.7504441 88.7475622 0.19 590
592 0 192.805043 67.7022785 88.7796063 0.19 591
593 0 192.354804 67.6434705 88.749706 0.19 592
594 0 191.907234 67.5482908 88.6649301 0.19 593
595 0 191.465632 67.3559217 88.4773792 0.19 594
596 0 191.01094 67.206997 88.4287061 0.19 595
597 0 190.544951 66.9918615 88.5063225 0.19 596
598 0 190.085542 66.6406118 88.4656329 0.19 597
599 0 189.629756 66.2487278 88.3361567 0.19 598
600 3 189.180961 65.8755962 88.0584385 0.19 599
601 3 189.296988 65.5386001 87.8250644 0.19 600
602 3 189.505975 65.1684762 87.7484134 0.19 601
603 3 189.554126 64.7552488 87.7493099 0.19 602
604 3 189.513695 64.4000966 87.505108 0.19 603
605 3 189.321791 64.0523686 87.1613997 0.19 604
606 3 189.233086 63.7233468 86.7970789 0.19 605
607 3 188.698843 65.7552653 88.2814605 0.19 600
608 3 188.222214 65.6681828 88.4052312 0.19 607
609 3 187.740492 65.5783952 88.5889388 0.19 608
610 3 187.263373 65.5548775 88.694107 0.19 609
611 3 186.782512 65.6286026 88.8615102 0.19 610
612 3 186.307951 65.6213342 88.9043932 0.19 611
613 3 185.83499 65.5816657 88.9016544 0.19 612
614 3 185.361588 65.5272815 88.886526 0.19 613
615 3 184.886573 65.4625794 88.8796696 0.19 614
616 3 184.408202 65.3829199 88.9100333 0.19 615
617 3 183.92212 65.2698479 89.0437213 0.19 616
618 3 183.440933 65.1807895 89.0926272 0.19 617
619 3 183.19387 65.6588153 88.7914733 0.19 618
620 3 183.142992 66.1484257 88.5522473 0.19 619
621 3 183.205373 66.6098284 88.4636141 0.19 620
622 3 183.434316 67.08306 88.4070408 0.19 621
623 3 183.577712 67.5607134 88.2590569 0.19 622
624 3 183.749145 67.9960981 88.1989565 0.19 623
625 3 184.112581 68.4064658 88.1362718 0.19 624
626 3 184.53182 68.6238086 88.2976874 0.19 625
627 3 184.97936 68.9161404 88.4495491 0.19 626
628 3 185.453541 69.2142656 88.3173484 0.19 627
629 3 185.938386 69.6597891 88.0886224 0.19 628
630 3 186.425808 70.1329212 87.8230546 0.19 629
631 3 186.912209 70.5462432 87.543152 0.19 630
632 3 187.394044 70.7566474 87.2566723 0.19 631
633 3 187.865599 70.8274031 86.9959953 0.19 632
634 3 188.310347 70.6827503 86.8188484 0.19 633
635 3 188.710899 70.5418254 86.5433442 0.19 634
636 3 188.9808 70.5227202 86.2447484 0.19 635
637 3 189.365613 70.501962 85.9785428 0.19 636
638 3 189.762557 70.3140142 85.7949411 0.19 637
639 3 190.107109 70.1350743 85.5068613 0.19 638
640 3 190.258517 70.0454644 85.1752604 0.19 639
641 3 190.34427 69.8508389 84.8194245 0.19 640
642 3 182.952191 64.7898812 89.1197773 0.19 618
643 3 182.458962 64.493703 89.2405665 0.19 642
644 3 181.969654 64.1723096 89.2537868 0.19 643
645 3 181.485497 63.9980738 89.2386183 0.19 644
646 3 181.002497 63.8664249 89.2156792 0.19 645
647 3 180.517875 63.7155198 89.1980318 0.19 646
648 3 180.027121 63.4646607 89.2040297 0.19 647
649 3 179.537303 63.3638184 89.3052731 0.19 648
650 3 179.04567 63.0648475 89.2512343 0.19 649
651 3 178.53735 62.6617381 89.4112547 0.19 650
652 3 178.008371 61.9347631 89.6227196 0.19 651
653 3 177.611745 61.8526576 89.104539 0.19 652
654 3 177.257759 61.5409201 88.8205746 0.19 653
655 3 177.102482 61.1961269 88.5526661 0.19 654
656 3 176.994952 60.7967914 88.4195579 0.19 655
657 3 176.852171 60.3767808 88.3172067 0.19 656
658 3 176.555118 59.9493213 88.1721852 0.19 657
659 3 176.321833 59.5970492 87.9050348 0.19 658
660 3 175.92459 59.2915686 87.6327065 0.19 659
661 3 175.467314 59.1290456 87.502 0.19 660
662 3 174.987725 59.0247902 87.4185872 0.19 661
663 3 174.501075 58.9518417 87.336118 0.19 662
664 3 174.014896 58.9139284 87.2093888 0.19 663
665 3 173.536834 58.9491889 86.9492364 0.19 664
666 3 173.065098 59.0601419 86.6862052 0.19 665
667 3 172.60456 59.3251204 86.5471914 0.19 666
668 3 172.1517 59.6492761 86.402693 0.19 667
669 3 171.6891 59.8873806 86.4708342 0.19 668
670 3 171.220793 60.0229332 86.4766334 0.19 669
671 3 170.765026 60.2639222 86.4633862 0.19 670
672 3 170.310416 60.486687 86.426713 0.19 671
673 3 169.842616 60.5480945 86.3382904 0.19 672
674 3 169.374611 60.5799142 86.1469572 0.19 673
675 3 168.902778 60.5763116 86.0523343 0.19 674
676 3 168.435197 60.6029257 85.9972168 0.19 675
677 3 167.983587 60.7548395 85.9639309 0.19 676
678 3 167.525253 60.813166 85.9269345 0.19 677
679 3 167.076569 60.9021406 85.8857888 0.19 678
680 3 166.662471 61.1754603 85.8355977 0.19 679
681 3 166.290005 61.531283 85.731904 0.19 680
682 3 166.003965 61.9483856 85.4761467 0.19 681
683 3 165.919459 62.3571017 85.1722059 0.19 682
684 3 165.884429 62.6165908 84.8425207 0.19 683
685 3 177.23454 62.0776527 89.6755139 0.19 652
686 3 176.634616 62.0799297 89.8236367 0.19 685
687 3 176.112078 62.1276741 89.8929059 0.19 686
688 3 175.62708 62.3421478 89.9887263 0.19 687
689 3 175.150008 62.5764969 90.2133168 0.19 688
690 3 175.174015 63.0060725 90.2600041 0.19 689
691 3 175.193574 63.4299518 90.323264 0.19 690
692 3 175.19973 63.8367132 90.4367742 0.19 691
693 3 175.190374 64.3068864 90.3242992 0.19 692
694 3 175.10779 64.7662905 90.2047463 0.19 693
695 3 174.821709 65.1305507 90.2912619 0.19 694
696 3 174.509897 65.5077724 90.3176462 0.19 695
697 3 174.300708 65.9088409 90.3187613 0.19 696
698 3 173.954911 66.2990082 90.2688231 0.19 697
699 3 173.564123 66.7011815 90.1273713 0.19 698
700 3 173.15388 67.0408423 90.1260922 0.19 699
701 3 172.764154 67.3965769 89.9120113 0.19 700
702 3 172.416532 67.6450411 89.646457 0.19 701
703 3 172.207775 67.9922897 89.4636538 0.19 702
704 3 172.355246 68.4125913 89.1945812 0.19 703
705 3 172.494341 68.7135607 88.875828 0.19 704
706 3 172.746725 69.0872616 88.5524584 0.19 705
707 3 172.854336 69.2968972 88.2051416 0.19 706
708 3 172.906983 69.4440098 87.8489656 0.19 707
709 3 172.938897 69.5674637 87.4897846 0.19 708
710 3 172.963816 69.6827584 87.1299847 0.19 709
711 3 174.655639 62.2729373 90.1666431 0.19 689
712 3 174.174748 62.1733657 90.1400436 0.19 711
713 3 173.706757 62.2503611 90.1437068 0.19 712
714 3 173.230667 62.2166787 90.1873429 0.19 713
715 3 172.747383 62.1099441 90.3509575 0.19 714
716 3 172.26645 62.0016583 90.4745606 0.19 715
717 3 171.781948 61.8536879 90.7180162 0.19 716
718 3 171.298424 61.6939163 91.0012796 0.19 717
719 3 170.80475 61.3442832 90.8221989 0.19 718
720 3 170.31352 61.0442332 90.8935236 0.19 719
721 3 169.816371 60.6648265 90.9642744 0.19 720
722 3 169.325096 60.3279981 91.1771963 0.19 721
723 3 168.825905 59.8637629 91.4240795 0.19 722
724 3 168.039092 59.2496266 91.8738413 0.19 723
725 3 167.443663 58.7747469 92.1734737 0.19 724
726 3 166.9348 58.5378617 92.3509903 0.19 725
727 3 166.45285 58.4426459 92.2726084 0.19 726
728 3 165.975183 58.3516617 92.2563377 0.19 727
729 3 165.47893 58.224162 92.326877 0.19 728
730 3 164.92278 57.9831424 92.5948873 0.19 729
731 3 164.19666 57.5272619 93.014001 0.19 730
732 3 164.400918 56.9191929 92.7426783 0.19 731
733 3 164.452245 56.4224857 92.6018802 0.19 732
734 3 164.435966 55.9631872 92.4964592 0.19 733
735 3 164.369923 55.5043159 92.367135 0.19 734
736 3 164.221418 55.0089314 92.1307337 0.19 735
737 3 164.322945 54.4412428 91.6425585 0.19 736
738 3 163.577841 54.4051207 91.2296391 0.19 737
739 3 163.002028 54.3277463 90.8420952 0.19 738
740 3 162.482622 54.0874003 90.4833595 0.19 739
741 3 161.994264 53.8191877 90.2282478 0.19 740
742 3 161.521222 53.7083655 89.9077854 0.19 741
743 3 161.920679 53.7238228 89.593115 0.19 742
744 3 162.299721 53.6428311 89.2671266 0.19 743
745 3 162.638544 53.6852547 88.9487007 0.19 744
746 3 162.842579 53.7716323 88.6221793 0.19 745
747 3 163.128756 53.9031829 88.3060052 0.19 746
748 3 163.343649 54.0840515 87.9873781 0.19 747
749 3 163.713459 54.4079176 87.6924733 0.19 748
750 3 164.127841 54.6419066 87.3924138 0.19 749
751 3 161.082741 53.553187 89.9854812 0.19 742
752 3 160.62789 53.3561522 89.8385652 0.19 751
753 3 160.186553 53.2899394 89.7485376 0.19 752
754 3 159.752694 53.3188566 89.6656625 0.19 753
755 3 159.326439 53.5016117 89.5470031 0.19 754
756 3 158.887077 53.634316 89.2705768 0.19 755
757 3 158.447686 53.8012984 88.9409978 0.19 756
758 3 157.9904 53.7029501 88.5665615 0.19 757
759 3 158.233163 53.3553695 88.33588 0.19 758
760 3 158.33973 52.9710313 88.2212717 0.19 759
761 3 158.441829 52.5812601 88.1483216 0.19 760
762 3 158.664851 52.2113144 88.0838346 0.19 761
763 3 158.823131 51.8770365 87.9663447 0.19 762
764 3 159.093938 51.6577733 87.7171398 0.19 763
765 3 159.353902 51.6390379 87.4272297 0.19 764
766 3 159.448059 51.6917489 87.1081619 0.19 765
767 3 159.486922 51.7866653 86.7797222 0.19 766
768 3 159.525443 51.9359241 86.452357 0.19 767
769 3 159.617803 52.2052305 86.1374129 0.19 768
770 3 159.851737 52.3645729 85.8235161 0.19 769
771 3 160.03564 52.4526856 85.499821 0.19 770
772 3 160.364958 52.4698604 85.1818509 0.19 771
773 3 160.738413 52.3086548 84.8545315 0.19 772
774 3 161.11648 52.0974756 84.5252852 0.19 773
775 3 161.458435 51.9121686 84.1965719 0.19 774
776 3 161.681655 51.8517625 83.8682666 0.19 775
777 3 162.012572 51.7635771 83.547566 0.19 776
778 3 162.352337 51.8414377 83.2389481 0.19 777
779 3 162.585844 52.024145 82.9284781 0.19 778
780 3 162.947499 52.4001014 82.6391189 0.19 779
781 3 157.593217 54.1528784 88.3214683 0.19 758
782 3 157.219265 54.5847538 88.1674689 0.19 781
783 3 156.888802 55.0378917 87.9444726 0.19 782
784 3 156.680109 55.4893125 87.7648991 0.19 783
785 3 156.36399 55.8855809 87.7511932 0.19 784
786 3 156.010436 56.2247448 87.8841301 0.19 785
787 3 155.634053 56.5311411 87.9475839 0.19 786
788 3 155.239944 56.7108427 87.9986536 0.19 787
789 3 154.856078 56.9647797 88.1224659 0.19 788
790 3 154.462225 57.2293875 88.0930395 0.19 789
791 3 154.04309 57.3663862 87.875189 0.19 790
792 3 153.616625 57.4458231 87.6297134 0.19 791
793 3 153.177795 57.5659919 87.1459863 0.19 792
794 3 153.441649 57.3014055 86.7965299 0.19 793
795 3 153.607342 57.0931598 86.4441632 0.19 794
796 3 153.897358 57.0702102 86.1153786 0.19 795
797 3 154.194021 57.1028119 85.7909197 0.19 796
798 3 154.384256 57.1141838 85.4567434 0.19 797
799 3 154.67041 57.0236448 85.1218924 0.19 798
800 3 154.970306 57.0565403 84.796698 0.19 799
801 3 155.169965 57.1313513 84.4670703 0.19 800
802 3 155.479078 57.2285117 84.1462507 0.19 801
803 3 164.715868 54.1132851 91.407813 0.19 737
804 3 165.101616 53.75795 91.2862219 0.19 803
805 3 165.442666 53.4009419 91.1539859 0.19 804
806 3 165.667648 52.9805438 91.2229338 0.19 805
807 3 166.014935 52.5833011 91.2562476 0.19 806
808 3 166.402471 52.192768 91.2821064 0.19 807
809 3 166.785567 51.7987692 91.319972 0.19 808
810 3 167.112019 51.3870276 91.4000594 0.19 809
811 3 167.258994 51.0143418 91.2475049 0.19 810
812 3 164.932104 47.6509424 91.7498776 0 811
813 3 165.258328 47.3296454 92.0994774 0.19 812
814 3 165.457899 47.1600527 92.4499068 0.19 813
815 3 165.71193 47.0577498 92.812258 0.19 814
816 3 165.81428 46.980459 93.1589298 0.19 815
817 3 165.849824 46.9364254 93.497738 0.19 816
818 3 165.836897 46.9668639 93.8295681 0.19 817
819 3 165.745592 47.1873131 94.1495247 0.19 818
820 3 165.456176 47.48473 94.3974059 0.19 819
821 3 165.086701 47.8427218 94.4927037 0.19 820
822 3 164.69141 48.2206541 94.5376335 0.19 821
823 3 163.449881 56.8655593 93.1897436 0.19 731
824 3 162.902463 56.5485368 93.3707383 0.19 823
825 3 162.423278 56.3693271 93.435782 0.19 824
826 3 161.968739 56.1803706 93.4946362 0.19 825
827 3 161.520397 55.8252974 93.64952 0.19 826
828 3 160.798941 55.7751192 93.3144272 0.19 827
829 3 160.245604 55.6577252 93.0785603 0.19 828
830 3 159.794238 55.7234223 93.1443177 0.19 829
831 3 159.364944 55.7255859 93.2242938 0.19 830
832 3 158.930557 55.7670513 93.0968963 0.19 831
833 3 158.507507 55.8403897 93.0214315 0.19 832
834 3 158.097969 56.0439395 92.9645875 0.19 833
835 3 157.681796 56.1923521 92.8599781 0.19 834
836 3 157.265883 56.4582952 92.6441839 0.19 835
837 3 156.845645 56.6434913 92.4350055 0.19 836
838 3 156.44683 56.8810316 92.4075962 0.19 837
839 3 156.053605 57.0163824 92.524018 0.19 838
840 3 155.667749 57.2818299 92.5957671 0.19 839
841 3 155.284543 57.5498624 92.6835539 0.19 840
842 3 154.900415 57.6946357 92.8639896 0.19 841
843 3 154.524734 57.9567338 93.0118448 0.19 842
844 3 154.160367 58.2036275 93.2636713 0.19 843
845 3 153.795774 58.3656586 93.5142098 0.19 844
846 3 153.418453 58.2898131 93.6558868 0.19 845
847 3 153.068477 57.9186926 93.8686072 0.19 846
848 3 152.828867 57.3900382 94.1096539 0.19 847
849 3 152.474935 56.6655828 94.3284312 0.19 848
850 3 152.474882 56.1872092 94.5692748 0.19 849
851 3 152.487566 55.7204339 94.7627707 0.19 850
852 3 152.536598 55.288302 94.8176044 0.19 851
853 3 152.707191 54.8719522 94.8429087 0.19 852
854 3 152.785579 54.4474293 94.8805883 0.19 853
855 3 152.883796 54.0039447 95.0207736 0.19 854
856 3 153.106262 53.5886181 95.1198562 0.19 855
857 3 153.285881 53.1766883 95.2928096 0.19 856
858 3 153.604762 52.8461833 95.4301133 0.19 857
859 3 153.961871 52.7315689 95.350535 0.19 858
860 3 151.843847 56.7110117 94.6756524 0.19 849
861 3 151.328194 56.5827468 94.7099119 0.19 860
862 3 150.894768 56.5028893 94.8957713 0.19 861
863 3 150.502447 56.487101 95.1145225 0.19 862
864 3 150.151557 56.6159171 95.2806654 0.19 863
865 3 149.867427 56.6182449 95.5413723 0.19 864
866 3 149.756986 56.591304 95.8521824 0.19 865
867 3 149.685464 56.5910359 96.1845277 0.19 866
868 3 149.55808 56.7010913 96.5322843 0.19 867
869 3 149.598596 56.7159929 96.8835263 0.19 868
870 3 149.409605 56.7241365 97.2160222 0.19 869
871 3 149.197183 56.8340012 97.5602256 0.19 870
872 3 149.100376 56.8433426 97.9002649 0.19 871
873 3 161.295093 55.2927676 94.0398371 0.19 827
874 3 161.263832 54.8247913 94.2251695 0.19 873
875 3 161.424194 54.36565 94.4441098 0.19 874
876 3 161.508639 53.918694 94.5792179 0.19 875
877 3 161.629088 53.4512198 94.8166158 0.19 876
878 3 161.906213 52.984472 95.1032683 0.19 877
879 3 164.208453 58.2189806 93.8895153 0.19 731
880 3 164.081427 58.588906 94.4459204 0.19 879
881 3 164.078493 58.7135058 94.881932 0.19 880
882 3 164.180932 58.803104 95.2835637 0.19 881
883 3 164.44142 58.615073 95.6539764 0.19 882
884 3 163.301063 57.9157589 93.7779794 0.19 731
885 3 162.722636 58.2189586 94.2875932 0.19 884
886 3 162.25822 58.4372148 94.695578 0.19 885
887 3 161.821313 58.4894169 95.0522739 0.19 886
888 3 161.233141 59.0563061 95.2741368 0.19 887
889 3 160.828716 59.5083746 95.351268 0.19 888
890 3 160.592669 59.9174364 95.3491688 0.19 889
891 3 160.270324 60.1977371 95.562224 0.19 890
892 3 159.909441 60.3324457 95.8433764 0.19 891
893 3 159.554306 60.5697972 96.1657986 0.19 892
894 3 159.216008 60.8500433 96.4917025 0.19 893
895 3 158.920708 61.1574715 96.7866784 0.19 894
896 3 158.735892 61.5046854 96.9852371 0.19 895
897 3 158.439964 61.8317042 97.2327174 0.19 896
898 3 158.098823 62.172315 97.4161256 0.19 897
899 3 157.748367 62.4847566 97.7057747 0.19 898
900 3 157.396028 62.787664 98.0305637 0.19 899
901 3 156.888986 63.4341547 97.9773555 0.19 900
902 3 156.61797 63.957437 97.8431734 0.19 901
903 3 156.286323 64.3762209 97.7943573 0.19 902
904 3 155.928337 64.7169003 97.7735901 0.19 903
905 3 155.550124 64.9253668 97.7520008 0.19 904
906 3 155.179924 65.2271352 97.7464232 0.19 905
907 3 154.809515 65.5258383 97.7435419 0.19 906
908 3 154.428389 65.7187973 97.7341147 0.19 907
909 3 154.060247 66.0122962 97.7469816 0.19 908
910 3 153.694804 66.2944033 97.78958 0.19 909
911 3 153.321782 66.4379584 97.9004751 0.19 910
912 3 152.95014 66.695687 97.8709235 0.19 911
913 3 152.580717 66.8114623 98.0261305 0.19 912
914 3 152.223843 67.0079251 98.2011463 0.19 913
915 3 151.848613 67.1659561 98.2098091 0.19 914
916 3 151.477419 67.44778 98.0980245 0.19 915
917 3 151.10546 67.6100916 98.1106047 0.19 916
918 3 150.757622 67.8146194 98.2986166 0.19 917
919 3 150.402453 67.9422761 98.4881327 0.19 918
920 3 150.054651 68.2230132 98.5476112 0.19 919
921 3 149.701514 68.5076506 98.5346395 0.19 920
922 3 149.32197 68.6477986 98.4346926 0.19 921
923 3 148.950807 68.669629 98.5457128 0.19 922
924 3 148.49021 68.4054026 98.112467 0.19 923
925 3 148.042117 68.1890904 97.6821793 0.19 924
926 3 147.634307 68.1131838 97.2657175 0.19 925
927 3 147.274647 67.9818219 96.8489397 0.19 926
928 3 147.080498 67.9687666 96.4575751 0.19 927
929 3 147.042999 67.7623667 96.0666713 0.19 928
930 3 147.057813 67.6725046 95.689405 0.19 929
931 3 147.169382 67.5060498 95.315615 0.19 930
932 3 147.188657 67.4390512 94.9398356 0.19 931
933 3 147.163901 67.301824 94.5548479 0.19 932
934 3 147.158108 67.283634 94.1801255 0.19 933
935 3 147.194529 67.2644125 93.8092683 0.19 934
936 3 147.339406 67.1228371 93.4406902 0.19 935
937 3 147.430423 67.0621949 93.0726935 0.19 936
938 3 147.586833 66.9202304 92.706142 0.19 937
939 3 147.652592 66.8998414 92.3392687 0.19 938
940 3 146.763926 68.5134787 96.1123867 0.19 928
941 3 146.486276 69.0547949 95.7858749 0.19 940
942 3 146.323188 69.5779596 95.5205163 0.19 941
943 3 146.081227 70.0671535 95.387505 0.19 942
944 3 145.678106 70.1683907 95.0781025 0.19 943
945 3 145.286675 70.2429331 94.8662984 0.19 944
946 3 144.927948 70.2353052 94.9424676 0.19 945
947 3 144.590805 70.2212063 95.0419785 0.19 946
948 3 144.316448 70.1608884 95.2939241 0.19 947
949 3 144.176946 70.073754 95.6118091 0.19 948
950 3 144.001591 69.9794969 95.9462585 0.19 949
951 3 143.962977 69.86212 96.2981307 0.19 950
952 3 143.993099 69.7109503 96.6556874 0.19 951
953 3 144.093376 69.481887 97.0138849 0.19 952
954 3 144.024363 69.5080319 97.3743896 0.19 953
955 3 144.002328 69.4672549 97.732816 0.19 954
956 3 149.725936 75.0108094 98.271356 0 955
957 3 149.79448 74.8056145 97.8895056 0.19 956
958 3 150.023792 74.7168638 97.5256832 0.19 957
959 3 150.294863 74.5358416 97.1626777 0.19 958
960 3 150.584888 74.4066414 96.8125822 0.19 959
961 3 150.886206 74.5276793 96.5000135 0.19 960
962 3 151.144304 74.8993518 96.262418 0.19 961
963 3 151.207537 75.3172492 96.1920736 0.19 962
964 3 151.087067 75.7445757 96.1972984 0.19 963
965 3 150.999742 76.1591112 96.2907757 0.19 964
966 3 150.807006 76.5214124 96.542664 0.19 965
967 3 150.614347 76.8713293 96.8234977 0.19 966
968 3 150.522652 77.2397673 97.0322915 0.19 967
969 3 150.386481 77.5460412 97.351741 0.19 968
970 3 150.360026 77.7819346 97.7182829 0.19 969
971 3 150.323293 77.8659437 98.0910875 0.19 970
972 3 150.200675 78.0112009 98.4653212 0.19 971
973 3 150.156446 78.0546344 98.8388674 0.19 972
974 3 150.107712 78.1692013 99.2137119 0.19 973
975 3 150.291192 78.1638648 99.5941986 0.19 974
976 3 146.512421 70.4427508 95.4510745 0.19 943
977 3 146.930716 70.7827879 95.510425 0.19 976
978 3 147.311761 71.007499 95.5586879 0.19 977
979 3 147.653177 71.3563269 95.6101918 0.19 978
980 3 147.852915 71.7520546 95.6508631 0.19 979
981 3 148.945476 68.6263563 98.9035738 0.19 923
982 3 148.909903 68.64707 99.2582378 0.19 981
983 3 148.786098 68.8595099 99.6088002 0.19 982
984 3 148.754093 69.1471886 99.9502008 0.19 983
985 3 148.698156 69.4798734 100.233338 0.19 984
986 3 148.86358 69.8629829 100.390835 0.19 985
987 3 148.967604 70.2635469 100.505147 0.19 986
988 3 149.051256 70.6537592 100.653049 0.19 987
989 3 149.134989 70.9942422 100.944942 0.19 988
990 3 149.217765 71.3089069 101.289177 0.19 989
991 3 149.297713 71.5973964 101.649973 0.19 990
992 3 149.370224 71.8344764 102.011872 0.19 991
993 3 149.423332 71.9448342 102.364131 0.19 992
994 3 149.491612 72.1549963 102.722507 0.19 993
995 3 157.330811 62.6918237 98.5880135 0.19 900
996 3 157.16697 62.6827851 99.009643 0.19 995
997 3 157.095547 62.4611941 99.3603771 0.19 996
998 3 157.067437 62.3034843 99.7039281 0.19 997
999 3 156.749528 61.8250209 99.8797755 0.19 998
1000 3 156.545647 61.387291 99.9865203 0.19 999
1001 3 156.289383 60.9538224 100.188361 0.19 1000
1002 3 156.156432 60.6046911 100.449119 0.19 1001
1003 3 156.036643 60.4840885 100.755913 0.19 1002
1004 3 155.796833 60.5656678 101.084337 0.19 1003
1005 3 156.710708 62.5769903 100.049956 0.19 998
1006 3 156.353756 62.8353722 100.386216 0.19 1005
1007 3 155.993048 63.0486397 100.696215 0.19 1006
1008 3 155.619066 63.1414174 100.938921 0.19 1007
1009 3 155.249549 63.3219264 101.0612 0.19 1008
1010 3 154.876824 63.3829491 101.168213 0.19 1009
1011 3 154.531553 63.4005978 101.402368 0.19 1010
1012 3 154.258531 63.5057061 101.701397 0.19 1011
1013 3 154.129222 63.5107668 102.015653 0.19 1012
1014 3 154.00163 63.5208025 102.331064 0.19 1013
1015 3 153.737389 63.6471643 102.636941 0.19 1014
1016 3 153.415884 63.7246167 102.896349 0.19 1015
1017 3 153.106485 63.9446908 103.08011 0.19 1016
1018 3 152.850252 64.1306247 103.353399 0.19 1017
1019 3 152.727427 64.1718068 103.649507 0.19 1018
1020 3 162.257429 58.0887073 95.6181064 0.19 887
1021 3 162.694755 57.8312571 96.06363 0.19 1020
1022 3 163.118844 57.50981 96.4469511 0.19 1021
1023 3 163.533301 57.2666506 96.8175635 0.19 1022
1024 3 163.900822 56.9105567 97.1600906 0.19 1023
1025 3 164.166697 56.5514872 97.4856847 0.19 1024
1026 3 164.173388 56.2986163 97.7900322 0.19 1025
1027 3 163.90957 55.9855626 98.0396586 0.19 1026
1028 3 163.551755 55.8257938 98.2463757 0.19 1027
1029 3 163.153278 55.7708132 98.3271972 0.19 1028
1030 3 162.745372 55.7910515 98.4080909 0.19 1029
1031 3 162.328471 56.0156119 98.2806138 0.19 1030
1032 3 161.907144 56.2000307 98.1398628 0.19 1031
1033 3 161.487319 56.5530711 97.8892477 0.19 1032
1034 3 161.06898 56.9612447 97.6012707 0.19 1033
1035 3 168.262017 60.3759386 91.8232547 0.19 723
1036 3 167.992687 60.8520089 91.9086913 0.19 1035
1037 3 167.702293 61.2367043 92.0851483 0.19 1036
1038 3 167.520039 61.6384136 92.1706796 0.19 1037
1039 3 167.222792 62.0267138 92.2133248 0.19 1038
1040 3 166.558744 62.5430537 92.2594023 0.19 1039
1041 3 166.056037 62.8251711 92.3523111 0.19 1040
1042 3 165.616286 62.7787415 92.5848563 0.19 1041
1043 3 165.247215 62.5104081 92.8639899 0.19 1042
1044 3 165.06558 62.3299807 93.1824582 0.19 1043
1045 3 167.317792 62.3073002 92.8366071 0.19 1039
1046 3 167.469108 62.6316351 93.3263914 0.19 1045
1047 3 167.338873 62.933667 93.74059 0.19 1046
1048 3 167.209491 63.239164 94.1341811 0.19 1047
1049 3 166.913965 63.5213845 94.5062766 0.19 1048
1050 3 166.564701 63.7866973 94.8700366 0.19 1049
1051 3 166.216117 64.0243982 95.2301079 0.19 1050
1052 3 165.919516 64.1961289 95.5876655 0.19 1051
1053 3 165.774677 64.1977696 95.9413522 0.19 1052
1054 3 165.632544 64.1295809 96.2885582 0.19 1053
1055 3 165.347026 64.0220925 96.6216462 0.19 1054
1056 3 165.486384 63.4814341 97.1334179 0.19 1055
1057 3 165.356674 62.970498 97.4551704 0.19 1056
1058 3 165.288872 62.5411652 97.6369961 0.19 1057
1059 3 165.249153 62.1815473 97.9039109 0.19 1058
1060 3 165.221791 62.0424157 98.2213779 0.19 1059
1061 3 165.168543 62.0767111 98.5640558 0.19 1060
1062 3 164.993289 61.9962627 98.8886256 0.19 1061
1063 3 164.94076 61.8577183 99.2132762 0.19 1062
1064 3 164.946819 61.6165223 99.5242276 0.19 1063
1065 3 165.03657 61.5386561 99.8423872 0.19 1064
1066 3 165.256632 61.2279682 100.105977 0.19 1065
1067 3 165.416771 60.841024 100.260838 0.19 1066
1068 3 165.706749 60.4033659 100.508713 0.19 1067
1069 3 166.003637 59.9451559 100.782717 0.19 1068
1070 3 166.190089 59.4776327 101.045848 0.19 1069
1071 3 166.467176 59.041379 101.286199 0.19 1070
1072 3 166.696781 58.6716479 101.439434 0.19 1071
1073 3 166.70472 58.3760838 101.67526 0.19 1072
1074 3 166.512743 58.3688368 101.959708 0.19 1073
1075 3 165.140407 64.5291095 97.185426 0.19 1055
1076 3 165.073442 64.9402689 97.5655086 0.19 1075
1077 3 165.033322 65.3440757 97.7573409 0.19 1076
1078 3 164.941753 65.7222313 97.9196064 0.19 1077
1079 3 164.669031 66.0293661 98.1827914 0.19 1078
1080 3 164.327701 66.2994422 98.4588537 0.19 1079
1081 3 163.958294 66.5295034 98.6737504 0.19 1080
1082 3 163.56957 66.6761904 98.6932406 0.19 1081
1083 3 163.206717 66.8311833 98.9129011 0.19 1082
1084 3 162.881398 66.8735065 99.2021222 0.19 1083
1085 3 162.681543 66.991553 99.5296325 0.19 1084
1086 3 162.355491 66.9833126 99.8479136 0.19 1085
1087 3 161.988081 66.9861702 100.158169 0.19 1086
1088 3 161.620682 67.1462573 100.455807 0.19 1087
1089 3 161.249334 67.3443475 100.695751 0.19 1088
1090 3 160.862598 67.4980583 100.777296 0.19 1089
1091 3 160.488306 67.7976965 100.808489 0.19 1090
1092 3 160.120276 68.155755 100.81755 0.19 1091
1093 3 159.756012 68.5400576 100.811494 0.19 1092
1094 3 159.394086 68.9415187 100.782929 0.19 1093
1095 3 159.032812 69.3651421 100.702542 0.19 1094
1096 3 158.682971 69.7265303 100.83241 0.19 1095
1097 3 163.820011 63.7221794 90.6216098 0 1039
1098 3 163.378573 63.7095642 90.5076936 0.19 1097
1099 3 162.94041 63.7354055 90.3154803 0.19 1098
1100 3 162.507885 63.7732154 90.2498541 0.19 1099
1101 3 162.090222 63.9076992 90.2807662 0.19 1100
1102 3 161.660828 63.9855311 90.0804804 0.19 1101
1103 3 161.22727 64.0277759 89.8461705 0.19 1102
1104 3 160.792452 64.0177731 89.7404751 0.19 1103
1105 3 160.358092 63.9863989 89.6934719 0.19 1104
1106 3 159.925059 63.941738 89.6943511 0.19 1105
1107 3 159.494343 63.8771184 89.7803222 0.19 1106
1108 3 159.065266 63.8643876 89.7140364 0.19 1107
1109 3 158.638395 63.9251383 89.4662959 0.19 1108
1110 3 158.218843 64.0530535 89.1858536 0.19 1109
1111 3 157.818203 64.3067244 88.9878724 0.19 1110
1112 3 157.411295 64.5357472 88.6803726 0.19 1111
1113 3 157.020858 64.8954556 88.3523613 0.19 1112
1114 3 156.632523 65.2323522 88.043997 0.19 1113
1115 3 156.233205 65.3641109 87.818466 0.19 1114
1116 3 155.850287 65.4457194 87.4891042 0.19 1115
1117 3 155.529928 65.4746444 87.1240614 0.19 1116
1118 3 155.381848 65.3937703 86.7550403 0.19 1117
1119 3 155.315762 65.4551572 86.3939767 0.19 1118
1120 3 155.268677 65.6127738 86.0364987 0.19 1119
1121 3 155.196093 65.9163878 85.6814258 0.19 1120
1122 3 154.971666 66.1163695 85.3093894 0.19 1121
1123 3 154.803512 66.3230344 84.9423568 0.19 1122
1124 3 154.526393 66.6316195 84.5693914 0.19 1123
1125 3 154.242594 66.8116858 84.1924187 0.19 1124
1126 3 154.105274 66.9490336 83.8268316 0.19 1125
1127 3 153.98307 67.0668558 83.4623959 0.19 1126
1128 3 153.760495 67.1690544 83.0900187 0.19 1127
1129 3 153.655044 67.2626447 82.727151 0.19 1128
1130 3 153.569871 67.3268631 82.365419 0.19 1129
1131 3 153.42931 67.3116078 81.9978112 0.19 1130
1132 3 153.159763 67.5395974 81.6266081 0.19 1131
1133 3 152.880756 67.69115 81.2534822 0.19 1132
1134 3 152.759636 67.8203322 80.891586 0.19 1133
1135 3 152.690012 67.9419097 80.5331198 0.19 1134
1136 3 152.260142 57.8623909 90.946081 0 1097
1137 3 151.912667 58.2106321 91.1974566 0.19 1136
1138 3 151.571501 58.5840451 91.3476151 0.19 1137
1139 3 151.270748 58.9505269 91.5386967 0.19 1138
1140 3 151.06007 59.3514267 91.6071784 0.19 1139
1141 3 151.101452 59.7788291 91.6135179 0.19 1140
1142 3 151.392271 60.2416728 91.5199352 0.19 1141
1143 3 151.785687 60.6909026 91.5020939 0.19 1142
1144 3 152.212881 61.1471872 91.4615418 0.19 1143
1145 3 152.638025 61.6376241 91.275557 0.19 1144
1146 3 153.043056 62.1344275 91.0295841 0.19 1145
1147 3 153.386285 62.6115343 90.7518519 0.19 1146
1148 3 153.560521 63.0179088 90.441847 0.19 1147
1149 3 153.706186 63.2408167 90.1108922 0.19 1148
1150 3 153.983558 63.4083097 89.7865724 0.19 1149
1151 3 171.756651 61.6562962 91.397802 0.19 718
1152 3 172.180933 61.1828963 91.7606539 0.19 1151
1153 3 172.147517 60.7476692 91.7269427 0.19 1152
1154 3 172.11429 60.3126811 91.6928186 0.19 1153
1155 3 172.081269 59.8779468 91.6583206 0.19 1154
1156 3 172.04848 59.4434737 91.6234894 0.19 1155
1157 3 172.015944 59.0092956 91.5883694 0.19 1156
1158 3 172.660943 61.425446 92.1378951 0.19 1152
1159 3 173.128575 61.5131662 92.4627475 0.19 1158
1160 3 173.59566 61.5731349 92.6657967 0.19 1159
1161 3 174.058775 61.5985599 92.9145093 0.19 1160
1162 3 174.525881 61.655087 93.0644781 0.19 1161
1163 3 174.993106 61.7321276 93.2304241 0.19 1162
1164 3 175.455286 61.8385781 93.5426585 0.19 1163
1165 3 175.920508 62.1216457 93.9214824 0.19 1164
1166 3 176.376334 62.4702218 94.3235278 0.19 1165
1167 3 176.804653 62.8391661 94.7311811 0.19 1166
1168 3 177.163007 63.2043135 95.1351406 0.19 1167
1169 3 177.34197 63.5383476 95.5253345 0.19 1168
1170 3 177.518014 63.8493355 95.912108 0.19 1169
1171 3 177.862556 64.1216415 96.3038959 0.19 1170
1172 3 178.254037 64.2353624 96.6854782 0.19 1171
1173 3 178.500025 63.7653276 96.9017377 0.19 1172
1174 3 178.577569 63.3065604 96.9917609 0.19 1173
1175 3 178.588024 62.8378099 97.0767959 0.19 1174
1176 3 178.565638 62.327936 97.2722142 0.19 1175
1177 3 178.533736 61.8161758 97.4656193 0.19 1176
1178 3 178.506048 61.3406848 97.54585 0.19 1177
1179 3 167.995521 50.9128247 96.8935176 0 1178
1180 3 167.850458 50.958484 97.1246299 0.19 1179
1181 3 167.54683 51.1386058 97.2537379 0.19 1180
1182 3 167.182976 51.3231913 97.0793319 0.19 1181
1183 3 166.849986 51.6340689 96.8069185 0.19 1182
1184 3 166.648373 51.8990284 96.4984997 0.19 1183
1185 3 166.812478 51.9036006 96.1826292 0.19 1184
1186 3 167.108703 51.9635944 95.8791847 0.19 1185
1187 3 178.562702 64.8204137 97.2625615 0.19 1172
1188 3 178.713511 65.2716473 97.6417382 0.19 1187
1189 3 178.85155 65.7128146 97.8380914 0.19 1188
1190 3 179.0887 66.148848 98.0204471 0.19 1189
1191 3 179.200557 66.6249727 97.9785371 0.19 1190
1192 3 179.255074 67.074487 97.9779325 0.19 1191
1193 3 179.281562 67.5132523 97.9901966 0.19 1192
1194 3 179.281336 67.9470613 98.000042 0.19 1193
1195 3 179.228958 68.3777166 97.9897741 0.19 1194
1196 3 179.046717 68.8048465 97.9214628 0.19 1195
1197 3 178.961142 69.1798534 98.0691437 0.19 1196
1198 3 169.630583 56.112118 97.5797769 0 1172
1199 3 169.192227 56.0091461 97.7891117 0.19 1198
1200 3 168.754429 55.9378929 97.9118774 0.19 1199
1201 3 168.322434 55.8644943 98.112064 0.19 1200
1202 3 167.894899 55.8430076 98.2970861 0.19 1201
1203 3 167.471241 55.9762304 98.3612078 0.19 1202
1204 3 167.039732 56.009925 98.3616957 0.19 1203
1205 3 166.606142 56.0110532 98.3407114 0.19 1204
1206 3 178.410393 61.7681929 89.8667279 0.19 652
1207 3 178.288712 61.8298997 89.9547848 0.19 1206
1208 3 178.008371 61.9347631 89.6227196 0.19 1207
1209 2 262.914635 59.0767644 47.2128937 0.19 -1
1210 2 262.894879 59.4904511 47.4975965 0.19 1209
1211 2 262.879855 59.9287661 47.6986226 0.19 1210
1212 2 262.861838 60.3531031 47.9380914 0.19 1211
1213 2 262.848512 60.8049792 48.0870944 0.19 1212
1214 2 262.834015 61.2620526 48.2157704 0.19 1213
1215 2 262.811055 61.707737 48.373956 0.19 1214
1216 2 262.76375 62.1145212 48.6412281 0.19 1215
1217 2 262.671871 62.513612 48.9170207 0.19 1216
1218 2 262.471515 62.9317214 49.1096165 0.19 1217
1219 2 262.355519 63.338507 49.3474572 0.19 1218
1220 2 262.236839 63.7720132 49.5007708 0.19 1219
1221 2 262.004897 64.2001628 49.6459466 0.19 1220
1222 2 261.821226 64.6052167 49.8635915 0.19 1221
1223 2 261.532277 65.0289394 50.0049191 0.19 1222
1224 2 249.317884 62.4321082 68.6517277 0.19 -1
1225 2 249.678545 62.4583059 68.7055271 0.19 1224
1226 2 250.022093 62.5250098 68.8127449 0.19 1225
1227 2 250.313465 62.7110619 69.0795894 0.19 1226
1228 2 250.458375 62.9038568 69.4006864 0.19 1227
1229 2 250.595163 62.9892517 69.7265298 0.19 1228
1230 2 250.857655 63.1748029 70.0746079 0.19 1229
1231 3 156.60237 69.0605512 79.3901636 0.19 -1
1232 3 156.636761 69.0601122 79.7530992 0.19 1231
1233 3 156.683376 69.1726988 80.1188257 0.19 1232
1234 3 156.715651 69.168028 80.4812069 0.19 1233
1235 3 156.748806 69.1565733 80.8433467 0.19 1234
1236 3 156.800631 69.2424615 81.208234 0.19 1235
1237 3 156.856593 69.1707558 81.570741 0.19 1236
1238 3 156.96129 68.9864838 81.934959 0.19 1237
1239 3 156.824906 69.0496884 82.2857676 0.19 1238
1240 3 151.022767 57.8676801 85.6087823 0 1239
1241 3 160.242778 67.7114282 84.6771655 0 1240
1242 3 160.337188 67.6539195 84.3524347 0.19 1241
1243 3 160.522816 67.4237384 84.0631956 0.19 1242
1244 3 160.591662 67.0865906 83.8628293 0.19 1243
1245 3 160.665593 66.7552745 83.5675013 0.19 1244
1246 3 160.871231 66.4340612 83.2581911 0.19 1245
1247 3 161.020355 66.0962133 82.9698023 0.19 1246
1248 3 161.317144 65.7403615 82.7903167 0.19 1247
1249 3 161.665476 65.4171973 82.5280436 0.19 1248
1250 3 161.278829 65.0095378 82.253126 0.19 1249
1251 3 161.015951 64.5752349 82.112175 0.19 1250
1252 3 160.673909 64.1276073 81.9858443 0.19 1251
1253 3 160.425002 63.7091301 81.8027344 0.19 1252
1254 3 160.082749 63.2376377 81.7573236 0.19 1253
1255 3 159.816977 62.8395005 81.5059366 0.19 1254
1256 3 159.424793 62.4522685 81.175378 0.19 1255
1257 3 159.528488 62.2244834 80.9164297 0.19 1256
1258 3 159.34867 62.0665913 80.7440256 0.19 1257
1259 3 159.226444 62.1983006 80.8949805 0.19 1258
1260 3 159.424793 62.4522685 81.175378 0.19 1259
1261 3 162.147346 65.6039654 82.8458101 0.19 1249
1262 3 162.601424 65.5968255 83.0716317 0.19 1261
1263 3 163.033037 65.4537065 83.0422953 0.19 1262
1264 3 163.468574 65.318351 83.0734235 0.19 1263
1265 3 163.884722 65.0059068 83.1634286 0.19 1264
1266 3 164.301189 64.7099299 83.0360456 0.19 1265
1267 3 174.3662 75.3798926 81.7691515 0 1266
1268 3 174.25615 75.303675 82.1054843 0.19 1267
1269 3 174.053212 75.2525155 82.4351554 0.19 1268
1270 3 174.028501 75.3273221 82.7894207 0.19 1269
1271 3 174.152606 75.2723664 83.1524478 0.19 1270
1272 3 174.107998 75.0864618 83.4929157 0.19 1271
1273 3 174.321111 74.7373868 83.8491743 0.19 1272
1274 3 174.58347 74.3630763 84.2040211 0.19 1273
1275 3 174.736572 74.0732516 84.538994 0.19 1274
1276 3 174.949784 73.6820687 84.8372301 0.19 1275
1277 3 175.016264 73.2801914 85.022312 0.19 1276
1278 3 175.022949 72.8957656 85.3027468 0.19 1277
1279 3 175.015084 72.6791738 85.6282811 0.19 1278
1280 3 175.002422 72.5182776 85.9693969 0.19 1279
