# Supplementary material for: Communication from Learned to Innate Olfactory Processing Centers Is Required for Memory Retrieval in Drosophila
Source: Neuron. 2018 Nov 7;100(3):651–668.e8. doi: 10.1016/j.neuron.2018.08.037 (PMC6226615; doi:10.1016/j.neuron.2018.08.037)
Supplement: Data S1. SWC Files Containing the EM and Light Microscopy Reconstructions of the Different Neurons Used in This Study [file mmc5.zip › Light_PD2a1_cell1_JRC_SS16059-20160624_19_B2-Aligned63xScale_c0.swc]

# SWC format file
# based on specifications at http://research.mssm.edu/cnic/swc.html
# Created by nat::write.neuron.swc
# PointNo Label X Y Z Radius Parent 
1 1 187.944318 32.896504 103.357181 0.633333 -1
2 0 187.924917 33.2149342 103.651349 0.723604 1
3 0 187.898787 33.5513465 103.903913 0.627377 2
4 0 187.846696 33.9362094 104.037349 0.625683 3
5 0 187.703258 34.3178539 104.144852 0.618469 4
6 0 187.75956 34.6984587 104.327853 0.595711 5
7 0 187.628851 35.0927364 104.409866 0.465901 6
8 0 187.61449 35.5154346 104.468078 0.19 7
9 0 187.688843 35.9530905 104.523033 0.19 8
10 0 187.91301 36.4069796 104.592854 0.19 9
11 0 188.046011 36.8305024 104.683003 0.19 10
12 0 188.205655 37.2076253 104.850402 0.19 11
13 0 188.55284 37.6008913 104.944618 0.19 12
14 0 188.966816 37.8966656 105.003063 0.19 13
15 0 189.409071 38.324106 105.059034 0.19 14
16 0 189.852577 38.8001556 105.115496 0.19 15
17 0 190.271614 39.2878652 105.178963 0.19 16
18 0 190.616644 39.7601197 105.265491 0.19 17
19 0 190.766231 40.1733008 105.416157 0.19 18
20 0 190.872368 40.6189032 105.476276 0.19 19
21 0 191.027809 41.0960428 105.48334 0.19 20
22 0 191.375775 41.6364268 105.42181 0.19 21
23 0 191.787665 42.1399484 105.470035 0.19 22
24 0 192.217819 42.5935286 105.635519 0.19 23
25 0 192.657599 43.0574321 105.763892 0.19 24
26 0 193.095492 43.4798574 105.944576 0.19 25
27 0 193.534772 43.8900582 106.041224 0.19 26
28 0 193.970469 44.1849099 106.111568 0.19 27
29 0 194.401141 44.5931595 106.205884 0.19 28
30 0 194.819808 45.0133231 106.377894 0.19 29
31 0 195.220734 45.476529 106.483606 0.19 30
32 0 195.573732 45.9390001 106.587458 0.19 31
33 0 195.805193 46.3586951 106.75026 0.19 32
34 0 196.154488 46.8291432 106.840079 0.19 33
35 0 196.546091 47.3175699 106.902378 0.19 34
36 0 196.950234 47.8119314 106.952865 0.19 35
37 0 197.352476 48.3088901 106.993036 0.19 36
38 0 197.738655 48.8106293 107.011448 0.19 37
39 0 198.080772 49.3272444 106.97178 0.19 38
40 0 198.305348 49.7739828 107.046093 0.19 39
41 0 198.644813 50.275739 107.007637 0.19 40
42 0 199.024191 50.7379451 107.024499 0.19 41
43 0 199.413336 51.1440216 107.045375 0.19 42
44 0 199.792862 51.4256023 107.018326 0.19 43
45 0 200.131171 51.8213128 106.879326 0.19 44
46 0 200.357445 52.1485643 106.679641 0.19 45
47 0 200.694391 52.6242777 106.489154 0.19 46
48 0 201.068007 53.1511796 106.305338 0.19 47
49 0 201.441119 53.6902399 106.127968 0.19 48
50 0 201.775335 54.2215709 105.959399 0.19 49
51 0 201.993319 54.7247043 105.807607 0.19 50
52 0 202.304527 55.1850622 105.741321 0.19 51
53 0 202.615787 55.623935 105.594065 0.19 52
54 0 202.825945 55.9441237 105.389287 0.19 53
55 0 203.135432 56.3638825 105.197043 0.19 54
56 0 203.440376 56.773363 104.997773 0.19 55
57 0 203.632343 57.0602846 104.765332 0.19 56
58 0 203.890514 57.4130327 104.547477 0.19 57
59 0 204.058685 57.6691177 104.303342 0.19 58
60 0 204.289644 57.987192 104.073003 0.19 59
61 0 204.398792 58.1770538 103.808001 0.19 60
62 0 204.477194 58.3330822 103.53226 0.19 61
63 0 204.582935 58.5150753 103.260774 0.19 62
64 0 204.798956 58.8081569 103.014446 0.19 63
65 0 204.921668 59.0054041 102.741124 0.19 64
66 0 205.047842 59.2095118 102.466006 0.19 65
67 0 205.27494 59.528773 102.214414 0.19 66
68 0 205.405847 59.7884495 101.94079 0.19 67
69 0 205.538675 60.1535654 101.679027 0.19 68
70 0 205.773268 60.5081904 101.420767 0.19 69
71 0 205.913761 60.7199703 101.128821 0.19 70
72 0 206.060857 60.9070056 100.829867 0.19 71
73 0 206.319168 61.1614168 100.545629 0.19 72
74 0 206.509927 61.2534175 100.228397 0.19 73
75 0 206.773566 61.5609454 99.9428401 0.19 74
76 0 206.931286 61.9075757 99.6499871 0.19 75
77 0 207.092075 62.164729 99.3407701 0.19 76
78 0 207.362806 62.493183 99.0440959 0.19 77
79 0 207.564059 62.738876 98.7273024 0.19 78
80 0 207.838958 63.0495908 98.4189954 0.19 79
81 0 208.006668 63.2528412 98.0866316 0.19 80
82 0 208.17239 63.4523134 97.7503567 0.19 81
83 0 208.437918 63.7470527 97.4271742 0.19 82
84 0 208.605443 63.9461313 97.0843804 0 83
85 0 209.286132 65.5022679 95.7683452 0.19 84
86 0 209.452434 65.716734 95.4152001 0.19 85
87 0 209.712357 66.0390623 95.0748632 0.19 86
88 0 209.848001 66.2967472 94.7252342 0.19 87
89 0 209.919081 66.6371008 94.3864898 0.19 88
90 0 209.920494 66.913698 94.0549228 0.19 89
91 0 209.776934 67.2905473 93.768117 0.19 90
92 0 209.672265 67.6667027 93.587047 0.19 91
93 0 209.50137 68.0425512 93.2985475 0.19 92
94 0 209.420401 68.314886 92.9643564 0.19 93
95 0 209.272158 68.6402809 92.6177228 0.19 94
96 0 209.235835 68.8621816 92.2619846 0 95
97 0 207.987698 71.3161357 90.5267244 0.19 96
98 0 207.656924 71.4777407 90.2408051 0.19 97
99 0 207.330727 71.690831 90.0454124 0.19 98
100 0 207.092153 71.7958295 89.7393176 0.19 99
101 0 207.043251 71.7867718 89.3944794 0.19 100
102 0 207.066553 71.9176858 89.0484867 0.19 101
103 0 207.116947 72.1978726 88.7098888 0.19 102
104 0 207.175688 72.399202 88.3662562 0.19 103
105 0 207.636822 72.4925628 88.13651 0.19 104
106 0 208.078691 72.5445024 88.0029496 0.19 105
107 0 208.530745 72.5946964 87.8088177 0.19 106
108 0 208.967792 72.559763 87.6821122 0.19 107
109 0 209.416221 72.3935664 87.4730654 0.19 108
110 0 209.851943 72.1843047 87.320577 0.19 109
111 0 210.304089 72.0976105 87.0798662 0.19 110
112 0 210.754218 71.9167212 86.8282716 0.19 111
113 0 211.187328 71.7174629 86.6600017 0.19 112
114 0 211.634356 71.6759773 86.4176971 0.19 113
115 0 212.079219 71.6243182 86.1734934 0.19 114
116 0 212.509899 71.7696478 86.0275439 0.19 115
117 0 212.953708 71.8665717 85.7810541 0.19 116
118 0 213.399216 71.8891906 85.496872 0.19 117
119 0 213.840404 71.7388583 85.1971607 0.19 118
120 0 214.273529 71.5280488 84.9213706 0.19 119
121 0 214.691072 71.309408 84.7320695 0.19 120
122 0 215.073343 71.1282527 84.7777016 0.19 121
123 0 215.456229 70.9129476 84.7646152 0.19 122
124 0 215.831919 70.8254737 84.6989413 0.19 123
125 0 216.183429 70.7746848 84.4982524 0.19 124
126 0 216.42698 70.5933758 84.2644184 0.19 125
127 0 216.76601 70.3677163 84.118798 0.19 126
128 0 217.151458 70.2484296 83.9367058 0.19 127
129 0 217.540012 70.0000087 83.8360717 0.19 128
130 0 217.933761 69.7501443 83.7385082 0.19 129
131 0 218.33888 69.6248438 83.569771 0.19 130
132 0 218.736241 69.3824943 83.4605125 0.19 131
133 0 219.136592 69.1562104 83.3250891 0.19 132
134 0 219.518947 68.981601 83.3652774 0.19 133
135 0 219.912986 68.7933139 83.2939664 0.19 134
136 0 220.291727 68.664183 83.3774857 0.19 135
137 0 220.679903 68.5748331 83.3726801 0.19 136
138 0 221.078681 68.4322428 83.2610008 0.19 137
139 0 221.466086 68.353392 83.2685915 0.19 138
140 0 221.842875 68.2545604 83.3893472 0.19 139
141 0 222.229157 68.1480321 83.4180133 0.19 140
142 0 222.623382 67.9233366 83.369498 0.19 141
143 0 223.027635 67.7298874 83.2212025 0.19 142
144 0 223.423835 67.6310481 83.162715 0.19 143
145 0 223.818974 67.5227722 83.1216696 0.19 144
146 0 224.218584 67.2916285 83.0433495 0.19 145
147 0 224.626612 67.0802394 82.8751696 0.19 146
148 0 225.027762 66.9314054 82.7857398 0.19 147
149 0 225.432418 66.690221 82.6718976 0.19 148
150 0 225.846583 66.4903253 82.445016 0.19 149
151 0 226.259823 66.3852289 82.2139095 0.19 150
152 0 226.670312 66.139658 82.0441619 0.19 151
153 0 227.087663 65.8833116 81.791007 0.19 152
154 0 227.504734 65.6110773 81.535727 0.19 153
155 0 227.914221 65.3010985 81.3567637 0.19 154
156 0 228.320791 65.0227672 81.0996056 0.19 155
157 0 228.704875 64.7498754 80.8404125 0.19 156
158 0 229.024589 64.4610339 80.6532044 0.19 157
159 0 229.191588 64.2517406 80.375578 0.19 158
160 0 229.339688 64.1741756 80.074101 0.19 159
161 0 229.599963 64.0180594 79.7554116 0.19 160
162 0 229.807677 63.8792793 79.4343934 0.19 161
163 0 230.139674 63.8817405 79.1333272 0.19 162
164 0 230.519942 63.8826367 78.8500673 0.19 163
165 0 230.92196 63.7357496 78.6003686 0.19 164
166 0 231.325785 63.5437158 78.4708562 0.19 165
167 0 231.725445 63.5030254 78.3619284 0.19 166
168 0 232.126914 63.5636292 78.1578547 0.19 167
169 0 232.527197 63.6378799 77.9559076 0.19 168
170 0 232.923918 63.6512877 77.855635 0.19 169
171 0 233.32235 63.6086223 77.7503117 0.19 170
172 0 233.729428 63.4596011 77.5281533 0.19 171
173 0 234.135209 63.3074144 77.3096459 0.19 172
174 0 234.530389 63.2544032 77.221064 0.19 173
175 0 234.921427 63.2433015 77.1698131 0.19 174
176 0 235.311114 63.2601943 77.1005205 0.19 175
177 0 235.701592 63.3207435 76.9398042 0.19 176
178 0 236.090447 63.3413594 76.8324247 0.19 177
179 0 236.480832 63.3433084 76.6671513 0.19 178
180 0 236.873263 63.1858016 76.5846507 0.19 179
181 0 237.260019 63.118089 76.5438965 0.19 180
182 0 237.64479 63.0770894 76.5017459 0.19 181
183 0 238.029695 63.0274269 76.4134924 0.19 182
184 0 238.417522 62.925746 76.1881032 0.19 183
185 0 238.796466 62.9396033 75.9548875 0.19 184
186 0 239.163733 62.9465988 75.7899762 0.19 185
187 0 239.50728 62.9627322 75.5270264 0.19 186
188 0 239.790722 62.8694503 75.2124976 0.19 187
189 0 239.905622 62.851031 74.8911982 0.19 188
190 0 239.967262 62.7474968 74.553163 0.19 189
191 0 240.0244 62.7269252 74.2219806 0.19 190
192 0 240.135076 62.630006 73.877844 0.19 191
193 0 240.397818 62.6363727 73.539538 0.19 192
194 0 240.701802 62.6281286 73.1808974 0.19 193
195 0 240.978198 62.4739621 72.7549706 0.19 194
196 2 241.492291 62.3007797 72.2005184 0.19 195
197 2 241.621314 62.0969275 71.8739104 0.19 196
198 2 241.8708 61.9806568 71.5886156 0.19 197
199 2 242.121261 61.7242167 71.3732775 0.19 198
200 2 242.241518 61.5126302 71.0716836 0.19 199
201 2 242.345958 61.4383367 70.7535893 0.19 200
202 2 242.542773 61.3033679 70.413799 0.334832 201
203 2 242.653304 61.2994109 70.0870542 0.467249 202
204 2 242.792587 61.3025851 69.7596439 0.261984 203
205 2 242.734236 61.2136038 69.4183929 0.312881 204
206 2 242.786896 61.245319 69.0944288 0.309949 205
207 2 243.008509 61.3153163 68.7767055 0.19 206
208 2 243.256094 61.3968528 68.4614519 0.19 207
209 2 243.412672 61.4763747 68.1463783 0.19 208
210 2 243.640238 61.5244184 67.8277393 0.19 209
211 2 243.801074 61.4971024 67.4984667 0.19 210
212 2 244.056373 61.6981856 67.2043373 0.19 211
213 2 244.301399 61.8036937 66.8971897 0.19 212
214 2 244.414765 61.8314923 66.5788117 0.19 213
215 2 244.515206 61.7086736 66.2394672 0.19 214
216 2 244.705274 61.6505827 65.9137812 0.361747 215
217 2 244.808554 61.5146855 65.5831722 0.19 216
218 2 244.931533 61.5087332 65.2908366 0.300556 217
219 2 245.203838 61.5337639 65.0520268 0.19 218
220 2 245.530647 61.5325844 64.932718 0.19 219
221 2 245.864836 61.5142494 64.8111894 0.19 220
222 2 246.166525 61.4702071 64.5637067 0.19 221
223 2 246.366862 61.2705995 64.2454311 0.19 222
224 2 246.670013 61.063769 63.9101552 0.19 223
225 2 247.008255 61.0031561 63.592384 0.19 224
226 2 247.383642 61.0434145 63.4441193 0.19 225
227 2 247.761035 61.0370912 63.4473428 0.19 226
228 2 248.138124 61.078803 63.2995459 0.19 227
229 2 248.143623 61.0221147 62.9742773 0.19 228
230 2 248.156253 60.8123803 62.6256336 0.19 229
231 2 248.192253 60.592843 62.276022 0.19 230
232 2 248.291205 60.4998041 61.9471979 0.19 231
233 2 248.553758 60.3473194 61.6111633 0.19 232
234 2 248.865538 60.3428889 61.2991716 0.19 233
235 2 249.156556 60.3891105 60.9952286 0.19 234
236 2 249.333856 60.4367966 60.6907154 0.19 235
237 2 249.572908 60.4381761 60.3801264 0.19 236
238 2 249.726273 60.2968274 60.0473906 0.453783 237
239 2 249.947213 60.2267698 59.7299154 0.350446 238
240 2 250.067589 60.0577036 59.4044913 0.19 239
241 2 250.206691 59.9758075 59.1160498 0.19 240
242 2 250.501095 59.8021078 58.8742664 0.19 241
243 2 250.85438 59.7124955 58.803881 0.19 242
244 2 251.229319 59.6111013 58.8309244 0.19 243
245 2 251.615275 59.4903747 58.6812375 0.19 244
246 2 252.002499 59.5791233 58.5731264 0.19 245
247 2 252.385797 59.503551 58.3211234 0.19 246
248 2 252.748853 59.5352443 58.0414485 0.19 247
249 2 253.053017 59.5952883 57.7488401 0.19 248
250 2 253.198998 59.6316726 57.4452451 0.19 249
251 2 253.323887 59.5773736 57.1246776 0.19 250
252 2 253.542045 59.7308293 56.8390084 0.19 251
253 2 253.667935 59.676374 56.522316 0.19 252
254 2 253.815457 59.7116709 56.2301145 0.19 253
255 2 254.122586 59.7686182 55.9673328 0.19 254
256 2 254.487198 59.789949 55.7652032 0.19 255
257 2 254.862713 59.681937 55.7152459 0.19 256
258 2 255.237646 59.4283563 55.4676282 0.19 257
259 2 255.570586 59.1170978 55.1440646 0.19 258
260 2 255.774593 58.780003 54.7907359 0.19 259
261 2 256.033369 58.4348725 54.4267609 0.19 260
262 2 256.18238 58.0829612 54.0582064 0.19 261
263 2 256.348675 57.7298303 53.6888394 0.19 262
264 2 256.676575 57.3803496 53.3210988 0.19 263
265 2 257.066851 57.0362579 52.9569771 0.19 264
266 2 257.480977 56.7073351 52.6018448 0.19 265
267 2 257.902712 56.4213609 52.269575 0.19 266
268 2 258.322585 56.2521137 51.9962892 0.19 267
269 2 258.741492 55.922845 51.8002008 0.19 268
270 2 259.163601 55.5677707 51.5582741 0.19 269
271 2 259.581423 55.1967696 51.3945352 0.19 270
272 2 259.997814 54.9060186 51.2161609 0.19 271
273 2 260.400349 54.7742839 51.2082332 0.478657 272
274 2 260.793356 54.6634692 51.356067 0.633314 273
275 2 261.086344 54.3142435 50.9963557 0.587089 274
276 2 261.246147 53.9827317 50.6380768 0.50665 275
277 2 261.403048 53.7176194 50.2911443 0.361963 276
278 2 261.6841 53.6365964 49.9763355 0.506657 277
279 2 261.977017 53.0735517 50.1169257 0.19 278
280 2 262.163096 52.5106371 50.1681746 0.19 279
281 2 262.408628 51.8658653 50.2539927 0.19 280
282 2 262.946849 51.0734782 50.2395385 0.19 281
283 2 262.476228 51.0062089 49.909187 0.216925 282
284 2 262.311701 50.8005093 49.5682503 0.474536 283
285 2 262.259305 50.6374018 49.2377371 0.277265 284
286 2 262.236761 50.7437214 48.9492638 0.276998 285
287 2 262.214426 51.1347637 48.7079652 0.19 286
288 2 262.183867 51.6287284 48.497356 0.19 287
289 2 262.126527 52.1476391 48.3306219 0.19 288
290 2 261.99503 52.639002 48.2634877 0.19 289
291 2 262.057343 53.0325281 48.4607354 0.19 290
292 2 262.010553 53.3157838 48.7441289 0.19 291
293 2 261.835155 53.378339 49.0314389 0.19 292
294 2 261.759416 53.3826732 49.3281344 0.19 293
295 2 261.718951 53.4241071 49.6376937 0.19 294
296 2 261.6841 53.6365964 49.9763355 0.506657 295
297 2 262.0672 53.9700593 50.003457 0.19 296
298 2 262.456651 54.1484144 49.9737196 0.19 297
299 2 262.849662 54.337893 49.8441963 0.19 298
300 2 263.237026 54.6206295 49.7642275 0.19 299
301 2 263.632896 54.7856988 49.5629571 0.19 300
302 2 264.032368 54.8887911 49.3150552 0.19 301
303 2 264.435067 54.9229246 49.0471164 0.19 302
304 2 264.844567 54.8111262 48.7642362 0.19 303
305 2 265.256778 54.8111745 48.5310301 0.373941 304
306 2 265.686478 54.8110922 48.3842698 0.19 305
307 2 266.176676 54.7891043 48.1554922 0.357536 306
308 2 266.820358 54.6084597 47.8839843 0.506657 307
309 2 267.221106 54.1499987 47.8337428 0.506604 308
310 2 267.617146 54.270267 47.5712833 0.19 309
311 2 267.546605 53.9356837 47.22232 0.200694 310
312 2 267.768543 53.6897721 46.9161086 0.19 311
313 2 268.09622 53.6578471 46.684125 0.19 312
314 2 268.462255 53.6883158 46.5546528 0.19 313
315 2 268.846444 53.7805011 46.3700577 0.19 314
316 2 269.236358 53.9021591 46.2034665 0.19 315
317 2 269.624283 54.0475465 46.1439076 0.19 316
318 2 270.009879 54.3260935 46.1010641 0.19 317
319 2 270.40109 54.4871039 45.9242941 0.19 318
320 2 270.788775 54.5587111 45.689602 0.19 319
321 2 271.159129 54.4767566 45.4134076 0.19 320
322 2 271.471003 54.5187499 45.1474004 0.19 321
323 2 271.633457 54.5892812 44.8745368 0.19 322
324 2 268.007495 54.1274127 47.6023515 0.19 310
325 2 268.401881 53.8128994 47.6375405 0.19 324
326 2 268.794117 53.4692192 47.7600094 0.19 325
327 2 269.183816 53.3027289 47.8514977 0.19 326
328 2 269.573245 53.1165175 47.9753685 0.19 327
329 2 269.972453 52.7874784 47.9391744 0.19 328
330 2 270.377466 52.441889 47.7538369 0.19 329
331 2 278.200597 60.315579 47.959778 0 330
332 2 278.606956 60.5912974 47.8007392 0.19 331
333 2 279.006416 60.9987117 47.7348651 0.19 332
334 2 279.404957 61.455442 47.5993837 0.19 333
335 2 279.797359 61.811148 47.4416535 0.19 334
336 2 280.16195 62.2788722 47.3563421 0.19 335
337 2 280.459349 62.7199906 47.4411786 0.19 336
338 2 280.592512 63.0953231 47.6879416 0.19 337
339 2 280.71439 63.4454271 47.9985191 0.19 338
340 2 280.96762 63.7890067 48.3386066 0.19 339
341 2 267.063969 55.2797233 48.4307055 0.255812 308
342 2 267.213168 55.810683 48.7680584 0.19 341
343 2 267.442783 56.3506631 48.8676595 0.19 342
344 2 267.598192 56.8381138 49.0164718 0.19 343
345 2 267.847751 57.2801558 49.2866949 0.19 344
346 2 268.079495 57.7133981 49.5579928 0.19 345
347 2 268.164122 58.1706568 49.7117202 0.19 346
348 2 268.199829 58.6353329 49.8261611 0.19 347
349 2 263.357286 50.578362 50.2845436 0.19 282
350 2 263.763031 50.0581884 50.4322991 0.19 349
351 2 264.162676 49.5562976 50.5918397 0.19 350
352 2 264.54873 49.1331014 50.6829217 0.19 351
353 2 264.894554 48.8285656 50.8497203 0.19 352
354 2 265.164671 48.4152971 50.9480552 0.19 353
355 2 265.218682 47.9389027 51.1278612 0.19 354
356 2 265.093469 47.4993172 51.3444446 0.307275 355
357 2 265.033579 47.256769 51.6066796 0.450412 356
358 2 264.986095 47.068464 51.8828861 0.456472 357
359 2 264.910651 46.847454 52.1556493 0.321422 358
360 2 264.738846 46.4753423 52.4043423 0.19 359
361 2 264.671577 46.187531 52.6690525 0.394303 360
362 2 264.65005 45.8017204 52.9209715 0.491345 361
363 2 264.638837 45.5166191 53.1878206 0.439901 362
364 2 264.614121 45.6319734 53.5130413 0.505411 363
365 2 264.583135 45.8931845 53.8599052 0.504533 364
366 2 264.546998 46.1919347 54.2126447 0.506115 365
367 2 264.502483 46.4575569 54.5607473 0.500096 366
368 2 264.438925 46.5863392 54.8883468 0.506663 367
369 2 264.304125 46.8188618 55.2296975 0.491597 368
370 2 263.997695 47.0197229 55.5616998 0.451336 369
371 2 263.64052 47.049144 55.8671631 0.19 370
372 2 258.204718 53.7134455 55.2335905 0 371
373 2 258.155325 53.7814367 55.5287424 0.19 372
374 2 258.069265 54.0289055 55.8234892 0.19 373
375 2 257.88953 54.3365805 56.0403835 0.19 374
376 2 257.856083 54.5437108 56.3230477 0.19 375
377 2 257.9627 54.4926758 56.5806718 0.222322 376
378 2 257.910414 54.7118167 56.8481287 0.232795 377
379 2 257.675988 55.054508 57.0189107 0.19 378
380 2 261.041484 54.7403948 51.6818028 0.507092 274
381 2 261.154068 54.9831496 52.0304085 0.50623 380
382 2 261.273907 55.2589771 52.3798874 0.451985 381
383 2 261.550517 55.4712194 52.7088932 0.283081 382
384 2 261.896089 55.4504864 52.9641035 0.19 383
385 2 262.275227 55.2677455 53.094 0.19 384
386 2 262.6552 55.2019107 53.2929654 0.19 385
387 2 263.035199 55.2768544 53.4512902 0.19 386
388 2 263.403497 55.5525485 53.713012 0.19 387
389 2 263.769532 55.9192933 53.9524989 0.19 388
390 2 264.141821 56.3604476 54.0209281 0.19 389
391 2 264.510952 56.7266558 54.1879465 0.19 390
392 2 264.889426 57.0040981 54.2311097 0.19 391
393 2 265.254576 57.3496645 54.4709579 0.19 392
394 2 265.615696 57.7295135 54.7574811 0.19 393
395 2 265.978537 58.1471006 54.9875768 0.19 394
396 2 266.351184 58.6469482 55.0021048 0.19 395
397 2 266.697755 58.8553928 54.8947592 0.19 396
398 2 266.98831 59.1486454 54.9554397 0.19 397
399 2 267.143937 59.3437538 55.1504003 0.19 398
400 2 266.964778 59.2704928 55.2871182 0.19 399
401 2 266.674146 58.9780923 55.2267245 0.19 400
402 2 266.351184 58.6469482 55.0021048 0.19 401
403 2 248.511701 60.9648097 63.5740599 0.19 228
404 2 248.878538 60.8375065 63.8179771 0.19 403
405 2 249.22652 60.6752665 63.9704174 0.19 404
406 2 249.525063 60.3219035 64.1809589 0.19 405
407 2 249.697018 59.9813817 64.4263076 0.280297 406
408 2 249.917907 59.8694726 64.7212823 0.19 407
409 2 250.030344 59.9867987 65.0562348 0.19 408
410 2 256.553565 62.1562523 65.4548164 0 409
411 2 256.938282 62.1705224 65.5710643 0.19 410
412 2 257.322949 62.1988024 65.7991933 0.19 411
413 2 257.708073 62.3864759 66.0613548 0.19 412
414 2 258.092194 62.6034432 66.2477984 0.19 413
415 2 258.472744 62.6336733 66.4760446 0.19 414
416 2 258.845109 62.6307645 66.6685764 0.19 415
417 2 259.19527 62.7165132 66.7112265 0.19 416
418 2 259.490535 62.8555488 66.9430154 0.19 417
419 2 259.639387 62.8812408 67.2259797 0.19 418
420 2 259.788337 62.9439115 67.5411679 0.19 419
421 2 260.082018 62.8041084 67.8400382 0.19 420
422 2 260.425355 62.4538555 68.1140688 0.19 421
423 2 254.280023 57.3386252 69.2447327 0 410
424 2 254.600666 57.5953609 69.4081354 0.19 423
425 2 254.854252 57.6558123 69.6615912 0.19 424
426 2 254.897631 57.7148573 69.9427575 0.19 425
427 2 255.152521 57.9541103 70.222772 0.19 426
428 2 255.474604 58.2944442 70.3970102 0.19 427
429 2 246.75137 60.9161495 63.3064152 0.19 225
430 2 246.617345 60.6407591 63.0408376 0.19 429
431 2 246.476711 60.2565012 62.9019988 0.19 430
432 2 246.19016 59.8278828 62.8206696 0.19 431
433 2 245.848763 59.3721477 62.7889932 0.19 432
434 2 245.488145 58.8822105 62.8487448 0.19 433
435 2 245.118781 58.4116329 62.8294213 0.472882 434
436 2 244.746502 57.9450413 62.7840815 0.506667 435
437 2 244.686103 57.5998925 62.424912 0.457819 436
438 2 244.574101 57.2827513 62.0814907 0.289811 437
439 2 244.308512 57.0529013 61.7841689 0.237187 438
440 2 244.007382 57.0556775 61.6096179 0.19 439
441 2 243.73818 56.8213424 61.3148544 0.29399 440
442 2 243.616405 56.4942776 60.9794357 0.439273 441
443 2 243.533005 56.1283281 60.639507 0.19 442
444 2 243.417795 55.7385497 60.3255382 0.19 443
445 2 243.169349 55.3159958 60.0930006 0.19 444
446 2 242.919991 54.9194855 59.7780401 0.333485 445
447 2 242.810173 54.5447231 59.4341645 0.425521 446
448 2 242.746965 54.2048845 59.0835749 0.19 447
449 2 242.684999 53.9477786 58.7401883 0.19 448
450 2 242.580477 53.9033944 58.4233146 0.19 449
451 2 242.336106 53.9260106 58.1145324 0.19 450
452 2 244.503126 57.7241141 63.067553 0.399103 436
453 2 244.381866 57.3669848 63.3320051 0.19 452
454 2 244.257796 57.0794902 63.6078929 0.19 453
455 2 244.000755 56.6690068 63.8663881 0.19 454
456 2 243.720634 56.2890632 64.1311945 0.19 455
457 2 243.503394 56.1319566 64.4304723 0.19 456
458 2 243.49095 56.1332052 64.753406 0.19 457
459 2 243.291458 55.9188056 65.0463994 0.19 458
460 2 243.069984 55.8519186 65.3624642 0.19 459
461 2 242.962247 55.9592742 65.7040454 0.19 460
462 2 242.84758 55.9642362 66.0309691 0.19 461
463 2 242.604246 55.9773421 66.3592658 0.19 462
464 2 242.34562 56.1072891 66.7005422 0.19 463
465 2 242.166549 56.0931944 67.0080489 0.19 464
466 2 241.881392 56.031177 67.2760389 0.19 465
467 2 241.562155 55.9591275 67.452595 0.19 466
468 2 241.253568 55.7928808 67.7083984 0.19 467
469 2 241.0036 55.4666257 67.977767 0.19 468
470 2 240.920315 55.2510438 68.2743875 0.19 469
471 2 240.913564 55.0490057 68.5775846 0.19 470
472 2 240.969916 54.7781002 68.8730535 0.19 471
473 2 241.138996 54.2874808 69.1381669 0.19 472
474 2 241.223361 53.7221837 69.3958971 0.5066 473
475 2 245.270755 56.6341761 71.7696691 0 474
476 2 245.581855 56.1995855 71.5744384 0.19 475
477 2 245.839409 55.6815203 71.5698388 0.19 476
478 2 245.927511 55.1957035 71.5041847 0.19 477
479 2 245.934927 54.7361673 71.3793141 0.19 478
480 2 245.871044 54.3273092 71.1386514 0.19 479
481 2 245.681444 53.9099603 70.9303049 0.19 480
482 2 245.547895 53.5404062 70.6113031 0.19 481
483 2 245.34879 53.2084015 70.253628 0.19 482
484 2 245.264274 52.92948 69.8855969 0.19 483
485 2 245.22448 52.7958374 69.5321561 0.19 484
486 2 245.196269 52.5400125 69.1588357 0.19 485
487 2 246.001949 58.7524748 72.395039 0 475
488 2 246.24898 58.5743199 72.7056981 0.19 487
489 2 246.366291 58.3756407 73.0139414 0.488156 488
490 2 246.465619 58.0970747 73.3121401 0.430378 489
491 2 246.637705 58.0540759 73.6424065 0.347823 490
492 2 246.679118 57.9148746 73.960047 0.350261 491
493 2 246.625304 57.6844699 74.2661127 0.19 492
494 2 246.416647 57.2771962 74.5499422 0.19 493
495 2 246.145884 56.7729792 74.6237453 0.19 494
496 2 245.967471 56.3474834 74.5089736 0.19 495
497 2 245.705786 55.8880528 74.4684614 0.19 496
498 2 245.467835 55.3803588 74.5188992 0.19 497
499 2 245.377126 54.9167113 74.4474055 0.19 498
500 2 245.340348 54.5076202 74.2425917 0.19 499
501 2 245.325486 54.0715788 74.082242 0.19 500
502 2 245.316915 53.6547201 73.8691836 0.19 501
503 2 245.312824 53.1769673 73.7765365 0.19 502
504 2 245.31047 52.6510836 73.7777573 0.19 503
505 2 245.303244 52.195106 73.6181763 0.19 504
506 2 245.294275 51.7024259 73.5286422 0.19 505
507 2 245.279459 51.1831579 73.4885699 0.19 506
508 2 245.250222 50.6244212 73.5278497 0.19 507
509 2 245.177566 50.1254801 73.4324171 0.19 508
510 2 244.997484 49.6991352 73.1784783 0.403723 509
511 2 244.914956 49.27385 72.9019286 0.472329 510
512 2 244.866256 48.7982088 72.7250398 0.506597 511
513 2 246.392857 57.4358584 74.9070265 0.19 494
514 2 246.343392 57.4453926 75.2449533 0.418098 513
515 2 246.212128 57.4659888 75.5840923 0.19 514
516 2 246.235505 57.648912 75.9432459 0.19 515
517 2 246.435935 57.8771721 76.3077516 0.19 516
518 2 239.404954 56.4878645 70.4644923 0 474
519 2 239.042679 56.6659625 70.8277865 0.19 518
520 2 238.688129 56.6615034 71.1680237 0.19 519
521 2 238.353668 56.5944679 71.5004857 0.19 520
522 2 238.073041 56.5242256 71.83187 0.19 521
523 2 237.935529 56.509775 72.1673462 0.19 522
524 2 237.802524 56.6712818 72.5230851 0.19 523
525 2 237.549789 56.8329239 72.8801366 0.19 524
526 2 237.309101 56.8221271 73.2166592 0.19 525
527 2 237.215988 56.7665207 73.5454641 0.19 526
528 2 237.178707 56.7521576 73.8775504 0.19 527
529 2 237.161277 56.9069069 74.22675 0.484518 528
530 2 237.160309 57.0643199 74.5733603 0.476968 529
531 2 237.189998 57.0669825 74.897048 0.438812 530
532 2 237.282183 57.0659786 75.2050844 0.19 531
533 2 237.531534 57.2082734 75.4889101 0.359466 532
534 2 237.825427 57.3340611 75.6718661 0.324399 533
535 2 238.079951 57.5756914 75.941164 0.19 534
536 2 238.188406 57.8806561 76.2048597 0.19 535
537 2 238.275717 58.2566703 76.3625868 0.19 536
538 2 238.443803 58.6327052 76.5251643 0.19 537
539 2 238.497319 58.951648 76.8102165 0.19 538
540 2 238.507397 59.2468436 77.1405188 0.19 539
541 2 238.502564 59.5317717 77.4853263 0.19 540
542 2 241.849469 62.7912925 72.6278336 0.19 196
543 2 242.207277 63.2041202 72.7487078 0.19 542
544 2 242.561811 63.4266605 72.9415229 0.19 543
545 2 242.899277 63.4179208 73.0333025 0.19 544
546 2 243.173476 63.5976468 73.1713857 0.19 545
547 2 243.29249 63.7501989 73.4385353 0.19 546
548 2 243.380796 63.7508843 73.7361175 0.19 547
549 2 243.524869 63.7343066 74.0512931 0.19 548
550 2 243.490972 63.8354557 74.3883876 0.19 549
551 2 243.627373 63.8672833 74.7201732 0.19 550
552 2 243.692655 64.0159011 75.0676675 0.19 551
553 0 206.818734 72.3874256 88.0308284 0.19 104
554 0 206.450323 72.2534226 87.7320287 0.19 553
555 0 206.055502 72.1429034 87.570719 0.19 554
556 0 205.657212 71.9592708 87.4111177 0.19 555
557 0 205.276477 71.9211334 87.1479629 0.19 556
558 0 204.891426 71.8852807 86.8930711 0.19 557
559 0 204.480919 71.7123553 86.7661319 0.19 558
560 0 204.061144 71.635192 86.6979194 0.19 559
561 0 203.637339 71.5931645 86.6499784 0.19 560
562 0 203.211885 71.5608344 86.6046259 0.19 561
563 0 202.786676 71.522642 86.5471065 0.19 562
564 0 202.364973 71.4573639 86.4508623 0.19 563
565 0 201.954287 71.316699 86.2510452 0.19 564
566 0 201.528321 71.2540725 86.1583469 0.19 565
567 0 201.095216 71.2261925 86.1132148 0.441053 566
568 0 200.656768 71.2247232 86.104166 0.404399 567
569 0 200.210431 71.2680967 86.1562027 0.326481 568
570 3 199.746922 71.4199783 86.3559685 0.506574 569
571 3 199.027028 71.4195922 86.3901362 0.19 570
572 3 198.463406 71.4591654 86.5270019 0.19 571
573 3 197.974424 71.3172626 86.5547401 0.19 572
574 3 197.512085 71.2663327 86.5664527 0.19 573
575 3 197.055657 71.2769153 86.6087056 0.19 574
576 3 196.591464 71.3816835 86.7589609 0.19 575
577 3 196.136984 71.4227965 86.8166474 0.19 576
578 3 195.783158 71.1159854 86.3996901 0.506658 577
579 3 195.480913 70.8096243 85.988082 0.364212 578
580 3 195.343487 70.5108936 85.5910852 0.19 579
581 3 195.33078 70.5609829 85.2338037 0.19 580
582 3 195.273453 70.5531948 84.8704405 0.19 581
583 3 195.083278 70.3715015 84.4852208 0.19 582
584 3 194.996051 70.1531327 84.106917 0.19 583
585 3 194.900706 69.9721896 83.7334636 0.19 584
586 3 194.679604 69.9410133 83.36518 0.19 585
587 3 194.542201 69.9541043 83.0086753 0.19 586
588 3 194.326548 69.9189276 82.6446528 0.19 587
589 3 194.25023 69.7270361 82.2805085 0.19 588
590 3 194.219675 69.4824132 81.9177536 0.19 589
591 3 195.076241 70.0911913 85.8818443 0.19 580
592 3 195.023539 69.7834245 86.1810289 0.19 591
593 3 195.162277 69.3870538 86.4347615 0.19 592
594 3 195.213546 68.9823349 86.5393599 0.19 593
595 3 195.228348 68.5610575 86.6322047 0.19 594
596 3 195.251153 68.2049724 86.48447 0.19 595
597 3 195.761234 71.2976132 87.1400269 0.505281 577
598 3 195.491187 71.1796998 87.4670439 0.395823 597
599 3 195.093421 71.060116 87.767484 0.19 598
600 3 194.650864 70.9506986 88.0189626 0.19 599
601 3 194.201038 70.8733628 88.1497126 0.19 600
602 3 193.73899 70.7747694 88.3265276 0.19 601
603 3 193.282991 70.6888798 88.4034637 0.19 602
604 3 192.823754 70.555796 88.4940688 0.19 603
605 3 192.382716 70.3760823 88.3661305 0.19 604
606 3 191.932353 70.2897605 88.3196246 0.19 605
607 3 191.474436 70.2414564 88.3444354 0.19 606
608 3 191.004389 70.2149258 88.5018632 0.19 607
609 3 190.53618 70.3226604 88.6272943 0.212789 608
610 3 190.08812 70.4114185 88.4921335 0.506603 609
611 3 189.963245 70.633054 88.1319521 0.19 610
612 3 189.684509 70.9708772 87.7704559 0.19 611
613 3 189.405006 71.2918011 87.4084035 0.19 612
614 3 189.278197 71.4460425 87.0452316 0.19 613
615 3 189.150724 71.4824729 86.6736705 0.19 614
616 3 188.86891 71.7352255 86.3091557 0.19 615
617 3 189.306112 71.8936216 85.990378 0.19 616
618 3 189.692737 72.0666486 85.6701417 0.19 617
619 3 189.927459 72.2851028 85.3438733 0.19 618
620 3 190.218911 72.6623198 85.0359555 0.19 619
621 3 190.367854 73.0314222 84.7193619 0.19 620
622 3 190.493276 73.2540484 84.3928683 0.19 621
623 3 190.693194 73.4469767 84.0759524 0.19 622
624 3 190.678107 73.6616648 83.7598994 0.19 623
625 3 190.405417 74.0066926 83.4707374 0.19 624
626 3 190.03356 74.3545529 83.2634651 0.19 625
627 3 189.622363 74.5810939 83.2741634 0.19 626
628 3 189.246422 74.6517595 83.1783653 0.19 627
629 3 188.994631 74.6740859 82.9177273 0.19 628
630 3 189.054357 74.6036279 82.6089801 0.19 629
631 3 189.000576 74.6304597 82.2762666 0.19 630
632 3 188.753675 74.6761314 81.9234376 0.19 631
633 3 188.406267 71.6958092 86.2724597 0.19 616
634 3 187.967626 71.7597007 85.8829394 0.19 633
635 3 187.412139 72.3947137 85.5332159 0.19 634
636 3 187.200184 72.8321881 85.1971658 0.217486 635
637 3 187.091114 72.9983707 84.8580835 0.308873 636
638 3 186.950722 72.9542773 84.5259433 0.19 637
639 3 186.618381 72.9574736 84.2475496 0.19 638
640 3 186.203125 72.9503177 84.128306 0.19 639
641 3 185.755604 72.9705287 84.0866643 0.19 640
642 3 185.294675 73.0844824 84.1193015 0.19 641
643 3 184.842899 73.1463933 83.9205193 0.19 642
644 3 184.391238 73.1609305 83.6769279 0.19 643
645 3 183.930977 73.0865621 83.5295082 0.19 644
646 3 183.46866 72.8967194 83.3706481 0.19 645
647 3 182.99468 72.7612412 83.4564565 0.19 646
648 3 182.525638 72.6990283 83.5689476 0.19 647
649 3 182.082111 72.8028717 83.5157497 0.19 648
650 3 181.676544 72.8133322 83.2555263 0.19 649
651 3 181.358481 73.1082175 82.9443911 0.19 650
652 3 181.242693 73.5168899 82.6292681 0.19 651
653 3 181.179089 73.9282544 82.3099899 0.19 652
654 3 181.069557 74.2340315 81.9806819 0.19 653
655 3 180.781649 74.637902 81.6530709 0.19 654
656 3 180.457793 75.0760351 81.3541784 0.19 655
657 3 180.204476 75.5179911 81.1393952 0.19 656
658 3 180.198508 75.9357501 81.1479801 0.19 657
659 3 180.443857 76.4285494 81.0218776 0.19 658
660 3 187.380982 71.2602113 85.9447072 0.19 634
661 3 187.163056 70.8542042 85.8218747 0.19 660
662 3 187.07632 70.4408265 85.7755158 0.19 661
663 3 187.037799 70.0150136 85.7906168 0.19 662
664 3 187.012479 69.5592886 85.9137953 0.19 663
665 3 187.000441 69.1304628 85.9472298 0.19 664
666 3 186.992777 68.7088264 85.9557238 0.19 665
667 3 186.985206 68.2823645 85.9792249 0.19 666
668 3 186.973802 67.8347646 86.0727054 0.19 667
669 3 186.971646 67.4331416 86.0079549 0.19 668
670 3 186.960052 66.9833408 86.1045764 0.19 669
671 3 186.95196 66.5516396 86.1373758 0.19 670
672 3 189.611552 70.0112873 88.7013539 0.328648 610
673 3 189.140467 69.7529587 88.8305746 0.19 672
674 3 188.661733 69.4165326 89.0461758 0.19 673
675 3 188.181476 69.2147558 89.2745123 0.19 674
676 3 187.706684 69.0930928 89.4222952 0.19 675
677 3 187.223565 68.9730125 89.6745326 0.19 676
678 3 186.737631 68.8842864 89.9622267 0.19 677
679 3 186.252051 68.8900006 90.252091 0.320822 678
680 3 185.76903 68.7384047 90.4821548 0.327705 679
681 3 185.293652 68.4302845 90.5626723 0.506649 680
682 3 184.573593 68.9791784 90.182371 0.19 681
683 3 184.028484 69.245472 89.7935151 0.19 682
684 3 183.553547 69.4409821 89.4044929 0.19 683
685 3 183.116552 69.7083231 89.0231689 0.19 684
686 3 182.716616 69.8467649 88.6355527 0.19 685
687 3 182.396981 69.9432911 88.2512779 0.19 686
688 3 182.282315 70.0444058 87.8832625 0.19 687
689 3 182.236065 70.1469407 87.5210081 0.19 688
690 3 177.332881 73.0058802 85.4764636 0 689
691 3 177.240718 73.0724541 85.1123135 0.19 690
692 3 177.037596 73.1017201 84.7380511 0.19 691
693 3 176.96193 73.0742043 84.3757111 0.19 692
694 3 176.919464 72.858944 84.0144154 0.19 693
695 3 176.866546 72.5641409 83.6686068 0.19 694
696 3 176.748997 72.2189404 83.3672747 0.19 695
697 3 176.447886 71.802286 83.1828932 0.19 696
698 3 184.507539 67.8755311 90.8323968 0.19 681
699 3 183.893302 67.3861173 91.1204356 0.19 698
700 3 183.337795 67.0561602 91.4248737 0.506588 699
701 3 182.860579 66.4596 91.936069 0.307641 700
702 3 182.434962 65.9606801 92.3101144 0.302624 701
703 3 182.144819 65.6586775 92.6309049 0.19 702
704 3 181.729424 65.3633315 92.8633183 0.19 703
705 3 181.270908 64.9534258 92.9200751 0.19 704
706 3 180.794063 64.512136 92.9235857 0.19 705
707 3 180.308413 64.0944695 92.9425118 0.19 706
708 3 179.817238 63.7816883 93.0607392 0.363963 707
709 3 179.329534 63.4418919 93.0753444 0.471165 708
710 3 178.848779 63.2370489 93.0655218 0.506661 709
711 3 178.121023 63.5363135 92.7077391 0.19 710
712 3 177.565146 63.727135 92.3859249 0.19 711
713 3 177.075161 63.9590761 92.1715632 0.19 712
714 3 176.610867 64.0993896 91.8558502 0.19 713
715 3 176.157848 64.2477201 91.517153 0.19 714
716 3 175.71488 64.5127545 91.2118695 0.19 715
717 3 175.264594 64.6856447 91.0017273 0.19 716
718 3 174.828735 65.0094182 90.7121002 0.19 717
719 3 178.04109 62.8414573 93.527394 0.433938 710
720 3 177.423262 62.4136815 93.8070918 0.422556 719
721 3 176.892835 62.1411665 93.8947754 0.19 720
722 3 176.388938 61.8192003 93.9121098 0.19 721
723 3 175.902635 61.6293989 93.9421775 0.475819 722
724 3 175.41878 61.449552 94.0495195 0.345724 723
725 3 174.941815 61.2760207 94.0217647 0.299933 724
726 3 174.462106 61.0009957 93.865182 0.332912 725
727 3 173.979964 60.7433536 93.8453061 0.396699 726
728 3 173.483973 60.3122592 93.9771253 0.19 727
729 3 172.70297 59.806245 93.9255619 0.19 728
730 3 172.107039 59.3573639 93.9291931 0.19 729
731 3 171.598396 59.0114773 94.0664117 0.19 730
732 3 171.141036 58.5843341 94.1593448 0.19 731
733 3 170.772341 58.1393353 94.377525 0.19 732
734 3 170.619263 57.8173894 94.6663206 0.359508 733
735 3 170.528856 57.393326 94.9640778 0.19 734
736 3 170.324553 57.0162296 94.7054259 0.19 735
737 3 169.945755 56.5959305 94.577014 0.19 736
738 3 169.504427 56.194374 94.5335906 0.19 737
739 3 169.049641 55.8895954 94.6167909 0.19 738
740 3 168.579525 55.5183924 94.6056 0.19 739
741 3 168.108911 55.1821355 94.5767204 0.19 740
742 3 167.651323 55.0141941 94.5905975 0.19 741
743 3 167.190247 54.9758143 94.3606213 0.19 742
744 3 166.727493 54.9800673 94.0488677 0.19 743
745 3 166.713896 55.0661248 93.7013569 0.19 744
746 3 166.627379 54.3905586 92.9160962 0.19 745
747 3 166.880836 54.016506 92.8073523 0.19 746
748 3 166.962816 53.6504078 92.5876612 0.19 747
749 3 166.995608 53.2633557 92.4281771 0.433656 748
750 3 167.039547 52.8924479 92.211867 0.19 749
751 3 167.178305 52.5033567 92.1122149 0.19 750
752 3 167.117298 52.087788 92.0231164 0.19 751
753 3 166.821469 51.65492 91.8961942 0.19 752
754 3 166.478998 51.2375474 91.6935966 0.19 753
755 3 166.226859 50.8797879 91.3024403 0.19 754
756 3 165.848627 50.5583007 90.7184607 0.19 755
757 3 166.004321 50.6043577 90.3865876 0.19 756
758 3 165.873261 50.5706355 90.0202008 0.19 757
759 3 165.794674 50.3758571 89.6455363 0.19 758
760 3 165.721985 50.1568078 89.2703037 0.19 759
761 3 165.612619 50.0245602 88.8999241 0.19 760
762 3 165.369125 49.7581846 88.5070922 0.19 761
763 3 165.235021 49.4616395 88.1233595 0.19 762
764 3 165.135008 50.4141159 90.7503269 0.19 756
765 3 164.603062 50.2875416 90.5655139 0.19 764
766 3 164.185565 50.0009285 90.3701828 0.19 765
767 3 163.928919 49.7171656 90.0554021 0.19 766
768 3 163.609034 49.4848357 89.6883378 0.19 767
769 3 163.382131 49.4353081 89.3281034 0.19 768
770 3 163.48337 49.468772 89.0000982 0.19 769
771 3 165.919092 54.3301041 92.9113785 0.19 746
772 3 165.413166 54.2940949 92.9950552 0.19 771
773 3 165.052801 54.284313 93.2967251 0.19 772
774 3 164.907242 54.4092572 93.8169444 0.19 773
775 3 164.236721 55.0117196 93.7141629 0.19 774
776 3 163.726553 55.4444353 93.5070047 0.19 775
777 3 163.29432 55.6752251 93.3307882 0.19 776
778 3 162.947429 55.968837 93.0535637 0.19 777
779 3 162.765122 56.1549635 92.740838 0.19 778
780 3 165.658554 54.6887643 94.0950106 0.19 774
781 3 166.225306 54.8406945 94.1646273 0.19 780
782 3 166.727493 54.9800673 94.0488677 0.19 781
783 3 164.225948 54.354458 94.244175 0.19 774
784 3 163.685561 54.0563823 94.4517365 0.19 783
785 3 163.186924 53.7416279 94.4000713 0.19 784
786 3 162.717988 53.4622265 94.4776602 0.19 785
787 3 162.222197 53.0437486 94.4666612 0.19 786
788 3 161.665172 52.5104113 94.453236 0.19 787
789 3 160.95039 51.7707185 94.520305 0.19 788
790 3 160.613975 51.4564198 93.9185506 0.258787 789
791 3 160.447431 51.1166076 93.4887122 0.472335 790
792 3 160.331622 50.7524662 93.1873905 0.252828 791
793 3 160.196425 50.3402156 93.0985651 0.19 792
794 3 159.923098 49.8805178 93.1785677 0.506626 793
795 3 160.285279 51.6635566 94.7838248 0.504321 789
796 3 159.786261 51.5685435 95.0650419 0.19 795
797 3 159.35124 51.4854257 95.3535866 0.19 796
798 3 158.941859 51.4260501 95.6471003 0.19 797
799 3 158.544687 51.4264309 95.9487689 0.19 798
800 3 158.158632 51.5831704 96.2705612 0.19 799
801 3 161.053304 51.8709938 95.0973059 0.304533 789
802 3 161.183117 51.8052276 95.5237573 0.19 801
803 3 161.442575 51.5826649 95.8884782 0.19 802
804 3 161.656825 51.4492636 96.2230718 0.19 803
805 3 162.013555 51.3486328 96.5268968 0.19 804
806 3 162.415222 51.2382307 96.721472 0.19 805
807 3 162.834394 50.9880811 96.9532964 0.19 806
808 3 163.256513 50.8236267 97.1233109 0.19 807
809 3 163.673496 50.5616028 97.3524889 0.19 808
810 3 164.069101 50.4192393 97.5395542 0.19 809
811 3 164.408368 50.2358772 97.82175 0.19 810
812 3 164.598253 50.3108179 98.1520721 0.19 811
813 3 165.001515 50.2446389 98.5157132 0.19 812
814 3 165.355176 50.1787679 98.8638453 0.19 813
815 3 165.563571 50.1164846 99.1706452 0.19 814
816 3 165.387947 50.0662015 99.3721678 0.19 815
817 3 165.066641 50.08289 99.3963293 0.19 816
818 3 164.708294 50.1995489 99.315355 0.19 817
819 3 164.362737 50.1308998 99.0429689 0.19 818
820 3 164.151837 50.1546446 98.7302188 0.19 819
821 3 164.312809 50.224926 98.4379469 0.19 820
822 3 164.598253 50.3108179 98.1520721 0.19 821
823 3 170.835462 57.2915403 95.3352603 0.19 735
824 3 170.988734 57.1331635 95.6878492 0.19 823
825 3 171.142442 56.8579048 96.0282317 0.19 824
826 3 171.02228 56.6697921 96.3534089 0.19 825
827 3 170.963682 56.5275092 96.6858084 0.19 826
828 3 172.774088 60.6556585 94.3662443 0.225475 728
829 3 172.254999 60.8104037 94.439057 0.19 828
830 3 171.85693 60.887801 94.6571164 0.19 829
831 3 171.650242 61.1282522 94.9205844 0.19 830
832 3 171.402842 61.4401538 95.1040817 0.319502 831
833 3 171.293103 61.7617071 95.3897437 0.506649 832
834 3 171.631958 61.7025468 95.7537199 0.491853 833
835 3 171.858946 61.6262038 96.0950661 0.19 834
836 3 172.206648 61.5584688 96.4061728 0.19 835
837 3 172.574484 61.4758157 96.6181875 0.19 836
838 3 172.876776 61.2373059 96.9106515 0.19 837
839 3 172.998233 61.0833156 97.2340828 0.19 838
840 3 173.067789 60.963864 97.5692414 0.19 839
841 3 173.161606 60.8630274 97.9104819 0.19 840
842 3 173.37921 60.7832027 98.2601015 0.19 841
843 3 173.493799 60.6926562 98.6012114 0.19 842
844 3 173.625969 60.6048375 98.9412292 0.19 843
845 3 173.912731 60.535692 99.288198 0.19 844
846 3 174.36569 61.0261887 99.3364367 0.19 845
847 3 174.798475 61.520126 99.3687929 0.19 846
848 3 175.169055 62.0194217 99.3571358 0.19 847
849 3 175.372415 62.5288953 99.2305555 0.19 848
850 3 175.574622 63.0143921 99.1574082 0.19 849
851 3 175.950047 63.5253547 99.0327454 0.19 850
852 3 176.385689 63.9681338 99.0051191 0.19 851
853 3 176.83831 64.2863718 98.9916155 0.370789 852
854 3 177.309921 64.7354904 98.9534464 0.19 853
855 3 177.793468 65.2643685 98.7967862 0.19 854
856 3 178.175088 65.7486423 98.5210706 0.19 855
857 3 178.443468 66.1084514 98.2445253 0.19 856
858 3 178.849943 66.5949191 98.0251339 0.19 857
859 3 179.302983 67.0871014 97.9235968 0.19 858
860 3 179.776174 67.5797064 97.7817224 0.19 859
861 3 180.246106 67.9633115 97.7368324 0.19 860
862 3 180.706483 68.1303064 97.6851662 0.19 861
863 3 181.166271 68.1886004 97.5431108 0.19 862
864 3 181.613122 68.0320212 97.4739122 0.19 863
865 3 178.181168 65.3399819 99.15577 0.19 855
866 3 178.520458 65.5358935 99.5143235 0.19 865
867 3 178.688351 65.6569465 99.8495292 0.19 866
868 3 178.840305 65.4968042 100.14332 0.19 867
869 3 179.170679 65.4404987 100.39767 0.19 868
870 3 179.575252 65.4775856 100.525095 0.19 869
871 3 180.009621 65.5820122 100.630236 0.19 870
872 3 180.45857 65.7948442 100.794185 0.19 871
873 3 180.910884 65.9390872 100.811847 0.19 872
874 3 181.370568 66.0964363 100.676812 0.19 873
875 3 173.464253 60.3673369 99.5561995 0.19 845
876 3 173.021869 60.1902247 99.7921052 0.19 875
877 3 172.589997 59.9826183 99.9346408 0.19 876
878 3 172.179617 59.5883765 100.153188 0.19 877
879 3 171.848346 59.1946842 100.408573 0.19 878
880 3 171.727892 58.9829876 100.702743 0.19 879
881 3 171.693427 58.8404917 101.010425 0.19 880
882 3 171.70664 58.7248236 101.321604 0.19 881
883 3 171.777028 58.6209102 101.631986 0.19 882
884 3 171.53668 58.4832935 101.913287 0.19 883
885 3 171.177791 58.319836 102.162267 0.19 884
886 3 170.77105 58.1109396 102.343977 0.19 885
887 3 170.336114 57.7899962 102.356422 0.19 886
888 3 169.893248 57.4982936 102.280627 0.19 887
889 3 169.462924 57.303111 102.422564 0.19 888
890 3 169.0383 57.1442252 102.642757 0.19 889
891 3 168.616125 56.9966594 102.880249 0.19 890
892 3 168.194078 56.8460814 103.092577 0.19 891
893 3 167.768881 56.6748583 103.21309 0.19 892
894 3 167.332888 56.444446 103.082912 0.19 893
895 3 166.912131 56.2706913 102.959082 0.19 894
896 3 166.525669 55.9116042 103.059545 0.19 895
897 3 166.22687 55.5486707 103.257672 0.19 896
898 3 166.155208 55.3564415 103.526084 0.332128 897
899 3 166.226647 55.2415889 103.823662 0.19 898
900 3 166.500902 55.1896271 104.139079 0.19 899
901 3 166.814124 55.222699 104.449239 0.19 900
902 3 167.042432 55.4481492 104.72966 0.19 901
903 3 167.381169 55.7822027 104.90736 0.19 902
904 3 170.836384 61.6500817 95.5884602 0.494589 833
905 3 170.384262 61.5877303 95.6688744 0.463707 904
906 3 169.937037 61.5693747 95.7462204 0.19 905
907 3 169.500074 61.6334688 95.9326987 0.19 906
908 3 169.054525 61.5692597 96.0608718 0.19 907
909 3 168.603845 61.3686283 96.2926768 0.19 908
910 3 168.175922 61.4085866 96.5848733 0.506611 909
911 3 168.639753 61.8235368 96.8701692 0.19 910
912 3 169.086511 62.2739501 97.0159992 0.19 911
913 3 169.486678 62.7307347 97.096565 0.19 912
914 3 169.763055 63.1676301 97.1233884 0.19 913
915 3 170.159336 63.5931035 97.0876349 0.19 914
916 3 170.594369 63.9465628 96.8885158 0.19 915
917 3 171.055793 64.4217399 96.6439761 0.19 916
918 3 167.737286 61.2949817 96.810947 0.19 910
919 3 167.300353 61.2161628 96.9504991 0.19 918
920 3 166.869588 61.142209 97.1786749 0.19 919
921 3 166.446763 61.1401541 97.4134414 0.19 920
922 3 166.037989 61.3457281 97.5813372 0.19 921
923 3 165.638509 61.5888617 97.8418716 0.19 922
924 3 164.936086 61.3516479 97.9906758 0.19 923
925 3 164.389303 61.0599271 98.0148613 0.19 924
926 3 163.913047 60.8751532 98.0229715 0.19 925
927 3 163.460725 60.6503898 98.0606823 0.19 926
928 3 163.041363 60.6092145 98.2532677 0.19 927
929 3 162.616666 60.4248207 98.439404 0.19 928
930 3 162.204437 60.4458307 98.5551717 0.19 929
931 3 161.78574 60.3181462 98.703017 0.19 930
932 3 161.349801 60.036747 98.7297726 0.19 931
933 3 160.789529 60.2997148 98.3665999 0.19 932
934 3 160.498228 60.3907721 98.0022489 0.19 933
935 3 160.200449 60.3120776 97.6139925 0.19 934
936 3 160.070433 60.3319843 97.2517147 0.19 935
937 3 159.996573 60.3842418 96.8973464 0.19 936
938 3 160.540859 59.8006593 99.3243729 0.19 932
939 3 160.169193 60.0854322 99.6763394 0.19 938
940 3 159.529755 60.6659969 99.4979222 0.19 939
941 3 159.040951 60.9863552 99.4415345 0.19 940
942 3 158.593577 60.9895788 99.4347063 0.19 941
943 3 158.188204 61.1050578 99.5659999 0.19 942
944 3 157.782207 61.1616384 99.6123909 0.19 943
945 3 157.381789 61.239217 99.6591025 0.19 944
946 3 156.998066 61.4377657 99.7915206 0.19 945
947 3 156.606209 61.6691989 99.7869168 0.19 946
948 3 156.185951 61.7841077 99.6214125 0.19 947
949 3 155.74043 61.823128 99.5047561 0.19 948
950 3 155.232547 61.8437721 99.3590263 0.19 949
951 3 154.520797 61.4811716 99.0187495 0.19 950
952 3 154.229854 61.2198332 98.3867729 0.19 951
953 3 154.132483 60.9312842 97.9016816 0.19 952
954 3 154.193857 60.6427867 97.4821925 0.19 953
955 3 154.125725 60.3664298 97.0720811 0.19 954
956 3 153.920784 60.1441594 96.6642587 0.19 955
957 3 153.849144 60.0909597 96.2939241 0.19 956
958 3 153.861781 60.0693481 95.9363045 0.19 957
959 3 153.99417 59.9734984 95.5804852 0.19 958
960 3 154.028601 60.0153565 95.2329029 0.19 959
961 3 154.022633 60.1543103 94.8929203 0.19 960
962 3 153.993766 60.4472803 94.5679891 0.19 961
963 3 153.894118 60.6942952 94.2292894 0.19 962
964 3 153.647015 61.0594847 93.8880812 0.19 963
965 3 149.934033 60.0764152 90.2424112 0 964
966 3 150.104407 59.7459408 89.8760872 0.19 965
967 3 150.09815 59.4161613 89.4962239 0.19 966
968 3 149.973982 59.0928114 89.1086742 0.19 967
969 3 149.672089 58.7891882 88.710138 0.19 968
970 3 149.368617 58.5423734 88.3178942 0.19 969
971 3 149.235537 58.444275 87.951283 0.19 970
972 3 149.157428 58.3071392 87.586887 0.19 971
973 3 149.116262 58.3302235 87.237077 0.19 972
974 3 149.087728 58.4462324 86.8946279 0.19 973
975 3 149.059299 58.6797533 86.5596991 0.19 974
976 3 148.974405 58.7430365 86.2093839 0.19 975
977 3 148.806248 59.0346245 85.8671667 0.19 976
978 3 148.769776 59.3200481 85.5335018 0.19 977
979 3 148.797476 59.3570206 85.1896647 0.19 978
980 3 148.975136 59.5160686 84.8634307 0.19 979
981 3 149.035465 59.4291169 84.5151326 0.19 980
982 3 153.888472 61.5622582 99.0173512 0.19 951
983 3 153.44279 61.757288 99.0928738 0.19 982
984 3 153.103133 61.8697696 99.3009307 0.19 983
985 3 152.919773 62.117709 99.5471174 0.19 984
986 3 152.648531 62.4391939 99.6797223 0.19 985
987 3 154.568473 61.9896203 99.6268519 0.19 951
988 3 154.547953 62.3849999 100.045305 0.19 987
989 3 154.382779 62.7564985 100.30041 0.19 988
990 3 154.271054 63.0869242 100.629041 0.19 989
991 3 154.043123 63.3991041 100.968508 0.19 990
992 3 159.886061 60.0631838 100.194399 0.19 939
993 3 159.674417 59.8266247 100.543964 0.19 992
994 3 159.339579 59.6342523 100.802385 0.19 993
995 3 158.949906 59.4135541 100.938359 0.19 994
996 3 158.564262 59.3676904 101.185278 0.19 995
997 3 158.167347 59.170083 101.441996 0.19 996
998 3 157.79651 59.1410474 101.736294 0.19 997
999 3 157.450446 58.9732436 102.016043 0.19 998
1000 3 157.184915 58.6197403 102.274709 0.19 999
1001 3 157.170829 58.2465984 102.546033 0.19 1000
1002 3 157.417456 57.9792219 102.840027 0.19 1001
1003 3 157.778535 58.0271547 103.15239 0.19 1002
1004 3 158.156026 58.1188905 103.3789 0.19 1003
1005 3 158.510003 58.3224629 103.708269 0.19 1004
1006 3 158.735282 58.5210599 104.057197 0.19 1005
1007 3 159.015484 58.6178447 104.401722 0.19 1006
1008 3 159.204272 58.7881357 104.738207 0.19 1007
1009 3 159.031176 58.8812465 105.002571 0.19 1008
1010 3 158.733597 59.1215306 105.183276 0.19 1009
1011 3 158.390659 59.4818148 105.129433 0.19 1010
1012 3 166.147772 62.3762692 98.3056011 0.19 923
1013 3 165.756843 62.6527536 98.6563387 0.506604 1012
1014 3 165.621203 63.0748477 98.6062734 0.19 1013
1015 3 165.749213 63.5486881 98.4952606 0.19 1014
1016 3 165.810895 63.9864601 98.4825887 0.19 1015
1017 3 165.832472 64.4054301 98.5179188 0.19 1016
1018 3 165.799589 64.8035565 98.6000627 0.19 1017
1019 3 165.643112 65.1572007 98.7761801 0.19 1018
1020 3 165.593818 65.5484219 98.8728788 0.19 1019
1021 3 165.564512 65.9471236 98.9535401 0.19 1020
1022 3 165.48762 66.3294095 99.0674274 0.19 1021
1023 3 165.247793 66.653761 99.299033 0.19 1022
1024 3 164.988593 66.9740642 99.5341696 0.19 1023
1025 3 164.830444 67.3401708 99.6636156 0.19 1024
1026 3 164.573497 67.6936332 99.7917238 0.259565 1025
1027 3 164.336762 68.1170861 99.7041087 0.19 1026
1028 3 164.272853 68.5521318 99.6564857 0.19 1027
1029 3 164.273036 69.0057669 99.5795817 0.19 1028
1030 3 164.300461 69.3950418 99.7223533 0.19 1029
1031 3 165.883668 62.46888 98.9852562 0.19 1013
1032 3 166.160828 62.6141973 99.3426341 0.19 1031
1033 3 166.391253 62.8675113 99.6738811 0.19 1032
1034 3 166.763985 63.1626 99.9335652 0.19 1033
1035 3 167.179353 63.4283628 99.9796105 0.19 1034
1036 3 167.628992 63.7835742 100.162928 0.19 1035
1037 3 168.089409 64.2128124 100.26944 0.19 1036
1038 3 168.554783 64.6724441 100.344703 0.19 1037
1039 3 169.022844 65.1455657 100.406224 0.19 1038
1040 3 169.492645 65.6254932 100.460875 0.19 1039
1041 3 169.963871 66.1093878 100.511572 0.19 1040
1042 3 170.398426 66.1475788 100.550197 0.19 1041
1043 3 170.832265 66.1647158 100.605832 0.19 1042
1044 3 171.262721 66.1179782 100.712059 0.19 1043
1045 3 171.683358 65.9001757 100.951836 0.19 1044
1046 3 172.112365 65.7680577 101.242203 0.19 1045
1047 3 169.580042 66.3290099 100.842223 0.19 1041
1048 3 169.210035 66.5041928 101.168243 0.19 1047
1049 3 168.874643 66.5474631 101.483859 0.19 1048
1050 3 168.664811 66.6650655 101.798988 0.19 1049
1051 3 168.326102 66.6551012 102.080388 0.401937 1050
1052 3 167.943712 66.6707241 102.307061 0.19 1051
1053 3 167.517251 66.4663085 102.378993 0.19 1052
1054 3 167.08777 66.3163957 102.411878 0.19 1053
1055 3 166.653622 66.1252488 102.457609 0.19 1054
1056 3 166.247064 66.1748122 102.609087 0.19 1055
1057 3 165.839374 66.2490734 102.689913 0.19 1056
1058 3 165.448426 66.4726345 102.800837 0.19 1057
1059 3 165.057183 66.8031333 102.724412 0.19 1058
1060 3 164.667121 67.0964071 102.69744 0.19 1059
1061 3 164.268123 67.2733248 102.687482 0.19 1060
1062 3 163.883201 67.5582205 102.704517 0.19 1061
1063 3 163.504681 67.8613442 102.760398 0.19 1062
1064 3 163.128729 68.1089839 102.906735 0.19 1063
1065 3 162.739285 68.2754261 102.962775 0.19 1064
1066 3 162.364264 68.5700693 103.003822 0.19 1065
1067 3 161.997484 68.9056992 103.067282 0.19 1066
1068 3 161.638548 69.2331858 103.213721 0.19 1067
1069 3 161.278777 69.6002713 103.263573 0.19 1068
1070 3 160.919298 69.9850354 103.264794 0.19 1069
1071 3 160.559005 70.3804939 103.217227 0.19 1070
1072 3 160.193572 70.7878542 103.07196 0.19 1071
1073 3 159.826185 71.1061365 103.009683 0.19 1072
1074 3 159.441159 71.2518753 102.968924 0.19 1073
1075 3 183.144772 67.566477 91.9541625 0.19 700
1076 3 182.797634 67.963007 92.2366645 0.19 1075
1077 3 182.405847 68.2786827 92.5625675 0.19 1076
1078 3 182.056968 68.5718482 92.9088001 0.19 1077
1079 3 181.877811 68.8769716 93.2735545 0.19 1078
1080 3 182.052288 68.5278512 93.8363518 0.19 1079
1081 3 182.003965 68.4082576 94.241322 0.19 1080
1082 3 181.712351 68.5052755 94.5418371 0.19 1081
1083 3 181.356985 68.6548524 94.6947011 0.19 1082
1084 3 181.047679 68.7443647 94.5096047 0.19 1083
1085 3 180.908554 68.8149309 94.1886728 0.19 1084
1086 3 181.235992 68.889052 93.8002392 0.19 1085
1087 3 181.877811 68.8769716 93.2735545 0.19 1086
1088 3 199.904667 71.5410832 86.9664 0.19 570
1089 3 199.870363 71.5972162 87.421229 0.19 1088
1090 3 199.660575 71.7602904 87.8196452 0.19 1089
1091 3 199.548544 71.9333599 88.2066082 0.19 1090
1092 3 199.472751 72.0120485 88.582534 0.19 1091
1093 3 199.407598 72.1895931 88.9645156 0.19 1092
1094 2 273.214741 55.9543268 44.6058228 0.19 -1
1095 2 273.193442 56.3487207 44.9558652 0.19 1094
1096 2 273.172296 56.7420318 45.2998562 0.19 1095
1097 2 273.15186 57.1387792 45.6261961 0.19 1096
1098 2 273.133567 57.5503464 45.9058373 0.19 1097
1099 2 273.121301 58.0066381 46.0631636 0.19 1098
1100 2 273.111058 58.4768152 46.179397 0.19 1099
1101 2 272.661721 60.735728 46.7993136 0.19 -1
1102 2 272.536266 61.1239465 47.0580215 0.19 1101
1103 2 272.310457 61.5362864 47.2236433 0.19 1102
1104 2 272.159423 61.9435963 47.4185559 0.19 1103
1105 2 271.957415 62.3951706 47.4855556 0.19 1104
1106 2 271.884703 62.7878314 47.7280222 0.19 1105
1107 2 271.893701 63.1586435 48.036429 0.19 1106
1108 2 272.019658 63.5256977 48.3672628 0.19 1107
1109 2 272.023389 63.8799897 48.673436 0.19 1108
1110 2 271.935885 64.2319972 48.9109528 0.19 1109
1111 2 271.698068 64.5925839 48.9672432 0.19 1110
1112 2 271.473753 64.8884405 48.8557357 0.19 1111
1113 2 271.410943 65.3216166 48.7721617 0.19 1112
1114 2 271.435276 65.7475449 48.8459914 0.19 1113
1115 2 271.578737 66.1328282 49.0825694 0.19 1114
1116 2 271.622142 66.5031673 49.3450604 0.19 1115
1117 2 271.637742 66.8967107 49.5472231 0.19 1116
1118 2 271.649599 67.2557448 49.8250747 0.19 1117
1119 2 271.699023 67.6111384 50.1081139 0.19 1118
1120 2 271.865346 67.9928519 50.3307917 0.19 1119
1121 2 271.932102 68.3218782 50.6296564 0.19 1120
1122 2 271.99636 68.6089317 50.9564554 0.19 1121
1123 2 272.153458 68.8251034 51.2907375 0.19 1122
1124 2 272.199708 68.8636941 51.5994975 0.19 1123
1125 2 272.203181 68.8906104 51.906924 0.19 1124
1126 2 272.188889 69.0580621 52.2349149 0.19 1125
1127 2 273.142121 52.3788855 47.3103199 0.19 -1
1128 2 273.502305 52.3138458 47.2506233 0.19 1127
1129 2 273.810446 52.5427278 47.4643965 0.19 1128
1130 2 273.998532 52.8634686 47.7736115 0.19 1129
1131 2 274.273325 53.2043657 48.1250547 0.19 1130
1132 2 274.532987 53.4855063 48.4789352 0.19 1131
1133 2 274.659253 53.5738885 48.7987234 0.19 1132
1134 2 268.146571 59.9442627 50.3399266 0.19 -1
1135 2 267.88139 60.2872814 50.6879515 0.19 1134
1136 2 267.765851 60.6312172 51.0438277 0.431 1135
1137 2 267.712742 60.9587271 51.3987339 0.429456 1136
1138 2 267.697995 61.2390585 51.7431861 0.359962 1137
1139 2 267.736781 61.3970064 52.0575099 0.19 1138
1140 2 267.49706 61.6801863 52.3452051 0.304069 1139
1141 2 267.15717 62.0371786 52.5509234 0.19 1140
1142 2 266.795745 62.4905448 52.5355397 0.19 1141
1143 3 182.360008 73.2881696 78.247388 0.19 -1
1144 3 182.653652 73.2027681 78.5990055 0.19 1143
1145 3 182.788879 73.0776416 78.9308592 0.19 1144
1146 3 182.921368 72.8910597 79.2458472 0.19 1145
1147 3 183.20463 72.5598882 79.5285552 0.19 1146
1148 3 183.486047 72.2162727 79.7164518 0.19 1147
1149 3 183.589496 71.8763796 79.9844723 0.19 1148
1150 3 183.652879 71.7186599 80.298034 0.19 1149
1151 3 183.761526 71.6880567 80.6381096 0.19 1150
1152 3 183.57529 71.8012285 80.970513 0.19 1151
1153 3 184.427062 70.7721222 82.0035067 0.19 -1
1154 3 184.474151 70.6992422 82.3503241 0.19 1153
1155 3 184.59018 70.6569923 82.705643 0.19 1154
1156 3 184.44265 70.6523186 83.0455959 0.19 1155
1157 3 184.376023 70.8370576 83.4062862 0.19 1156
1158 3 184.335925 71.0846345 83.7749561 0.19 1157
1159 3 162.077312 53.1472359 82.6142965 0.19 -1
1160 3 162.086869 53.0970225 82.9537635 0.19 1159
1161 3 162.10873 53.0942891 83.2975356 0.19 1160
1162 3 162.165672 53.2327653 83.6536729 0.410189 1161
1163 3 162.286566 53.3245807 84.0128485 0.19 1162
1164 3 162.59221 53.5576544 84.3969501 0.19 1163
1165 3 163.776941 60.3090973 85.6448274 0 1164
1166 3 164.220984 60.7412567 85.8603681 0.19 1165
1167 3 164.602077 61.2199367 85.8714839 0.19 1166
1168 3 164.775575 61.623693 85.976149 0.19 1167
1169 3 164.860381 61.9162492 86.2491473 0.19 1168
1170 3 164.89837 62.0572748 86.5783108 0.19 1169
1171 3 164.938634 62.2943619 86.9370571 0.19 1170
1172 3 168.017414 65.5239026 88.0603532 0 1171
1173 3 167.533714 65.2111492 87.7984801 0.19 1172
1174 3 167.056945 64.9822904 87.6969845 0.19 1173
1175 3 166.570644 64.670748 87.688158 0.19 1174
1176 3 166.096593 64.467716 87.823507 0.19 1175
1177 3 165.632434 64.3382119 87.9115784 0.19 1176
1178 3 165.170568 64.2113178 88.074628 0.19 1177
1179 3 164.715247 64.1247125 88.148787 0.19 1178
1180 3 164.26448 64.0474511 88.2422775 0.19 1179
1181 3 163.820068 63.9568092 88.4825903 0.19 1180
1182 3 163.397247 63.9209581 88.7835718 0.19 1181
1183 3 163.028562 64.0595713 89.1200964 0.19 1182
1184 3 162.744884 64.2263592 89.4718328 0.19 1183
1185 3 162.658565 64.3020643 89.8333154 0.19 1184
1186 3 162.685739 64.4649439 90.2043853 0.19 1185
1187 3 162.80607 64.5444513 90.5629356 0.19 1186
1188 3 163.141739 64.722845 90.9047098 0.19 1187
1189 3 163.541675 64.7983051 91.1417501 0.19 1188
1190 3 163.965364 64.7978843 91.4758786 0.19 1189
1191 3 164.397503 64.7732152 91.8422979 0.19 1190
1192 3 173.469829 65.3460203 90.2705023 0.19 -1
1193 3 173.020549 65.5402483 90.3047958 0.19 1192
1194 3 172.558399 65.5616918 90.3823909 0.19 1193
1195 3 172.104259 65.6080118 90.2538046 0.19 1194
1196 3 171.652313 65.685504 90.1886595 0.19 1195
1197 3 171.216403 65.939532 90.156987 0.19 1196
1198 3 170.787654 66.253123 90.136075 0.19 1197
1199 3 172.348999 57.0133106 91.0958015 0.19 -1
1200 3 172.653247 56.9520496 91.4771133 0.19 1199
1201 3 172.78946 56.8671666 91.844181 0.19 1200
1202 3 172.905432 56.7792711 92.2092146 0.19 1201
1203 3 173.127864 56.7053629 92.5827742 0.19 1202
1204 3 173.211788 56.6125481 92.9440681 0.19 1203
1205 3 173.253186 56.5140158 93.3010442 0.19 1204
1206 3 173.304538 56.4167429 93.6579832 0.19 1205
1207 3 173.427202 56.3284319 94.0199483 0.19 1206
1208 3 173.752736 56.2652052 94.3978665 0.19 1207
1209 3 174.144287 56.2093874 94.7797656 0.19 1208
1210 3 175.830639 53.730869 96.4653153 0.19 -1
1211 3 176.220147 53.6764879 96.8348329 0.19 1210
1212 3 176.548925 53.6225319 97.1972481 0.19 1211
1213 3 176.700904 53.5708095 97.5451063 0.19 1212
1214 3 176.847066 53.5811272 97.89487 0.19 1213
1215 3 177.150933 53.7749604 98.2662279 0.19 1214
1216 3 172.602668 53.4991896 97.2334353 0.19 -1
1217 3 172.681486 53.6764145 97.5796071 0.316854 1216
1218 3 172.817008 53.7008085 97.8960609 0.19 1217
1219 3 173.145862 53.6971688 98.1678868 0.19 1218
1220 3 173.547874 53.7212925 98.298961 0.44567 1219
1221 3 173.974627 53.7554784 98.3828335 0.506638 1220
1222 3 153.880568 58.3730203 99.5642324 0.19 -1
1223 3 153.473782 58.3501008 99.6283706 0.19 1222
1224 3 153.07414 58.3232955 99.7958148 0.19 1223
1225 3 152.681603 58.3778381 99.9392119 0.19 1224
1226 3 152.262878 58.2779451 99.8449242 0.19 1225
1227 3 151.867831 58.2493738 99.8525787 0.19 1226
1228 3 151.515164 58.279787 100.007458 0.19 1227
1229 3 151.252099 58.5103283 100.168985 0.19 1228
1230 3 151.184413 58.7798137 100.472751 0.19 1229
1231 3 151.186058 59.0481023 100.827266 0.19 1230
1232 3 151.200784 59.2761305 101.193298 0.19 1231
1233 3 151.185839 59.3862922 101.545013 0.19 1232
1234 3 151.11605 59.5892066 101.906303 0.19 1233
1235 3 151.27356 59.7951593 102.286976 0.19 1234
1236 3 151.350848 59.8964738 102.644527 0.19 1235
1237 3 151.417218 60.0973173 103.013592 0.19 1236
1238 3 157.200523 62.0309603 102.077567 0.19 -1
1239 3 156.827926 62.0007117 102.270125 0.19 1238
1240 3 156.480696 62.0607637 102.366603 0.19 1239
1241 3 156.220231 62.2913057 102.498973 0.19 1240
1242 3 156.152567 62.5401197 102.778807 0.19 1241
1243 3 156.157173 62.7538316 103.10788 0.19 1242
1244 3 156.185204 62.844295 103.440597 0.19 1243
1245 3 156.253616 63.0035846 103.78995 0.19 1244
1246 3 156.377015 63.0900277 104.135301 0.19 1245
1247 3 156.668498 63.2932569 104.504984 0.19 1246
1248 3 164.47627 51.8974227 101.646515 0.19 -1
1249 3 164.386439 51.9350691 101.969397 0.19 1248
1250 3 164.192666 52.1041166 102.299405 0.19 1249
1251 3 164.092565 52.276617 102.638055 0.19 1250
1252 3 163.950941 52.3118812 102.95472 0.19 1251
1253 3 164.040232 52.3644217 103.292546 0.19 1252
1254 3 164.010621 52.5662227 103.639173 0.19 1253
1255 3 164.225631 52.8308712 104.012457 0.19 1254
