# Supplementary material for: Communication from Learned to Innate Olfactory Processing Centers Is Required for Memory Retrieval in Drosophila
Source: Neuron. 2018 Nov 7;100(3):651–668.e8. doi: 10.1016/j.neuron.2018.08.037 (PMC6226615; doi:10.1016/j.neuron.2018.08.037)
Supplement: Data S1. SWC Files Containing the EM and Light Microscopy Reconstructions of the Different Neurons Used in This Study [file mmc5.zip › Light_PD2a1_cell1_JRC_SS16059-20160624_19_B3-Aligned63xScale_c0.swc]

# SWC format file
# based on specifications at http://research.mssm.edu/cnic/swc.html
# Created by nat::write.neuron.swc
# PointNo Label X Y Z Radius Parent 
1 1 182.176765 55.9186676 106.479089 0.185753 -1
2 0 182.65857 56.0057051 106.570264 0.185753 1
3 0 183.137591 56.1561419 106.742394 0.185753 2
4 0 183.62172 56.22802 106.796493 0.185753 3
5 0 184.109528 56.2681714 106.775358 0.185753 4
6 0 184.602736 56.2911513 106.645944 0.185753 5
7 0 185.094649 56.1798077 106.566146 0.185753 6
8 0 185.58546 56.1743788 106.503781 0.185753 7
9 0 186.078574 56.2420968 106.383238 0.185753 8
10 0 186.565644 56.3082261 106.369471 0.185753 9
11 0 187.047142 56.4113538 106.433664 0.185753 10
12 0 187.518787 56.6272476 106.623995 0.185753 11
13 0 187.990867 56.8856743 106.752907 0.185753 12
14 0 188.462363 57.0454126 106.869013 0.185753 13
15 0 188.925554 57.2428733 107.068822 0.185753 14
16 0 189.391966 57.3965852 107.171284 0.185753 15
17 0 189.853674 57.6402533 107.257435 0.185753 16
18 0 190.311515 57.826433 107.32849 0.185753 17
19 0 190.754167 58.1246536 107.431883 0.185753 18
20 0 191.170527 58.4468086 107.583799 0.185753 19
21 0 191.527931 58.7318831 107.847842 0.185753 20
22 0 191.756539 59.0035829 108.102301 0.185753 21
23 0 192.116534 59.281761 108.244086 0.185753 22
24 0 192.528131 59.4674426 108.326334 0.185753 23
25 0 192.951694 59.741256 108.402444 0.185753 24
26 0 193.379844 60.005481 108.45789 0.185753 25
27 0 193.81498 60.1561998 108.457303 0.185753 26
28 0 194.252809 60.3464951 108.368684 0.185753 27
29 0 194.676551 60.6510459 108.365614 0.185753 28
30 0 195.095124 61.0130965 108.351984 0.185753 29
31 0 195.516852 61.4362018 108.221249 0.185753 30
32 0 195.938778 61.8674741 108.044817 0.185753 31
33 0 196.361143 62.2638297 107.849153 0.185753 32
34 0 196.787347 62.5489215 107.642679 0.185753 33
35 0 197.204619 62.9007594 107.478296 0.185753 34
36 0 197.615004 63.2005964 107.396814 0.185753 35
37 0 198.036476 63.4011925 107.227058 0.185753 36
38 0 198.456518 63.5992825 107.058791 0.185753 37
39 0 198.861681 63.8890237 106.982677 0.185753 38
40 0 199.270198 64.217054 106.83355 0.185753 39
41 0 199.683935 64.4466621 106.673174 0.185753 40
42 0 200.086207 64.7050252 106.602073 0.185753 41
43 0 200.497006 64.9104885 106.464492 0.185753 42
44 0 200.89822 65.1665542 106.384783 0.185753 43
45 0 201.311165 65.3909456 106.200981 0.185753 44
46 0 201.720955 65.7064897 105.992512 0.185753 45
47 0 202.13452 65.9652844 105.773217 0.185753 46
48 0 202.537373 66.3230897 105.590192 0.185753 47
49 0 202.929092 66.6726748 105.48901 0.185753 48
50 0 203.324197 67.0264543 105.296721 0.185753 49
51 0 203.714566 67.2724851 105.057582 0.185753 50
52 0 204.061877 67.5505302 104.807317 0.185753 51
53 0 204.308782 67.6699578 104.539687 0.185753 52
54 0 204.650125 67.979406 104.328586 0.185753 53
55 0 205.021981 68.3174034 104.210596 0.185753 54
56 0 205.418413 68.6829632 104.008483 0.185753 55
57 0 205.829475 68.9686053 103.776221 0.185753 56
58 0 206.235077 69.3453865 103.569001 0.185753 57
59 0 206.632882 69.7126633 103.443034 0.185753 58
60 0 207.040917 70.0956008 103.223227 0.185753 59
61 0 207.457682 70.3977031 102.959959 0.185753 60
62 0 207.866839 70.8002594 102.686566 0.185753 61
63 0 208.26696 71.2226949 102.405858 0.185753 62
64 0 208.646773 71.6027284 102.116999 0.185753 63
65 0 208.974188 71.8344016 101.813982 0.185753 64
66 0 209.142188 72.0218625 101.499378 0.185753 65
67 0 209.290121 72.2094318 101.182854 0.185753 66
68 0 209.537774 72.441206 100.872492 0.185753 67
69 0 209.721821 72.4594378 100.545613 0.185753 68
70 0 209.976461 72.4964555 100.221935 0.185753 69
71 0 210.123388 72.4560799 99.8880509 0.185753 70
72 0 210.259808 72.509074 99.5588341 0.185753 71
73 0 210.49556 72.5614873 99.2328986 0.185753 72
74 0 210.634022 72.529317 98.8968882 0.185753 73
75 0 210.76456 72.5885751 98.5660189 0.185753 74
76 0 210.992118 72.6497937 98.2385229 0.185753 75
77 0 211.112984 72.6347406 97.9012332 0.185753 76
78 0 211.199676 72.7337502 97.5702784 0.185753 77
79 0 211.314356 72.8955513 97.2447528 0.185753 78
80 0 211.547643 73.1315226 96.9291879 0.185753 79
81 0 211.727699 73.1814592 96.597991 0.185753 80
82 0 211.987512 73.2984832 96.2747813 0.185753 81
83 0 212.158454 73.4563674 95.9516352 0.185753 82
84 0 212.389402 73.6614305 95.63487 0.185753 83
85 0 212.508968 73.622897 95.2945498 0.185753 84
86 0 212.591252 73.5034565 94.9458225 0.185753 85
87 0 212.833003 73.8563017 94.6431073 0.185753 86
88 0 212.915687 74.0658861 94.3231042 0.185753 87
89 0 212.902915 74.1904736 93.9924997 0.185753 88
90 0 212.763471 74.2030343 93.6470465 0.185753 89
91 0 212.718794 74.308661 93.3138824 0.185753 90
92 0 212.706468 74.462073 92.9868522 0.185753 91
93 0 212.697275 74.6660047 92.6652898 0.185753 92
94 0 212.665575 74.9739349 92.3535022 0.185753 93
95 0 212.590759 75.1923753 92.0320567 0.185753 94
96 0 212.382821 75.3894188 91.7030685 0.185753 95
97 0 212.223334 75.6046386 91.3785708 0.185753 96
98 0 211.938453 75.9034857 91.0569894 0.185753 97
99 0 211.662061 76.075568 90.7233146 0.185753 98
100 0 211.509525 76.1358586 90.3846787 0.185753 99
101 0 211.287471 76.3488968 90.0586971 0.185753 100
102 0 211.195173 76.4187431 89.7249311 0.185753 101
103 0 211.100066 76.6208837 89.4056526 0.185753 102
104 0 210.924886 76.6560008 89.0646049 0.185753 103
105 0 210.85942 76.7591873 88.7373402 0.185753 104
106 0 210.827871 76.8871979 88.4153254 0.185753 105
107 0 210.788765 77.0218891 88.0943453 0.185753 106
108 0 210.693719 77.1522326 87.7704128 0.185753 107
109 0 210.43868 77.2632336 87.4356166 0.185753 108
110 0 210.164986 77.3147955 87.0932025 0.185753 109
111 0 209.996419 77.2083671 86.7387843 0.185753 110
112 0 210.132794 77.0453734 86.395802 0.185753 111
113 0 209.757029 76.6938376 86.3323393 0.185753 112
114 0 209.380712 76.3413419 86.2692804 0.185753 113
115 0 209.809353 76.0861022 86.2338885 0.185753 114
116 0 210.230235 75.9350446 86.1795818 0.185753 115
117 0 210.659004 75.7399265 86.0293643 0.185753 116
118 0 211.083959 75.5216586 85.9663047 0.185753 117
119 0 211.497203 75.417906 85.9457131 0.185753 118
120 0 211.908859 75.326658 85.9250823 0.185753 119
121 0 212.3279 75.1587912 85.8618972 0.185753 120
122 0 212.742374 75.1004541 85.7128717 0.185753 121
123 0 213.159745 74.9540777 85.6218941 0.185753 122
124 0 213.568115 74.9258986 85.5187228 0.185753 123
125 0 213.971015 74.8483639 85.5925399 0.185753 124
126 0 214.376329 74.7855646 85.5829599 0.185753 125
127 0 214.789842 74.6762293 85.4598725 0.185753 126
128 0 215.194136 74.6209065 85.4354589 0.185753 127
129 0 215.595565 74.5650434 85.4647954 0.185753 128
130 0 215.997898 74.4536753 85.5568967 0.185753 129
131 0 216.409293 74.3175061 85.4719948 0.185753 130
132 0 216.81353 74.2278071 85.4613588 0.185753 131
133 0 217.218555 74.0955186 85.4947707 0.185753 132
134 0 217.633298 73.7892058 85.586247 0.185753 133
135 0 218.052246 73.4907589 85.5413666 0.185753 134
136 0 218.472219 73.2479676 85.3414011 0.185753 135
137 0 218.890276 73.0221001 85.1243661 0.185753 136
138 0 219.303943 72.7912957 85.0110097 0.185753 137
139 0 219.708533 72.6694536 84.9156109 0.185753 138
140 0 220.115944 72.5336511 84.7255873 0.185753 139
141 0 220.516954 72.4508015 84.5893382 0.185753 140
142 0 220.921249 72.3362446 84.3535538 0.185753 141
143 0 221.319468 72.2774766 84.1206195 0.185753 142
144 0 221.722747 72.0730837 83.9483424 0.185753 143
145 0 222.120851 71.8605539 83.6943771 0.185753 144
146 0 222.503114 71.6291623 83.4426229 0.185753 145
147 0 222.84523 71.3496668 83.2789666 0.185753 146
148 0 223.079122 71.0841948 83.0710588 0.185753 147
149 0 223.420794 70.7741944 82.9649847 0.185753 148
150 0 223.802653 70.4521134 82.8862022 0.185753 149
151 0 224.197959 70.13866 82.7878396 0.185753 150
152 0 224.593991 69.8638122 82.6037308 0.185753 151
153 0 224.986382 69.5566368 82.4883377 0.185753 152
154 0 225.36088 69.2544127 82.3590527 0.185753 153
155 0 225.685636 69.0003684 82.1198584 0.185753 154
156 0 225.887646 68.7459979 81.8710821 0.185753 155
157 0 226.154617 68.4488117 81.7173943 0.185753 156
158 0 226.348737 68.1595077 81.5392011 0.185753 157
159 0 226.650161 67.8026476 81.5115726 0.185753 158
160 0 226.947061 67.5128669 81.3356752 0.185753 159
161 0 227.141373 67.2111557 81.1758307 0.185753 160
162 0 227.404284 66.955005 80.9195859 0.185753 161
163 0 227.604249 66.7013944 80.6510835 0.185753 162
164 0 227.927688 66.4167595 80.4544937 0.185753 163
165 0 228.294202 66.174404 80.1685443 0.185753 164
166 0 228.676812 65.9492912 79.8485314 0.185753 165
167 0 229.065094 65.7350295 79.5160024 0.185753 166
168 0 229.454458 65.5376238 79.180387 0.185753 167
169 0 229.841679 65.3815083 78.8485332 0.185753 168
170 0 230.22155 65.3339913 78.5317033 0.185753 169
171 0 230.606162 65.1991257 78.2077612 0.185753 170
172 0 230.98832 65.0661609 77.896568 0.185753 171
173 0 231.358493 65.028006 77.6315636 0.185753 172
174 0 231.719862 64.8977668 77.4428375 0.185753 173
175 0 232.030402 64.9149023 77.183657 0.185753 174
176 0 232.233878 64.9474576 76.8905228 0.185753 175
177 0 232.545894 64.8853665 76.573338 0.185753 176
178 0 232.887241 64.8947396 76.26136 0.185753 177
179 0 233.232994 64.8359522 75.9378597 0.185753 178
180 0 233.537852 64.8794369 75.6271537 0.185753 179
181 0 233.740328 64.9198021 75.3142494 0.185753 180
182 0 234.055079 64.8564249 74.9882267 0.185753 181
183 0 234.405718 64.8566125 74.6716705 0.185753 182
184 0 234.776429 64.7720967 74.3431127 0.185753 183
185 0 235.146806 64.750401 74.0235414 0.185753 184
186 0 235.520544 64.6215283 73.6883172 0.185753 185
187 0 235.879997 64.4903425 73.3524589 0.185753 186
188 0 236.193173 64.4617011 73.0311784 0.185753 187
189 0 236.406179 64.3597136 72.6979872 0.185753 188
190 0 236.718978 64.3286358 72.3766759 0.185753 189
191 0 237.077193 64.1905282 72.0400544 0.185753 190
192 0 237.447569 64.0473151 71.7029615 0.185753 191
193 0 237.809024 63.9985759 71.3803558 0.185753 192
194 0 238.155357 63.8504209 71.0428153 0.185753 193
195 0 238.441182 63.7004088 70.7045568 0.185753 194
196 0 238.560764 63.6475577 70.3793915 0.185753 195
197 0 238.643659 63.5024624 70.0398295 0.185753 196
198 0 238.759358 63.3772527 69.7040761 0.185753 197
199 0 239.010022 63.4060615 69.3945334 0.185753 198
200 0 239.278575 63.4770002 69.0926907 0.185753 199
201 0 239.465417 63.5213347 68.7864166 0.185753 200
202 0 239.766884 63.4491591 68.465094 0.185753 201
203 0 240.09257 63.4460969 68.1579194 0.185753 202
204 0 240.398922 63.3724143 67.8450749 0.185753 203
205 0 240.600549 63.4167589 67.5633498 0.185753 204
206 0 240.907741 63.4919534 67.325076 0.185753 205
207 0 241.257841 63.540054 67.1768568 0.185753 206
208 0 241.622449 63.6077089 66.9616356 0.185753 207
209 0 241.995633 63.6310834 66.7473407 0.185753 208
210 0 242.379245 63.5030486 66.6012549 0.185753 209
211 0 242.757561 63.4952365 66.4327317 0.185753 210
212 0 243.137385 63.4717614 66.3539341 0.185753 211
213 0 243.519001 63.4112341 66.2754224 0.185753 212
214 0 243.904367 63.255295 66.1079858 0.185753 213
215 0 244.287859 63.1238976 66.0298253 0.185753 214
216 0 244.673283 62.8893926 65.9515785 0.185753 215
217 0 245.049107 62.7272686 65.8514533 0.185753 216
218 0 245.411531 62.4805361 65.6182904 0.185753 217
219 0 245.733124 62.1851952 65.3643402 0.185753 218
220 0 245.945832 61.8313954 65.1809293 0.185753 219
221 0 246.246504 61.477397 64.9535631 0.185753 220
222 0 246.547012 61.0585988 64.8007726 0.185753 221
223 0 246.753588 60.5796498 64.628159 0.185753 222
224 2 247.057801 59.9791437 64.332995 0.185753 223
225 2 247.419965 60.5020224 64.7871683 0.185753 224
226 2 247.784147 60.9763649 64.9676763 0.185753 225
227 2 248.148447 61.4643497 64.9741894 0.185753 226
228 2 248.515568 61.91164 65.0185906 0.185753 227
229 2 248.188175 62.2858558 64.7636882 0.185753 228
230 2 247.93418 62.4832872 64.4816977 0.185753 229
231 2 247.887011 62.5661474 64.1884674 0.185753 230
232 2 248.0048 62.4885004 63.8760572 0.185753 231
233 2 248.015357 62.4618326 63.5750914 0.185753 232
234 2 247.933941 62.3315371 63.269154 0.185753 233
235 2 247.670462 62.2514479 63.0080327 0.185753 234
236 2 247.347359 62.0072361 62.8281875 0.185753 235
237 2 247.008357 61.7596588 62.6347071 0.185753 236
238 2 246.684731 61.5393819 62.603974 0.185753 237
239 2 246.417267 61.5329807 62.7904208 0.185753 238
240 2 246.328077 61.4400563 63.0368235 0.185753 239
241 2 246.323617 61.2959927 63.3040108 0.185753 240
242 2 246.394693 61.0854611 63.5729852 0.185753 241
243 2 246.607173 60.7266189 63.8259725 0.185753 242
244 2 246.774404 60.4171025 64.0878109 0.185753 243
245 2 247.057801 59.9791437 64.332995 0.185753 244
246 2 247.06757 59.671582 64.0121422 0.185753 245
247 2 247.078133 59.345153 63.7286149 0.185753 246
248 2 247.09089 58.9643915 63.5575249 0.185753 247
249 2 247.104167 58.5756735 63.3993212 0.185753 248
250 2 247.117195 58.2199903 63.1674525 0.185753 249
251 2 247.134074 57.8370557 62.9893043 0.185753 250
252 2 247.157925 57.4773601 62.7585875 0.185753 251
253 2 247.203801 57.0792272 62.6040957 0.185753 252
254 2 247.304248 56.681725 62.4435293 0.185753 253
255 2 247.546885 56.3274243 62.1887453 0.185753 254
256 2 247.928546 56.1807709 62.4873255 0.185753 255
257 2 248.306587 56.1744295 62.4985639 0.185753 256
258 2 248.976416 55.899823 62.2036978 0.185753 257
259 2 249.552394 55.6659328 61.9515019 0.185753 258
260 2 250.22326 55.5473192 61.8377088 0.185753 259
261 2 250.59313 55.9711807 61.6177848 0.185753 260
262 2 250.967954 56.239436 61.3791955 0.185753 261
263 2 251.34403 56.4863082 61.1565086 0.185753 262
264 2 251.718205 56.823732 60.999813 0.185753 263
265 2 252.097612 57.0207429 60.9505404 0.185753 264
266 2 252.47602 57.2751995 60.9464328 0.185753 265
267 2 252.858483 57.4092527 60.8961695 0.185753 266
268 2 253.240543 57.5561538 60.7364352 0.185753 267
269 2 253.62222 57.7296477 60.5786275 0.185753 268
270 2 254.002809 57.9705249 60.5356861 0.185753 269
271 2 254.387544 58.0898573 60.4767852 0.185753 270
272 2 254.772287 58.2043416 60.3299118 0.185753 271
273 2 255.158271 58.2962854 60.2187453 0.185753 272
274 2 255.541948 58.4534535 60.018937 0.185753 273
275 2 255.922962 58.7003879 59.8009915 0.185753 274
276 2 256.31071 58.7291643 59.5418901 0.185753 275
277 2 256.695723 58.8603958 59.3276408 0.185753 276
278 2 257.078386 59.0937088 59.2140093 0.185753 277
279 2 257.463378 59.2348131 58.9988582 0.185753 278
280 2 257.850572 59.2938731 58.7366454 0.185753 279
281 2 258.242014 59.1988891 58.4344678 0.185753 280
282 2 258.631851 59.144023 58.1354012 0.185753 281
283 2 259.024918 58.9429592 57.8097056 0.185753 282
284 2 259.416965 58.6838659 57.4773529 0.185753 283
285 2 259.802695 58.3977107 57.1520097 0.185753 284
286 2 260.170458 58.0892161 56.8545422 0.185753 285
287 2 260.490626 57.7415598 56.633768 0.185753 286
288 2 260.679116 57.421117 56.331245 0.185753 287
289 2 260.91753 57.1114699 56.0048148 0.185753 288
290 2 261.047 56.7972307 55.6740359 0.185753 289
291 2 261.190442 56.471178 55.3692364 0.185753 290
292 2 261.484926 56.1161422 55.1474443 0.185753 291
293 2 261.820057 55.7961689 54.848487 0.185753 292
294 2 262.134159 55.4898877 54.5191013 0.185753 293
295 2 262.344785 55.1903737 54.17503 0.185753 294
296 2 262.656013 54.9130023 53.8343335 0.185753 295
297 2 262.982752 54.6827192 53.5012622 0.185753 296
298 2 263.255783 54.5723339 53.1868983 0.185753 297
299 2 263.368244 54.3360611 52.8437041 0.185753 298
300 2 263.426972 54.0567197 52.4907258 0.185753 299
301 2 263.392996 54.4843708 52.2579348 0.185753 300
302 2 263.35074 54.7801081 52.002114 0.185753 301
303 2 263.267345 55.1216613 51.7531708 0.185753 302
304 2 263.082268 55.2942844 51.4698553 0.185753 303
305 2 263.008089 55.3687901 51.1736916 0.185753 304
306 2 262.979103 55.3020831 50.853822 0.185753 305
307 2 262.962627 55.3491566 50.5550917 0.185753 306
308 2 262.951173 55.4409026 50.2647331 0.185753 307
309 2 262.942012 55.5531532 49.9783425 0.185753 308
310 2 262.934423 55.6824958 49.6953804 0.185753 309
311 2 262.928947 55.8427665 49.4186963 0.185753 310
312 2 262.928266 56.0787582 49.1574427 0.185753 311
313 2 262.93997 56.5107767 48.9363489 0.185753 312
314 2 262.992647 57.0163111 48.7384834 0.185753 313
315 2 263.15387 57.5476802 48.5687772 0.185753 314
316 2 263.20993 58.0678625 48.4379042 0.185753 315
317 2 263.227966 58.5452558 48.4149728 0.185753 316
318 2 263.231182 59.0221933 48.392916 0.185753 317
319 2 263.228049 59.5419456 48.2656272 0.185753 318
320 2 263.223728 60.075545 48.1039274 0.185753 319
321 2 263.591666 60.3676772 47.8845479 0.185753 320
322 2 263.94332 60.8192188 47.7074929 0.185753 321
323 2 264.246852 61.3155419 47.5693773 0.185753 322
324 2 264.420208 61.7861403 47.5040924 0.185753 323
325 2 264.637686 62.2722682 47.360708 0.185753 324
326 2 264.729338 62.693987 47.1668087 0.185753 325
327 2 264.787174 62.9264227 46.9214473 0.185753 326
328 2 264.868944 63.0827848 46.6575548 0.185753 327
329 2 265.056497 63.2001932 46.3897127 0.185753 328
330 2 265.148168 63.2557149 46.1040576 0.185753 329
331 2 265.235245 63.1850892 45.7926573 0.185753 330
332 2 265.405986 63.2271877 45.5087728 0.185753 331
333 2 265.44135 63.2823997 45.2202752 0.185753 332
334 2 265.376297 63.2860329 44.9157158 0.185753 333
335 2 265.534307 63.1451701 44.5948564 0.185753 334
336 2 265.685916 63.0062333 44.2745275 0.185753 335
337 2 265.985102 63.0427263 43.999603 0.185753 336
338 2 266.341307 63.1469379 43.7435605 0.185753 337
339 2 266.719895 63.2769711 43.4970475 0.185753 338
340 2 267.107612 63.4151546 43.2587054 0.185753 339
341 2 267.499246 63.5504209 43.0339643 0.185753 340
342 2 267.892682 63.667362 42.8404906 0.185753 341
343 2 268.286888 63.7308603 42.7259865 0.185753 342
344 2 268.681739 63.7743784 42.5426849 0.185753 343
345 2 269.076402 63.6882082 42.3472963 0.185753 344
346 2 269.472201 63.6636666 42.2687257 0.185753 345
347 2 269.868676 63.6452209 42.1936745 0.185753 346
348 2 270.265413 63.5837344 42.0128674 0.185753 347
349 2 270.663787 63.6944533 41.8674219 0.185753 348
350 2 271.063466 63.931907 41.8482218 0.185753 349
351 2 271.462924 64.0712847 41.8178735 0.185753 350
352 2 271.862768 64.2219245 41.7127017 0.185753 351
353 2 272.26292 64.378682 41.6649533 0.185753 352
354 2 272.664095 64.6683905 41.5940919 0.185753 353
355 2 273.064483 64.7970896 41.5857847 0.185753 354
356 2 273.464726 64.8659862 41.6011786 0.185753 355
357 2 273.865104 64.9172347 41.6259396 0.185753 356
358 2 274.265704 64.9762012 41.6558192 0.185753 357
359 2 274.666727 65.0767845 41.6923813 0.185753 358
360 2 275.068484 65.2951661 41.744432 0.185753 359
361 2 275.469877 65.4021821 41.7590417 0.185753 360
362 2 275.871255 65.4830965 41.7255095 0.185753 361
363 2 276.272757 65.5975031 41.585672 0.185753 362
364 2 263.078205 60.2982886 48.4187472 0.185753 320
365 2 262.788293 60.4294418 48.6820842 0.185753 364
366 2 262.453215 60.3037241 48.810709 0.185753 365
367 2 262.121416 60.2398243 49.037335 0.185753 366
368 2 261.845033 60.3037064 49.324425 0.185753 367
369 2 261.73575 60.2591528 49.6087329 0.185753 368
370 2 261.682264 60.1783505 49.8920519 0.185753 369
371 2 263.797186 53.625666 52.4444359 0.185753 300
372 2 264.133209 53.1873311 52.4094349 0.185753 371
373 2 264.365764 52.7281612 52.4055913 0.185753 372
374 2 264.710788 52.2334631 52.504205 0.185753 373
375 2 265.095338 51.7550459 52.5702258 0.185753 374
376 2 265.497207 51.2419475 52.7216047 0.185753 375
377 2 265.869978 51.4853994 52.4911797 0.185753 376
378 2 266.239945 51.8303816 52.2953105 0.185753 377
379 2 266.617322 52.0327294 52.1278777 0.185753 378
380 2 267.001441 52.1536493 52.0835237 0.185753 379
381 2 267.386647 52.2912023 52.0933941 0.185753 380
382 2 267.768403 52.5592893 52.1425522 0.185753 381
383 2 268.153232 52.7578611 52.18164 0.185753 382
384 2 268.535181 53.0619943 52.2244031 0.185753 383
385 2 268.918911 53.3097259 52.2148071 0.185753 384
386 2 269.296514 53.7250036 52.1179412 0.185753 385
387 2 269.642193 53.9754879 51.8768811 0.185753 386
388 2 269.950679 54.3333006 51.6526191 0.185753 387
389 2 270.15602 54.5749397 51.4035178 0.185753 388
390 2 270.471893 54.8231823 51.1624332 0.185753 389
391 2 270.827797 55.1830227 50.9433717 0.185753 390
392 2 271.200984 55.4345787 50.7075164 0.185753 391
393 2 270.960952 55.1664135 50.3470456 0.185753 392
394 2 270.877173 54.9700415 50.0077984 0.185753 393
395 2 270.865579 54.9685555 49.706258 0.185753 394
396 2 270.922961 55.0422616 49.4219788 0.185753 395
397 2 271.114975 55.1461752 49.1515813 0.185753 396
398 2 271.244295 55.2393355 48.8757586 0.185753 397
399 2 271.447462 55.2953193 48.5985529 0.185753 398
400 2 271.536663 55.2240239 48.292353 0.185753 399
401 2 271.60162 55.2730159 48.0055712 0.185753 400
402 2 271.714352 55.3717489 47.7307848 0.185753 401
403 2 271.994794 55.4994732 47.4724831 0.185753 402
404 2 272.336467 55.1972984 47.1441709 0.185753 403
405 2 273.127541 55.0523324 46.57578 0.185753 404
406 2 273.118954 54.8520739 45.9448639 0.185753 405
407 2 273.758435 54.9267047 45.5199149 0.185753 406
408 2 274.248688 54.7779992 45.1602433 0.185753 407
409 2 274.680627 54.5500259 44.8265958 0.185753 408
410 2 275.087523 54.308283 44.5056681 0.185753 409
411 2 275.478018 54.1052726 44.1967095 0.185753 410
412 2 275.844803 54.0330861 43.9107739 0.185753 411
413 2 276.158161 53.8711753 43.6070244 0.185753 412
414 2 276.333666 53.7535079 43.302153 0.185753 413
415 2 276.551457 53.8855001 43.0422593 0.185753 414
416 2 276.632442 53.806089 42.7379599 0.185753 415
417 2 276.661958 53.7584854 42.4358066 0.185753 416
418 2 276.674113 53.5728084 42.1092082 0.185753 417
419 2 272.956309 55.4602519 45.7411634 0.185753 406
420 2 272.644199 55.6718406 45.4586772 0.185753 419
421 2 272.275861 55.604834 45.1229907 0.185753 420
422 2 271.885406 55.5414181 44.785702 0.185753 421
423 2 271.487705 55.3269344 44.4208153 0.185753 422
424 2 271.08746 55.1011822 44.054396 0.185753 423
425 2 270.686842 54.9965204 43.7130164 0.185753 424
426 2 270.290333 54.8223241 43.370742 0.185753 425
427 2 269.903489 54.7663964 43.0812153 0.185753 426
428 2 269.543968 54.6886034 42.8724079 0.185753 427
429 2 269.250083 54.5454064 42.5741995 0.185753 428
430 2 269.128975 54.5590749 42.2871921 0.185753 429
431 2 269.06572 54.6252617 42.0041254 0.185753 430
432 2 274.017643 54.6146853 45.9923604 0.185753 406
433 2 274.609957 54.4979565 46.0659536 0.185753 432
434 2 275.086437 54.3593563 46.2089676 0.185753 433
435 2 275.515939 54.1557609 46.2576444 0.185753 434
436 2 275.923674 54.0990426 46.3049748 0.185753 435
437 2 276.316123 54.1069516 46.3687039 0.185753 436
438 2 276.684325 54.1624499 46.4834722 0.185753 437
439 2 276.995023 54.2965234 46.7354888 0.185753 438
440 2 277.153292 54.302289 46.9995878 0.185753 439
441 2 272.573521 56.1919535 47.342572 0.185753 404
442 2 272.661826 56.8334531 47.480311 0.185753 441
443 2 272.692758 57.3295279 47.6190147 0.185753 442
444 2 272.700855 57.7416363 47.8211422 0.185753 443
445 2 272.693055 58.1693419 47.9361991 0.185753 444
446 2 272.665613 58.6076802 48.0032821 0.185753 445
447 2 272.594994 59.0633467 48.0134179 0.185753 446
448 2 272.41818 59.4394304 48.1761545 0.185753 447
449 2 272.357871 59.8280275 48.3299969 0.185753 448
450 2 272.356522 60.188684 48.5518581 0.185753 449
451 2 272.411814 60.5765925 48.7115401 0.185753 450
452 2 272.581946 60.9534618 48.8919796 0.185753 451
453 2 272.638736 61.2492985 49.1709637 0.185753 452
454 2 272.638528 61.4602861 49.4771967 0.185753 453
455 2 272.580808 61.4994236 49.7669931 0.185753 454
456 2 272.404828 61.5296279 50.0558776 0.185753 455
457 2 272.332401 61.7244981 50.3823506 0.185753 456
458 2 272.2909 61.9809345 50.7224701 0.185753 457
459 2 272.239177 62.2589713 51.0663886 0.185753 458
460 2 272.126167 62.5417126 51.4084855 0.185753 459
461 2 271.839854 62.8185454 51.7418955 0.185753 460
462 2 271.492687 63.5053129 52.1474571 0.185753 461
463 2 271.542525 64.4005269 51.7225083 0.185753 462
464 2 271.654662 64.9975163 51.5476422 0.185753 463
465 2 271.942352 65.4831869 51.3720745 0.185753 464
466 2 272.295582 65.7939496 51.1987756 0.185753 465
467 2 272.6677 66.099493 51.1073017 0.185753 466
468 2 273.03047 66.283624 50.9118314 0.185753 467
469 2 273.345099 66.3909192 50.6694234 0.185753 468
470 2 273.524047 66.3887285 50.3895357 0.185753 469
471 2 273.74589 66.5547558 50.1377541 0.185753 470
472 2 273.830921 66.508908 49.8398133 0.185753 471
473 2 273.864361 66.4847708 49.5429943 0.185753 472
474 2 273.880507 66.3318411 49.2217897 0.185753 473
475 2 274.262166 66.725699 49.0165348 0.185753 474
476 2 274.623955 66.9637908 48.7820809 0.185753 475
477 2 274.924979 67.1428751 48.5342844 0.185753 476
478 2 275.063472 67.3004418 48.2755223 0.185753 477
479 2 275.178256 67.4668943 48.017421 0.185753 478
480 2 275.384582 67.6813565 47.7720826 0.185753 479
481 2 275.486274 68.016423 47.5440232 0.185753 480
482 2 275.584575 68.2746925 47.3019998 0.185753 481
483 2 275.778209 68.5864133 47.0736848 0.185753 482
484 2 275.856641 68.717523 46.8079241 0.185753 483
485 2 275.898203 68.6703938 46.5085487 0.185753 484
486 2 275.945977 68.6731944 46.2185046 0.185753 485
487 2 276.047587 68.6002679 45.9171688 0.185753 486
488 2 275.903629 68.6416475 45.6260442 0.185753 487
489 2 275.772777 68.7250609 45.3430409 0.185753 488
490 2 275.524139 68.8057988 45.0544452 0.185753 489
491 2 275.31092 68.8512686 44.760907 0.185753 490
492 2 275.321042 68.7942319 44.4586138 0.185753 491
493 2 275.164878 68.8417212 44.167873 0.185753 492
494 2 275.087288 68.929449 43.8879576 0.185753 493
495 2 273.670701 66.0270673 48.8943915 0.185753 474
496 2 273.65402 65.7146539 48.60629 0.185753 495
497 2 273.814649 65.3675312 48.4163534 0.185753 496
498 2 273.911312 65.0327391 48.1876197 0.185753 497
499 2 274.041612 64.6625524 48.0378635 0.185753 498
500 2 274.335543 64.3012539 47.8927364 0.185753 499
501 2 274.683875 63.9841937 47.6589679 0.185753 500
502 2 272.33029 63.8284579 52.5387765 0.185753 462
503 2 272.804518 64.1321196 52.9098661 0.185753 502
504 2 272.986484 64.4215464 53.2655732 0.185753 503
505 2 273.058603 64.7048038 53.6155002 0.185753 504
506 2 273.09414 64.9848647 53.9634043 0.185753 505
507 2 270.601278 63.4120881 52.5618555 0.185753 462
508 2 270.018417 63.1121983 52.8274639 0.185753 507
509 2 269.55248 62.8573638 53.0276703 0.185753 508
510 2 269.132382 62.5320518 53.1054304 0.185753 509
511 2 268.730428 62.2425126 53.2333375 0.185753 510
512 2 268.338432 61.838572 53.2813275 0.185753 511
513 2 267.955583 61.3495635 53.3925422 0.185753 512
514 2 267.585322 60.8421333 53.495547 0.185753 513
515 2 267.241434 60.3652176 53.5098728 0.185753 514
516 2 266.966718 59.8792742 53.5457719 0.185753 515
517 2 266.866925 59.4567883 53.4553353 0.185753 516
518 2 266.833156 59.0967659 53.2245946 0.185753 517
519 2 266.828228 58.7427546 52.9803227 0.185753 518
520 2 266.84419 58.3460822 52.8363486 0.185753 519
521 2 266.88787 57.9359271 52.7257816 0.185753 520
522 2 266.993329 57.5291988 52.6149247 0.185753 521
523 2 267.255978 57.1476131 52.4697989 0.185753 522
524 2 267.542733 56.7003197 52.4818445 0.185753 523
525 2 267.729699 56.2682976 52.4341031 0.185753 524
526 2 267.993008 55.8511217 52.3543824 0.185753 525
527 2 268.191688 55.4431852 52.2146726 0.185753 526
528 2 268.521431 54.9521843 52.2332733 0.185753 527
529 2 268.898899 54.4192821 52.1966542 0.185753 528
530 2 269.296514 53.7250036 52.1179412 0.185753 529
531 2 269.947068 53.2387227 52.3028425 0.185753 530
532 2 270.440004 52.7779429 52.4116061 0.185753 531
533 2 270.862306 52.2987004 52.5988169 0.185753 532
534 2 271.22072 51.8592824 52.8140957 0.185753 533
535 2 271.4578 51.5590499 53.0348982 0.185753 534
536 2 271.800501 51.2186037 53.1992186 0.185753 535
537 2 272.175268 51.0378339 53.2337392 0.185753 536
538 2 272.562665 50.8117785 53.1474866 0.185753 537
539 2 272.953867 50.6122851 53.1813657 0.185753 538
540 2 273.344802 50.2152086 53.342902 0.185753 539
541 2 273.709999 49.7651736 53.5553506 0.185753 540
542 2 273.998939 49.3550827 53.7930563 0.185753 541
543 2 274.08572 49.1192337 54.0560871 0.185753 542
544 2 274.047541 48.9455771 54.3255738 0.185753 543
545 2 273.836551 48.7843943 54.5890133 0.185753 544
546 2 271.589085 55.8823618 50.7669474 0.185753 392
547 2 271.977026 56.3177365 50.7844099 0.185753 546
548 2 272.361752 56.7197332 50.6768811 0.185753 547
549 2 272.741837 56.9157026 50.5154416 0.185753 548
550 2 273.102913 56.9585641 50.3902281 0.185753 549
551 2 273.404999 56.8685174 50.1493643 0.185753 550
552 2 273.549206 56.8434755 49.8766409 0.185753 551
553 2 273.685493 56.7374113 49.5769541 0.185753 552
554 2 273.951157 56.755948 49.3020714 0.185753 553
555 2 265.509226 51.1278456 53.009526 0.185753 376
556 2 265.520978 51.0197273 53.298484 0.185753 555
557 2 265.531921 50.9300352 53.5904915 0.185753 556
558 2 265.540691 50.8899375 53.8905808 0.185753 557
559 2 265.543738 50.9804586 54.2118417 0.185753 558
560 2 265.551219 50.9645502 54.515898 0.185753 559
561 2 250.054966 55.7717235 61.3692966 0.185753 260
562 2 250.110752 55.9402005 61.017718 0.185753 561
563 2 250.068824 56.0869636 60.7047662 0.185753 562
564 2 249.891965 56.2226464 60.4029219 0.185753 563
565 2 249.788848 56.3433476 60.108009 0.185753 564
566 2 249.660062 56.4342898 59.8099455 0.185753 565
567 2 249.380731 56.4518805 59.4951569 0.185753 566
568 2 249.055166 56.2742687 59.1457344 0.185753 567
569 2 248.727766 56.0211295 58.7836522 0.185753 568
570 2 248.439845 55.7376893 58.4182791 0.185753 569
571 2 248.270975 55.4406786 58.0555937 0.185753 570
572 2 248.042814 55.1408949 57.6915668 0.185753 571
573 2 247.893796 54.8426095 57.3332123 0.185753 572
574 2 247.66526 54.5586899 56.9803871 0.185753 573
575 2 247.494154 54.3133819 56.6507143 0.185753 574
576 2 247.199903 54.1761642 56.3719311 0.185753 575
577 2 246.86248 53.8704095 56.1629061 0.185753 576
578 2 246.508407 53.5377308 55.8995637 0.185753 577
579 2 246.147451 53.1613298 55.6878378 0.185753 578
580 2 245.783744 52.8209094 55.398882 0.185753 579
581 2 245.418356 52.5007136 55.1113484 0.185753 580
582 2 245.050963 52.2098748 54.9047776 0.185753 581
583 2 244.682644 52.1294601 54.6521581 0.185753 582
584 2 248.6123 55.6192758 62.9198213 0.185753 257
585 2 248.824007 55.2381409 63.2489863 0.185753 584
586 2 249.148325 54.7937962 63.5267595 0.185753 585
587 2 249.512936 54.4380655 63.803585 0.185753 586
588 2 249.884348 54.4137262 64.1285476 0.185753 587
589 2 250.217282 54.4028739 63.8244622 0.185753 588
590 2 250.494147 54.6857754 63.5669081 0.185753 589
591 2 250.62477 54.950192 63.3027985 0.185753 590
592 2 250.745346 55.3181457 63.0561875 0.185753 591
593 2 250.610361 55.5712831 62.7834068 0.185753 592
594 2 251.001607 55.2679339 62.4356324 0.185753 593
595 2 250.22326 55.5473192 61.8377088 0.185753 594
596 2 250.221426 55.711692 62.4842437 0.185753 595
597 2 250.610361 55.5712831 62.7834068 0.185753 596
598 2 249.892645 54.1030164 64.3915879 0.185753 588
599 2 249.902977 53.6244772 64.6287391 0.185753 598
600 2 249.908144 53.0991642 64.859375 0.185753 599
601 2 249.896473 52.607545 65.0959243 0.185753 600
602 2 249.840218 52.2700988 65.3563404 0.185753 601
603 2 249.67712 51.9006618 65.6098562 0.185753 602
604 2 249.613693 51.7540289 65.9012536 0.185753 603
605 2 249.580712 51.8380595 66.2297405 0.185753 604
606 2 247.264068 56.4297226 61.8862472 0.185753 255
607 2 247.07966 56.4873724 61.5797924 0.185753 606
608 2 246.813409 56.419363 61.2499431 0.185753 607
609 2 246.565923 56.4530609 60.9377144 0.185753 608
610 2 246.467959 56.4765057 60.628978 0.185753 609
611 2 246.424642 56.3760185 60.3016938 0.185753 610
612 2 246.382913 56.3558047 59.9880163 0.185753 611
613 2 246.30377 56.2593841 59.6605542 0.185753 612
614 2 246.098011 56.2961194 59.3510232 0.185753 613
615 2 245.935519 56.3600145 59.0476676 0.185753 614
616 2 245.655776 56.3800949 58.7329991 0.185753 615
617 2 245.353836 56.2351771 58.3901711 0.185753 616
618 2 245.088771 56.0816719 58.0474272 0.185753 617
619 2 244.955816 56.0705438 57.7330102 0.185753 618
620 2 248.836433 61.8794273 65.3320804 0.185753 228
621 2 249.103162 61.5372591 65.5913937 0.185753 620
622 2 249.181332 61.0932831 65.8282161 0.185753 621
623 2 249.130951 60.6519434 66.0625259 0.185753 622
624 2 249.265574 60.3200022 66.3218145 0.185753 623
625 2 249.318282 60.3278387 66.6352732 0.185753 624
626 2 249.348897 60.396096 66.9582477 0.185753 625
627 2 249.395069 60.3059823 67.2560509 0.185753 626
628 2 249.496663 60.1027927 67.537528 0.185753 627
629 2 249.74904 59.7189363 67.7946525 0.185753 628
630 0 208.980641 76.2353958 86.2791883 0.185753 114
631 0 208.586441 76.0199416 86.3224101 0.185753 630
632 0 208.188456 75.9749567 86.1875498 0.185753 631
633 0 207.789597 75.9116948 86.0796867 0.185753 632
634 0 207.399583 75.7644498 85.9143462 0.185753 633
635 0 207.001212 75.6019457 85.9062759 0.185753 634
636 0 206.612942 75.4003743 85.753665 0.185753 635
637 0 206.220918 75.1761189 85.6845765 0.185753 636
638 0 205.815088 75.0643145 85.6929353 0.185753 637
639 0 205.402231 74.9535449 85.8114173 0.185753 638
640 0 204.989762 74.8724037 85.8637564 0.185753 639
641 0 204.579705 74.7398204 85.9264154 0.185753 640
642 3 204.184334 74.5619517 85.7664171 0.185753 641
643 3 204.220731 74.3310623 85.4256487 0.185753 642
644 3 204.256704 74.0919449 85.102365 0.185753 643
645 3 204.292669 73.8298946 84.831538 0.185753 644
646 3 204.329596 73.5083711 84.7005287 0.185753 645
647 3 204.375577 73.1678083 84.6177368 0.185753 646
648 3 204.448052 72.8294587 84.539782 0.185753 647
649 3 204.591332 72.5170033 84.428034 0.185753 648
650 3 204.920607 72.2802032 84.2100661 0.185753 649
651 3 205.315417 72.1049797 84.0017014 0.185753 650
652 3 205.722527 72.0388193 83.9281587 0.185753 651
653 3 206.134634 72.0102941 83.8912874 0.185753 652
654 3 206.550211 71.9855423 83.8300606 0.185753 653
655 3 206.971926 71.9344505 83.6593841 0.185753 654
656 3 207.377242 72.0268066 83.5424809 0.185753 655
657 3 207.787744 71.988906 83.2984967 0.185753 656
658 3 208.172066 72.003688 83.0169467 0.185753 657
659 3 208.501556 71.9471704 82.7085722 0.185753 658
660 3 208.667244 71.9843089 82.397484 0.185753 659
661 3 203.764215 74.4501414 85.9478221 0.185753 642
662 3 203.34727 74.3656961 86.0146335 0.185753 661
663 3 202.934922 74.2246407 86.0582885 0.185753 662
664 3 202.504323 74.2492795 86.1856967 0.185753 663
665 3 202.081966 74.2408005 86.1909883 0.185753 664
666 3 201.666668 74.1912797 86.1054635 0.185753 665
667 3 201.265163 74.0516752 85.8698514 0.185753 666
668 3 201.289337 73.8095098 85.5433955 0.185753 667
669 3 201.30071 73.5523992 85.2496416 0.185753 668
670 3 201.274733 73.2520244 85.0539956 0.185753 669
671 3 201.155914 72.9718159 84.8003241 0.185753 670
672 3 201.214717 72.6665842 84.6211947 0.185753 671
673 3 201.057035 72.390002 84.3509696 0.185753 672
674 3 200.915879 72.1027639 84.1057469 0.185753 673
675 3 200.616914 71.7509876 83.9993214 0.185753 674
676 3 200.259212 71.3566464 83.9924846 0.185753 675
677 3 199.884478 70.9006724 84.1464879 0.185753 676
678 3 199.52486 70.4347129 84.3650337 0.185753 677
679 3 199.229994 70.0018988 84.6165143 0.185753 678
680 3 199.117167 69.680166 84.9026107 0.185753 679
681 3 199.081275 69.2797626 85.1888151 0.185753 680
682 3 199.070593 68.9016684 85.481321 0.185753 681
683 3 199.06048 68.6701368 85.7921443 0.185753 682
684 3 199.050295 68.4870578 86.1094126 0.185753 683
685 3 200.834224 73.9354202 86.1300829 0.185753 667
686 3 200.402308 73.8414684 86.3559444 0.185753 685
687 3 199.969811 73.8146537 86.4786058 0.185753 686
688 3 199.530474 73.830551 86.6478222 0.185753 687
689 3 199.10918 73.6783955 86.7003032 0.185753 688
690 3 198.683052 73.5739046 86.75445 0.185753 689
691 3 198.255225 73.4159316 86.8924052 0.185753 690
692 3 197.835446 73.1853419 86.9586058 0.185753 691
693 3 197.405986 73.0220937 87.0867513 0.185753 692
694 3 196.97766 72.9021453 87.1121779 0.185753 693
695 3 196.555811 72.7098886 87.0896127 0.185753 694
696 3 196.124836 72.6263917 87.0655142 0.185753 695
697 3 195.689987 72.5747859 87.0458368 0.185753 696
698 3 195.25387 72.5108894 87.0411112 0.185753 697
699 3 194.81884 72.3790463 87.0769839 0.185753 698
700 3 194.397796 72.1878189 86.8985479 0.185753 699
701 3 194.228028 72.4345612 86.5808761 0.185753 700
702 3 193.879195 72.7958604 86.2670897 0.185753 701
703 3 193.464797 73.1435521 85.9535676 0.185753 702
704 3 193.035066 73.337527 85.6360544 0.185753 703
705 3 192.598214 73.4578738 85.346648 0.185753 704
706 3 192.156732 73.5141059 85.1452128 0.185753 705
707 3 191.716027 73.5795902 84.8612177 0.185753 706
708 3 191.276837 73.6129079 84.560272 0.185753 707
709 3 190.842187 73.5435167 84.2909027 0.185753 708
710 3 190.392059 73.5767563 84.1746064 0.185753 709
711 3 189.926777 73.7709742 84.1272018 0.185753 710
712 3 189.460026 73.9692657 84.0925749 0.185753 711
713 3 189.004379 74.017648 84.0281658 0.185753 712
714 3 188.556135 73.9890704 83.90289 0.185753 713
715 3 188.119792 73.8800797 83.6251302 0.185753 714
716 3 187.678302 73.8685161 83.3097124 0.185753 715
717 3 187.205416 74.3357899 82.9969825 0.185753 716
718 3 187.219852 74.5681747 82.3628716 0.185753 717
719 3 187.632189 74.2874816 82.1547064 0.185753 718
720 3 187.969056 73.9595428 82.0585239 0.185753 719
721 3 188.086152 73.6034386 81.9834541 0.185753 720
722 3 188.072158 73.2421188 81.8955859 0.185753 721
723 3 187.885191 72.8934507 81.7481405 0.185753 722
724 3 187.765536 72.6236681 81.4697523 0.185753 723
725 3 187.559679 72.4287625 81.1390805 0.185753 724
726 3 187.48243 72.4189498 80.8175689 0.185753 725
727 3 187.4481 72.4708915 80.4992235 0.185753 726
728 3 187.196917 74.9714493 82.0819291 0.185753 718
729 3 187.171469 75.2814678 81.7968746 0.185753 728
730 3 187.11186 75.6935854 81.5387809 0.185753 729
731 3 186.981761 76.1255799 81.3255151 0.185753 730
732 3 186.67608 76.516205 81.2193248 0.185753 731
733 3 187.215988 75.0439358 82.8233451 0.185753 718
734 3 187.277299 75.4654146 83.0302148 0.185753 733
735 3 187.49197 75.8736988 83.1506544 0.185753 734
736 3 187.650662 76.2694964 83.2295195 0.185753 735
737 3 187.940311 76.6689506 83.3064846 0.185753 736
738 3 187.219008 73.7436323 83.4922029 0.185753 716
739 3 186.762028 73.6417542 83.5744776 0.185753 738
740 3 186.305829 73.4921384 83.6742848 0.185753 739
741 3 185.859647 73.2941523 83.6086643 0.185753 740
742 3 185.400754 73.1491444 83.7067874 0.185753 741
743 3 184.938762 73.0639716 83.7841675 0.185753 742
744 3 184.470289 72.9886789 83.9548982 0.185753 743
745 3 183.998041 73.0006526 84.1068437 0.185753 744
746 3 183.541831 72.8766565 84.0698906 0.185753 745
747 3 183.073133 72.8002809 84.2041344 0.185753 746
748 3 182.597805 72.8499179 84.3611638 0.185753 747
749 3 182.132745 72.8392334 84.3771513 0.185753 748
750 3 181.673721 72.7946497 84.3072619 0.185753 749
751 3 181.222625 72.709168 84.1213337 0.185753 750
752 3 180.760164 72.8137509 84.0325098 0.185753 751
753 3 180.299054 72.8592844 83.9559638 0.185753 752
754 3 179.838958 72.930882 83.8564296 0.185753 753
755 3 179.380726 73.1402671 83.6758276 0.185753 754
756 3 178.922145 73.2253837 83.5635832 0.185753 755
757 3 178.575302 73.6959721 83.2632343 0.185753 756
758 3 178.335463 74.1645209 82.9943078 0.185753 757
759 3 177.96017 74.5878307 82.7771064 0.185753 758
760 3 177.530098 74.9147702 82.7292166 0.185753 759
761 3 177.09534 75.220632 82.4931386 0.185753 760
762 3 176.673621 75.3309178 82.1709426 0.185753 761
763 3 176.284843 75.2758374 81.8119519 0.185753 762
764 3 175.971443 75.3242727 81.4604069 0.185753 763
765 3 175.862399 75.4458317 81.136983 0.185753 764
766 3 175.837241 75.6505025 80.841711 0.185753 765
767 3 175.859182 76.0319559 80.6022393 0.185753 766
768 3 175.951885 76.4557526 80.4708652 0.185753 767
769 3 176.220587 76.9399599 80.2858692 0.185753 768
770 3 178.442639 73.3315861 83.8225512 0.185753 756
771 3 177.969561 73.2996276 84.026172 0.185753 770
772 3 177.504455 73.2509562 84.0977002 0.185753 771
773 3 177.041055 73.1755157 84.1525248 0.185753 772
774 3 176.574439 73.0360215 84.2899328 0.185753 773
775 3 176.113771 72.8466282 84.3661562 0.185753 774
776 3 175.654779 72.8593174 84.5335328 0.185753 775
777 3 175.218174 72.8374735 84.644901 0.185753 776
778 3 174.824941 72.7958158 84.8562219 0.185753 777
779 3 174.55857 72.8461156 85.0957539 0.185753 778
780 3 174.169003 72.7502947 85.2440963 0.185753 779
781 3 173.741839 72.5662175 85.1646725 0.185753 780
782 3 173.291723 72.4337779 85.1813054 0.185753 781
783 3 172.825132 72.2555295 85.3549323 0.185753 782
784 3 172.351321 72.0064824 85.5730968 0.185753 783
785 3 171.871255 71.5907415 85.7665721 0.185753 784
786 3 171.39271 71.1557895 85.8683757 0.185753 785
787 3 170.93008 70.8304283 85.7176753 0.185753 786
788 3 170.471148 70.6118618 85.5675472 0.185753 787
789 3 170.032023 70.7248669 85.3382138 0.185753 788
790 3 169.588646 70.7802608 85.1489116 0.185753 789
791 3 169.151836 70.8615948 84.8534951 0.185753 790
792 3 168.716672 70.9558057 84.534639 0.185753 791
793 3 168.280431 71.060497 84.2523238 0.185753 792
794 3 167.840361 71.1814153 84.1037968 0.185753 793
795 3 167.409265 71.4604168 83.9852376 0.185753 794
796 3 166.983768 71.7783679 83.7973888 0.185753 795
797 3 166.547269 71.9269555 83.7096487 0.185753 796
798 3 166.110777 72.0672237 83.6802657 0.185753 797
799 3 165.684442 72.3504973 83.7254123 0.185753 798
800 3 165.261282 72.647717 83.9125849 0.185753 799
801 3 164.844372 72.967114 84.1124024 0.185753 800
802 3 164.435964 73.3383025 84.206143 0.185753 801
803 3 164.032049 73.7122486 84.3090738 0.185753 802
804 3 163.630417 74.0386993 84.5464718 0.185753 803
805 3 163.233431 74.3478794 84.8352954 0.185753 804
806 3 162.841836 74.6519925 85.1422184 0.185753 805
807 3 162.422808 74.3769837 85.1400342 0.185753 806
808 3 162.040755 74.2457191 85.1992865 0.185753 807
809 3 161.731803 74.1174677 85.4200715 0.185753 808
810 3 161.605716 73.9862995 85.7168566 0.185753 809
811 3 161.539785 73.8541907 86.039226 0.185753 810
812 3 163.135702 75.078486 85.1747873 0.185753 806
813 3 163.268281 75.5129108 85.1774336 0.185753 812
814 3 163.339061 75.9648425 85.1314031 0.185753 813
815 3 163.384295 76.3281306 85.3125035 0.185753 814
816 3 163.420378 76.6743139 85.5365472 0.185753 815
817 3 163.453658 77.058442 85.6625625 0.185753 816
818 3 163.485551 77.4400666 85.7947628 0.185753 817
819 3 163.516718 77.7760452 86.0432581 0.185753 818
820 3 193.962509 71.8464872 87.1376572 0.185753 700
821 3 193.514197 71.6768978 87.3658574 0.185753 820
822 3 193.058637 71.6534606 87.5211874 0.185753 821
823 3 192.621896 71.5234966 87.4277944 0.185753 822
824 3 192.179319 71.4131043 87.3863351 0.185753 823
825 3 191.737111 71.2277011 87.3868554 0.185753 824
826 3 191.278827 71.1743544 87.5029399 0.185753 825
827 3 190.83292 70.9718733 87.5193577 0.185753 826
828 3 190.383239 70.8131437 87.5256643 0.185753 827
829 3 189.934861 70.5602215 87.5598008 0.185753 828
830 3 189.473428 70.3609804 87.7295322 0.185753 829
831 3 189.00841 70.1686818 87.9147366 0.185753 830
832 3 188.548031 69.9438374 88.0104179 0.185753 831
833 3 188.074268 69.869354 88.1860669 0.185753 832
834 3 187.609293 69.6437968 88.2850111 0.185753 833
835 3 187.134038 69.452752 88.4801585 0.185753 834
836 3 186.654936 69.2629505 88.6761087 0.185753 835
837 3 186.176952 69.0428393 88.7777767 0.185753 836
838 3 185.676912 68.9909181 88.9605546 0.185753 837
839 3 185.156319 68.8282576 89.0739352 0.185753 838
840 3 184.5536 68.814463 89.3047765 0.185753 839
841 3 183.768257 68.7080524 89.550462 0.185753 840
842 3 183.27838 68.2505574 89.8009954 0.185753 841
843 3 182.784247 67.8913994 90.0507533 0.185753 842
844 3 182.287439 67.8323832 90.2969836 0.185753 843
845 3 181.797076 67.786946 90.4506927 0.185753 844
846 3 181.299692 67.7480512 90.6971379 0.185753 845
847 3 180.800129 67.8437976 90.988092 0.185753 846
848 3 180.322122 67.5952157 90.8361688 0.185753 847
849 3 179.816625 67.4065492 90.9309963 0.185753 848
850 3 179.281478 67.257241 91.0719107 0.185753 849
851 3 178.685784 67.1652175 91.1032048 0.185753 850
852 3 177.91174 67.0785805 91.0873872 0.185753 851
853 3 177.819271 67.1542359 90.533993 0.185753 852
854 3 177.579731 67.0531543 90.0861118 0.185753 853
855 3 177.409259 66.9914091 89.6960993 0.185753 854
856 3 177.109129 66.7823675 89.30366 0.185753 855
857 3 176.835325 66.5366943 88.9170827 0.185753 856
858 3 176.771763 66.3309443 88.550966 0.185753 857
859 3 176.836502 66.2392744 88.2068283 0.185753 858
860 3 177.065779 66.0481465 87.8696405 0.185753 859
861 3 177.190683 65.8012449 87.5347896 0.185753 860
862 3 177.315178 65.5319082 87.2339061 0.185753 861
863 3 177.542649 65.2520541 87.0322229 0.185753 862
864 3 177.628206 65.0373045 86.7331098 0.185753 863
865 3 177.63541 64.9543125 86.4036613 0.185753 864
866 3 177.540266 64.7988739 86.0404537 0.185753 865
867 3 177.226 64.6982101 85.6452743 0.185753 866
868 3 176.829221 64.480436 85.1828105 0.185753 867
869 3 176.415035 64.2615664 84.5902503 0.185753 868
870 3 176.45591 64.9940274 84.4333241 0.185753 869
871 3 176.479825 65.5305707 84.366727 0.185753 870
872 3 176.501671 66.0028105 84.2866021 0.185753 871
873 3 176.534163 66.477974 84.0757299 0.185753 872
874 3 176.571623 66.9092923 83.8110575 0.185753 873
875 3 176.616188 67.2070843 83.5161042 0.185753 874
876 3 176.683941 67.5529775 83.2199897 0.185753 875
877 3 176.810551 67.7734478 82.9148145 0.185753 876
878 3 177.095579 67.9741036 82.6191042 0.185753 877
879 3 177.324577 68.1924451 82.3211339 0.185753 878
880 3 177.699366 68.5326154 82.0454062 0.185753 879
881 3 178.099047 68.769865 81.7633561 0.185753 880
882 3 178.429418 68.9795318 81.4744882 0.185753 881
883 3 178.52826 69.2092349 81.1708861 0.185753 882
884 3 178.471281 69.5764631 80.8687637 0.185753 883
885 3 178.186258 69.9366938 80.5496553 0.185753 884
886 3 177.842091 70.1876328 80.2198028 0.185753 885
887 3 177.539971 70.5174546 79.9108514 0.185753 886
888 3 177.431574 70.7909033 79.642591 0.185753 887
889 3 177.388912 71.1710206 79.4667704 0.185753 888
890 3 177.361218 71.5267956 79.4938509 0.185753 889
891 3 177.333175 71.8123932 79.7185038 0.185753 890
892 3 177.306978 72.0212528 80.0137367 0.185753 891
893 3 177.285521 72.070409 80.3222382 0.185753 892
894 3 175.966189 64.3715979 84.2397415 0.185753 869
895 3 175.5192 64.5238637 83.8979934 0.185753 894
896 3 175.076086 64.803664 83.58278 0.185753 895
897 3 174.628097 65.0180296 83.3021356 0.185753 896
898 3 174.174294 65.3142133 83.1360844 0.185753 897
899 3 173.726394 65.6296264 82.9205 0.185753 898
900 3 173.267856 65.8039854 82.767538 0.185753 899
901 3 172.817633 66.0566136 82.5631672 0.185753 900
902 3 172.355301 66.1616537 82.4332933 0.185753 901
903 3 171.894598 66.2665412 82.2882432 0.185753 902
904 3 171.450528 66.5177297 82.0229878 0.185753 903
905 3 171.006347 66.6827425 81.7064856 0.185753 904
906 3 171.142829 66.7177434 81.3853226 0.185753 905
907 3 171.386204 66.6728781 81.0681504 0.185753 906
908 3 171.489007 66.7608244 80.7492259 0.185753 907
909 3 171.522837 66.9553517 80.4324301 0.185753 908
910 3 171.479087 66.9277227 80.0942794 0.185753 909
911 3 171.297209 66.9464847 79.7480655 0.185753 910
912 3 171.243001 66.9535032 79.4123987 0.185753 911
913 3 171.234453 66.8418595 79.0734596 0.185753 912
914 3 171.246546 66.7965473 78.7412897 0.185753 913
915 3 171.26362 66.6592555 78.4042363 0.185753 914
916 3 171.28531 66.5898275 78.0726071 0.185753 915
917 3 171.305307 66.4063737 77.7341921 0.185753 916
918 3 170.513271 66.6994384 81.9436529 0.185753 905
919 3 170.033966 66.8861273 82.1351169 0.185753 918
920 3 169.57397 67.1703816 82.1577741 0.185753 919
921 3 169.124672 67.4587081 82.0467001 0.185753 920
922 3 168.659087 67.5405153 82.0334655 0.185753 921
923 3 168.181678 67.524618 82.1500071 0.185753 922
924 3 167.710556 67.5388295 82.2288779 0.185753 923
925 3 167.243455 67.6220434 82.3934606 0.185753 924
926 3 166.779066 67.5840984 82.4947783 0.185753 925
927 3 166.340199 67.5277538 82.3461855 0.185753 926
928 3 165.926328 67.2955408 82.1741005 0.185753 927
929 3 165.616371 67.0884252 81.8774543 0.185753 928
930 3 165.573532 67.0106052 81.5622245 0.185753 929
931 3 165.73442 66.8631075 81.2445368 0.185753 930
932 3 165.801278 66.7805191 80.9189924 0.185753 931
933 3 165.816674 66.5599837 80.5893536 0.185753 932
934 3 165.800989 66.2781763 80.2804104 0.185753 933
935 3 165.742497 65.9504825 80.0362257 0.185753 934
936 3 165.585775 65.5465494 79.9641037 0.185753 935
937 3 165.20212 65.0794431 80.0175105 0.185753 936
938 3 164.741273 64.6341676 79.9962128 0.185753 937
939 3 164.253326 64.1970753 79.9502963 0.185753 938
940 3 176.970444 67.3981605 91.0615775 0.185753 852
941 3 176.480467 67.634307 91.3974116 0.185753 940
942 3 176.017154 67.4194339 91.1496091 0.185753 941
943 3 175.546874 67.3059906 91.0540611 0.185753 942
944 3 175.071978 67.221174 91.0476132 0.185753 943
945 3 174.589303 67.1202217 91.1563345 0.185753 944
946 3 174.114707 67.0648419 91.1878981 0.185753 945
947 3 173.643413 67.0380502 91.2053177 0.185753 946
948 3 173.173261 67.051171 91.2575717 0.185753 947
949 3 172.702543 67.155109 91.4286064 0.185753 948
950 3 172.234344 67.2100081 91.5511133 0.185753 949
951 3 171.764943 67.3068584 91.7790833 0.185753 950
952 3 171.291795 67.2961967 92.0018122 0.185753 951
953 3 170.828173 67.3225815 92.1351616 0.185753 952
954 3 170.369882 67.4453363 92.3426814 0.185753 953
955 3 169.915284 67.5366035 92.4909804 0.185753 954
956 3 169.464936 67.7185997 92.7581357 0.185753 955
957 3 169.018174 67.9201028 93.0696293 0.185753 956
958 3 168.572386 68.0876148 93.3952081 0.185753 957
959 3 168.120684 68.1318377 93.7188582 0.185753 958
960 3 167.678999 68.2424442 94.0500427 0.185753 959
961 3 167.236363 68.2694639 94.3771414 0.185753 960
962 3 166.811688 68.3811241 94.7109523 0.185753 961
963 3 166.402554 68.4242691 95.0418397 0.185753 962
964 3 166.054804 68.5785589 95.3825866 0.185753 963
965 3 165.834115 68.728647 95.7300033 0.185753 964
966 3 165.500734 68.7386154 96.0632111 0.185753 965
967 3 165.116335 69.1298522 96.0605554 0.185753 966
968 3 164.316466 69.5149994 96.0306733 0.185753 967
969 3 164.506223 70.0303773 95.7378361 0.185753 968
970 3 164.820203 70.5389497 95.4786531 0.185753 969
971 3 165.088965 71.0116318 95.2961044 0.185753 970
972 3 165.098526 71.3784231 95.3094014 0.185753 971
973 3 164.817656 71.5954196 95.5149343 0.185753 972
974 3 164.362125 71.6029652 95.7837324 0.185753 973
975 3 163.667542 71.1323363 96.0503158 0.185753 974
976 3 164.122015 70.6197704 96.2379364 0.185753 975
977 3 164.273761 70.1140489 96.2287847 0.185753 976
978 3 164.316466 69.5149994 96.0306733 0.185753 977
979 3 164.232996 69.273601 96.5846519 0.185753 978
980 3 164.105705 69.0262283 97.0002656 0.185753 979
981 3 163.827001 68.6420755 97.3482201 0.185753 980
982 3 163.598502 68.2597601 97.6779992 0.185753 981
983 3 163.253574 68.009613 97.9992 0.185753 982
984 3 162.881805 67.7555381 98.3145175 0.185753 983
985 3 162.586152 67.7500191 98.6464925 0.185753 984
986 3 162.456415 67.6965264 98.9842775 0.185753 985
987 3 162.378409 67.6490901 99.3244521 0.185753 986
988 3 162.290165 67.667774 99.6668845 0.185753 987
989 3 162.076664 67.4843749 99.9890616 0.185753 988
990 3 161.992278 67.4101643 100.324232 0.185753 989
991 3 161.967249 67.475106 100.670242 0.185753 990
992 3 161.948881 67.455736 101.010485 0.185753 991
993 3 161.933749 67.4371833 101.349837 0.185753 992
994 3 161.921314 67.5050615 101.693327 0.185753 993
995 3 161.871678 67.439279 102.025571 0.185753 994
996 3 161.749532 67.2783488 102.346593 0.185753 995
997 3 161.854741 66.9544224 102.669149 0.185753 996
998 3 161.939175 66.6468651 102.989118 0.185753 997
999 3 162.138131 66.5373362 103.327669 0.185753 998
1000 3 162.250845 66.6265089 103.67402 0.185753 999
1001 3 163.300708 71.4710588 95.8262555 0.185753 975
1002 3 162.913025 71.6249513 95.7360015 0.185753 1001
1003 3 162.524161 71.74898 95.7168197 0.185753 1002
1004 3 162.150999 71.9665554 95.7766772 0.185753 1003
1005 3 161.7925 72.2011331 95.640015 0.185753 1004
1006 3 161.471567 72.5621988 95.5460344 0.185753 1005
1007 3 161.213594 72.9913653 95.4152672 0.185753 1006
1008 3 161.084739 73.3735453 95.4821553 0.185753 1007
1009 3 160.921129 73.7979893 95.4526837 0.185753 1008
1010 3 160.89749 74.2637867 95.3147527 0.185753 1009
1011 3 160.919217 74.6986028 95.2695707 0.185753 1010
1012 3 160.955451 75.1209347 95.2619145 0.185753 1011
1013 3 160.990204 75.5363999 95.2742396 0.185753 1012
1014 3 161.006446 75.9433266 95.3090104 0.185753 1013
1015 3 160.969194 76.3310429 95.391326 0.185753 1014
1016 3 160.791163 76.6696815 95.5939848 0.185753 1015
1017 3 160.644738 76.9926458 95.7911313 0.185753 1016
1018 3 160.348664 77.329729 95.8250414 0.185753 1017
1019 3 159.939977 77.5868648 95.7492019 0.185753 1018
1020 3 159.392127 78.0070101 95.515554 0.185753 1019
1021 3 159.031735 78.1421233 95.619872 0.185753 1020
1022 3 158.650264 78.1001663 95.4995262 0.185753 1021
1023 3 158.276319 78.108047 95.4174069 0.185753 1022
1024 3 157.907317 78.1474046 95.3188417 0.185753 1023
1025 3 157.543915 78.2293388 95.1325703 0.185753 1024
1026 3 157.178555 78.2819481 95.046485 0.185753 1025
1027 3 156.813355 78.3257907 95.0017189 0.185753 1026
1028 3 156.449371 78.3706747 94.9804485 0.185753 1027
1029 3 156.087887 78.4254355 94.988114 0.185753 1028
1030 3 155.731819 78.5068342 95.0587955 0.185753 1029
1031 3 155.388445 78.6564849 95.2892093 0.185753 1030
1032 3 155.036901 78.6929369 95.5760033 0.185753 1031
1033 3 154.699903 78.729372 95.8861826 0.185753 1032
1034 3 154.414901 78.8746183 96.2107743 0.185753 1033
1035 3 154.220491 78.933793 96.5427242 0.185753 1034
1036 3 153.936562 79.082705 96.8704643 0.185753 1035
1037 3 153.605136 79.1278672 97.1917968 0.185753 1036
1038 3 153.356665 79.6469931 96.922751 0.185753 1037
1039 3 153.154396 80.1106838 96.7395006 0.185753 1038
1040 3 153.112434 80.5215479 96.4674105 0.185753 1039
1041 3 153.129932 80.7713483 96.1566056 0.185753 1040
1042 3 153.211942 80.9959221 95.834926 0.185753 1041
1043 3 153.428197 81.3056151 95.5200667 0.185753 1042
1044 3 153.576513 81.5402284 95.1957359 0.185753 1043
1045 3 153.795094 81.817201 94.8770588 0.185753 1044
1046 3 153.887692 81.9363451 94.5432054 0.185753 1045
1047 3 153.939193 81.8964119 94.199151 0.185753 1046
1048 3 154.03565 81.9444065 93.8616329 0.185753 1047
1049 3 154.267583 82.0079435 93.5329221 0.185753 1048
1050 3 153.998913 79.35882 97.5595779 0.185753 1037
1051 3 154.390535 79.5823489 97.9139483 0.185753 1050
1052 3 154.777909 79.7773965 98.2306558 0.185753 1051
1053 3 155.155663 79.8910914 98.4492062 0.185753 1052
1054 3 155.538811 80.0837198 98.7621971 0.185753 1053
1055 3 155.917534 80.2951431 99.1061661 0.185753 1054
1056 3 156.278003 80.4802748 99.4504068 0.185753 1055
1057 3 156.588331 80.5637742 99.7663596 0.185753 1056
1058 3 156.812423 80.7779313 100.008335 0.185753 1057
1059 3 157.147662 81.0348511 100.072884 0.185753 1058
1060 3 157.516757 81.214404 99.9911233 0.185753 1059
1061 3 157.902175 81.4184386 99.9934366 0.185753 1060
1062 3 158.276044 81.4662651 100.048533 0.185753 1061
1063 3 158.642839 81.4340147 100.187676 0.185753 1062
1064 3 159.01687 81.4297727 100.190336 0.185753 1063
1065 3 159.382241 81.3603182 100.371286 0.185753 1064
1066 3 159.660335 78.5500809 95.8848495 0.185753 1020
1067 3 159.733331 78.945923 96.2298831 0.185753 1066
1068 3 159.649066 79.2957593 96.5421609 0.185753 1067
1069 3 159.6638 79.6363143 96.8070865 0.185753 1068
1070 3 159.757343 80.0130617 96.9373505 0.185753 1069
1071 3 159.975492 80.3856404 97.053728 0.185753 1070
1072 3 160.114172 80.7262052 97.2369234 0.185753 1071
1073 3 160.278797 81.0793264 97.3189144 0.185753 1072
1074 3 160.58856 81.3803652 97.371174 0.185753 1073
1075 3 160.932601 81.5257766 97.4098253 0.185753 1074
1076 3 163.839957 71.3550235 96.6234757 0.185753 975
1077 3 163.767074 71.6253979 97.0338265 0.185753 1076
1078 3 163.759436 71.9272669 97.358261 0.185753 1077
1079 3 163.781214 72.2708871 97.5635066 0.185753 1078
1080 3 163.806467 72.5892274 97.8432088 0.185753 1079
1081 3 164.117749 73.077372 97.6564143 0.185753 1080
1082 3 164.266169 73.5196296 97.5922542 0.185753 1081
1083 3 164.35298 73.9435842 97.5772003 0.185753 1082
1084 3 164.417919 74.3586318 97.5873495 0.185753 1083
1085 3 164.478723 74.7646077 97.6245227 0.185753 1084
1086 3 164.549038 75.1515544 97.7178169 0.185753 1085
1087 3 164.65223 75.4898278 97.9526063 0.185753 1086
1088 3 164.86287 75.8227505 98.2136334 0.185753 1087
1089 3 164.959357 76.1813461 98.3880861 0.185753 1088
1090 3 164.992005 76.5061087 98.6440456 0.185753 1089
1091 3 164.964803 76.8254399 98.890734 0.185753 1090
1092 3 165.222843 77.1682926 99.0545888 0.185753 1091
1093 3 165.576092 77.4523381 99.2686513 0.185753 1092
1094 3 165.947258 77.6564377 99.3774023 0.185753 1093
1095 3 166.304093 77.9757985 99.4643638 0.185753 1094
1096 3 166.554441 78.2995335 99.5847729 0.185753 1095
1097 3 166.920847 78.6532444 99.5172692 0.185753 1096
1098 3 167.321917 78.9598487 99.1625157 0.185753 1097
1099 3 167.385441 79.5916262 98.8374676 0.185753 1098
1100 3 167.415768 79.8899589 98.5065062 0.185753 1099
1101 3 167.43056 80.0281815 98.1720822 0.185753 1100
1102 3 167.431643 80.0194337 97.8339546 0.185753 1101
1103 3 167.445641 80.1513425 97.4991662 0.185753 1102
1104 3 167.473131 80.4307813 97.1685249 0.185753 1103
1105 3 167.491662 80.5902878 96.8349834 0.185753 1104
1106 3 167.508463 80.663639 96.4993883 0.185753 1105
1107 3 167.529495 80.5979225 96.1606049 0.185753 1106
1108 3 167.600719 80.6225622 95.8278702 0.185753 1107
1109 3 167.782728 80.6352732 95.5038911 0.185753 1108
1110 3 167.841931 80.507985 95.1659347 0.185753 1109
1111 3 167.860823 80.4078258 94.8250158 0.185753 1110
1112 3 167.880918 80.5287435 94.4904591 0.185753 1111
1113 3 167.911204 80.8641378 94.1637854 0.185753 1112
1114 3 167.688262 78.5528333 99.1831604 0.185753 1098
1115 3 168.072736 78.2710425 98.8685698 0.185753 1114
1116 3 168.057065 77.8753357 98.7989112 0.185753 1115
1117 3 168.065717 77.5040779 98.6675827 0.185753 1116
1118 3 168.131777 77.0817423 98.6876203 0.185753 1117
1119 3 168.378854 76.7291291 98.5504339 0.185753 1118
1120 3 168.664207 76.3720992 98.4350721 0.185753 1119
1121 3 168.895643 76.0537197 98.2060178 0.185753 1120
1122 3 168.905556 75.7295725 97.9512508 0.185753 1121
1123 3 168.722218 75.3674113 97.7635759 0.185753 1122
1124 3 168.620243 75.04067 97.4947309 0.185753 1123
1125 3 168.502312 78.5021167 99.0378859 0.185753 1115
1126 3 168.9272 78.6527971 99.0049609 0.185753 1125
1127 3 169.345916 78.733266 99.0411155 0.185753 1126
1128 3 169.764247 78.8066299 99.150879 0.185753 1127
1129 3 170.185894 78.9284562 99.41149 0.185753 1128
1130 3 170.596142 78.9078917 99.7074758 0.185753 1129
1131 3 171.003403 78.8310373 99.9690623 0.185753 1130
1132 3 171.411724 78.7275471 100.092422 0.185753 1131
1133 3 171.810854 78.4764018 100.166385 0.185753 1132
1134 3 167.368854 79.4055083 99.7123548 0.185753 1098
1135 3 167.41128 79.701695 100.12563 0.185753 1134
1136 3 167.46534 79.8450686 100.474795 0.185753 1135
1137 3 167.599442 80.100446 100.776188 0.185753 1136
1138 3 167.92094 80.4231959 100.991513 0.185753 1137
1139 3 168.30634 80.7023679 101.30059 0.185753 1138
1140 3 168.71044 80.9044562 101.643911 0.185753 1139
1141 3 169.106595 80.9184667 101.996271 0.185753 1140
1142 3 169.497819 80.866765 102.350297 0.185753 1141
1143 3 169.880731 80.8057899 102.70027 0.185753 1142
1144 3 170.242274 80.7826231 103.036319 0.185753 1143
1145 3 170.510245 80.4621705 103.325816 0.185753 1144
1146 3 170.590591 80.0529687 103.506355 0.185753 1145
1147 3 170.599456 79.566075 103.766629 0.185753 1146
1148 3 170.596231 79.0550131 104.046729 0.185753 1147
1149 3 170.629251 78.5480068 104.306119 0.185753 1148
1150 3 170.784217 78.0762634 104.483397 0.185753 1149
1151 3 170.850713 77.6917422 104.404535 0.185753 1150
1152 3 163.415566 72.7484395 98.1320093 0.185753 1080
1153 3 163.012791 72.7783271 98.3796884 0.185753 1152
1154 3 162.617229 72.8263581 98.5148955 0.185753 1153
1155 3 162.234327 72.9383386 98.6974194 0.185753 1154
1156 3 161.847953 72.9273889 98.781931 0.185753 1155
1157 3 161.467225 72.7759136 98.8776659 0.185753 1156
1158 3 161.157311 72.7338573 99.1137926 0.185753 1157
1159 3 161.019685 72.8615089 99.4074709 0.185753 1158
1160 3 165.832986 68.2452894 96.3683646 0.185753 966
1161 3 166.132012 67.7666354 96.630721 0.185753 1160
1162 3 166.322617 67.3240278 96.771812 0.185753 1161
1163 3 166.19716 66.8576775 96.93705 0.185753 1162
1164 3 166.117454 66.4277907 97.0031123 0.185753 1163
1165 3 176.372678 67.9965044 91.5048136 0.185753 941
1166 3 176.14747 68.3201013 91.6828578 0.185753 1165
1167 3 176.064916 68.6908883 91.7746044 0.185753 1166
1168 3 176.029752 69.0775231 91.8371648 0.185753 1167
1169 3 176.48767 69.6255927 91.6053302 0.185753 1168
1170 3 176.898085 70.1562166 91.4079915 0.185753 1169
1171 3 177.172102 70.634924 91.3111334 0.185753 1170
1172 3 177.575594 71.1382627 91.1845679 0.185753 1171
1173 3 178.01729 71.6055173 91.164009 0.185753 1172
1174 3 178.470463 72.0670658 91.159264 0.185753 1173
1175 3 178.921894 72.5493507 91.0955855 0.185753 1174
1176 3 179.338788 72.9756816 91.167915 0.185753 1175
1177 3 179.677882 73.3413631 91.3769906 0.185753 1176
1178 3 179.839036 73.7093155 91.5319555 0.185753 1177
1179 3 179.984609 74.0496345 91.7546274 0.185753 1178
1180 3 180.27875 74.4294452 91.9066833 0.185753 1179
1181 3 180.559404 74.8026881 92.0696382 0.185753 1180
1182 3 180.654162 75.1198832 92.3357319 0.185753 1181
1183 3 180.677665 75.4272894 92.6111105 0.185753 1182
1184 3 180.672097 75.7606806 92.8118789 0.185753 1183
1185 3 180.634372 76.0553783 93.1075861 0.185753 1184
1186 3 180.544095 76.3337005 93.4355701 0.185753 1185
1187 3 180.32759 76.6012482 93.7660201 0.185753 1186
1188 3 180.233074 76.8718777 94.1115817 0.185753 1187
1189 3 180.179014 77.1416159 94.461513 0.185753 1188
1190 3 180.123863 77.4054241 94.8101125 0.185753 1189
1191 3 180.024203 77.6521054 95.1511058 0.185753 1190
1192 3 179.791513 77.8529412 95.4713678 0.185753 1191
1193 3 179.646664 77.9489621 95.7784387 0.185753 1192
1194 3 179.457658 78.162591 96.0518 0.185753 1193
1195 3 179.48515 78.4464786 96.2531309 0.185753 1194
1196 3 179.308063 78.6643717 96.5190224 0.185753 1195
1197 3 179.195932 78.7710913 96.8057602 0.185753 1196
1198 3 179.049301 78.9995765 97.0726188 0.185753 1197
1199 3 178.726891 79.2992599 97.2363092 0.185753 1198
1200 3 178.336465 79.5780829 97.4804641 0.185753 1199
1201 3 177.92628 79.8482887 97.7434577 0.185753 1200
1202 3 177.520753 80.1125682 97.9837791 0.185753 1201
1203 3 177.144991 80.3665611 98.1385033 0.185753 1202
1204 3 176.838729 80.4687151 98.38746 0.185753 1203
1205 3 176.73575 80.6618782 98.6950221 0.185753 1204
1206 3 176.726131 80.8538438 99.0238164 0.185753 1205
1207 3 176.792573 80.9504557 99.3587442 0.185753 1206
1208 3 177.011508 81.1734795 99.7075345 0.185753 1207
1209 3 177.166763 81.4466436 100.03338 0.185753 1208
1210 3 177.405896 81.7568767 100.320241 0.185753 1209
1211 3 177.533971 82.1173677 100.471004 0.185753 1210
1212 3 175.615556 69.3389869 92.1307215 0.185753 1168
1213 3 175.269356 69.6230464 92.3840716 0.185753 1212
1214 3 175.119153 69.9719735 92.5174864 0.185753 1213
1215 3 174.998807 70.3308645 92.6326939 0.185753 1214
1216 3 174.773392 70.6548306 92.8140846 0.185753 1215
1217 3 174.685111 71.0235029 92.912705 0.185753 1216
1218 3 174.628564 71.4004453 92.9981065 0.185753 1217
1219 3 174.531004 71.7573319 93.127104 0.185753 1218
1220 3 174.301869 72.1714875 93.0660906 0.185753 1219
1221 3 174.126299 72.5577592 93.0961366 0.185753 1220
1222 3 173.812071 72.8957287 93.2209464 0.185753 1221
1223 3 173.498942 73.2730638 93.2410602 0.185753 1222
1224 3 173.301375 73.6890947 93.1884848 0.185753 1223
1225 3 173.001352 74.1508165 92.9870084 0.185753 1224
1226 3 172.975186 74.5616466 92.9558801 0.185753 1225
1227 3 172.90227 74.9734057 92.8705029 0.185753 1226
1228 3 172.689357 75.3870816 92.6229252 0.185753 1227
1229 3 172.524199 75.7062075 92.3172008 0.185753 1228
1230 3 172.203807 75.7114141 91.9604086 0.185753 1229
1231 3 171.848865 75.7205582 91.5919366 0.185753 1230
1232 3 171.524279 75.6431 91.2185889 0.185753 1231
1233 3 171.346061 75.7150688 90.8647417 0.185753 1232
1234 3 171.119769 75.8836742 90.5126241 0.185753 1233
1235 3 171.038078 76.2176516 90.1870963 0.185753 1234
1236 3 170.983011 76.5115238 89.8765751 0.185753 1235
1237 3 170.884905 76.9341943 89.6057754 0.185753 1236
1238 3 170.613647 77.3689817 89.4158871 0.185753 1237
1239 3 170.311003 77.8573545 89.1374945 0.185753 1238
1240 3 170.072614 78.3653937 88.8481721 0.185753 1239
1241 3 170.057748 78.8748299 88.6151631 0.185753 1240
1242 3 170.22423 79.3495932 88.5171284 0.185753 1241
1243 3 170.295903 79.8296842 88.3872857 0.185753 1242
1244 3 170.32265 80.2513699 88.4043974 0.185753 1243
1245 3 170.316416 80.6180602 88.5610028 0.185753 1244
1246 3 170.260278 81.0039678 88.6577604 0.185753 1245
1247 3 170.082693 81.376602 88.7671664 0.185753 1246
1248 3 170.010956 81.7024795 89.0202814 0.185753 1247
1249 3 169.95979 82.0142305 89.31433 0.185753 1248
1250 3 169.864302 82.3306941 89.5880553 0.185753 1249
1251 3 169.615066 82.6757566 89.7605019 0.185753 1250
1252 3 169.361153 82.9856313 90.0247839 0.185753 1251
1253 3 169.243937 83.2875412 90.3344244 0.185753 1252
1254 3 172.558344 73.8827569 92.6246892 0.185753 1225
1255 3 172.116375 73.659955 92.2954768 0.185753 1254
1256 3 171.678456 73.5742312 92.0665754 0.185753 1255
1257 3 171.249397 73.5692453 91.746028 0.185753 1256
1258 3 170.821128 73.5430869 91.387212 0.185753 1257
1259 3 170.385041 73.3716731 91.005947 0.185753 1258
1260 3 169.948955 73.1974737 90.6185442 0.185753 1259
1261 3 169.521707 73.1604939 90.2360117 0.185753 1260
1262 3 177.732507 66.8611215 91.6118113 0.185753 852
1263 3 177.427818 66.6776542 92.0017827 0.185753 1262
1264 3 177.196212 66.5102322 92.3477178 0.185753 1263
1265 3 176.833328 66.3172125 92.6654569 0.185753 1264
1266 3 176.479427 66.0701173 92.9719504 0.185753 1265
1267 3 175.807542 65.6478871 93.2435031 0.185753 1266
1268 3 175.44113 65.0750347 93.6022242 0.185753 1267
1269 3 175.248845 64.6124087 93.7234233 0.185753 1268
1270 3 175.052394 64.1939795 93.7685712 0.185753 1269
1271 3 174.669903 63.7989108 93.8242353 0.185753 1270
1272 3 174.211131 63.4653012 94.0145578 0.185753 1271
1273 3 173.718831 63.0149481 94.2246045 0.185753 1272
1274 3 173.216252 62.5454774 94.4013079 0.185753 1273
1275 3 172.714987 62.1300515 94.4589253 0.185753 1274
1276 3 172.2053 61.776355 94.5250842 0.185753 1275
1277 3 171.67056 61.5526936 94.7372791 0.185753 1276
1278 3 171.07023 61.3765483 95.0015537 0.185753 1277
1279 3 170.295694 61.2107848 95.2752064 0.185753 1278
1280 3 169.92129 60.8468815 95.1115814 0.185753 1279
1281 3 169.658384 60.5307954 94.8569564 0.185753 1280
1282 3 169.249003 60.2268004 94.6387915 0.185753 1281
1283 3 168.757243 59.9362156 94.6482749 0.185753 1282
1284 3 168.172051 59.496674 94.5884528 0.185753 1283
1285 3 167.394858 58.8769063 94.4764242 0.185753 1284
1286 3 167.857994 58.9642817 94.1737838 0.185753 1285
1287 3 168.314336 59.0242193 93.8732668 0.185753 1286
1288 3 168.742774 58.9953204 93.5785241 0.185753 1287
1289 3 169.090292 58.7237359 93.2985864 0.185753 1288
1290 3 169.715052 58.2216573 93.137116 0.185753 1289
1291 3 170.025389 58.3272574 92.8665522 0.185753 1290
1292 3 170.140138 58.3071622 92.9566151 0.185753 1291
1293 3 169.715052 58.2216573 93.137116 0.185753 1292
1294 3 169.79606 58.0596206 93.6533533 0.185753 1293
1295 3 169.514735 57.9218438 93.9953213 0.185753 1294
1296 3 169.076204 57.7954281 94.2043675 0.185753 1295
1297 3 168.524671 57.6745634 94.1878016 0.185753 1296
1298 3 167.790082 57.7414992 94.3427827 0.185753 1297
1299 3 167.758044 57.2427771 94.8289314 0.185753 1298
1300 3 167.734449 56.8264909 95.1929446 0.185753 1299
1301 3 167.720208 56.5532499 95.5265081 0.185753 1300
1302 3 167.705773 56.2452154 95.8344283 0.185753 1301
1303 3 167.698608 56.0691401 96.1543042 0.185753 1302
1304 3 167.694443 55.9432767 96.4785243 0.185753 1303
1305 3 167.691699 55.8362543 96.8040616 0.185753 1304
1306 3 167.689761 55.7355208 97.1296603 0.185753 1305
1307 3 167.824126 58.4094581 94.7835799 0.185753 1298
1308 3 167.394858 58.8769063 94.4764242 0.185753 1307
1309 3 166.942078 59.0344583 94.7889213 0.185753 1308
1310 3 166.486281 59.0824398 95.0557679 0.185753 1309
1311 3 166.037408 59.1811453 95.2382014 0.185753 1310
1312 3 165.584346 59.1571119 95.1579133 0.185753 1311
1313 3 165.142687 59.2803725 95.1516435 0.185753 1312
1314 3 164.696387 59.3033124 95.1871572 0.185753 1313
1315 3 164.247645 59.2580935 95.3287141 0.185753 1314
1316 3 163.800414 59.2021985 95.4110384 0.185753 1315
1317 3 163.351373 59.0851788 95.5452082 0.185753 1316
1318 3 162.897889 58.8873712 95.5584322 0.185753 1317
1319 3 162.453088 58.789573 95.5500678 0.185753 1318
1320 3 162.008596 58.6954364 95.1678465 0.185753 1319
1321 3 161.583065 58.7924472 94.826109 0.185753 1320
1322 3 161.18547 59.0859988 94.5501278 0.185753 1321
1323 3 160.818192 59.3982599 94.3750454 0.185753 1322
1324 3 160.510575 59.6575201 94.1000544 0.185753 1323
1325 3 160.378675 60.0251926 93.8197676 0.185753 1324
1326 3 160.771554 59.7719344 93.4614427 0.185753 1325
1327 3 161.164596 59.5623096 93.1091985 0.185753 1326
1328 3 161.549493 59.4800626 92.7738456 0.185753 1327
1329 3 161.869464 59.3508232 92.4276933 0.185753 1328
1330 3 162.034181 59.3339573 92.0854882 0.185753 1329
1331 3 160.11047 60.4690523 93.621082 0.185753 1325
1332 3 159.958471 60.8753471 93.5402124 0.185753 1331
1333 3 159.730242 61.2659581 93.4434339 0.185753 1332
1334 3 159.577886 61.637424 93.2126787 0.185753 1333
1335 3 159.298116 61.8787737 92.9090636 0.185753 1334
1336 3 159.466211 61.9775703 92.5775824 0.185753 1335
1337 3 159.375985 62.0896 92.226809 0.185753 1336
1338 3 159.345691 62.2163814 91.8820558 0.185753 1337
1339 3 159.335332 62.3853141 91.5431898 0.185753 1338
1340 3 159.32468 62.6656043 91.2158277 0.185753 1339
1341 3 159.24382 62.8426044 90.870761 0.185753 1340
1342 3 159.000434 62.9902086 90.508734 0.185753 1341
1343 3 158.908776 62.1105778 92.9947171 0.185753 1335
1344 3 158.503525 62.1747913 93.1478738 0.185753 1343
1345 3 158.097379 62.2174008 93.2087066 0.185753 1344
1346 3 157.80267 61.8384932 93.4915918 0.185753 1345
1347 3 157.677509 61.5466977 93.7933808 0.185753 1346
1348 3 157.603046 61.1449716 94.0718503 0.185753 1347
1349 3 157.556233 60.7106949 94.314216 0.185753 1348
1350 3 157.538653 60.2850104 94.4744042 0.185753 1349
1351 3 157.577754 59.9141956 94.4268762 0.185753 1350
1352 3 157.75338 59.6073081 94.1806068 0.185753 1351
1353 3 157.867507 59.3678241 93.8550942 0.185753 1352
1354 3 158.072008 59.2474415 93.5215925 0.185753 1353
1355 3 158.154457 59.0542119 93.1558614 0.185753 1354
1356 3 158.234406 58.8862128 92.7890126 0.185753 1355
1357 3 158.430149 58.8683261 92.4506547 0.185753 1356
1358 3 158.516213 58.9086337 92.1108743 0.185753 1357
1359 3 158.576145 58.9573551 91.7698895 0.185753 1358
1360 3 158.667263 58.9726783 91.4268816 0.185753 1359
1361 3 158.878446 58.8789589 91.0793211 0.185753 1360
1362 3 159.034472 58.8883262 90.7411253 0.185753 1361
1363 3 159.287665 58.9187205 90.4135287 0.185753 1362
1364 3 159.458574 58.9175454 90.0756786 0.185753 1363
1365 3 159.712639 58.7901875 89.7291864 0.185753 1364
1366 3 159.907365 58.7107942 89.3847127 0.185753 1365
1367 3 160.231236 58.5062733 89.0360715 0.185753 1366
1368 3 160.606804 58.2719877 88.6891276 0.185753 1367
1369 3 161.001874 58.0712371 88.3490507 0.185753 1368
1370 3 161.397326 57.9987106 88.0253798 0.185753 1369
1371 3 161.729459 57.8836601 87.692856 0.185753 1370
1372 3 161.90444 57.9009524 87.3640921 0.185753 1371
1373 3 162.082822 57.9711963 87.042167 0.185753 1372
1374 3 162.429935 58.0681569 86.7371311 0.185753 1373
1375 3 162.821862 58.1823481 86.4380048 0.185753 1374
1376 3 163.173465 58.3169584 86.1382783 0.185753 1375
1377 3 163.353116 58.4912505 85.8292711 0.185753 1376
1378 3 163.518632 58.7769086 85.530507 0.185753 1377
1379 3 163.773446 58.9575205 85.2284137 0.185753 1378
1380 3 163.880678 59.0910704 84.9102176 0.185753 1379
1381 3 163.921871 59.2043992 84.5852491 0.185753 1380
1382 3 163.912296 59.3037527 84.2554218 0.185753 1381
1383 3 163.815581 59.380832 83.9170733 0.185753 1382
1384 3 163.980446 59.4229653 83.5976689 0.185753 1383
1385 3 164.071866 59.3445344 83.2626784 0.185753 1384
1386 3 164.193359 59.3617347 82.9394549 0.185753 1385
1387 3 164.437353 59.3823314 82.627421 0.185753 1386
1388 3 164.53898 59.2953168 82.2957571 0.185753 1387
1389 3 164.606776 59.3076441 81.9703925 0.185753 1388
1390 3 157.827408 62.5451639 93.4515063 0.185753 1345
1391 3 157.656716 62.8905322 93.5739778 0.185753 1390
1392 3 157.366158 63.2107264 93.6499638 0.185753 1391
1393 3 157.019169 63.4134592 93.739772 0.185753 1392
1394 3 156.669547 63.6754685 93.9649177 0.185753 1393
1395 3 156.334594 64.1766568 93.6956687 0.185753 1394
1396 3 156.002088 64.660629 93.4892015 0.185753 1395
1397 3 155.666793 65.0812564 93.4766603 0.185753 1396
1398 3 155.326265 65.4272572 93.6369569 0.185753 1397
1399 3 154.979576 65.7144835 93.773974 0.185753 1398
1400 3 154.605625 65.7936921 94.0184337 0.185753 1399
1401 3 154.223599 65.8055467 94.298322 0.185753 1400
1402 3 156.953906 63.9234744 94.3735278 0.185753 1394
1403 3 157.082302 64.1570474 94.7661798 0.185753 1402
1404 3 157.142318 64.3197166 95.1448884 0.185753 1403
1405 3 157.154151 64.2856089 95.4988203 0.185753 1404
1406 3 157.140944 64.1218468 95.8364645 0.185753 1405
1407 3 157.100878 63.7658285 96.1499437 0.185753 1406
1408 3 157.0534 63.3479641 96.4533414 0.185753 1407
1409 3 162.01527 58.7056739 95.8570835 0.185753 1319
1410 3 161.581116 58.6298515 96.1646861 0.185753 1409
1411 3 161.151259 58.5723207 96.4744462 0.185753 1410
1412 3 160.727496 58.5587509 96.7904988 0.185753 1411
1413 3 160.314697 58.6560683 97.1237022 0.185753 1412
1414 3 159.89818 58.6673923 97.4423057 0.185753 1413
1415 3 159.510806 58.9682038 97.7930121 0.185753 1414
1416 3 159.131187 59.2743144 98.1289593 0.185753 1415
1417 3 158.768062 59.5929671 98.4224661 0.185753 1416
1418 3 158.443502 59.9420958 98.6046103 0.185753 1417
1419 3 158.212672 60.2784885 98.8285579 0.185753 1418
1420 3 157.81577 60.6559408 98.9279726 0.185753 1419
1421 3 157.233917 61.0590425 98.9746535 0.185753 1420
1422 3 156.910474 61.605394 99.3549973 0.185753 1421
1423 3 156.59758 62.0125644 99.7014725 0.185753 1422
1424 3 156.345573 62.3715586 100.007583 0.185753 1423
1425 3 156.263159 62.7226142 100.228413 0.185753 1424
1426 3 156.22594 63.0386658 100.533681 0.185753 1425
1427 3 156.163773 63.350341 100.848719 0.185753 1426
1428 3 155.983218 63.6845089 101.110988 0.185753 1427
1429 3 155.862562 64.0529619 101.239763 0.185753 1428
1430 3 155.639101 64.4451107 101.317854 0.185753 1429
1431 3 155.432267 64.8331791 101.411365 0.185753 1430
1432 3 155.372877 65.1810215 101.603838 0.185753 1431
1433 3 155.367238 65.547198 101.719055 0.185753 1432
1434 3 155.097809 66.0529816 101.398172 0.185753 1433
1435 3 154.880325 66.5435512 101.076262 0.185753 1434
1436 3 154.807159 66.9791853 100.760221 0.185753 1435
1437 3 154.734114 67.3091656 100.433627 0.185753 1436
1438 3 154.57168 67.7664441 100.103323 0.185753 1437
1439 3 154.459797 68.2710268 99.7770218 0.185753 1438
1440 3 154.212621 68.8368157 99.4364334 0.185753 1439
1441 3 153.879052 69.4856441 99.0867035 0.185753 1440
1442 3 153.418572 70.3187703 98.726708 0.185753 1441
1443 3 153.19512 70.6825101 98.1658909 0.185753 1442
1444 3 153.012172 70.7455196 97.7418191 0.185753 1443
1445 3 152.731265 70.8636656 97.3961736 0.185753 1444
1446 3 152.418392 70.9887746 97.1633128 0.185753 1445
1447 3 152.124763 71.1841201 96.8450965 0.185753 1446
1448 3 151.902737 71.4746138 96.502979 0.185753 1447
1449 3 151.810527 71.5762234 96.1540114 0.185753 1448
1450 3 151.805223 71.8833615 95.8158828 0.185753 1449
1451 3 151.537808 71.6534262 95.4284338 0.185753 1450
1452 3 151.415964 71.4197284 95.0539886 0.185753 1451
1453 3 151.371404 71.240141 94.6882061 0.185753 1452
1454 3 151.414475 71.2271883 94.3368714 0.185753 1453
1455 3 151.576068 71.2573437 93.9979895 0.185753 1454
1456 3 151.64096 71.3154874 93.6504077 0.185753 1455
1457 3 151.662044 71.3460743 93.297143 0.185753 1456
1458 3 151.64903 71.2650327 92.9357243 0.185753 1457
1459 3 151.646631 71.281533 92.5790634 0.185753 1458
1460 3 151.64291 71.2966093 92.2220111 0.185753 1459
1461 3 151.625405 71.2088651 91.859069 0.185753 1460
1462 3 151.637542 71.2206527 91.5029701 0.185753 1461
1463 3 151.684515 71.2265744 91.1495297 0.185753 1462
1464 3 151.807211 71.1143624 90.7971303 0.185753 1463
1465 3 151.822132 71.1253227 90.4408934 0.185753 1464
1466 3 151.738314 71.1507505 90.077122 0.185753 1465
1467 3 151.838224 71.0324403 89.7221582 0.185753 1466
1468 3 151.916346 71.005016 89.3696862 0.185753 1467
1469 3 152.047779 70.9197426 89.0190043 0.185753 1468
1470 3 152.056793 71.0430306 88.6688855 0.185753 1469
1471 3 151.949546 71.3760657 88.3211723 0.185753 1470
1472 3 151.923331 71.6539002 87.980777 0.185753 1471
1473 3 151.952084 72.029434 87.6574422 0.185753 1472
1474 3 151.998184 72.3370088 87.3527017 0.185753 1473
1475 3 152.110337 72.7565423 87.1110228 0.185753 1474
1476 3 152.337736 73.1628326 87.0144932 0.185753 1475
1477 3 152.467342 73.6032204 86.9181795 0.185753 1476
1478 3 152.563746 74.1009556 86.701691 0.185753 1477
1479 3 152.664433 74.6057866 86.4723489 0.185753 1478
1480 3 152.814213 75.0728664 86.3228966 0.185753 1479
1481 3 153.101704 75.5528898 86.078586 0.185753 1480
1482 3 153.387917 76.0282789 85.7946212 0.185753 1481
1483 3 153.535162 76.4713761 85.4859077 0.185753 1482
1484 3 153.645175 76.7703205 85.1622694 0.185753 1483
1485 3 153.840197 77.087337 84.8434889 0.185753 1484
1486 3 153.897792 77.2302327 84.5064448 0.185753 1485
1487 3 153.890081 77.202968 84.1559073 0.185753 1486
1488 3 153.877478 77.2584873 83.8105758 0.185753 1487
1489 3 151.878047 72.392858 95.4867491 0.185753 1450
1490 3 151.941457 72.9004252 95.1554394 0.185753 1489
1491 3 151.97833 73.3972966 94.8205147 0.185753 1490
1492 3 151.946287 73.8617022 94.4780425 0.185753 1491
1493 3 151.73558 74.2374908 94.1174222 0.185753 1492
1494 3 151.485427 74.7201822 93.7580447 0.185753 1493
1495 3 151.68069 74.5462334 93.415053 0.185753 1494
1496 3 151.761028 74.5534738 93.0678151 0.185753 1495
1497 3 151.796954 74.6307062 92.7189694 0.185753 1496
1498 3 151.815506 74.7360233 92.3695751 0.185753 1497
1499 3 151.827333 74.8546934 92.0201314 0.185753 1498
1500 3 151.837479 74.9843039 91.6710583 0.185753 1499
1501 3 151.850331 75.1324243 91.3230711 0.185753 1500
1502 3 151.873991 75.324284 90.9779423 0.185753 1501
1503 3 151.928111 75.6281559 90.6401431 0.185753 1502
1504 3 152.00221 75.8138702 90.2992636 0.185753 1503
1505 3 152.169205 75.9418313 89.9626662 0.185753 1504
1506 3 152.229293 76.0725609 89.6187804 0.185753 1505
1507 3 152.242365 76.2088643 89.2722608 0.185753 1506
1508 3 152.222371 76.3587691 88.9246819 0.185753 1507
1509 3 152.151258 76.5434143 88.5762544 0.185753 1508
1510 3 151.960929 76.8181712 88.2263018 0.185753 1509
1511 3 151.833502 77.2704331 87.8921545 0.185753 1510
1512 3 151.958178 77.7539694 87.5766059 0.185753 1511
1513 3 152.042035 78.2674561 87.2626334 0.185753 1512
1514 3 151.498483 75.0284595 94.0778948 0.185753 1494
1515 3 151.470814 75.3557988 94.3500908 0.185753 1514
1516 3 151.324327 75.7403515 94.4818155 0.185753 1515
1517 3 151.213643 76.094975 94.6155687 0.185753 1516
1518 3 150.967839 76.3703494 94.8669657 0.185753 1517
1519 3 150.656383 76.4865712 95.1509592 0.185753 1518
1520 3 153.923244 71.1547914 98.8063564 0.185753 1442
1521 3 154.015576 71.7433371 98.8360112 0.185753 1520
1522 3 154.092469 72.2133777 98.8660256 0.185753 1521
1523 3 154.169449 72.6325973 98.9117662 0.185753 1522
1524 3 154.262179 73.0174768 99.0047791 0.185753 1523
1525 3 154.402056 73.3495997 99.2245355 0.185753 1524
1526 3 154.689273 73.6650007 99.4359604 0.185753 1525
1527 3 155.00889 74.035515 99.4654539 0.185753 1526
1528 3 155.235412 74.3696277 99.6422483 0.185753 1527
1529 3 155.557889 74.7032193 99.7920847 0.185753 1528
1530 3 155.8759 75.0117577 100.025192 0.185753 1529
1531 3 156.106163 75.3501742 100.196238 0.185753 1530
1532 3 156.421554 75.6487935 100.468794 0.185753 1531
1533 3 152.928897 69.583972 99.4213754 0.185753 1442
1534 3 152.498648 69.1653146 99.8629026 0.185753 1533
1535 3 152.145743 69.0723441 100.223303 0.185753 1534
1536 3 151.903948 69.244757 100.567288 0.185753 1535
1537 3 151.856842 69.4919177 100.91721 0.185753 1536
1538 3 151.917475 69.7633762 101.265518 0.185753 1537
1539 3 152.10796 70.0332166 101.60528 0.185753 1538
1540 3 152.215943 70.3393326 101.885666 0.185753 1539
1541 3 152.313637 70.6888895 102.036466 0.185753 1540
1542 3 152.438802 71.0352863 102.187865 0.185753 1541
1543 3 152.656374 71.3283774 102.471325 0.185753 1542
1544 3 152.78401 71.6253972 102.786096 0.185753 1543
1545 3 152.915891 71.9218666 103.101888 0.185753 1544
1546 3 153.151764 72.2121784 103.391315 0.185753 1545
1547 3 153.330143 72.5462493 103.566438 0.185753 1546
1548 3 153.571586 72.8580078 103.788332 0.185753 1547
1549 3 153.720723 73.2153214 103.904801 0.185753 1548
1550 3 155.449983 65.8316758 102.086707 0.185753 1433
1551 3 155.581932 66.1115403 102.454381 0.185753 1550
1552 3 155.862499 66.3767236 102.827186 0.185753 1551
1553 3 156.158707 66.6455138 103.184821 0.185753 1552
1554 3 156.352871 66.9375184 103.494864 0.185753 1553
1555 3 156.608089 67.252611 103.712295 0.185753 1554
1556 3 156.749053 67.5585803 103.992381 0.185753 1555
1557 3 156.885664 67.867337 104.263578 0.185753 1556
1558 3 157.123795 68.1930655 104.447487 0.185753 1557
1559 3 157.269615 68.5095709 104.670991 0.185753 1558
1560 3 157.437762 68.8366954 104.811629 0.185753 1559
1561 3 157.747506 69.1088716 104.987778 0.185753 1560
1562 3 158.09366 69.3386805 105.002531 0.185753 1561
1563 3 158.387835 69.3968627 104.821948 0.185753 1562
1564 3 158.519443 69.2776015 104.559805 0.185753 1563
1565 3 158.435879 69.7499188 104.35363 0.185753 1564
1566 3 158.589011 70.1697052 104.274418 0.185753 1565
1567 3 158.695204 70.5909244 104.19846 0.185753 1566
1568 3 158.810081 71.035906 104.034846 0.185753 1567
1569 3 158.977971 71.4494726 103.933869 0.185753 1568
1570 3 159.314755 71.8444842 103.782452 0.185753 1569
1571 3 159.700488 72.1406163 103.720772 0.185753 1570
1572 3 160.082353 72.2549671 103.65251 0.185753 1571
1573 3 160.454234 72.3249115 103.484153 0.185753 1572
1574 3 160.778769 72.3368579 103.353325 0.185753 1573
1575 3 160.988377 72.3206672 103.104724 0.185753 1574
1576 3 160.880439 72.1707363 102.797426 0.185753 1575
1577 3 158.853642 68.8275416 104.775592 0.185753 1564
1578 3 159.202202 68.453912 104.872962 0.185753 1577
1579 3 159.567205 68.2049 104.943597 0.185753 1578
1580 3 159.919129 67.8580277 105.030689 0.185753 1579
1581 3 160.25804 67.4831469 105.217221 0.185753 1580
1582 3 160.579477 67.2159404 105.367428 0.185753 1581
1583 3 160.814939 66.9072088 105.285939 0.185753 1582
1584 3 160.822622 66.558687 105.213688 0.185753 1583
1585 3 160.648382 66.209552 105.107276 0.185753 1584
1586 3 160.561007 65.8781086 104.916407 0.185753 1585
1587 3 160.499442 65.5210385 104.802835 0.185753 1586
1588 3 157.896419 61.0624283 99.4960744 0.185753 1421
1589 3 158.391459 60.9291659 99.7564737 0.185753 1588
1590 3 158.840554 60.9213903 100.043416 0.185753 1589
1591 3 159.256306 60.7709066 100.229587 0.185753 1590
1592 3 159.649643 60.4396878 100.144051 0.185753 1591
1593 3 160.028909 59.896192 100.057109 0.185753 1592
1594 3 160.408536 59.8451026 99.733922 0.185753 1593
1595 3 160.748818 59.6677502 99.3873224 0.185753 1594
1596 3 160.992159 59.4782812 99.0308962 0.185753 1595
1597 3 160.98053 59.3770399 98.6695295 0.185753 1596
1598 3 160.699171 59.1711646 98.2723458 0.185753 1597
1599 3 160.315982 58.9258837 97.8603949 0.185753 1598
1600 3 159.89818 58.6673923 97.4423057 0.185753 1599
1601 3 160.68571 59.6523302 100.538195 0.185753 1593
1602 3 161.167784 59.3783559 100.788423 0.185753 1601
1603 3 161.55481 59.1811555 101.09133 0.185753 1602
1604 3 161.808045 58.9659705 101.398671 0.185753 1603
1605 3 161.773679 58.9883934 101.728344 0.185753 1604
1606 3 161.824702 58.9837585 102.053739 0.185753 1605
1607 3 161.587281 59.0524859 102.353527 0.185753 1606
1608 3 161.233448 58.9778329 102.573225 0.185753 1607
1609 3 160.835762 58.7653373 102.639086 0.185753 1608
1610 3 170.410975 61.5204606 95.8786745 0.185753 1279
1611 3 170.170544 61.5579922 96.3003949 0.185753 1610
1612 3 169.81635 61.4952439 96.6543113 0.185753 1611
1613 3 169.472008 61.4003067 96.9852022 0.185753 1612
1614 3 169.26717 61.3055022 97.3145441 0.185753 1613
1615 3 169.009789 61.2225414 97.6398775 0.185753 1614
1616 3 168.912118 61.1916183 97.977277 0.185753 1615
1617 3 168.887024 61.2862342 98.3329291 0.185753 1616
1618 3 168.901108 61.3232471 98.6822002 0.185753 1617
1619 3 168.978809 61.4446762 99.0440725 0.185753 1618
1620 3 169.189852 61.4948744 99.4012643 0.185753 1619
1621 3 169.300795 61.6146839 99.7623632 0.185753 1620
1622 3 169.415384 61.647875 100.111748 0.185753 1621
1623 3 169.657823 61.7336277 100.471334 0.185753 1622
1624 3 169.81013 61.6685841 100.807635 0.185753 1623
1625 3 170.034608 61.4948358 101.131426 0.185753 1624
1626 3 170.111155 61.1328844 101.424495 0.185753 1625
1627 3 170.139632 60.7093194 101.705649 0.185753 1626
1628 3 170.47158 60.400171 101.478505 0.185753 1627
1629 3 170.685596 60.044111 101.380327 0.185753 1628
1630 3 171.007443 59.6643515 101.365267 0.185753 1629
1631 3 171.311507 59.2489228 101.454802 0.185753 1630
1632 3 171.458478 58.8566479 101.456407 0.185753 1631
1633 3 171.604313 58.4744095 101.426828 0.185753 1632
1634 3 171.904567 58.0986815 101.391925 0.185753 1633
1635 3 170.083276 60.8390957 102.056687 0.185753 1627
1636 3 169.965934 60.8255546 102.38588 0.185753 1635
1637 3 169.677934 60.7616711 102.702127 0.185753 1636
1638 3 169.391349 60.6989759 103.017701 0.185753 1637
1639 3 169.276394 60.6872198 103.34496 0.185753 1638
1640 3 169.222805 60.8180427 103.692804 0.185753 1639
1641 3 175.967709 66.1071813 93.852985 0.185753 1267
1642 3 175.840729 66.4384765 94.3033692 0.185753 1641
1643 3 175.785343 66.7350218 94.7033015 0.185753 1642
1644 3 175.75708 67.0184764 95.083945 0.185753 1643
1645 3 175.73824 67.2976036 95.4577301 0.185753 1644
1646 3 175.318947 67.672712 95.1870249 0.185753 1645
1647 3 174.910868 67.9320696 94.9677162 0.185753 1646
1648 3 174.547188 68.2442658 94.9416598 0.185753 1647
1649 3 174.31125 68.5540626 95.078173 0.185753 1648
1650 3 173.973482 68.8940951 95.1477366 0.185753 1649
1651 3 175.444777 67.5163906 95.8057247 0.185753 1645
1652 3 175.336161 67.7127445 96.1604636 0.185753 1651
1653 3 175.310299 67.8071365 96.5103329 0.185753 1652
1654 3 175.363773 68.0181044 96.8731962 0.185753 1653
1655 3 175.555981 68.2806831 97.246284 0.185753 1654
1656 3 175.621336 68.5510224 97.6128863 0.185753 1655
1657 3 175.631362 68.8241056 97.9760181 0.185753 1656
1658 3 175.601613 69.0972 98.33615 0.185753 1657
1659 3 175.507213 69.367158 98.6917256 0.185753 1658
1660 3 175.258335 69.6273134 99.0375577 0.185753 1659
1661 3 175.067011 69.888058 99.3850939 0.185753 1660
1662 3 174.743166 70.1318109 99.7233664 0.185753 1661
1663 3 174.417762 70.3499503 100.058659 0.185753 1662
1664 3 174.214986 70.5062564 100.395593 0.185753 1663
1665 3 173.927261 70.4760993 100.716829 0.185753 1664
1666 3 173.734651 70.3771088 101.038939 0.185753 1665
1667 3 173.46198 70.2327176 101.354395 0.185753 1666
1668 3 173.302229 70.0441098 101.672778 0.185753 1667
1669 3 173.111933 69.7435468 101.983132 0.185753 1668
1670 3 173.189796 69.5758128 102.312467 0.185753 1669
1671 3 173.181291 69.4695589 102.640642 0.185753 1670
1672 3 173.093463 69.4376868 102.969079 0.185753 1671
1673 3 172.829353 69.1659816 103.275601 0.185753 1672
1674 3 172.612184 68.9236149 103.58536 0.185753 1673
1675 3 172.239488 68.5859451 103.882794 0.185753 1674
1676 3 171.824351 68.351371 104.184637 0.185753 1675
1677 3 180.823672 68.1585457 91.2482968 0.185753 847
1678 3 180.895802 68.5185411 91.4016442 0.185753 1677
1679 3 181.088618 68.8866804 91.5621972 0.185753 1678
1680 3 181.122187 69.1982682 91.8195521 0.185753 1679
1681 3 181.055802 69.4977988 92.0651412 0.185753 1680
1682 3 181.318617 69.8509907 92.2112616 0.185753 1681
1683 3 181.701768 70.1802471 92.3337386 0.185753 1682
1684 3 182.120143 70.3869551 92.4843682 0.185753 1683
1685 3 182.5224 70.6466864 92.7809148 0.185753 1684
1686 3 182.866954 70.9246369 93.1226874 0.185753 1685
1687 3 183.056076 71.2079571 93.4551022 0.185753 1686
1688 3 183.3049 71.5167405 93.7466672 0.185753 1687
1689 3 183.420883 71.8725817 93.8937864 0.185753 1688
1690 3 183.526615 72.2392142 94.0063193 0.185753 1689
1691 3 183.734211 72.5904228 94.1597256 0.185753 1690
1692 3 183.795369 72.8650654 94.4386331 0.185753 1691
1693 3 183.797542 73.0761029 94.7596683 0.185753 1692
1694 3 183.768051 73.1719605 95.0822051 0.185753 1693
1695 3 183.695261 73.378569 95.4030338 0.185753 1694
1696 3 183.530713 73.6395625 95.6818478 0.185753 1695
1697 3 183.592548 73.9673022 95.8688766 0.185753 1696
1698 3 183.488852 74.2801792 96.0850725 0.185753 1697
1699 3 183.595739 74.6398951 96.2195068 0.185753 1698
1700 3 183.567801 74.9979667 96.3412814 0.185753 1699
1701 3 183.383287 75.3181378 96.5395057 0.185753 1700
1702 3 183.332308 75.6655344 96.6877112 0.185753 1701
1703 3 183.366837 75.990701 96.9030758 0.185753 1702
1704 3 183.538961 76.3501287 97.0449652 0.185753 1703
1705 3 183.573168 76.6974002 97.1918533 0.185753 1704
1706 3 183.508622 76.9835603 97.4608159 0.185753 1705
1707 3 183.299043 77.2263706 97.7663787 0.185753 1706
1708 3 183.199141 77.405548 98.0944026 0.185753 1707
1709 3 183.12348 77.4296888 98.4206362 0.185753 1708
1710 3 183.009962 77.4514598 98.7464372 0.185753 1709
1711 3 182.758844 77.2215731 99.0460451 0.185753 1710
1712 3 182.578871 77.044228 99.3549147 0.185753 1711
1713 3 182.304316 76.8705517 99.657055 0.185753 1712
1714 3 182.120814 76.6620449 99.9637633 0.185753 1713
1715 3 182.309147 76.7472297 100.317174 0.185753 1714
1716 3 182.620942 76.9292299 100.685373 0.185753 1715
1717 3 184.033689 69.2539052 89.9145773 0.185753 841
1718 3 184.129399 69.6542145 90.2037255 0.185753 1717
1719 3 184.181883 70.0484225 90.3418523 0.185753 1718
1720 3 184.253385 70.4403902 90.4271482 0.185753 1719
1721 3 184.425516 70.8314173 90.5052621 0.185753 1720
1722 3 184.41382 71.1941937 90.5821048 0.185753 1721
1723 3 184.219474 71.5034118 90.6949856 0.185753 1722
1724 3 184.126498 71.706287 90.9506977 0.185753 1723
1725 3 184.071092 71.7436461 91.241261 0.185753 1724
1726 0 210.555362 76.861224 86.3505227 0.185753 112
1727 0 210.965283 76.8528927 86.2770802 0.185753 1726
1728 0 211.368114 77.0158163 86.0797443 0.185753 1727
1729 0 211.785812 77.0215974 85.8106118 0.185753 1728
1730 0 212.197839 77.092863 85.5318716 0.185753 1729
1731 2 262.66991 50.9495404 48.2378536 0.185753 -1
1732 2 262.815739 50.8017178 48.4534228 0.185753 1731
1733 2 263.094324 50.6216867 48.5958425 0.185753 1732
1734 2 263.383315 50.3289572 48.4981717 0.185753 1733
1735 2 263.581339 49.9513103 48.4046666 0.185753 1734
1736 2 263.869737 49.5662947 48.2956325 0.185753 1735
1737 2 264.147707 49.1093873 48.4018511 0.185753 1736
1738 2 264.27494 48.6744376 48.5891722 0.185753 1737
1739 2 264.346349 48.3985926 48.8275864 0.185753 1738
1740 3 184.282177 79.7454504 78.0972006 0.185753 -1
1741 3 184.680066 79.6188721 78.4448803 0.185753 1740
1742 3 185.032582 79.440297 78.782618 0.185753 1741
1743 3 185.248219 79.1076145 79.0917222 0.185753 1742
1744 3 185.512126 78.7790169 79.4054095 0.185753 1743
1745 3 185.611493 78.5854366 79.7192065 0.185753 1744
1746 3 185.649165 78.4421238 80.0333727 0.185753 1745
1747 3 185.6663 78.3152426 80.3479277 0.185753 1746
1748 3 184.384916 67.0190535 81.0165001 0.185753 -1
1749 3 184.431947 67.0408484 81.3421238 0.185753 1748
1750 3 184.545305 67.1979355 81.6758199 0.185753 1749
1751 3 184.865934 67.3654174 81.9913771 0.185753 1750
1752 3 185.274203 67.3803908 82.2103442 0.185753 1751
1753 3 185.728116 67.3257764 82.1999487 0.185753 1752
1754 3 186.185132 67.3753792 82.2771218 0.185753 1753
1755 3 186.635194 67.52902 82.4860279 0.185753 1754
1756 3 187.090841 67.6174664 82.641685 0.185753 1755
1757 3 187.54284 67.6832302 82.8668269 0.185753 1756
1758 3 187.993826 67.8656193 83.0362045 0.185753 1757
1759 3 188.445929 67.9144382 83.2433853 0.185753 1758
1760 3 188.903243 67.9574446 83.3454068 0.185753 1759
1761 3 189.361523 67.9978048 83.4122951 0.185753 1760
1762 3 162.270837 68.3098458 81.3315928 0.185753 -1
1763 3 162.203302 68.2958117 81.6372382 0.185753 1762
1764 3 162.081155 68.3948101 81.9135295 0.185753 1763
1765 3 161.757176 68.4101095 82.0767154 0.185753 1764
1766 3 161.365514 68.4806806 81.9946126 0.185753 1765
1767 3 160.94674 68.5435381 81.9640626 0.185753 1766
1768 3 160.524895 68.6521378 81.9958358 0.185753 1767
1769 3 160.119321 68.9030993 82.1626283 0.185753 1768
1770 3 159.725419 69.2371094 82.3091815 0.185753 1769
1771 3 159.341469 69.6766449 82.2576391 0.185753 1770
1772 3 158.9608 70.08453 82.3130166 0.185753 1771
1773 3 158.584035 70.5520505 82.2053276 0.185753 1772
1774 3 158.207481 70.9619187 82.1842071 0.185753 1773
1775 3 157.827049 71.2686513 82.2439433 0.185753 1774
1776 3 157.426558 71.4572047 82.1161649 0.185753 1775
1777 3 157.020581 71.5506647 82.0500526 0.185753 1776
1778 3 156.614215 71.6102884 82.012716 0.185753 1777
1779 3 156.210139 71.6616325 81.9988387 0.185753 1778
1780 3 155.811586 71.7199821 82.0253819 0.185753 1779
1781 3 155.425833 71.8056884 82.1486654 0.185753 1780
1782 3 155.062549 72.1011194 82.1794581 0.185753 1781
1783 3 154.704219 72.4315323 82.1543811 0.185753 1782
1784 3 154.334682 72.6558516 82.0526601 0.185753 1783
1785 3 153.979426 72.9533458 81.7988337 0.185753 1784
1786 3 153.690047 73.4369074 81.503986 0.185753 1785
1787 3 153.528844 73.975311 81.2102933 0.185753 1786
1788 3 153.295393 74.5395178 80.9374616 0.185753 1787
1789 3 153.112379 75.0774489 80.7418552 0.185753 1788
1790 3 153.153669 75.5103191 80.7503764 0.185753 1789
1791 3 153.406062 75.8449843 80.9432349 0.185753 1790
1792 3 199.271522 65.2818235 84.3919894 0.185753 -1
1793 3 199.14087 65.393703 84.7334191 0.185753 1792
1794 3 199.335304 65.3853305 85.0837204 0.185753 1793
1795 3 199.628171 65.3629468 85.4401524 0.185753 1794
1796 3 199.892747 65.4211548 85.8052651 0.185753 1795
1797 3 199.990858 65.3631934 86.1456085 0.185753 1796
1798 3 200.033346 65.2663634 86.4779897 0.185753 1797
1799 3 161.562159 80.4907952 83.5488014 0.185753 -1
1800 3 161.750579 80.69908 83.9142262 0.185753 1799
1801 3 162.084934 80.8304282 84.2778934 0.185753 1800
1802 3 162.457357 80.7459349 84.5973349 0.185753 1801
1803 3 162.828687 80.5126331 84.8134058 0.185753 1802
1804 3 163.194361 80.3340389 85.128198 0.185753 1803
1805 3 163.506403 80.1784047 85.4748939 0.185753 1804
1806 3 163.664114 80.0336134 85.8182085 0.185753 1805
1807 3 161.385434 68.3640149 85.7764909 0.185753 -1
1808 3 161.263576 68.2178435 86.1114672 0.185753 1807
1809 3 161.035271 68.050747 86.4364615 0.185753 1808
1810 3 160.914023 67.814707 86.7674625 0.185753 1809
1811 3 160.793081 67.3983968 87.0877208 0.185753 1810
1812 3 160.617446 66.9251139 87.3988163 0.185753 1811
1813 3 160.279576 66.4580044 87.6951673 0.185753 1812
1814 3 159.93446 66.0549806 87.9942494 0.185753 1813
1815 3 159.72793 65.831134 88.3176132 0.185753 1814
1816 3 159.469303 65.6777996 88.6418803 0.185753 1815
1817 3 159.333192 65.5447026 88.9782742 0.185753 1816
