# Supplementary material for: Communication from Learned to Innate Olfactory Processing Centers Is Required for Memory Retrieval in Drosophila
Source: Neuron. 2018 Nov 7;100(3):651–668.e8. doi: 10.1016/j.neuron.2018.08.037 (PMC6226615; doi:10.1016/j.neuron.2018.08.037)
Supplement: Data S1. SWC Files Containing the EM and Light Microscopy Reconstructions of the Different Neurons Used in This Study [file mmc5.zip › Light_PD2a1_cell2_JRC_SS04956-20151125_20_B4-Aligned63xScale_c0.swc]

# SWC format file
# based on specifications at http://research.mssm.edu/cnic/swc.html
# Created by nat::write.neuron.swc
# PointNo Label X Y Z Radius Parent 
1 1 163.099672 41.4460299 87.5590747 0.633326 -1
2 0 163.126551 41.6120673 87.9113677 0.702707 1
3 0 163.184136 41.6248386 88.2508113 0.812641 2
4 0 163.315001 41.5830207 88.5873411 0.767744 3
5 0 163.635417 41.5306278 88.9281498 0.707486 4
6 0 164.021606 41.4809326 89.2396349 0.500986 5
7 0 164.414851 41.4510734 89.4573081 0.40831 6
8 0 164.776278 41.3905013 89.7522589 0.19 7
9 0 165.01954 41.3056049 90.0412962 0.19 8
10 0 165.374052 41.2004312 90.2823434 0.19 9
11 0 165.747347 41.0384422 90.337172 0.19 10
12 0 166.077376 40.9542485 90.5853503 0.19 11
13 0 166.244564 40.930878 90.8951562 0.19 12
14 0 166.404915 41.0362436 91.2456215 0.19 13
15 0 166.718192 41.0578498 91.6127369 0.19 14
16 0 167.048716 41.0859941 91.9818993 0.19 15
17 0 167.277974 41.2176899 92.3397673 0.19 16
18 0 167.63247 41.2664108 92.6671885 0.19 17
19 0 168.017229 41.3500754 92.9081418 0.19 18
20 0 168.375822 41.5277351 93.2509472 0.19 19
21 0 168.618613 41.6324743 93.6072713 0.19 20
22 0 168.980717 41.8636581 94.0025691 0.19 21
23 0 169.374382 42.1074214 94.4005645 0.19 22
24 0 169.739742 42.2602147 94.7671308 0.19 23
25 0 169.989794 42.5419865 95.0851862 0.19 24
26 0 170.366884 42.9151195 95.2955208 0.19 25
27 0 170.795482 43.3061426 95.5063584 0.19 26
28 0 171.245952 43.655274 95.8271973 0.19 27
29 0 171.704042 43.9556259 96.149929 0.19 28
30 0 172.162393 44.1503114 96.3707014 0.19 29
31 0 172.624311 44.3972704 96.6584715 0.19 30
32 0 173.085109 44.5842732 96.8774632 0.19 31
33 0 173.548866 44.8591112 97.1960087 0.19 32
34 0 174.012501 45.1357719 97.5128779 0.19 33
35 0 174.473712 45.3294509 97.7297362 0.19 34
36 0 174.936188 45.5912752 98.0163424 0.19 35
37 0 175.397684 45.8197618 98.2493403 0.19 36
38 0 175.857349 45.8800574 98.2571751 0.19 37
39 0 176.321917 46.1044959 98.3651096 0.19 38
40 0 176.778948 46.242541 98.5965595 0.19 39
41 0 177.239793 46.4910804 98.8242656 0.19 40
42 0 177.706675 46.7321323 98.8817232 0.19 41
43 0 178.169154 47.0429266 99.103269 0.19 42
44 0 178.631301 47.3641785 99.3204287 0.19 43
45 0 179.100204 47.6466157 99.3663513 0.19 44
46 0 179.563276 48.0011808 99.565542 0.19 45
47 0 180.029286 48.4083327 99.737605 0.19 46
48 0 180.488021 48.7850835 99.988982 0.19 47
49 0 180.946981 49.1305449 100.200063 0.19 48
50 0 181.416173 49.4108295 100.216876 0.19 49
51 0 181.879279 49.7231674 100.337288 0.19 50
52 0 182.351384 49.9965686 100.320478 0.19 51
53 0 182.815097 50.3156034 100.431712 0.19 52
54 0 183.287477 50.612227 100.425379 0.19 53
55 0 183.748868 50.9896574 100.578027 0.19 54
56 0 184.215724 51.4352767 100.688678 0.19 55
57 0 184.680115 51.8854869 100.818401 0.19 56
58 0 185.132383 52.2801531 101.0468 0.19 57
59 0 185.583352 52.6191289 101.254424 0.19 58
60 0 186.043288 52.8445035 101.304978 0.19 59
61 0 186.515092 53.099863 101.232439 0.19 60
62 0 186.981698 53.4427807 101.241644 0.19 61
63 0 187.439962 53.7036119 101.291917 0.19 62
64 0 187.893358 54.0619213 101.415003 0.19 63
65 0 188.362416 54.479418 101.390114 0.19 64
66 0 188.817395 54.7481564 101.432279 0.19 65
67 0 189.263368 55.057777 101.562689 0.19 66
68 0 189.71868 55.3234255 101.564687 0.19 67
69 0 190.158948 55.6204765 101.708611 0.19 68
70 0 190.600999 55.8546019 101.788902 0.19 69
71 0 191.045439 56.1855558 101.862116 0.19 70
72 0 191.484378 56.4449627 101.938336 0.19 71
73 0 191.920519 56.8219187 102.06735 0.19 72
74 0 192.343566 57.2001539 102.310416 0.19 73
75 0 192.76461 57.5767953 102.554286 0.19 74
76 0 193.193289 57.9490513 102.686236 0.19 75
77 0 193.619361 58.2067429 102.762375 0.19 76
78 0 194.047428 58.5496814 102.824554 0.19 77
79 0 194.47368 58.846497 102.854031 0.19 78
80 0 194.896233 58.9260012 102.795994 0.19 79
81 0 195.309036 59.1310224 102.883994 0.19 80
82 0 195.730076 59.3073524 102.836595 0.19 81
83 0 196.14397 59.4846107 102.84923 0.19 82
84 0 196.558014 59.7969755 102.894061 0.19 83
85 0 196.971182 60.1070303 102.924146 0.19 84
86 0 197.384278 60.2813065 102.874995 0.19 85
87 0 197.783129 60.362003 102.938361 0.19 86
88 0 198.195427 60.4957191 102.847028 0.19 87
89 0 198.608799 60.6869909 102.750336 0.19 88
90 0 199.012393 61.0005829 102.795126 0.19 89
91 0 199.407493 61.3248211 102.928667 0.19 90
92 0 199.815381 61.6584833 102.894732 0.19 91
93 0 200.217514 61.8246446 102.848669 0.19 92
94 0 200.625047 61.9707595 102.696581 0.19 93
95 0 201.027735 62.1313303 102.532401 0.19 94
96 0 201.409131 62.3571324 102.442522 0.19 95
97 0 201.755853 62.4709867 102.237676 0.19 96
98 0 201.996225 62.482754 101.967941 0.19 97
99 0 202.343205 62.6982899 101.719695 0.19 98
100 0 202.716285 62.84321 101.454758 0.19 99
101 0 203.063853 62.9603169 101.176599 0.19 100
102 0 203.306092 63.0653401 100.880833 0.19 101
103 0 203.644783 63.1713428 100.589842 0.19 102
104 0 203.986541 63.2826629 100.294822 0.19 103
105 0 204.238185 63.4092722 99.9888528 0.19 104
106 0 204.603879 63.584413 99.6943725 0.19 105
107 0 205.009581 63.8807921 99.4130923 0.19 106
108 0 205.417677 64.1151657 99.1179705 0.19 107
109 0 205.790431 64.4193896 98.8228828 0.19 108
110 0 206.050903 64.6183988 98.5018808 0.19 109
111 0 206.40128 64.8143563 98.1817923 0.19 110
112 0 206.737455 65.0974543 97.8659261 0.19 111
113 0 206.937393 65.2690093 97.5252559 0.462805 112
114 0 207.13661 65.4002585 97.1770037 0.19 113
115 0 207.468733 65.5212548 96.8314167 0.19 114
116 0 207.801243 65.6419699 96.4825549 0.19 115
117 0 207.998204 65.770107 96.1258729 0.19 116
118 0 208.18533 65.9286678 95.7700503 0.19 117
119 0 208.477685 66.1703192 95.4246795 0.19 118
120 0 208.694453 66.2445754 95.0586433 0.19 119
121 0 208.977389 66.4918778 94.7102833 0.19 120
122 0 209.132648 66.6638951 94.3497995 0.19 121
123 0 209.239159 66.8213707 93.9863608 0.19 122
124 0 209.32712 67.0096781 93.6253641 0.19 123
125 0 209.407968 67.3041911 93.2737524 0.19 124
126 0 209.486255 67.5093181 92.9147959 0.19 125
127 0 209.563846 67.7150041 92.5565662 0.19 126
128 0 209.641968 68.0111232 92.2066446 0.395942 127
129 0 209.722385 68.1999495 91.8489198 0.19 128
130 0 209.809495 68.3526003 91.4896764 0.19 129
131 0 209.914966 68.5037014 91.1322168 0.19 130
132 0 210.069069 68.686 90.7803128 0.19 131
133 0 210.351375 68.9631547 90.4418719 0.19 132
134 0 210.564435 69.1022403 90.0920056 0.19 133
135 0 210.847776 69.122662 89.7369903 0.19 134
136 0 211.008689 69.2940065 89.3919545 0.19 135
137 0 211.135422 69.2884556 89.0333649 0.19 136
138 0 211.285598 69.3617011 88.6839934 0.19 137
139 0 211.540101 69.4683138 88.343373 0.19 138
140 0 211.682196 69.5862364 88.0017041 0.19 139
141 0 211.787906 69.7155131 87.6617266 0.19 140
142 0 211.898124 69.8676243 87.3259943 0.408592 141
143 0 212.059522 70.0770471 86.9995117 0.273039 142
144 0 212.371245 70.4355755 86.6948026 0.50661 143
145 0 212.304459 70.7847691 86.8171646 0.217088 144
146 0 212.228257 71.2182922 86.6936712 0.19 145
147 0 212.003837 71.6703504 86.5030135 0.19 146
148 0 211.746145 72.1002789 86.3741691 0.19 147
149 0 211.538529 72.4439299 86.4982636 0.19 148
150 0 211.229313 72.7778286 86.6352984 0.19 149
151 0 210.970172 73.1771622 86.5790498 0.19 150
152 0 210.844946 73.5446004 86.5980408 0.19 151
153 0 210.727056 73.8606936 86.6810146 0.19 152
154 0 210.962563 74.180604 86.5717626 0.19 153
155 0 211.319646 74.308321 86.4413468 0.19 154
156 0 211.692493 74.2454284 86.4656625 0.19 155
157 0 212.109099 74.0417326 86.314844 0.19 156
158 0 212.527261 73.7571091 86.1752209 0.19 157
159 0 212.965388 73.4883043 85.9167594 0.19 158
160 0 213.407676 73.2302965 85.6198782 0.19 159
161 0 213.846915 72.9897016 85.3258174 0.19 160
162 0 214.277311 72.7911468 85.0778547 0.19 161
163 0 214.688462 72.701527 84.9646053 0.19 162
164 0 215.098256 72.6281836 84.8526134 0.19 163
165 0 215.522766 72.4950776 84.6105196 0.19 164
166 0 215.950609 72.4346866 84.3334109 0.19 165
167 0 216.375451 72.2712471 84.0423877 0.19 166
168 0 216.794069 72.1075507 83.7811294 0.19 167
169 0 217.200606 72.0456023 83.6227676 0.19 168
170 0 217.6139 72.0213739 83.3909461 0.19 169
171 0 218.023848 71.8968386 83.148659 0.19 170
172 0 218.422437 71.8124531 82.9870746 0.336911 171
173 0 218.822653 71.6819336 82.7270492 0.19 172
174 0 219.208969 71.6383421 82.4423313 0.19 173
175 0 219.553494 71.5233745 82.140124 0.19 174
176 0 219.789808 71.4838143 81.8506429 0.19 175
177 0 220.127981 71.3677967 81.5912829 0.19 176
178 0 220.49864 71.3197071 81.4337418 0.19 177
179 0 220.88952 71.2872856 81.2041459 0.19 178
180 0 221.285852 71.121212 80.9619094 0.19 179
181 0 221.67907 70.9124534 80.7953124 0.19 180
182 0 222.07769 70.8210371 80.5642616 0.408402 181
183 0 222.476909 70.6356396 80.3258758 0.399556 182
184 0 222.871478 70.4235167 80.1720217 0.19 183
185 0 223.268693 70.3380742 79.9761704 0.19 184
186 0 223.663734 70.1702165 79.8301373 0.19 185
187 0 224.062229 70.1156788 79.6157228 0.19 186
188 0 224.461017 69.9941123 79.4060938 0.19 187
189 0 224.853316 69.9286503 79.3219457 0.19 188
190 0 225.244937 69.8420199 79.2646823 0.19 189
191 0 225.640703 69.6362123 79.1627346 0.19 190
192 0 226.042345 69.4652488 78.9432809 0.19 191
193 0 226.44297 69.3985772 78.7180771 0.19 192
194 0 226.842817 69.2374658 78.5500125 0.19 193
195 0 227.244636 69.1784525 78.3010397 0.19 194
196 0 227.64977 69.0291056 78.0110267 0.19 195
197 0 228.054875 68.8760182 77.7226277 0.19 196
198 0 228.45644 68.8010947 77.4806888 0.19 197
199 0 228.858351 68.5929535 77.3335997 0.19 198
200 0 229.260969 68.3986809 77.1666125 0.19 199
201 0 229.657772 68.2575271 77.1477629 0.19 200
202 0 230.059976 68.1366379 76.9449705 0.19 201
203 0 230.459255 68.1491341 76.691137 0.19 202
204 0 230.857703 68.168962 76.4250354 0.19 203
205 0 231.258763 68.0776962 76.1735933 0.19 204
206 0 231.656111 68.0171918 76.0239691 0.19 205
207 0 232.055792 67.912526 75.8178396 0.19 206
208 0 232.450416 67.8930564 75.6895207 0.19 207
209 0 232.843476 67.9260858 75.5027598 0.19 208
210 0 233.236985 67.9082488 75.3668334 0.19 209
211 0 233.63405 67.8099444 75.1378722 0.19 210
212 0 234.027191 67.7696826 74.9303648 0.19 211
213 0 234.421682 67.6132889 74.8346909 0.19 212
214 0 234.807567 67.5478334 74.796241 0.19 213
215 0 235.182324 67.5002894 74.7706145 0.430652 214
216 0 235.53284 67.416787 74.7261899 0.443947 215
217 0 235.822407 67.2084229 74.6124723 0.410262 216
218 0 235.938715 67.0376934 74.3582966 0.384143 217
219 0 235.984579 66.985571 74.0637343 0.484201 218
220 0 236.008143 66.8753493 73.7402232 0.417157 219
221 0 236.020534 66.8522896 73.4197927 0.446576 220
222 0 236.03833 66.7717562 73.0888572 0.48904 221
223 0 236.06783 66.8132765 72.7735407 0.418014 222
224 0 236.144147 66.8999921 72.4662238 0.367678 223
225 0 236.349929 67.0017216 72.1672937 0.447831 224
226 0 236.512046 67.0994095 71.8819456 0.379477 225
227 0 236.799879 67.1772138 71.6327878 0.373552 226
228 0 237.123377 67.1959985 71.4753516 0.438005 227
229 0 237.420344 67.1702283 71.2487885 0.321151 228
230 0 237.610389 66.9595031 71.0315218 0.19 229
231 0 237.875305 66.6234325 70.9684009 0.19 230
232 0 238.07188 66.3164244 70.7382055 0.19 231
233 0 238.388157 66.0076142 70.4737165 0.196273 232
234 0 238.749043 65.6681681 70.2727065 0.19 233
235 0 239.125129 65.2436965 70.2982891 0.489393 234
236 0 239.488614 64.816796 70.3200285 0.458713 235
237 0 239.802103 64.476589 70.1035789 0.423022 236
238 0 239.99354 64.1821567 69.7988473 0.408239 237
239 0 240.246736 63.9361461 69.4691584 0.372802 238
240 0 240.431094 63.8019932 69.1540023 0.314437 239
241 0 240.737985 63.5384959 68.850095 0.19 240
242 0 241.092218 63.1973608 68.6241402 0.19 241
243 0 241.467383 62.7581861 68.6219018 0.19 242
244 2 241.845821 62.3173231 68.5898495 0.19 243
245 2 242.222028 61.9787922 68.2956331 0.19 244
246 2 242.597741 61.6327438 68.0806977 0.19 245
247 2 242.969178 61.3804216 67.7937747 0.19 246
248 2 243.336759 61.3157283 67.5244532 0.19 247
249 2 243.704551 61.2853758 67.3156999 0.19 248
250 2 244.075836 61.1702938 67.26947 0.19 249
251 2 244.444984 60.9730286 67.0293257 0.19 250
252 2 244.81225 60.8474627 66.7309987 0.19 251
253 2 245.179766 60.5788102 66.3854178 0.19 252
254 2 245.546852 60.2539813 66.0218868 0.19 253
255 2 245.913458 59.9081691 65.6521771 0.19 254
256 2 245.908465 59.668016 65.2934258 0.19 255
257 2 245.903406 59.538807 64.9522399 0.19 256
258 2 245.897825 59.2926782 64.5936309 0.19 257
259 2 245.891905 59.0418002 64.2348261 0.416902 258
260 2 245.886229 58.8976058 63.8930529 0.506648 259
261 2 245.879688 58.6199032 63.5312415 0.621215 260
262 2 245.872539 58.2961155 63.1628949 0.506597 261
263 2 245.774273 58.3825898 62.8580928 0.498618 262
264 2 245.58168 58.459277 62.5517174 0.395141 263
265 2 245.480703 58.5033902 62.2422292 0.43955 264
266 2 245.375499 58.4673271 61.9230653 0.19 265
267 2 245.166046 58.2231357 61.5776598 0.19 266
268 2 245.025924 57.8934811 61.2361936 0.19 267
269 2 244.823864 57.5202461 60.9294484 0.19 268
270 2 244.742944 57.1021016 60.7249618 0.19 269
271 2 244.706343 56.6876845 60.4879385 0.19 270
272 2 244.68819 56.2382694 60.3517407 0.45976 271
273 2 244.675609 55.775042 60.2492722 0.506615 272
274 2 244.633562 55.5487929 59.9107119 0.468262 273
275 2 244.561805 55.4754527 59.6027266 0.491364 274
276 2 244.393738 55.3836789 59.3163542 0.380003 275
277 2 244.343928 55.0872094 59.0665987 0.3817 276
278 2 244.375628 54.6656934 58.9700091 0.19 277
279 2 244.528371 54.1727675 58.9959893 0.19 278
280 2 244.581815 53.6927673 58.9381516 0.19 279
281 2 244.600456 53.2323288 58.8057266 0.19 280
282 2 244.615393 52.821954 58.5326788 0.19 281
283 2 244.658241 52.4381636 58.2077008 0.19 282
284 2 244.789136 52.0838829 57.865704 0.19 283
285 2 244.775335 51.7822629 57.5240225 0.19 284
286 2 244.619358 51.6159763 57.1977977 0.19 285
287 2 244.548822 51.3149845 56.8545274 0.19 286
288 2 244.51087 50.9622724 56.5064397 0.19 287
289 2 244.485668 50.5889631 56.159088 0.19 288
290 2 244.466192 50.2058399 55.8170178 0.19 289
291 2 244.450993 49.8141731 55.4885079 0.19 290
292 2 244.442349 49.4070698 55.1937748 0.19 291
293 2 244.448266 48.9624 54.9852085 0.19 292
294 2 244.494394 48.5481014 54.708685 0.19 293
295 2 244.644012 48.1391697 54.4328261 0.19 294
296 2 244.670697 47.6915419 54.227732 0.19 295
297 2 244.620817 47.2760507 53.9416889 0.19 296
298 2 244.457653 46.8669935 53.6311003 0.19 297
299 2 244.424227 46.476127 53.3241863 0.388249 298
300 2 244.49893 46.1076883 53.0547154 0.358401 299
301 2 244.766724 45.7884932 52.8931701 0.19 300
302 2 245.120207 45.6965797 52.7334424 0.19 301
303 2 245.498911 45.5676494 52.7051724 0.19 302
304 2 245.896038 45.3774932 52.4970493 0.19 303
305 2 246.307493 45.2922854 52.2443685 0.19 304
306 2 246.720846 45.0557269 51.9840053 0.19 305
307 2 247.134918 44.7843466 51.7990936 0.19 306
308 2 247.56217 44.6964468 51.5644818 0.19 307
309 2 247.991722 44.5334447 51.3367119 0.19 308
310 2 248.418895 44.4818771 51.2343933 0.19 309
311 2 248.846979 44.4607367 51.163366 0.19 310
312 2 249.279492 44.4221079 51.0614852 0.19 311
313 2 249.723377 44.3030314 50.8364299 0.19 312
314 2 250.171509 44.3346557 50.613534 0.19 313
315 2 250.615023 44.3922219 50.4667803 0.19 314
316 2 251.064585 44.5153787 50.2626374 0.19 315
317 2 251.51092 44.6803554 50.0969815 0.19 316
318 2 251.941282 44.9118525 50.1062388 0.19 317
319 2 252.383609 45.0627492 49.9741829 0.19 318
320 2 252.823459 45.1520631 49.8721089 0.19 319
321 2 253.266959 45.2652181 49.7146644 0.19 320
322 2 253.701505 45.3914945 49.6496368 0.19 321
323 2 254.12836 45.6576192 49.6297563 0.19 322
324 2 254.556271 45.8417505 49.5970145 0.19 323
325 2 254.982009 46.1308958 49.5356524 0.19 324
326 2 255.417362 46.3296759 49.3443907 0.19 325
327 2 255.851126 46.5286169 49.1377108 0.19 326
328 2 256.273069 46.8236954 49.0153628 0.19 327
329 2 256.70023 47.0332838 48.812915 0.19 328
330 2 257.121859 47.2698172 48.6333178 0.19 329
331 2 257.546498 47.1954923 48.5435393 0.19 330
332 2 257.9608 47.2282239 48.5249822 0.19 331
333 2 258.363599 47.4090876 48.5710009 0.19 332
334 2 258.766917 47.4442705 48.6777348 0.19 333
335 2 259.17477 47.4721344 48.6673732 0.19 334
336 2 259.585228 47.5240885 48.535665 0.504383 335
337 2 259.991717 47.5596924 48.4482847 0.500577 336
338 2 260.396681 47.6170397 48.3213046 0.334309 337
339 2 260.794526 47.6628144 48.3227568 0.19 338
340 2 261.191634 47.8335516 48.1617525 0.19 339
341 2 261.579042 48.2066442 47.9694965 0.19 340
342 2 261.745165 48.10956 47.6554209 0.19 341
343 2 262.046428 48.3110071 47.3859737 0.19 342
344 2 262.406517 48.4406108 47.115446 0.465703 343
345 2 262.787649 48.5392793 46.8596414 0.43797 344
346 2 263.175327 48.6167561 46.6471875 0.359425 345
347 2 263.563127 48.6610929 46.5480888 0.50463 346
348 2 263.951296 48.7052528 46.4513192 0.364027 347
349 2 264.340788 48.7797456 46.2468038 0.458963 348
350 2 264.730186 48.8650179 46.0075934 0.506594 349
351 2 265.097321 48.9873383 45.7364341 0.465673 350
352 2 265.441896 49.1371903 45.4698139 0.19 351
353 2 265.719531 49.366898 45.2131468 0.19 352
354 2 265.83564 49.3127894 44.9087157 0.19 353
355 2 265.884417 49.3355369 44.6123931 0.19 354
356 2 265.909737 49.3812629 44.3177453 0.498334 355
357 2 265.932068 49.4192621 44.0197746 0.458321 356
358 2 265.96865 49.411255 43.7098204 0.364055 357
359 2 266.050804 49.2728201 43.3669914 0.322939 358
360 2 266.242041 49.2889975 43.0092195 0.277886 359
361 2 266.729329 49.4043937 42.5697595 0.19 360
362 2 266.507268 49.1448414 42.2213205 0.273591 361
363 2 266.430683 49.0822156 41.9101444 0.410825 362
364 2 266.417322 49.077386 41.611274 0.445984 363
365 2 266.447655 49.0484992 41.3118547 0.19 364
366 2 266.545168 48.8885797 40.9979651 0.19 365
367 2 266.79146 48.8659921 40.7141168 0.19 366
368 2 267.107144 49.5558666 42.7832273 0.19 361
369 2 267.484357 49.9071141 42.8982576 0.19 368
370 2 267.864682 50.2738079 42.9286472 0.19 369
371 2 268.253881 50.4836841 42.8011533 0.19 370
372 2 268.646341 50.6274653 42.6420399 0.19 371
373 2 269.038065 50.7256118 42.5434013 0.19 372
374 2 269.433441 50.8360973 42.3747005 0.19 373
375 2 269.829567 50.9418214 42.2158249 0.19 374
376 2 270.222524 51.0171023 42.1537581 0.19 375
377 2 265.107598 48.9572272 46.2259116 0.19 350
378 2 265.481643 49.2033643 46.3547072 0.19 377
379 2 265.860665 49.3411595 46.4343725 0.19 378
380 2 266.239118 49.4868764 46.5243706 0.19 379
381 2 266.611183 49.7629903 46.6936632 0.19 380
382 2 266.988007 50.0131517 46.7270346 0.19 381
383 2 267.357017 50.3792384 46.9252728 0.19 382
384 2 267.725702 50.7930224 47.0994303 0.19 383
385 2 268.095093 51.1501785 47.3253178 0.19 384
386 2 268.472228 51.3765026 47.4391964 0.19 385
387 2 268.848813 51.6700475 47.5284595 0.19 386
388 2 269.231571 51.805874 47.5809496 0.19 387
389 2 269.616632 51.8895916 47.6214262 0.19 388
390 2 270.011188 52.0126002 47.3616703 0.19 389
391 2 270.377466 52.441889 47.7538369 0.19 390
392 2 269.981813 52.3170616 48.0133346 0.19 391
393 2 269.616632 51.8895916 47.6214262 0.19 392
394 2 270.700683 52.9224936 47.9626317 0.19 391
395 2 270.972897 53.3608783 48.2756382 0.19 394
396 2 271.097885 53.7719046 48.6135162 0.506619 395
397 2 271.489449 53.666043 48.7134347 0.19 396
398 2 271.890584 53.5216102 48.5969596 0.19 397
399 2 272.288414 53.5478345 48.4813808 0.19 398
400 2 272.680449 53.6403872 48.5087372 0.19 399
401 2 273.065603 53.8585343 48.6769123 0.19 400
402 2 273.456181 54.0053429 48.7630388 0.19 401
403 2 273.84749 54.1967043 48.8244419 0.19 402
404 2 274.234861 54.5923149 48.8935252 0.19 403
405 2 274.621346 55.0759065 48.9349738 0.19 404
406 2 275.007912 55.6218068 48.8863547 0.19 405
407 2 275.385496 56.1615485 48.8803027 0.19 406
408 2 275.743671 56.7279532 48.8077418 0.19 407
409 2 276.042601 57.2728953 48.7774563 0.19 408
410 2 276.181634 57.7254012 48.9400639 0.19 409
411 2 270.708536 54.1131932 48.4717502 0.19 396
412 2 270.327584 54.2458073 48.4297798 0.19 411
413 2 269.963756 54.3338187 48.4745899 0.19 412
414 2 269.64216 54.4960555 48.6798588 0.19 413
415 2 269.452882 54.5386402 48.9157806 0.19 414
416 2 269.603769 54.6298825 49.157432 0.19 415
417 2 269.866315 54.9293673 49.3297464 0.19 416
418 2 261.886918 47.8371876 48.2135592 0.292062 341
419 2 262.091989 47.6644693 48.4689018 0.343394 418
420 2 262.405648 47.6051358 48.6977691 0.19 419
421 2 262.753814 47.6826613 48.829304 0.19 420
422 2 263.092275 47.9642195 48.9870154 0.19 421
423 2 263.391975 48.2359622 49.2524589 0.19 422
424 2 263.591914 48.3636148 49.5183651 0.19 423
425 2 263.897989 48.5670911 49.7570001 0.19 424
426 2 264.25581 48.6463356 49.8326454 0.19 425
427 2 264.633852 48.6641235 49.8063266 0.19 426
428 2 265.016273 48.527274 49.9295318 0.19 427
429 2 265.403697 48.1741385 50.0148474 0.19 428
430 2 265.773832 47.7133055 50.1987385 0.19 429
431 2 266.093629 47.2361921 50.4221352 0.19 430
432 2 266.280834 46.8148631 50.6650671 0.317556 431
433 2 266.505915 46.5995575 50.9459662 0.45194 432
434 2 266.615472 46.4437983 51.233184 0.5066 433
435 2 246.245642 57.7251633 63.3949845 0.19 262
436 2 245.864564 57.36158 63.0186157 0.506583 435
437 2 245.85072 56.9660259 62.7150591 0.19 436
438 2 245.831482 56.5471236 62.483355 0.19 437
439 2 245.793287 56.1602887 62.1646949 0.19 438
440 2 245.708043 55.7969035 61.8151926 0.19 439
441 2 245.500881 55.4726531 61.4590964 0.19 440
442 2 245.350099 55.2404124 61.1127725 0.19 441
443 2 245.117109 55.2499482 60.8008388 0.19 442
444 2 244.94756 55.4089726 60.5102977 0.19 443
445 2 244.675609 55.775042 60.2492722 0.506615 444
446 2 246.000399 56.7902244 63.2406159 0.19 436
447 2 245.900058 56.220679 63.4530136 0.19 446
448 2 245.837843 55.6529589 63.6384418 0.19 447
449 2 245.755044 55.1041301 63.7527735 0.19 448
450 2 245.573879 54.617505 63.6815047 0.19 449
451 2 245.49238 54.1894672 63.4262598 0.19 450
452 2 245.443598 53.7798564 63.1104826 0.19 451
453 2 246.287279 60.0855551 65.9639031 0.19 255
454 2 246.658577 60.1025191 66.21105 0.19 453
455 2 247.0229 60.0963144 66.3333626 0.19 454
456 2 247.372592 60.0766705 66.4527104 0.19 455
457 2 247.684519 60.0380589 66.6880457 0.19 456
458 2 247.894145 60.0635922 66.9672241 0.19 457
459 2 248.208097 60.2873027 67.2617957 0.19 458
460 2 248.561727 60.6096126 67.4889682 0.19 459
461 2 248.93235 60.9204472 67.8070042 0.19 460
462 2 249.310132 61.2146532 68.1579474 0.19 461
463 2 249.691305 61.4756 68.5174207 0.19 462
464 2 250.074124 61.6582384 68.8704166 0.19 463
465 2 250.457205 61.6436156 69.196417 0.442357 464
466 2 250.84078 61.5530455 69.5124789 0.482314 465
467 2 251.22432 61.4327033 69.8250495 0.497366 466
468 2 251.606084 61.3003033 70.1365906 0.19 467
469 2 251.981028 61.1628003 70.4480412 0.19 468
470 2 252.336007 61.0232561 70.7597157 0.19 469
471 2 252.636302 60.883781 71.0716462 0.19 470
472 2 252.790739 60.7476575 71.3835473 0.19 471
473 2 244.834317 55.8031217 67.6402659 0 472
474 2 244.823499 55.3026012 67.62606 0.19 473
475 2 244.806148 54.7848851 67.6698279 0.19 474
476 2 244.765688 54.3460196 67.5747992 0.19 475
477 2 244.669283 54.0453188 67.3198648 0.19 476
478 2 244.435739 53.9615041 67.0387361 0.19 477
479 2 245.161064 56.1860771 67.5324454 0.19 473
480 2 245.449423 56.3645688 67.5612846 0.19 479
481 2 245.621182 56.5353418 67.7584144 0.19 480
482 2 245.472507 56.5264568 67.9396858 0.19 481
483 2 245.216897 56.4311577 67.9706627 0.19 482
484 2 244.965203 56.1350708 67.8789074 0.19 483
485 2 244.834317 55.8031217 67.6402659 0.19 484
486 2 242.315902 56.7625183 69.459526 0 485
487 2 241.951791 56.8082477 69.505754 0.19 486
488 2 241.587771 56.882476 69.5927178 0.19 487
489 2 241.224016 57.0434749 69.8012134 0.19 488
490 2 240.860864 57.0865057 69.9524438 0.19 489
491 2 240.501223 57.041394 70.19198 0.19 490
492 2 240.146762 56.9758629 70.4358608 0.19 491
493 2 239.805353 56.9401532 70.603706 0.19 492
494 2 239.502648 56.8879536 70.8565614 0.19 493
495 2 239.299998 56.8861184 71.1223548 0.19 494
496 2 238.99115 57.0626645 71.3482367 0.19 495
497 2 238.641713 57.2443405 71.3762801 0.19 496
498 2 238.274594 57.4735759 71.5461031 0.19 497
499 2 237.901632 57.6373412 71.6460369 0.19 498
500 2 237.522151 57.8951364 71.7697823 0.19 499
501 2 237.142386 58.0390175 71.9795811 0.19 500
502 2 236.755691 58.3428787 72.1616632 0.19 501
503 2 236.365071 58.6518115 72.4386886 0.19 502
504 2 242.111864 62.3458757 68.9220828 0.19 244
505 2 242.264694 62.5204134 69.2750334 0.19 504
506 2 242.461188 62.7001049 69.6289528 0.19 505
507 2 242.529544 62.7691466 69.9667767 0.19 506
508 2 242.533449 62.9122076 70.3149185 0.19 507
509 2 242.481728 62.9687707 70.6507052 0.19 508
510 2 242.318583 63.1141039 70.9985108 0.19 509
511 2 242.259739 63.1809024 71.3357132 0.19 510
512 2 242.242736 63.3578212 71.6881709 0.19 511
513 2 242.256816 63.5300994 72.0399409 0.19 512
514 2 242.322337 63.5832939 72.3755701 0.19 513
515 2 242.501893 63.6977963 72.7200823 0.361945 514
516 2 242.607043 63.7217731 73.0519946 0.418684 515
517 2 242.740339 63.8096931 73.3926946 0.247088 516
518 2 242.666339 63.7885151 73.7176387 0.408499 517
519 2 242.684472 63.7551838 74.0416082 0.357738 518
520 2 242.811424 63.8113117 74.3781058 0.302329 519
521 2 242.805661 63.7578599 74.699488 0.19 520
522 2 242.65975 63.6794333 75.016851 0.397354 521
523 2 242.603119 63.6215349 75.3376222 0.381409 522
524 2 242.578116 63.6673664 75.671855 0.493767 523
525 2 242.568428 63.5986857 75.9918011 0.467805 524
526 2 242.563771 63.4908756 76.3071233 0.506609 525
527 0 212.026238 70.3053148 86.3269671 0.36165 144
528 0 211.678808 70.3181684 85.9775663 0.451511 527
529 0 211.32653 70.3803246 85.6494596 0.485923 528
530 0 210.964736 70.4479651 85.3662636 0.499082 529
531 0 210.582493 70.483612 85.1959964 0.463524 530
532 0 210.203845 70.5337916 84.9905579 0.505867 531
533 0 209.80543 70.5450516 84.8968583 0.506464 532
534 0 209.398547 70.5409836 84.845331 0.506632 533
535 0 208.987413 70.5305788 84.8094802 0.506667 534
536 0 208.573674 70.517342 84.7791074 0.506655 535
537 0 208.157914 70.5026872 84.7501657 0.506493 536
538 0 207.740485 70.4873279 84.7206795 0.504568 537
539 0 207.321706 70.4718979 84.6888586 0.500713 538
540 0 206.902023 70.4575681 84.65123 0.490892 539
541 0 206.48266 70.4471891 84.5991977 0.465246 540
542 0 206.066748 70.4480557 84.5104444 0.505327 541
543 0 205.661978 70.4791162 84.3266563 0.503147 542
544 0 205.243184 70.476628 84.227506 0.497424 543
545 0 204.819864 70.4576226 84.1457652 0.482424 544
546 0 204.398084 70.4228795 84.0323546 0.443155 545
547 0 203.986176 70.3575861 83.8072537 0.506657 546
548 0 203.570465 70.4974748 83.6427893 0.451206 547
549 3 203.162415 70.6117306 83.3775562 0.506644 548
550 3 203.145172 70.5364904 82.9872619 0.19 549
551 3 203.070279 70.2741735 82.5379133 0.19 550
552 3 202.833121 69.8445264 81.9398948 0.19 551
553 3 203.308884 70.264976 81.7183059 0.19 552
554 3 203.777456 70.5776936 81.5303399 0.19 553
555 3 204.225705 70.5695061 81.4396621 0.19 554
556 3 204.673305 70.6026001 81.3502207 0.19 555
557 3 205.099653 70.5787797 81.4551265 0.19 556
558 3 205.525677 70.5598214 81.5038284 0.19 557
559 3 205.943289 70.5051822 81.5092869 0.19 558
560 3 206.337796 70.3393558 81.4416349 0.19 559
561 3 206.683318 70.2676571 81.2313486 0.19 560
562 3 206.87553 70.4811185 80.9845162 0.19 561
563 3 202.108889 69.6061584 81.8636773 0.19 552
564 3 201.553297 69.5738398 81.8167793 0.19 563
565 3 201.056415 69.7423204 81.7900391 0.19 564
566 3 200.343262 69.7406565 81.5993532 0.19 565
567 3 199.78317 69.6829422 81.6187248 0.19 566
568 3 199.2939 69.6470675 81.581378 0.19 567
569 3 198.836476 69.6255166 81.4879455 0.19 568
570 3 198.379534 69.5187484 81.6084134 0.19 569
571 3 197.943505 69.3556915 81.776279 0.384919 570
572 3 197.577341 69.5082038 81.9015329 0.452898 571
573 3 197.359492 69.758975 82.1154272 0.457666 572
574 3 197.089884 70.0657873 82.2715687 0.395255 573
575 3 196.491305 70.3363275 82.494831 0.506638 574
576 3 195.499441 70.6885874 82.0636809 0.19 575
577 3 194.846347 70.9747774 81.6124677 0.19 576
578 3 194.315301 71.4076461 81.0573136 0.506644 577
579 3 193.570468 71.4758677 81.0374485 0.22392 578
580 3 193.000748 71.6783765 81.0718031 0.19 579
581 3 192.491382 71.8516335 81.2003427 0.19 580
582 3 192.011129 71.9084878 81.2281372 0.19 581
583 3 191.543143 71.9426409 81.2194287 0.19 582
584 3 191.08322 72.0264434 81.2021476 0.19 583
585 3 190.635825 72.2832948 81.1957697 0.19 584
586 3 190.211054 72.6063457 81.1993909 0.19 585
587 3 189.842125 72.9551866 81.2224299 0.19 586
588 3 189.618339 73.3152815 81.2940788 0.19 587
589 3 189.331948 73.7473792 81.1223542 0.19 588
590 3 189.131376 74.2143806 80.8738049 0.19 589
591 3 188.784293 74.673115 80.5994366 0.19 590
592 3 188.377777 75.1133816 80.3621826 0.19 591
593 3 187.940098 75.507259 80.2621712 0.19 592
594 3 187.491784 75.885664 80.2076687 0.19 593
595 3 187.04565 76.0742231 79.9277794 0.19 594
596 3 186.596892 76.3896288 79.7381047 0.19 595
597 3 186.155163 76.7849848 79.4583908 0.19 596
598 3 185.714845 77.1895483 79.1480542 0.19 597
599 3 185.272674 77.5422576 78.8356895 0.19 598
600 3 184.824538 77.7304573 78.5476823 0.19 599
601 3 184.369445 77.8846563 78.366724 0.19 600
602 3 183.919369 78.2044352 78.1559248 0.19 601
603 3 183.464531 78.5459469 78.0438958 0.19 602
604 3 183.418689 78.9100993 77.7373894 0.19 603
605 3 183.30091 79.1289697 77.4190963 0.19 604
606 3 182.976888 79.3216132 77.0959076 0.19 605
607 3 182.57392 79.6257754 76.8152316 0.361377 606
608 3 182.135644 79.8832356 76.6348901 0.19 607
609 3 181.684578 79.9865837 76.3894072 0.19 608
610 3 181.224708 79.9843231 76.2049419 0.19 609
611 3 180.763084 79.9173966 75.9453745 0.19 610
612 3 180.30263 80.0773109 75.7550734 0.19 611
613 3 179.843403 80.2563954 75.4613068 0.19 612
614 3 179.385398 80.5804058 75.1433514 0.19 613
615 3 183.544456 78.8875175 78.3021766 0.19 603
616 3 183.713926 79.2610693 78.460089 0.19 615
617 3 183.669746 79.5889528 78.5976641 0.19 616
618 3 183.361746 79.7926417 78.8198981 0.19 617
619 3 182.960991 79.8092359 79.0338641 0.19 618
620 3 182.552149 79.7955006 79.1704867 0.19 619
621 3 182.191445 79.7786917 79.4124899 0.19 620
622 3 182.002791 79.8828902 79.7190233 0.19 621
623 3 181.811095 79.8997576 80.0339866 0.19 622
624 3 181.446546 79.9462171 80.3410772 0.19 623
625 3 181.022534 79.795074 80.6302899 0.19 624
626 3 180.598696 79.4336199 80.9057325 0.19 625
627 3 180.24191 79.0561038 81.1881886 0.19 626
628 3 180.086413 78.8443424 81.5034994 0.19 627
629 3 179.997917 78.6879048 81.8304273 0.19 628
630 3 187.063534 75.4576052 80.4812107 0.19 594
631 3 186.705452 75.1544395 80.7713846 0.19 630
632 3 186.550613 74.8220469 81.0768242 0.19 631
633 3 186.47657 74.639959 81.4012575 0.19 632
634 3 186.433507 74.5301957 81.7348229 0.19 633
635 3 186.402795 74.48683 82.0756437 0.19 634
636 3 186.378403 74.5702839 82.4278732 0.19 635
637 3 186.35339 74.5600718 82.7742662 0.19 636
638 3 194.796253 71.8007242 80.8878031 0.19 578
639 3 195.26739 72.0453929 80.8079739 0.19 638
640 3 195.740175 72.3550665 80.7006312 0.19 639
641 3 196.197067 72.5028066 80.7137722 0.19 640
642 3 196.636138 72.6071161 80.8222512 0.19 641
643 3 197.038182 72.743483 81.0966608 0.19 642
644 3 197.3632 72.7286417 81.4175127 0.19 643
645 3 197.505648 72.6280253 81.7426875 0.19 644
646 3 197.63499 72.4488306 82.0710543 0.19 645
647 3 197.907948 72.1196643 82.403113 0.19 646
648 3 197.19434 70.3450108 82.9723795 0.437729 575
649 3 197.744614 70.5172549 83.1877885 0.358342 648
650 3 198.238078 70.6017446 83.2856918 0.419993 649
651 3 198.718923 70.6570877 83.327069 0.439853 650
652 3 199.218902 70.7127042 83.316824 0.500694 651
653 3 199.789477 70.7985634 83.2087671 0.504678 652
654 3 200.553434 70.9751785 82.8608905 0.506638 653
655 3 200.627958 70.6284205 82.5417238 0.19 654
656 3 200.751873 70.2212877 82.2656669 0.19 655
657 3 201.056415 69.7423204 81.7900391 0.19 656
658 3 201.253592 72.6543004 80.3726732 0 657
659 3 200.836237 72.7254132 80.4993457 0.19 658
660 3 200.47625 72.9987847 80.4727902 0.19 659
661 3 200.228999 73.2704004 80.5935845 0.19 660
662 3 199.862337 73.5224815 80.6311204 0.19 661
663 3 199.45174 73.6358874 80.6303713 0.19 662
664 3 200.957198 70.8595834 83.3043788 0.501419 654
665 3 201.384 70.8218838 83.4925589 0.49093 664
666 3 201.819879 70.8015698 83.5752801 0.409082 665
667 3 202.259706 70.7555309 83.5986083 0.3462 666
668 3 202.703242 70.6153015 83.5499412 0.471232 667
669 3 203.162415 70.6117306 83.3775562 0.506644 668
670 3 195.441679 70.1480432 82.8382829 0.506667 575
671 3 194.757129 70.0722828 82.9689303 0.501459 670
672 3 194.209923 70.0654705 83.0507121 0.506667 671
673 3 193.710157 70.1535236 83.2011672 0.404103 672
674 3 193.235317 70.1622403 83.236768 0.460784 673
675 3 192.769306 70.1340542 83.2283883 0.475518 674
676 3 192.305746 70.075925 83.2031237 0.456121 675
677 3 191.841844 69.9661829 83.1712102 0.395708 676
678 3 191.37557 69.7326058 83.136239 0.423749 677
679 3 190.908139 69.5847935 83.1305735 0.505452 678
680 3 190.436132 69.416057 83.183957 0.258176 679
681 3 189.973508 69.20353 83.0452521 0.19 680
682 3 189.507112 69.0806677 82.9822589 0.480481 681
683 3 189.03736 68.9703784 82.9670679 0.480495 682
684 3 188.562127 68.8091579 83.0199803 0.456024 683
685 3 188.094579 68.5868252 82.8892226 0.506664 684
686 3 187.622569 68.4374495 82.8502776 0.504704 685
687 3 187.144665 68.2633419 82.899605 0.558621 686
688 3 186.673263 68.045459 82.7813903 0.563977 687
689 3 186.197453 67.930236 82.7831549 0.506667 688
690 3 185.714441 67.8584686 82.9424476 0.506667 689
691 3 185.234018 67.918098 83.1133177 0.450173 690
692 3 184.759085 67.9129171 83.1304239 0.480261 691
693 3 184.288275 67.8955369 83.0466415 0.494357 692
694 3 183.805701 67.8049785 83.1580229 0.506661 693
695 3 183.035753 67.4772334 82.9488649 0.381774 694
696 3 182.438578 67.2595834 82.9763775 0.501644 695
697 3 181.914046 67.1028917 82.9617174 0.471935 696
698 3 181.414567 66.9156343 82.9278477 0.368336 697
699 3 180.917193 66.5756948 82.8788454 0.506661 698
700 3 180.481861 66.9671363 82.7658518 0.506667 699
701 3 180.072723 67.3921668 82.5517816 0.19 700
702 3 179.719752 67.8143151 82.3796096 0.19 701
703 3 179.506796 68.1937768 82.4341466 0.19 702
704 3 179.221082 68.5872249 82.3999079 0.435114 703
705 3 179.011878 68.9254728 82.6005473 0.423245 704
706 3 178.670867 69.2241051 82.8666692 0.506609 705
707 3 179.045381 69.7736173 82.6582506 0.336359 706
708 3 179.283183 70.2796511 82.521057 0.19 707
709 3 179.604351 70.8241399 82.2914572 0.389817 708
710 3 179.822604 71.3649291 82.0159134 0.19 709
711 3 179.650629 71.8599703 81.692038 0.401479 710
712 3 179.348742 72.3405015 81.3520692 0.19 711
713 3 179.650627 72.1628644 81.0193009 0.304521 712
714 3 179.780943 72.0697569 80.6783224 0.506665 713
715 3 179.848299 71.8657144 80.3264591 0.501955 714
716 3 179.915484 71.666498 79.9762136 0.19 715
717 3 180.046905 71.5931632 79.6403819 0.19 716
718 3 180.354801 71.4708469 79.3180048 0.19 717
719 3 180.67317 71.4362337 79.0037959 0.19 718
720 3 180.827836 71.2910975 78.6724636 0.19 719
721 3 180.971674 71.2092839 78.3505381 0.19 720
722 3 181.22963 71.0067778 78.045934 0.19 721
723 3 181.38424 70.7375025 77.765588 0.19 722
724 3 181.590421 70.4514265 77.5825495 0.19 723
725 3 181.596231 70.2204155 77.2964298 0.19 724
726 3 181.408093 70.1332851 76.9730298 0.19 725
727 3 181.298207 70.0661523 76.657428 0.19 726
728 3 181.139705 69.8497537 76.3580019 0.19 727
729 3 180.777608 69.5890353 76.1234533 0.19 728
730 3 180.336125 69.4138962 76.1110244 0.19 729
731 3 179.871437 69.3194876 76.0306396 0.19 730
732 3 179.40081 69.2800462 75.8467426 0.19 731
733 3 178.921994 69.2239215 75.7434579 0.19 732
734 3 178.44023 69.1643996 75.6629421 0.19 733
735 3 177.958048 69.111378 75.5703263 0.434173 734
736 3 177.477926 69.0812437 75.4188841 0.49681 735
737 3 176.993811 69.0126744 75.4273182 0.19 736
738 3 176.519058 69.0074416 75.326658 0.19 737
739 3 176.055432 69.0293626 75.3874509 0.19 738
740 3 175.636973 69.2705126 75.3924622 0.19 739
741 3 175.303315 69.608931 75.3711826 0.19 740
742 3 175.178486 70.0181399 75.3276464 0.19 741
743 3 175.108104 70.4744903 75.1961786 0.19 742
744 3 174.986032 70.9011535 75.1487764 0.19 743
745 3 175.147689 71.3566478 75.1644008 0.19 744
746 3 175.241058 71.7991493 75.1865428 0.19 745
747 3 175.332436 72.2392835 75.2138883 0.19 746
748 3 175.48643 72.6854242 75.2500226 0.19 747
749 3 175.830638 73.1519674 75.306939 0.19 748
750 3 176.202116 73.6133286 75.3667028 0.19 749
751 3 176.468839 74.041178 75.4136137 0.19 750
752 3 176.875419 74.4348807 75.4688514 0.19 751
753 3 177.329126 74.701974 75.5111441 0.19 752
754 3 177.806351 75.0511993 75.532589 0.19 753
755 3 178.28907 75.3488698 75.4781623 0.19 754
756 3 178.77445 75.7343406 75.56727 0.19 755
757 3 179.255168 76.1136176 75.8121202 0.506597 756
758 3 178.951557 72.6767668 81.4623269 0.19 712
759 3 178.609922 72.9856061 81.6994875 0.19 758
760 3 178.452852 73.3109697 81.977347 0.19 759
761 3 178.327582 73.6560435 82.204862 0.19 760
762 3 178.113804 74.0443815 82.2390721 0.19 761
763 3 178.025255 74.3931748 82.4750619 0.19 762
764 3 177.978275 74.728618 82.7788835 0.19 763
765 3 178.194874 69.1399692 82.9030594 0.19 706
766 3 177.714831 69.0360973 83.0172809 0.19 765
767 3 177.241962 68.9764388 83.0173434 0.19 766
768 3 176.774959 68.9665228 82.9435039 0.19 767
769 3 176.299197 68.9584315 83.1101399 0.19 768
770 3 175.830046 69.1127377 83.3767825 0.19 769
771 3 175.364593 69.3219268 83.6773399 0.19 770
772 3 174.907344 69.3919867 83.555009 0.19 771
773 3 174.461912 69.5968992 83.3506785 0.19 772
774 3 174.005798 69.6682161 83.2281086 0.19 773
775 3 173.117799 70.0827503 82.8184974 0.506661 774
776 3 172.667807 70.1255483 82.4279201 0.506609 775
777 3 172.979186 70.3695574 82.1098343 0.19 776
778 3 173.118643 70.6922976 81.7824759 0.395228 777
779 3 173.181355 70.8779646 81.4438072 0.462743 778
780 3 173.214314 71.0094376 81.1012958 0.478928 779
781 3 173.235225 71.1155366 80.7576831 0.486186 780
782 3 173.250408 71.199954 80.4136762 0.472207 781
783 3 173.261003 71.2450491 80.0686179 0.19 782
784 3 173.264123 71.194231 79.7198089 0.19 783
785 3 173.27772 71.3301493 79.3823043 0.19 784
786 3 173.30308 71.6874761 79.0593253 0.19 785
787 3 173.325769 72.0876502 78.7450749 0.19 786
788 3 173.330011 72.3950287 78.441025 0.19 787
789 3 173.309432 72.8158763 78.1805692 0.19 788
790 3 173.206634 73.235089 78.0162723 0.19 789
791 3 172.892337 73.6374579 77.7597636 0.19 790
792 3 172.490497 73.9438757 77.5146998 0.19 791
793 3 172.040193 73.9752133 77.3971107 0.19 792
794 3 171.56545 73.8131733 77.3397876 0.19 793
795 3 171.094862 73.7855668 77.3587566 0.19 794
796 3 170.637196 74.0189311 77.1856032 0.19 795
797 3 172.229622 70.4825412 82.421555 0.19 776
798 3 171.79115 70.8220154 82.4282647 0.19 797
799 3 171.349145 71.1045325 82.4755766 0.19 798
800 3 170.895557 71.231065 82.632679 0.19 799
801 3 170.453535 71.489684 82.7472472 0.19 800
802 3 170.012281 71.7547479 82.9556114 0.19 801
803 3 169.572627 72.0103441 83.1361316 0.19 802
804 3 169.13373 72.2297778 83.1382578 0.19 803
805 3 168.681638 72.2410369 82.9874299 0.19 804
806 3 168.243251 72.4441679 82.9439399 0.19 805
807 3 167.805621 72.6478747 82.9881478 0.19 806
808 3 167.36258 72.7671415 82.8343202 0.19 807
809 3 166.917963 72.8605998 82.7240851 0.19 808
810 3 166.482105 73.0695151 82.58685 0.19 809
811 3 166.039297 73.1995517 82.3116779 0.19 810
812 3 165.595346 73.3150438 82.0188592 0.19 811
813 3 165.157746 73.4644382 81.8105896 0.19 812
814 3 164.742447 73.8402717 81.5178431 0.19 813
815 3 164.352756 74.2947724 81.2316727 0.19 814
816 3 164.020305 74.7540203 81.0505506 0.19 815
817 3 163.831378 75.2564102 80.82419 0.19 816
818 3 163.568776 75.7339195 80.6711129 0.19 817
819 3 163.388855 76.2387149 80.4700928 0.19 818
820 3 163.086302 76.7030884 80.3639084 0.19 819
821 3 162.777574 77.1619298 80.2785775 0.19 820
822 3 162.571209 77.641672 80.1614209 0.19 821
823 3 162.230322 78.1601749 79.8865346 0.19 822
824 3 161.838379 78.6867286 79.5630789 0.19 823
825 3 161.427543 79.1957122 79.2491944 0.19 824
826 3 161.010329 79.6418541 79.0092927 0.19 825
827 3 160.591413 79.9157512 78.9776134 0.19 826
828 3 160.150528 79.9637599 78.8023111 0.19 827
829 3 159.69521 79.7426153 78.6914365 0.19 828
830 3 173.436363 69.9689753 83.7730298 0.432034 774
831 3 173.212187 70.0355059 84.1977837 0.39766 830
832 3 173.124423 70.0384207 84.5727149 0.456702 831
833 3 173.102544 70.0862059 84.9178346 0.468914 832
834 3 173.141892 70.3325263 85.2225285 0.425681 833
835 3 173.269997 70.69334 85.4133683 0.315819 834
836 3 173.585529 71.0927039 85.6598779 0.19 835
837 3 173.932569 71.5396938 85.7897012 0.19 836
838 3 174.172291 71.9873568 85.8695382 0.19 837
839 3 174.519518 72.449457 85.957338 0.19 838
840 3 174.839493 72.8976429 86.0764936 0.19 839
841 3 174.973232 73.2928738 86.2804076 0.19 840
842 3 175.050398 73.7054462 86.3936252 0.19 841
843 3 175.690845 69.7687957 83.8159841 0.19 771
844 3 175.849779 70.1663776 84.029263 0.19 843
845 3 175.996653 70.585669 84.1548957 0.19 844
846 3 176.25595 71.0153003 84.2942107 0.19 845
847 3 176.400348 71.3943901 84.5203165 0.19 846
848 3 176.57269 71.7770264 84.6825231 0.19 847
849 3 176.924825 72.1169554 84.9185088 0.19 848
850 3 177.346021 72.3718341 85.0439593 0.19 849
851 3 177.795455 72.7392357 85.1413257 0.19 850
852 3 180.414105 66.0211213 83.0473651 0.50182 699
853 3 179.921442 65.506921 83.1043904 0.472042 852
854 3 179.4464 65.0163059 83.1701355 0.421148 853
855 3 179.01674 64.5582128 83.3734581 0.329324 854
856 3 178.727077 64.2803478 83.6340025 0.38918 855
857 3 178.306723 64.0095224 83.8652172 0.315368 856
858 3 177.837345 63.652132 83.9870367 0.368796 857
859 3 177.358783 63.3554138 84.1832089 0.397619 858
860 3 176.896473 63.0020208 84.3372649 0.36036 859
861 3 176.501227 62.7453501 84.6648241 0.411666 860
862 3 176.284014 62.509561 85.1805662 0.506667 861
863 3 175.473867 62.1845744 85.2436333 0.506667 862
864 3 174.858079 62.118702 85.4687155 0.500732 863
865 3 174.297513 61.9944562 85.7397517 0.506667 864
866 3 173.783844 61.5249869 85.5445669 0.50662 865
867 3 173.274886 61.0959727 85.2178569 0.459173 866
868 3 172.765807 60.6804766 84.8484487 0.506644 867
869 3 172.998852 60.3607673 84.5939471 0.19 868
870 3 172.993704 59.9745751 84.4239769 0.19 869
871 3 172.780704 59.5708723 84.1930677 0.19 870
872 3 172.657889 59.1481929 84.0792582 0.19 871
873 3 172.540382 58.719019 83.992539 0.19 872
874 3 172.348173 58.2890935 83.8703661 0.19 873
875 3 172.423308 57.9385347 83.6519621 0.19 874
876 3 172.363662 57.5683383 83.450059 0.19 875
877 3 172.127987 57.1352104 83.4279457 0.19 876
878 3 172.0172 56.7159541 83.6217779 0.19 877
879 3 171.976186 56.4329899 83.9055644 0.19 878
880 3 171.981881 56.111064 84.2208363 0.19 879
881 3 172.093152 55.969142 84.5640752 0.19 880
882 3 172.437073 55.9725219 84.9358466 0.19 881
883 3 172.871607 56.1559328 85.3260329 0.19 882
884 3 173.311227 56.3007258 85.716069 0.19 883
885 3 173.709766 56.5823481 86.1113998 0.19 884
886 3 173.948668 56.8801767 86.4953178 0.19 885
887 3 174.252006 57.1672326 86.8754264 0.19 886
888 3 174.410179 57.328733 87.2156673 0.19 887
889 3 174.598156 57.6345041 87.5045797 0.19 888
890 3 174.990201 58.0659732 87.6496245 0.19 889
891 3 175.452448 58.5445787 87.7286017 0.19 890
892 3 175.923231 59.0385162 87.7542807 0.19 891
893 3 176.351653 59.5311037 87.6869496 0.19 892
894 3 176.646782 60.0042669 87.3945397 0.19 893
895 3 177.05959 60.3883395 86.9120489 0.19 894
896 3 177.194131 59.9600205 86.9727447 0.19 895
897 3 177.489655 59.5367003 87.1213941 0.19 896
898 3 177.790932 59.158881 87.1444014 0.19 897
899 3 177.926237 58.8022609 87.0565787 0.19 898
900 3 178.05188 58.5414543 86.7978756 0.19 899
901 3 178.296606 58.4377565 86.4893005 0.19 900
902 3 178.388508 58.1992763 86.1387119 0.19 901
903 3 178.422694 57.9100014 85.7733622 0.19 902
904 3 178.437149 57.6034855 85.4040985 0.19 903
905 3 176.767775 61.1072072 86.557111 0.262186 895
906 3 176.607002 61.6472373 86.1824027 0.31741 905
907 3 176.368844 62.0060294 85.740675 0.314555 906
908 3 176.284014 62.509561 85.1805662 0.506667 907
909 3 176.79496 63.1610487 85.5918053 0.19 908
910 3 177.29106 63.6281297 85.974541 0.19 909
911 3 177.77967 63.9789973 86.2938521 0.19 910
912 3 178.263852 64.1672743 86.4501061 0.19 911
913 3 178.746551 64.3089177 86.5623333 0.19 912
914 3 179.228393 64.4730575 86.7059035 0.19 913
915 3 179.708411 64.7511577 86.9879538 0.506577 914
916 3 180.200712 64.9615571 86.8952056 0.19 915
917 3 180.683095 65.2031958 87.0289327 0.19 916
918 3 181.162636 65.3279887 87.102011 0.19 917
919 3 181.640665 65.3923456 87.1508149 0.19 918
920 3 182.116897 65.3928504 87.1874821 0.19 919
921 3 182.589704 65.2632573 87.2120326 0.19 920
922 3 183.065313 65.2310282 87.2420892 0.19 921
923 3 179.795142 64.5360966 87.3445787 0.19 915
924 3 179.988674 64.2129356 87.701713 0.19 923
925 3 180.039302 63.9238139 88.051786 0.19 924
926 3 180.018619 63.4878169 88.3878575 0.19 925
927 3 179.944578 63.0066704 88.7176048 0.19 926
928 3 179.782103 62.5380148 89.0425651 0.19 927
929 3 179.408665 62.1531612 89.3597587 0.19 928
930 3 178.957963 61.6516656 89.6644613 0.19 929
931 3 172.281754 60.744266 85.1051235 0.319973 868
932 3 171.783961 60.6184185 85.2790139 0.208705 931
933 3 171.279353 60.3587058 85.2286934 0.331267 932
934 3 170.772236 60.1064738 85.3182536 0.36252 933
935 3 170.260655 59.790214 85.3229132 0.383583 934
936 3 169.762349 59.6021989 85.3117357 0.493174 935
937 3 169.265704 59.4259657 85.311404 0.439907 936
938 3 168.759472 59.1563734 85.3596276 0.413359 937
939 3 168.236341 58.7015195 85.1929161 0.30848 938
940 3 167.7006 58.1118367 84.7139293 0.19 939
941 3 167.737152 58.5762187 84.1695792 0.378356 940
942 3 167.735185 58.8557245 83.747453 0.45657 941
943 3 167.676177 59.1213431 83.3721167 0.19 942
944 3 167.485709 59.5310412 83.0140446 0.19 943
945 3 167.393012 60.0165602 82.6731195 0.19 944
946 3 167.24012 60.5172732 82.3297199 0.345036 945
947 3 167.291897 61.0530379 81.9996262 0.19 946
948 3 167.534687 61.6116065 81.675955 0.388137 947
949 3 167.663774 62.1378235 81.3226456 0.19 948
950 3 167.744165 62.6098885 80.9117919 0.19 949
951 3 167.7934 62.9519991 80.359261 0.19 950
952 3 168.238558 62.6602563 80.334681 0.19 951
953 3 168.695052 62.4531684 80.2679918 0.19 952
954 3 169.180334 62.4959876 80.0741203 0.19 953
955 3 169.679498 62.6582335 79.8650712 0.19 954
956 3 170.190106 62.9290692 79.7360573 0.19 955
957 3 170.688052 63.0734137 79.5001454 0.19 956
958 3 171.171492 63.062727 79.2253146 0.19 957
959 3 171.665106 63.1495727 78.9576036 0.19 958
960 3 172.159804 63.2474999 78.7299567 0.19 959
961 3 172.647527 63.2817855 78.6138987 0.19 960
962 3 173.125576 63.2167568 78.4537636 0.19 961
963 3 173.606809 63.2495626 78.405421 0.19 962
964 3 174.080641 63.3420693 78.3809544 0.19 963
965 3 174.529474 63.5154449 78.316718 0.244409 964
966 3 174.911214 63.871298 78.1097234 0.280715 965
967 3 175.069562 64.1584404 77.8294058 0.19 966
968 3 175.149626 64.5629384 77.5291016 0.463779 967
969 3 175.184508 64.9546532 77.2219159 0.359014 968
970 3 175.163213 65.1909251 76.9131048 0.438725 969
971 3 175.052636 65.4073811 76.625258 0.19 970
972 3 174.730788 65.7202973 76.400759 0.19 971
973 3 174.322472 65.9799662 76.3678997 0.19 972
974 3 173.876844 66.0826372 76.5183936 0.19 973
975 3 173.44869 66.3011051 76.7163561 0.19 974
976 3 173.07384 66.589269 76.8515569 0.19 975
977 3 172.838584 66.9694648 76.7490382 0.19 976
978 3 172.463733 67.2864593 76.6193756 0.19 977
979 3 172.021435 67.3880085 76.6917077 0.19 978
980 3 171.564347 67.5418185 76.7495693 0.19 979
981 3 171.087093 67.5296146 76.8772055 0.19 980
982 3 170.604602 67.5034939 76.9116314 0.19 981
983 3 170.122666 67.5000939 76.9322752 0.19 982
984 3 169.649057 67.5780253 77.0053289 0.19 983
985 3 169.159947 67.5387731 76.8911584 0.19 984
986 3 168.653771 67.2995606 76.861148 0.19 985
987 3 168.156927 67.1195484 76.9499976 0.19 986
988 3 167.660955 66.9794654 76.9504225 0.19 987
989 3 167.158778 66.7962792 76.9074067 0.19 988
990 3 166.636533 66.4425805 76.8225776 0.19 989
991 3 166.106839 66.0630465 76.6726925 0.19 990
992 3 165.576877 65.777202 76.3688175 0.19 991
993 3 165.063497 65.6942347 76.0130414 0.19 992
994 3 164.55439 65.6803609 75.6395277 0.19 993
995 3 164.584083 65.7651819 75.3007788 0.19 994
996 3 164.655848 65.8291136 74.9690486 0.19 995
997 3 164.854857 65.8301367 74.6564431 0.19 996
998 3 164.897505 65.612793 74.3449606 0.19 997
999 3 164.88392 65.300203 74.0774967 0.19 998
1000 3 164.855657 64.920451 73.9381689 0.19 999
1001 3 164.790521 64.5418781 73.7345205 0.19 1000
1002 3 164.713307 64.1266943 73.6770931 0.19 1001
1003 3 164.588402 63.7064649 73.7186815 0.19 1002
1004 3 164.332449 63.3072665 73.9109912 0.19 1003
1005 3 164.226726 63.1359119 74.1691443 0.19 1004
1006 3 164.160295 63.1258057 74.4147481 0.19 1005
1007 3 164.06143 63.3712197 74.5560178 0.19 1006
1008 3 164.276372 63.8302203 74.4305427 0.19 1007
1009 3 164.484198 64.3555934 74.1941503 0.19 1008
1010 3 164.855657 64.920451 73.9381689 0.19 1009
1011 3 164.011589 65.0870733 75.7065036 0.19 994
1012 3 163.455001 64.5034805 75.5567562 0.19 1011
1013 3 162.869794 63.8441056 75.1014224 0.19 1012
1014 3 162.839607 64.055955 74.852005 0.19 1013
1015 3 162.744027 63.9255858 74.6845436 0.19 1014
1016 3 162.548566 63.6648959 74.7874039 0.19 1015
1017 3 162.583166 63.6180549 74.9775332 0.19 1016
1018 3 162.869794 63.8441056 75.1014224 0.19 1017
1019 3 167.161754 63.5821419 80.3027792 0.19 951
1020 3 166.767656 64.090722 80.2255167 0.19 1019
1021 3 166.638394 64.4964603 80.4163701 0.19 1020
1022 3 166.596678 64.8675742 80.6972532 0.19 1021
1023 3 166.580985 65.366498 80.4881476 0.19 1022
1024 3 166.492688 65.8148285 80.4001412 0.19 1023
1025 3 166.194538 66.2181233 80.3259811 0.19 1024
1026 3 165.814327 66.5930277 80.2094241 0.19 1025
1027 3 165.394832 66.9247323 79.9519063 0.19 1026
1028 3 164.938474 67.0447142 79.6672857 0.19 1027
1029 3 164.463639 67.0164373 79.4613573 0.19 1028
1030 3 163.9671 66.8613597 79.1655225 0.19 1029
1031 3 163.4816 66.8138616 78.8923153 0.19 1030
1032 3 163.004182 66.7670631 78.760556 0.19 1031
1033 3 162.53057 66.7211999 78.6763015 0.19 1032
1034 3 166.290776 64.844798 81.0292754 0.19 1022
1035 3 166.160844 64.9654738 81.3794813 0.19 1034
1036 3 166.031084 65.0144607 81.7256886 0.19 1035
1037 3 165.780315 65.1492866 82.0622081 0.19 1036
1038 3 165.585101 65.2270077 82.3867784 0.19 1037
1039 3 165.259812 65.4349569 82.6705749 0.19 1038
1040 3 164.903688 65.7030983 82.8558245 0.19 1039
1041 3 164.572602 65.909152 83.1403142 0.19 1040
1042 3 164.352648 65.9770297 83.4657331 0.19 1041
1043 3 164.032507 66.0857398 83.8012262 0.19 1042
1044 3 163.707037 66.061811 84.1375373 0.19 1043
1045 3 163.515054 66.0445841 84.485753 0.19 1044
1046 3 163.273251 66.1289149 84.835935 0.19 1045
1047 3 163.148122 66.1150321 85.1909652 0.19 1046
1048 3 167.301841 57.7063691 84.397144 0.19 940
1049 3 167.02058 57.2916073 84.1774287 0.19 1048
1050 3 166.622268 56.8878324 83.8627981 0.19 1049
1051 3 166.44163 56.794744 83.5276359 0.19 1050
1052 3 166.068018 56.5030705 83.2014735 0.19 1051
1053 3 165.64424 56.114074 82.9654953 0.19 1052
1054 3 165.272711 55.7350571 82.6490689 0.19 1053
1055 3 165.094258 55.3761212 82.3414596 0.19 1054
1056 3 164.962279 55.0061906 82.099165 0.19 1055
1057 3 164.775623 54.5839535 82.0414798 0.19 1056
1058 3 164.388057 54.1199129 82.1337018 0.19 1057
1059 3 163.935896 53.7424081 82.1957865 0.19 1058
1060 3 163.474217 53.5586419 82.3548939 0.19 1059
1061 3 163.017021 53.5393932 82.4746545 0.19 1060
1062 3 162.547184 53.3915035 82.3520876 0.19 1061
1063 3 162.085593 53.3441029 82.2649788 0.19 1062
1064 3 161.632378 53.3987966 82.1645007 0.19 1063
1065 3 161.192618 53.5607397 82.3241987 0.19 1064
1066 3 160.757629 53.7115888 82.5797248 0.19 1065
1067 3 160.31747 53.7192961 82.8591418 0.19 1066
1068 3 159.634548 54.2977855 82.6416492 0.19 1067
1069 3 159.109496 54.5941205 82.5576177 0.19 1068
1070 3 158.660082 54.940422 82.556676 0.19 1069
1071 3 158.245459 55.2922279 82.6420713 0.19 1070
1072 3 157.850549 55.7047331 82.5620823 0.19 1071
1073 3 157.485515 56.0982586 82.5787641 0.19 1072
1074 3 157.182716 56.4677005 82.7107679 0.19 1073
1075 3 157.02668 56.8790632 82.7491622 0.19 1074
1076 3 156.81724 57.3119549 82.701512 0.19 1075
1077 3 156.733881 57.7960379 82.5201706 0.19 1076
1078 3 160.083916 54.1218197 83.4268644 0.19 1067
1079 3 160.001219 54.3115666 83.8650064 0.19 1078
1080 3 159.980238 54.5719747 84.27098 0.19 1079
1081 3 160.245513 55.0649398 84.0785473 0.19 1080
1082 3 160.298701 55.4925151 83.966854 0.19 1081
1083 3 160.153428 55.756305 84.1343143 0.19 1082
1084 3 160.068438 55.8284508 84.4096517 0.19 1083
1085 3 159.956011 55.8778812 84.7255367 0.19 1084
1086 3 159.701779 56.050535 85.0554411 0.19 1085
1087 3 160.15084 56.0402034 85.3314245 0.380596 1086
1088 3 160.602284 56.0784641 85.5052309 0.458618 1087
1089 3 161.061942 56.1646282 85.7148645 0.19 1088
1090 3 161.538866 56.4394513 85.7889842 0.19 1089
1091 3 162.017341 56.7082157 85.7284185 0.19 1090
1092 3 162.525224 57.0995015 85.7812055 0.19 1091
1093 3 163.068081 57.5276194 85.9285801 0.19 1092
1094 3 163.685721 58.0405104 85.8983281 0.19 1093
1095 3 164.492764 58.6730029 85.5868114 0.506655 1094
1096 3 164.549858 59.1914391 85.2677156 0.19 1095
1097 3 164.606611 59.6909537 84.9458922 0.19 1096
1098 3 164.657235 60.1285463 84.6185672 0.19 1097
1099 3 164.687764 60.3968481 84.2791104 0.19 1098
1100 3 164.717617 60.6566773 83.9388919 0.19 1099
1101 3 164.765795 61.0606951 83.6074074 0.19 1100
1102 3 164.931961 58.471443 85.5056447 0.377404 1095
1103 3 165.397024 58.449013 85.3393875 0.491218 1102
1104 3 165.87466 58.4215899 85.2332644 0.19 1103
1105 3 166.370884 58.3020436 85.0439494 0.19 1104
1106 3 166.946111 58.240118 84.9234703 0.409881 1105
1107 3 167.7006 58.1118367 84.7139293 0.19 1106
1108 3 163.789353 58.966246 85.7440401 0.19 1095
1109 3 163.271205 59.3321064 85.7496795 0.19 1108
1110 3 162.825009 59.7517479 85.6105243 0.19 1109
1111 3 162.408262 60.2603768 85.1884977 0.19 1110
1112 3 161.997323 60.768621 84.8361269 0.19 1111
1113 3 161.968261 60.9014474 84.4878215 0.19 1112
1114 3 161.887512 61.075396 84.1443784 0.19 1113
1115 3 161.668871 61.3582577 83.8134022 0.19 1114
1116 3 161.485921 61.5327225 83.5195047 0.19 1115
1117 3 161.151048 61.665652 83.3207157 0.19 1116
1118 3 160.782216 61.8286063 83.403326 0.19 1117
1119 3 160.409183 61.8952906 83.5037578 0.19 1118
1120 3 160.110406 61.9749928 83.7554179 0.19 1119
1121 3 159.97822 61.854427 84.0621034 0.19 1120
1122 3 159.940957 61.961045 84.4069071 0.19 1121
1123 3 160.346436 61.5541028 84.9940749 0.19 1122
1124 3 160.775075 61.3548935 85.4605931 0.19 1123
1125 3 161.211764 61.226004 85.8875388 0.506597 1124
1126 3 161.604532 60.8332793 85.8888741 0.506609 1125
1127 3 162.408262 60.2603768 85.1884977 0.19 1126
1128 3 161.109892 61.5496038 86.2447362 0.19 1125
1129 3 160.854429 61.8639026 86.5732231 0.19 1128
1130 3 160.583188 62.1925942 86.8483025 0.19 1129
1131 3 160.414357 62.571847 86.9912067 0.19 1130
1132 3 160.122891 62.9440112 87.1120041 0.19 1131
1133 3 159.802463 63.2836703 87.3344554 0.19 1132
1134 3 159.517614 63.6352982 87.5279986 0.19 1133
1135 3 159.365927 64.054282 87.532798 0.19 1134
1136 3 159.138248 64.4166313 87.6815473 0.19 1135
1137 3 158.988919 64.7871923 87.7713596 0.19 1136
1138 3 158.714388 65.0978167 87.8643199 0.19 1137
1139 3 158.419543 65.2535951 88.0629644 0.19 1138
1140 3 158.242157 65.549515 88.2422317 0.19 1139
1141 3 158.38131 65.9804418 88.2306939 0.19 1140
1142 3 158.491933 66.3981017 88.3165588 0.19 1141
1143 3 158.63149 66.7775356 88.5635568 0.19 1142
1144 3 158.888782 67.1648028 88.8346298 0.19 1143
1145 3 159.472265 67.6158995 89.0154637 0.19 1144
1146 3 159.916503 68.4498408 88.808639 0.19 1145
1147 3 160.271777 69.0806437 88.6885007 0.19 1146
1148 3 160.412334 69.6489442 88.4878298 0.19 1147
1149 3 160.426618 70.1559523 88.3620972 0.19 1148
1150 3 160.282788 70.6563782 88.174937 0.19 1149
1151 3 160.220313 71.1176535 88.133221 0.19 1150
1152 3 160.133357 71.5453352 88.1873129 0.19 1151
1153 3 159.896136 72.0305676 88.0147218 0.19 1152
1154 3 159.136725 68.2487374 89.7485979 0.506597 1145
1155 3 159.136019 68.1376843 90.1169242 0.506655 1154
1156 3 159.512467 67.6855912 90.6417243 0.19 1155
1157 3 159.886704 67.4130107 90.9352221 0.19 1156
1158 3 160.204493 67.0100339 91.2542785 0.19 1157
1159 3 160.402017 66.5833509 91.5347618 0.19 1158
1160 3 160.723061 66.2486192 91.713974 0.19 1159
1161 3 161.107013 66.0675435 91.9622629 0.19 1160
1162 3 161.505721 65.9216741 92.1262351 0.19 1161
1163 3 161.885317 65.7257574 91.9683024 0.19 1162
1164 3 162.242219 65.5721536 91.6897548 0.19 1163
1165 3 162.546766 65.5949036 91.3710487 0.19 1164
1166 3 162.665776 65.6679351 91.0235101 0.19 1165
1167 3 162.715502 65.7603519 90.6650703 0.19 1166
1168 3 162.742536 65.8599974 90.302956 0.19 1167
1169 3 158.635063 68.5291144 90.6899166 0.19 1155
1170 3 158.391746 68.7107325 91.1372864 0.452255 1169
1171 3 158.157114 68.9726651 91.5350677 0.368073 1170
1172 3 158.066715 69.2713285 91.9292899 0.19 1171
1173 3 158.107285 69.8296716 91.5704769 0.506615 1172
1174 3 158.158492 70.1655605 91.9592753 0.506609 1173
1175 3 157.537118 70.6604142 91.6266502 0.19 1174
1176 3 157.095181 71.1451718 91.3973379 0.19 1175
1177 3 156.772311 71.5577093 91.4468895 0.19 1176
1178 3 156.61165 71.9919016 91.4759439 0.19 1177
1179 3 156.407617 72.4250432 91.5035582 0.19 1178
1180 3 156.329774 72.8523253 91.5863659 0.19 1179
1181 3 156.257239 73.2404696 91.7991451 0.19 1180
1182 3 156.063672 73.6355707 91.9653824 0.19 1181
1183 3 155.9145 74.1095065 91.8969959 0.19 1182
1184 3 155.632148 74.5531136 91.9004414 0.19 1183
1185 3 155.308717 74.9617039 92.0093569 0.19 1184
1186 3 154.976315 75.4150609 91.9761349 0.19 1185
1187 3 154.672071 75.914351 91.7947491 0.19 1186
1188 3 154.481446 76.3815682 91.6974727 0.19 1187
1189 3 154.174139 76.814294 91.5781517 0.19 1188
1190 3 153.813492 77.1898409 91.3423237 0.19 1189
1191 3 153.430474 77.304683 91.1641436 0.19 1190
1192 3 153.072975 77.1647264 91.2842605 0.19 1191
1193 3 152.766842 76.7681585 91.4673421 0.19 1192
1194 3 152.626895 76.3216888 91.5530641 0.19 1193
1195 3 152.55465 75.8454244 91.6400104 0.19 1194
1196 3 152.520772 75.3298233 91.8276842 0.19 1195
1197 3 152.510726 74.846439 91.9290337 0.19 1196
1198 3 152.558867 74.3762581 92.0579295 0.19 1197
1199 3 152.758297 73.9129969 92.3557914 0.19 1198
1200 3 152.924167 73.566623 92.7113187 0.19 1199
1201 3 153.198664 73.1098473 93.0932894 0.19 1200
1202 3 158.217558 70.3886031 92.725166 0.506643 1174
1203 3 157.853865 70.697889 93.0797281 0.19 1202
1204 3 158.20758 71.203435 93.0014256 0.19 1203
1205 3 158.452442 71.7412071 92.7940513 0.19 1204
1206 3 158.797019 72.2815159 92.6173701 0.19 1205
1207 3 159.130959 72.7644881 92.6289415 0.19 1206
1208 3 159.324979 73.1860201 92.7974667 0.19 1207
1209 3 159.522959 73.6282714 92.9039238 0.19 1208
1210 3 159.460683 74.0454505 93.0134077 0.19 1209
1211 3 159.455186 74.4244785 93.2624138 0.19 1210
1212 3 158.112809 70.3316746 93.4719001 0.356473 1203
1213 3 158.250052 70.1360243 93.8564735 0.434116 1212
1214 3 158.393228 70.0252562 94.2429162 0.342148 1213
1215 3 158.675272 69.9992927 94.6422297 0.374396 1214
1216 3 158.952596 70.1144293 95.0442507 0.291013 1215
1217 3 159.031137 70.1235107 95.426196 0.373171 1216
1218 3 158.979954 70.145864 95.7976969 0.19 1217
1219 3 158.739207 70.3143648 96.1591415 0.19 1218
1220 3 158.42548 70.4954919 96.515001 0.19 1219
1221 3 158.078176 70.5663665 96.8636811 0.19 1220
1222 3 157.746416 70.7340091 97.215464 0.441437 1221
1223 3 157.443476 70.8589056 97.5648361 0.267685 1222
1224 3 157.206862 70.7577639 97.9035687 0.19 1223
1225 3 157.185504 70.462761 98.2331617 0.19 1224
1226 3 157.389132 70.230483 98.5404591 0.19 1225
1227 3 157.601656 69.918881 98.7420105 0.19 1226
1228 3 157.680935 69.6311918 99.033166 0.19 1227
1229 3 157.739712 69.6210041 99.3721666 0.442741 1228
1230 3 157.772401 69.5520783 99.7181214 0.484791 1229
1231 3 157.79633 69.4637026 100.064507 0.506591 1230
1232 3 157.710278 68.7245752 92.1634463 0.19 1172
1233 3 157.457828 68.2161439 92.310743 0.19 1232
1234 3 157.103795 67.6790981 92.5381054 0.19 1233
1235 3 156.709607 67.4211002 92.7407364 0.19 1234
1236 3 156.329611 67.036112 92.8123186 0.19 1235
1237 3 156.046649 66.5956917 92.8889869 0.19 1236
1238 3 156.028366 66.2128654 92.7471405 0.19 1237
1239 3 155.900173 65.8136286 92.60322 0.19 1238
1240 3 155.998052 65.4482904 92.3853439 0.19 1239
1241 3 156.063398 65.0615906 92.2335941 0.19 1240
1242 3 156.208738 64.6948761 92.0299731 0.19 1241
1243 3 156.220942 64.2907794 91.9285308 0.19 1242
1244 3 156.159348 63.8719762 91.8630288 0.19 1243
1245 3 156.0097 63.4452709 91.8047402 0.19 1244
1246 3 156.089027 63.0293701 91.773705 0.19 1245
1247 3 156.105077 62.6106113 91.7376703 0.19 1246
1248 3 157.428664 67.2202273 92.9192491 0.19 1234
1249 3 157.69847 66.8221857 93.2937818 0.19 1248
1250 3 157.802555 66.5947382 93.6573452 0.19 1249
1251 3 157.835107 66.4100897 94.0068578 0.19 1250
1252 3 157.818186 66.1842632 94.3247766 0.19 1251
1253 3 157.723731 65.7927312 94.5617651 0.19 1252
1254 3 157.905288 65.3949661 94.6618932 0.19 1253
1255 3 158.173745 64.9917569 94.7235475 0.19 1254
1256 3 158.426045 64.5763588 94.807499 0.19 1255
1257 3 158.541151 64.1273935 94.9977335 0.19 1256
1258 3 158.663792 63.7089026 95.1657957 0.19 1257
1259 3 158.94466 63.4110672 95.1665181 0.19 1258
1260 3 159.288315 63.32296 95.0078089 0.19 1259
1261 3 159.323533 62.4822124 84.8316541 0.19 1122
1262 3 158.866862 62.9368829 84.9818841 0.19 1261
1263 3 158.492331 63.3737711 85.0113159 0.19 1262
1264 3 158.20356 63.8227298 84.9544486 0.19 1263
1265 3 158.088518 64.2145933 85.1161035 0.50658 1264
1266 3 158.123982 64.725529 84.914587 0.486302 1265
1267 3 158.135447 65.1957069 84.8410732 0.445599 1266
1268 3 158.075933 65.6499065 84.7991873 0.333553 1267
1269 3 157.828328 66.0968635 84.7250261 0.19 1268
1270 3 157.52395 66.5695073 84.5573703 0.19 1269
1271 3 157.237774 67.0100614 84.5013714 0.19 1270
1272 3 157.063092 67.4388956 84.5179414 0.19 1271
1273 3 156.771062 67.834532 84.6077191 0.19 1272
1274 3 156.448242 68.2857622 84.5211013 0.19 1273
1275 3 156.153449 68.7031255 84.5513888 0.19 1274
1276 3 155.969343 69.1930747 84.3922696 0.19 1275
1277 3 155.662721 69.6748498 84.2324066 0.19 1276
1278 3 155.307826 70.199641 83.937167 0.19 1277
1279 3 154.935543 70.7408443 83.5967567 0.50658 1278
1280 3 154.559611 71.0129803 83.7448172 0.19 1279
1281 3 154.185426 71.2390219 83.710386 0.19 1280
1282 3 153.868945 71.6653009 83.4937011 0.19 1281
1283 3 153.681742 72.1577019 83.2617873 0.19 1282
1284 3 153.396708 72.6274134 83.1325148 0.19 1283
1285 3 152.973406 72.6066418 83.1872459 0.19 1284
1286 3 152.555715 72.584623 83.3281549 0.19 1285
1287 3 152.14498 72.6740032 83.3727163 0.19 1286
1288 3 151.755858 72.9786317 83.3959538 0.19 1287
1289 3 151.376359 73.3528546 83.443928 0.19 1288
1290 3 151.002757 73.7190747 83.5856595 0.19 1289
1291 3 150.627749 74.1077309 83.6307498 0.19 1290
1292 3 150.248692 74.4528684 83.6423886 0.19 1291
1293 3 149.85669 74.6447205 83.647531 0.19 1292
1294 3 149.473022 74.8848476 83.6720616 0.343329 1293
1295 3 149.079549 74.9579584 83.7507868 0.19 1294
1296 3 148.682063 75.0610855 83.6313112 0.19 1295
1297 3 148.298185 75.1883188 83.5574856 0.19 1296
1298 3 147.947973 75.4718866 83.4687344 0.19 1297
1299 3 147.646014 75.6239052 83.6200567 0.19 1298
1300 3 147.478688 75.9144594 83.8253903 0.19 1299
1301 3 147.22106 76.2873326 83.9326184 0.506623 1300
1302 3 146.868359 76.4374641 83.668819 0.19 1301
1303 3 146.569097 76.6277001 83.49151 0.19 1302
1304 3 146.415661 77.0502366 83.2245791 0.19 1303
1305 3 146.609931 77.5621647 82.9240183 0.19 1304
1306 3 146.9213 78.1055853 82.6124805 0.19 1305
1307 3 146.995139 76.649126 84.2290883 0.19 1301
1308 3 146.880359 77.0307683 84.4687052 0.19 1307
1309 3 147.092886 77.4749232 84.5314896 0.19 1308
1310 3 147.409033 77.9658704 84.4607898 0.19 1309
1311 3 147.721026 78.4177815 84.5131387 0.19 1310
1312 3 147.904111 78.8156221 84.7218191 0.19 1311
1313 3 153.606718 73.037935 83.3312119 0.19 1284
1314 3 153.544814 73.4961892 83.3366366 0.19 1313
1315 3 153.539938 73.8934669 83.5367822 0.19 1314
1316 3 153.537086 74.2794754 83.772906 0.19 1315
1317 3 153.485398 74.6922731 83.9221498 0.19 1316
1318 3 153.293176 75.0763451 84.1308697 0.19 1317
1319 3 153.146761 75.4841041 84.279345 0.19 1318
1320 3 152.861072 75.8537829 84.513311 0.19 1319
1321 3 152.528174 76.2217589 84.7368524 0.19 1320
1322 3 152.190286 76.621294 84.8414007 0.19 1321
1323 3 151.888378 76.9976568 84.953407 0.19 1322
1324 3 151.697253 77.2735746 85.2037895 0.19 1323
1325 3 151.380168 77.3752812 85.4794602 0.19 1324
1326 3 151.025314 77.5377093 85.7227904 0.19 1325
1327 3 150.640178 77.5883358 85.8330388 0.19 1326
1328 3 150.246973 77.5920683 85.9410039 0.19 1327
1329 3 149.858592 77.5661802 86.1741937 0.19 1328
1330 3 149.479981 77.6138296 86.4262046 0.19 1329
1331 3 149.079591 77.447555 86.5942177 0.19 1330
1332 3 148.697703 77.3747252 86.8743744 0.19 1331
1333 3 148.336223 77.447067 87.2027503 0.19 1332
1334 3 147.968673 77.4008169 87.5453922 0.19 1333
1335 3 147.60162 77.3136518 87.8946924 0.19 1334
1336 3 147.238089 77.2202905 88.2479954 0.19 1335
1337 3 146.880613 77.1471966 88.6048769 0.19 1336
1338 3 146.533885 77.1390589 88.9669849 0.19 1337
1339 3 146.209558 77.3029853 89.3401832 0.19 1338
1340 3 145.876372 77.6036008 89.4590304 0.19 1339
1341 3 145.540955 77.7561083 89.6806337 0.19 1340
1342 3 145.215573 78.0278234 89.8640815 0.37327 1341
1343 3 144.899958 78.2453426 90.1689323 0.465297 1342
1344 3 144.573306 78.2979523 90.5052839 0.506659 1343
1345 3 146.102453 76.7833195 89.6848226 0.19 1339
1346 3 145.911522 76.310616 90.030591 0.19 1345
1347 3 145.845487 75.9737109 90.3870166 0.19 1346
1348 3 145.809535 75.5483269 90.7408378 0.19 1347
1349 3 145.789226 75.1705656 91.098527 0.19 1348
1350 3 145.786774 75.0227947 91.4696235 0.19 1349
1351 3 145.768891 75.0693673 91.8513578 0.19 1350
1352 3 145.632172 75.0235539 92.2237319 0.19 1351
1353 3 145.581474 74.9441167 92.5985487 0.19 1352
1354 3 155.420111 71.1042891 83.9963133 0.19 1279
1355 3 155.897505 71.5887045 84.0367214 0.19 1354
1356 3 156.367956 72.0387711 84.0380027 0.19 1355
1357 3 156.832001 72.4540618 84.0003776 0.19 1356
1358 3 157.280633 72.7606705 83.8483498 0.19 1357
1359 3 157.735812 73.1176892 83.7565644 0.19 1358
1360 3 158.18085 73.390358 83.5965247 0.19 1359
1361 3 158.633054 73.7022771 83.5353798 0.19 1360
1362 3 159.073613 73.8719396 83.475724 0.19 1361
1363 3 159.510257 74.0393707 83.3241722 0.19 1362
1364 3 159.948666 74.2215533 83.2556737 0.19 1363
1365 3 160.390576 74.5696693 83.1672916 0.19 1364
1366 3 160.804849 74.9363977 82.932453 0.19 1365
1367 3 161.137351 75.0740206 82.636967 0.19 1366
1368 3 161.284787 74.9701951 82.3077133 0.19 1367
1369 3 156.276314 71.2600564 83.7504205 0.19 1355
1370 3 156.652971 70.9213467 83.5077545 0.19 1369
1371 3 157.023463 70.5488856 83.3982016 0.19 1370
1372 3 157.372753 70.2021691 83.2862921 0.19 1371
1373 3 157.664294 69.963762 83.035276 0.19 1372
1374 3 157.807369 69.9039027 82.7299684 0.19 1373
1375 3 157.652969 64.088989 85.3908586 0.456473 1265
1376 3 157.219653 63.9804402 85.6180492 0.356039 1375
1377 3 156.787916 63.9175787 85.7041509 0.483875 1376
1378 3 156.357727 63.8650403 85.7704163 0.414685 1377
1379 3 155.930208 63.7966235 85.9183861 0.398675 1378
1380 3 155.505401 63.7749987 85.9771934 0.462725 1379
1381 3 155.087504 63.8015251 86.0417972 0.322447 1380
1382 3 154.687421 63.9245038 86.213125 0.19 1381
1383 3 154.272911 63.954661 86.3185928 0.19 1382
1384 3 153.857706 63.9414246 86.5012301 0.19 1383
1385 3 153.448317 63.9937908 86.6274251 0.19 1384
1386 3 153.061668 64.179924 86.861423 0.19 1385
1387 3 152.727141 63.7008209 86.9272748 0.19 1386
1388 3 152.529384 63.2959429 86.7695407 0.19 1387
1389 3 152.331896 62.8917244 86.6116753 0.19 1388
1390 3 152.414173 62.5292119 86.3613557 0.19 1389
1391 3 152.303874 62.6200855 86.001335 0.19 1390
1392 3 152.092369 62.7013628 85.6325919 0.19 1391
1393 3 152.001386 62.7628823 85.273421 0.19 1392
1394 3 151.948762 62.7626278 84.914719 0.19 1393
1395 3 151.890754 62.5961756 84.5479913 0.19 1394
1396 3 151.412712 62.1520981 84.4814251 0.19 1395
1397 3 150.937173 61.7126501 84.4091355 0.19 1396
1398 3 150.463964 61.2814589 84.3187506 0.19 1397
1399 3 149.992139 60.8675466 84.1791808 0.19 1398
1400 3 149.518888 60.4945359 83.9095881 0.19 1399
1401 3 152.273669 62.439312 84.2247783 0.19 1395
1402 3 152.67871 62.4492723 83.9183445 0.19 1401
1403 3 153.093585 62.5187363 83.6369334 0.19 1402
1404 3 153.51411 62.597124 83.4143913 0.19 1403
1405 3 153.940328 62.6399873 83.3443678 0.19 1404
1406 3 154.367676 62.6717014 83.3232184 0.19 1405
1407 3 154.792352 62.7041027 83.296048 0.19 1406
1408 3 155.207286 62.7484247 83.201985 0.19 1407
1409 3 155.601675 62.7189083 83.2650745 0.19 1408
1410 3 155.935467 62.5618528 83.5155362 0.19 1409
1411 3 156.101927 62.202923 83.8185654 0.19 1410
1412 3 156.321049 61.8310154 84.1521864 0.19 1411
1413 3 156.432354 61.5931891 84.4943733 0.19 1412
1414 3 152.476966 61.9991402 86.691971 0.19 1390
1415 3 152.647065 61.4757282 87.0297834 0.19 1414
1416 3 152.713072 60.9528094 87.3562254 0.19 1415
1417 3 152.799347 60.5934055 87.0977121 0.19 1416
1418 3 153.034329 60.2086661 86.9624337 0.19 1417
1419 3 153.280473 59.829258 86.8119746 0.19 1418
1420 3 153.422623 59.3950746 86.8413067 0.19 1419
1421 3 153.640238 58.994129 86.7670996 0.19 1420
1422 3 153.776238 58.636265 86.5157033 0.19 1421
1423 3 154.026516 58.298568 86.2170125 0.19 1422
1424 3 154.109945 58.1550756 85.9510742 0.19 1423
1425 3 154.334655 58.2033178 85.7993362 0.19 1424
1426 3 154.513133 58.3795165 85.9214053 0.19 1425
1427 3 154.341825 58.505434 86.026311 0.19 1426
1428 3 154.026516 58.298568 86.2170125 0.19 1427
1429 3 152.612922 60.6833084 87.6837977 0.295602 1416
1430 3 152.451901 60.6679225 88.0234138 0.324376 1429
1431 3 152.42733 60.5692631 88.3688267 0.348336 1430
1432 3 152.500327 60.3821245 88.7158838 0.248754 1431
1433 3 152.728973 60.0128089 89.061472 0.19 1432
1434 3 152.953484 59.5953601 89.4008822 0.19 1433
1435 3 153.007896 59.2093384 89.7261804 0.19 1434
1436 3 152.973581 58.975291 90.0556547 0.19 1435
1437 3 152.796303 58.7425574 90.371982 0.19 1436
1438 3 152.740857 58.7952625 90.7247899 0.19 1437
1439 3 152.679756 64.588229 86.6938004 0.19 1386
1440 3 152.295049 64.8783888 86.7255515 0.19 1439
1441 3 151.886784 65.018456 86.6490671 0.19 1440
1442 3 151.47046 65.1584017 86.4269392 0.19 1441
1443 3 151.061051 65.3405907 86.229563 0.19 1442
1444 3 150.680208 65.6471146 86.2500953 0.19 1443
1445 3 150.306366 66.0556218 86.1695256 0.19 1444
1446 3 149.941398 66.4292369 86.2763791 0.19 1445
1447 3 149.576679 66.8080845 86.3387691 0.19 1446
1448 3 149.211373 67.1277921 86.4343122 0.19 1447
1449 3 148.842053 67.2623622 86.6733871 0.387855 1448
1450 3 148.501818 67.4498558 86.9723467 0.451209 1449
1451 3 148.196427 67.5360736 87.2879676 0.398228 1450
1452 3 148.015316 67.7052575 87.6102645 0.347518 1451
1453 3 147.711464 67.7917643 87.8866401 0.339297 1452
1454 3 147.37224 67.9785181 88.0658148 0.308371 1453
1455 3 147.007331 67.9989253 88.3362581 0.19 1454
1456 3 146.636319 67.9656972 88.6378853 0.19 1455
1457 3 146.306197 68.474537 88.4551472 0.19 1456
1458 3 146.00579 68.9294805 88.4545708 0.19 1457
1459 3 145.754379 69.43191 88.2813833 0.19 1458
1460 3 145.65181 69.9171369 88.1205789 0.19 1459
1461 3 145.556658 70.3214585 88.1473293 0.19 1460
1462 3 145.319993 70.6068575 88.3696684 0.19 1461
1463 3 145.020127 70.7058627 88.6518378 0.19 1462
1464 3 146.587322 67.4619332 88.8450333 0.19 1456
1465 3 146.525931 66.9997241 88.9216905 0.19 1464
1466 3 146.444826 66.5534816 88.9670328 0.19 1465
1467 3 146.317317 66.1129238 89.0495226 0.19 1466
1468 3 146.070672 65.6729921 89.2754465 0.19 1467
1469 3 145.890396 65.3078653 89.5671643 0.19 1468
1470 3 145.630867 65.1841852 89.8879616 0.19 1469
1471 3 145.407645 65.2542324 90.231167 0.19 1470
1472 3 145.314161 65.2322258 90.5823552 0.19 1471
1473 3 145.233949 65.1954899 90.9353262 0.19 1472
1474 3 145.063567 65.2066295 91.2852326 0.422102 1473
1475 3 145.000371 65.3496327 91.6525779 0.475354 1474
1476 3 144.899329 65.4381016 92.0142018 0.449508 1475
1477 3 145.023735 65.6329844 92.4019525 0.499323 1476
1478 3 145.023906 65.8276751 92.7809228 0.443141 1477
1479 3 145.203202 65.8631503 93.1648165 0.448333 1478
1480 3 145.324203 65.9012852 93.5449131 0.492414 1479
1481 3 145.480229 66.0799041 93.9394885 0.406286 1480
1482 3 145.739597 66.2518126 94.3442908 0.411036 1481
1483 3 145.883596 66.2874257 94.7290991 0.506655 1482
1484 3 159.308477 56.347797 85.4001395 0.19 1086
1485 3 158.535511 56.9496136 86.0941674 0.19 1484
1486 3 158.876384 56.5048429 86.4350689 0.19 1485
1487 3 159.161504 56.1050124 86.7746869 0.19 1486
1488 3 159.271875 55.832213 87.1112347 0.19 1487
1489 3 159.307776 55.5021083 87.4364619 0.19 1488
1490 3 159.333017 55.2950786 87.7709333 0.19 1489
1491 3 159.001262 55.965726 87.5415049 0.19 1490
1492 3 158.700645 56.4984289 87.0372301 0.19 1491
1493 3 158.535511 56.9496136 86.0941674 0.19 1492
1494 3 158.180107 57.2361864 85.9149757 0.19 1493
1495 3 158.3004 57.3510055 85.9326374 0.19 1494
1496 3 158.535511 56.9496136 86.0941674 0.19 1495
1497 3 158.352452 57.356758 87.120606 0.19 1496
1498 3 158.253889 57.2901162 87.7108573 0.19 1497
1499 3 158.172726 57.1956757 88.1449907 0.19 1498
1500 3 158.015147 57.0658182 88.5105079 0.29433 1499
1501 3 158.039061 56.8848993 88.8628994 0.247851 1500
1502 3 158.253565 56.5569704 89.2086331 0.19 1501
1503 3 158.619736 56.2044149 88.8084371 0.19 1502
1504 3 158.983353 55.81162 88.3610374 0.19 1503
1505 3 159.333017 55.2950786 87.7709333 0.19 1504
1506 3 159.545935 54.8939274 88.3186941 0.19 1505
1507 3 159.546952 54.652332 88.7293576 0.19 1506
1508 3 159.32007 54.4102895 89.0693392 0.19 1507
1509 3 159.055751 54.037809 89.372825 0.19 1508
1510 3 158.932796 53.687942 89.6812974 0.19 1509
1511 3 158.834414 53.5032708 90.0042792 0.19 1510
1512 3 158.638613 53.3743406 90.3227999 0.19 1511
1513 3 158.553863 53.2735682 90.6526049 0.19 1512
1514 3 158.081884 56.6692614 89.5577948 0.218056 1502
1515 3 158.110244 56.5831608 89.9038199 0.19 1514
1516 3 158.348876 56.2936055 90.2465008 0.448517 1515
1517 3 158.62956 55.983 90.5899415 0.316942 1516
1518 3 158.821462 55.8093643 90.939572 0.19 1517
1519 3 159.093938 55.6754651 91.3002231 0.393909 1518
1520 3 159.268617 55.4961367 91.6473384 0.350897 1519
1521 3 159.49777 55.1678661 91.9826839 0.382547 1520
1522 3 159.592014 54.8261968 92.3036245 0.466425 1521
1523 3 159.652605 54.618915 92.6355464 0.506597 1522
1524 3 160.059216 54.1007808 84.5073998 0.19 1080
1525 3 160.249178 53.6776791 84.673211 0.19 1524
1526 3 160.326359 53.2632025 84.9315949 0.19 1525
1527 3 160.389808 52.9550264 85.2346769 0.19 1526
1528 3 160.495441 52.5355654 85.5463672 0.19 1527
1529 3 160.765452 52.0929198 85.8733371 0.19 1528
1530 3 166.889618 56.4174866 84.1899479 0.19 1050
1531 3 167.001003 55.9524795 84.4884735 0.19 1530
1532 3 167.1221 55.5652921 84.7416545 0.19 1531
1533 3 167.385715 54.9733385 84.8599533 0.19 1532
1534 3 167.392234 55.0130276 84.5201136 0.19 1533
1535 3 167.395626 54.9886526 84.1835243 0.19 1534
1536 3 167.388156 54.7709747 83.8555288 0.19 1535
1537 3 167.390097 54.4684572 83.5755139 0.19 1536
1538 3 167.429785 54.1045578 83.4280785 0.19 1537
1539 3 167.584556 53.7459205 83.2907245 0.19 1538
1540 3 167.555915 53.3976815 83.0100557 0.19 1539
1541 3 167.337098 53.0370809 82.6665349 0.19 1540
1542 3 167.21929 52.6946112 82.3171972 0.19 1541
1543 3 167.036084 54.3650702 85.2663779 0.19 1533
1544 3 166.879908 53.8510809 85.4638302 0.19 1543
1545 3 166.794246 53.3437473 85.6802641 0.19 1544
1546 3 166.731955 52.8632399 85.8206989 0.19 1545
1547 3 166.66278 52.3554939 86.0559551 0.19 1546
1548 3 166.550858 51.8376213 86.310644 0.19 1547
1549 3 166.313616 51.3147121 86.5293711 0.19 1548
1550 3 166.210076 50.8364732 86.6659463 0.19 1549
1551 3 166.157775 50.3447634 86.8891126 0.19 1550
1552 3 166.120873 49.8626872 87.1142098 0.19 1551
1553 3 166.074866 49.4208984 87.2593015 0.19 1552
1554 3 165.990199 48.9959703 87.502327 0.19 1553
1555 3 165.789859 48.6738886 87.7803513 0.19 1554
1556 3 165.726033 48.2672662 88.0781892 0.19 1555
1557 3 165.734554 47.8749828 88.3888345 0.19 1556
1558 3 165.820557 47.6090185 88.7191002 0.19 1557
1559 3 166.057031 47.292175 89.0605222 0.19 1558
1560 3 166.220518 47.0746748 89.4037919 0.19 1559
1561 3 166.461952 46.8285347 89.7526462 0.19 1560
1562 3 166.563421 46.7769572 90.105 0.19 1561
1563 3 166.607166 46.5430378 90.4351881 0.410576 1562
1564 3 166.631935 46.3981499 90.771234 0.469786 1563
1565 3 166.649774 46.2868089 91.1094351 0.494197 1564
1566 3 166.665603 46.1867998 91.4481977 0.506591 1565
1567 3 173.880583 62.2600054 86.0732122 0.451096 865
1568 3 173.520761 62.5390578 86.3973846 0.19 1567
1569 3 173.326274 62.8564903 86.6910834 0.353881 1568
1570 3 173.086486 63.2016225 86.8645098 0.343647 1569
1571 3 173.005915 63.5551122 87.1006479 0.460517 1570
1572 3 172.986647 63.9415304 87.2513083 0.499079 1571
1573 3 172.973617 64.3100755 87.4402124 0.335694 1572
1574 3 172.937986 64.7007942 87.4706155 0.19 1573
1575 3 172.789788 64.9589544 87.7056505 0.19 1574
1576 3 172.838631 65.0842732 88.0314166 0.19 1575
1577 3 172.680548 65.2407743 88.3771337 0.426219 1576
1578 3 172.613271 65.3258755 88.7377255 0.477723 1577
1579 3 172.588051 65.5330756 89.1122974 0.506655 1578
1580 3 171.845895 64.9270734 89.397302 0.309555 1579
1581 3 171.352889 64.3994173 89.7030544 0.243206 1580
1582 3 171.138938 64.0368282 90.0365681 0.19 1581
1583 3 171.005766 63.5838557 90.3691978 0.50658 1582
1584 3 171.407801 63.0025378 91.0973607 0.19 1583
1585 3 171.766543 61.8822919 92.1500065 0.506638 1584
1586 3 171.400392 62.4577044 92.4059852 0.217888 1585
1587 3 171.079916 62.9081708 92.5280818 0.19 1586
1588 3 170.911252 63.3131892 92.6407251 0.19 1587
1589 3 170.699513 63.7458751 92.4631319 0.19 1588
1590 3 170.647069 64.1641957 92.1808447 0.19 1589
1591 3 170.653041 64.4457862 91.8424744 0.19 1590
1592 3 170.673634 64.3297697 91.4433222 0.19 1591
1593 3 170.755103 64.0312163 90.9768034 0.19 1592
1594 3 171.005766 63.5838557 90.3691978 0.50658 1593
1595 3 172.610919 63.0271097 91.8764468 0.19 1585
1596 3 173.233605 63.6659679 91.8786241 0.19 1595
1597 3 173.7542 63.929523 92.0971451 0.19 1596
1598 3 174.241904 64.1198537 92.3553408 0.19 1597
1599 3 174.733831 64.4669068 92.5161343 0.19 1598
1600 3 171.568914 61.0188715 92.6674514 0.229877 1585
1601 3 171.734441 60.4377554 93.0867857 0.19 1600
1602 3 172.001447 60.028665 93.4709575 0.19 1601
1603 3 172.209098 59.8557523 93.8478071 0.19 1602
1604 3 172.572124 59.8482351 94.2396273 0.19 1603
1605 3 172.99521 60.0398495 94.6471062 0.19 1604
1606 3 170.992967 61.5970973 92.8635132 0.281074 1585
1607 3 170.417025 61.471323 93.285223 0.19 1606
1608 3 169.890406 61.1059973 93.480923 0.19 1607
1609 3 169.380207 60.6302411 93.7183595 0.19 1608
1610 3 169.300593 60.1056066 93.9972497 0.19 1609
1611 3 169.179633 59.5867651 94.2363097 0.19 1610
1612 3 168.929893 59.0818243 94.3611984 0.19 1611
1613 3 168.787513 58.6631028 94.2259975 0.506586 1612
1614 3 168.338627 58.6751635 93.9490129 0.19 1613
1615 3 167.90074 58.6579929 93.7874535 0.19 1614
1616 3 167.491731 58.6463894 93.6208882 0.19 1615
1617 3 167.156449 58.6790035 93.3235639 0.19 1616
1618 3 167.018946 58.7468312 92.9922137 0.19 1617
1619 3 166.947954 58.8266675 92.6490934 0.19 1618
1620 3 169.178793 58.3407441 94.0086754 0.19 1613
1621 3 169.542114 57.9777053 93.9279958 0.19 1620
1622 3 169.812044 57.5860157 93.903632 0.19 1621
1623 3 169.827515 57.1497268 93.9106067 0.19 1622
1624 3 169.634546 56.663392 93.9958392 0.19 1623
1625 3 169.530268 56.2181696 93.9773414 0.19 1624
1626 3 169.440031 55.7969026 93.8787355 0.19 1625
1627 3 169.303342 55.4066614 93.6430921 0.19 1626
1628 3 169.017503 54.9919097 93.4253404 0.19 1627
1629 3 168.788877 54.6153798 93.0942068 0.19 1628
1630 3 168.424216 54.2352111 92.7098191 0.506586 1629
1631 3 169.233337 60.8445116 94.0720413 0.402919 1609
1632 3 168.90862 60.9409388 94.3853545 0.3609 1631
1633 3 168.538086 61.1703359 94.6544843 0.19 1632
1634 3 168.167748 61.4839981 94.7925382 0.19 1633
1635 3 167.841612 61.8209942 94.9349334 0.19 1634
1636 3 167.645517 62.1438994 95.2207473 0.379842 1635
1637 3 167.345208 62.4438913 95.5421494 0.19 1636
1638 3 167.785112 62.9364444 95.5426112 0.19 1637
1639 3 168.185805 63.4431213 95.4682074 0.19 1638
1640 3 168.465981 63.8864172 95.5295575 0.19 1639
1641 3 168.867457 64.2784437 95.7539581 0.19 1640
1642 3 169.309752 64.6231605 95.9453193 0.19 1641
1643 3 169.755967 64.8772831 95.8787025 0.19 1642
1644 3 166.927665 62.4692977 95.8309498 0.19 1637
1645 3 166.53513 62.6689707 96.090506 0.19 1644
1646 3 166.174485 62.963562 96.2236297 0.19 1645
1647 3 165.887018 63.2738655 96.3581986 0.326499 1646
1648 3 165.785406 63.5363411 96.6233695 0.459939 1647
1649 3 165.724225 63.686331 96.8933398 0.380097 1648
1650 3 165.636192 63.9704101 97.0871915 0.195422 1649
1651 3 165.39077 64.3476558 97.0105459 0.506609 1650
1652 3 172.405577 66.1111485 89.4650773 0.297203 1579
1653 3 172.45646 66.5687502 89.7916309 0.249893 1652
1654 3 172.77193 67.0329733 90.0307611 0.196553 1653
1655 3 173.185812 67.5709048 89.9983788 0.19 1654
1656 3 173.673817 67.9662423 90.2878025 0.19 1655
1657 3 174.172336 68.3613577 90.4438962 0.19 1656
1658 3 174.688236 68.6499889 90.5630459 0.19 1657
1659 3 175.275999 69.0552435 90.7273722 0.19 1658
1660 3 176.032907 69.4825592 91.0404301 0.19 1659
1661 3 176.476429 69.2331722 91.0260176 0.19 1660
1662 3 176.929656 69.1032742 90.9826695 0.19 1661
1663 3 177.384788 68.9000383 90.8290106 0.19 1662
1664 3 177.837821 68.6803804 90.7589014 0.19 1663
1665 3 178.299143 68.5907673 90.6897194 0.19 1664
1666 3 178.765573 68.4784405 90.5143161 0.19 1665
1667 3 179.235868 68.4886639 90.405975 0.19 1666
1668 3 179.713682 68.568533 90.2182717 0.19 1667
1669 3 180.188622 68.6287217 90.0847721 0.352581 1668
1670 3 180.66945 68.6682392 89.8333948 0.19 1669
1671 3 181.148923 68.5599092 89.5331995 0.506655 1670
1672 3 175.785127 69.9963311 91.5522442 0.19 1660
1673 3 175.735116 70.4369649 91.8425651 0.19 1672
1674 3 175.804162 70.8127212 92.1795269 0.19 1673
1675 3 176.050238 71.1745602 92.5169338 0.19 1674
1676 3 176.254932 71.5005176 92.7717434 0.19 1675
1677 3 176.612498 71.7932153 92.8181788 0.19 1676
1678 3 177.004314 71.8590118 92.6433594 0.363453 1677
1679 3 177.379551 72.028916 92.414851 0.247332 1678
1680 3 177.622237 71.8853055 92.2014802 0.19 1679
1681 3 177.981155 71.6069357 92.1713823 0.19 1680
1682 3 178.382652 71.2857298 92.2768508 0.19 1681
1683 3 178.811683 71.0749086 92.2479594 0.19 1682
1684 3 179.241778 71.0259553 92.4000516 0.322022 1683
1685 3 179.664578 71.1377012 92.4875194 0.19 1684
1686 3 180.045905 71.4647894 92.5589244 0.19 1685
1687 3 180.294153 71.8570661 92.6207476 0.19 1686
1688 3 180.641526 72.2853114 92.7092936 0.19 1687
1689 3 180.965896 72.7060232 92.8474556 0.19 1688
1690 3 181.125365 73.0729524 93.1072364 0.19 1689
1691 3 172.65306 68.1418002 90.1717309 0.228646 1655
1692 3 172.463037 68.6500607 90.1801702 0.19 1691
1693 3 172.372006 69.0563148 90.3749947 0.19 1692
1694 3 172.271168 69.4374148 90.5660548 0.19 1693
1695 3 172.042 69.8459798 90.5593016 0.19 1694
1696 3 171.861722 70.2074134 90.7291319 0.19 1695
1697 3 171.531698 70.5544825 90.8614246 0.19 1696
1698 3 171.141543 70.8583941 91.1070073 0.19 1697
1699 3 170.731603 71.1552981 91.3656927 0.19 1698
1700 3 170.318243 71.4737905 91.5504474 0.19 1699
1701 3 169.910685 71.8639361 91.5000009 0.19 1700
1702 3 169.500497 72.22449 91.5514385 0.19 1701
1703 3 169.087335 72.5327779 91.7785928 0.506495 1702
1704 3 168.675291 72.824276 92.0643482 0.506576 1703
1705 3 168.726711 73.2777551 91.7064186 0.406362 1704
1706 3 168.785081 73.6288873 91.3472575 0.19 1705
1707 3 168.9014 74.1152982 90.9958354 0.19 1706
1708 3 169.149108 74.6653266 90.6576458 0.19 1707
1709 3 169.292058 75.2189053 90.3119527 0.506619 1708
1710 3 169.34081 75.4008208 89.9523463 0.424139 1709
1711 3 169.431208 75.6511289 89.5995134 0.286788 1710
1712 3 169.645695 76.1066367 89.2664868 0.19 1711
1713 3 169.718397 76.6180151 88.9307256 0.19 1712
1714 3 169.686265 77.1410101 88.6065413 0.19 1713
1715 3 169.483479 77.6427094 88.3186866 0.19 1714
1716 3 169.317427 78.1100139 88.1723407 0.19 1715
1717 3 168.996836 78.5638485 88.0076234 0.19 1716
1718 3 168.614256 78.9372465 88.053662 0.19 1717
1719 3 168.208709 79.3063982 88.0281997 0.19 1718
1720 3 167.791361 79.6265725 87.9390876 0.19 1719
1721 3 167.361873 79.8003351 87.7309177 0.19 1720
1722 3 166.929264 79.9191916 87.6039908 0.19 1721
1723 3 166.501157 80.135594 87.4776339 0.19 1722
1724 3 166.066259 80.2416981 87.2603051 0.19 1723
1725 3 165.628585 80.2573201 87.1441061 0.19 1724
1726 3 165.189554 80.2283208 87.0595291 0.19 1725
1727 3 164.748706 80.1557017 86.9681571 0.19 1726
1728 3 164.303051 79.9964806 86.8242232 0.19 1727
1729 3 163.867496 80.0841652 86.5379251 0.19 1728
1730 3 163.443845 80.4184269 86.2312526 0.19 1729
1731 3 163.02292 80.7792283 85.9969992 0.19 1730
1732 3 162.599291 80.96924 85.9994511 0.19 1731
1733 3 162.182471 81.3231949 85.9225191 0.19 1732
1734 3 161.767014 81.7524136 85.7242457 0.19 1733
1735 3 161.351374 82.1215921 85.6029704 0.19 1734
1736 3 160.930428 82.3528468 85.4692543 0.19 1735
1737 3 160.491863 82.2292489 85.2200816 0.19 1736
1738 3 160.050345 82.0013367 85.020493 0.19 1737
1739 3 159.618354 81.815513 85.0824314 0.19 1738
1740 3 169.744111 75.6107569 90.6757507 0.19 1709
1741 3 170.18093 76.01223 90.9859685 0.19 1740
1742 3 170.57302 76.4450503 91.1354032 0.19 1741
1743 3 170.841554 76.8515838 91.2200423 0.19 1742
1744 3 171.226003 77.1971649 91.3120429 0.19 1743
1745 3 171.642606 77.3402881 91.4476996 0.323047 1744
1746 3 172.068275 77.3792163 91.7187064 0.19 1745
1747 3 172.408759 77.2299407 91.6282822 0.19 1746
1748 3 172.670632 77.2120297 91.779431 0.19 1747
1749 3 172.680682 77.3703939 91.9174115 0.19 1748
1750 3 172.428118 77.5374852 91.8042223 0.19 1749
1751 3 172.068275 77.3792163 91.7187064 0.19 1750
1752 3 168.631579 73.0239151 92.4355231 0.491416 1704
1753 3 168.513932 73.0917469 92.7983174 0.332551 1752
1754 3 168.211264 73.2086475 93.1480262 0.373826 1753
1755 3 167.828837 73.2177592 93.4903172 0.19 1754
1756 3 167.387732 72.8534372 93.8233338 0.19 1755
1757 3 166.927018 72.3649022 94.1538924 0.19 1756
1758 3 167.051907 71.8949413 94.3397429 0.19 1757
1759 3 167.346351 71.5141985 94.3524178 0.19 1758
1760 3 167.706324 71.1157299 94.5524566 0.19 1759
1761 3 168.098223 70.7963446 94.7547227 0.19 1760
1762 3 168.520258 70.7272934 94.7803354 0.290467 1761
1763 3 168.954727 70.7784644 94.6263168 0.506592 1762
1764 3 166.521635 72.5594898 94.3657275 0.19 1757
1765 3 166.109357 72.6740361 94.4426113 0.19 1764
1766 3 165.712735 72.8765859 94.4915518 0.19 1765
1767 3 165.327543 72.9758801 94.5825599 0.19 1766
1768 3 165.002621 73.1213972 94.8365359 0.19 1767
1769 3 164.801424 73.1760908 95.1579727 0.345923 1768
1770 3 164.520148 73.3104326 95.498055 0.19 1769
1771 3 164.261052 73.3757789 95.8473042 0.19 1770
1772 3 164.143781 73.1530781 96.2045116 0.19 1771
1773 3 164.088477 72.9840288 96.5659858 0.19 1772
1774 3 184.249218 68.4234691 83.620459 0.19 694
1775 3 184.675516 68.9664367 83.7625415 0.19 1774
1776 3 185.031082 69.505981 83.6589028 0.19 1775
1777 3 185.172778 70.0112896 83.4850721 0.19 1776
1778 3 185.214068 70.4728311 83.3817593 0.19 1777
1779 3 185.166571 70.8369604 83.5591484 0.19 1778
1780 3 184.996646 71.1591845 83.8204489 0.19 1779
1781 3 185.01773 71.5038202 84.0896686 0.19 1780
1782 3 184.797675 71.8569096 84.2205623 0.19 1781
1783 3 183.166458 68.209247 83.4930372 0.352867 694
1784 3 182.833641 68.4038858 83.8367891 0.19 1783
1785 3 182.481699 68.2669016 84.1585108 0.19 1784
1786 3 182.263601 68.2446746 84.4985547 0.19 1785
1787 3 181.968614 67.9982663 84.8195909 0.19 1786
1788 3 181.807399 67.8669546 85.1588582 0.19 1787
1789 3 181.638552 67.8236039 85.5043765 0.19 1788
1790 3 181.313686 67.9291214 85.849342 0.19 1789
1791 2 278.481018 60.9240253 37.9550163 0.19 -1
1792 2 278.476996 60.9366014 38.2368362 0.19 1791
1793 2 278.493211 61.0720534 38.5342763 0.19 1792
1794 2 278.573905 61.0795626 38.803646 0.19 1793
1795 2 278.82385 61.078363 39.0487895 0.19 1794
1796 2 279.127293 61.1494552 39.2286165 0.19 1795
1797 2 279.397969 61.3351137 39.5030885 0.19 1796
1798 2 279.54384 61.4124218 39.7864888 0.19 1797
1799 2 279.733415 61.5715945 40.0957844 0.19 1798
1800 2 279.792438 61.5684403 40.3800684 0.425449 1799
1801 2 279.801629 61.5138657 40.656496 0.481988 1800
1802 2 279.791724 61.4667724 40.9341385 0.443085 1801
1803 2 279.773963 61.4934065 41.2231361 0.19 1802
1804 2 279.751268 61.7330071 41.5445756 0.19 1803
1805 2 279.726811 62.0503206 41.877865 0.19 1804
1806 2 279.701836 62.3913283 42.2148104 0.19 1805
1807 2 276.437948 54.1088139 37.9060113 0.19 -1
1808 2 276.559911 54.465722 38.2540937 0.19 1807
1809 2 276.822575 54.7621377 38.5992788 0.19 1808
1810 2 277.119415 54.8402297 38.9102542 0.19 1809
1811 2 277.379994 54.8517361 39.2084401 0.19 1810
1812 2 277.496484 54.8821915 39.5028448 0.19 1811
1813 2 277.606962 55.0731999 39.8232842 0.19 1812
1814 2 277.842893 55.204029 40.1399677 0.19 1813
1815 2 278.069924 55.4794598 40.4794197 0.19 1814
1816 2 278.143778 55.7308157 40.8063464 0.19 1815
1817 2 278.159526 55.8044262 41.0975675 0.19 1816
1818 2 278.152535 55.8853768 41.3777473 0.19 1817
1819 2 278.134724 56.1643073 41.6596184 0.19 1818
1820 2 278.108798 56.5171357 41.8738583 0.19 1819
1821 2 278.051732 56.7865764 42.1523303 0.19 1820
1822 2 277.928699 56.8468942 42.4239439 0.19 1821
1823 2 277.634875 56.8708287 42.6912807 0.19 1822
1824 2 277.288906 57.0270483 42.977975 0.19 1823
1825 2 276.961879 57.1137664 43.2473241 0.19 1824
1826 2 276.73911 57.3638033 43.5259512 0.19 1825
1827 2 276.419494 57.6372381 43.7416099 0.19 1826
1828 2 276.100823 57.8566923 43.7877981 0.19 1827
1829 2 275.843197 58.1658464 44.0117735 0.19 1828
1830 2 275.805834 58.5246736 44.3171048 0.19 1829
1831 2 275.973797 58.9090006 44.6591941 0.19 1830
1832 2 271.664468 53.188441 38.2846106 0.19 -1
1833 2 271.625666 53.1257491 38.5563103 0.19 1832
1834 2 271.570602 53.1087227 38.8341759 0.19 1833
1835 2 271.465824 53.2272981 39.1299102 0.19 1834
1836 2 271.620138 53.2354964 39.4290611 0.19 1835
1837 2 271.816257 53.1934507 39.7233205 0.19 1836
1838 2 271.878891 53.1125741 40.0010935 0.19 1837
1839 2 271.891873 53.0178409 40.2732215 0.19 1838
1840 2 271.888745 52.9191517 40.5439766 0.19 1839
1841 2 274.235312 64.5713226 41.6644592 0.19 -1
1842 2 274.607505 64.40388 41.8806268 0.19 1841
1843 2 274.987367 64.1427647 42.0154979 0.19 1842
1844 2 275.359491 63.9664635 42.2433172 0.19 1843
1845 2 275.729465 63.7771021 42.4963702 0.19 1844
1846 2 276.099697 63.4656241 42.7321549 0.19 1845
1847 2 276.465494 63.2799107 42.9605735 0.19 1846
1848 2 276.822161 63.1181994 43.1145196 0.19 1847
1849 2 277.13376 62.7875486 43.3209455 0.19 1848
1850 2 277.333661 62.5213971 43.5614395 0.19 1849
1851 2 277.247238 62.1410334 43.7806233 0.19 1850
1852 2 277.19507 61.8920632 44.025637 0.19 1851
1853 2 271.78968 51.8041314 42.0940363 0.19 -1
1854 2 272.168037 52.1077165 41.977391 0.19 1853
1855 2 272.519402 52.573918 41.9855883 0.19 1854
1856 2 272.80802 53.1049785 42.0109588 0.19 1855
1857 2 272.917469 53.5674273 42.2349571 0.19 1856
1858 2 272.977842 54.0073551 42.5270008 0.469931 1857
1859 2 273.070842 54.4517961 42.8245338 0.19 1858
1860 2 273.310911 54.9351319 43.06992 0.19 1859
1861 2 273.550987 55.3861663 43.3936081 0.19 1860
1862 2 273.660148 55.8095057 43.7323057 0.19 1861
1863 2 278.603823 60.9257196 47.7779623 0.19 -1
1864 2 278.481691 60.9127784 48.0663298 0.19 1863
1865 2 278.24784 61.0072776 48.364335 0.19 1864
1866 2 278.09336 60.9825469 48.647093 0.19 1865
1867 2 277.874723 60.9352279 48.9174804 0.19 1866
1868 2 277.787796 60.9603196 49.191878 0.19 1867
1869 2 277.756402 61.2019274 49.4633706 0.19 1868
1870 2 277.771681 61.5607212 49.6526071 0.19 1869
1871 2 277.861028 61.9362288 49.8802388 0.19 1870
1872 2 278.137576 62.3686614 50.0242396 0.19 1871
1873 2 278.485676 62.8179353 50.1354689 0.19 1872
1874 2 278.860455 63.2650589 50.2331216 0.19 1873
1875 2 279.243452 63.6930731 50.3238724 0.19 1874
1876 2 279.62419 64.0701036 50.4084906 0.19 1875
1877 2 279.989789 64.3176461 50.482654 0.19 1876
1878 2 280.298062 64.6713974 50.5958489 0.19 1877
1879 2 280.462932 65.0336055 50.7730793 0.19 1878
1880 2 280.674428 65.4583197 50.8467811 0.19 1879
1881 2 280.739288 65.7966968 51.0859326 0.19 1880
1882 2 280.748168 66.085418 51.3862296 0.19 1881
1883 2 280.736532 66.3149209 51.7045046 0.19 1882
1884 2 280.720531 66.4197373 52.0155013 0.19 1883
1885 2 280.696537 66.6365654 52.3466838 0.19 1884
1886 2 280.669241 66.88894 52.6847399 0.19 1885
1887 2 274.912136 61.0432502 49.0751114 0.19 -1
1888 2 274.898784 61.4424158 49.2999509 0.19 1887
1889 2 274.89712 61.8932422 49.3973011 0.19 1888
1890 2 274.917342 62.3856717 49.3953307 0.19 1889
1891 2 274.976318 62.8322577 49.5053035 0.19 1890
1892 2 275.158839 63.3409874 49.4872806 0.19 1891
1893 2 275.244802 63.8218241 49.5113468 0.19 1892
1894 3 161.751743 79.9078292 88.5697803 0.19 -1
1895 3 161.655502 79.7870234 88.9328596 0.19 1894
1896 3 161.459259 79.6682778 89.2881099 0.19 1895
1897 3 161.390258 79.5827572 89.6564679 0.19 1896
1898 3 161.372846 79.5683332 90.031204 0.19 1897
1899 3 161.382391 79.7343906 90.4113472 0.19 1898
1900 3 146.93386 69.301262 90.1700852 0.19 -1
1901 3 146.681335 68.941014 90.5061205 0.19 1900
1902 3 146.601921 68.7519878 90.861627 0.19 1901
1903 3 146.591682 68.6487092 91.2265895 0.19 1902
1904 3 146.615001 68.6320895 91.5989913 0.19 1903
1905 3 146.669051 68.7895733 91.9835315 0.19 1904
1906 3 175.379614 74.3157005 93.3950541 0.19 -1
1907 3 175.333299 74.1473708 93.734632 0.19 1906
1908 3 175.251879 73.9168386 94.0526243 0.19 1907
1909 3 175.063653 73.4994238 94.3081532 0.19 1908
1910 3 175.063374 73.0698845 94.4553493 0.19 1909
1911 3 175.292051 72.7365682 94.3005974 0.19 1910
1912 3 175.553019 72.4324618 94.0271965 0.19 1911
1913 3 175.677109 72.1189198 93.7007731 0.19 1912
