# Supplementary material for: Communication from Learned to Innate Olfactory Processing Centers Is Required for Memory Retrieval in Drosophila
Source: Neuron. 2018 Nov 7;100(3):651–668.e8. doi: 10.1016/j.neuron.2018.08.037 (PMC6226615; doi:10.1016/j.neuron.2018.08.037)
Supplement: Data S1. SWC Files Containing the EM and Light Microscopy Reconstructions of the Different Neurons Used in This Study [file mmc5.zip › Light_PD2a1_cell2_JRC_SS16059-20160624_19_B2-Aligned63xScale_c0.swc]

# SWC format file
# based on specifications at http://research.mssm.edu/cnic/swc.html
# Created by nat::write.neuron.swc
# PointNo Label X Y Z Radius Parent 
1 1 201.074585 50.8877108 107.473139 0.19 -1
2 0 200.958827 51.1520833 107.210117 0.19 1
3 0 201.141794 51.6052026 106.991859 0.19 2
4 0 201.399641 52.1229676 106.790438 0.19 3
5 0 201.583901 52.6524079 106.59024 0.19 4
6 0 201.879944 53.1911082 106.415591 0.19 5
7 0 202.174462 53.7169003 106.272175 0.19 6
8 0 202.352041 54.2022024 106.193197 0.19 7
9 0 202.591829 54.7171723 106.047366 0.19 8
10 0 202.722983 55.2317722 105.860847 0.19 9
11 0 202.87014 55.7465774 105.665021 0.19 10
12 0 203.171112 56.2644042 105.482461 0.19 11
13 0 203.513821 56.7721852 105.301589 0.19 12
14 0 203.827964 57.2538774 105.112606 0.19 13
15 0 204.014719 57.6742825 104.898829 0.19 14
16 0 204.247957 57.9583932 104.668239 0.19 15
17 0 204.348055 58.2784505 104.426022 0.19 16
18 0 204.400081 58.463012 104.156126 0.19 17
19 0 204.440365 58.6013901 103.875857 0.19 18
20 0 204.491561 58.7364323 103.593997 0.19 19
21 0 204.584991 58.9075799 103.319566 0.19 20
22 0 204.791922 59.1899353 103.070763 0.19 21
23 0 204.899729 59.3682075 102.793027 0.19 22
24 0 204.990755 59.5268412 102.507569 0.19 23
25 0 205.127975 59.7297987 102.229986 0.19 24
26 0 205.417786 60.0842868 101.985684 0.19 25
27 0 205.72388 60.453002 101.740173 0.19 26
28 0 205.923922 60.7175206 101.464846 0.19 27
29 0 206.180674 61.0487773 101.199622 0.19 28
30 0 206.317458 61.2936703 100.906952 0.19 29
31 0 206.428978 61.6030524 100.617227 0.19 30
32 0 206.584335 61.8111642 100.31256 0.19 31
33 0 206.892656 62.0316236 100.016929 0.19 32
34 0 207.217427 62.3822958 99.7349618 0.19 33
35 0 207.437358 62.7324984 99.4400926 0.19 34
36 0 207.720808 62.9588212 99.1280964 0.19 35
37 0 207.897107 63.1839057 98.8048108 0.19 36
38 0 208.084357 63.5346601 98.4939778 0.19 37
39 0 208.412066 63.8867509 98.1861598 0.19 38
40 0 208.747929 64.1095788 97.8581471 0.19 39
41 0 208.962328 64.3174009 97.5185655 0.19 40
42 0 209.203675 64.6160381 97.1871356 0.19 41
43 0 209.243979 64.8170878 96.833475 0.19 42
44 0 209.457287 65.026599 96.4855076 0.19 43
45 0 209.583091 65.3399619 96.1429154 0.19 44
46 0 209.676245 65.5892234 95.7905969 0.19 45
47 0 209.75684 65.9164601 95.4441057 0.19 46
48 0 209.832161 66.1655688 95.0885485 0.19 47
49 0 209.902523 66.4762663 94.7378053 0.19 48
50 0 209.962993 66.6735657 94.3758212 0.19 49
51 0 209.997703 66.8431377 94.0107671 0.19 50
52 0 209.964858 67.0420875 93.6468965 0.19 51
53 0 209.754823 67.3560848 93.2884423 0.19 52
54 0 209.484845 67.6206835 92.9241387 0.19 53
55 0 209.212099 67.9974626 92.5690824 0.19 54
56 0 208.991527 68.3828137 92.2161665 0.19 55
57 0 208.930886 68.6798973 91.861705 0.19 56
58 0 208.894603 69.0680341 91.5158594 0.19 57
59 0 208.770921 69.4385182 91.1661372 0.19 58
60 0 208.766444 69.6750627 90.8114913 0.19 59
61 0 208.802752 69.8938688 90.4583764 0.19 60
62 0 208.842519 70.1935185 90.1129213 0.19 61
63 0 208.85162 70.3718833 89.7587612 0.19 62
64 0 208.766639 70.4859661 89.3973161 0.19 63
65 0 208.839222 70.5406827 89.0397769 0.19 64
66 0 209.071907 70.4695238 88.681661 0.19 65
67 0 209.221234 70.4510923 88.3257366 0.19 66
68 0 209.368497 70.3466083 87.9649012 0.19 67
69 0 209.595607 70.3149702 87.6154975 0.19 68
70 0 209.655636 70.1930329 87.2529022 0.19 69
71 0 209.546096 70.1234873 86.8878852 0.19 70
72 0 209.502988 69.9306636 86.5176285 0.19 71
73 0 209.425 69.6881068 86.1429854 0.19 72
74 0 209.177645 69.420478 85.7585856 0.19 73
75 0 208.870474 69.1425854 85.3710362 0.19 74
76 0 209.313659 69.1298567 85.1883777 0.19 75
77 0 209.733019 68.9740187 85.1316789 0.19 76
78 0 210.141149 68.8910653 85.1520415 0.19 77
79 0 210.535891 68.7840178 85.246678 0.19 78
80 0 210.956184 68.6470191 85.1568317 0.19 79
81 0 211.3668 68.6016948 85.1351516 0.19 80
82 0 211.772869 68.5908933 85.1389071 0.19 81
83 0 212.176472 68.5926273 85.1517141 0.19 82
84 0 212.578436 68.5980845 85.1669812 0.19 83
85 0 212.979256 68.6027232 85.1812928 0.19 84
86 0 213.37948 68.6017502 85.1908386 0.19 85
87 0 213.780197 68.5853162 85.1875594 0.19 86
88 0 214.184021 68.528701 85.1510613 0.19 87
89 0 214.597501 68.3675098 85.0283955 0.19 88
90 0 214.990596 68.2029813 85.0408708 0.19 89
91 0 215.409388 67.9767049 84.8599988 0.19 90
92 0 215.830572 67.7256019 84.6498277 0.19 91
93 0 216.236634 67.4627264 84.5430837 0.19 92
94 0 216.641111 67.3027594 84.4525986 0.19 93
95 0 217.055583 67.0797458 84.2743092 0.19 94
96 0 217.459636 66.8359624 84.1716249 0.19 95
97 0 217.864759 66.7063349 84.0622323 0.19 96
98 0 218.284426 66.5554789 83.8242884 0.19 97
99 0 218.705948 66.4987389 83.560112 0.19 98
100 0 219.124156 66.3599907 83.3101975 0.19 99
101 0 219.530474 66.2661554 83.1611975 0.19 100
102 0 219.942636 66.1168875 82.9517432 0.19 101
103 0 220.347297 66.0283357 82.8079618 0.19 102
104 0 220.760571 65.9052078 82.5742219 0.19 103
105 0 221.171293 65.8894276 82.351116 0.19 104
106 0 221.57341 65.8419588 82.2150544 0.19 105
107 0 221.981471 65.7073621 82.0180151 0.19 106
108 0 222.381579 65.613635 81.895042 0.19 107
109 0 222.785682 65.4582577 81.7114651 0.19 108
110 0 223.176009 65.3471489 81.6147618 0.19 109
111 0 223.554101 65.1593062 81.4964742 0.19 110
112 0 223.898907 65.0870907 81.2598501 0.19 111
113 0 224.141462 64.9275082 80.9657593 0.19 112
114 0 224.492044 64.7914693 80.6608186 0.19 113
115 0 224.879263 64.8026236 80.3688848 0.19 114
116 0 225.27996 64.837226 80.0943511 0.19 115
117 0 225.685519 64.7930226 79.8584439 0.19 116
118 0 226.08141 64.8800399 79.7542991 0.19 117
119 0 226.484158 64.7769752 79.6335985 0.19 118
120 0 226.89241 64.7590313 79.3990208 0.19 119
121 0 227.305515 64.6675863 79.1114384 0.19 120
122 0 227.715616 64.6626175 78.8133217 0.19 121
123 0 228.12539 64.595856 78.5023027 0.19 122
124 0 228.524345 64.6503944 78.1989589 0.19 123
125 0 228.905548 64.7352032 77.896844 0.19 124
126 0 229.245383 64.7887105 77.590691 0.19 125
127 0 229.480025 64.7172042 77.2712901 0.19 126
128 0 229.819972 64.7133555 76.9621605 0.19 127
129 0 230.20365 64.625422 76.6518087 0.19 128
130 0 230.598637 64.6119341 76.3668742 0.19 129
131 0 231.00077 64.5109491 76.1217321 0.19 130
132 0 231.39817 64.4687133 76.0112165 0.19 131
133 0 231.795495 64.4249221 75.9192053 0.19 132
134 0 232.19749 64.3186927 75.7476718 0.19 133
135 0 232.592963 64.2932323 75.6678051 0.19 134
136 0 232.985985 64.3077411 75.5948607 0.19 135
137 0 233.378467 64.3626139 75.4509559 0.19 136
138 0 233.769826 64.3674179 75.3951085 0.19 137
139 0 234.162032 64.3149551 75.3669779 0.19 138
140 0 234.558462 64.141901 75.3340825 0.19 139
141 0 234.949915 64.0641602 75.3035689 0.19 140
142 0 235.340637 63.9973787 75.2413922 0.19 141
143 0 235.73502 63.8694814 75.081744 0.19 142
144 0 236.123229 63.8140186 75.0161833 0.19 143
145 0 236.509281 63.7735235 74.9769566 0.19 144
146 0 236.895774 63.7066288 74.9225778 0.19 145
147 0 237.286236 63.5465343 74.7963508 0.19 146
148 0 237.672125 63.4016694 74.8273709 0.19 147
149 0 238.058744 63.267749 74.7352833 0.19 148
150 0 238.436645 63.2848401 74.7853951 0.19 149
151 0 238.819832 63.2073489 74.6678107 0.19 150
152 0 239.197463 63.2343706 74.6234156 0.19 151
153 0 239.569651 63.4012925 74.6074579 0.19 152
154 0 239.945044 63.476583 74.553247 0.19 153
155 0 240.321239 63.5455023 74.4054991 0.19 154
156 0 240.698142 63.5501481 74.3260767 0.19 155
157 0 241.076012 63.5066701 74.2347876 0.19 156
158 0 241.455985 63.3833292 74.0394518 0.19 157
159 0 241.832151 63.3422623 73.9075145 0.19 158
160 0 242.205501 63.3572214 73.7071868 0.19 159
161 0 242.576117 63.3229466 73.5490184 0.19 160
162 0 242.939234 63.220335 73.2746546 0.19 161
163 0 243.276305 63.2410194 72.9755925 0.19 162
164 0 243.55252 63.2901026 72.6645481 0.19 163
165 0 243.672024 63.3027106 72.3419006 0.19 164
166 0 243.756635 63.1612165 71.9956012 0.19 165
167 0 243.886368 63.0102773 71.647177 0.19 166
168 0 243.813573 63.0074982 71.318102 0.19 167
169 0 243.842396 63.0077112 70.9899901 0.19 168
170 0 244.004937 62.8875127 70.6456154 0.19 169
171 0 244.087616 62.8420807 70.311561 0.19 170
172 0 244.176914 62.7056798 69.9646715 0.19 171
173 0 244.359921 62.6456719 69.629373 0.19 172
174 0 244.450841 62.5024014 69.2817762 0.19 173
175 0 244.539267 62.4424713 68.9465144 0.19 174
176 0 244.717615 62.2924096 68.598892 0.19 175
177 0 244.791462 62.2352432 68.2646703 0.19 176
178 0 244.839147 62.1033634 67.9196543 0.19 177
179 0 244.908941 62.087475 67.5924256 0.19 178
180 0 245.075493 62.0655301 67.2655486 0.19 179
181 0 245.137682 61.9252084 66.9207916 0.19 180
182 0 245.159406 61.8564214 66.5868583 0.19 181
183 0 245.167432 61.6884849 66.2380834 0.19 182
184 0 245.172357 61.5902772 65.8993156 0.19 183
185 0 245.184451 61.365127 65.5393645 0.19 184
186 0 245.219079 61.1305345 65.1718478 0.19 185
187 0 245.314843 60.9996084 64.8033035 0.19 186
188 0 245.573554 60.7478986 64.3719815 0.19 187
189 2 245.885307 60.485324 63.8186473 0.19 188
190 2 246.255334 60.1706861 63.4861652 0.19 189
191 2 246.626395 59.9062902 63.1920055 0.19 190
192 2 246.999871 59.7955433 63.012753 0.19 191
193 2 247.373825 59.7354601 62.7668019 0.19 192
194 2 247.748535 59.5780932 62.5075821 0.19 193
195 2 248.125648 59.5317522 62.3456134 0.19 194
196 2 248.50415 59.5552394 62.116074 0.19 195
197 2 248.562979 59.1907315 61.7550438 0.19 196
198 2 248.684387 58.8209838 61.4053973 0.19 197
199 2 248.993831 58.4386502 61.089675 0.19 198
200 2 249.423009 58.0265379 60.8612381 0.19 199
201 2 250.023658 57.6377008 60.5626929 0.19 200
202 2 250.411701 57.4368988 60.2576867 0.19 201
203 2 250.802527 57.4001425 60.0182567 0.19 202
204 2 251.193494 57.386216 59.9003587 0.19 203
205 2 251.585782 57.3790253 59.784442 0.19 204
206 2 251.981749 57.3690692 59.5529209 0.19 205
207 2 252.380444 57.2384357 59.2691213 0.19 206
208 2 252.780585 57.2133334 59.0199974 0.19 207
209 2 253.180149 57.1574142 58.8511903 0.19 208
210 2 253.583951 57.0090846 58.5921984 0.19 209
211 2 253.98826 56.9744181 58.3555837 0.19 210
212 2 254.390388 56.9045544 58.1996871 0.19 211
213 2 254.794945 56.7224204 57.9668228 0.19 212
214 2 255.19192 56.5983275 57.7960371 0.19 213
215 2 255.578966 56.4004456 57.5145396 0.19 214
216 2 255.924195 56.2832429 57.2127967 0.19 215
217 2 256.16011 56.0113015 56.883393 0.19 216
218 2 256.501748 55.6728034 56.5711263 0.19 217
219 2 256.866124 55.2818255 56.3355314 0.19 218
220 2 257.202595 54.91187 56.0161802 0.19 219
221 2 257.418114 54.5480906 55.6647372 0.19 220
222 2 257.701798 54.1910955 55.3026732 0.19 221
223 2 257.904694 53.8411209 54.9374953 0.19 222
224 2 258.201447 53.5146205 54.5754316 0.19 223
225 2 258.453685 53.2447729 54.2222978 0.19 224
226 2 258.477507 53.1230234 53.8916028 0.19 225
227 2 258.690729 52.9246998 53.5506936 0.19 226
228 2 258.870119 52.8140989 53.2243262 0.19 227
229 2 259.183041 52.5712032 52.8812576 0.19 228
230 2 259.506142 52.3180403 52.5428084 0.19 229
231 2 259.72658 52.1682367 52.2331366 0.19 230
232 2 260.053507 51.8656456 51.9372142 0.19 231
233 2 260.37902 51.4773771 51.7205164 0.19 232
234 2 260.605427 51.0901488 51.4316293 0.19 233
235 2 260.926491 50.6952631 51.1457956 0.19 234
236 2 261.230106 50.2708862 50.9345867 0.19 235
237 2 261.397962 49.867359 50.6484322 0.19 236
238 2 261.406643 49.9670516 50.3544892 0.19 237
239 2 261.811735 50.0737955 50.0683042 0.19 238
240 2 262.238078 49.6968095 49.7156392 0.19 239
241 2 261.851191 49.7820463 49.4131241 0.19 240
242 2 261.441015 50.3510032 49.1795929 0.19 241
243 2 261.41885 50.8337034 49.247554 0.19 242
244 2 261.174107 51.6056127 49.0493032 0.19 243
245 2 261.115755 52.0966217 48.8164967 0.19 244
246 2 261.193126 52.2241668 48.5382604 0.19 245
247 2 261.471533 52.0253381 48.2290252 0.19 246
248 2 261.805207 51.6883965 47.9358388 0.19 247
249 2 262.105936 51.2654079 47.7200452 0.19 248
250 2 262.254761 50.7241161 47.7187502 0.19 249
251 2 262.381949 50.0079887 48.000387 0.19 250
252 2 262.58761 49.5402852 48.3974047 0.19 251
253 2 262.67588 49.5022392 48.7773249 0.19 252
254 2 263.046447 49.8225466 49.0028945 0.19 253
255 2 263.425096 50.0600973 49.0830365 0.19 254
256 2 263.800061 50.439173 49.0844957 0.19 255
257 2 264.172744 50.7494801 49.2179632 0.19 256
258 2 264.555622 50.8925007 49.2368654 0.19 257
259 2 264.943315 50.9937366 49.1424769 0.19 258
260 2 265.329317 51.0446522 49.1148302 0.19 259
261 2 265.712725 51.076518 49.1067097 0.19 260
262 2 266.090428 51.1005864 49.0895026 0.19 261
263 2 266.454057 51.119329 49.0246547 0.19 262
264 2 266.781319 51.128686 48.8251394 0.19 263
265 2 267.007459 51.0231419 48.5602387 0.19 264
266 2 267.333086 51.092379 48.3293382 0.19 265
267 2 267.693097 51.292801 48.169593 0.19 266
268 2 268.074396 51.2238241 48.114416 0.19 267
269 2 268.455036 51.2756301 48.1565201 0.19 268
270 2 268.83043 51.4714925 48.312234 0.19 269
271 2 269.213562 51.5823284 48.3467509 0.19 270
272 2 269.601325 51.6905146 48.2675263 0.19 271
273 2 269.98807 51.7830425 48.2571671 0.19 272
274 2 270.373229 51.9216259 48.2770298 0.19 273
275 2 270.754412 52.2135529 48.3187279 0.19 274
276 2 271.139353 52.4332134 48.3205073 0.19 275
277 2 271.523691 52.7687804 48.2556502 0.19 276
278 2 271.90807 52.9422288 48.2425339 0.19 277
279 2 272.285163 53.0937404 48.2384252 0.19 278
280 2 272.63991 53.3417406 48.2098861 0.19 279
281 2 272.946958 53.4163534 48.0234049 0.19 280
282 2 273.110687 53.2595811 47.7492292 0.19 281
283 2 272.870073 53.5138088 47.5020109 0.19 282
284 2 272.77519 53.9587555 47.3229989 0.19 283
285 2 272.733789 54.4522092 47.2413167 0.19 284
286 2 272.715877 54.9991984 47.0986903 0.19 285
287 2 272.704748 55.5576487 46.9596469 0.19 286
288 2 272.688659 56.0947724 46.8911308 0.19 287
289 2 272.66143 56.6596638 46.7479719 0.19 288
290 2 272.593577 57.2252787 46.5925019 0.19 289
291 2 272.413545 57.7638082 46.4738852 0.19 290
292 2 272.328957 58.2554528 46.5084447 0.19 291
293 2 272.263127 58.705309 46.6547868 0.19 292
294 2 272.173397 59.1878575 46.7038525 0.19 293
295 2 271.97935 59.7042595 46.6298878 0.19 294
296 2 271.872128 60.2152573 46.5944163 0.19 295
297 2 271.752549 60.7517699 46.4874404 0.19 296
298 2 271.492251 61.2599569 46.4072098 0.19 297
299 2 271.211731 61.6930377 46.5090679 0.19 298
300 2 271.045563 62.1536466 46.572677 0.19 299
301 2 270.834924 62.6265348 46.5886731 0.19 300
302 2 270.747146 63.0317526 46.8090206 0.19 301
303 2 270.719976 63.4128321 47.1021963 0.19 302
304 2 270.752474 63.7921516 47.4093637 0.19 303
305 2 270.903814 64.1931926 47.6853075 0.19 304
306 2 270.962542 64.6357233 47.8270732 0.19 305
307 2 270.994935 65.0989257 47.9060653 0.19 306
308 2 271.040837 65.5835168 47.931412 0.19 307
309 2 271.153679 66.1130036 47.8593249 0.19 308
310 2 271.433037 66.638627 47.8296779 0.19 309
311 2 271.754195 67.0807137 47.9997973 0.19 310
312 2 273.50933 53.02819 47.5610962 0.19 282
313 2 273.892834 52.9211032 47.5171659 0.19 312
314 2 274.249975 52.7974823 47.5440999 0.19 313
315 2 274.549305 52.597539 47.3546137 0.19 314
316 2 274.675315 52.4776961 47.0925319 0.19 315
317 2 274.746596 52.2195707 46.7803956 0.19 316
318 2 262.276285 49.401005 49.0608953 0.19 241
319 2 262.67588 49.5022392 48.7773249 0.19 318
320 2 261.40103 50.6447393 49.8347744 0.19 239
321 2 261.41885 50.8337034 49.247554 0.19 320
322 2 261.665398 49.2992726 50.852958 0.19 237
323 2 261.78762 48.7375388 51.0288863 0.19 322
324 2 261.870652 48.2059956 51.1253676 0.19 323
325 2 261.972725 47.6567932 51.3057501 0.19 324
326 2 262.179455 47.1283421 51.5233722 0.19 325
327 2 262.284476 46.6658214 51.7610298 0.19 326
328 2 262.377997 46.3944948 52.029798 0.19 327
329 2 262.562856 46.1504539 52.3056332 0.19 328
330 2 262.614076 46.2607067 52.6300374 0.19 329
331 2 262.616203 46.4618921 52.9671469 0.19 330
332 2 262.604923 46.5823896 53.2930343 0.19 331
333 2 262.579718 46.8534248 53.6406967 0.19 332
334 2 262.549575 47.1745818 53.9961294 0.19 333
335 2 262.137813 47.6626442 53.8549028 0.19 334
336 2 261.72314 48.0646237 53.8078569 0.19 335
337 2 261.31415 48.3151197 53.7481456 0.19 336
338 2 260.902478 48.6811551 53.6243872 0.19 337
339 2 260.491475 48.9441788 53.5443702 0.19 338
340 2 260.074061 49.38032 53.4338698 0.19 339
341 2 259.650393 49.837336 53.4118526 0.19 340
342 2 262.540151 47.0184775 54.2832203 0.19 334
343 2 262.532192 46.8193684 54.5640536 0.19 342
344 2 262.529468 46.4924393 54.8261863 0.19 343
345 2 262.519238 46.3104146 55.1092274 0.19 344
346 2 262.504833 46.2069979 55.4036979 0.19 345
347 2 262.485866 46.1951187 55.7116839 0.19 346
348 2 262.457907 46.3800807 56.0490621 0.19 347
349 2 262.429015 46.5785667 56.3889199 0.19 348
350 2 262.406623 46.6199046 56.7056298 0.19 349
351 2 262.383763 46.6630183 57.0228287 0.19 350
352 2 262.353612 46.8693293 57.3651278 0.19 351
353 2 249.924464 57.0290524 60.8984612 0.19 201
354 2 249.736131 56.4801321 61.0496779 0.19 353
355 2 249.658792 55.9113097 61.2443188 0.19 354
356 2 249.622607 55.3315747 61.454963 0.19 355
357 2 249.599535 54.7445741 61.6707255 0.19 356
358 2 249.316085 54.1195252 62.0819574 0.19 357
359 2 249.145754 53.5654853 62.3854235 0.19 358
360 2 248.929056 53.1317175 62.6630446 0.19 359
361 2 248.843508 52.9883563 62.969445 0.19 360
362 2 248.805489 53.1076943 63.3119778 0.19 361
363 2 249.933232 55.3611033 62.0851268 0.19 357
364 2 250.206851 55.7408332 62.4633465 0.19 363
365 2 250.309113 55.8989234 62.8063076 0.19 364
366 2 250.345807 56.1024431 63.1571936 0.19 365
367 2 250.351606 56.1862316 63.4892368 0.19 366
368 2 250.334877 56.3429525 63.8337559 0.19 367
369 2 250.275996 56.3622485 64.1564598 0.19 368
370 2 250.117508 56.3735054 64.4781092 0.19 369
371 2 250.081768 56.4907052 64.8183326 0.19 370
372 2 250.127131 56.4655814 65.1367848 0.19 371
373 2 250.298121 56.38448 65.4478004 0.19 372
374 2 250.385314 56.2881175 65.7568418 0.19 373
375 2 250.474379 56.1944084 66.0673446 0.19 374
376 2 250.652427 56.1252338 66.3833766 0.19 375
377 2 250.715496 56.1377884 66.712962 0.19 376
378 2 250.718604 55.8863524 67.0008259 0.19 377
379 2 250.666484 55.7157817 67.3024742 0.19 378
380 2 250.502841 55.5768777 67.6096627 0.19 379
381 2 250.438902 55.4425919 67.9192319 0.19 380
382 2 250.405511 55.3017662 68.2289812 0.19 381
383 2 250.363833 55.1382551 68.5361364 0.19 382
384 2 250.266419 54.9146297 68.8346165 0.19 383
385 2 250.009949 54.5342212 69.1090593 0.19 384
386 2 249.715866 54.2175032 69.3948059 0.19 385
387 2 249.460937 53.7655206 69.6612237 0.19 386
388 2 249.365634 53.333185 69.9324857 0.19 387
389 2 249.333036 53.1141699 70.2379116 0.19 388
390 2 249.322091 53.0245622 70.5641462 0.19 389
391 2 249.31302 53.1096682 70.9176307 0.19 390
392 2 249.281441 53.0976312 71.2567834 0.19 391
393 2 249.187017 53.1144155 71.6006384 0.19 392
394 2 248.921206 52.824413 71.8993915 0.19 393
395 2 248.592252 52.5568791 72.202739 0.19 394
396 2 248.238687 52.1727356 72.4903897 0.19 395
397 2 247.879373 51.9139817 72.7977808 0.19 396
398 2 248.886642 59.875589 62.4408625 0.19 196
399 2 249.268787 60.1595648 62.7148309 0.19 398
400 2 249.650405 60.3403647 62.8367256 0.19 399
401 2 250.033044 60.603658 62.9255539 0.19 400
402 2 250.415576 60.7647354 62.9956866 0.19 401
403 2 250.798818 60.9875642 63.1141081 0.19 402
404 2 251.180678 61.0468449 63.3249599 0.19 403
405 2 245.285336 60.1676009 63.7176901 0.19 189
406 2 244.834061 59.964527 63.5896139 0.19 405
407 2 244.452677 59.6648284 63.3083215 0.19 406
408 2 244.138885 59.324845 62.9687554 0.19 407
409 2 243.958908 58.9668402 62.6078783 0.19 408
410 2 243.74063 58.6034835 62.2388686 0.19 409
411 2 243.647697 58.2418501 61.8691355 0.19 410
412 2 243.596706 57.8962207 61.5024502 0.19 411
413 2 243.546787 57.5979208 61.1449861 0.19 412
414 2 243.458829 57.4263434 60.8112315 0.19 413
415 2 243.25312 57.1212627 60.4705911 0.19 414
416 2 243.110114 56.7572895 60.1560855 0.19 415
417 2 242.899139 56.3481154 59.9229011 0.19 416
418 2 242.788188 55.9592477 59.6072118 0.19 417
419 2 242.680505 55.5836695 59.2613868 0.19 418
420 2 242.48327 55.2271448 58.9064964 0.19 419
421 2 242.39067 54.9240898 58.5553741 0.19 420
422 2 242.32673 54.7546908 58.2208605 0.19 421
423 2 242.23658 54.4532339 57.8690693 0.19 422
424 2 242.046191 54.0977167 57.5111259 0.19 423
425 2 241.959299 53.7265161 57.1526981 0.19 424
426 2 241.90665 53.3499617 56.7951038 0.19 425
427 2 242.967528 57.1263719 65.5499317 0 189
428 2 243.01005 57.0298555 65.860982 0.19 427
429 2 243.087206 56.9363718 66.1731546 0.19 428
430 2 243.268658 56.8557462 66.4875037 0.19 429
431 2 243.363825 56.8264923 66.8106237 0.19 430
432 2 243.46105 56.9280679 67.1536867 0.19 431
433 2 243.649392 56.8937747 67.4771183 0.19 432
434 2 243.746349 56.8178961 67.7956758 0.19 433
435 2 243.992324 56.3211247 68.2578324 0.19 434
436 2 244.109731 56.0558352 68.6294366 0.19 435
437 2 244.210892 55.8822617 68.9669644 0.19 436
438 2 244.391581 55.7510172 69.2923159 0.19 437
439 2 244.462563 55.6752681 69.6200557 0.19 438
440 2 244.489301 55.7070593 69.9614196 0.19 439
441 2 244.491403 55.5239188 70.271878 0.19 440
442 2 244.46595 55.072732 70.5451224 0.19 441
443 2 244.384122 54.5188592 70.8055785 0.19 442
444 2 244.161574 53.932218 71.0644739 0.19 443
445 2 243.756358 57.3900369 68.4143697 0.19 434
446 2 243.761769 57.8086429 68.8844277 0.19 445
447 2 243.765445 58.1478568 69.2945865 0.19 446
448 2 243.769314 58.4056998 69.6745536 0.19 447
449 2 243.776277 58.5038022 70.024883 0.19 448
450 2 243.789228 58.6655337 70.3814785 0.19 449
451 2 243.821108 58.7217591 70.7221128 0.19 450
452 2 243.899795 58.8567498 71.0725312 0.19 451
453 2 244.104843 58.8813458 71.4055884 0.19 452
454 2 244.269434 58.9724555 71.7427788 0.19 453
455 2 244.559215 58.9038475 72.0450109 0.19 454
456 2 244.891183 58.7633962 72.3027752 0.19 455
457 2 245.223717 58.5687774 72.4613404 0.19 456
458 2 245.515322 58.5981625 72.7427782 0.19 457
459 2 245.686958 58.5888454 73.0543593 0.19 458
460 2 245.90563 58.6710185 73.3915355 0.19 459
461 2 246.017732 58.6399174 73.7180782 0.19 460
462 0 208.453268 69.2231003 85.3817604 0.19 75
463 0 208.031634 69.3994128 85.4275935 0.19 462
464 0 207.594979 69.4769719 85.5486418 0.19 463
465 0 207.176705 69.6652099 85.5557609 0.19 464
466 0 206.771745 69.7817341 85.450779 0.19 465
467 0 206.342197 69.8446684 85.4940534 0.19 466
468 0 205.931703 70.0499571 85.4192119 0.19 467
469 0 205.496002 70.1168503 85.4877526 0.19 468
470 0 205.074161 70.2455102 85.4590431 0.19 469
471 0 204.664006 70.1930974 85.3031986 0.19 470
472 0 204.23725 70.200721 85.2662863 0.19 471
473 0 203.796042 70.2957954 85.3433607 0.19 472
474 0 203.371395 70.3164378 85.2716949 0.19 473
475 0 202.967678 70.3020986 85.012062 0.19 474
476 3 202.56589 70.1439768 84.6796126 0.19 475
477 3 202.931712 69.8866447 84.3586663 0.19 476
478 3 203.190796 69.6305618 84.0537696 0.19 477
479 3 203.568665 69.4008122 83.8264493 0.19 478
480 3 203.976019 69.2271224 83.7785868 0.19 479
481 3 204.385813 68.9135252 83.8270844 0.19 480
482 3 204.82212 68.6273903 83.6866408 0.19 481
483 3 202.106484 70.4038931 84.9023017 0.19 476
484 3 201.65919 70.6651482 85.0113961 0.19 483
485 3 201.208749 70.817424 85.118468 0.19 484
486 3 200.742379 71.0341958 85.3658727 0.19 485
487 3 200.269702 71.2726505 85.6615697 0.19 486
488 3 199.836802 70.9448019 85.525436 0.19 487
489 3 199.41098 70.7026539 85.3195357 0.19 488
490 3 198.970972 70.6090635 85.251415 0.19 489
491 3 198.520463 70.5939789 85.2883741 0.19 490
492 3 198.052841 70.6659544 85.5034877 0.19 491
493 3 197.578681 70.6355112 85.7686133 0.19 492
494 3 197.952957 70.9990508 85.9765632 0.19 493
495 3 198.29302 71.4176606 85.9742908 0.19 494
496 3 198.457217 71.7835076 86.0433705 0.19 495
497 3 198.60729 72.0676898 86.2216401 0.19 496
498 3 198.9325 72.2714177 86.3059612 0.19 497
499 3 199.31604 72.1837885 86.3160834 0.19 498
500 3 199.703432 72.0913325 86.2586688 0.19 499
501 3 200.043618 71.8821099 86.0429009 0.19 500
502 3 200.19555 71.6073221 85.7991043 0.19 501
503 3 200.269702 71.2726505 85.6615697 0.19 502
504 3 197.126855 70.8212939 85.8297964 0.19 493
505 3 196.665895 70.8205258 85.9561132 0.19 504
506 3 196.215712 70.7649093 85.9582013 0.19 505
507 3 195.771686 70.6224819 85.8731822 0.19 506
508 3 195.305298 70.5640674 86.0355103 0.19 507
509 3 194.831703 70.2691799 86.2592641 0.19 508
510 3 195.082551 69.8241568 86.4604287 0.19 509
511 3 195.1666 69.411473 86.505806 0.19 510
512 3 195.167294 69.0147275 86.4729461 0.19 511
513 3 195.084197 68.6333894 86.3617621 0.19 512
514 3 194.832214 68.2819398 86.0946197 0.19 513
515 3 194.392279 70.5436678 86.123295 0.19 509
516 3 193.931607 70.615281 86.2066653 0.19 515
517 3 193.471252 70.6907595 86.2751488 0.19 516
518 3 193.003198 70.8746778 86.4330452 0.19 517
519 3 192.542777 71.0892233 86.4877011 0.19 518
520 3 192.112831 71.286736 86.143556 0.19 519
521 3 191.683726 71.7600983 85.7883525 0.19 520
522 3 191.252028 71.8322579 85.4020725 0.19 521
523 3 191.109477 72.0174555 85.048225 0.19 522
524 3 190.796797 72.2816649 84.6911725 0.19 523
525 3 190.43285 72.4166593 84.324688 0.19 524
526 3 190.089478 72.4878539 83.9641037 0.19 525
527 3 189.861229 72.4988647 83.6292757 0.19 526
528 3 189.499735 72.7594442 83.3600013 0.19 527
529 3 189.078525 73.0609692 83.2317176 0.19 528
530 3 188.636279 73.3407247 83.1203013 0.19 529
531 3 188.190389 73.5138674 82.9194834 0.19 530
532 3 187.735535 73.6896007 82.8056458 0.19 531
533 3 187.276812 73.6791568 82.6706648 0.19 532
534 3 186.821581 73.5135239 82.4178869 0.19 533
535 3 186.363592 73.3735971 82.2034907 0.19 534
536 3 185.895958 73.4702558 82.2208825 0.19 535
537 3 185.435577 73.6428674 82.1570409 0.19 536
538 3 184.981263 73.701383 81.9567223 0.19 537
539 3 184.521586 73.6477804 81.7979799 0.19 538
540 3 184.064038 73.4760576 81.5624876 0.19 539
541 3 183.604613 73.3723945 81.4232437 0.19 540
542 3 183.152272 73.2842065 81.2818048 0.19 541
543 3 182.722809 73.17496 81.0384167 0.19 542
544 3 182.331686 72.8850553 80.8287175 0.19 543
545 3 182.068377 72.5943611 80.5148407 0.19 544
546 3 182.130564 72.3833725 80.1904412 0.19 545
547 3 182.102929 72.3005434 79.8522109 0.19 546
548 3 181.935913 72.1603546 79.4956176 0.19 547
549 3 181.927374 72.1963328 79.167622 0.19 548
550 3 182.048627 72.3427043 78.8720473 0.19 549
551 3 182.400738 72.6429569 78.6440347 0.19 550
552 3 182.828656 72.8180879 78.5134546 0.19 551
553 3 183.288689 72.9856411 78.3062633 0.19 552
554 3 190.781069 71.8224058 85.6408844 0.19 522
555 3 190.326457 71.940871 85.8037106 0.19 554
556 3 189.893162 71.9400235 86.0567753 0.19 555
557 3 189.534445 71.5585899 86.3055927 0.19 556
558 3 189.380319 70.9603278 86.5146275 0.19 557
559 3 189.302941 70.0551419 86.5707922 0.19 558
560 3 190.050781 70.4084964 86.6394078 0.19 559
561 3 190.621233 70.6301139 86.6718717 0.19 560
562 3 191.126141 70.9065422 86.6644234 0.19 561
563 3 191.61316 71.078869 86.5410472 0.19 562
564 3 192.112831 71.286736 86.143556 0.19 563
565 3 192.595712 71.9225468 85.9003258 0.19 564
566 3 193.076093 72.2558313 85.6672308 0.19 565
567 3 193.547956 72.4831812 85.5264819 0.19 566
568 3 193.996265 72.6951304 85.6509095 0.19 567
569 3 194.444307 72.7852927 85.7474162 0.19 568
570 3 194.887175 72.817559 85.8771741 0.19 569
571 3 195.315392 72.7984061 86.1351114 0.19 570
572 3 195.741154 72.7931885 86.3936126 0.19 571
573 3 196.178662 72.8832419 86.523964 0.19 572
574 3 196.61918 72.7408724 86.5909391 0.19 573
575 3 189.325777 69.7132603 86.3396447 0.19 559
576 3 189.347289 69.3289672 86.264811 0.19 575
577 3 189.390278 68.9228718 86.3036685 0.19 576
578 3 189.499114 68.4941715 86.5274987 0.19 577
579 3 189.343224 68.0802691 86.8030208 0.19 578
580 3 189.25369 67.8207643 87.1189718 0.19 579
581 3 188.523519 69.9713019 86.9192055 0.19 559
582 3 187.937236 69.6881287 86.9463812 0.19 581
583 3 187.398326 69.2664287 87.1035246 0.19 582
584 3 186.840308 69.2224848 86.6502253 0.19 583
585 3 186.63238 69.123399 86.1735953 0.19 584
586 3 186.544751 68.7665216 85.5524786 0.19 585
587 3 186.10218 69.3662635 85.2184188 0.19 586
588 3 185.656139 69.6907645 84.8762357 0.19 587
589 3 185.208493 70.0115394 84.5707511 0.19 588
590 3 184.753505 70.1852692 84.3519248 0.19 589
591 3 184.284486 70.3346146 84.3862854 0.19 590
592 3 183.815368 70.3512966 84.3680219 0.19 591
593 3 183.346436 70.3051513 84.3172177 0.19 592
594 3 182.878242 70.2043069 84.2215373 0.19 593
595 3 182.411822 70.0029696 84.0241436 0.19 594
596 3 181.940972 69.8712065 83.943514 0.19 595
597 3 181.465993 69.7360655 83.9380645 0.19 596
598 3 180.98275 69.5216254 84.0422702 0.19 597
599 3 180.498521 69.175798 84.0521487 0.19 598
600 3 180.01412 68.8354319 84.0450372 0.19 599
601 3 179.533207 68.6467689 84.080473 0.19 600
602 3 179.048062 68.4858985 84.2333939 0.19 601
603 3 178.566241 68.3605076 84.3463537 0.19 602
604 3 178.098419 68.3146912 84.2207333 0.19 603
605 3 177.629384 68.2644963 84.1210433 0.19 604
606 3 177.16237 68.225573 83.9871551 0.19 605
607 3 176.682934 68.1208682 84.075615 0.19 606
608 3 175.874394 67.5650954 84.4660981 0.19 607
609 3 175.265095 67.2264914 84.6478577 0.19 608
610 3 174.719419 66.8362272 84.8397011 0.19 609
611 3 174.214163 66.6132194 84.9415582 0.19 610
612 3 173.718397 66.4041297 85.0929051 0.19 611
613 3 173.229229 66.1757395 85.1278181 0.19 612
614 3 172.764463 66.2054056 85.1423763 0.19 613
615 3 172.298186 66.1548419 85.1646983 0.19 614
616 3 171.835876 66.0413235 85.2544217 0.19 615
617 3 171.405809 65.9269925 85.1818685 0.19 616
618 3 171.048481 65.765105 84.9111016 0.19 617
619 3 170.89782 65.791903 84.5874418 0.19 618
620 3 170.784875 65.9259861 84.2426398 0.19 619
621 3 170.578074 66.1937662 83.8864752 0.19 620
622 3 170.483613 66.3818587 83.5314381 0.19 621
623 3 175.934826 68.5500873 84.4498832 0.19 607
624 3 175.375137 68.8901186 84.524182 0.19 623
625 3 174.886021 69.1131198 84.3872873 0.19 624
626 3 174.426671 69.4012932 84.2951274 0.19 625
627 3 173.978461 69.6736066 84.1721353 0.19 626
628 3 173.531452 69.8312988 83.9132729 0.19 627
629 3 173.860927 69.6725475 83.5740057 0.19 628
630 3 174.064507 69.6227019 83.2307043 0.19 629
631 3 174.32719 69.5276447 82.8911281 0.19 630
632 3 174.452516 69.5589905 82.5476305 0.19 631
633 3 174.547174 69.6443798 82.2054133 0.19 632
634 3 174.688075 69.7659523 81.8698937 0.19 633
635 3 174.99877 69.9421116 81.5522784 0.19 634
636 3 175.30256 70.1826748 81.2387865 0.19 635
637 3 175.390003 70.1311841 80.8940859 0.19 636
638 3 175.355518 70.0649128 80.5395647 0.19 637
639 3 175.146247 69.8148865 80.1624666 0.19 638
640 3 175.034493 69.5241369 79.7928047 0.19 639
641 3 173.057246 69.7280169 84.0830193 0.19 628
642 3 172.592279 69.6891365 84.1097563 0.19 641
643 3 172.136309 69.7387426 84.0593139 0.19 642
644 3 171.697958 69.9893077 83.9201398 0.19 643
645 3 171.254873 70.2089047 83.9257408 0.19 644
646 3 170.810361 70.3439583 83.7469145 0.19 645
647 3 170.36572 70.4818634 83.5991425 0.19 646
648 3 169.904039 70.3770663 83.3554779 0.19 647
649 3 169.444075 70.3162677 83.1851129 0.19 648
650 3 168.987472 70.2956673 82.9566706 0.19 649
651 3 168.527054 70.2438459 82.8347913 0.19 650
652 3 168.064176 70.1644805 82.7361411 0.19 651
653 3 167.596765 70.0330686 82.6001588 0.19 652
654 3 167.148098 70.1098131 82.6997223 0.19 653
655 3 167.128049 70.5271301 82.5730418 0.19 654
656 3 167.047956 70.9152364 82.3036893 0.19 655
657 3 166.782118 71.1064023 81.9619933 0.19 656
658 3 166.517452 71.233064 81.5988917 0.19 657
659 3 166.444248 71.3612814 81.2440542 0.19 658
660 3 166.487108 71.5101274 80.8969998 0.19 659
661 3 166.687796 71.7202886 80.5646639 0.19 660
662 3 166.783256 72.0476446 80.2275396 0.19 661
663 3 166.830927 72.2645474 79.8842473 0.19 662
664 3 166.663327 69.7740132 82.6750431 0.19 654
665 3 166.193491 69.6022775 82.678894 0.19 664
666 3 165.729133 69.4752106 82.7510742 0.19 665
667 3 165.271572 69.4279063 82.6424005 0.19 666
668 3 164.814786 69.3530439 82.6362116 0.19 667
669 3 164.360007 69.225095 82.7614522 0.19 668
670 3 163.913242 69.076723 82.820055 0.19 669
671 3 163.482017 68.8074918 82.9042401 0.19 670
672 3 163.135705 68.6455383 83.1459433 0.19 671
673 3 162.984115 68.5882255 83.4611342 0.19 672
674 3 162.87922 68.6917639 83.8057075 0.19 673
675 3 162.672635 68.7227617 84.150105 0.19 674
676 3 162.611962 68.8723354 84.5112365 0.19 675
677 3 162.593274 68.9533669 84.8754591 0.19 676
678 3 162.603942 69.1618796 85.2455997 0.19 677
679 3 162.031063 72.6105705 84.1588716 0 678
680 3 162.045862 72.8874705 83.8447259 0.19 679
681 3 162.072856 73.3240117 83.5782237 0.19 680
682 3 162.100961 73.7810511 83.447222 0.19 681
683 3 162.122375 74.2565458 83.3146792 0.19 682
684 3 162.123254 74.766104 83.0426868 0.19 683
685 3 162.07197 75.2411056 82.7140729 0.19 684
686 3 162.329616 75.6103372 82.3921952 0.19 685
687 3 162.716109 76.0917704 82.0766484 0.19 686
688 3 163.147675 76.5563447 81.7649652 0.19 687
689 3 163.585604 76.8606641 81.4540864 0.19 688
690 3 186.163896 68.1478151 85.8867784 0.19 586
691 3 185.916911 67.578717 85.9184389 0.19 690
692 3 185.540632 66.7979431 86.0625145 0.19 691
693 3 184.843037 66.5778533 85.9144764 0.19 692
694 3 184.393208 66.251484 85.6899996 0.19 693
695 3 184.207067 65.8683844 85.5827138 0.19 694
696 3 184.108873 65.4659835 85.5145909 0.19 695
697 3 183.674181 65.0519263 85.2345792 0.19 696
698 3 183.273431 64.6028269 85.0905854 0.19 697
699 3 182.998678 64.1598753 85.0019082 0.19 698
700 3 182.587994 63.7042571 84.9080413 0.19 699
701 3 182.126294 63.2743263 84.7778954 0.19 700
702 3 181.65042 62.9374994 84.5436314 0.19 701
703 3 181.16957 62.7528672 84.3815026 0.19 702
704 3 180.689933 62.6095676 84.1640071 0.19 703
705 3 180.201978 62.3335813 84.0569497 0.19 704
706 3 179.725253 62.1524724 84.014204 0.19 705
707 3 179.272179 61.9599098 84.0283156 0.19 706
708 3 178.895947 61.7430653 83.8015448 0.19 707
709 3 178.716039 61.6868704 83.5152341 0.19 708
710 3 184.561029 65.2508057 85.4431984 0.19 696
711 3 184.979484 65.0733748 85.6460891 0.19 710
712 3 185.331431 65.2160736 85.9703424 0.19 711
713 3 185.975785 65.5034572 86.3593696 0.19 712
714 3 186.459055 65.7456357 86.2698304 0.19 713
715 3 186.944924 65.754067 86.025459 0.19 714
716 3 187.432828 65.7914638 85.7313411 0.19 715
717 3 187.919495 65.7353824 85.4113911 0.19 716
718 3 188.406721 65.7850815 85.0936799 0.19 717
719 3 185.51447 66.2776487 86.3854741 0.19 713
720 3 185.540632 66.7979431 86.0625145 0.19 719
721 3 185.647384 65.1391605 86.892834 0.19 713
722 3 185.503893 64.6786035 87.2864406 0.19 721
723 3 185.429377 64.185766 87.6083877 0.19 722
724 3 185.377116 63.6932276 87.8554754 0.19 723
725 3 185.323346 63.2350256 87.9497583 0.19 724
726 3 185.221165 62.7730066 88.0165726 0.19 725
727 3 184.975109 62.2649793 88.1536592 0.19 726
728 3 184.847671 61.7992187 88.2070153 0.19 727
729 3 186.896852 69.3063185 87.6487937 0.19 583
730 3 186.404296 69.2322865 88.0318919 0.19 729
731 3 185.917434 69.1217675 88.3154102 0.19 730
732 3 185.4388 69.0174497 88.4627793 0.19 731
733 3 184.956047 68.8648489 88.6589723 0.19 732
734 3 184.476666 68.6675923 88.780247 0.19 733
735 3 183.987905 68.2801403 88.9857949 0.19 734
736 3 183.477765 67.7503629 89.472656 0.19 735
737 3 182.978794 67.3734793 89.7983173 0.19 736
738 3 182.486178 66.9388485 89.9672956 0.19 737
739 3 181.986549 66.4924477 90.2159289 0.19 738
740 3 181.4874 66.1814102 90.5012812 0.19 739
741 3 180.928825 66.8110296 90.4350533 0.19 740
742 3 180.730573 67.3483534 90.316498 0.19 741
743 3 180.678137 67.9038589 89.9987423 0.19 742
744 3 180.681103 68.4996929 89.4946334 0.19 743
745 3 181.183139 69.0351876 89.2324773 0.19 744
746 3 181.672577 69.0938584 88.9719123 0.19 745
747 3 182.16331 68.9932514 88.80012 0.19 746
748 3 182.666344 68.8887408 88.8938426 0.19 747
749 3 183.239077 68.7242186 88.9500225 0.19 748
750 3 183.987905 68.2801403 88.9857949 0.19 749
751 3 179.760586 68.8016936 89.4450178 0.19 744
752 3 179.289018 69.0590638 89.7928127 0.19 751
753 3 178.809914 68.6845311 89.7488281 0.19 752
754 3 178.333512 68.4217245 89.727337 0.19 753
755 3 177.850065 68.0712098 89.7455978 0.19 754
756 3 177.363153 67.7755217 89.8868128 0.19 755
757 3 176.874134 67.4119473 89.9695301 0.19 756
758 3 176.384538 67.1143536 90.1400549 0.19 757
759 3 175.893557 66.7604019 90.2448486 0.19 758
760 3 175.404053 66.4971186 90.4515488 0.19 759
761 3 174.915673 66.2381196 90.6419233 0.19 760
762 3 174.426814 65.9009783 90.6805749 0.19 761
763 3 173.9454 65.6525272 90.6685043 0.19 762
764 3 173.457465 65.3130666 90.629408 0.19 763
765 3 172.974728 65.0485285 90.5868886 0.19 764
766 3 172.482111 64.6633282 90.5338853 0.19 765
767 3 172.91274 64.2850415 90.6593117 0.19 766
768 3 173.342161 63.8985161 90.9016284 0.19 767
769 3 173.779768 63.5923042 91.1349917 0.19 768
770 3 174.240795 63.5345896 91.2262849 0.19 769
771 3 174.713813 63.5976317 91.2318256 0.19 770
772 3 175.199113 63.7742748 91.1217567 0.19 771
773 3 175.688513 64.0614282 91.1107819 0.19 772
774 3 176.169734 64.2401183 91.1230804 0.19 773
775 3 171.997886 64.4756461 90.8465364 0.19 766
776 3 171.515217 64.2771014 91.1450681 0.19 775
777 3 171.032465 64.0437871 91.4008779 0.19 776
778 3 170.54445 63.7154605 91.5422819 0.19 777
779 3 170.06439 63.4670856 91.7758999 0.19 778
780 3 169.600618 63.368487 91.4369246 0.19 779
781 3 169.123584 63.1325531 91.156458 0.19 780
782 3 168.648673 62.9209699 91.0833446 0.19 781
783 3 168.163424 62.5870408 91.1798455 0.19 782
784 3 167.693486 62.3977782 91.2505301 0.19 783
785 3 167.228001 62.2249959 91.4027191 0.19 784
786 3 166.763554 62.0556353 91.464421 0.19 785
787 3 166.290329 61.7782561 91.5335418 0.19 786
788 3 165.833121 61.6048426 91.7525475 0.19 787
789 3 165.388471 61.5130185 92.0186556 0.19 788
790 3 164.960157 61.5579758 92.2772027 0.19 789
791 3 164.520834 61.5000775 92.426571 0.19 790
792 3 164.076508 61.3314397 92.6533594 0.19 791
793 3 163.621411 61.0247018 92.8637611 0.19 792
794 3 163.176351 60.8344385 92.9924345 0.19 793
795 3 162.735495 60.6132621 93.2075184 0.19 794
796 3 162.285965 60.2709878 93.407417 0.19 795
797 3 161.841848 60.0122369 93.5236135 0.19 796
798 3 161.393031 59.6158685 93.7125648 0.19 797
799 3 161.392235 59.2056551 93.6520041 0.19 798
800 3 161.429575 58.8019944 93.5800409 0.19 799
801 3 161.580722 58.4175206 93.4745126 0.19 800
802 3 161.620616 57.9701406 93.5874498 0.19 801
803 3 161.60871 57.5109515 93.7311209 0.19 802
804 3 161.549499 57.0765162 93.7513258 0.19 803
805 3 161.418853 56.6476034 93.7198749 0.19 804
806 3 161.121036 56.2110964 93.6565557 0.19 805
807 3 160.415367 56.2399901 93.2422949 0.19 806
808 3 159.890279 56.27922 92.8473607 0.19 807
809 3 159.472901 56.3197659 92.465048 0.19 808
810 3 159.197184 56.3537736 92.1005857 0.19 809
811 3 158.810621 56.3393772 91.7356155 0.19 810
812 3 158.376873 56.2132631 91.3924496 0.19 811
813 3 157.947766 56.216259 91.1617382 0.19 812
814 3 157.519739 56.3776865 90.8516823 0.19 813
815 3 157.074056 56.3909189 90.4889086 0.19 814
816 3 156.610201 56.2160846 90.0945228 0.19 815
817 3 156.610035 56.5989208 89.7822429 0.19 816
818 3 156.593543 56.8690386 89.4562492 0.19 817
819 3 156.563476 57.2163904 89.1353552 0.19 818
820 3 156.466118 57.4859522 88.800577 0.19 819
821 3 156.220773 57.8641174 88.4627446 0.19 820
822 3 155.999342 56.7949526 90.279565 0.19 816
823 3 155.52467 57.240436 90.289131 0.19 822
824 3 155.111565 57.5208502 90.4692856 0.19 823
825 3 154.704075 57.5970275 90.6474613 0.19 824
826 3 154.292263 57.6438018 90.693899 0.19 825
827 3 153.883156 57.7268057 90.692355 0.19 826
828 3 153.486835 57.947812 90.678213 0.19 827
829 3 153.084587 58.1279048 90.6296983 0.19 828
830 3 152.693384 58.4647752 90.5349723 0.19 829
831 3 152.299147 58.8936296 90.2918118 0.19 830
832 3 151.905389 59.3566891 89.9973725 0.19 831
833 3 151.93975 59.0154305 89.654535 0.19 832
834 3 152.074223 58.6690517 89.357089 0.19 833
835 3 152.088359 58.2958722 89.1568533 0.19 834
836 3 152.039889 57.9447501 88.8931903 0.19 835
837 3 151.942579 57.6021262 88.6865079 0.19 836
838 3 151.741324 57.3484886 88.3692222 0.19 837
839 3 151.713657 57.2815311 88.0394659 0.19 838
840 3 151.8505 57.2491708 87.7093783 0.19 839
841 3 151.88821 57.1202577 87.3579636 0.19 840
842 3 151.922795 57.1032691 87.0128762 0.19 841
843 3 152.005155 57.0932573 86.6710875 0.19 842
844 3 152.233478 56.9912651 86.3331957 0.19 843
845 3 152.473092 57.019113 86.0055716 0.19 844
846 3 152.557949 57.1005901 85.6700894 0.19 845
847 3 152.586277 57.2261707 85.3333748 0.19 846
848 3 152.59939 57.4298037 85.00068 0.19 847
849 3 152.623621 57.8228959 84.680997 0.19 848
850 3 152.652415 58.2752199 84.3648994 0.19 849
851 3 152.68099 58.7123468 84.0484375 0.19 850
852 3 152.701926 59.0413364 83.729245 0.19 851
853 3 152.746939 59.492187 83.4326049 0.19 852
854 3 152.823613 59.9820102 83.1780086 0.19 853
855 3 152.969078 60.4639435 83.0291727 0.19 854
856 3 153.278011 60.9842807 82.8101417 0.19 855
857 3 151.538429 59.6756441 90.1805516 0.19 832
858 3 151.157916 59.9896151 90.1957829 0.19 857
859 3 150.755256 60.2008685 90.0556314 0.19 858
860 3 150.365257 60.4410513 90.0065159 0.19 859
861 3 149.967816 60.5326152 89.9981871 0.19 860
862 3 149.580396 60.5704905 90.0586611 0.19 861
863 3 149.229635 60.5942592 90.2838896 0.19 862
864 3 148.956607 60.7166611 90.5841363 0.19 863
865 3 148.830628 60.7239018 90.9063885 0.19 864
866 3 148.702755 60.7119744 91.221854 0.19 865
867 3 148.422672 60.7578916 91.4952729 0.19 866
868 3 148.097672 60.9934642 91.6841091 0.19 867
869 3 147.764494 61.2273633 91.9717694 0.19 868
870 3 147.42464 61.3536967 92.288145 0.19 869
871 3 147.119469 61.5797374 92.6311592 0.19 870
872 3 146.872783 61.7891331 92.9837965 0.19 871
873 3 146.762868 61.8478502 93.337002 0.19 872
874 3 155.931318 55.8020266 90.4457099 0.19 816
875 3 155.41217 55.5928498 90.5805835 0.19 874
876 3 154.951038 55.3985351 90.6718783 0.19 875
877 3 154.506631 55.0455655 90.8471505 0.19 876
878 3 154.473484 54.6287888 90.8018147 0.19 877
879 3 154.887691 54.1602166 91.13158 0.19 878
880 3 155.238447 53.9814322 90.7966924 0.19 879
881 3 155.577727 53.9457074 90.4754201 0.19 880
882 3 155.850315 53.9222605 90.1497266 0.19 881
883 3 155.933374 53.7914492 89.7980881 0.19 882
884 3 155.963138 53.7640212 89.4525306 0.19 883
885 3 154.766115 53.9951994 91.3606988 0.19 879
886 3 154.526444 54.1537413 91.5256744 0.19 885
887 3 154.291721 54.4735429 91.4425891 0.19 886
888 3 154.242931 54.8074306 91.3563888 0.19 887
889 3 154.298611 55.0731237 91.1340462 0.19 888
890 3 154.506631 55.0455655 90.8471505 0.19 889
891 3 160.92154 56.0172503 94.1848093 0.19 806
892 3 160.907573 55.8112905 94.5928153 0.19 891
893 3 161.040287 55.4624086 94.9450568 0.19 892
894 3 161.029683 55.0839932 95.2588417 0.19 893
895 3 160.87016 54.7869217 95.5590074 0.19 894
896 3 160.805379 54.3754042 95.8501646 0.19 895
897 3 160.773013 53.9255755 96.1374783 0.19 896
898 3 161.007997 53.5911979 95.8373715 0.19 897
899 3 161.103017 53.2341868 95.583646 0.19 898
900 3 161.204816 52.8350018 95.5139158 0.19 899
901 3 161.413369 52.4831976 95.2719973 0.19 900
902 3 161.558078 52.1424133 94.9586368 0.19 901
903 3 161.833659 51.8109511 94.6493081 0.19 902
904 3 162.133864 51.4742061 94.3757149 0.19 903
905 3 162.374245 51.1120543 94.2044725 0.19 904
906 3 162.381444 50.7544193 93.9640622 0.19 905
907 3 162.640535 50.4062627 93.8485562 0.19 906
908 3 162.995128 50.1117229 93.7408703 0.19 907
909 3 163.383076 49.9697401 93.5303446 0.19 908
910 3 163.782299 49.7384627 93.2969505 0.19 909
911 3 164.194926 49.5005289 93.1430624 0.19 910
912 3 164.610741 49.4103271 92.9091838 0.19 911
913 3 165.027303 49.2724036 92.6522378 0.19 912
914 3 165.454589 49.2579391 92.4497137 0.19 913
915 3 165.893671 49.2405532 92.3912244 0.19 914
916 3 166.335487 49.1715972 92.368979 0.19 915
917 3 166.772442 48.9497331 92.3111847 0.19 916
918 3 167.220836 48.6518805 92.4937739 0.19 917
919 3 167.676527 48.4527054 92.747118 0.19 918
920 3 168.127925 48.2073396 92.9313091 0.19 919
921 3 168.587316 48.0568052 93.2202203 0.19 920
922 3 160.843973 53.8297866 96.472467 0.19 897
923 3 160.960114 53.7137136 96.8033648 0.19 922
924 3 161.212269 53.5387234 97.1240906 0.19 923
925 3 161.400792 53.1864947 97.372947 0.19 924
926 3 161.714858 52.7959311 97.5193717 0.19 925
927 3 162.064619 52.3672741 97.7175852 0.19 926
928 3 162.370873 51.9449995 97.8393663 0.19 927
929 3 162.533746 51.5009964 98.0121061 0.19 928
930 3 162.714671 51.0875568 98.1304335 0.19 929
931 3 162.687874 50.6878778 98.3173485 0.19 930
932 3 162.425454 50.4011102 98.4834735 0.19 931
933 3 162.071528 50.0419636 98.5156636 0.19 932
934 3 161.280221 59.9348343 94.0121627 0.19 798
935 3 161.00013 60.2387104 94.2106503 0.19 934
936 3 160.664064 60.4495392 94.4980618 0.19 935
937 3 160.308927 60.4812013 94.8005208 0.19 936
938 3 159.988721 60.4823443 95.1090513 0.19 937
939 3 159.789294 60.5682102 95.4225428 0.19 938
940 3 159.45552 60.4978294 95.6528691 0.19 939
941 3 159.057738 60.3151844 95.7217481 0.19 940
942 3 158.655973 60.2745221 95.7927718 0.19 941
943 3 158.268095 60.360534 95.978868 0.19 942
944 3 157.867375 60.3596491 96.1053154 0.19 943
945 3 157.46997 60.2953183 96.3394021 0.19 944
946 3 157.074411 60.2103203 96.6087018 0.19 945
947 3 156.645214 60.2492227 96.3199531 0.19 946
948 3 156.221974 60.2646962 96.1299917 0.19 947
949 3 155.795703 60.2928119 95.8902666 0.19 948
950 3 155.35362 60.3812291 95.4014889 0.19 949
951 3 155.139939 60.1027596 95.0074381 0.19 950
952 3 154.773988 59.8706178 94.6227005 0.19 951
953 3 154.368481 59.7995489 94.3053024 0.19 952
954 3 153.933657 59.8373536 93.7777293 0.19 953
955 3 153.75649 59.9130871 93.4135784 0.19 954
956 3 153.842511 59.9994678 93.0742744 0.19 955
957 3 153.884657 60.084383 92.7303325 0.19 956
958 3 153.948195 60.1704944 92.3880581 0.19 957
959 3 154.119262 60.2613671 92.0556345 0.19 958
960 3 154.172574 60.3480779 91.7116462 0.19 959
961 3 154.182137 60.4336397 91.3632498 0.19 960
962 3 154.177566 60.519345 91.0132918 0.19 961
963 3 153.332867 60.0915555 94.2361705 0.19 954
964 3 152.87536 60.385423 94.4834111 0.19 963
965 3 152.475369 60.6159259 94.7544408 0.19 964
966 3 152.079652 60.6992581 94.9581578 0.19 965
967 3 151.681912 60.8162487 94.9877828 0.19 966
968 3 151.298325 61.0957701 94.9122091 0.19 967
969 3 150.937394 61.3282203 94.994555 0.19 968
970 3 150.578759 61.4271436 94.9538105 0.19 969
971 3 150.298673 61.4093643 95.1401897 0.19 970
972 3 150.201817 61.3492126 95.4258126 0.19 971
973 3 150.165735 61.274665 95.7439228 0.19 972
974 3 154.754437 60.8217586 95.6725618 0.19 950
975 3 154.281932 61.0056265 95.8393373 0.19 974
976 3 153.876054 61.132695 96.1088501 0.19 975
977 3 153.479043 61.0233417 96.3864987 0.19 976
978 3 153.083662 60.6706006 96.6398238 0.19 977
979 3 152.72681 60.2311461 96.8694597 0.19 978
980 3 152.484593 59.7737367 97.0556549 0.19 979
981 3 152.135512 59.334416 97.0992379 0.19 980
982 3 152.369615 58.9166346 97.1481709 0.19 981
983 3 152.467078 58.4736722 97.2653928 0.19 982
984 3 152.544761 58.0542114 97.2866748 0.19 983
985 3 152.721238 57.6451452 97.2937376 0.19 984
986 3 152.797015 57.2258764 97.3152587 0.19 985
987 3 152.886821 56.783513 97.432406 0.19 986
988 3 153.097506 56.3675894 97.4844357 0.19 987
989 3 153.259468 55.9489129 97.5452776 0.19 988
990 3 153.570858 55.5162442 97.7355422 0.19 989
991 3 153.938625 55.107205 97.9309946 0.19 990
992 3 154.324882 54.7826541 98.0137955 0.19 991
993 3 154.728647 54.6025038 98.0872774 0.19 992
994 3 155.133834 54.3630081 98.1848102 0.19 993
995 3 155.55674 54.2082696 98.4224535 0.19 994
996 3 155.97999 54.0446144 98.6635307 0.19 995
997 3 156.416097 54.1778019 98.8348983 0.19 996
998 3 151.743623 59.1814771 97.3960119 0.19 981
999 3 151.351186 58.9767773 97.6849683 0.19 998
1000 3 150.957579 58.6172443 97.9515883 0.19 999
1001 3 150.605698 58.2527843 98.2200843 0.19 1000
1002 3 150.381953 58.0297935 98.5183104 0.19 1001
1003 3 150.044618 57.8163412 98.8073236 0.19 1002
1004 3 149.698351 57.9130606 99.1384191 0.19 1003
1005 3 149.350188 58.1136044 99.4830591 0.19 1004
1006 3 157.347713 59.7256236 97.0594686 0.19 946
1007 3 157.476112 59.3097705 97.2845969 0.19 1006
1008 3 157.622937 58.9503324 97.5686818 0.19 1007
1009 3 157.532664 58.7523566 97.8709844 0.19 1008
1010 3 157.510045 58.6236892 98.1955577 0.19 1009
1011 3 157.512367 58.5203079 98.5277802 0.19 1010
1012 3 157.52254 58.4246052 98.8617103 0.19 1011
1013 3 156.62658 60.604503 97.1934887 0.19 946
1014 3 156.443596 60.7934361 97.6403538 0.19 1013
1015 3 156.322022 61.0537383 98.0512167 0.19 1014
1016 3 156.084006 61.3304179 98.4362415 0.19 1015
1017 3 156.519194 61.1882888 99.0001085 0.19 1016
1018 3 156.9438 61.0651165 99.4027311 0.19 1017
1019 3 157.356654 60.9098776 99.6710633 0.19 1018
1020 3 157.745041 60.6391632 99.6995798 0.19 1019
1021 3 158.137279 60.269382 99.8717053 0.19 1020
1022 3 155.588713 61.4545466 98.9775926 0.19 1016
1023 3 155.343856 61.5180196 99.3974202 0.19 1022
1024 3 155.087678 61.6772759 99.7767393 0.19 1023
1025 3 154.916812 61.8000568 100.138001 0.19 1024
1026 3 154.646112 62.103972 100.506217 0.19 1025
1027 3 154.358365 62.6032851 100.894342 0.19 1026
1028 3 153.803712 62.7862079 100.524673 0.19 1027
1029 3 153.518277 63.0830498 100.190229 0.19 1028
1030 3 153.590631 63.2986154 99.8746102 0.19 1029
1031 3 153.704879 63.539116 99.563599 0.19 1030
1032 3 153.991904 63.9495192 99.2860104 0.19 1031
1033 3 154.306122 64.4252132 99.0145961 0.19 1032
1034 3 154.52957 64.9241642 98.7328941 0.19 1033
1035 3 154.857686 65.4377434 98.4568075 0.19 1034
1036 3 154.866539 65.951482 98.1464829 0.19 1035
1037 3 154.856594 66.4684134 97.8287756 0.19 1036
1038 3 154.789289 66.9876264 97.5000245 0.19 1037
1039 3 154.568258 67.5064652 97.1513382 0.19 1038
1040 3 154.115046 67.2764657 96.782267 0.19 1039
1041 3 153.679875 67.1537756 96.4800836 0.19 1040
1042 3 153.253458 66.9252408 96.3476041 0.19 1041
1043 3 152.86412 66.7978258 96.3290152 0.19 1042
1044 3 152.50489 66.7519697 96.0801276 0.19 1043
1045 3 152.242491 66.6473268 95.7569001 0.19 1044
1046 3 151.887594 66.7049443 95.4398239 0.19 1045
1047 3 151.513803 66.8886819 95.2186138 0.19 1046
1048 3 151.100952 66.958661 94.8757898 0.19 1047
1049 3 150.663842 66.8851177 94.4786384 0.19 1048
1050 3 150.246103 66.9226818 94.0751524 0.19 1049
1051 3 149.859558 67.0068684 93.6717556 0.19 1050
1052 3 149.546947 67.1175536 93.2750234 0.19 1051
1053 3 149.424584 67.2588256 92.8975827 0.19 1052
1054 3 149.396299 67.4703745 92.5323476 0.19 1053
1055 3 149.459432 67.863059 92.1838518 0.19 1054
1056 3 149.649373 68.2925791 91.8467419 0.19 1055
1057 3 149.723965 68.650888 91.4938262 0.19 1056
1058 3 149.728538 68.7480323 91.1236595 0.19 1057
1059 3 149.741483 69.0156773 90.7608675 0.19 1058
1060 3 149.745044 69.1715261 90.3936193 0.19 1059
1061 3 149.763069 69.2629111 90.0264381 0.19 1060
1062 3 149.832963 69.2727144 89.662552 0.19 1061
1063 3 150.043604 69.1022678 89.3073319 0.19 1062
1064 3 150.264537 68.9208277 88.954363 0.19 1063
1065 3 150.369914 68.8847791 88.5964927 0.19 1064
1066 3 154.642544 67.8966536 97.3209315 0.19 1039
1067 3 154.723684 68.3548752 97.260017 0.19 1066
1068 3 154.863019 68.8066667 97.2381911 0.19 1067
1069 3 155.150722 69.2721689 97.2021916 0.19 1068
1070 3 155.422465 69.7703518 97.050282 0.19 1069
1071 3 155.516144 70.2401334 96.9370697 0.19 1070
1072 3 155.475554 70.7114753 96.7251767 0.19 1071
1073 3 155.229517 71.1030678 96.551639 0.19 1072
1074 3 154.885337 71.376017 96.2557488 0.19 1073
1075 3 154.522121 71.7035605 95.9510038 0.19 1074
1076 3 154.152655 71.8633427 95.7255407 0.19 1075
1077 3 153.810606 72.0251305 95.3895448 0.19 1076
1078 3 153.580057 72.2458068 95.0229074 0.19 1077
1079 3 153.254676 72.6321233 94.6406451 0.19 1078
1080 3 152.887777 73.0111554 94.261907 0.19 1079
1081 3 152.492444 73.1968086 93.9125854 0.19 1080
1082 3 152.102427 73.2629131 93.6663666 0.19 1081
1083 3 151.729539 73.2807113 93.3130242 0.19 1082
1084 3 151.42941 73.1547357 92.9216464 0.19 1083
1085 3 151.37974 73.1027706 92.5393226 0.19 1084
1086 3 151.55975 72.9564944 92.1698286 0.19 1085
1087 3 151.82211 72.90804 91.8090731 0.19 1086
1088 3 152.048207 72.7881231 91.4442972 0.19 1087
1089 3 152.124097 72.8136571 91.0700609 0.19 1088
1090 3 152.143976 72.8939542 90.6928895 0.19 1089
1091 3 152.145897 72.9928088 90.3157036 0.19 1090
1092 3 154.610396 65.6482154 98.8076886 0.19 1035
1093 3 154.456542 65.7662843 99.1484148 0.19 1092
1094 3 154.224815 66.00926 99.470221 0.19 1093
1095 3 154.020744 66.3170532 99.7386318 0.19 1094
1096 3 153.974103 66.693173 99.8676129 0.19 1095
1097 3 153.987911 67.0963022 99.9432576 0.19 1096
1098 3 154.025254 67.5102282 99.9999349 0.19 1097
1099 3 154.07222 67.9275022 100.054693 0.19 1098
1100 3 154.124018 68.3420628 100.124316 0.19 1099
1101 3 154.180199 68.7431762 100.241986 0.19 1100
1102 3 154.244266 69.1045279 100.490081 0.19 1101
1103 3 154.705724 62.1131541 101.414075 0.19 1027
1104 3 155.012696 61.7185141 101.807643 0.19 1103
1105 3 155.2099 61.5082164 102.164368 0.19 1104
1106 3 155.483187 61.3707354 102.516257 0.19 1105
1107 3 155.687778 61.2509228 102.855728 0.19 1106
1108 3 156.018194 61.1297563 103.200351 0.19 1107
1109 3 156.38737 60.969073 103.538939 0.19 1108
1110 3 156.746541 60.6907977 103.856451 0.19 1109
1111 3 157.074825 60.4985696 104.174727 0.19 1110
1112 3 157.2801 60.281523 104.462381 0.19 1111
1113 3 157.559268 59.9265743 104.693571 0.19 1112
1114 3 157.808888 59.5603397 104.809183 0.19 1113
1115 3 157.892863 59.2972388 104.635602 0.19 1114
1116 3 157.938353 59.1678332 104.367047 0.19 1115
1117 3 157.999336 58.9377943 104.047525 0.19 1116
1118 3 158.180469 58.6718301 103.728606 0.19 1117
1119 3 158.290045 58.3752407 103.429097 0.19 1118
1120 3 158.480012 58.0474983 103.2248 0.19 1119
1121 3 158.554901 57.7349579 102.933618 0.19 1120
1122 3 154.819383 62.8216685 101.464273 0.19 1027
1123 3 155.265947 63.0369764 101.845873 0.19 1122
1124 3 155.685603 63.1457497 102.006519 0.19 1123
1125 3 156.093826 63.2406155 102.074082 0.19 1124
1126 3 156.494098 63.3989054 102.0817 0.19 1125
1127 3 156.893491 63.6606746 102.3273 0.19 1126
1128 3 157.232224 63.9632177 102.644119 0.19 1127
1129 3 157.389602 64.2830707 102.94261 0.19 1128
1130 3 157.468851 64.6347652 103.152331 0.19 1129
1131 3 157.506215 64.962864 103.437085 0.19 1130
1132 3 157.483166 65.2891519 103.71669 0.19 1131
1133 3 157.319951 65.6337789 103.909394 0.19 1132
1134 3 157.210679 65.9524258 104.194956 0.19 1133
1135 3 156.98664 66.2559523 104.500736 0.19 1134
1136 3 153.519631 63.0861545 100.998741 0.19 1027
1137 3 152.969635 63.2859414 101.205458 0.19 1136
1138 3 152.544465 63.5082756 101.425062 0.19 1137
1139 3 152.158472 63.6772057 101.527315 0.19 1138
1140 3 151.826313 63.9692347 101.650763 0.19 1139
1141 3 151.564757 64.273792 101.900102 0.19 1140
1142 3 151.444784 64.591602 102.176638 0.19 1141
1143 3 151.279996 64.9328179 102.375819 0.19 1142
1144 3 151.246519 65.2301573 102.680621 0.19 1143
1145 3 151.242319 65.4723423 103.018013 0.19 1144
1146 3 151.194681 65.5935583 103.351057 0.19 1145
1147 3 151.045516 65.8205589 103.68952 0.19 1146
1148 3 150.971284 66.0743949 104.035965 0.19 1147
1149 3 150.828378 66.301965 104.369714 0.19 1148
1150 3 150.795567 66.4233398 104.693773 0.19 1149
1151 3 150.831217 66.6673823 105.015105 0.19 1150
1152 3 150.900781 66.9720863 105.294644 0.19 1151
1153 3 151.002929 67.3365405 105.454332 0.19 1152
1154 3 151.17572 67.7102583 105.611872 0.19 1153
1155 3 151.526941 68.0513034 105.883065 0.19 1154
1156 3 151.945395 68.3949548 106.155509 0.19 1155
1157 3 152.386765 68.7780672 106.322653 0.19 1156
1158 3 152.837839 69.1634352 106.487522 0.19 1157
1159 3 153.295242 69.5131545 106.753189 0.19 1158
1160 3 154.130099 62.8367829 101.45966 0.19 1027
1161 3 154.00909 63.1099727 101.904699 0.19 1160
1162 3 153.817647 63.3921468 102.292434 0.19 1161
1163 3 153.709175 63.673971 102.665524 0.19 1162
1164 3 153.516096 63.9331676 103.019338 0.19 1163
1165 3 153.385747 64.135882 103.366735 0.19 1164
1166 3 153.525608 64.1903755 103.715838 0.19 1165
1167 3 170.033078 63.3128536 92.1325245 0.19 779
1168 3 169.981107 63.108069 92.4835628 0.19 1167
1169 3 169.865922 62.7512981 92.8183807 0.19 1168
1170 3 169.618491 62.4234324 93.1441599 0.19 1169
1171 3 169.457207 61.9605015 93.4624869 0.19 1170
1172 3 169.26311 61.4333343 93.7678535 0.19 1171
1173 3 168.883294 60.8479404 94.0441399 0.19 1172
1174 3 168.432446 60.2080663 94.2859452 0.19 1173
1175 3 167.948913 59.4569758 94.457158 0.19 1174
1176 3 167.440792 58.329778 94.8052268 0.19 1175
1177 3 167.308894 58.2897028 94.2607065 0.19 1176
1178 3 167.060311 58.0278245 93.872048 0.19 1177
1179 3 166.940012 57.6656393 93.6894836 0.19 1178
1180 3 166.862879 57.2666863 93.5755527 0.19 1179
1181 3 166.786223 56.8573719 93.4612184 0.19 1180
1182 3 166.666683 56.4535742 93.2768325 0.19 1181
1183 3 166.429056 55.9896219 93.2326525 0.19 1182
1184 3 166.309905 55.5576079 93.0233171 0.19 1183
1185 3 166.234382 55.0627764 92.8342405 0.19 1184
1186 3 166.159547 54.4344455 92.5214472 0.19 1185
1187 3 166.171456 54.5193075 92.1797199 0.19 1186
1188 3 166.209733 54.6040059 91.8446653 0.19 1187
1189 3 166.325637 54.6872493 91.5304642 0.19 1188
1190 3 166.648281 54.7663596 91.2725491 0.19 1189
1191 3 167.051891 54.7862145 91.118065 0.19 1190
1192 3 167.478782 54.7182274 90.8681384 0.19 1191
1193 3 167.930863 54.7800324 90.6187028 0.19 1192
1194 3 168.396188 54.8878992 90.4257075 0.19 1193
1195 3 168.869548 54.998654 90.4025881 0.19 1194
1196 3 169.34768 55.1642211 90.4820467 0.19 1195
1197 3 169.833563 55.5893966 90.3470334 0.19 1196
1198 3 170.302031 56.1120812 90.132675 0.19 1197
1199 3 170.703635 56.660554 89.8978508 0.19 1198
1200 3 170.915667 57.1824981 89.6841924 0.19 1199
1201 3 171.1059 57.6626117 89.5979274 0.19 1200
1202 3 171.429075 58.1473283 89.5187085 0.19 1201
1203 3 171.69066 58.6189442 89.2933922 0.19 1202
1204 3 172.106315 59.010072 89.0188165 0.19 1203
1205 3 172.59434 59.5355257 88.7368586 0.19 1204
1206 3 173.107369 60.1070799 88.4511444 0.19 1205
1207 3 165.096305 54.0049535 92.0257662 0.19 1186
1208 3 164.375413 53.6087307 91.5658561 0.19 1207
1209 3 163.769431 53.2240436 91.1190709 0.19 1208
1210 3 164.006268 52.8894616 90.8400304 0.19 1209
1211 3 164.077859 52.5222764 90.6264075 0.19 1210
1212 3 164.08047 52.1744204 90.3064078 0.19 1211
1213 3 164.057848 51.8346747 89.9467794 0.19 1212
1214 3 164.026871 51.4987639 89.5731871 0.19 1213
1215 3 163.994324 51.1650317 89.1959117 0.19 1214
1216 3 164.273916 50.819373 89.0408048 0.19 1215
1217 3 164.416163 50.4218739 89.0669874 0.19 1216
1218 3 164.566116 50.0774183 88.9952016 0.19 1217
1219 3 164.890558 49.858856 88.7911318 0.19 1218
1220 3 165.29129 49.8406444 88.5834428 0.19 1219
1221 3 165.726277 49.8775393 88.4596835 0.19 1220
1222 3 166.172283 49.9652522 88.2499098 0.19 1221
1223 3 163.664676 51.6217494 88.9216232 0.19 1215
1224 3 163.45338 52.0709047 88.7236673 0.19 1223
1225 3 163.141032 52.4586876 88.7096612 0.19 1224
1226 3 162.842162 52.7941383 88.8707751 0.19 1225
1227 3 162.66733 53.1177613 89.027518 0.19 1226
1228 3 162.414762 53.3350333 89.2964421 0.19 1227
1229 3 162.235548 53.3659032 89.6027915 0.19 1228
1230 3 161.934326 53.3243061 89.907249 0.19 1229
1231 3 161.536219 52.8609549 89.9172321 0.19 1230
1232 3 161.212459 52.3881968 90.0221047 0.19 1231
1233 3 161.079603 51.9576655 90.0677765 0.19 1232
1234 3 161.024233 51.5520416 90.1419281 0.19 1233
1235 3 161.009751 51.1791032 90.3599188 0.19 1234
1236 3 161.015266 50.9551288 90.6393475 0.19 1235
1237 3 162.407428 53.537014 90.2372006 0.19 1230
1238 3 162.865567 53.590134 90.4677371 0.19 1237
1239 3 163.321989 53.5008042 90.785729 0.19 1238
1240 3 163.769431 53.2240436 91.1190709 0.19 1239
1241 3 165.145996 54.0753178 92.6528006 0.19 1186
1242 3 164.495726 53.9887807 92.7492597 0.19 1241
1243 3 163.999376 54.1178867 92.955033 0.19 1242
1244 3 163.555206 54.2847047 93.1303179 0.19 1243
1245 3 163.109943 54.3482797 93.1038059 0.19 1244
1246 3 162.657386 54.4034204 92.8951575 0.19 1245
1247 3 167.095104 54.3461093 93.3106437 0.19 1186
1248 3 167.534199 53.8761242 93.6611228 0.19 1247
1249 3 167.417378 53.658139 93.9677831 0.19 1248
1250 3 167.173685 53.3117319 94.2330559 0.19 1249
1251 3 167.025668 53.0400761 94.4685086 0.19 1250
1252 3 166.809771 52.6568254 94.5653554 0.19 1251
1253 3 166.768459 52.321161 94.3711117 0.19 1252
1254 3 166.901809 52.0346777 94.0800257 0.19 1253
1255 3 166.934737 51.8146473 93.7394602 0.19 1254
1256 3 166.939202 51.7783828 93.3961252 0.19 1255
1257 3 166.934561 51.8037252 93.051159 0.19 1256
1258 3 167.97467 53.8859455 93.4064527 0.19 1248
1259 3 168.413592 53.7771338 93.1980378 0.19 1258
1260 3 168.865776 53.7308511 93.1711492 0.19 1259
1261 3 169.318932 53.6530503 93.2518321 0.19 1260
1262 3 169.760641 53.4164625 93.4739162 0.19 1261
1263 3 170.188825 53.2563929 93.7055613 0.19 1262
1264 3 170.588955 53.4879131 93.8249199 0.19 1263
1265 3 170.868474 53.8653112 93.8648782 0.19 1264
1266 3 171.281319 54.3377815 93.8248399 0.19 1265
1267 3 171.744411 54.7981796 93.9278345 0.19 1266
1268 3 172.221945 55.2214024 94.1938038 0.19 1267
1269 3 166.802427 59.1135674 95.1898807 0.19 1176
1270 3 166.318903 59.5892274 95.5573153 0.19 1269
1271 3 165.904434 59.9454816 95.9184834 0.19 1270
1272 3 165.540609 60.2513202 96.2784611 0.19 1271
1273 3 165.256914 60.5255339 96.6411897 0.19 1272
1274 3 165.159981 60.755909 97.0132122 0.19 1273
1275 3 165.10695 60.8457393 97.3727229 0.19 1274
1276 3 165.03298 60.9759693 97.7338318 0.19 1275
1277 3 164.820535 60.9523768 98.0668457 0.19 1276
1278 3 164.67778 60.8844385 98.3987529 0.19 1277
1279 3 164.449342 60.7960111 98.7203688 0.19 1278
1280 3 164.32361 60.7294131 99.0504466 0.19 1279
1281 3 164.160924 60.7096208 99.381552 0.19 1280
1282 3 164.182904 60.4360427 99.6951003 0.19 1281
1283 3 164.000403 60.1019846 99.9839662 0.19 1282
1284 3 163.873588 59.9112733 100.291813 0.19 1283
1285 3 163.661081 59.7654346 100.596913 0.19 1284
1286 3 163.562083 59.6455062 100.912002 0.19 1285
1287 3 168.144671 57.9821608 94.9981478 0.19 1176
1288 3 168.67871 57.7099028 94.9970448 0.19 1287
1289 3 169.161011 57.5274016 95.1518391 0.19 1288
1290 3 169.613612 57.2963675 95.2272803 0.19 1289
1291 3 170.064419 57.1650765 95.3005047 0.19 1290
1292 3 170.508084 56.9527409 95.4034098 0.19 1291
1293 3 170.959269 56.825845 95.6392221 0.19 1292
1294 3 171.409716 56.7045211 95.8565944 0.19 1293
1295 3 171.853446 56.5164208 95.8887346 0.19 1294
1296 3 172.301317 56.3544512 96.112421 0.19 1295
1297 3 172.743713 56.1052348 96.3674267 0.19 1296
1298 3 173.19391 56.002138 96.5673583 0.19 1297
1299 3 173.64268 55.8916548 96.8727214 0.19 1298
1300 3 174.086121 55.7156635 97.2106496 0.19 1299
1301 3 174.517625 55.3518232 97.5445208 0.19 1300
1302 3 174.944422 54.9245526 97.8751172 0.19 1301
1303 3 167.10576 57.8710427 95.5290425 0.19 1176
1304 3 166.891304 57.6949064 96.0144129 0.19 1303
1305 3 166.567753 57.7103241 96.4051138 0.19 1304
1306 3 166.211731 57.6398106 96.7427082 0.19 1305
1307 3 165.893923 57.539299 97.0635083 0.19 1306
1308 3 165.719608 57.4316622 97.388565 0.19 1307
1309 3 165.498614 57.2960091 97.7025546 0.19 1308
1310 3 165.429235 57.1180158 98.0222874 0.19 1309
1311 3 165.425046 56.8065894 98.3297073 0.19 1310
1312 3 165.492165 56.5523696 98.6482699 0.19 1311
1313 3 165.680714 56.188312 98.9623938 0.19 1312
1314 3 165.755784 55.8230596 99.2643526 0.19 1313
1315 3 165.801407 55.5953139 99.5784847 0.19 1314
1316 3 165.792917 55.0908037 99.8521964 0.19 1315
1317 3 166.176354 54.2859027 99.7892517 0.19 1316
1318 3 166.574388 53.9885733 99.6629537 0.19 1317
1319 3 166.963187 53.7850257 99.4200654 0.19 1318
1320 3 167.337975 53.7759992 99.1494704 0.19 1319
1321 3 167.654209 53.8376752 98.8619628 0.19 1320
1322 3 167.805815 53.914159 98.5531071 0.19 1321
1323 3 165.586128 54.104635 100.252997 0.19 1317
1324 3 165.237526 53.9717303 100.615809 0.19 1323
1325 3 165.193555 53.8674874 100.961068 0.19 1324
1326 3 165.393222 53.7793725 101.312673 0.19 1325
1327 3 165.192757 54.4081082 101.464392 0.19 1326
1328 3 165.16013 54.9566305 101.381802 0.19 1327
1329 3 165.254251 55.469594 101.244784 0.19 1328
1330 3 165.560914 55.9563974 101.180715 0.19 1329
1331 3 165.934576 56.4675539 101.032761 0.19 1330
1332 3 165.734528 56.17686 100.648937 0.19 1331
1333 3 165.802317 55.9416197 100.292082 0.19 1332
1334 3 165.815244 55.8190281 99.9432813 0.19 1333
1335 3 165.801407 55.5953139 99.5784847 0.19 1334
1336 3 165.985075 56.807587 101.332578 0.19 1331
1337 3 166.04831 57.1687655 101.558958 0.19 1336
1338 3 166.150341 57.5962804 101.568411 0.19 1337
1339 3 166.381907 58.0108183 101.63745 0.19 1338
1340 3 166.520291 58.3817474 101.750507 0.19 1339
1341 3 166.678403 58.6669661 101.970781 0.19 1340
1342 3 166.976642 58.8367908 102.151823 0.19 1341
1343 3 167.258953 58.6119851 102.395775 0.19 1342
1344 3 167.39306 58.2427367 102.649547 0.19 1343
1345 3 165.016507 53.2772352 101.739944 0.19 1326
1346 3 164.686836 52.896595 102.052293 0.19 1345
1347 3 164.510648 52.7853682 102.342974 0.19 1346
1348 3 164.702652 52.537726 102.573528 0.19 1347
1349 3 165.036823 52.39518 102.677431 0.19 1348
1350 3 165.42012 52.1950594 102.720509 0.19 1349
1351 3 165.830713 52.1303349 102.761637 0.19 1350
1352 3 166.251842 52.1167373 102.803169 0.19 1351
1353 3 166.677026 52.1207094 102.848139 0.19 1352
1354 3 167.104023 52.1259415 102.903379 0.19 1353
1355 3 167.532223 52.1171275 102.98643 0.19 1354
1356 3 167.962003 52.0645022 103.143039 0.19 1355
1357 3 168.385239 51.992832 103.187784 0.19 1356
1358 3 168.79832 51.8087028 103.131537 0.19 1357
1359 3 169.210248 51.7259367 102.933493 0.19 1358
1360 3 169.614882 51.5409559 102.665542 0.19 1359
1361 3 170.020563 51.3698668 102.377796 0.19 1360
1362 3 170.435408 51.3448159 102.099207 0.19 1361
1363 3 179.007947 69.4344004 89.8337555 0.19 752
1364 3 178.894318 69.8204139 89.9278679 0.19 1363
1365 3 178.816538 70.1770872 90.1430732 0.19 1364
1366 3 178.699978 70.5419433 90.3084836 0.19 1365
1367 3 178.411675 70.8551641 90.5635003 0.19 1366
1368 3 178.165095 71.3353574 90.2023135 0.19 1367
1369 3 178.092611 71.8217866 89.8553659 0.19 1368
1370 3 178.084177 72.2695707 89.511809 0.19 1369
1371 3 178.095152 72.5963918 89.1637098 0.19 1370
1372 3 178.101164 72.6000564 88.79807 0.19 1371
1373 3 178.626333 70.884431 90.9497618 0.19 1367
1374 3 178.616335 70.9911666 91.3219647 0.19 1373
1375 3 178.830477 71.02016 91.7076112 0.19 1374
1376 3 179.271424 71.0076746 92.0632266 0.19 1375
1377 3 179.71514 71.0310177 92.3743849 0.19 1376
1378 3 180.16839 71.1623891 92.5546037 0.19 1377
1379 3 180.612327 71.0565288 92.7193701 0.19 1378
1380 3 181.071854 71.079763 92.6631393 0.19 1379
1381 3 181.529636 71.0974785 92.6483228 0.19 1380
1382 3 181.987053 71.075401 92.6210697 0.19 1381
1383 3 182.445882 70.9408878 92.5148605 0.19 1382
1384 3 182.896793 70.8229486 92.5682314 0.19 1383
1385 3 183.33226 70.55422 92.7950566 0.19 1384
1386 3 183.762528 70.336929 93.0549995 0.19 1385
1387 3 184.185057 70.0091185 93.2142136 0.19 1386
1388 3 184.573455 69.6101532 93.4225606 0.19 1387
1389 3 184.892528 69.2118618 93.5257566 0.19 1388
1390 3 185.01075 68.7823949 93.6194091 0.19 1389
1391 3 185.052209 68.3067342 93.8270721 0.19 1390
1392 3 185.242913 67.9497506 93.4978224 0.19 1391
1393 3 185.60377 67.5477858 93.2216405 0.19 1392
1394 3 186.011208 66.9574645 93.0699206 0.19 1393
1395 3 186.098693 66.5256493 93.3162504 0.19 1394
1396 3 185.847671 66.1315366 93.4502581 0.19 1395
1397 3 185.506455 65.9602397 93.3228225 0.19 1396
1398 3 185.466733 65.7969318 92.9541159 0.19 1397
1399 3 185.36002 65.780081 92.6015998 0.19 1398
1400 3 185.046133 65.7827616 92.2677125 0.19 1399
1401 3 184.645341 65.7550005 92.0108006 0.19 1400
1402 3 184.194072 65.6171893 91.9671035 0.19 1401
1403 3 183.709829 65.2896327 92.1296204 0.19 1402
1404 3 183.216328 65.0375477 92.3717323 0.19 1403
1405 3 185.017495 66.2146075 93.6712936 0.19 1397
1406 3 186.011208 66.9574645 93.0699206 0.19 1405
1407 3 185.118191 68.2339312 94.1879086 0.19 1391
1408 3 185.278427 68.1941713 94.5565437 0.19 1407
1409 3 185.264966 68.202487 94.9146774 0.19 1408
1410 3 185.094745 68.3723816 95.2716805 0.19 1409
1411 3 185.074224 68.6109077 95.6425543 0.19 1410
1412 3 185.200466 68.8421811 96.0215663 0.19 1411
1413 3 185.163197 68.9343614 96.3773074 0.19 1412
1414 3 184.95264 69.0829525 96.7230782 0.19 1413
1415 3 184.825014 69.1698922 97.0686647 0.19 1414
1416 3 184.677789 69.3846654 97.4200525 0.19 1415
1417 3 184.375991 69.6259954 97.7610002 0.19 1416
1418 3 178.38385 71.3229152 91.8538451 0.19 1375
1419 3 177.948711 71.6656766 91.8016033 0.19 1418
1420 3 177.506548 71.916666 91.874671 0.19 1419
1421 3 177.064856 72.0626138 91.8038732 0.19 1420
1422 3 176.61847 72.2000559 91.9190795 0.19 1421
1423 3 176.166831 72.2014964 91.9940467 0.19 1422
1424 3 175.709503 72.1248202 92.1445135 0.19 1423
1425 3 175.255651 72.0571843 92.2001587 0.19 1424
1426 3 174.609266 72.7603944 91.8070296 0.19 1425
1427 3 174.149629 73.3156825 91.4211243 0.19 1426
1428 3 173.824366 73.7932594 91.0425052 0.19 1427
1429 3 173.716059 74.1834119 90.6794337 0.19 1428
1430 3 173.677622 74.3334601 90.3142921 0.19 1429
1431 3 173.659521 74.2846919 89.944062 0.19 1430
1432 3 173.657521 74.3136027 89.5782061 0.19 1431
1433 3 174.487027 71.5226541 92.6489593 0.19 1425
1434 3 173.908486 71.2150772 92.9218344 0.19 1433
1435 3 173.40539 70.997221 92.9656366 0.19 1434
1436 3 172.924019 70.7128069 92.8602996 0.19 1435
1437 3 172.452648 70.4655175 92.9178671 0.19 1436
1438 3 171.982642 70.17832 92.8686285 0.19 1437
1439 3 171.528625 70.0627716 92.7162815 0.19 1438
1440 3 171.075007 69.9573368 92.7075943 0.19 1439
1441 3 170.629515 69.9280017 92.503622 0.19 1440
1442 3 170.632989 70.0268826 92.1381433 0.19 1441
1443 3 170.62876 70.1154602 91.7726593 0.19 1442
1444 3 170.600654 70.1726462 91.4076772 0.19 1443
1445 3 170.507886 70.1456958 91.0442495 0.19 1444
1446 3 170.244243 69.8972522 90.6849893 0.19 1445
1447 3 170.020149 69.5700054 90.3897675 0.19 1446
1448 3 169.634718 69.1670765 90.2476321 0.19 1447
1449 3 169.192852 68.7888856 90.1704654 0.19 1448
1450 3 168.74521 68.56181 90.1349591 0.19 1449
1451 3 168.297092 68.3216331 90.140158 0.19 1450
1452 3 167.852008 67.8903991 90.2248244 0.19 1451
1453 3 167.469945 67.4503581 90.1595052 0.19 1452
1454 3 167.262495 67.0640457 89.9326905 0.19 1453
1455 3 170.1948 70.0336139 92.8294002 0.19 1441
1456 3 169.748958 69.9778044 93.1327223 0.19 1455
1457 3 169.301917 69.8759158 93.3844278 0.19 1456
1458 3 168.860423 69.7972606 93.5026587 0.19 1457
1459 3 168.427555 69.7247004 93.6372088 0.19 1458
1460 3 168.021355 69.7565443 93.5875848 0.19 1459
1461 3 167.678154 69.9858367 93.3343852 0.19 1460
1462 3 167.449018 70.1517908 93.0067833 0.19 1461
1463 3 167.098459 70.3099217 92.6450608 0.19 1462
1464 3 166.711459 70.5663397 92.2881883 0.19 1463
1465 3 166.294119 70.6800946 91.9677436 0.19 1464
1466 3 165.863626 70.7078559 91.7669546 0.19 1465
1467 3 165.43005 70.7321504 91.5184787 0.19 1466
1468 3 164.993696 70.7182142 91.3776767 0.19 1467
1469 3 164.534365 70.5006866 90.985637 0.19 1468
1470 3 164.092003 70.4521628 90.6180538 0.19 1469
1471 3 163.656884 70.4617873 90.3118096 0.19 1470
1472 3 163.22587 70.4745877 90.165117 0.19 1471
1473 3 162.805689 70.5516743 90.0651703 0.19 1472
1474 3 162.368724 70.3668483 89.9347781 0.19 1473
1475 3 161.957268 70.230272 89.6890191 0.19 1474
1476 3 161.589569 69.9339119 89.4865965 0.19 1475
1477 3 161.376831 69.6742177 89.1710153 0.19 1476
1478 3 161.147218 69.5264332 88.8086349 0.19 1477
1479 3 161.147027 69.7203405 88.452887 0.19 1478
1480 3 161.325031 69.8844979 88.1037382 0.19 1479
1481 3 161.417921 70.02546 87.7455378 0.19 1480
1482 3 164.68895 70.6895743 91.7287763 0.19 1468
1483 3 164.525102 70.7980827 92.0932251 0.19 1482
1484 3 164.299461 70.8191666 92.4516976 0.19 1483
1485 3 164.225739 70.9380683 92.823152 0.19 1484
1486 3 164.188497 70.9408366 93.1948687 0.19 1485
1487 3 181.017456 65.8898006 91.0268929 0.19 740
1488 3 180.599332 65.5882376 91.3975981 0.19 1487
1489 3 180.312094 65.1511135 91.6621156 0.19 1488
1490 3 179.909188 64.6802355 91.7567358 0.19 1489
1491 3 179.477097 64.2023002 91.8417416 0.19 1490
1492 3 179.075699 63.7393215 92.0672648 0.19 1491
1493 3 178.823653 63.4421185 92.3657687 0.19 1492
1494 3 178.495087 63.1258184 92.677814 0.19 1493
1495 3 178.282281 63.0899603 93.0232186 0.19 1494
1496 3 177.977151 62.9771688 93.3603872 0.19 1495
1497 3 177.771335 62.8556709 93.704684 0.19 1496
1498 3 177.483016 62.7157777 94.0452177 0.19 1497
1499 3 177.317758 62.5974447 94.4016878 0.19 1498
1500 3 177.133081 62.4934332 94.7769231 0.19 1499
1501 3 176.768049 62.4112341 95.1938078 0.19 1500
1502 3 176.348467 62.4468935 95.7499718 0.19 1501
1503 3 176.782072 62.2840941 96.0353733 0.19 1502
1504 3 177.205037 62.0031046 96.2269593 0.19 1503
1505 3 177.602514 61.6954202 96.5167476 0.19 1504
1506 3 177.953144 61.5370422 96.8512203 0.19 1505
1507 3 178.166763 61.4167406 97.1932126 0.19 1506
1508 3 178.478684 61.3258741 97.5454513 0.19 1507
1509 3 178.761989 61.220857 97.8943544 0.19 1508
1510 3 178.863137 61.0441256 98.2268691 0.19 1509
1511 3 178.929525 61.1701755 98.5766119 0.19 1510
1512 3 179.025829 61.3970506 98.9323221 0.19 1511
1513 3 179.244398 61.6227649 99.2907972 0.19 1512
1514 3 179.344037 61.680382 99.6290522 0.19 1513
1515 3 176.092025 62.8200866 96.3352949 0.19 1502
1516 3 176.026505 62.9756565 96.778139 0.19 1515
1517 3 176.099166 63.1764548 97.1777765 0.19 1516
1518 3 176.369529 63.29413 97.560307 0.19 1517
1519 3 176.666184 63.4913214 97.9391791 0.19 1518
1520 3 176.81944 63.5732971 98.2973043 0.19 1519
1521 3 176.998027 63.7304269 98.6579289 0.19 1520
1522 3 176.915615 63.7279821 98.9922971 0.19 1521
1523 3 176.95609 63.7345084 99.330646 0.19 1522
1524 3 177.172609 63.8647156 99.6825351 0.19 1523
1525 3 177.316817 63.857447 100.019011 0.19 1524
1526 3 177.09823 63.7521452 100.330705 0.19 1525
1527 3 176.760756 63.6147306 100.633406 0.19 1526
1528 3 175.329423 62.7132983 96.1435775 0.19 1502
1529 3 174.6617 62.7842673 96.2677448 0.19 1528
1530 3 174.128249 62.7914605 96.2776989 0.19 1529
1531 3 173.65108 62.8039569 96.2142081 0.19 1530
1532 3 173.199167 62.7910406 96.3926486 0.19 1531
1533 3 172.788164 62.9069668 96.6747888 0.19 1532
1534 3 172.439782 62.9986588 96.9933213 0.19 1533
1535 3 172.23308 62.8884033 97.3176089 0.19 1534
1536 3 171.997352 63.0019854 97.6602637 0.19 1535
1537 3 171.919313 63.1816377 98.0169756 0.19 1536
1538 3 171.892702 63.277896 98.3692276 0.19 1537
1539 3 171.893829 63.4898388 98.7295107 0.19 1538
1540 3 171.981159 63.9411472 98.7228911 0.19 1539
1541 3 172.125106 64.4133973 98.6761579 0.19 1540
1542 3 172.438353 64.9484976 98.5108384 0.19 1541
1543 3 172.889131 65.1014469 98.2489034 0.19 1542
1544 3 173.341581 65.2422317 98.0383599 0.19 1543
1545 3 173.792788 65.343912 97.9830671 0.19 1544
1546 3 174.244546 65.445483 98.0004997 0.19 1545
1547 3 174.699149 65.585576 98.0803387 0.19 1546
1548 3 175.161 65.8409013 98.2741276 0.19 1547
1549 3 175.621794 66.0748689 98.3823074 0.19 1548
1550 3 176.092943 66.4573692 98.4866001 0.19 1549
1551 3 176.565329 66.8714058 98.6376242 0.19 1550
1552 3 177.043961 67.3394616 98.5980403 0.19 1551
1553 3 177.515581 67.7238287 98.6105818 0.19 1552
1554 3 177.973345 67.9123283 98.6339304 0.19 1553
1555 3 178.426307 68.0309303 98.6628311 0.19 1554
1556 3 178.878168 68.1356139 98.6973803 0.19 1555
1557 3 179.331317 68.2688282 98.7430222 0.19 1556
1558 3 179.788681 68.501942 98.8159937 0.19 1557
1559 3 180.231398 68.577099 98.9315625 0.19 1558
1560 3 180.652881 68.5105961 99.1736136 0.19 1559
1561 3 181.041916 68.2837162 99.4226421 0.19 1560
1562 3 181.38006 68.1465499 99.5999369 0.19 1561
1563 3 181.556488 67.9032258 99.8533057 0.19 1562
1564 3 181.340806 67.7872183 100.113781 0.19 1563
1565 3 180.985566 67.848425 100.350138 0.19 1564
1566 3 180.57562 67.8845711 100.477603 0.19 1565
1567 3 180.148952 67.9918177 100.651519 0.19 1566
1568 3 179.713409 68.0148049 100.725091 0.19 1567
1569 3 172.362317 65.2764312 98.8226877 0.19 1542
1570 3 172.183663 65.6046634 99.0779508 0.19 1569
1571 3 172.137104 65.9961871 99.1930189 0.19 1570
1572 3 172.141224 66.4113155 99.2561696 0.19 1571
1573 3 172.164937 66.8336488 99.304816 0.19 1572
1574 3 172.196354 67.2536758 99.3632737 0.19 1573
1575 3 172.23054 67.659397 99.4668272 0.19 1574
1576 3 172.268207 68.1317361 99.3604103 0.19 1575
1577 3 172.613804 68.5523504 99.0528605 0.19 1576
1578 3 172.82404 68.7908402 98.7289961 0.19 1577
1579 3 173.104082 68.9774664 98.4052818 0.19 1578
1580 3 173.286101 69.1272559 98.0732783 0.19 1579
1581 3 173.545422 69.2822093 97.744576 0.19 1580
1582 3 173.690234 69.4260566 97.4073669 0.19 1581
1583 3 173.857013 69.5953512 97.0711341 0.19 1582
1584 3 174.204181 69.851997 96.7487471 0.19 1583
1585 3 174.623318 70.2814035 96.4376869 0.19 1584
1586 3 171.997823 68.6129865 99.9066158 0.19 1576
1587 3 171.829537 68.9895321 100.306831 0.19 1586
1588 3 171.555596 69.3154142 100.611698 0.19 1587
1589 3 171.29775 69.6573177 100.800595 0.19 1588
1590 3 171.191227 69.9891862 101.067381 0.19 1589
1591 3 171.539992 70.4682651 101.086405 0.19 1590
1592 3 171.762337 70.9329819 101.086544 0.19 1591
1593 3 172.038152 71.416737 101.052398 0.19 1592
1594 3 172.168013 71.9092317 100.910939 0.19 1593
1595 3 172.24029 72.3612183 100.835066 0.19 1594
1596 3 172.284919 72.7928773 100.734733 0.19 1595
1597 3 172.304133 73.2039696 100.494985 0.19 1596
1598 3 172.276208 73.462532 100.194391 0.19 1597
1599 3 172.174662 73.7161995 99.8666948 0.19 1598
1600 3 172.330985 74.1682788 99.5500661 0.19 1599
1601 3 172.428765 74.6664337 99.2261755 0.19 1600
1602 3 172.169994 74.8440558 98.866035 0.19 1601
1603 3 172.08549 75.147212 98.5182839 0.19 1602
1604 3 172.052237 75.3326605 98.1697704 0.19 1603
1605 3 172.038609 75.4738559 97.82 0.19 1604
1606 3 172.031914 75.6002252 97.4688003 0.19 1605
1607 3 172.203409 74.9908405 99.4429432 0.19 1601
1608 3 172.143317 75.3764126 99.5529862 0.19 1607
1609 3 172.146215 75.7746587 99.654879 0.19 1608
1610 3 172.173761 76.149415 99.838729 0.19 1609
1611 3 172.208372 76.5538226 99.9364466 0.19 1610
1612 3 170.492125 69.8376188 101.193118 0.19 1590
1613 3 169.958392 69.7689174 101.158753 0.19 1612
1614 3 169.490891 69.6672244 101.278559 0.19 1613
1615 3 169.05005 69.6010389 101.362594 0.19 1614
1616 3 168.626028 69.5649552 101.513993 0.19 1615
1617 3 168.219475 69.6913371 101.574147 0.19 1616
1618 3 167.807784 69.7360575 101.606354 0.19 1617
1619 3 167.407275 69.8022873 101.660995 0.19 1618
1620 3 167.045901 70.0137237 101.810521 0.19 1619
1621 3 166.735281 70.3170593 101.878231 0.19 1620
1622 3 166.543092 70.6406823 101.934957 0.19 1621
1623 3 166.22914 70.8769738 102.024208 0.19 1622
1624 3 165.845556 70.9946693 101.910353 0.19 1623
1625 3 165.441965 71.0543404 101.825289 0.19 1624
1626 3 165.037983 71.1676335 101.70059 0.19 1625
1627 3 164.66345 71.388537 101.760843 0.19 1626
1628 3 164.304894 71.6650567 101.73861 0.19 1627
1629 3 163.973451 71.8878464 101.615945 0.19 1628
1630 3 163.769615 72.2144967 101.620871 0.19 1629
1631 3 163.844017 72.6934924 101.42749 0.19 1630
1632 3 163.81325 73.209236 101.149129 0.19 1631
1633 3 163.607821 73.725262 100.834303 0.19 1632
1634 3 170.992312 70.5483861 101.37686 0.19 1590
1635 3 170.941974 70.9763989 101.655708 0.19 1634
1636 3 170.941653 71.3800777 101.842871 0.19 1635
1637 3 170.946553 71.7319853 102.111828 0.19 1636
1638 3 170.913217 72.0633239 102.393386 0.19 1637
1639 3 170.759131 72.3854355 102.633571 0.19 1638
1640 3 170.706114 72.7622655 102.75935 0.19 1639
1641 3 171.974004 62.9732109 99.0385509 0.19 1539
1642 3 172.168969 62.4742936 99.3509089 0.19 1641
1643 3 172.261912 61.9717557 99.654082 0.19 1642
1644 3 172.376775 61.4968575 99.9568867 0.19 1643
1645 3 172.657267 61.1071742 100.270997 0.19 1644
1646 3 172.970303 60.8934757 100.596944 0.19 1645
1647 3 173.18874 60.6937024 100.914799 0.19 1646
1648 3 173.532117 60.4114777 101.224308 0.19 1647
1649 3 173.931539 60.2487903 101.532337 0.19 1648
1650 3 174.348524 60.0967465 101.811924 0.19 1649
1651 3 174.763583 59.8573535 102.012128 0.19 1650
1652 3 175.182454 59.7798864 102.042392 0.19 1651
1653 3 175.58151 59.6305303 102.21863 0.19 1652
1654 3 175.924576 59.3137212 102.391031 0.19 1653
1655 3 176.146166 59.0025195 102.445238 0.19 1654
1656 3 176.493687 58.8219962 102.471526 0.19 1655
1657 3 176.900314 58.9771311 102.511543 0.19 1656
1658 2 269.010257 60.0519086 48.8782413 0.19 -1
1659 2 268.984008 60.4094268 49.2376459 0.19 1658
1660 2 268.957437 60.7555437 49.5956731 0.19 1659
1661 2 268.930978 61.0734857 49.9496821 0.19 1660
1662 2 268.905762 61.3213538 50.2930773 0.19 1661
1663 2 268.884823 61.3902004 50.6087637 0.19 1662
1664 2 264.361995 55.7441887 50.0914085 0 1663
1665 2 264.344954 56.2103986 50.2003843 0.19 1664
1666 2 264.326856 56.6648733 50.3420839 0.19 1665
1667 2 264.304583 57.0857954 50.5811172 0.19 1666
1668 2 264.283774 57.5163208 50.7869517 0.19 1667
1669 2 264.258384 57.9131879 51.0879819 0.19 1668
1670 2 264.231438 58.2991454 51.4153494 0.19 1669
1671 2 264.205015 58.6887484 51.7262795 0.19 1670
1672 2 264.182265 59.1027328 51.961212 0.19 1671
1673 2 264.155172 59.4867604 52.27753 0.19 1672
1674 2 264.126425 59.859295 52.6210405 0.19 1673
1675 3 169.705269 63.5736591 85.1495927 0.19 -1
1676 3 169.703928 63.4585706 85.5057438 0.19 1675
1677 3 169.718779 63.3363739 85.8631002 0.19 1676
1678 3 169.783067 63.1936644 86.2228105 0.19 1677
1679 3 169.505699 62.9283095 86.5514989 0.19 1678
1680 3 169.101591 62.4528401 86.8558893 0.19 1679
1681 3 168.702264 61.9081575 87.1461405 0.19 1680
1682 3 168.442759 61.3636342 87.4203763 0.19 1681
1683 3 168.124018 60.8199819 87.6261004 0.19 1682
1684 3 167.95807 60.3423586 87.6813233 0.19 1683
1685 3 167.824151 59.889479 87.6743139 0.19 1684
1686 3 167.634348 59.445057 87.6313571 0.19 1685
1687 3 167.244845 59.0011241 87.5431447 0.19 1686
1688 3 166.785 58.6127024 87.39417 0.19 1687
1689 3 166.313063 58.3872462 87.1094454 0.19 1688
1690 3 165.867511 58.4910425 86.8300614 0.19 1689
1691 3 165.419102 58.5508193 86.6322924 0.19 1690
1692 3 164.98105 58.5824061 86.7071191 0.19 1691
1693 3 164.589054 58.7757975 86.8158356 0.19 1692
1694 3 164.26572 58.9454011 87.0699357 0.19 1693
1695 3 164.103178 58.9809232 87.3734294 0.19 1694
1696 3 170.302514 77.0981968 86.0679393 0.19 -1
1697 3 170.723254 77.1255757 86.1640354 0.19 1696
1698 3 171.117734 77.138142 86.3100249 0.19 1697
1699 3 171.433918 77.1054687 86.6049789 0.19 1698
1700 3 171.551275 77.0598971 86.9399721 0.19 1699
1701 3 171.597149 77.0641725 87.2924934 0.19 1700
1702 3 171.627349 77.2313544 87.6566848 0.19 1701
1703 3 147.820871 62.5145961 85.9889773 0.19 -1
1704 3 147.713779 62.5591726 86.3350571 0.19 1703
1705 3 147.487842 62.7492801 86.6804969 0.19 1704
1706 3 147.26228 62.9312814 87.0261663 0.19 1705
1707 3 147.153615 62.9412958 87.3718766 0.19 1706
1708 3 147.038524 62.8890353 87.7141715 0.19 1707
1709 3 146.787503 62.8220641 88.0459639 0.19 1708
1710 3 162.186078 48.8012451 89.508645 0.19 -1
1711 3 162.209344 48.8391805 89.859107 0.19 1710
1712 3 162.235891 48.9945513 90.2211805 0.19 1711
1713 3 162.26215 49.0903841 90.5779844 0.19 1712
1714 3 162.282108 48.8889996 90.9056997 0.19 1713
1715 3 162.302436 48.6792397 91.2321148 0.19 1714
1716 3 162.320379 48.3293926 91.5438953 0.19 1715
1717 3 171.623406 52.0289425 97.3573819 0.19 -1
1718 3 171.237531 52.1663437 97.3111581 0.19 1717
1719 3 170.917619 52.4790592 97.2639139 0.19 1718
1720 3 170.769389 52.887829 97.1704705 0.19 1719
1721 3 170.624937 53.2775481 97.2282129 0.19 1720
1722 3 170.316572 53.6106043 97.4519854 0.19 1721
1723 3 169.956205 53.925658 97.7312763 0.19 1722
