# Supplementary material for: Communication from Learned to Innate Olfactory Processing Centers Is Required for Memory Retrieval in Drosophila
Source: Neuron. 2018 Nov 7;100(3):651–668.e8. doi: 10.1016/j.neuron.2018.08.037 (PMC6226615; doi:10.1016/j.neuron.2018.08.037)
Supplement: Data S1. SWC Files Containing the EM and Light Microscopy Reconstructions of the Different Neurons Used in This Study [file mmc5.zip › Light_PD2a1_cell2_JRC_SS16059-20160624_19_B3-Aligned63xScale_c0.swc]

# SWC format file
# based on specifications at http://research.mssm.edu/cnic/swc.html
# Created by nat::write.neuron.swc
# PointNo Label X Y Z Radius Parent 
1 1 169.120736 35.4143454 94.2026425 0.19 -1
2 0 169.557888 35.3435552 94.573358 0.19 1
3 0 169.992687 35.2736415 94.942976 0.19 2
4 0 170.420768 35.2061795 95.3103797 0.19 3
5 0 170.830851 35.1450122 95.6728425 0.19 4
6 0 171.193739 35.0999622 96.0236253 0.19 5
7 0 171.433318 35.0968366 96.3454407 0.19 6
8 0 171.790182 35.2347985 96.6473989 0.19 7
9 0 172.198221 35.3166137 96.8079775 0.19 8
10 0 172.625799 35.392589 96.9341725 0.19 9
11 0 173.059459 35.5055107 97.0983423 0.19 10
12 0 173.490532 35.7334312 97.4106894 0.19 11
13 0 173.922764 35.9664861 97.7611136 0.19 12
14 0 174.358896 36.0991076 98.0794674 0.19 13
15 0 174.795867 36.3331549 98.3233678 0.19 14
16 0 175.233656 36.456471 98.6266128 0.19 15
17 0 175.67083 36.6608174 98.9333483 0.19 16
18 0 176.111942 36.8093533 99.1367808 0.19 17
19 0 176.551922 37.0108148 99.3899342 0.19 18
20 0 176.996197 37.123485 99.5363599 0.19 19
21 0 177.441385 37.2178985 99.6741005 0.19 20
22 0 177.883994 37.3445233 99.8925599 0.19 21
23 0 178.33017 37.2834813 100.006728 0.19 22
24 0 178.776495 37.3412175 100.138516 0.19 23
25 0 179.219401 37.52806 100.373487 0.19 24
26 0 179.665384 37.6820727 100.548424 0.19 25
27 0 180.109174 37.9068186 100.794865 0.19 26
28 0 180.556541 38.0746088 100.967102 0.19 27
29 0 181.002291 38.2991318 101.196755 0.19 28
30 0 181.452765 38.4481689 101.327894 0.19 29
31 0 181.904582 38.6127188 101.454508 0.19 30
32 0 182.354698 38.8973732 101.666153 0.19 31
33 0 182.811789 39.2236504 101.79749 0.19 32
34 0 183.268158 39.4297802 101.904826 0.19 33
35 0 183.722005 39.6541289 102.064812 0.19 34
36 0 184.183203 39.7493772 102.071982 0.19 35
37 0 184.639188 40.0422462 102.240149 0.19 36
38 0 185.10152 40.4514329 102.3747 0.19 37
39 0 185.561758 40.8843013 102.547157 0.19 38
40 0 186.035335 41.3941038 102.576287 0.19 39
41 0 186.497136 41.8573796 102.729176 0.19 40
42 0 186.96476 42.352683 102.81171 0.19 41
43 0 187.434894 42.8630061 102.856013 0.19 42
44 0 187.907728 43.3848394 102.858094 0.19 43
45 0 188.387436 43.9251272 102.773525 0.19 44
46 0 188.856539 44.3829978 102.764103 0.19 45
47 0 189.318451 44.7007722 102.775834 0.19 46
48 0 189.778995 45.1131071 102.802979 0.19 47
49 0 190.237118 45.5174919 102.828618 0.19 48
50 0 190.692555 45.8042938 102.834503 0.19 49
51 0 191.150426 46.1793706 102.808511 0.19 50
52 0 191.615806 46.5060202 102.679988 0.19 51
53 0 192.075643 46.9078725 102.590256 0.19 52
54 0 192.54331 47.2787431 102.402899 0.19 53
55 0 193.011681 47.7898583 102.199042 0.19 54
56 0 193.474776 48.3258666 102.015213 0.19 55
57 0 193.924922 48.8014193 101.905984 0.19 56
58 0 194.381805 49.1965623 101.707992 0.19 57
59 0 194.836966 49.7181566 101.488124 0.19 58
60 0 195.284313 50.2775778 101.260067 0.19 59
61 0 195.713118 50.8295609 101.027441 0.19 60
62 0 196.096754 51.327117 100.787545 0.19 61
63 0 196.365865 51.6748312 100.528985 0.19 62
64 0 196.748192 52.1046423 100.288611 0.19 63
65 0 197.17249 52.4583335 100.056302 0.19 64
66 0 197.605324 52.9230659 99.8686151 0.19 65
67 0 198.028888 53.3858155 99.7699379 0.19 66
68 0 198.463721 53.849018 99.5891389 0.19 67
69 0 198.897375 54.2088758 99.3742511 0.19 68
70 0 199.310336 54.6735557 99.1834753 0.19 69
71 0 199.668979 55.1505615 99.0593511 0.19 70
72 0 199.886145 55.566996 99.1123224 0.19 71
73 0 200.235563 56.0407712 99.0386396 0.19 72
74 0 200.621824 56.5008178 98.9962298 0.19 73
75 0 201.039033 56.97331 98.8594714 0.19 74
76 0 201.461644 57.3979094 98.7229233 0.19 75
77 0 201.868924 57.6732818 98.6848154 0.19 76
78 0 202.272637 58.0508565 98.6727458 0.19 77
79 0 202.688542 58.4900426 98.5891104 0.19 78
80 0 203.090172 58.915752 98.5887396 0.19 79
81 0 203.491897 59.3445846 98.5861326 0.19 80
82 0 203.909111 59.7994857 98.4918788 0.19 81
83 0 204.315974 60.2339738 98.4557627 0.19 82
84 0 204.732697 60.6835675 98.3569863 0.19 83
85 0 205.130753 61.1033418 98.3484093 0.19 84
86 0 205.520314 61.5197318 98.3404132 0.19 85
87 0 205.902936 61.9580996 98.2435275 0.19 86
88 0 206.211665 62.3694865 98.2236401 0.19 87
89 0 206.364518 62.7779924 98.1849587 0.19 88
90 0 206.517742 63.2146596 98.0393923 0.19 89
91 0 206.76583 63.6403641 97.9402851 0.19 90
92 0 206.964562 64.0964379 97.7153886 0.19 91
93 0 207.251983 64.5641295 97.4448379 0.19 92
94 0 207.455637 65.0273924 97.145883 0.19 93
95 0 207.713663 65.4733175 96.8357578 0.19 94
96 0 207.817925 65.8617751 96.5053642 0.19 95
97 0 207.802654 66.1026464 96.1509178 0.19 96
98 0 207.981121 66.341095 95.8022768 0.19 97
99 0 208.060337 66.6998979 95.4588425 0.19 98
100 0 208.046429 67.0559296 95.1092305 0.19 99
101 0 207.851499 67.2818417 94.7388223 0.19 100
102 0 207.607321 67.5041519 94.3627404 0.19 101
103 0 207.396375 67.8453608 93.9895834 0.19 102
104 0 207.335316 68.1703248 93.5992742 0.19 103
105 0 207.289662 68.3146599 93.1397107 0.19 104
106 0 207.138635 68.6861712 92.5499638 0.19 105
107 0 207.207099 69.1908339 92.9530849 0.19 106
108 0 207.088956 69.6656239 92.9495199 0.19 107
109 0 206.995125 70.1019147 92.8920412 0.19 108
110 0 206.830741 70.5571109 92.6964658 0.19 109
111 0 206.762448 70.9992498 92.5264014 0.19 110
112 0 206.648578 71.3700113 92.5535416 0.19 111
113 0 206.446905 71.7771095 92.4154383 0.19 112
114 0 206.289271 72.1348486 92.3363286 0.19 113
115 0 206.016674 72.416168 92.2154471 0.19 114
116 0 205.763295 72.5261606 91.9308149 0.19 115
117 0 205.614145 72.4626164 91.5829251 0.19 116
118 0 205.349732 72.4264992 91.2087824 0.19 117
119 0 205.045519 72.2701016 90.8179442 0.19 118
120 0 205.3866 72.2494248 90.4655473 0.19 119
121 0 205.587045 72.0759844 90.1001662 0.19 120
122 0 205.777805 71.8402841 89.739738 0.19 121
123 0 206.080961 71.570849 89.4069428 0.19 122
124 0 206.318457 71.2500477 89.1289394 0.19 123
125 0 206.66051 70.8216289 89.00914 0.19 124
126 0 207.036632 70.2301405 88.931377 0.19 125
127 0 206.211467 70.2025163 88.8866486 0.19 126
128 0 205.861545 69.922807 88.4791618 0.19 127
129 0 205.44649 70.1057203 88.4686111 0.19 128
130 3 205.030309 70.1009284 88.4420573 0.19 129
131 3 204.61344 69.9176132 88.3981146 0.19 130
132 3 204.197023 69.7727735 88.3480492 0.19 131
133 3 203.783032 69.5364 88.2684708 0.19 132
134 3 203.376671 69.3737575 88.1372276 0.19 133
135 3 202.990709 69.137526 87.8515428 0.19 134
136 3 202.604328 68.8790808 87.5418717 0.19 135
137 3 202.20282 68.6310906 87.3152359 0.19 136
138 3 201.809792 68.1632106 86.976405 0.19 137
139 3 200.819328 68.305998 87.1629644 0.19 138
140 3 200.169722 68.3731997 87.2481466 0.19 139
141 3 199.643918 68.4522336 87.351258 0.19 140
142 3 199.191047 68.361565 87.2208868 0.19 141
143 3 198.748189 68.3123059 87.1501001 0.19 142
144 3 198.307044 68.2770198 87.10286 0.19 143
145 3 197.861927 68.2424513 87.066725 0.19 144
146 3 197.404434 68.1966199 87.040524 0.19 145
147 3 196.915322 68.1170947 87.0335016 0.19 146
148 3 196.345512 67.94851 87.0746458 0.19 147
149 3 195.598065 67.6526818 86.8848222 0.19 148
150 3 194.354791 66.9482584 86.3130784 0.19 149
151 3 194.989546 67.506587 86.1785977 0.19 150
152 3 194.884476 67.6250391 86.0895614 0.19 151
153 3 194.354791 66.9482584 86.3130784 0.19 152
154 3 192.537003 65.1887887 86.0405991 0.19 153
155 3 192.100205 65.2495812 85.6542238 0.19 154
156 3 192.427907 65.1975194 85.3221952 0.19 155
157 3 192.606722 65.3539576 85.0070012 0.19 156
158 3 192.792161 65.3658709 84.7109753 0.19 157
159 3 193.153379 65.5487538 84.516606 0.19 158
160 3 193.569154 65.5339454 84.5094861 0.19 159
161 3 193.997607 65.2666793 84.6475561 0.19 160
162 3 194.436034 64.9492442 84.7192116 0.19 161
163 3 194.865945 64.8835158 85.1015354 0.19 162
164 3 195.292296 64.8161138 85.4857712 0.19 163
165 3 194.822163 65.079943 85.8326031 0.19 164
166 3 194.354791 66.9482584 86.3130784 0.19 165
167 3 195.589361 65.9865815 86.8593932 0.19 166
168 3 196.316918 65.7427555 87.2320684 0.19 167
169 3 196.865434 65.6514393 87.376566 0.19 168
170 3 197.348611 65.5938978 87.400818 0.19 169
171 3 197.814189 65.4854526 87.2931757 0.19 170
172 3 198.258132 65.4800486 87.3004737 0.19 171
173 3 198.688849 65.544552 87.3938283 0.19 172
174 3 199.102177 65.7162004 87.631111 0.19 173
175 3 199.516485 65.8544323 87.8237807 0.19 174
176 3 199.958154 65.7902171 87.7380992 0.19 175
177 3 200.399751 65.7214618 87.645929 0.19 176
178 3 200.855008 65.5569606 87.4218275 0.19 177
179 3 200.951465 65.695515 87.0737077 0.19 178
180 3 201.101109 65.8643494 86.7335069 0.19 179
181 3 201.412444 66.1239509 86.4143158 0.19 180
182 3 201.722681 66.2095856 86.0823564 0.19 181
183 3 201.873104 66.4664966 85.7544154 0.19 182
184 3 201.97299 67.0424808 85.4501961 0.19 183
185 3 202.32626 67.6269005 86.2424004 0.19 184
186 3 201.809792 68.1632106 86.976405 0.19 185
187 3 201.593687 68.9694024 86.6612931 0.19 186
188 3 201.538153 69.3193201 86.3220685 0.19 187
189 3 201.542019 69.4484991 85.9712782 0.19 188
190 3 201.563472 69.3726796 85.6074017 0.19 189
191 3 201.598794 69.0571183 85.3180539 0.19 190
192 3 201.630096 68.7058333 85.1172319 0.19 191
193 3 201.653711 68.2495085 85.1792337 0.19 192
194 3 201.738498 67.7354204 85.2544591 0.19 193
195 3 201.97299 67.0424808 85.4501961 0.19 194
196 3 201.791886 67.0505563 84.8717637 0.19 195
197 3 201.782278 66.8701664 84.4406826 0.19 196
198 3 201.906635 66.6065207 84.0968389 0.19 197
199 3 202.262355 66.2827679 83.8650126 0.19 198
200 3 202.740732 65.8363698 83.8433895 0.19 199
201 3 203.388997 65.1899725 84.0043867 0.19 200
202 3 203.562405 64.7496982 84.3307647 0.19 201
203 3 203.950039 64.3716197 84.67869 0.19 202
204 3 204.549918 64.1530055 85.0541797 0.19 203
205 3 204.59468 64.6203332 85.6664152 0.19 204
206 3 204.754717 64.9836443 86.1510745 0.19 205
207 3 205.231033 65.3246325 86.6128315 0.19 206
208 3 205.583652 65.5850942 87.1352311 0.19 207
209 0 205.967308 65.9180501 87.4230105 0.19 208
210 0 206.348507 66.2507131 87.7036942 0.19 209
211 0 206.749532 66.6249079 87.8494045 0.19 210
212 0 207.156628 67.0121972 87.9492966 0.19 211
213 0 207.607147 66.8710739 87.734002 0.19 212
214 0 208.034919 66.8413991 87.6630701 0.19 213
215 0 208.455597 66.87734 87.6429094 0.19 214
216 0 208.878697 66.9990282 87.6320372 0.19 215
217 0 209.317137 67.3126675 87.5990463 0.19 216
218 0 209.798308 67.7327696 87.4597046 0.19 217
219 0 210.329724 68.1646998 87.369388 0.19 218
220 0 211.032448 68.6423554 87.1872501 0.19 219
221 0 211.49113 68.552707 86.8801097 0.19 220
222 0 211.942545 68.6276614 86.621909 0.19 221
223 0 212.375686 68.8159221 86.4743713 0.19 222
224 0 212.819749 68.9131729 86.2398503 0.19 223
225 0 213.26001 68.8921538 86.0016383 0.19 224
226 0 213.683678 68.990961 85.8702195 0.19 225
227 0 214.11425 68.9179379 85.6634002 0.19 226
228 0 214.533477 68.8606833 85.5216558 0.19 227
229 0 214.963987 68.7550754 85.287314 0.19 228
230 0 215.391438 68.7575867 85.0725995 0.19 229
231 0 215.800974 68.7516261 84.9720507 0.19 230
232 0 216.209304 68.7258649 84.8693149 0.19 231
233 0 216.631654 68.6494556 84.6471239 0.19 232
234 0 217.053641 68.7093779 84.4271992 0.19 233
235 0 217.463722 68.8476657 84.2953398 0.19 234
236 0 217.881862 68.8174386 84.0682103 0.19 235
237 0 218.296854 68.8519283 83.859427 0.19 236
238 0 218.69762 68.8682365 83.7619969 0.19 237
239 0 219.097632 68.8783753 83.6638284 0.19 238
240 0 219.508981 68.888581 83.4529587 0.19 239
241 0 219.92067 68.7919354 83.2186911 0.19 240
242 0 220.323778 68.7529769 83.063908 0.19 241
243 0 220.734812 68.7284134 82.8198792 0.19 242
244 0 221.147681 68.5751693 82.5401092 0.19 243
245 0 221.557965 68.3988988 82.2803392 0.19 244
246 0 221.959682 68.2810393 82.1151937 0.19 245
247 0 222.368561 68.0977027 81.8658983 0.19 246
248 0 222.77736 67.9217738 81.6170069 0.19 247
249 0 223.179115 67.8322512 81.4522656 0.19 248
250 0 223.588313 67.7317718 81.1934892 0.19 249
251 0 223.997571 67.7727519 80.9141236 0.19 250
252 0 224.406126 67.8681929 80.6272925 0.19 251
253 0 224.813786 67.9842622 80.3378913 0.19 252
254 0 225.220509 68.1066112 80.0475227 0.19 253
255 0 225.626408 68.2261068 79.7563721 0.19 254
256 0 226.031736 68.3298604 79.4633976 0.19 255
257 0 226.437088 68.3885216 79.1653537 0.19 256
258 0 226.84441 68.3270579 78.8536622 0.19 257
259 0 227.249488 68.323484 78.5481251 0.19 258
260 0 227.65509 68.2385715 78.2329756 0.19 259
261 0 228.055622 68.2248156 77.925322 0.19 260
262 0 228.450827 68.1313875 77.6078727 0.19 261
263 0 228.825349 68.1006206 77.2965539 0.19 262
264 0 229.154738 67.9632765 76.9713181 0.19 263
265 0 229.358518 67.8162777 76.641768 0.19 264
266 0 229.622528 67.7643463 76.3240284 0.19 265
267 0 229.815009 67.6159791 75.9933029 0.19 266
268 0 230.112652 67.4763219 75.6650724 0.19 267
269 0 230.405478 67.4424962 75.3486194 0.19 268
270 0 230.59386 67.3409796 75.0226932 0.19 269
271 0 230.851901 67.3271349 74.7094397 0.19 270
272 0 231.047387 67.2482135 74.3919409 0.19 271
273 0 231.362541 67.2845044 74.1021212 0.19 272
274 0 231.724071 67.3345954 73.8478451 0.19 273
275 0 232.106462 67.3121354 73.6729144 0.19 274
276 0 232.500688 67.1751688 73.3949012 0.19 275
277 0 232.897449 67.0288767 73.0809518 0.19 276
278 0 233.29012 66.9720675 72.7642766 0.19 277
279 0 233.687032 66.8159769 72.4290504 0.19 278
280 0 234.083391 66.6543983 72.0900397 0.19 279
281 0 234.474308 66.5798786 71.760523 0.19 280
282 0 234.869805 66.3920757 71.4149396 0.19 281
283 0 235.266184 66.1632005 71.0627161 0.19 282
284 0 234.996392 66.1134131 70.7313547 0.19 283
285 0 234.853099 65.9150072 70.3813292 0.19 284
286 0 234.683102 65.6530019 70.0249738 0.19 285
287 0 234.693668 65.3690937 69.6727723 0.19 286
288 0 234.884241 65.0738229 69.3371021 0.19 287
289 0 235.046852 64.7552231 69.045352 0.19 288
290 0 235.332631 64.3991659 68.8732131 0.19 289
291 0 235.727197 64.1329488 68.5519024 0.19 290
292 0 236.119296 63.8943178 68.2754122 0.19 291
293 0 236.507454 63.7513405 68.1367013 0.19 292
294 0 236.897282 63.5515389 67.996147 0.19 293
295 0 237.287725 63.4076293 68.0836047 0.19 294
296 0 237.656439 63.5059864 67.7698014 0.19 295
297 0 238.765239 64.0207536 67.5173505 0.19 296
298 0 239.160591 63.6064888 67.4595039 0.19 297
299 0 238.765239 64.0207536 67.5173505 0.19 298
300 0 238.428873 63.7121102 67.2237621 0.19 299
301 0 238.491157 63.8373619 67.0706393 0.19 300
302 0 238.665808 64.0192271 67.1592603 0.19 301
303 0 238.765239 64.0207536 67.5173505 0.19 302
304 0 239.36521 64.0952423 67.0974355 0.19 303
305 0 239.829319 64.0616348 66.8816676 0.19 304
306 0 240.242624 63.8886615 66.6519092 0.19 305
307 0 240.636742 63.7332253 66.5491386 0.19 306
308 0 241.027819 63.4423983 66.4682667 0.19 307
309 0 241.175505 63.0618828 66.2513845 0.19 308
310 0 241.468067 62.6314184 66.1903115 0.19 309
311 0 241.810375 62.1503134 66.2841199 0.19 310
312 0 242.177186 62.168258 65.9829313 0.19 311
313 0 242.546815 62.1204739 65.6910355 0.19 312
314 0 242.923792 61.8768372 65.4248653 0.19 313
315 0 243.312316 61.5458577 65.2897533 0.19 314
316 0 243.721239 61.2418223 65.2134836 0.19 315
317 0 244.182392 61.1114396 65.1842037 0.19 316
318 2 244.785366 61.0351073 65.171354 0.19 317
319 2 244.265684 60.7140327 64.7361537 0.19 318
320 2 243.981959 60.3076592 64.5503405 0.19 319
321 2 244.01989 59.8513373 64.4972436 0.19 320
322 2 244.04309 59.3476453 64.5899883 0.19 321
323 2 244.036231 58.981435 64.213833 0.19 322
324 2 244.028475 58.6119115 63.8377804 0.19 323
325 2 243.834408 58.7173757 63.4928516 0.19 324
326 2 243.824335 58.8286222 63.1105354 0.19 325
327 2 243.997501 58.9690379 62.6155527 0.19 326
328 2 243.856438 58.8090688 62.5506854 0.19 327
329 2 243.947741 58.9447565 62.4922933 0.19 328
330 2 243.997501 58.9690379 62.6155527 0.19 329
331 2 244.36289 59.961862 62.4509815 0.19 330
332 2 244.737977 59.9587786 62.4546931 0.19 331
333 2 245.062075 59.5007222 62.1905041 0.19 332
334 2 245.340521 58.9499953 62.0301561 0.19 333
335 2 245.47656 58.2117491 61.8789992 0.19 334
336 2 245.281674 57.888145 61.5516912 0.19 335
337 2 244.899685 57.6103996 61.2700974 0.19 336
338 2 244.333592 57.4713329 61.1269452 0.19 337
339 2 244.09824 57.8291282 60.69046 0.19 338
340 2 244.014051 57.9002237 60.3560827 0.19 339
341 2 244.006649 57.671048 60.0931217 0.19 340
342 2 244.078892 57.2838842 60.00855 0.19 341
343 2 244.304874 56.8110953 60.0845217 0.19 342
344 2 244.543632 56.7797081 59.7617726 0.19 343
345 2 244.65137 56.6228789 59.4145338 0.19 344
346 2 244.746294 56.5571537 59.0637588 0.19 345
347 2 244.929733 56.4229891 58.6584955 0.19 346
348 2 245.398084 56.4589199 58.160891 0.19 347
349 2 244.911757 56.1283695 57.7969759 0.19 348
350 2 244.713052 55.8461696 57.443172 0.19 349
351 2 244.615203 55.6994386 57.1098286 0.19 350
352 2 244.52698 55.4422595 56.7625724 0.19 351
353 2 244.371906 55.1827778 56.4172501 0.19 352
354 2 244.390436 55.0373095 56.0939618 0.19 353
355 2 244.222714 54.7459575 55.7638673 0.19 354
356 2 244.096154 54.3917229 55.4609032 0.19 355
357 2 243.895325 53.9831126 55.240323 0.19 356
358 2 243.810904 53.5970378 54.9445155 0.19 357
359 2 243.770891 53.2149364 54.6328381 0.19 358
360 2 243.74744 52.8220103 54.3470046 0.19 359
361 2 243.728191 52.3926265 54.152625 0.19 360
362 2 243.703998 51.9798124 53.909726 0.19 361
363 2 243.661775 51.5416714 53.7240534 0.19 362
364 2 243.571085 51.1290722 53.4624652 0.19 363
365 2 243.738923 50.7261791 53.2106609 0.19 364
366 2 243.956857 50.2841763 53.0591169 0.19 365
367 2 244.06795 49.8358989 52.9053182 0.19 366
368 2 244.197714 49.4350933 52.6457188 0.19 367
369 2 244.485065 49.0622061 52.3622399 0.19 368
370 2 244.832688 48.7004554 52.1117126 0.19 369
371 2 245.197475 48.3428719 51.9833663 0.19 370
372 2 245.560105 48.1148093 51.8986793 0.19 371
373 2 245.884708 47.7632265 51.77492 0.19 372
374 2 246.10709 47.4213822 51.5405472 0.19 373
375 2 246.446188 47.127381 51.2995369 0.19 374
376 2 246.82996 46.9406659 51.1516918 0.19 375
377 2 247.234913 46.6490232 50.95296 0.19 376
378 2 247.644476 46.313904 50.846979 0.19 377
379 2 248.059318 46.0847215 50.7838043 0.19 378
380 2 248.477526 45.708709 50.7068454 0.19 379
381 2 248.902012 45.2955362 50.5977089 0.19 380
382 2 249.337668 44.9180445 50.4079641 0.19 381
383 2 249.771085 44.5514589 50.2965834 0.19 382
384 2 250.205746 44.3153893 50.2171173 0.19 383
385 2 250.645625 43.9546896 50.1023657 0.19 384
386 2 251.095914 43.5967742 49.9061484 0.19 385
387 2 251.541166 43.2402029 49.7886121 0.19 386
388 2 251.984804 43.0172776 49.7057947 0.19 387
389 2 252.432626 42.6915903 49.59185 0.19 388
390 2 252.88808 42.4269761 49.4092432 0.19 389
391 2 253.332227 42.3197289 49.3392572 0.19 390
392 2 253.769927 42.2533443 49.3313791 0.19 391
393 2 254.200514 42.1541428 49.397213 0.19 392
394 2 254.642639 42.0406578 49.3362624 0.19 393
395 2 255.065673 42.1641359 49.4543582 0.19 394
396 2 255.490637 42.271213 49.5411293 0.19 395
397 2 255.907017 42.4646006 49.7018907 0.19 396
398 2 256.33124 42.5636907 49.7668016 0.19 397
399 2 256.754829 42.6642559 49.8175354 0.19 398
400 2 257.170639 42.8635027 49.9209991 0.19 399
401 2 257.598692 42.9867602 49.8457314 0.19 400
402 2 258.022212 43.0385107 49.8184257 0.19 401
403 2 258.441474 43.068617 49.8250477 0.19 402
404 2 258.854794 43.1045402 49.8842928 0.19 403
405 2 259.257255 43.1788154 50.066279 0.19 404
406 2 259.649831 43.4713775 50.2726822 0.19 405
407 2 260.042204 43.8958608 50.3633277 0.19 406
408 2 260.43328 44.386108 50.3693536 0.19 407
409 2 260.824869 44.9403438 50.2351019 0.19 408
410 2 261.22194 45.6156585 49.7621124 0.19 409
411 2 261.171107 46.7087037 49.863624 0.19 410
412 2 261.138276 47.449676 49.8749462 0.19 411
413 2 261.115604 48.0950157 49.7424433 0.19 412
414 2 261.096512 48.7070988 49.5620642 0.19 413
415 2 260.863452 48.2654645 49.3333287 0.19 414
416 2 260.765092 47.7728996 49.2394109 0.19 415
417 2 260.679463 47.2189913 49.2497644 0.19 416
418 2 260.898044 46.5354747 49.4381675 0.19 417
419 2 261.22194 45.6156585 49.7621124 0.19 418
420 2 261.766765 45.1542669 50.3706028 0.19 419
421 2 262.059853 44.9975273 50.7690152 0.19 420
422 2 262.405045 45.0923385 51.0630277 0.19 421
423 2 262.781323 45.1427281 51.1829859 0.19 422
424 2 263.169099 45.1810671 51.2411243 0.19 423
425 2 263.562286 45.2261186 51.2865571 0.19 424
426 2 263.961634 45.3021946 51.3544324 0.19 425
427 2 264.375353 45.4635692 51.5011234 0.19 426
428 2 264.85706 45.4727555 51.4997754 0.19 427
429 2 265.469435 45.6916014 51.6966751 0.19 428
430 2 265.343508 46.4085936 51.9484243 0.19 429
431 2 265.142595 46.9907113 52.0209836 0.19 430
432 2 265.077236 47.566015 51.9342556 0.19 431
433 2 265.099118 48.1275619 51.8257822 0.19 432
434 2 265.247622 48.6554176 51.8117956 0.19 433
435 2 265.308198 49.1750365 51.7912364 0.19 434
436 2 265.365847 49.7258974 51.6735978 0.19 435
437 2 265.495385 50.2781963 51.5650657 0.19 436
438 2 265.843209 50.8043456 51.5808438 0.19 437
439 2 266.3929 51.3292798 51.6466504 0.19 438
440 2 266.07192 51.3500593 51.1332307 0.19 439
441 2 266.166633 51.7173455 50.8083993 0.19 440
442 2 266.400764 52.2001476 50.5474256 0.19 441
443 2 266.844038 51.7683975 50.8106087 0.19 442
444 2 267.330529 51.4604818 51.0956661 0.19 443
445 2 267.94587 51.5216094 51.4449434 0.19 444
446 2 268.332218 51.6461927 51.3692392 0.19 445
447 2 268.718841 51.8710279 51.1943593 0.19 446
448 2 269.099186 52.2977026 51.0130025 0.19 447
449 2 269.479752 52.7514717 50.8368772 0.19 448
450 2 269.865001 53.0841892 50.6812144 0.19 449
451 2 270.243898 53.5031338 50.6541992 0.19 450
452 2 270.474773 53.7527338 50.4016455 0.19 451
453 2 270.555451 53.6475472 50.0852845 0.19 452
454 2 270.540968 53.4586999 49.7521584 0.19 453
455 2 270.782387 53.4063026 49.4608256 0.19 454
456 2 271.123677 53.3121271 49.1814287 0.19 455
457 2 271.493308 53.4365643 48.9699123 0.19 456
458 2 271.862921 53.7764976 48.8743522 0.19 457
459 2 272.224993 54.1592263 48.6952676 0.19 458
460 2 272.553539 54.3544294 48.4363166 0.19 459
461 2 272.773725 54.4236873 48.0953526 0.19 460
462 2 272.701999 54.2994926 47.5872947 0.19 461
463 2 272.31896 54.6720928 47.1335015 0.19 462
464 2 271.93955 54.7618947 46.7483919 0.19 463
465 2 271.565261 54.591553 46.3602319 0.19 464
466 2 271.701191 54.7430428 46.094058 0.19 465
467 2 271.962602 54.9482156 45.8454117 0.19 466
468 2 272.208013 55.2752023 45.6161871 0.19 467
469 2 272.287232 55.4162528 45.3482234 0.19 468
470 2 272.266029 55.408854 45.0531191 0.19 469
471 2 272.109427 55.1408431 44.7144276 0.19 470
472 2 272.030938 54.7794334 44.3830181 0.19 471
473 2 271.930867 54.3628645 44.084809 0.19 472
474 2 271.688409 53.8785617 43.8789275 0.19 473
475 2 271.341971 53.1760482 44.0390641 0.19 474
476 2 271.048178 52.4192651 44.1959923 0.19 475
477 2 270.906795 51.4924134 44.3383488 0.19 476
478 2 271.361564 51.3225446 44.0081215 0.19 477
479 2 271.864039 51.3602981 43.6776418 0.19 478
480 2 272.518147 51.5147849 43.2666106 0.19 479
481 2 272.492245 52.4410844 43.7049674 0.19 480
482 2 272.106949 53.0035282 43.4744222 0.19 481
483 2 271.736027 52.5456688 43.0834355 0.19 482
484 2 272.518147 51.5147849 43.2666106 0.19 483
485 2 272.559479 51.2726314 42.9380677 0.19 484
486 2 272.62386 51.2073158 42.6395941 0.19 485
487 2 272.763314 51.1612453 42.3498404 0.19 486
488 2 272.712841 50.9499116 42.0223925 0.19 487
489 2 272.794332 50.8278513 41.7184381 0.19 488
490 2 272.683957 50.5328597 41.3753912 0.19 489
491 2 272.643562 50.2378521 41.0377439 0.19 490
492 2 272.614535 50.0726055 40.7218539 0.19 491
493 2 272.552388 49.7753933 40.3836797 0.19 492
494 2 272.376874 49.4736148 40.0374987 0.19 493
495 2 272.285999 49.3378818 39.7233246 0.19 494
496 2 272.172971 49.1347738 39.3973287 0.19 495
497 2 271.908029 49.0859348 39.0844089 0.19 496
498 2 271.601191 49.0911493 38.7762707 0.19 497
499 2 271.32064 49.1043816 38.470628 0.19 498
500 2 271.161496 49.0878357 38.1692422 0.19 499
501 2 270.948015 48.9233268 37.840188 0.19 500
502 2 270.845398 48.9196005 37.5445397 0.19 501
503 2 270.735385 48.9702503 37.2563853 0.19 502
504 2 270.491467 49.0219367 36.9565093 0.19 503
505 2 271.709076 53.4689818 43.5211514 0.19 474
506 2 272.106949 53.0035282 43.4744222 0.19 505
507 2 272.613764 53.9676778 47.0417526 0.19 462
508 2 272.407129 53.5879115 46.5959653 0.19 507
509 2 272.247921 53.21023 46.1954688 0.19 508
510 2 271.956743 52.8546731 45.8009922 0.19 509
511 2 271.6143 52.6046959 45.4101601 0.19 510
512 2 271.259314 52.1534392 44.9463934 0.19 511
513 2 270.906795 51.4924134 44.3383488 0.19 512
514 2 270.285505 51.0678649 44.2289323 0.19 513
515 2 269.811091 50.8033746 44.1513677 0.19 514
516 2 269.395994 50.4726387 44.0587957 0.19 515
517 2 269.000871 50.2864189 43.9654102 0.19 516
518 2 268.616798 50.0948064 43.8074525 0.19 517
519 2 268.226096 50.1629453 43.8166995 0.19 518
520 2 267.842789 50.1724608 43.6707066 0.19 519
521 2 267.461498 50.0853602 43.5377227 0.19 520
522 2 267.086135 49.8475386 43.3130079 0.19 521
523 2 266.707503 49.6759221 43.1595265 0.19 522
524 2 266.332034 49.4298661 42.9504186 0.19 523
525 2 265.950567 49.3173007 42.8621858 0.19 524
526 2 265.566674 49.254174 42.8313775 0.19 525
527 2 265.181364 49.2041197 42.8509306 0.19 526
528 2 264.794268 49.1421172 42.9629488 0.19 527
529 2 264.408289 49.1024682 43.0106753 0.19 528
530 2 272.678984 55.271366 47.7396747 0.19 462
531 2 272.656332 56.2388314 47.8911383 0.19 530
532 2 272.404939 57.0893032 47.7518846 0.19 531
533 2 272.307764 57.7528516 47.6360837 0.19 532
534 2 272.264738 58.304084 47.635535 0.19 533
535 2 272.242564 58.8128573 47.6748161 0.19 534
536 2 272.229051 59.3084456 47.7188748 0.19 535
537 2 272.220339 59.8087277 47.7377515 0.19 536
538 2 272.202292 60.2260588 47.9582188 0.19 537
539 2 272.180699 60.613599 48.2458427 0.19 538
540 2 272.525246 61.2043212 48.1098848 0.19 539
541 2 272.815898 61.770503 48.0191175 0.19 540
542 2 272.942127 62.2631033 48.0639505 0.19 541
543 2 273.038384 62.7053622 48.218365 0.19 542
544 2 273.226679 63.1896869 48.2860061 0.19 543
545 2 273.310587 63.7101304 48.2379021 0.19 544
546 2 273.365824 64.2062897 48.2372063 0.19 545
547 2 273.456537 64.7131306 48.2146135 0.19 546
548 2 273.663886 65.1566214 48.3590944 0.19 547
549 2 273.828068 65.6192804 48.4423394 0.19 548
550 2 274.121958 66.1086052 48.4811964 0.19 549
551 2 274.45358 66.6393786 48.4235101 0.19 550
552 2 274.748834 67.1476814 48.4009129 0.19 551
553 2 274.91556 67.6749407 48.3020505 0.19 552
554 2 275.108582 68.1766756 48.2435724 0.19 553
555 2 275.133075 68.6930512 48.080373 0.19 554
556 2 275.001244 69.1709901 47.8660703 0.19 555
557 2 274.962068 69.5349036 47.6269061 0.19 556
558 2 274.961414 69.5789311 47.3404736 0.19 557
559 2 274.97144 69.6632042 47.0588566 0.19 558
560 2 272.257305 60.6910131 48.5631274 0.19 539
561 2 272.043105 60.4598838 48.8158844 0.19 560
562 2 271.722491 60.3025424 49.0744259 0.19 561
563 2 271.382873 60.202036 49.3414589 0.19 562
564 2 271.091718 60.1962604 49.6269073 0.19 563
565 2 270.963909 60.4150835 49.957598 0.19 564
566 2 270.897845 60.7175557 50.3054235 0.19 565
567 2 270.854533 61.0495891 50.6596079 0.19 566
568 2 270.818358 61.3897461 51.0158941 0.19 567
569 2 272.054376 56.542014 48.2028061 0.19 531
570 2 271.660869 56.8350509 48.5266838 0.19 569
571 2 271.497731 57.0666071 48.8558039 0.19 570
572 2 271.425501 57.0954949 49.1590428 0.19 571
573 2 271.383655 57.0570188 49.4539748 0.19 572
574 2 272.929778 56.5762718 48.4137985 0.19 531
575 2 273.115949 56.9441702 48.7850914 0.19 574
576 2 273.424013 57.3410186 49.0170553 0.19 575
577 2 273.778827 57.6588745 49.2390805 0.19 576
578 2 274.161889 57.8240097 49.2876197 0.19 577
579 2 274.558569 57.9757919 49.1838889 0.19 578
580 2 272.845595 53.7413912 47.985312 0.19 462
581 2 273.139668 53.3138555 48.2882412 0.19 580
582 2 273.479063 53.1393394 48.5587882 0.19 581
583 2 273.815642 53.1088256 48.751657 0.19 582
584 2 274.090265 53.1587489 49.0307558 0.19 583
585 2 274.187941 53.4058346 49.3597253 0.19 584
586 2 274.226178 53.7164281 49.7051462 0.19 585
587 2 270.516296 53.9095214 51.0093389 0.19 451
588 2 270.697296 54.3171421 51.3278521 0.19 587
589 2 270.994432 54.7612465 51.5639992 0.19 588
590 2 271.331349 55.187263 51.8531639 0.19 589
591 2 271.67989 55.6283063 52.0942661 0.19 590
592 2 272.022964 56.1373963 52.1388118 0.19 591
593 2 272.316569 56.6265499 52.221563 0.19 592
594 2 272.475676 57.09457 52.3262048 0.19 593
595 2 272.676056 57.5436732 52.4850783 0.19 594
596 2 272.750449 58.0461157 52.4701056 0.19 595
597 2 272.778276 58.5329598 52.4838319 0.19 596
598 2 272.803914 59.029508 52.4685744 0.19 597
599 2 272.8565 59.4603427 52.6264895 0.19 598
600 2 273.01771 59.9078738 52.7558109 0.19 599
601 2 273.067762 60.34315 52.8905543 0.19 600
602 2 273.072807 60.7458202 53.0957629 0.19 601
603 2 273.068342 61.1781424 53.2183517 0.19 602
604 2 273.066281 61.6202644 53.3117744 0.19 603
605 2 273.080818 62.0633364 53.4007396 0.19 604
606 2 273.14228 62.5007696 53.5058992 0.19 605
607 2 273.3277 62.9213996 53.6644787 0.19 606
608 2 273.455928 63.4035012 53.6555973 0.19 607
609 2 273.654932 63.868192 53.693244 0.19 608
610 2 273.74029 64.3262476 53.726846 0.19 609
611 2 273.812561 64.7957328 53.7250184 0.19 610
612 2 273.959239 65.3077927 53.6214247 0.19 611
613 2 273.925611 65.8085804 53.5154975 0.19 612
614 2 274.073244 66.2498769 53.5478963 0.19 613
615 2 274.164635 66.6307272 53.6657687 0.19 614
616 2 274.304841 66.9001522 53.9242269 0.19 615
617 2 274.267219 67.0174997 54.2095101 0.19 616
618 2 274.431675 67.2283438 54.538647 0.19 617
619 2 266.396656 52.2521272 50.2481197 0.19 442
620 2 266.380847 52.2592872 49.9422204 0.19 619
621 2 266.330241 52.1334683 49.616237 0.19 620
622 2 266.553509 52.1597826 49.3324227 0.19 621
623 2 266.88076 52.2503301 49.0769214 0.19 622
624 2 267.246195 52.3809051 48.8628628 0.19 623
625 2 267.622295 52.566315 48.7432685 0.19 624
626 2 267.999627 52.966976 48.573849 0.19 625
627 2 268.37907 53.3805605 48.3757899 0.19 626
628 2 268.760755 53.6149573 48.138938 0.19 627
629 2 269.130113 53.781338 47.8876553 0.19 628
630 2 269.459995 53.9211725 47.6306938 0.19 629
631 2 269.683144 54.0476902 47.3698264 0.19 630
632 2 270.013482 54.1923916 47.1312917 0.19 631
633 2 270.383599 54.3721473 46.9336145 0.19 632
634 2 270.765004 54.6365329 46.834551 0.19 633
635 2 271.160763 54.7250271 46.6278374 0.19 634
636 2 271.565261 54.591553 46.3602319 0.19 635
637 2 265.86664 45.2209664 51.8765397 0.19 429
638 2 266.258682 44.8329569 51.995661 0.19 637
639 2 266.632022 44.5851453 52.2248922 0.19 638
640 2 266.983281 44.2996234 52.4821459 0.19 639
641 2 267.268295 44.2320716 52.7827201 0.19 640
642 2 267.397017 44.3827802 53.1148748 0.19 641
643 2 245.773205 56.8865311 58.3572393 0.19 348
644 2 246.13176 57.3675137 58.3805188 0.19 643
645 2 246.449572 57.82106 58.4801279 0.19 644
646 2 246.656609 58.2387463 58.6822887 0.19 645
647 2 246.953383 58.6763995 58.820772 0.19 646
648 2 243.924093 56.3958993 59.9128084 0.19 343
649 2 243.542879 56.0347782 59.6410816 0.19 648
650 2 243.168876 55.7500089 59.3680256 0.19 649
651 2 242.818309 55.6431467 59.1894221 0.19 650
652 2 242.51668 55.615279 58.9283548 0.19 651
653 2 242.34776 55.5546165 58.6276301 0.19 652
654 2 242.152523 55.3078563 58.288583 0.19 653
655 2 242.127956 55.0187422 57.9402281 0.19 654
656 2 241.887973 54.7643437 57.5944373 0.19 655
657 2 241.585669 54.681302 57.2699083 0.19 656
658 2 241.306091 54.6044686 56.9459577 0.19 657
659 2 241.158013 54.3773404 56.6043556 0.19 658
660 2 244.692029 57.187693 60.457166 0.19 338
661 2 244.304874 56.8110953 60.0845217 0.19 660
662 2 244.440342 58.1852541 63.6155411 0.19 324
663 2 244.894967 57.8026724 63.2406208 0.19 662
664 2 245.487555 57.4649489 62.7149717 0.19 663
665 2 245.482783 57.5599015 62.4123234 0.19 664
666 2 245.47656 58.2117491 61.8789992 0.19 665
667 2 245.864564 57.36158 63.0186157 0.19 664
668 2 246.235452 56.7821721 63.248689 0.19 667
669 2 246.692972 56.3843052 62.9102809 0.19 668
670 2 247.24658 55.9718738 62.6097463 0.19 669
671 2 248.086585 55.5154409 62.421491 0.19 670
672 2 248.45912 55.1695551 61.9491445 0.19 671
673 2 248.833697 54.7539221 61.6801002 0.19 672
674 2 249.210839 54.3396957 61.4209755 0.19 673
675 2 249.589337 53.8921768 61.2864372 0.19 674
676 2 249.969624 53.4525084 61.218344 0.19 675
677 2 250.352166 53.0717529 61.2255967 0.19 676
678 2 250.736752 52.8614747 61.3931305 0.19 677
679 2 251.122902 52.7270519 61.5938752 0.19 678
680 2 251.511637 52.6500389 61.7332638 0.19 679
681 2 251.89952 52.5537185 61.9514522 0.19 680
682 2 252.281231 52.6638574 61.6532297 0.19 681
683 2 252.645388 52.7676121 61.3544982 0.19 682
684 2 252.952348 52.8509012 61.0529385 0.19 683
685 2 253.103137 52.8784914 60.7429283 0.19 684
686 2 253.239139 52.7622248 60.4104531 0.19 685
687 2 253.486475 52.7599743 60.0964243 0.19 686
688 2 253.682783 52.7499196 59.7817402 0.19 687
689 2 254.014838 52.6065376 59.4466733 0.19 688
690 2 254.399453 52.5548655 59.1279357 0.19 689
691 2 254.806655 52.4217981 58.8013274 0.19 690
692 2 255.220297 52.4402764 58.5111362 0.19 691
693 2 255.634624 52.5053613 58.2613544 0.19 692
694 2 256.044212 52.5584322 58.0964113 0.19 693
695 2 256.451689 52.6448982 57.8504961 0.19 694
696 2 256.844754 52.7265713 57.5710371 0.19 695
697 2 257.196859 52.7603 57.2717263 0.19 696
698 2 257.440854 52.6548832 56.9462647 0.19 697
699 2 257.792767 52.673906 56.640729 0.19 698
700 2 258.184311 52.7114732 56.3426627 0.19 699
701 2 258.587963 52.6807187 56.0467759 0.19 700
702 2 258.970292 52.9099329 55.8248836 0.19 701
703 2 259.314961 53.0213718 55.6706926 0.19 702
704 2 259.56368 53.1159047 55.4240962 0.19 703
705 2 259.550621 53.1644476 55.1277072 0.19 704
706 2 259.652849 53.1143552 54.7872085 0.19 705
707 2 259.96055 52.8036272 54.3584586 0.19 706
708 2 260.347673 52.2801349 53.7785625 0.19 707
709 2 261.010322 51.9727644 53.7410916 0.19 708
710 2 261.510979 51.8199352 53.7255412 0.19 709
711 2 261.95275 51.6556659 53.7057348 0.19 710
712 2 262.356922 51.7844301 53.7239577 0.19 711
713 2 262.755946 51.8373818 53.7130072 0.19 712
714 2 263.154928 51.8517971 53.6486327 0.19 713
715 2 263.559728 51.8251259 53.4522945 0.19 714
716 2 263.949421 52.0875304 53.2813054 0.19 715
717 2 264.337599 52.2972887 53.1699361 0.19 716
718 2 264.745903 52.1664532 52.915991 0.19 717
719 2 265.160084 51.9210207 52.6165986 0.19 718
720 2 265.573118 51.6725068 52.321783 0.19 719
721 2 265.978285 51.529982 52.084303 0.19 720
722 2 266.3929 51.3292798 51.6466504 0.19 721
723 2 267.11401 52.2318084 52.130202 0.19 722
724 2 267.94587 51.5216094 51.4449434 0.19 723
725 2 260.106445 51.6727282 53.5775482 0.19 708
726 2 259.982128 51.4343122 53.328844 0.19 725
727 2 259.81836 51.7016464 53.1487387 0.19 726
728 2 259.866716 52.1575916 53.0854439 0.19 727
729 2 260.195954 52.7748667 53.0054997 0.19 728
730 2 260.739852 53.5726197 53.0488938 0.19 729
731 2 261.026359 53.2680195 52.5065012 0.19 730
732 2 261.157992 52.915931 52.0787932 0.19 731
733 2 261.235086 52.5411949 51.7065543 0.19 732
734 2 261.303261 52.1473972 51.3852449 0.19 733
735 2 261.399289 51.7206703 51.1601274 0.19 734
736 2 261.597276 51.3161847 50.877379 0.19 735
737 2 261.666694 50.9017548 50.6099934 0.19 736
738 2 261.645505 50.4467409 50.4543249 0.19 737
739 2 261.489356 49.9795218 50.3239773 0.19 738
740 2 261.415176 49.5247895 50.164595 0.19 739
741 2 261.325031 49.1104252 49.8838536 0.19 740
742 2 261.096512 48.7070988 49.5620642 0.19 741
743 2 260.925375 54.1978676 52.7246351 0.19 730
744 2 260.895722 54.7491147 52.5838127 0.19 743
745 2 260.640458 55.3027188 52.4097833 0.19 744
746 2 260.306233 55.845375 52.2564621 0.19 745
747 2 259.958438 56.3544778 52.1966736 0.19 746
748 2 259.646756 56.7752916 52.3950284 0.19 747
749 2 259.485428 57.1677329 52.6843485 0.19 748
750 2 259.341547 57.556528 52.98132 0.19 749
751 2 259.099766 57.9646114 53.2099291 0.19 750
752 2 258.928674 58.34268 53.5268446 0.19 751
753 2 258.684976 58.7058726 53.8755548 0.19 752
754 2 258.549937 59.0663757 54.2369872 0.19 753
755 2 258.150762 59.0546512 54.4379535 0.19 754
756 2 257.766395 59.1460221 54.5503933 0.19 755
757 2 257.411701 59.4418566 54.6914688 0.19 756
758 2 257.140855 59.7868044 54.9287585 0.19 757
759 2 257.104826 60.1810337 55.1301703 0.19 758
760 2 257.274138 60.5604088 55.4200068 0.19 759
761 2 258.901776 59.4531839 54.5459516 0.19 754
762 2 259.233668 59.8567088 54.7843707 0.19 761
763 2 259.494417 60.2077374 55.1051962 0.19 762
764 2 259.579383 60.4898557 55.447021 0.19 763
765 2 259.60171 60.6309048 55.7772711 0.19 764
766 2 259.599661 60.8772876 56.1294759 0.19 765
767 2 260.997548 53.4107925 53.3254406 0.19 730
768 2 261.125809 53.181399 53.5744244 0.19 767
769 2 260.866913 52.7488939 53.7400209 0.19 768
770 2 260.347673 52.2801349 53.7785625 0.19 769
771 2 260.668343 52.6050701 54.2942788 0.19 770
772 2 260.963727 53.0896961 54.3591078 0.19 771
773 2 261.141476 53.6145112 54.2477173 0.19 772
774 2 260.992723 54.1039423 54.0574836 0.19 773
775 2 260.77446 54.4749097 53.8271569 0.19 774
776 2 260.672401 54.5271072 53.5549797 0.19 775
777 2 260.571753 54.2066588 53.2650216 0.19 776
778 2 260.739852 53.5726197 53.0488938 0.19 777
779 2 259.916607 53.3403327 53.6245136 0.19 778
780 2 260.347673 52.2801349 53.7785625 0.19 779
781 2 251.507262 52.9284049 62.212666 0.19 681
782 2 251.119822 53.3006757 62.3587554 0.19 781
783 2 250.733828 53.5497853 62.4563631 0.19 782
784 2 250.351431 53.9225892 62.6025578 0.19 783
785 2 249.971072 54.2991565 62.8646542 0.19 784
786 2 249.500232 54.7672184 62.6614544 0.19 785
787 2 248.933668 55.0995726 62.4759875 0.19 786
788 2 248.086585 55.5154409 62.421491 0.19 787
789 2 248.470972 55.7763819 63.0978955 0.19 788
790 2 247.710859 55.2041139 63.3239564 0.19 789
791 2 247.724694 56.2714353 63.1739717 0.19 790
792 2 248.086585 55.5154409 62.421491 0.19 791
793 2 247.138765 56.1548321 63.6240816 0.19 790
794 2 246.719444 56.6939715 63.6921114 0.19 793
795 2 246.399769 56.8782321 63.5222457 0.19 794
796 2 246.235452 56.7821721 63.248689 0.19 795
797 2 248.463874 54.9683197 63.925901 0.19 790
798 2 248.841097 54.8479162 64.2276839 0.19 797
799 2 249.196 54.626844 63.8723943 0.19 798
800 2 249.537914 54.569488 63.5441508 0.19 799
801 2 249.827648 54.514046 63.2169392 0.19 800
802 2 249.971072 54.2991565 62.8646542 0.19 801
803 2 249.000143 54.8628788 64.5517062 0.19 798
804 2 248.940507 55.0131385 64.8979876 0.19 803
805 2 248.970955 55.0658142 65.2297969 0.19 804
806 2 249.12038 55.1871644 65.573937 0.19 805
807 2 249.153025 55.1394501 65.8917225 0.19 806
808 2 249.099876 54.9913407 66.1942926 0.19 807
809 2 248.905399 54.7115676 66.4767846 0.19 808
810 2 248.755093 54.6143609 66.7898062 0.19 809
811 2 248.869177 54.710009 67.1349372 0.19 810
812 2 248.974641 54.7393498 67.4705381 0.19 811
813 2 249.172256 54.8540183 67.8208047 0.19 812
814 2 249.272227 54.8191856 68.1481576 0.19 813
815 2 249.369073 54.7254023 68.4671786 0.19 814
816 2 249.554091 54.6053207 68.7833061 0.19 815
817 2 249.629688 54.4795644 69.0991615 0.19 816
818 2 249.664754 54.3512989 69.4154231 0.19 817
819 2 249.687593 54.2225804 69.7324815 0.19 818
820 2 249.713779 54.0962382 70.0507858 0.19 819
821 2 249.761697 53.9785373 70.3712987 0.19 820
822 2 249.870929 53.8854763 70.6965491 0.19 821
823 2 250.142613 53.8589841 71.0331528 0.19 822
824 2 250.460561 54.0190737 71.3986296 0.19 823
825 2 250.748151 54.1880613 71.7654738 0.19 824
826 2 250.89731 54.2022237 72.108826 0.19 825
827 2 253.819539 50.1087374 64.1074637 0 826
828 2 254.05054 49.4872575 64.3217942 0.19 827
829 2 254.120353 48.8645612 64.5286118 0.19 828
830 2 254.106004 48.2467836 64.7156251 0.19 829
831 2 254.001775 47.6470012 64.8510747 0.19 830
832 2 253.712976 47.0976821 64.8520982 0.19 831
833 2 253.361096 46.5649505 64.8087325 0.19 832
834 2 252.969433 46.3218591 64.6116361 0.19 833
835 2 252.598244 46.225377 64.6077991 0.19 834
836 2 252.28098 46.1869234 64.7922341 0.19 835
837 2 252.106439 46.3027251 65.0461423 0.19 836
838 2 252.286645 46.3138845 65.2324845 0.19 837
839 2 252.603107 46.3523974 65.2335489 0.19 838
840 2 252.972408 46.4490879 65.0511782 0.19 839
841 2 253.361096 46.5649505 64.8087325 0.19 840
842 2 244.045142 59.0795725 64.8712213 0.19 322
843 2 244.04108 58.6327438 65.1262705 0.19 842
844 2 244.019335 58.1145518 65.3714529 0.19 843
845 2 243.952072 57.5690116 65.6136239 0.19 844
846 2 243.767626 57.0206593 65.857012 0.19 845
847 2 243.644157 56.4859724 66.1039878 0.19 846
848 2 243.45517 56.0161759 66.3623666 0.19 847
849 2 243.374619 55.7234438 66.6466236 0.19 848
850 2 243.315425 55.4272934 66.9286881 0.19 849
851 2 243.211646 54.9426743 67.1778543 0.19 850
852 2 243.320974 54.377731 67.3950429 0.19 851
853 2 243.389417 53.7976086 67.5612417 0.19 852
854 2 243.486861 53.247742 67.6003176 0.19 853
855 2 243.720073 52.6882291 67.6241 0.19 854
856 2 243.971276 52.0853713 67.7382597 0.19 855
857 2 244.136255 51.4916774 67.8250186 0.19 856
858 2 244.025665 50.9745014 67.7404528 0.19 857
859 2 243.91509 50.4013059 67.7834334 0.19 858
860 2 243.706005 49.8568048 67.758159 0.19 859
861 2 243.571991 49.3213556 67.7060957 0.19 860
862 2 243.400401 48.7960988 67.6527733 0.19 861
863 2 243.405117 48.2906509 67.6111068 0.19 862
864 2 243.615851 47.8433765 67.6178491 0.19 863
865 2 243.899502 47.6854626 67.4571572 0.19 864
866 2 243.562601 47.4526405 67.099693 0.19 865
867 2 243.287499 47.394859 66.7681609 0.19 866
868 2 243.170537 47.3259654 66.430829 0.19 867
869 2 243.101481 47.0476529 66.0625207 0.19 868
870 2 243.047694 46.6987269 65.6850302 0.19 869
871 2 244.233642 47.2296022 67.4911779 0.19 865
872 2 244.565009 46.8613177 67.6520047 0.19 871
873 2 244.851663 46.3453982 67.7979129 0.19 872
874 2 245.032718 45.8380087 67.8541641 0.19 873
875 2 245.318101 45.3699462 67.9612792 0.19 874
876 2 245.646479 45.1395459 68.0087761 0.19 875
877 2 244.466527 43.1092785 68.7346877 0 876
878 2 244.171873 43.5778381 68.9564743 0.19 877
879 2 243.916206 43.9917758 69.2970274 0.19 878
880 2 243.76705 44.365417 69.6760735 0.19 879
881 2 243.533625 44.6651795 70.065676 0.19 880
882 2 243.308346 44.7877548 70.4339721 0.19 881
883 2 243.221317 44.9927757 70.8127986 0.19 882
884 2 243.14758 45.0781026 71.1731462 0.19 883
885 2 243.004622 45.2662771 71.551643 0.19 884
886 2 242.978666 45.3397713 71.9047798 0.19 885
887 2 243.036113 45.5097342 72.261338 0.19 886
888 2 242.837912 45.5492138 72.5838371 0.19 887
889 2 242.544111 45.6356001 72.8565371 0.19 888
890 2 242.197037 45.4527319 72.9333618 0.19 889
891 2 241.837642 45.3522395 72.9592804 0.19 890
892 2 241.471074 45.2289176 72.9469445 0.19 891
893 2 241.094692 44.953621 72.8701999 0.19 892
894 2 240.720167 44.7899788 72.7189054 0.19 893
895 2 240.366238 44.9812051 72.7317089 0.19 894
896 2 240.016446 45.169032 72.8240066 0.19 895
897 2 239.659775 44.9881116 72.9922714 0.19 896
898 2 239.323442 44.9402376 73.1452769 0.19 897
899 2 239.034057 44.973086 73.4195506 0.19 898
900 2 238.863384 45.2505822 73.7498065 0.19 899
901 2 238.616715 45.6376611 74.0646878 0.19 900
902 2 238.39249 46.1071737 74.2645641 0.19 901
903 2 238.315417 46.5760976 74.4598081 0.19 902
904 2 238.292656 46.9690256 74.7727833 0.19 903
905 2 238.289136 47.2811315 75.1235116 0.19 904
906 2 238.291479 47.4334325 75.4716757 0.19 905
907 2 238.304558 47.7233945 75.8441164 0.19 906
908 2 238.333252 48.0547117 76.2234349 0.19 907
909 2 238.400508 48.3785024 76.6011634 0.19 908
910 2 238.570226 48.6442757 76.9692966 0.19 909
911 2 238.636943 48.7624444 77.3215785 0.19 910
912 2 238.670538 49.0015807 77.6891103 0.19 911
913 2 244.866014 61.158102 64.6716173 0.19 318
914 2 245.04022 61.21727 64.2868111 0.19 913
915 2 245.11461 61.190639 63.935449 0.19 914
916 2 245.169233 60.9607725 63.5714081 0.19 915
917 2 245.263013 60.651994 63.2030514 0.19 916
918 2 245.49474 60.3135901 62.8345163 0.19 917
919 2 245.113026 60.4055658 62.526941 0.19 918
920 2 244.737977 59.9587786 62.4546931 0.19 919
921 2 245.872881 60.0001636 62.9779808 0.19 918
922 2 246.24879 59.9188529 63.0273183 0.19 921
923 2 246.624383 59.9967325 63.0300014 0.19 922
924 2 247.000259 60.3177671 62.9862846 0.19 923
925 2 247.377589 60.6629574 63.0816718 0.19 924
926 2 247.754261 60.9323389 63.3379734 0.19 925
927 2 248.124901 61.0468582 63.6362634 0.19 926
928 2 248.480645 61.2227292 63.9693182 0.19 927
929 2 248.795909 61.2936527 64.2955327 0.19 928
930 2 249.006831 61.4369323 64.6358872 0.19 929
931 2 249.320702 61.4517863 64.9590699 0.19 930
932 2 249.672313 61.4631855 65.28271 0.19 931
933 2 250.034579 61.5943854 65.6247702 0.19 932
934 2 250.387176 61.6477201 65.9532402 0.19 933
935 2 250.702865 61.7924475 66.2908436 0.19 934
936 2 250.913157 61.8504189 66.6017146 0.19 935
937 2 251.227043 61.9909322 66.8924324 0.19 936
938 2 251.572982 62.0382134 67.0804792 0.19 937
939 2 251.91628 62.0486871 67.3522933 0.19 938
940 2 252.217623 62.1555262 67.6727307 0.19 939
941 2 252.390505 62.1545009 67.989507 0.19 940
942 2 252.60528 62.1630187 68.3135567 0.19 941
943 2 252.691618 62.3178437 68.6605442 0.19 942
944 2 252.728277 62.4616166 69.0065001 0.19 943
945 2 252.744045 62.4304302 69.3274618 0.19 944
946 2 252.750698 62.3179718 69.6372518 0.19 945
947 2 252.750511 62.137044 69.937804 0.19 946
948 2 252.738404 61.8324559 70.2213073 0.19 947
949 2 252.69948 61.657427 70.5239372 0.19 948
950 2 252.588377 61.5653681 70.8384873 0.19 949
951 2 252.671438 61.5810192 71.1700813 0.19 950
952 2 252.63876 61.4318085 71.4781124 0.19 951
953 2 252.450974 61.100276 71.7603454 0.19 952
954 2 252.299874 60.806 72.0488495 0.19 953
955 2 252.026967 60.388004 72.3203348 0.19 954
956 2 251.737387 59.9834386 72.5945671 0.19 955
957 2 251.518275 59.7473098 72.8932191 0.19 956
958 2 251.526472 59.5667253 73.2016385 0.19 957
959 2 251.376564 59.413429 73.5132183 0.19 958
960 2 251.294644 59.2589268 73.8256045 0.19 959
961 2 251.189841 59.0890339 74.1363299 0.19 960
962 2 250.948237 58.8753232 74.4410519 0.19 961
963 2 250.704167 58.5316267 74.7296892 0.19 962
964 2 250.58723 58.2861375 75.0325371 0.19 963
965 2 245.385402 61.4793135 65.150754 0.19 318
966 2 245.843712 61.9448763 65.0396639 0.19 965
967 2 246.250314 62.3743694 64.9639145 0.19 966
968 2 246.636977 62.7710929 64.7788596 0.19 967
969 2 247.018036 63.012898 64.5359917 0.19 968
970 2 245.021096 61.4214063 65.7521962 0.19 318
971 2 245.112341 61.5071147 66.1643401 0.19 970
972 2 245.145351 61.4806911 66.5127387 0.19 971
973 2 245.148143 61.4166436 66.8379424 0.19 972
974 2 245.118572 61.3530773 67.1568127 0.19 973
975 2 245.022222 61.3305097 67.4794918 0.19 974
976 2 245.12901 61.4158044 67.8190549 0.19 975
977 2 245.172727 61.3800555 68.1403808 0.19 976
978 2 245.192745 61.2978351 68.4551434 0.19 977
979 2 245.204785 61.1988488 68.767956 0.19 978
980 2 245.472412 61.2829389 69.3121477 0.19 979
981 2 245.631343 61.261389 69.7157491 0.19 980
982 2 245.836868 61.2344874 70.0713416 0.19 981
983 2 245.919089 61.316655 70.424029 0.19 982
984 2 245.959432 61.2789882 70.7526548 0.19 983
985 2 245.994653 61.2091046 71.0744116 0.19 984
986 2 246.05653 61.1637616 71.3991209 0.19 985
987 2 246.203664 61.2257494 71.7391345 0.19 986
988 2 246.209986 61.1744203 72.0627916 0.19 987
989 2 246.078113 61.0902665 72.3815702 0.19 988
990 2 246.046327 61.0016166 72.7004661 0.19 989
991 2 246.079345 60.9541135 73.025247 0.19 990
992 2 246.206502 61.0357841 73.3671571 0.19 991
993 2 246.18091 61.0541976 73.6979072 0.19 992
994 2 246.347858 61.1460045 74.0339799 0.19 993
995 2 246.499582 61.133859 74.3425777 0.19 994
996 2 246.783755 61.1476879 74.6192117 0.19 995
997 2 247.107782 60.9359617 74.7725231 0.19 996
998 2 247.41355 60.7353747 75.0121507 0.19 997
999 2 247.622875 60.5088122 75.2648254 0.19 998
1000 2 247.939054 60.1748189 75.4694964 0.19 999
1001 2 248.287866 59.9981418 75.5716971 0.19 1000
1002 2 244.620773 61.237466 69.0971892 0.19 979
1003 2 244.194992 60.9546758 69.3796816 0.19 1002
1004 2 243.863105 60.6017731 69.6483018 0.19 1003
1005 2 243.652327 60.3656596 69.920209 0.19 1004
1006 2 243.347278 60.1317563 70.1543205 0.19 1005
1007 2 243.007862 59.7693492 70.2693089 0.19 1006
1008 2 242.656724 59.3410732 70.439819 0.19 1007
1009 2 242.299579 58.9732314 70.5811125 0.19 1008
1010 2 241.935682 58.8607195 70.5772083 0.19 1009
1011 2 241.572003 58.748594 70.7352772 0.19 1010
1012 0 239.176601 63.1874636 67.3454204 0.19 303
1013 0 239.568234 62.7623351 67.1768278 0.19 1012
1014 0 239.953242 62.6647631 67.2176098 0.19 1013
1015 0 240.345886 62.4701035 67.1346592 0.19 1014
1016 0 240.750557 62.4151111 66.9059552 0.19 1015
1017 0 241.207929 62.3570719 66.6154588 0.19 1016
1018 0 241.810375 62.1503134 66.2841199 0.19 1017
1019 0 241.663329 62.7175474 66.6502754 0.19 1018
1020 0 241.368945 63.1706696 66.633634 0.19 1019
1021 0 241.027819 63.4423983 66.4682667 0.19 1020
1022 0 235.667226 66.1759041 70.7264659 0.19 283
1023 0 236.090696 66.0796223 70.3595577 0.19 1022
1024 0 236.563738 66.0506554 69.9549752 0.19 1023
1025 0 237.183286 65.945131 69.4157253 0.19 1024
1026 0 237.576342 65.6219623 69.0304017 0.19 1025
1027 0 237.969182 65.2584168 68.6232373 0.19 1026
1028 0 238.363925 64.7847104 68.1533232 0.19 1027
1029 0 238.765239 64.0207536 67.5173505 0.19 1028
1030 0 238.170552 63.8043071 68.0571618 0.19 1029
1031 0 237.706015 63.6493366 68.1987851 0.19 1030
1032 0 237.287725 63.4076293 68.0836047 0.19 1031
1033 0 236.57444 65.5964881 69.1786413 0.19 1025
1034 0 236.117254 65.2019196 69.0762898 0.19 1033
1035 0 235.71879 64.775468 69.0641428 0.19 1034
1036 0 235.332631 64.3991659 68.8732131 0.19 1035
1037 3 202.002509 66.3657283 85.0424894 0.19 195
1038 3 201.997083 65.97198 85.0109825 0.19 1037
1039 3 202.462375 65.7115543 84.6725921 0.19 1038
1040 3 203.388997 65.1899725 84.0043867 0.19 1039
1041 3 202.403256 65.5302192 85.2710301 0.19 1038
1042 3 202.824972 65.1236548 85.444309 0.19 1041
1043 3 203.299888 64.8226247 85.357975 0.19 1042
1044 3 203.838444 64.5861694 85.2683034 0.19 1043
1045 3 204.549918 64.1530055 85.0541797 0.19 1044
1046 3 204.981214 64.1810147 85.0459405 0.19 1045
1047 3 205.416445 64.2125695 84.9980778 0.19 1046
1048 3 205.865346 64.2557692 84.8330439 0.19 1047
1049 3 206.308652 64.2216548 84.6942144 0.19 1048
1050 3 206.727419 64.3370949 84.778495 0.19 1049
1051 3 207.154556 64.4113693 84.7760927 0.19 1050
1052 3 207.595607 64.4974693 84.6574115 0.19 1051
1053 3 208.025631 64.5505451 84.6112887 0.19 1052
1054 3 201.169529 69.6780381 85.2643075 0.19 190
1055 3 200.767758 69.8051019 84.927126 0.19 1054
1056 3 200.35452 69.7910114 84.6369581 0.19 1055
1057 3 199.920035 69.533673 84.4803865 0.19 1056
1058 3 199.477966 69.1939721 84.3681029 0.19 1057
1059 3 201.265385 65.6870942 87.6033024 0.19 178
1060 3 201.701609 65.642196 87.5432398 0.19 1059
1061 3 202.131272 65.6372662 87.5377565 0.19 1060
1062 3 202.559379 65.6454123 87.5487301 0.19 1061
1063 3 202.990565 65.6533891 87.5552326 0.19 1062
1064 3 203.433693 65.6483757 87.532623 0.19 1063
1065 3 203.910617 65.6050029 87.4280318 0.19 1064
1066 3 204.477477 65.459806 87.1084483 0.19 1065
1067 3 205.231033 65.3246325 86.6128315 0.19 1066
1068 3 192.465547 67.4371976 85.853552 0.19 166
1069 3 191.826944 67.7493155 85.4726575 0.19 1068
1070 3 191.800721 68.1050446 85.1394367 0.19 1069
1071 3 191.880981 68.3137643 84.8033947 0.19 1070
1072 3 192.126609 68.4797794 84.4773037 0.19 1071
1073 3 192.300234 68.6261225 84.1472099 0.19 1072
1074 3 192.55188 68.7951679 83.8282878 0.19 1073
1075 3 192.649083 69.0141721 83.5098457 0.19 1074
1076 3 192.665734 69.3982187 83.2146838 0.19 1075
1077 3 192.590984 69.8238941 82.9547986 0.19 1076
1078 3 192.321791 70.2089599 82.7755197 0.19 1077
1079 3 192.044795 70.5724559 82.5009275 0.19 1078
1080 3 191.917175 70.8070112 82.1967944 0.19 1079
1081 3 195.596313 64.6018755 85.0883819 0.19 164
1082 3 195.734241 64.4370823 84.6412595 0.19 1081
1083 3 195.824734 64.4571787 84.0760904 0.19 1082
1084 3 194.413078 64.7905459 84.3512331 0.19 162
1085 3 194.3495 64.7751603 83.9932882 0.19 1084
1086 3 194.161311 64.7854601 83.6305421 0.19 1085
1087 3 194.096009 64.7693668 83.2766671 0.19 1086
1088 3 194.069466 64.6084571 82.9174452 0.19 1087
1089 3 191.651541 65.1339394 85.3921063 0.19 155
1090 3 191.191715 64.8411447 85.2534425 0.19 1089
1091 3 190.727084 64.5329848 85.1645968 0.19 1090
1092 3 190.261393 64.360394 85.101285 0.19 1091
1093 3 189.794943 64.2014883 85.0339323 0.19 1092
1094 3 189.328574 63.9488861 84.9291091 0.19 1093
1095 3 188.870206 63.8175697 84.7457141 0.19 1094
1096 3 188.415822 63.6304469 84.6812536 0.19 1095
1097 3 187.983259 63.257527 84.7041057 0.19 1096
1098 3 187.620454 62.8019777 84.8991306 0.19 1097
1099 3 187.462989 62.3903821 85.1751968 0.19 1098
1100 3 187.376383 62.1330612 85.4883231 0.19 1099
1101 3 191.927881 67.3180797 86.3058228 0.19 150
1102 3 190.714515 67.634888 86.1564434 0.19 1101
1103 3 189.963268 67.7663319 86.0700768 0.19 1102
1104 3 189.389991 67.8904039 85.9954341 0.19 1103
1105 3 188.886664 68.1772383 85.8930541 0.19 1104
1106 3 188.413585 68.5529387 85.6639516 0.19 1105
1107 3 188.832547 69.2425027 85.8502687 0.19 1106
1108 3 189.197257 69.7583254 86.1238598 0.19 1107
1109 3 189.430691 70.2740652 86.3372769 0.19 1108
1110 3 189.790693 71.0057996 86.3175707 0.19 1109
1111 3 190.237015 71.4670161 86.1090037 0.19 1110
1112 3 190.641873 71.8431664 85.9768802 0.19 1111
1113 3 190.94895 72.073987 85.7208497 0.19 1112
1114 3 190.977909 72.2507341 85.4013195 0.19 1113
1115 3 190.729314 72.4440764 85.0495292 0.19 1114
1116 3 190.387768 72.7761592 84.6986123 0.19 1115
1117 3 190.390387 72.5400099 84.306804 0.19 1116
1118 3 190.371645 72.3641242 83.9033756 0.19 1117
1119 3 190.29113 72.3702224 83.4619995 0.19 1118
1120 3 190.042949 72.4589597 82.8848347 0.19 1119
1121 3 189.955449 72.512713 82.5519542 0.19 1120
1122 3 189.755533 72.5152971 82.2255404 0.19 1121
1123 3 189.690884 72.8090292 81.9839893 0.19 1122
1124 3 189.666352 73.1777404 81.888632 0.19 1123
1125 3 189.650333 73.5850384 81.8121094 0.19 1124
1126 3 189.619943 74.0335031 81.6462468 0.19 1125
1127 3 189.513578 74.462037 81.5269075 0.19 1126
1128 3 189.192966 74.7900992 81.6353031 0.19 1127
1129 3 188.820464 75.0866685 81.7525926 0.19 1128
1130 3 188.482035 75.2839742 82.0024495 0.19 1129
1131 3 188.323501 75.3195204 82.3068877 0.19 1130
1132 3 188.212384 75.3336686 82.634588 0.19 1131
1133 3 188.064284 75.4455783 82.9761274 0.19 1132
1134 3 187.751613 75.4672765 83.302428 0.19 1133
1135 3 187.454026 75.5642756 83.6381283 0.19 1134
1136 3 187.359559 75.5716375 83.9841277 0.19 1135
1137 3 187.399812 75.6007043 84.3436057 0.19 1136
1138 3 187.640705 75.784115 84.731489 0.19 1137
1139 3 188.085139 75.4802589 84.8469381 0.19 1138
1140 3 188.514989 75.240069 85.0711888 0.19 1139
1141 3 188.924657 74.8923034 85.2441472 0.19 1140
1142 3 189.293216 74.5631724 85.1845221 0.19 1141
1143 3 189.502518 74.185882 85.1752733 0.19 1142
1144 3 189.765254 73.7858664 85.2387621 0.19 1143
1145 3 189.912762 73.4359954 85.0853306 0.19 1144
1146 3 190.067658 73.0829501 84.9421468 0.19 1145
1147 3 190.387768 72.7761592 84.6986123 0.19 1146
1148 3 187.149285 75.5531786 85.0332892 0.19 1138
1149 3 186.657671 75.2333214 85.3294681 0.19 1148
1150 3 186.168593 75.0532822 85.6372708 0.19 1149
1151 3 185.681638 74.9764937 85.9535413 0.19 1150
1152 3 185.197909 75.0701212 86.2828008 0.19 1151
1153 3 185.318446 75.4879863 86.3225052 0.19 1152
1154 3 185.093322 75.8766545 86.3320017 0.19 1153
1155 3 184.753659 76.2562747 86.3309426 0.19 1154
1156 3 183.826949 75.7676785 86.219729 0.19 1155
1157 3 183.744809 74.6361526 87.220733 0.19 1156
1158 3 182.465632 74.8947338 86.7684121 0.19 1157
1159 3 181.717002 75.0664439 86.3547019 0.19 1158
1160 3 181.187692 75.2665903 85.9641453 0.19 1159
1161 3 180.787507 75.6391934 85.6028178 0.19 1160
1162 3 180.544676 76.0841792 85.2775693 0.19 1161
1163 3 180.185437 76.5274616 84.9855969 0.19 1162
1164 3 179.777569 76.9375843 84.8008951 0.19 1163
1165 3 179.35897 77.3506093 84.5565767 0.19 1164
1166 3 178.936567 77.7014279 84.3749607 0.19 1165
1167 3 178.532271 77.9629063 84.0942018 0.19 1166
1168 3 178.17844 78.3367957 83.8278664 0.19 1167
1169 3 177.946492 78.7149708 83.6758895 0.19 1168
1170 3 177.592899 79.0527093 83.4588796 0.19 1169
1171 3 177.189253 79.2022852 83.3254632 0.19 1170
1172 3 176.921874 79.1856375 82.9019874 0.19 1171
1173 3 176.823955 79.0895909 82.4489222 0.19 1172
1174 3 176.78057 78.716247 81.8551889 0.19 1173
1175 3 176.552814 79.299074 81.5180559 0.19 1174
1176 3 176.511334 79.5505533 81.1787041 0.19 1175
1177 3 176.597873 79.6195213 80.8353569 0.19 1176
1178 3 176.436121 79.8619027 80.4585392 0.19 1177
1179 3 176.292666 80.0312754 80.0300201 0.19 1178
1180 3 176.006411 80.1967318 79.4565248 0.19 1179
1181 3 175.963662 80.2919281 79.117377 0.19 1180
1182 3 175.862598 80.3823024 78.7723275 0.19 1181
1183 3 175.587597 80.4587906 78.4078336 0.19 1182
1184 3 175.458621 80.5447312 78.0607971 0.19 1183
1185 3 175.187233 80.6173612 77.697584 0.19 1184
1186 3 174.953138 80.6863134 77.3388304 0.19 1185
1187 3 174.976569 80.7567358 77.0099911 0.19 1186
1188 3 175.273984 80.8000375 76.7111374 0.19 1187
1189 3 175.683601 81.1544861 76.4472991 0.19 1188
1190 3 176.129586 81.6099762 76.1963041 0.19 1189
1191 3 175.126816 80.753616 78.7149168 0.19 1183
1192 3 174.59558 78.5561631 78.5177688 0.19 1191
1193 3 174.086481 78.2136975 78.0402816 0.19 1192
1194 3 173.990006 77.8443825 77.8855131 0.19 1193
1195 3 174.231011 77.5154713 77.9253316 0.19 1194
1196 3 174.601514 77.2889794 78.1733211 0.19 1195
1197 3 175.014821 76.9939101 78.4924094 0.19 1196
1198 3 175.446822 76.8206412 78.8441224 0.19 1197
1199 3 175.906145 76.7345378 78.9083905 0.19 1198
1200 3 176.359832 76.5141996 78.9876073 0.19 1199
1201 3 176.811958 76.3184571 79.139107 0.19 1200
1202 3 177.248323 75.9022848 79.4652501 0.19 1201
1203 3 177.671206 75.326563 79.9377357 0.19 1202
1204 3 178.069762 74.4902566 80.6761932 0.19 1203
1205 3 177.671682 74.2786573 80.2808607 0.19 1204
1206 3 177.784121 74.1862354 80.285632 0.19 1205
1207 3 178.069762 74.4902566 80.6761932 0.19 1206
1208 3 177.802003 74.9189061 80.5480081 0.19 1207
1209 3 177.680947 74.8803116 80.6208575 0.19 1208
1210 3 178.069762 74.4902566 80.6761932 0.19 1209
1211 3 179.118377 74.5300249 80.5650059 0.19 1210
1212 3 179.813149 74.767022 80.5707618 0.19 1211
1213 3 180.366856 74.9626373 80.625528 0.19 1212
1214 3 180.866746 75.2594072 80.7388753 0.19 1213
1215 3 181.334168 75.4841879 80.9498404 0.19 1214
1216 3 181.783063 75.4977109 81.0581955 0.19 1215
1217 3 182.198265 75.2658514 81.1276168 0.19 1216
1218 3 182.540112 74.9234208 81.2139289 0.19 1217
1219 3 182.694539 74.4929437 81.3907709 0.19 1218
1220 3 182.849841 74.0604702 81.5282624 0.19 1219
1221 3 183.172002 73.6080229 81.7936214 0.19 1220
1222 3 183.550298 73.1492211 82.1016833 0.19 1221
1223 3 184.04298 73.4824079 81.9995317 0.19 1222
1224 3 184.527434 73.5803817 82.0638641 0.19 1223
1225 3 185.020548 73.4924885 82.3179421 0.19 1224
1226 3 185.572503 73.1866702 82.6366352 0.19 1225
1227 3 186.300398 72.8235944 82.9895692 0.19 1226
1228 3 186.822112 72.8109434 83.071289 0.19 1227
1229 3 187.398121 72.7387688 83.196072 0.19 1228
1230 3 188.137388 72.4899585 83.4506322 0.19 1229
1231 3 188.670051 72.5258799 83.3600257 0.19 1230
1232 3 189.26911 72.5546295 83.1423767 0.19 1231
1233 3 190.042949 72.4589597 82.8848347 0.19 1232
1234 3 187.617979 71.8318285 84.0696821 0.19 1230
1235 3 186.606029 70.6133283 84.9758035 0.19 1234
1236 3 185.308909 70.0857806 84.3496557 0.19 1235
1237 3 184.554013 69.8368116 84.0056854 0.19 1236
1238 3 184.063413 69.6810251 83.6365474 0.19 1237
1239 3 183.798577 69.4173353 83.2580055 0.19 1238
1240 3 183.484288 69.0952655 82.8663373 0.19 1239
1241 3 183.268945 68.7646854 82.480385 0.19 1240
1242 3 183.402345 68.4710433 82.1228323 0.19 1241
1243 3 182.929873 68.1914519 81.8629724 0.19 1242
1244 3 182.452309 68.0090659 81.7490222 0.19 1243
1245 3 181.968449 67.8051001 81.7051515 0.19 1244
1246 3 181.470134 67.4391108 81.7264429 0.19 1245
1247 3 180.971049 67.1353872 81.5596757 0.19 1246
1248 3 180.448978 66.9791724 81.442712 0.19 1247
1249 3 179.860714 66.8823517 81.2967611 0.19 1248
1250 3 179.096558 66.8161216 81.0144868 0.19 1249
1251 3 178.724315 66.1597081 80.8175666 0.19 1250
1252 3 178.504972 65.7727579 80.512929 0.19 1251
1253 3 178.711512 65.6688677 80.1977331 0.19 1252
1254 3 179.078143 66.0020721 79.8797593 0.19 1253
1255 3 179.446189 66.5026256 79.5154115 0.19 1254
1256 3 179.659728 67.0693532 79.0129286 0.19 1255
1257 3 180.424837 67.6894409 78.8098735 0.19 1256
1258 3 180.951491 68.2604382 78.6309222 0.19 1257
1259 3 181.248418 68.7592346 78.5600116 0.19 1258
1260 3 181.591809 69.2601911 78.5000846 0.19 1259
1261 3 181.82769 69.775145 78.3235999 0.19 1260
1262 3 182.154748 70.2943326 78.1568949 0.19 1261
1263 3 182.387152 70.7492805 78.0917954 0.19 1262
1264 3 182.740185 71.17432 78.0360886 0.19 1263
1265 3 183.075789 71.5136326 77.8645079 0.19 1264
1266 3 183.237029 71.9437855 77.6890389 0.19 1265
1267 3 183.350702 72.3741955 77.6320395 0.19 1266
1268 3 183.515554 72.8181289 77.6089593 0.19 1267
1269 3 183.881438 73.3025059 77.5691669 0.19 1268
1270 3 184.328506 73.8388955 77.4019245 0.19 1269
1271 3 184.801109 74.3906988 77.1929715 0.19 1270
1272 3 179.169014 66.528681 78.441306 0.19 1256
1273 3 178.681824 66.1698894 78.0528974 0.19 1272
1274 3 178.209144 66.0370082 77.8533376 0.19 1273
1275 3 177.765423 66.0704878 77.6838428 0.19 1274
1276 3 177.378913 66.2754637 77.7470036 0.19 1275
1277 3 177.134503 66.5979198 77.7947219 0.19 1276
1278 3 176.758594 66.9288194 77.8521777 0.19 1277
1279 3 176.330708 67.2382293 77.9964643 0.19 1278
1280 3 175.877218 67.4737266 78.3931183 0.19 1279
1281 3 176.510547 67.9424511 77.917376 0.19 1280
1282 3 176.756152 68.1080082 77.5278717 0.19 1281
1283 3 176.845714 68.0350113 77.1648104 0.19 1282
1284 3 176.88315 67.9798069 76.8179924 0.19 1283
1285 3 176.892914 67.7863331 76.4698683 0.19 1284
1286 3 175.533116 66.6309236 78.6749284 0.19 1280
1287 3 175.414797 66.0808349 78.6542933 0.19 1286
1288 3 175.424199 65.6060212 78.666363 0.19 1287
1289 3 175.604584 65.165358 78.743765 0.19 1288
1290 3 175.697995 64.781918 78.6087446 0.19 1289
1291 3 175.816451 64.4035754 78.4832185 0.19 1290
1292 3 176.111272 64.0848475 78.262753 0.19 1291
1293 3 175.125551 67.851736 78.5194591 0.19 1280
1294 3 174.539614 67.9834774 78.4770139 0.19 1293
1295 3 174.01194 68.0669323 78.2657385 0.19 1294
1296 3 173.680809 68.491369 78.1113901 0.19 1295
1297 3 173.457361 68.8723501 78.1611394 0.19 1296
1298 3 173.096407 69.2578528 78.1065757 0.19 1297
1299 3 172.684478 69.663646 77.9153486 0.19 1298
1300 3 172.248252 70.0223483 77.7565785 0.19 1299
1301 3 171.798392 70.318097 77.4953722 0.19 1300
1302 3 171.325196 70.3678809 77.2328265 0.19 1301
1303 3 170.831746 70.1777249 77.0909723 0.19 1302
1304 3 170.342254 70.0538389 76.996197 0.19 1303
1305 3 169.827869 69.6021232 77.062204 0.19 1304
1306 3 169.318799 69.2975379 76.9224096 0.19 1305
1307 3 168.830612 69.2311103 76.842102 0.19 1306
1308 3 168.363343 69.3929637 76.7876251 0.19 1307
1309 3 168.09267 69.0846056 76.4076401 0.19 1308
1310 3 168.082706 68.8605933 76.0558181 0.19 1309
1311 3 167.882394 68.7836653 75.6915114 0.19 1310
1312 3 167.788858 68.7266413 75.3388711 0.19 1311
1313 3 167.716893 68.5286876 74.9850282 0.19 1312
1314 3 168.345701 69.7517975 77.0569666 0.19 1308
1315 3 168.748769 70.1824857 77.2819399 0.19 1314
1316 3 169.448788 70.7231475 77.2806552 0.19 1315
1317 3 169.89437 70.3360301 77.308145 0.19 1316
1318 3 170.342254 70.0538389 76.996197 0.19 1317
1319 3 168.753958 71.2497402 77.2503531 0.19 1316
1320 3 168.256154 71.524805 77.2459183 0.19 1319
1321 3 167.936752 71.8691262 77.3113324 0.19 1320
1322 3 167.916267 72.227136 77.5412225 0.19 1321
1323 3 168.129665 72.6135551 77.8034287 0.19 1322
1324 3 168.27418 73.0264838 77.9502752 0.19 1323
1325 3 168.460118 73.4327272 78.1097434 0.19 1324
1326 3 168.367788 73.7478702 78.3742265 0.19 1325
1327 3 168.343472 73.9899235 78.6940021 0.19 1326
1328 3 168.330504 74.0585593 79.0263938 0.19 1327
1329 3 168.317003 73.5498812 79.3571054 0.19 1328
1330 3 168.321072 73.0845753 79.6922457 0.19 1329
1331 3 168.381016 72.7486917 80.0378545 0.19 1330
1332 3 168.559373 72.3120589 80.3916131 0.19 1331
1333 3 168.60597 71.8402925 80.7331103 0.19 1332
1334 3 168.606486 71.410683 81.0729047 0.19 1333
1335 3 168.602411 71.1429832 81.4185308 0.19 1334
1336 3 168.175748 71.0130893 81.7347538 0.19 1335
1337 3 167.794293 70.9119523 82.0574088 0.19 1336
1338 3 167.545315 70.8975665 82.3947897 0.19 1337
1339 3 167.188175 71.063858 82.7297717 0.19 1338
1340 3 166.796616 71.2910524 83.064393 0.19 1339
1341 3 165.886047 71.1923175 82.9903951 0.19 1340
1342 3 165.464851 71.4830294 83.3247696 0.19 1341
1343 3 165.949531 71.9382863 83.1474045 0.19 1342
1344 3 166.386592 71.7890486 83.0889766 0.19 1343
1345 3 166.796616 71.2910524 83.064393 0.19 1344
1346 3 165.038782 71.6639299 83.8806308 0.19 1342
1347 3 164.613673 71.8473667 84.2992537 0.19 1346
1348 3 164.181081 71.9252169 84.6631411 0.19 1347
1349 3 163.76152 72.1360252 85.0102177 0.19 1348
1350 3 163.34803 72.3976418 85.3507479 0.19 1349
1351 3 162.937706 72.6771684 85.6889042 0.19 1350
1352 3 169.073969 71.302371 81.7020936 0.19 1335
1353 3 169.527142 71.2308749 81.8605327 0.19 1352
1354 3 169.986398 71.2469365 82.029154 0.19 1353
1355 3 170.446793 71.3118809 82.3357058 0.19 1354
1356 3 170.885532 71.1000073 82.675712 0.19 1355
1357 3 170.631347 70.6175405 82.6870903 0.19 1356
1358 3 170.616732 70.1497497 82.7702101 0.19 1357
1359 3 170.860661 69.670782 83.0268163 0.19 1358
1360 3 171.190373 69.1895209 83.3409093 0.19 1359
1361 3 171.331695 68.8740756 82.9934398 0.19 1360
1362 3 171.164698 68.5145441 82.6333743 0.19 1361
1363 3 171.007219 68.1465356 82.3115001 0.19 1362
1364 3 170.721353 67.735573 82.07684 0.19 1363
1365 3 170.528395 67.3726903 81.7536169 0.19 1364
1366 3 170.25878 67.0290845 81.3887762 0.19 1365
1367 3 170.14307 66.7586331 81.0251558 0.19 1366
1368 3 170.094879 66.6254122 80.667464 0.19 1367
1369 3 170.055159 66.39153 80.3056723 0.19 1368
1370 3 171.367505 69.3676938 83.7659355 0.19 1360
1371 3 171.703031 69.3906731 84.2434518 0.19 1370
1372 3 172.084715 69.3265433 84.8580832 0.19 1371
1373 3 172.567021 69.5126125 84.5596747 0.19 1372
1374 3 173.050484 69.7151023 84.2810622 0.19 1373
1375 3 173.535977 69.9682497 84.0586273 0.19 1374
1376 3 174.025308 70.3574567 83.9831552 0.19 1375
1377 3 174.514861 70.7751138 83.916083 0.19 1376
1378 3 175.004618 71.1440427 83.7265513 0.19 1377
1379 3 175.479961 71.2375542 83.5111871 0.19 1378
1380 3 175.957188 71.4174049 83.3858153 0.19 1379
1381 3 176.447886 71.802286 83.1828932 0.19 1380
1382 3 176.625013 71.5659096 82.8810009 0.19 1381
1383 3 176.98145 71.4196391 82.6504159 0.19 1382
1384 3 177.408321 71.4827271 82.5891193 0.19 1383
1385 3 177.864511 71.7569966 82.59309 0.19 1384
1386 3 178.38273 71.6970296 82.3648574 0.19 1385
1387 3 178.950596 71.8406634 82.2369888 0.19 1386
1388 3 179.646093 72.1683248 82.3824918 0.19 1387
1389 3 180.678692 72.52294 82.8772921 0.19 1388
1390 3 179.786184 73.058028 82.0493138 0.19 1389
1391 3 179.321953 73.5689353 81.5253202 0.19 1390
1392 3 178.785406 74.0440008 81.0931562 0.19 1391
1393 3 178.069762 74.4902566 80.6761932 0.19 1392
1394 3 177.84812 74.4032452 81.6068419 0.19 1393
1395 3 177.470678 74.210771 82.0857123 0.19 1394
1396 3 177.059409 74.3005639 82.316589 0.19 1395
1397 3 176.616594 74.3489946 81.9273092 0.19 1396
1398 3 178.069762 74.4902566 80.6761932 0.19 1397
1399 3 176.649548 75.2028232 81.9797072 0.19 1398
1400 3 177.059409 74.3005639 82.316589 0.19 1399
1401 3 176.761031 74.567919 82.7389847 0.19 1400
1402 3 176.647953 74.9333767 82.9141678 0.19 1401
1403 3 176.589766 75.335341 82.9902145 0.19 1402
1404 3 176.512292 75.749164 83.0167803 0.19 1403
1405 3 176.322912 76.1624807 82.9940661 0.19 1404
1406 3 176.274359 76.609985 82.9208919 0.19 1405
1407 3 176.302453 77.110918 82.6992687 0.19 1406
1408 3 176.40289 77.636113 82.4270443 0.19 1407
1409 3 176.64442 78.1805391 82.1495973 0.19 1408
1410 3 176.78057 78.716247 81.8551889 0.19 1409
1411 3 176.029476 78.530591 81.9802354 0.19 1410
1412 3 175.458241 78.3430251 81.9908805 0.19 1411
1413 3 174.950229 78.0069305 81.9481598 0.19 1412
1414 3 174.467228 77.6583684 81.8858245 0.19 1413
1415 3 173.99817 77.424223 81.8168438 0.19 1414
1416 3 173.529903 77.1140767 81.7221624 0.19 1415
1417 3 173.067424 76.8963875 81.5812431 0.19 1416
1418 3 172.604004 76.5978566 81.3029437 0.19 1417
1419 3 177.006115 73.7233691 82.7978845 0.19 1400
1420 3 176.953895 73.1984055 83.0980828 0.19 1419
1421 3 176.886835 72.7293372 83.1947314 0.19 1420
1422 3 176.755776 72.2737142 83.2094964 0.19 1421
1423 3 176.447886 71.802286 83.1828932 0.19 1422
1424 3 181.440157 72.6335045 82.8451317 0.19 1389
1425 3 182.030315 72.7442597 82.6962189 0.19 1424
1426 3 182.549486 72.8107476 82.5832553 0.19 1425
1427 3 183.049575 72.8471189 82.3519494 0.19 1426
1428 3 183.550298 73.1492211 82.1016833 0.19 1427
1429 3 179.634076 72.3780202 82.7803949 0.19 1389
1430 3 178.944521 72.2537815 82.7142881 0.19 1429
1431 3 178.385872 72.0841852 82.6565556 0.19 1430
1432 3 177.864511 71.7569966 82.59309 0.19 1431
1433 3 180.605558 72.1554621 83.555443 0.19 1389
1434 3 180.523705 71.7265294 83.8769001 0.19 1433
1435 3 180.363252 71.2263422 84.1888255 0.19 1434
1436 3 179.997593 70.6762906 84.4827632 0.19 1435
1437 3 179.562353 70.107169 84.7719799 0.19 1436
1438 3 180.010944 72.9765621 83.6360209 0.19 1389
1439 3 179.634626 73.0407643 84.1195806 0.19 1438
1440 3 179.654425 72.9337345 84.504508 0.19 1439
1441 3 179.646299 72.5971181 84.7824999 0.19 1440
1442 3 179.635436 72.2180628 84.9080551 0.19 1441
1443 3 171.224967 70.081618 84.8212121 0.19 1372
1444 3 171.273025 70.6282277 84.4846215 0.19 1443
1445 3 171.20013 71.0089041 84.132544 0.19 1444
1446 3 171.007078 71.2241263 83.7648502 0.19 1445
1447 3 170.946078 71.4399175 83.4089594 0.19 1446
1448 3 170.911543 71.3252776 83.0436403 0.19 1447
1449 3 170.885532 71.1000073 82.675712 0.19 1448
1450 3 171.267723 70.9974003 84.7252162 0.19 1444
1451 3 171.240867 71.4031582 84.8301358 0.19 1450
1452 3 171.13482 71.8118556 84.8846324 0.19 1451
1453 3 171.27004 72.2485394 84.965093 0.19 1452
1454 3 171.295505 72.6534767 85.092591 0.19 1453
1455 3 171.223124 73.0996878 85.0189514 0.19 1454
1456 3 170.93944 73.4877758 85.0083406 0.19 1455
1457 3 170.588503 73.8197541 85.0739487 0.19 1456
1458 3 170.245929 74.0382101 85.3066192 0.19 1457
1459 3 170.005513 74.077719 85.6081475 0.19 1458
1460 3 169.638502 74.0861182 85.922455 0.19 1459
1461 3 169.240325 74.2321032 86.2467823 0.19 1460
1462 3 172.063972 69.2621 85.4435377 0.19 1372
1463 3 172.025215 68.908467 85.8806966 0.19 1462
1464 3 171.979659 68.4581348 86.2685183 0.19 1463
1465 3 171.928557 67.9319765 86.6073908 0.19 1464
1466 3 171.878159 67.4265153 86.9473736 0.19 1465
1467 3 171.832149 66.9836088 87.2905582 0.19 1466
1468 3 171.799582 66.7077775 87.6427647 0.19 1467
1469 3 171.688276 66.086448 88.2006158 0.19 1468
1470 3 171.539294 65.500295 88.6165368 0.19 1469
1471 3 171.259185 64.910541 88.9695505 0.19 1470
1472 3 171.091313 64.3428143 89.3127224 0.19 1471
1473 3 171.523366 64.0408681 89.0887037 0.19 1472
1474 3 171.942569 63.6996719 88.9945562 0.19 1473
1475 3 172.333552 63.3461313 88.9282322 0.19 1474
1476 3 172.649752 62.9936834 88.8158557 0.19 1475
1477 3 172.766473 62.6557448 88.5379087 0.19 1476
1478 3 172.816322 62.3226808 88.2052955 0.19 1477
1479 3 173.315154 62.503542 87.883751 0.19 1478
1480 3 173.781958 62.2490341 87.5345355 0.19 1479
1481 3 173.466884 61.742384 87.5792002 0.19 1480
1482 3 173.353713 61.2387662 87.7330431 0.19 1481
1483 3 173.383772 60.779353 87.821958 0.19 1482
1484 3 173.623084 60.3409117 87.9640525 0.19 1483
1485 3 173.877068 59.9552085 87.9374507 0.19 1484
1486 3 173.943076 59.5970491 87.7081266 0.19 1485
1487 3 173.899469 59.2340924 87.4316255 0.19 1486
1488 3 173.715178 58.8290669 87.2146234 0.19 1487
1489 3 173.236344 58.4111014 86.8689601 0.19 1488
1490 3 172.491904 57.9638965 86.4684904 0.19 1489
1491 3 172.391449 58.2888037 85.9018178 0.19 1490
1492 3 172.12161 58.2885004 85.4430576 0.19 1491
1493 3 171.925457 58.3638018 85.0474882 0.19 1492
1494 3 171.589714 58.4819915 84.6677012 0.19 1493
1495 3 171.255584 58.7279825 84.3089595 0.19 1494
1496 3 171.024061 58.8784789 83.972067 0.19 1495
1497 3 170.644944 58.975821 83.6665579 0.19 1496
1498 3 170.21333 59.0826425 83.4698559 0.19 1497
1499 3 169.745635 58.9423121 83.1991002 0.19 1498
1500 3 169.290744 58.8144502 82.9901273 0.19 1499
1501 3 168.884805 58.642746 82.6720955 0.19 1500
1502 3 168.64126 58.6547734 82.332268 0.19 1501
1503 3 168.300289 58.7551052 81.9735278 0.19 1502
1504 3 167.995821 59.0070487 81.6176914 0.19 1503
1505 3 167.850692 59.1870772 81.2681991 0.19 1504
1506 3 173.333783 58.426576 86.3179362 0.19 1490
1507 3 173.977246 58.6598228 86.2634475 0.19 1506
1508 3 174.570634 58.8196608 86.2139277 0.19 1507
1509 3 175.211967 58.9888874 86.0829207 0.19 1508
1510 3 176.046831 59.2593954 85.7027685 0.19 1509
1511 3 175.875987 59.0744846 85.3181821 0.19 1510
1512 3 176.041174 59.1075458 84.9616952 0.19 1511
1513 3 176.193405 59.2063121 84.5894142 0.19 1512
1514 3 176.467327 59.3622806 84.1772929 0.19 1513
1515 3 176.621999 59.5464042 83.6257391 0.19 1514
1516 3 176.143127 59.5751791 83.2455131 0.19 1515
1517 3 177.168996 59.9390842 82.627986 0.19 1516
1518 3 177.521714 60.147529 82.0915691 0.19 1517
1519 3 177.698528 60.2787182 81.6702586 0.19 1518
1520 3 177.860775 60.3608523 81.2832545 0.19 1519
1521 3 178.15498 60.3728681 80.8837502 0.19 1520
1522 3 178.391458 60.5808482 80.3979129 0.19 1521
1523 3 178.79083 61.089879 79.6799689 0.19 1522
1524 3 178.549675 61.7727843 79.6064638 0.19 1523
1525 3 178.509037 62.3477149 79.4536572 0.19 1524
1526 3 178.584825 62.8552163 79.3828868 0.19 1525
1527 3 178.824935 63.3698385 79.3021587 0.19 1526
1528 3 178.9381 63.7991468 79.405806 0.19 1527
1529 3 179.026105 64.2419633 79.4404056 0.19 1528
1530 3 179.150102 64.7097554 79.4176753 0.19 1529
1531 3 179.406743 65.2391387 79.2919548 0.19 1530
1532 3 179.525283 65.7556604 79.209084 0.19 1531
1533 3 179.599069 66.346065 79.0620394 0.19 1532
1534 3 179.659728 67.0693532 79.0129286 0.19 1533
1535 3 179.586275 67.1628246 79.5653695 0.19 1534
1536 3 179.44993 67.1251128 79.9805635 0.19 1535
1537 3 179.132952 67.0206758 80.3374319 0.19 1536
1538 3 178.667091 67.0587088 79.9912024 0.19 1537
1539 3 178.196452 67.1016099 79.6760895 0.19 1538
1540 3 177.713279 67.1600355 79.4535991 0.19 1539
1541 3 177.215016 67.3623758 79.1417832 0.19 1540
1542 3 176.640006 67.4488663 78.7824684 0.19 1541
1543 3 175.877218 67.4737266 78.3931183 0.19 1542
1544 3 175.935628 67.5556973 79.1621205 0.19 1543
1545 3 176.064728 67.5908389 79.6717897 0.19 1544
1546 3 176.41024 67.7163668 80.0912531 0.19 1545
1547 3 176.828038 67.6608946 80.4361324 0.19 1546
1548 3 177.277024 67.4039669 80.6702324 0.19 1547
1549 3 177.773101 67.1531958 80.6704107 0.19 1548
1550 3 178.341735 66.9163546 80.7604804 0.19 1549
1551 3 179.096558 66.8161216 81.0144868 0.19 1550
1552 3 179.593991 66.9873254 80.7149964 0.19 1551
1553 3 179.132952 67.0206758 80.3374319 0.19 1552
1554 3 179.014838 66.481042 81.5529659 0.19 1551
1555 3 178.888585 66.0153057 81.9511003 0.19 1554
1556 3 178.63274 65.4841311 82.2892725 0.19 1555
1557 3 178.514079 64.9592106 82.6252994 0.19 1556
1558 3 178.456907 64.4495104 82.975238 0.19 1557
1559 3 178.447024 63.9797983 83.3682509 0.19 1558
1560 3 178.517126 63.6154419 83.8759852 0.19 1559
1561 3 178.756142 63.0963002 84.6601697 0.19 1560
1562 3 177.768904 62.2947775 83.8395745 0.19 1561
1563 3 177.27107 61.8924157 83.4322697 0.19 1562
1564 3 177.261398 61.5648724 83.0627652 0.19 1563
1565 3 177.7258 61.2080689 83.0750245 0.19 1564
1566 3 177.716429 60.8802737 82.7076624 0.19 1565
1567 3 177.168996 59.9390842 82.627986 0.19 1566
1568 3 176.645411 59.4297735 82.5714529 0.19 1567
1569 3 177.168996 59.9390842 82.627986 0.19 1568
1570 3 177.499764 60.6553131 83.3405469 0.19 1565
1571 3 177.089595 60.086239 83.5500282 0.19 1570
1572 3 176.621999 59.5464042 83.6257391 0.19 1571
1573 3 176.432479 60.2157523 83.629844 0.19 1572
1574 3 176.49318 60.7658189 83.6274975 0.19 1573
1575 3 176.833362 61.3124891 83.5929341 0.19 1574
1576 3 177.27107 61.8924157 83.4322697 0.19 1575
1577 3 180.177021 62.7828477 85.0920578 0.19 1561
1578 3 181.115401 62.3962768 85.4867901 0.19 1577
1579 3 181.602348 62.4699376 85.5217085 0.19 1578
1580 3 182.160552 64.6729522 85.6961122 0.19 1579
1581 3 181.914842 64.7476519 84.7314189 0.19 1580
1582 3 181.829724 64.5451502 84.245855 0.19 1581
1583 3 181.819645 64.1861013 84.1259935 0.19 1582
1584 3 181.89231 63.7380646 84.2782053 0.19 1583
1585 3 181.67 63.2120143 84.4986601 0.19 1584
1586 3 182.133164 63.057787 84.1632232 0.19 1585
1587 3 182.573395 62.9998899 83.8332623 0.19 1586
1588 3 182.929351 62.8055099 83.4911485 0.19 1587
1589 3 183.071541 62.5329 83.1326928 0.19 1588
1590 3 183.141908 62.233663 82.7699874 0.19 1589
1591 3 182.138058 63.1795685 84.8828155 0.19 1585
1592 3 182.160552 64.6729522 85.6961122 0.19 1591
1593 3 183.481481 63.8709304 85.3954312 0.19 1592
1594 3 184.227646 63.5853957 85.1195266 0.19 1593
1595 3 184.653311 63.7808014 84.9385896 0.19 1594
1596 3 184.67609 64.0597627 84.9586389 0.19 1595
1597 3 184.309956 64.2798378 85.1709536 0.19 1596
1598 3 183.676367 64.4078436 85.4435077 0.19 1597
1599 3 182.160552 64.6729522 85.6961122 0.19 1598
1600 3 180.487981 64.6682636 85.4955968 0.19 1599
1601 3 179.513573 64.1495899 85.2193944 0.19 1600
1602 3 178.756142 63.0963002 84.6601697 0.19 1601
1603 3 177.277347 62.766427 84.9019052 0.19 1602
1604 3 176.771105 62.5845701 85.2170375 0.19 1603
1605 3 176.971089 62.0952087 85.5174018 0.19 1604
1606 3 177.419907 61.6576204 85.7916433 0.19 1605
1607 3 178.124006 61.2995775 85.9512392 0.19 1606
1608 3 178.170551 62.1633444 86.0046589 0.19 1607
1609 3 178.756142 63.0963002 84.6601697 0.19 1608
1610 3 178.522312 63.5533152 85.473405 0.19 1609
1611 3 178.528443 63.564605 86.0058605 0.19 1610
1612 3 178.801898 63.2494153 86.4326893 0.19 1611
1613 3 179.174806 62.7583505 86.8158892 0.19 1612
1614 3 179.576334 62.0657459 87.174715 0.19 1613
1615 3 179.576939 61.743758 86.7921561 0.19 1614
1616 3 179.596121 61.8516189 86.4382959 0.19 1615
1617 3 180.103585 62.0343604 86.1205535 0.19 1616
1618 3 181.115401 62.3962768 85.4867901 0.19 1617
1619 3 179.106009 61.5738261 86.164937 0.19 1616
1620 3 178.615151 61.4166005 86.0343795 0.19 1619
1621 3 178.124006 61.2995775 85.9512392 0.19 1620
1622 3 177.54395 60.7268958 85.8811507 0.19 1621
1623 3 176.89556 60.0893635 85.8035049 0.19 1622
1624 3 176.046831 59.2593954 85.7027685 0.19 1623
1625 3 175.913876 59.9899531 85.5396366 0.19 1624
1626 3 175.575359 60.4772966 85.5119938 0.19 1625
1627 3 175.15651 60.8519988 85.6030272 0.19 1626
1628 3 174.71891 61.2391912 85.562693 0.19 1627
1629 3 174.283539 61.6673298 85.3608841 0.19 1628
1630 3 173.916238 62.0839432 84.9993334 0.19 1629
1631 3 173.616495 62.4485692 84.6394949 0.19 1630
1632 3 173.51375 62.6552038 84.2851736 0.19 1631
1633 3 173.484671 62.8021463 83.933542 0.19 1632
1634 3 173.480172 62.928799 83.5833715 0.19 1633
1635 3 174.796206 62.3958929 86.1568261 0.19 1629
1636 3 175.776354 62.8710926 86.6120295 0.19 1635
1637 3 176.20783 62.9812029 86.2844105 0.19 1636
1638 3 176.566444 63.0185401 85.9485408 0.19 1637
1639 3 176.705575 62.8379994 85.5866357 0.19 1638
1640 3 176.771105 62.5845701 85.2170375 0.19 1639
1641 3 175.763937 62.0376522 87.0303125 0.19 1636
1642 3 175.837725 61.4568009 87.2094305 0.19 1641
1643 3 176.100858 60.9829933 87.3560772 0.19 1642
1644 3 176.37575 60.6102997 87.2527893 0.19 1643
1645 3 176.453492 60.2141973 87.1429512 0.19 1644
1646 3 176.436756 59.8315223 86.9446668 0.19 1645
1647 3 176.333624 59.5120923 86.4886553 0.19 1646
1648 3 176.046831 59.2593954 85.7027685 0.19 1647
1649 3 176.349768 63.5819575 86.812943 0.19 1636
1650 3 176.492024 64.0924884 86.7309823 0.19 1649
1651 3 176.302182 64.3727767 86.6129191 0.19 1650
1652 3 176.02458 64.2354567 86.7073926 0.19 1651
1653 3 175.88125 63.7242805 86.7895895 0.19 1652
1654 3 175.776354 62.8710926 86.6120295 0.19 1653
1655 3 174.95935 62.5874955 87.0864942 0.19 1654
1656 3 174.335 62.3862435 87.3973235 0.19 1655
1657 3 173.781958 62.2490341 87.5345355 0.19 1656
1658 3 179.067597 62.2034115 87.8787095 0.19 1614
1659 3 179.06606 62.5248826 88.2641388 0.19 1658
1660 3 179.100297 63.238604 88.2663801 0.19 1659
1661 3 179.129757 63.8040061 88.2129484 0.19 1660
1662 3 179.16469 64.3558506 88.0216218 0.19 1661
1663 3 179.204975 64.8938216 87.6925548 0.19 1662
1664 3 182.160552 64.6729522 85.6961122 0.19 1663
1665 3 184.069701 65.9915772 86.633166 0.19 1664
1666 3 184.098238 66.5156685 86.3088637 0.19 1665
1667 3 184.132226 66.5214965 85.9494694 0.19 1666
1668 3 184.179974 66.4281245 85.5851635 0.19 1667
1669 3 184.278895 66.4566586 85.2337984 0.19 1668
1670 3 184.509307 66.5316017 84.8954497 0.19 1669
1671 3 184.607207 66.5631221 84.5466425 0.19 1670
1672 3 184.651762 66.4795163 84.1879793 0.19 1671
1673 3 184.679068 66.5127553 83.8379095 0.19 1672
1674 3 184.698324 66.593471 83.4929501 0.19 1673
1675 3 184.710859 66.6999609 83.1534998 0.19 1674
1676 3 184.71116 66.8364614 82.82413 0.19 1675
1677 3 184.681402 67.0372392 82.5180537 0.19 1676
1678 3 184.573343 67.4006333 82.2701478 0.19 1677
1679 3 184.248443 67.7687198 82.1436303 0.19 1678
1680 3 183.844972 68.1515428 82.0197003 0.19 1679
1681 3 183.402345 68.4710433 82.1228323 0.19 1680
1682 3 184.565273 66.7702244 86.581447 0.19 1666
1683 3 185.03565 66.9041197 86.7064165 0.19 1682
1684 3 185.507314 66.9934498 86.7719917 0.19 1683
1685 3 185.979497 67.0704571 86.8074842 0.19 1684
1686 3 186.452573 67.1562796 86.8122797 0.19 1685
1687 3 186.928732 67.2822176 86.7553436 0.19 1686
1688 3 187.413949 67.5208196 86.5442847 0.19 1687
1689 3 187.902842 67.9537187 86.2876939 0.19 1688
1690 3 188.413585 68.5529387 85.6639516 0.19 1689
1691 3 187.955152 69.7291237 85.7237663 0.19 1690
1692 3 186.606029 70.6133283 84.9758035 0.19 1691
1693 3 186.370443 71.2198292 84.2211755 0.19 1692
1694 3 186.296421 71.7606973 83.7656991 0.19 1693
1695 3 186.280572 72.2639309 83.4654296 0.19 1694
1696 3 186.300398 72.8235944 82.9895692 0.19 1695
1697 3 187.6809 70.9605644 85.6644741 0.19 1692
1698 3 188.465716 71.309454 86.2010106 0.19 1697
1699 3 189.304599 71.6684219 86.69962 0.19 1698
1700 3 189.765091 71.7053084 86.7360733 0.19 1699
1701 3 189.790693 71.0057996 86.3175707 0.19 1700
1702 3 189.738838 70.7957147 87.026812 0.19 1701
1703 3 189.790693 71.0057996 86.3175707 0.19 1702
1704 3 188.477448 71.8952599 87.178793 0.19 1699
1705 3 187.796327 71.8267436 87.4364478 0.19 1704
1706 3 187.065684 71.5352201 87.4116891 0.19 1705
1707 3 186.014252 71.1697288 87.1488666 0.19 1706
1708 3 185.694906 71.3665428 86.6018783 0.19 1707
1709 3 185.469976 71.1876127 86.2258247 0.19 1708
1710 3 185.585003 70.910417 85.7135563 0.19 1709
1711 3 186.606029 70.6133283 84.9758035 0.19 1710
1712 3 185.721115 70.3733681 85.9076782 0.19 1711
1713 3 185.443403 70.4532847 86.480903 0.19 1712
1714 3 185.511705 70.6272765 86.8800924 0.19 1713
1715 3 186.014252 71.1697288 87.1488666 0.19 1714
1716 3 186.644128 70.8866118 86.9457587 0.19 1715
1717 3 186.954099 70.5346625 86.8500435 0.19 1716
1718 3 187.255829 70.1694704 86.7978039 0.19 1717
1719 3 187.387524 69.7879971 86.7315199 0.19 1718
1720 3 187.48231 69.4158136 86.6167745 0.19 1719
1721 3 187.636873 69.0883962 86.3707217 0.19 1720
1722 3 187.985769 68.7824221 86.1333615 0.19 1721
1723 3 188.413585 68.5529387 85.6639516 0.19 1722
1724 3 185.281489 72.2423463 87.1731456 0.19 1715
1725 3 184.732997 72.8441418 87.1742967 0.19 1724
1726 3 184.275968 73.2100527 87.1642994 0.19 1725
1727 3 183.915039 73.7497743 87.1732662 0.19 1726
1728 3 183.744809 74.6361526 87.220733 0.19 1727
1729 3 184.712436 74.9260379 86.5950237 0.19 1728
1730 3 185.197909 75.0701212 86.2828008 0.19 1729
1731 3 184.70509 76.0484424 87.0350077 0.19 1728
1732 3 184.753659 76.2562747 86.3309426 0.19 1731
1733 3 182.605024 75.0778823 87.5173745 0.19 1728
1734 3 182.173774 75.4118042 87.8648781 0.19 1733
1735 3 182.026848 75.6607921 88.2311922 0.19 1734
1736 3 182.026581 75.7630482 88.6012629 0.19 1735
1737 3 182.191624 75.9238206 88.9897844 0.19 1736
1738 3 182.243528 75.9536323 89.3603455 0.19 1737
1739 3 182.25434 75.9861232 89.7275039 0.19 1738
1740 3 182.254979 76.1572032 90.1018499 0.19 1739
1741 3 185.390393 70.4537676 87.6405182 0.19 1715
1742 3 185.125678 70.1407318 88.0504735 0.19 1741
1743 3 184.979305 70.0259097 88.4311036 0.19 1742
1744 3 184.824209 69.6879314 88.7751022 0.19 1743
1745 3 184.532401 69.30464 89.0994461 0.19 1744
1746 3 184.305972 69.0616681 89.4393298 0.19 1745
1747 3 183.942379 68.8216899 89.7764116 0.19 1746
1748 3 183.568154 68.5023625 90.1274771 0.19 1747
1749 3 183.306625 68.3614255 90.5531421 0.19 1748
1750 3 182.921924 68.3654677 91.120105 0.19 1749
1751 3 182.188717 68.6183483 90.8700808 0.19 1750
1752 3 181.620474 68.7102048 90.7741696 0.19 1751
1753 3 181.114931 68.7904178 90.7753434 0.19 1752
1754 3 180.641999 68.6814223 90.5260464 0.19 1753
1755 3 180.183452 68.6492928 90.2025251 0.19 1754
1756 3 180.219868 69.1797721 89.8709375 0.19 1755
1757 3 179.812016 69.7560807 89.1404517 0.19 1756
1758 3 180.061215 70.0893874 89.0427941 0.19 1757
1759 3 180.059443 70.1685827 89.1393418 0.19 1758
1760 3 179.812016 69.7560807 89.1404517 0.19 1759
1761 3 179.67896 68.0551774 90.4958903 0.19 1755
1762 3 179.194301 67.5647433 90.4303521 0.19 1761
1763 3 178.720718 67.4514874 90.5349985 0.19 1762
1764 3 178.264177 67.3969781 90.4219883 0.19 1763
1765 3 177.814377 67.3038692 90.375539 0.19 1764
1766 3 177.39007 67.1447045 90.386478 0.19 1765
1767 3 177.056233 66.9346728 90.1421675 0.19 1766
1768 3 176.949657 66.8543171 89.822588 0.19 1767
1769 3 176.943745 66.7154346 89.4689805 0.19 1768
1770 3 177.035694 66.7030688 89.1153523 0.19 1769
1771 3 177.296818 66.6967257 88.768822 0.19 1770
1772 3 177.49586 66.5140953 88.4057869 0.19 1771
1773 3 177.833028 66.2959291 88.0500201 0.19 1772
1774 3 177.379717 66.3346621 87.6537469 0.19 1773
1775 3 182.160552 64.6729522 85.6961122 0.19 1774
1776 3 181.382102 65.0167452 86.4759646 0.19 1775
1777 3 181.282229 64.9514028 87.0000197 0.19 1776
1778 3 181.315464 64.8756984 87.4272405 0.19 1777
1779 3 181.535427 64.8213203 87.8282903 0.19 1778
1780 3 181.703305 64.7727379 88.2112541 0.19 1779
1781 3 182.00804 64.7892326 88.6020426 0.19 1780
1782 3 182.297001 64.9271997 88.9979827 0.19 1781
1783 3 182.393 64.9418592 89.3711167 0.19 1782
1784 3 182.416453 64.9573468 89.7364169 0.19 1783
1785 3 182.415465 65.098525 90.1010511 0.19 1784
1786 3 182.403614 65.1917573 90.4410847 0.19 1785
1787 3 182.394694 65.4398162 90.7385437 0.19 1786
1788 3 182.395474 65.7759158 90.9024424 0.19 1787
1789 3 182.435774 66.2975368 90.6407796 0.19 1788
1790 3 182.479296 66.8066871 90.4451536 0.19 1789
1791 3 182.534794 67.2819874 90.4485452 0.19 1790
1792 3 182.648193 67.7771844 90.6247916 0.19 1791
1793 3 182.921924 68.3654677 91.120105 0.19 1792
1794 3 182.455504 68.0130792 91.6496447 0.19 1793
1795 3 182.036973 67.5752845 92.0300162 0.19 1794
1796 3 181.750096 67.2031912 92.3508876 0.19 1795
1797 3 181.33353 66.6324494 92.576431 0.19 1796
1798 3 180.875253 65.8857538 92.6418051 0.19 1797
1799 3 181.371177 66.0599671 92.320759 0.19 1798
1800 3 180.927944 66.105544 91.927408 0.19 1799
1801 3 180.494783 66.4759479 91.5553859 0.19 1800
1802 3 180.057596 66.7441567 91.175213 0.19 1801
1803 3 179.624901 67.1341597 90.8020743 0.19 1802
1804 3 179.194301 67.5647433 90.4303521 0.19 1803
1805 3 179.486108 67.273751 90.1031687 0.19 1804
1806 3 179.596127 66.9471892 89.7985031 0.19 1805
1807 3 179.627037 66.5770798 89.5994913 0.19 1806
1808 3 179.625306 66.220358 89.3356406 0.19 1807
1809 3 179.582677 65.8394277 89.1308793 0.19 1808
1810 3 179.472984 65.4811654 88.8091861 0.19 1809
1811 3 179.180534 65.1065473 88.4365604 0.19 1810
1812 3 179.161905 64.676978 88.4080088 0.19 1811
1813 3 179.16469 64.3558506 88.0216218 0.19 1812
1814 3 178.72748 65.4933107 88.3382988 0.19 1811
1815 3 178.281885 65.9077803 88.1497055 0.19 1814
1816 3 177.833028 66.2959291 88.0500201 0.19 1815
1817 3 181.419126 66.1195124 91.5946922 0.19 1800
1818 3 181.907042 65.9739583 91.250623 0.19 1817
1819 3 182.395474 65.7759158 90.9024424 0.19 1818
1820 3 181.134701 65.4300707 92.8517508 0.19 1798
1821 3 181.226678 64.9923225 92.909216 0.19 1820
1822 3 181.257637 64.563604 92.9020455 0.19 1821
1823 3 181.273195 64.1445395 92.8532238 0.19 1822
1824 3 181.303857 63.7459542 92.7443308 0.19 1823
1825 3 181.395672 63.3996997 92.4969701 0.19 1824
1826 3 181.626385 63.0768509 92.2504422 0.19 1825
1827 3 181.735598 62.7012887 92.1111398 0.19 1826
1828 3 181.440208 62.2453683 91.8317419 0.19 1827
1829 3 181.31025 61.7188298 91.694997 0.19 1828
1830 3 181.230872 61.0253078 91.5954286 0.19 1829
1831 3 180.943863 60.8663937 91.2005165 0.19 1830
1832 3 180.836428 60.9368405 90.8326115 0.19 1831
1833 3 180.774297 61.1931257 90.4807191 0.19 1832
1834 3 180.653971 61.348318 90.1192838 0.19 1833
1835 3 180.328786 61.4447955 89.7441439 0.19 1834
1836 3 179.933592 61.5411506 89.3723908 0.19 1835
1837 3 179.535633 61.6968567 89.0247742 0.19 1836
1838 3 179.201737 62.0318776 88.7461752 0.19 1837
1839 3 179.06606 62.5248826 88.2641388 0.19 1838
1840 3 180.976157 61.2670549 92.0857709 0.19 1830
1841 3 180.993754 61.6245523 92.3560206 0.19 1840
1842 3 181.314865 62.1379569 92.2896808 0.19 1841
1843 3 181.735598 62.7012887 92.1111398 0.19 1842
1844 3 180.671579 66.1144679 93.2011219 0.19 1798
1845 3 180.286887 65.9339611 93.5478887 0.19 1844
1846 3 179.844724 65.7657289 93.7394239 0.19 1845
1847 3 179.369274 65.5063831 94.0022278 0.19 1846
1848 3 178.876234 65.0715915 94.2789613 0.19 1847
1849 3 180.315086 65.4323261 86.0623585 0.19 1775
1850 3 179.495013 65.8716527 86.1914415 0.19 1849
1851 3 179.330443 66.0697063 86.2248072 0.19 1850
1852 3 180.112069 65.8658687 86.2067822 0.19 1851
1853 3 182.160552 64.6729522 85.6961122 0.19 1852
1854 3 185.042226 71.2790511 87.81491 0.19 1715
1855 3 186.014252 71.1697288 87.1488666 0.19 1854
1856 3 179.149317 60.7979201 79.4368828 0.19 1523
1857 3 179.383455 60.4720131 79.2718174 0.19 1856
1858 3 179.736725 60.1197427 79.3732573 0.19 1857
1859 3 180.105237 59.8473788 79.4943315 0.19 1858
1860 3 180.384099 59.7401302 79.7427041 0.19 1859
1861 3 180.370925 59.7148045 79.9991929 0.19 1860
1862 3 180.066552 59.8452549 80.1856339 0.19 1861
1863 3 179.655089 60.0054536 80.1652631 0.19 1862
1864 3 179.221276 60.4310247 79.9515068 0.19 1863
1865 3 178.79083 61.089879 79.6799689 0.19 1864
1866 3 171.630716 57.1651804 86.4509497 0.19 1490
1867 3 170.983229 56.6932218 86.1989352 0.19 1866
1868 3 170.419298 56.4746967 85.8792133 0.19 1867
1869 3 170.405997 56.3098272 85.5148019 0.19 1868
1870 3 170.404115 56.3071202 85.1616869 0.19 1869
1871 3 170.39725 56.3573012 84.8120256 0.19 1870
1872 3 170.363359 56.4036783 84.4610563 0.19 1871
1873 3 170.252486 56.3853644 84.1021972 0.19 1872
1874 3 169.93721 56.1766637 83.7203897 0.19 1873
1875 3 169.903596 56.171515 86.0434237 0.19 1868
1876 3 169.41869 56.1771467 86.0932551 0.19 1875
1877 3 168.931761 56.1344366 86.0904716 0.19 1876
1878 3 168.444814 56.0701093 86.0728766 0.19 1877
1879 3 167.958253 55.9881476 86.0635963 0.19 1878
1880 3 167.470907 55.8736815 86.0940463 0.19 1879
1881 3 166.979279 55.6781373 86.2354517 0.19 1880
1882 3 166.480357 55.3721704 86.3234506 0.19 1881
1883 3 165.997238 55.2410305 86.1739191 0.19 1882
1884 3 166.213483 54.9393447 85.8207336 0.19 1883
1885 3 166.206764 54.6070384 85.4524453 0.19 1884
1886 3 166.001666 54.2396205 85.0755849 0.19 1885
1887 3 165.901684 53.8567341 84.7273078 0.19 1886
1888 3 165.837333 53.4025172 84.4299034 0.19 1887
1889 3 165.780856 52.8505091 83.9167578 0.19 1888
1890 3 165.695683 52.4809638 83.6744314 0.19 1889
1891 3 166.027495 52.1250851 83.595774 0.19 1890
1892 3 166.653645 51.6933314 83.9213131 0.19 1891
1893 3 166.625669 50.9382954 84.1481607 0.19 1892
1894 3 166.629634 50.3783464 84.3189846 0.19 1893
1895 3 166.692519 49.9737628 84.2975125 0.19 1894
1896 3 166.895261 49.7408561 84.0900204 0.19 1895
1897 3 166.976853 49.7135061 83.8056253 0.19 1896
1898 3 167.012872 49.7649231 83.4921456 0.19 1897
1899 3 167.032484 49.8463306 83.1679725 0.19 1898
1900 3 167.047317 49.9382042 82.840459 0.19 1899
1901 3 166.222502 52.3829759 84.2685208 0.19 1892
1902 3 165.780856 52.8505091 83.9167578 0.19 1901
1903 3 164.911425 53.0251768 83.9861812 0.19 1902
1904 3 164.104925 53.1674006 83.8445912 0.19 1903
1905 3 162.99532 53.0499098 83.3638077 0.19 1904
1906 3 161.664019 52.6014749 82.8924273 0.19 1905
1907 3 161.327921 52.2693699 82.508793 0.19 1906
1908 3 161.20758 51.9943436 82.1508331 0.19 1907
1909 3 161.202684 51.8255288 81.8201604 0.19 1908
1910 3 161.32614 51.918736 81.543528 0.19 1909
1911 3 161.703315 52.2750781 81.3759372 0.19 1910
1912 3 162.238368 52.6921685 81.4206909 0.19 1911
1913 3 162.992077 53.2168975 81.3275931 0.19 1912
1914 3 163.02278 53.4064689 81.0430025 0.19 1913
1915 3 163.050237 53.2602213 80.785581 0.19 1914
1916 3 163.125332 52.9586411 80.654582 0.19 1915
1917 3 163.351265 52.6260823 80.5407354 0.19 1916
1918 3 163.509255 52.2999726 80.3118228 0.19 1917
1919 3 163.7732 51.9800911 80.0911992 0.19 1918
1920 3 163.947239 51.6168536 79.9670629 0.19 1919
1921 3 164.224137 51.2706186 79.8341728 0.19 1920
1922 3 164.414057 50.8639207 79.8649929 0.19 1921
1923 3 164.733266 50.5097494 79.7815504 0.19 1922
1924 3 165.029472 50.1213057 79.8042698 0.19 1923
1925 3 165.149478 49.7718779 79.6067602 0.19 1924
1926 3 165.212677 49.4354101 79.3366625 0.19 1925
1927 3 162.78166 53.4835488 81.9624656 0.19 1913
1928 3 162.781922 53.4168275 82.5561334 0.19 1927
1929 3 162.99532 53.0499098 83.3638077 0.19 1928
1930 3 162.595435 54.0552384 82.8876236 0.19 1929
1931 3 162.164608 54.6492267 82.5642647 0.19 1930
1932 3 161.689594 54.944 82.4204966 0.19 1931
1933 3 161.15671 55.2823671 82.3508961 0.19 1932
1934 3 160.45668 55.6226427 82.2956786 0.19 1933
1935 3 160.442125 55.8055186 81.7469446 0.19 1934
1936 3 160.412727 55.9726891 81.3298555 0.19 1935
1937 3 160.338775 56.1912145 80.967789 0.19 1936
1938 3 160.146768 56.5802559 80.6391222 0.19 1937
1939 3 160.061938 57.0400241 80.3668049 0.19 1938
1940 3 159.958997 57.4937505 80.1980087 0.19 1939
1941 3 159.690007 57.9581078 79.9410127 0.19 1940
1942 3 159.40125 58.4011234 79.6949648 0.19 1941
1943 3 159.219546 58.7653733 79.5722581 0.19 1942
1944 3 158.914497 58.972757 79.428962 0.19 1943
1945 3 158.586606 58.828452 79.1338672 0.19 1944
1946 3 158.42117 58.5661117 78.7952943 0.19 1945
1947 3 158.311576 58.2636342 78.4436098 0.19 1946
1948 3 159.801032 55.7194552 82.0564197 0.19 1934
1949 3 159.358153 55.470011 81.9601239 0.19 1948
1950 3 159.17322 55.0939802 81.9710894 0.19 1949
1951 3 159.095683 54.741368 81.7884947 0.19 1950
1952 3 159.086154 54.3899758 81.5968442 0.19 1951
1953 3 159.170695 54.0195764 81.5689726 0.19 1952
1954 3 159.463208 53.6870028 81.7024747 0.19 1953
1955 3 159.834715 53.541469 81.7867121 0.19 1954
1956 3 159.980476 53.3513374 81.4455654 0.19 1955
1957 3 159.850992 53.2576269 81.0907017 0.19 1956
1958 3 159.766943 53.1126196 80.7372645 0.19 1957
1959 3 159.668133 53.0993658 80.3901862 0.19 1958
1960 3 159.456372 53.1096776 80.0363813 0.19 1959
1961 3 159.370918 53.1005794 79.691185 0.19 1960
1962 3 159.329089 52.9682711 79.3443026 0.19 1961
1963 3 159.309931 52.9099445 79.0031224 0.19 1962
1964 3 159.295976 52.7732613 78.6601135 0.19 1963
1965 3 159.289545 52.7514702 78.3230354 0.19 1964
1966 3 160.259606 53.0645301 82.131101 0.19 1955
1967 3 159.839017 53.3509183 82.458973 0.19 1966
1968 3 159.558714 52.9652704 82.7562883 0.19 1967
1969 3 159.468066 52.7501298 83.0773872 0.19 1968
1970 3 159.469348 52.5816334 83.4079084 0.19 1969
1971 3 159.558006 52.3833564 83.7426328 0.19 1970
1972 3 159.816962 52.049162 84.0802999 0.19 1971
1973 3 160.253535 52.1775359 83.7801696 0.19 1972
1974 3 162.99532 53.0499098 83.3638077 0.19 1973
1975 3 160.289156 53.296473 82.8304876 0.19 1974
1976 3 159.839017 53.3509183 82.458973 0.19 1975
1977 3 161.619935 53.5364703 83.4598451 0.19 1974
1978 3 161.115003 54.0015438 83.4521716 0.19 1977
1979 3 160.92948 54.4775296 83.2970226 0.19 1978
1980 3 160.843824 54.9177746 83.1461779 0.19 1979
1981 3 160.735763 55.3356991 82.8182412 0.19 1980
1982 3 160.45668 55.6226427 82.2956786 0.19 1981
1983 3 162.702093 52.4242527 83.856148 0.19 1974
1984 3 162.613073 51.8410857 84.2347638 0.19 1983
1985 3 162.657218 51.2283642 84.571645 0.19 1984
1986 3 162.8953 50.4832592 84.8977572 0.19 1985
1987 3 162.895667 50.2004406 84.5373031 0.19 1986
1988 3 162.917313 49.9583474 84.1829524 0.19 1987
1989 3 162.997775 49.8367599 83.8428705 0.19 1988
1990 3 163.221085 49.6216675 83.5099064 0.19 1989
1991 3 163.368432 49.375286 83.1699893 0.19 1990
1992 3 163.597102 49.1714865 82.840959 0.19 1991
1993 3 163.685322 49.0812607 82.5080253 0.19 1992
1994 3 163.718344 48.9192848 82.1671423 0.19 1993
1995 3 163.732923 48.843132 81.8306209 0.19 1994
1996 3 163.739432 48.6816819 81.489473 0.19 1995
1997 3 163.745048 48.5931121 81.1532062 0.19 1996
1998 3 163.749878 48.3939696 80.8117161 0.19 1997
1999 3 163.756148 48.2049962 80.4718495 0.19 1998
2000 3 163.764241 48.1573378 80.1404391 0.19 1999
2001 3 162.646407 50.7208079 85.4497471 0.19 1986
2002 3 162.578082 51.0085169 85.8945176 0.19 2001
2003 3 162.596114 51.3083673 86.3064927 0.19 2002
2004 3 162.69092 51.5934487 86.725664 0.19 2003
2005 3 162.949835 52.238156 87.2330211 0.19 2004
2006 3 163.61609 53.5668318 87.9667022 0.19 2005
2007 3 164.264519 52.4766414 87.7983955 0.19 2006
2008 3 164.769945 51.8955422 87.5289981 0.19 2007
2009 3 165.202618 51.5259787 87.2209758 0.19 2008
2010 3 165.560285 51.2803382 86.8977936 0.19 2009
2011 3 165.761117 51.191595 86.5659244 0.19 2010
2012 3 166.009145 51.0764211 86.2337276 0.19 2011
2013 3 166.10767 51.0935478 85.8964991 0.19 2012
2014 3 166.156165 51.1628472 85.5559082 0.19 2013
2015 3 166.203534 51.2561948 85.2098191 0.19 2014
2016 3 166.297 51.3692545 84.850116 0.19 2015
2017 3 166.529373 51.5174447 84.454442 0.19 2016
2018 3 166.653645 51.6933314 83.9213131 0.19 2017
2019 3 163.198494 53.8455754 86.0525998 0.19 2006
2020 3 162.878941 53.723594 85.0236366 0.19 2019
2021 3 162.819181 53.4426887 84.2583228 0.19 2020
2022 3 162.99532 53.0499098 83.3638077 0.19 2021
2023 3 164.689411 54.6264847 87.1277588 0.19 2006
2024 3 165.398586 54.9810013 86.593448 0.19 2023
2025 3 165.997238 55.2410305 86.1739191 0.19 2024
2026 3 164.717835 54.7165049 87.7994897 0.19 2006
2027 3 165.470379 55.4335907 87.917364 0.19 2026
2028 3 166.103865 56.0372309 88.0149431 0.19 2027
2029 3 166.597529 56.8122059 88.0412922 0.19 2028
2030 3 167.038641 57.4496643 87.979288 0.19 2029
2031 3 167.347601 57.9943518 88.0427384 0.19 2030
2032 3 167.787431 58.5566567 88.2609212 0.19 2031
2033 3 168.762151 59.3703826 88.4627087 0.19 2032
2034 3 169.124379 58.2364489 88.0469639 0.19 2033
2035 3 170.032864 57.7144391 87.3567957 0.19 2034
2036 3 169.904556 57.3516493 87.167109 0.19 2035
2037 3 170.163414 57.0253858 87.2103978 0.19 2036
2038 3 170.634183 56.8789229 87.1700715 0.19 2037
2039 3 171.338103 57.1302393 86.9955206 0.19 2038
2040 3 172.491904 57.9638965 86.4684904 0.19 2039
2041 3 172.479343 58.0750413 87.5527602 0.19 2040
2042 3 172.430188 57.5339381 87.8753668 0.19 2041
2043 3 172.28365 58.0909804 88.2285809 0.19 2042
2044 3 171.954072 58.5524083 88.1672526 0.19 2043
2045 3 171.551425 58.9105896 87.9901638 0.19 2044
2046 3 171.108168 59.0540418 87.8820183 0.19 2045
2047 3 170.597983 58.6540983 87.4583968 0.19 2046
2048 3 170.032864 57.7144391 87.3567957 0.19 2047
2049 3 170.655575 59.3469738 87.973094 0.19 2046
2050 3 170.198394 59.5691131 88.1632343 0.19 2049
2051 3 169.734513 59.6830666 88.2939943 0.19 2050
2052 3 168.762151 59.3703826 88.4627087 0.19 2051
2053 3 170.236527 60.7215646 88.3274255 0.19 2052
2054 3 171.102004 61.3101988 88.1258774 0.19 2053
2055 3 171.728637 61.5390505 87.9834698 0.19 2054
2056 3 172.282793 61.892508 88.1093664 0.19 2055
2057 3 172.816322 62.3226808 88.2052955 0.19 2056
2058 3 169.651979 60.9555577 88.7534829 0.19 2052
2059 3 170.263958 61.8142927 89.0902294 0.19 2058
2060 3 170.71174 62.4017223 89.3861246 0.19 2059
2061 3 170.948141 62.9055412 89.5102915 0.19 2060
2062 3 171.172057 63.3925955 89.5565192 0.19 2061
2063 3 171.099762 63.8440981 89.5053972 0.19 2062
2064 3 171.091313 64.3428143 89.3127224 0.19 2063
2065 3 171.094012 64.7069638 89.5756304 0.19 2064
2066 3 171.076677 65.1046919 89.7111155 0.19 2065
2067 3 170.983877 65.4954837 89.827089 0.19 2066
2068 3 170.685943 65.8319348 90.0131309 0.19 2067
2069 3 170.326932 66.1869383 90.1011794 0.19 2068
2070 3 170.805516 67.0257635 89.7580502 0.19 2069
2071 3 171.208588 67.6505183 89.3520987 0.19 2070
2072 3 171.887473 68.1368103 88.8217406 0.19 2071
2073 3 171.865724 67.7519672 88.4335822 0.19 2072
2074 3 171.839543 67.3121848 88.0425804 0.19 2073
2075 3 171.799582 66.7077775 87.6427647 0.19 2074
2076 3 171.896531 68.7197464 89.2138184 0.19 2072
2077 3 171.862321 69.1167829 89.5902823 0.19 2076
2078 3 171.733303 69.3954761 89.9431752 0.19 2077
2079 3 171.817887 69.5681665 90.2778972 0.19 2078
2080 3 171.760529 69.853176 90.5280981 0.19 2079
2081 3 171.485547 70.2066717 90.5594138 0.19 2080
2082 3 171.123894 70.4972666 90.7858288 0.19 2081
2083 3 170.74663 70.7477249 91.0874575 0.19 2082
2084 3 170.404871 70.9400431 91.4195538 0.19 2083
2085 3 170.181226 70.9976086 91.7679174 0.19 2084
2086 3 169.86305 71.0883703 92.1146424 0.19 2085
2087 3 169.552501 71.0341762 92.4598097 0.19 2086
2088 3 169.393474 70.9517115 92.8159605 0.19 2087
2089 3 169.895644 66.5094682 90.6846001 0.19 2069
2090 3 169.446066 66.5587032 91.1075235 0.19 2089
2091 3 168.996724 66.5563218 91.4615136 0.19 2090
2092 3 168.564414 66.670982 91.7688523 0.19 2091
2093 3 168.138214 66.7478863 91.9810006 0.19 2092
2094 3 167.751288 67.0324076 91.977492 0.19 2093
2095 3 167.422679 67.4317588 91.7636721 0.19 2094
2096 3 167.219437 67.8592854 91.5025412 0.19 2095
2097 3 166.885823 68.1936638 91.2797878 0.19 2096
2098 3 166.482826 68.2778241 91.2549095 0.19 2097
2099 3 166.062214 68.3637948 91.0687466 0.19 2098
2100 3 165.639538 68.4859711 90.9363041 0.19 2099
2101 3 165.191534 68.3802312 90.7401533 0.19 2100
2102 3 164.750135 68.3294385 90.7038136 0.19 2101
2103 3 164.317295 68.3375145 90.82418 0.19 2102
2104 3 163.863202 68.1327699 90.8680609 0.19 2103
2105 3 163.419477 68.0056322 90.9307157 0.19 2104
2106 3 162.981879 67.8791917 91.1083857 0.19 2105
2107 3 162.555339 67.785086 91.2434822 0.19 2106
2108 3 162.149433 67.6765649 91.5048603 0.19 2107
2109 3 161.796017 67.5997365 91.8190349 0.19 2108
2110 3 161.528996 67.1911021 92.1433989 0.19 2109
2111 3 161.128449 66.5918629 92.4520208 0.19 2110
2112 3 160.670745 65.7916621 92.7404646 0.19 2111
2113 3 160.79087 65.4489629 92.6192458 0.19 2112
2114 3 161.07845 65.195138 92.4074383 0.19 2113
2115 3 161.443824 65.0683839 92.2537009 0.19 2114
2116 3 161.824986 64.8020633 92.3319126 0.19 2115
2117 3 162.214032 64.6182659 92.3526595 0.19 2116
2118 3 162.566176 64.2892908 92.300639 0.19 2117
2119 3 162.844546 63.8712253 92.1213267 0.19 2118
2120 3 163.375511 63.3759571 91.6705164 0.19 2119
2121 3 163.816802 63.5226828 91.3451674 0.19 2120
2122 3 164.169174 62.9050824 90.5889863 0.19 2121
2123 3 164.632161 63.1099882 90.5981415 0.19 2122
2124 3 165.06519 63.0355002 90.545674 0.19 2123
2125 3 165.500933 62.9875649 90.3778577 0.19 2124
2126 3 165.920517 62.76225 90.2521493 0.19 2125
2127 3 166.338058 62.5129534 90.0409469 0.19 2126
2128 3 166.756947 62.2670643 89.8917896 0.19 2127
2129 3 167.185132 62.1561937 89.6534516 0.19 2128
2130 3 167.583564 61.907327 89.4116642 0.19 2129
2131 3 167.92469 61.5431478 89.2813766 0.19 2130
2132 3 168.128973 61.0726886 89.128743 0.19 2131
2133 3 168.446237 60.461955 88.8352625 0.19 2132
2134 3 168.762151 59.3703826 88.4627087 0.19 2133
2135 3 167.477818 58.7041475 89.1368808 0.19 2134
2136 3 166.877487 58.3746036 89.6097711 0.19 2135
2137 3 166.308264 57.7075605 89.963043 0.19 2136
2138 3 166.126155 57.2955943 89.8061255 0.19 2137
2139 3 165.802743 56.9020185 89.5321856 0.19 2138
2140 3 165.520011 56.5218014 89.3004273 0.19 2139
2141 3 165.497472 56.2545986 88.9602711 0.19 2140
2142 3 165.757859 56.1694178 88.5615529 0.19 2141
2143 3 166.103865 56.0372309 88.0149431 0.19 2142
2144 3 166.16512 57.1689443 90.3891239 0.19 2137
2145 3 166.377773 56.7618109 90.6152542 0.19 2144
2146 3 166.734597 56.452289 90.8677312 0.19 2145
2147 3 167.162052 56.397736 91.0449808 0.19 2146
2148 3 167.623956 56.4912037 91.2810204 0.19 2147
2149 3 168.078324 56.4372352 91.375543 0.19 2148
2150 3 168.515292 56.1278587 91.3806374 0.19 2149
2151 3 168.94007 55.6279302 91.2992068 0.19 2150
2152 3 169.818902 54.8702618 91.0917911 0.19 2151
2153 3 170.184663 55.2856944 90.3481845 0.19 2152
2154 3 170.403231 55.3324069 89.8365353 0.19 2153
2155 3 170.716208 55.3834286 89.4347732 0.19 2154
2156 3 170.976926 55.7526371 89.0844108 0.19 2155
2157 3 171.40634 56.276069 88.7514979 0.19 2156
2158 3 171.903321 56.8734456 88.3795008 0.19 2157
2159 3 172.430188 57.5339381 87.8753668 0.19 2158
2160 3 169.241557 55.6111789 90.649331 0.19 2152
2161 3 168.976455 56.1579031 90.4810956 0.19 2160
2162 3 168.722595 56.6274772 90.3812617 0.19 2161
2163 3 168.664339 57.1192331 90.2545255 0.19 2162
2164 3 168.708152 57.6955053 89.9350899 0.19 2163
2165 3 168.86046 58.4059837 89.4182215 0.19 2164
2166 3 168.762151 59.3703826 88.4627087 0.19 2165
2167 3 168.715258 54.2824664 90.8604271 0.19 2152
2168 3 167.972837 53.6207653 90.9185448 0.19 2167
2169 3 167.348194 52.7984447 91.0581743 0.19 2168
2170 3 167.295859 51.9501987 90.9793596 0.19 2169
2171 3 166.79759 51.5712329 90.5461549 0.19 2170
2172 3 166.331621 51.4856179 90.4508255 0.19 2171
2173 3 165.863499 51.3599507 90.3076303 0.19 2172
2174 3 165.398691 51.0248369 90.3657026 0.19 2173
2175 3 165.04618 50.8877567 89.9669485 0.19 2174
2176 3 164.830933 50.985914 89.6002788 0.19 2175
2177 3 164.552355 51.3319555 89.2423659 0.19 2176
2178 3 164.381874 51.8084612 88.8861022 0.19 2177
2179 3 164.142414 52.3883733 88.4809207 0.19 2178
2180 3 163.61609 53.5668318 87.9667022 0.19 2179
2181 3 162.620331 53.9226228 87.3841629 0.19 2180
2182 3 161.982546 54.1652832 86.9973201 0.19 2181
2183 3 161.519765 54.4876821 86.80053 0.19 2182
2184 3 161.190348 54.739981 86.9410796 0.19 2183
2185 3 161.066375 54.8803044 87.2157855 0.19 2184
2186 3 161.013676 55.1376181 87.5550754 0.19 2185
2187 3 160.933514 55.4347076 87.9148412 0.19 2186
2188 3 160.69833 55.7336572 88.2695376 0.19 2187
2189 3 160.207762 55.361864 87.845233 0.19 2188
2190 3 158.828836 54.4223612 87.6538647 0.19 2189
2191 3 158.420026 53.5665758 87.199707 0.19 2190
2192 3 158.14726 53.0604513 86.7904649 0.19 2191
2193 3 158.204112 52.7589478 86.4270691 0.19 2192
2194 3 158.254012 52.6637753 86.0865806 0.19 2193
2195 3 158.360969 52.5955107 85.7667909 0.19 2194
2196 3 158.646631 52.400973 85.4868118 0.19 2195
2197 3 158.999054 52.1845652 85.3058053 0.19 2196
2198 3 159.35635 52.1129551 85.0422165 0.19 2197
2199 3 159.65017 51.9939083 84.7348913 0.19 2198
2200 3 159.763476 52.0003763 84.4103986 0.19 2199
2201 3 159.816962 52.049162 84.0802999 0.19 2200
2202 3 159.45289 53.2412773 87.7462888 0.19 2190
2203 3 159.947588 52.5786461 87.6775192 0.19 2202
2204 3 160.401111 52.0688349 87.7191737 0.19 2203
2205 3 160.831717 51.66593 87.5712881 0.19 2204
2206 3 161.431027 51.7549598 87.4557524 0.19 2205
2207 3 162.231562 52.2349437 87.5635732 0.19 2206
2208 3 163.61609 53.5668318 87.9667022 0.19 2207
2209 3 161.28839 51.6166302 87.9517461 0.19 2208
2210 3 160.831717 51.66593 87.5712881 0.19 2209
2211 3 162.175737 53.3379759 88.3771862 0.19 2208
2212 3 161.541328 53.2679391 88.7172653 0.19 2211
2213 3 161.043322 53.3557348 88.9827284 0.19 2212
2214 3 160.577027 53.3845785 89.0955711 0.19 2213
2215 3 159.714743 53.8189012 88.7156123 0.19 2214
2216 3 158.828836 54.4223612 87.6538647 0.19 2215
2217 3 157.697443 54.7788376 87.3478341 0.19 2216
2218 3 157.112165 54.6867962 87.1416247 0.19 2217
2219 3 156.958042 54.4121346 87.2413521 0.19 2218
2220 3 157.09693 54.1838043 87.4435358 0.19 2219
2221 3 157.681597 54.2759073 87.6498697 0.19 2220
2222 3 158.828836 54.4223612 87.6538647 0.19 2221
2223 3 158.222244 55.0798535 88.2340209 0.19 2222
2224 3 158.172109 55.3905887 88.6962747 0.19 2223
2225 3 158.17553 55.715988 89.121644 0.19 2224
2226 3 157.877846 56.1873193 88.8357916 0.19 2225
2227 3 157.692472 56.6576682 88.6014868 0.19 2226
2228 3 157.394528 57.1773795 88.1413406 0.19 2227
2229 3 157.208871 57.2882755 87.5663565 0.19 2228
2230 3 156.864475 57.3379087 87.1085799 0.19 2229
2231 3 156.455113 57.3121638 86.6907911 0.19 2230
2232 3 156.054881 57.5469668 86.3120181 0.19 2231
2233 3 156.007988 57.370615 85.9438639 0.19 2232
2234 3 155.970885 57.3542008 85.5892996 0.19 2233
2235 3 155.916252 57.3893332 85.2376027 0.19 2234
2236 3 155.798839 57.4180301 84.881128 0.19 2235
2237 3 155.510098 57.3748176 84.507887 0.19 2236
2238 3 155.243452 57.5754002 84.1534594 0.19 2237
2239 3 155.122229 57.7165963 83.8048979 0.19 2238
2240 3 155.034036 57.8421106 83.457377 0.19 2239
2241 3 154.89949 57.9796085 83.1071698 0.19 2240
2242 3 154.592711 58.1684916 82.7479322 0.19 2241
2243 3 154.244136 58.5210365 82.3946033 0.19 2242
2244 3 154.244122 58.8729613 82.0692322 0.19 2243
2245 3 154.205379 59.0407137 81.7357457 0.19 2244
2246 3 154.099195 59.0896165 81.4076764 0.19 2245
2247 3 153.879568 59.4050572 81.1293225 0.19 2246
2248 3 153.719928 59.7826801 80.9739531 0.19 2247
2249 3 153.410945 60.1613516 80.7618542 0.19 2248
2250 3 153.036784 60.3958158 80.6360978 0.19 2249
2251 3 152.653102 60.7381385 80.5010805 0.19 2250
2252 3 152.253475 61.1062439 80.2283047 0.19 2251
2253 3 151.831091 61.3370478 79.9023562 0.19 2252
2254 3 154.032358 58.8406839 82.748287 0.19 2243
2255 3 153.978668 59.1635815 83.1136306 0.19 2254
2256 3 153.969503 59.477374 83.4822629 0.19 2255
2257 3 153.934958 59.7615202 83.8479584 0.19 2256
2258 3 153.779448 59.9666168 84.200422 0.19 2257
2259 3 153.712982 59.9827325 84.5484636 0.19 2258
2260 3 153.659926 59.9268527 84.8931859 0.19 2259
2261 3 153.558235 59.8431965 85.2323058 0.19 2260
2262 3 153.297392 59.7474435 85.5578869 0.19 2261
2263 3 153.031671 59.6581733 85.8830541 0.19 2262
2264 3 152.907996 59.5975272 86.2210925 0.19 2263
2265 3 152.791085 59.5998515 86.5638612 0.19 2264
2266 3 152.552344 59.7618299 86.9078362 0.19 2265
2267 3 152.986973 59.6822129 87.2905329 0.19 2266
2268 3 153.844295 59.6213313 87.7100316 0.19 2267
2269 3 154.59385 59.0984724 87.223415 0.19 2268
2270 3 154.947722 58.6701247 86.9103244 0.19 2269
2271 3 155.317774 58.2415179 86.8413504 0.19 2270
2272 3 155.686053 57.8822608 86.6044617 0.19 2271
2273 3 156.054881 57.5469668 86.3120181 0.19 2272
2274 3 153.431541 60.7650396 87.9659781 0.19 2268
2275 3 153.243093 61.4715244 88.0569999 0.19 2274
2276 3 153.038801 62.0172587 88.0412064 0.19 2275
2277 3 152.986417 62.5326455 87.9075745 0.19 2276
2278 3 152.993243 63.0053488 87.8427545 0.19 2277
2279 3 153.013871 63.4766181 87.7512629 0.19 2278
2280 3 153.016777 63.9867925 87.5115112 0.19 2279
2281 3 152.960838 64.5126541 87.2096623 0.19 2280
2282 3 152.744042 65.042267 86.8725752 0.19 2281
2283 3 152.79833 65.5271842 86.5378371 0.19 2282
2284 3 152.860496 65.9536174 86.1998092 0.19 2283
2285 3 152.944732 66.1967191 85.8564192 0.19 2284
2286 3 153.141032 66.3893078 85.5208713 0.19 2285
2287 3 153.223345 66.5992427 85.1757733 0.19 2286
2288 3 153.278811 66.9255979 84.8315704 0.19 2287
2289 3 153.313135 67.1360234 84.4824907 0.19 2288
2290 3 153.366102 67.3279372 84.1353358 0.19 2289
2291 3 153.496762 67.5803892 83.7979764 0.19 2290
2292 3 153.410646 68.0156924 83.4521628 0.19 2291
2293 3 153.405037 68.5214251 83.1279462 0.19 2292
2294 3 153.427986 69.0353692 82.8429309 0.19 2293
2295 3 153.457381 69.5005244 82.6553748 0.19 2294
2296 3 153.46976 69.9254613 82.3671326 0.19 2295
2297 3 153.434505 70.1599393 82.0353728 0.19 2296
2298 3 153.326679 70.3202063 81.6836234 0.19 2297
2299 3 153.049905 70.4493251 81.3153659 0.19 2298
2300 3 153.266168 70.2771907 80.9726584 0.19 2299
2301 3 153.332257 70.256735 80.6211906 0.19 2300
2302 3 153.329201 70.251004 80.2648594 0.19 2301
2303 3 153.270278 70.1384306 79.9027072 0.19 2302
2304 3 153.169324 70.1499965 79.5398094 0.19 2303
2305 3 152.945938 70.1824182 79.1697776 0.19 2304
2306 3 152.831111 70.1722115 78.8060348 0.19 2305
2307 3 152.732582 69.9945412 78.4397339 0.19 2306
2308 3 152.617633 70.2734864 81.2634229 0.19 2299
2309 3 152.184441 69.940803 81.1894656 0.19 2308
2310 3 151.800378 69.5921647 81.059286 0.19 2309
2311 3 151.564097 69.348656 80.7829321 0.19 2310
2312 3 151.309011 69.306567 80.4493028 0.19 2311
2313 3 151.224082 69.3209488 80.1045672 0.19 2312
2314 3 151.241727 69.291693 79.7559529 0.19 2313
2315 3 151.398325 69.0755854 79.4072672 0.19 2314
2316 3 151.499224 68.7863 79.0514349 0.19 2315
2317 3 151.723701 68.4769405 78.7009975 0.19 2316
2318 3 152.518873 65.4048264 87.4503064 0.19 2282
2319 3 152.373012 65.4752988 87.886246 0.19 2318
2320 3 152.152754 65.429138 88.258129 0.19 2319
2321 3 152.050849 65.3341326 88.6190136 0.19 2320
2322 3 151.955061 65.1987524 88.9710908 0.19 2321
2323 3 151.758694 64.9909652 89.3070924 0.19 2322
2324 3 151.672208 64.6131509 89.642529 0.19 2323
2325 3 151.645331 64.2209594 89.9807051 0.19 2324
2326 3 151.685427 63.9505645 90.3311741 0.19 2325
2327 3 151.815722 63.6278897 90.6855664 0.19 2326
2328 3 151.781292 63.4451369 91.0329596 0.19 2327
2329 3 151.530021 63.3125539 91.3628904 0.19 2328
2330 3 151.208102 63.1978667 91.6871618 0.19 2329
2331 3 151.123884 63.914398 91.4412727 0.19 2330
2332 3 150.880757 64.4076099 91.2336993 0.19 2331
2333 3 150.619721 64.6490043 91.2273261 0.19 2332
2334 3 150.492421 64.8800558 91.457132 0.19 2333
2335 3 150.711838 65.0004439 91.7979864 0.19 2334
2336 3 151.013406 64.7999967 92.1538257 0.19 2335
2337 3 151.014441 64.3245252 92.312111 0.19 2336
2338 3 151.044689 63.8962413 92.2998687 0.19 2337
2339 3 151.183974 63.5101376 92.1435962 0.19 2338
2340 3 151.208102 63.1978667 91.6871618 0.19 2339
2341 3 151.685749 62.6735288 91.9171679 0.19 2340
2342 3 152.255514 62.1383591 92.0155549 0.19 2341
2343 3 153.053468 61.1403404 91.684469 0.19 2342
2344 3 153.758215 60.5028784 90.973927 0.19 2343
2345 3 153.639236 60.4290902 89.5300144 0.19 2344
2346 3 154.096695 59.6604906 89.9411673 0.19 2345
2347 3 154.231548 59.1124092 90.0653627 0.19 2346
2348 3 154.221356 58.652701 90.0717888 0.19 2347
2349 3 154.099192 58.241043 90.0102912 0.19 2348
2350 3 153.785768 57.8856807 89.8629849 0.19 2349
2351 3 153.430055 57.6691974 89.5632728 0.19 2350
2352 3 153.159483 57.7318764 89.2345955 0.19 2351
2353 3 153.144785 58.0716484 88.9270717 0.19 2352
2354 3 153.350057 58.5235849 88.6365695 0.19 2353
2355 3 153.535462 59.0160383 88.3422901 0.19 2354
2356 3 153.844295 59.6213313 87.7100316 0.19 2355
2357 3 154.941636 58.5827189 87.8071768 0.19 2356
2358 3 155.63957 58.1412841 88.0052928 0.19 2357
2359 3 156.196197 57.9164418 88.1259087 0.19 2358
2360 3 156.744071 57.6595287 88.2552977 0.19 2359
2361 3 157.394528 57.1773795 88.1413406 0.19 2360
2362 3 158.081871 57.671333 87.727253 0.19 2361
2363 3 158.584806 58.0100681 87.4786873 0.19 2362
2364 3 158.977437 58.4069128 87.4607288 0.19 2363
2365 3 159.166392 58.7966236 87.5817997 0.19 2364
2366 3 159.283173 59.2326851 87.5748516 0.19 2365
2367 3 159.395511 59.7240868 87.3927103 0.19 2366
2368 3 159.571122 60.2396383 87.1641344 0.19 2367
2369 3 159.937698 60.7684461 86.9737966 0.19 2368
2370 3 160.37077 61.2714846 86.9124297 0.19 2369
2371 3 160.575394 61.2987392 86.5683176 0.19 2370
2372 3 160.540858 61.2120683 86.199564 0.19 2371
2373 3 160.730687 61.2994898 85.8587132 0.19 2372
2374 3 160.88813 61.5052935 85.5229679 0.19 2373
2375 3 161.168258 61.9325536 85.2086049 0.19 2374
2376 3 161.341013 62.4215976 84.8887608 0.19 2375
2377 3 161.365655 62.637517 84.5428215 0.19 2376
2378 3 161.409821 62.9627107 84.20442 0.19 2377
2379 3 161.453192 63.1713069 83.8614328 0.19 2378
2380 3 161.533889 63.3621741 83.5253691 0.19 2379
2381 3 161.728238 63.6166043 83.2141917 0.19 2380
2382 3 161.770716 64.0330694 82.9377436 0.19 2381
2383 3 161.639759 64.4727606 82.7491386 0.19 2382
2384 3 161.600616 64.9757863 82.4685288 0.19 2383
2385 3 161.552204 65.4868117 82.1480107 0.19 2384
2386 3 161.386651 65.957052 81.8020216 0.19 2385
2387 3 161.337315 66.3389874 81.4541247 0.19 2386
2388 3 161.301889 66.4510223 81.0959603 0.19 2387
2389 3 161.249697 66.292111 80.727425 0.19 2388
2390 3 161.190497 66.042081 80.355268 0.19 2389
2391 3 161.318585 62.7323182 85.2659455 0.19 2376
2392 3 161.220294 63.0193417 85.6373359 0.19 2391
2393 3 161.342926 63.2804625 86.0232409 0.19 2392
2394 3 161.310328 63.3996757 86.3909798 0.19 2393
2395 3 161.040966 63.1645934 86.7216803 0.19 2394
2396 3 160.962322 62.6937325 86.7911601 0.19 2395
2397 3 160.86195 62.1927403 86.9590363 0.19 2396
2398 3 160.699654 61.7026546 87.0694761 0.19 2397
2399 3 160.37077 61.2714846 86.9124297 0.19 2398
2400 3 161.253199 63.4517449 87.1178495 0.19 2395
2401 3 161.182458 63.6493367 87.4892145 0.19 2400
2402 3 161.151584 63.6652773 87.8530822 0.19 2401
2403 3 161.134451 63.6212889 88.2146008 0.19 2402
2404 3 160.731822 63.8160888 88.4028089 0.19 2403
2405 3 160.317127 63.9155348 88.4237177 0.19 2404
2406 3 159.912666 64.0589347 88.3331531 0.19 2405
2407 3 159.495578 63.9910208 88.0455133 0.19 2406
2408 3 159.135664 64.0134449 87.6980468 0.19 2407
2409 3 158.905909 64.079137 87.337076 0.19 2408
2410 3 159.009436 64.1825476 86.9949325 0.19 2409
2411 3 161.557382 63.4209096 88.5987351 0.19 2403
2412 3 161.968319 63.0847957 88.9726348 0.19 2411
2413 3 162.392984 62.7712031 89.3482052 0.19 2412
2414 3 162.867079 62.6560106 89.7411691 0.19 2413
2415 3 163.421999 62.6765289 90.1502326 0.19 2414
2416 3 164.169174 62.9050824 90.5889863 0.19 2415
2417 3 163.46515 62.7038137 90.7499571 0.19 2416
2418 3 162.952041 62.5020056 90.7830887 0.19 2417
2419 3 162.556234 62.1429251 90.7581101 0.19 2418
2420 3 162.369594 61.7422473 90.7244551 0.19 2419
2421 3 162.252643 61.3280149 90.6873557 0.19 2420
2422 3 154.54162 59.7369762 87.8864988 0.19 2356
2423 3 155.078344 60.0260376 87.8194639 0.19 2422
2424 3 155.530238 60.2389292 87.7162565 0.19 2423
2425 3 155.9343 60.4736027 87.7866752 0.19 2424
2426 3 156.217112 60.5133832 88.0283246 0.19 2425
2427 3 156.227002 60.4687202 88.2952662 0.19 2426
2428 3 155.965677 60.3888253 88.502711 0.19 2427
2429 3 155.586887 60.3096096 88.5440452 0.19 2428
2430 3 155.135909 60.1740145 88.4981384 0.19 2429
2431 3 154.585494 59.8676902 88.3573038 0.19 2430
2432 3 153.844295 59.6213313 87.7100316 0.19 2431
2433 3 153.949407 59.6870963 89.1400649 0.19 2432
2434 3 153.639236 60.4290902 89.5300144 0.19 2433
2435 3 153.067683 61.5259693 89.3147617 0.19 2434
2436 3 152.590002 61.9658395 89.1596244 0.19 2435
2437 3 152.146936 62.1950249 88.9545996 0.19 2436
2438 3 151.729891 62.3582792 88.887567 0.19 2437
2439 3 151.341894 62.6277022 88.9298072 0.19 2438
2440 3 150.964599 62.851815 89.1293164 0.19 2439
2441 3 150.574307 62.9273635 89.3382319 0.19 2440
2442 3 150.181378 63.0290905 89.4490813 0.19 2441
2443 3 149.8084 63.2604752 89.6104608 0.19 2442
2444 3 149.429062 63.5201645 89.6338355 0.19 2443
2445 3 149.026312 63.6373426 89.548253 0.19 2444
2446 3 148.627097 63.6284424 89.6607236 0.19 2445
2447 3 148.223704 63.5754078 89.762888 0.19 2446
2448 3 147.821201 63.4176574 89.9910762 0.19 2447
2449 3 147.403865 63.0845183 90.2504375 0.19 2448
2450 3 147.22034 63.6684885 90.7175195 0.19 2449
2451 3 147.112011 64.1594046 90.9076187 0.19 2450
2452 3 146.916485 64.6211946 90.9756009 0.19 2451
2453 3 146.785144 65.0712053 90.9887815 0.19 2452
2454 3 146.533183 65.5308419 90.9285296 0.19 2453
2455 3 146.252449 66.0122487 90.7357696 0.19 2454
2456 3 146.026206 66.4455123 90.5801193 0.19 2455
2457 3 145.965656 66.8093602 90.307352 0.19 2456
2458 3 145.97738 66.9319732 89.9798913 0.19 2457
2459 3 146.096395 66.8323751 89.6323375 0.19 2458
2460 3 146.125576 66.7637002 89.2752462 0.19 2459
2461 3 146.113663 66.5542257 88.9106959 0.19 2460
2462 3 146.12181 66.3264044 88.555628 0.19 2461
2463 3 146.22992 66.1847677 88.2341759 0.19 2462
2464 3 146.165713 65.9058937 87.9534463 0.19 2463
2465 3 145.933884 65.5436429 87.8092081 0.19 2464
2466 3 145.753139 65.1495237 87.7055046 0.19 2465
2467 3 145.89335 64.7401901 87.5871991 0.19 2466
2468 3 146.167424 64.2615789 87.6866033 0.19 2467
2469 3 146.48937 63.7922686 87.7525446 0.19 2468
2470 3 146.833114 63.3158049 87.850077 0.19 2469
2471 3 147.191395 62.8064397 88.0750275 0.19 2470
2472 3 147.530997 62.7702519 87.7524398 0.19 2471
2473 3 147.822302 62.6146966 87.4283985 0.19 2472
2474 3 148.013024 62.5271387 87.1255847 0.19 2473
2475 3 148.307666 62.3208385 86.8903267 0.19 2474
2476 3 148.654813 62.1312804 86.8324776 0.19 2475
2477 3 148.990178 61.7761088 86.862515 0.19 2476
2478 3 149.285808 61.3365714 87.0054542 0.19 2477
2479 3 149.458396 60.9033503 87.0514463 0.19 2478
2480 3 149.728858 60.4726636 87.075912 0.19 2479
2481 3 149.721175 60.1468435 86.7036107 0.19 2480
2482 3 149.767981 59.8289313 86.3369972 0.19 2481
2483 3 149.977003 59.5354606 85.9851041 0.19 2482
2484 3 150.201356 59.3053276 85.6386672 0.19 2483
2485 3 150.307668 59.2388439 85.2935615 0.19 2484
2486 3 150.175366 60.7028152 87.1967835 0.19 2480
2487 3 150.605644 60.7339907 87.3748053 0.19 2486
2488 3 151.018115 60.6882569 87.4045783 0.19 2487
2489 3 151.40675 60.5135373 87.2796159 0.19 2488
2490 3 151.802852 60.3609291 87.2192451 0.19 2489
2491 3 152.182265 60.0686321 87.1269576 0.19 2490
2492 3 152.552344 59.7618299 86.9078362 0.19 2491
2493 3 147.100405 62.6586923 88.4142668 0.19 2471
2494 3 146.903321 62.4620748 88.7424754 0.19 2493
2495 3 146.789757 62.1021434 89.0664266 0.19 2494
2496 3 146.666369 61.7592437 89.1871207 0.19 2495
2497 3 146.450984 61.5973998 89.1098752 0.19 2496
2498 3 146.398296 61.7706223 89.1677243 0.19 2497
2499 3 146.789757 62.1021434 89.0664266 0.19 2498
2500 3 146.52709 62.7836752 89.8020643 0.19 2499
2501 3 147.403865 63.0845183 90.2504375 0.19 2500
2502 3 154.086625 59.680694 90.9266265 0.19 2434
2503 3 154.354207 57.9454547 91.1323869 0.19 2502
2504 3 154.537516 57.2993862 91.0125145 0.19 2503
2505 3 154.569242 56.8226397 90.8287986 0.19 2504
2506 3 154.544002 56.3780246 90.7877736 0.19 2505
2507 3 154.475601 55.9390419 90.8933284 0.19 2506
2508 3 154.727567 55.580347 90.9905468 0.19 2507
2509 3 155.167718 55.3407323 91.1861091 0.19 2508
2510 3 155.817663 54.9618417 91.6388566 0.19 2509
2511 3 155.933118 55.0894989 91.0985168 0.19 2510
2512 3 156.217544 55.1991189 90.6993982 0.19 2511
2513 3 156.559625 55.3036988 90.3470109 0.19 2512
2514 3 157.009644 55.4160528 90.0032195 0.19 2513
2515 3 157.513433 55.5439483 89.6204351 0.19 2514
2516 3 158.17553 55.715988 89.121644 0.19 2515
2517 3 158.35566 55.5815756 89.6926905 0.19 2516
2518 3 158.681584 55.4742284 90.1471354 0.19 2517
2519 3 159.03021 55.3362886 90.5570171 0.19 2518
2520 3 159.299823 55.0790594 90.9479565 0.19 2519
2521 3 159.771507 54.9387425 91.4128226 0.19 2520
2522 3 160.897056 54.8515386 92.0755191 0.19 2521
2523 3 161.438474 55.5918494 91.4124546 0.19 2522
2524 3 161.654848 55.9490549 90.9419365 0.19 2523
2525 3 161.77175 56.1924674 90.5450663 0.19 2524
2526 3 161.882531 56.0604166 90.1297274 0.19 2525
2527 3 161.708158 55.7216302 89.63452 0.19 2526
2528 3 161.570363 55.2137151 88.9986985 0.19 2527
2529 3 161.152007 55.6840752 88.6545505 0.19 2528
2530 3 160.69833 55.7336572 88.2695376 0.19 2529
2531 3 162.094543 54.9765046 88.8879293 0.19 2528
2532 3 162.705475 54.4674124 88.628262 0.19 2531
2533 3 163.61609 53.5668318 87.9667022 0.19 2532
2534 3 163.224335 52.1471649 88.5771622 0.19 2533
2535 3 162.984822 51.3012463 88.9573704 0.19 2534
2536 3 163.089834 50.7055266 89.2295666 0.19 2535
2537 3 163.191817 50.2220489 89.3200048 0.19 2536
2538 3 163.406635 49.7806539 89.3583544 0.19 2537
2539 3 163.517207 49.3206379 89.3766514 0.19 2538
2540 3 163.646458 48.7958891 89.4309916 0.19 2539
2541 3 163.934855 48.0944388 89.6134256 0.19 2540
2542 3 164.120106 47.9548482 89.9963085 0.19 2541
2543 3 164.455268 47.8425541 90.082476 0.19 2542
2544 3 164.832912 47.6167071 89.9103606 0.19 2543
2545 3 165.211608 47.3513435 89.6384158 0.19 2544
2546 3 165.545689 47.0776936 89.3245004 0.19 2545
2547 3 165.739202 46.815115 88.9838505 0.19 2546
2548 3 166.003743 46.6261409 88.6516874 0.19 2547
2549 3 166.16702 46.6106393 88.3228254 0.19 2548
2550 3 166.403215 46.6628023 88.0061717 0.19 2549
2551 3 166.501544 46.7049398 87.6755164 0.19 2550
2552 3 166.56878 46.6861613 87.3374294 0.19 2551
2553 3 166.680897 46.4947139 86.9906237 0.19 2552
2554 3 166.96406 46.2606661 86.6572975 0.19 2553
2555 3 163.913697 47.8055773 89.2403104 0.19 2541
2556 3 163.897236 47.5573568 88.8722196 0.19 2555
2557 3 163.890578 47.428466 88.5164115 0.19 2556
2558 3 163.903263 47.204809 88.1551202 0.19 2557
2559 3 163.967166 46.9879249 87.8002503 0.19 2558
2560 3 164.163257 46.8850426 87.4682959 0.19 2559
2561 3 164.255418 46.6732031 87.1182587 0.19 2560
2562 3 161.192505 55.0265978 89.5208523 0.19 2528
2563 3 160.85495 54.8589982 89.9121072 0.19 2562
2564 3 160.639063 54.6555557 90.258543 0.19 2563
2565 3 160.744937 54.3226461 90.6020798 0.19 2564
2566 3 160.472863 53.9768311 90.1493212 0.19 2565
2567 3 160.417984 53.6571192 89.6758879 0.19 2566
2568 3 160.577027 53.3845785 89.0955711 0.19 2567
2569 3 160.519057 54.525003 90.9536482 0.19 2565
2570 3 160.45163 54.6204587 91.3084042 0.19 2569
2571 3 160.451711 54.7801249 91.67616 0.19 2570
2572 3 160.897056 54.8515386 92.0755191 0.19 2571
2573 3 162.140737 55.3032909 91.8038225 0.19 2572
2574 3 162.901354 55.5161447 91.7320583 0.19 2573
2575 3 163.485391 55.6579929 91.7469447 0.19 2574
2576 3 164.029211 55.8312607 91.8202961 0.19 2575
2577 3 164.616463 56.2552311 91.6314268 0.19 2576
2578 3 165.373229 56.8144412 91.2494699 0.19 2577
2579 3 165.89904 57.8062775 91.0234484 0.19 2578
2580 3 166.308264 57.7075605 89.963043 0.19 2579
2581 3 165.467057 57.4900076 92.0410044 0.19 2578
2582 3 165.064311 57.7824455 92.395681 0.19 2581
2583 3 165.28113 57.9545305 93.105876 0.19 2582
2584 3 165.208508 58.004304 93.7335357 0.19 2583
2585 3 164.768267 58.0714031 94.5530974 0.19 2584
2586 3 164.320167 58.305935 94.0474968 0.19 2585
2587 3 163.896009 58.6449788 93.778117 0.19 2586
2588 3 163.476877 59.0474325 93.4703118 0.19 2587
2589 3 163.916407 58.704232 93.1118223 0.19 2588
2590 3 164.410704 58.3140625 92.7536667 0.19 2589
2591 3 165.064311 57.7824455 92.395681 0.19 2590
2592 3 163.053053 58.9241758 93.7805864 0.19 2588
2593 3 162.198547 58.7684657 94.0476852 0.19 2592
2594 3 161.802162 59.4907701 93.7342923 0.19 2593
2595 3 161.819945 60.0909227 93.4398526 0.19 2594
2596 3 161.811653 60.6313211 93.1332412 0.19 2595
2597 3 161.741201 61.1462146 92.8155044 0.19 2596
2598 3 161.507459 61.6414479 92.4794481 0.19 2597
2599 3 161.90848 62.3061623 92.2234786 0.19 2598
2600 3 162.198592 62.6601936 91.9447027 0.19 2599
2601 3 162.673374 62.9618088 91.7258837 0.19 2600
2602 3 163.375511 63.3759571 91.6705164 0.19 2601
2603 3 160.828105 61.6462747 92.6626841 0.19 2598
2604 3 160.282483 61.4018042 92.7060813 0.19 2603
2605 3 159.79645 61.1188951 92.7362136 0.19 2604
2606 3 159.35515 60.966583 92.8683704 0.19 2605
2607 3 158.928507 60.9085455 92.920784 0.19 2606
2608 3 158.51383 60.9152886 92.9863719 0.19 2607
2609 3 158.119743 61.021067 93.1711338 0.19 2608
2610 3 157.714068 61.026831 93.2989466 0.19 2609
2611 3 157.311789 60.9643317 93.5375978 0.19 2610
2612 3 156.911952 60.8802188 93.8126224 0.19 2611
2613 3 156.497175 60.8478308 93.8157818 0.19 2612
2614 3 156.085506 60.8059851 93.862912 0.19 2613
2615 3 155.682298 60.7337802 94.0418369 0.19 2614
2616 3 155.013717 60.9936943 93.9400209 0.19 2615
2617 3 154.465703 61.1402626 93.7678498 0.19 2616
2618 3 153.926987 61.2522296 93.7467073 0.19 2617
2619 3 153.231518 61.0447823 93.8476312 0.19 2618
2620 3 152.354121 61.1892978 93.0618828 0.19 2619
2621 3 153.053468 61.1403404 91.684469 0.19 2620
2622 3 152.847434 61.7733748 91.5907688 0.19 2621
2623 3 152.761354 62.215423 91.3564236 0.19 2622
2624 3 152.681092 62.39616 91.0635778 0.19 2623
2625 3 152.545021 62.4038781 90.7771754 0.19 2624
2626 3 152.234939 62.1542567 90.567814 0.19 2625
2627 3 151.926351 61.7419922 90.6582896 0.19 2626
2628 3 151.758825 61.2801369 90.8602792 0.19 2627
2629 3 151.335364 60.878216 90.9241109 0.19 2628
2630 3 150.955498 60.5070079 91.1297426 0.19 2629
2631 3 150.680458 60.3102417 91.4096218 0.19 2630
2632 3 150.627224 60.1828838 91.7302113 0.19 2631
2633 3 150.718369 60.0826754 92.0615087 0.19 2632
2634 3 151.020771 59.9950281 92.3848246 0.19 2633
2635 3 151.397183 59.9097678 92.6363941 0.19 2634
2636 3 151.783871 59.8161861 92.6805686 0.19 2635
2637 3 152.151735 59.6094989 92.5237832 0.19 2636
2638 3 152.531652 60.067928 92.2488001 0.19 2637
2639 3 152.855629 60.474687 91.9614561 0.19 2638
2640 3 153.053468 61.1403404 91.684469 0.19 2639
2641 3 152.150539 60.7822188 91.2107974 0.19 2640
2642 3 151.758825 61.2801369 90.8602792 0.19 2641
2643 3 152.342688 61.8399244 92.6440137 0.19 2640
2644 3 151.952118 62.3678396 93.1397891 0.19 2643
2645 3 151.853532 62.8420774 93.6601771 0.19 2644
2646 3 152.287384 63.4139092 94.3653705 0.19 2645
2647 3 151.37825 63.753919 93.9826919 0.19 2646
2648 3 150.794974 63.8577371 94.0152981 0.19 2647
2649 3 150.339326 63.9195496 94.1767313 0.19 2648
2650 3 149.938995 64.0947101 94.3072507 0.19 2649
2651 3 149.549957 64.1372524 94.5336757 0.19 2650
2652 3 149.440859 64.6547895 94.2010355 0.19 2651
2653 3 149.601698 65.1729334 93.8901853 0.19 2652
2654 3 149.762997 65.6944049 93.5751206 0.19 2653
2655 3 150.060015 66.2186033 93.2689413 0.19 2654
2656 3 150.295916 65.8776087 92.932697 0.19 2655
2657 3 150.439466 65.5281681 92.6228843 0.19 2656
2658 3 150.708413 65.1517632 92.4295953 0.19 2657
2659 3 151.013406 64.7999967 92.1538257 0.19 2658
2660 3 149.835159 66.5773318 93.5367639 0.19 2655
2661 3 149.713688 66.9623636 93.7094575 0.19 2660
2662 3 149.520897 67.3284304 93.9265892 0.19 2661
2663 3 149.385419 67.7066852 94.0408935 0.19 2662
2664 3 149.117922 68.0435164 94.134879 0.19 2663
2665 3 148.795907 68.2353371 94.3102172 0.19 2664
2666 3 148.466414 68.5692927 94.4070971 0.19 2665
2667 3 148.139118 68.9356137 94.5282243 0.19 2666
2668 3 147.823516 69.2539813 94.8002533 0.19 2667
2669 3 147.507208 69.5001385 95.1253998 0.19 2668
2670 3 147.172539 69.577822 95.4571239 0.19 2669
2671 3 147.516773 70.3459267 95.2480029 0.19 2670
2672 3 147.730496 70.9229061 95.1004533 0.19 2671
2673 3 147.96964 71.4439098 94.8376175 0.19 2672
2674 3 148.062246 71.8883224 94.5121654 0.19 2673
2675 3 148.077549 72.1428308 94.1523252 0.19 2674
2676 3 148.064345 72.348159 93.7805483 0.19 2675
2677 3 148.042657 72.5970867 93.407119 0.19 2676
2678 3 148.023276 73.026927 93.040272 0.19 2677
2679 3 147.965029 73.5064168 92.6716558 0.19 2678
2680 3 147.789039 73.9503585 92.2934304 0.19 2679
2681 3 147.685198 74.2301762 91.9142977 0.19 2680
2682 3 147.352432 69.0682264 95.6811032 0.19 2670
2683 3 147.354317 68.6073797 95.7542881 0.19 2682
2684 3 147.239503 68.1657644 95.7853884 0.19 2683
2685 3 146.953109 67.7325823 95.8414043 0.19 2684
2686 3 146.657411 67.286704 96.0512103 0.19 2685
2687 3 146.477162 66.8926702 96.3332784 0.19 2686
2688 3 146.265686 66.6826246 96.646948 0.19 2687
2689 3 146.172948 66.5268031 96.9826511 0.19 2688
2690 3 147.017297 70.0120849 96.0826032 0.19 2670
2691 3 146.910037 70.2101518 96.5551047 0.19 2690
2692 3 146.711651 70.479432 96.9755783 0.19 2691
2693 3 146.388862 70.9506345 96.8343545 0.19 2692
2694 3 146.063 71.4430873 96.5511544 0.19 2693
2695 3 145.756624 71.8853976 96.2113001 0.19 2694
2696 3 145.512209 72.1538326 95.8440744 0.19 2695
2697 3 145.495534 72.3850323 95.4849473 0.19 2696
2698 3 145.346207 72.7185478 95.1176551 0.19 2697
2699 3 145.26519 72.9206911 94.7456085 0.19 2698
2700 3 145.20584 73.0819905 94.3718479 0.19 2699
2701 3 145.143244 73.2524275 93.9981666 0.19 2700
2702 3 145.049114 73.4913637 93.6267038 0.19 2701
2703 3 144.863575 73.926648 93.2624824 0.19 2702
2704 3 144.751233 74.426405 92.9076259 0.19 2703
2705 3 144.576943 74.9389175 92.5521503 0.19 2704
2706 3 144.516645 75.4107605 92.2006704 0.19 2705
2707 3 144.489423 75.7620547 91.8437157 0.19 2706
2708 3 144.501963 76.2321068 91.4963599 0.19 2707
2709 3 144.54644 76.7380768 91.1527924 0.19 2708
2710 3 144.648291 77.2327111 90.8101159 0.19 2709
2711 3 144.891512 77.6578367 90.4647449 0.19 2710
2712 3 145.131877 77.8872889 90.106492 0.19 2711
2713 3 145.269528 78.036926 89.7429553 0.19 2712
2714 3 145.470952 78.1421758 89.3781 0.19 2713
2715 3 145.592065 78.1933535 89.0108547 0.19 2714
2716 3 145.780056 78.1277986 88.638804 0.19 2715
2717 3 145.91896 78.2115477 88.2765924 0.19 2716
2718 3 146.170701 78.4164399 87.9226508 0.19 2717
2719 3 146.431153 78.8310476 87.581319 0.19 2718
2720 3 146.55594 79.3001187 87.2460275 0.19 2719
2721 3 146.644531 79.7288177 86.9161081 0.19 2720
2722 3 146.76101 79.9845858 86.5934105 0.19 2721
2723 3 147.040719 80.2111362 86.3091629 0.19 2722
2724 3 147.397996 80.5115603 86.1341158 0.19 2723
2725 3 147.763718 80.725683 85.8707924 0.19 2724
2726 3 147.059405 70.243616 97.3659852 0.19 2692
2727 3 147.341994 69.9000985 97.7404654 0.19 2726
2728 3 147.491251 69.6622187 98.1063279 0.19 2727
2729 3 147.628268 69.4005151 98.4649121 0.19 2728
2730 3 147.863639 68.9633496 98.812538 0.19 2729
2731 3 148.085632 68.4663211 99.13889 0.19 2730
2732 3 148.16897 67.9603033 99.4168856 0.19 2731
2733 3 148.237419 67.4701131 99.6149765 0.19 2732
2734 3 148.402155 67.0337343 99.626952 0.19 2733
2735 3 148.521605 66.5431352 99.8194593 0.19 2734
2736 3 148.756172 66.0331892 100.081946 0.19 2735
2737 3 148.692072 65.7185672 99.6898096 0.19 2736
2738 3 148.641988 65.403019 99.2966017 0.19 2737
2739 3 148.634818 65.0858354 98.9054524 0.19 2738
2740 3 148.742939 64.7657018 98.5237736 0.19 2739
2741 3 148.758042 64.4467896 98.1312582 0.19 2740
2742 3 148.837468 64.0984473 97.8435579 0.19 2741
2743 3 149.077044 63.720785 97.6705947 0.19 2742
2744 3 149.395732 63.2625387 97.8032317 0.19 2743
2745 3 149.742084 62.7807344 98.0353464 0.19 2744
2746 3 149.294268 63.3689975 98.3750775 0.19 2745
2747 3 149.057436 63.9133222 98.3257665 0.19 2746
2748 3 148.758042 64.4467896 98.1312582 0.19 2747
2749 3 149.940522 62.2199109 98.1634004 0.19 2745
2750 3 149.965882 61.6049077 98.0877544 0.19 2749
2751 3 149.894729 60.7292384 97.790505 0.19 2750
2752 3 150.471473 60.6434711 97.4439139 0.19 2751
2753 3 150.830346 60.3688938 97.0184608 0.19 2752
2754 3 150.988251 59.9390502 96.4533877 0.19 2753
2755 3 151.128247 58.8299684 95.532874 0.19 2754
2756 3 151.400603 58.7608953 94.1357141 0.19 2755
2757 3 152.165689 58.4563478 93.8141752 0.19 2756
2758 3 152.156225 58.8971728 93.2896014 0.19 2757
2759 3 152.146552 59.2058046 92.8799519 0.19 2758
2760 3 152.151735 59.6094989 92.5237832 0.19 2759
2761 3 152.674105 58.7224695 94.5962539 0.19 2757
2762 3 152.165689 58.4563478 93.8141752 0.19 2761
2763 3 152.441545 59.308404 94.2918249 0.19 2762
2764 3 152.402029 59.9226515 94.3601794 0.19 2763
2765 3 152.40467 60.4360974 94.4197642 0.19 2764
2766 3 152.35936 60.7663434 94.1396522 0.19 2765
2767 3 152.663732 60.9426956 93.9182521 0.19 2766
2768 3 153.231518 61.0447823 93.8476312 0.19 2767
2769 3 153.273793 61.6299405 94.3444159 0.19 2768
2770 3 153.223717 62.1443837 94.5331931 0.19 2769
2771 3 152.987723 62.6922481 94.5512871 0.19 2770
2772 3 152.287384 63.4139092 94.3653705 0.19 2771
2773 3 153.978594 63.2784825 95.2447643 0.19 2772
2774 3 152.287384 63.4139092 94.3653705 0.19 2773
2775 3 151.48601 63.0948163 94.8490765 0.19 2774
2776 3 151.118828 63.0794723 95.2673429 0.19 2775
2777 3 150.744195 63.0243447 95.6345638 0.19 2776
2778 3 150.518362 63.3557606 95.73429 0.19 2777
2779 3 150.400415 63.6994648 95.5665411 0.19 2778
2780 3 150.246077 63.8894538 95.2716218 0.19 2779
2781 3 149.925657 64.0221958 94.913473 0.19 2780
2782 3 149.549957 64.1372524 94.5336757 0.19 2781
2783 3 150.735346 62.4363441 95.7935992 0.19 2777
2784 3 150.743385 61.7665748 95.8038096 0.19 2783
2785 3 150.826998 60.7600627 95.7266871 0.19 2784
2786 3 151.128247 58.8299684 95.532874 0.19 2785
2787 3 151.606512 59.9545044 95.1376806 0.19 2786
2788 3 152.023093 60.380466 94.7803964 0.19 2787
2789 3 152.40467 60.4360974 94.4197642 0.19 2788
2790 3 150.351413 60.0464028 95.7512211 0.19 2786
2791 3 149.795936 60.5452006 95.67915 0.19 2790
2792 3 149.332004 60.7351442 95.6320058 0.19 2791
2793 3 148.903555 60.8055571 95.6012145 0.19 2792
2794 3 148.490333 60.8266328 95.5934782 0.19 2793
2795 3 148.086488 60.8185853 95.6382064 0.19 2794
2796 3 147.694584 60.7712487 95.8166587 0.19 2795
2797 3 148.149287 60.7265001 96.3969391 0.19 2796
2798 3 148.60462 60.8242718 96.8257863 0.19 2797
2799 3 149.035261 60.841407 97.0938194 0.19 2798
2800 3 149.465269 60.7953129 97.431015 0.19 2799
2801 3 149.894729 60.7292384 97.790505 0.19 2800
2802 3 150.32794 60.7071644 98.3089662 0.19 2801
2803 3 150.696972 60.434209 98.5613256 0.19 2802
2804 3 151.012079 60.0390642 98.8209728 0.19 2803
2805 3 151.207606 59.616368 99.0291479 0.19 2804
2806 3 151.508029 59.2428344 99.1172761 0.19 2805
2807 3 151.847836 58.9389747 99.1977696 0.19 2806
2808 3 152.181325 58.8848517 99.039225 0.19 2807
2809 3 152.444218 58.9174965 98.7808938 0.19 2808
2810 3 152.502431 58.961458 98.4623691 0.19 2809
2811 3 152.431225 58.9697218 98.1027105 0.19 2810
2812 3 152.177594 58.8605503 97.6815935 0.19 2811
2813 3 151.962657 58.8570402 97.2170957 0.19 2812
2814 3 151.591834 58.8680067 96.5850674 0.19 2813
2815 3 151.128247 58.8299684 95.532874 0.19 2814
2816 3 150.900885 58.4998013 96.1759528 0.19 2815
2817 3 150.808147 58.5992916 96.1807661 0.19 2816
2818 3 151.128247 58.8299684 95.532874 0.19 2817
2819 3 150.917778 59.2080418 97.3269233 0.19 2818
2820 3 151.128247 58.8299684 95.532874 0.19 2819
2821 3 149.704209 61.1212695 98.6147115 0.19 2801
2822 3 149.570595 61.366333 99.1525818 0.19 2821
2823 3 149.29176 61.3985726 99.5441764 0.19 2822
2824 3 148.976687 61.3502396 99.880958 0.19 2823
2825 3 148.698079 61.2717762 100.200888 0.19 2824
2826 3 148.565264 61.182592 100.526838 0.19 2825
2827 3 147.247384 61.0472898 96.3838277 0.19 2796
2828 3 147.063415 61.3534674 96.8421962 0.19 2827
2829 3 146.879703 61.6726963 97.2497459 0.19 2828
2830 3 146.835166 61.9927921 97.6505879 0.19 2829
2831 3 146.805479 62.3134542 98.0450379 0.19 2830
2832 3 146.682014 62.6369872 98.4268 0.19 2831
2833 3 146.660211 62.9566493 98.816414 0.19 2832
2834 3 152.746892 62.9139279 94.9518405 0.19 2774
2835 3 152.866903 62.997862 95.0631365 0.19 2834
2836 3 152.287384 63.4139092 94.3653705 0.19 2835
2837 3 152.358775 64.4729571 95.0008246 0.19 2836
2838 3 152.268057 65.1040197 95.371505 0.19 2837
2839 3 152.260396 65.6212352 95.4832121 0.19 2838
2840 3 152.278084 66.1218262 95.4047846 0.19 2839
2841 3 152.289053 66.6857348 95.0151137 0.19 2840
2842 3 152.361791 66.7632606 94.6541606 0.19 2841
2843 3 152.530932 66.8187401 94.3005865 0.19 2842
2844 3 152.580123 66.8008135 93.9300477 0.19 2843
2845 3 152.629055 67.0213994 93.5740232 0.19 2844
2846 3 152.698657 67.1702859 93.2146954 0.19 2845
2847 3 152.879721 67.2947776 92.8644983 0.19 2846
2848 3 152.961529 67.4089553 92.5035707 0.19 2847
2849 3 152.444145 67.3380159 95.3074976 0.19 2841
2850 3 152.632279 67.8894876 95.451178 0.19 2849
2851 3 152.990463 68.4618134 95.5562998 0.19 2850
2852 3 153.825936 69.1995873 95.6937995 0.19 2851
2853 3 154.636527 69.2221487 95.7698347 0.19 2852
2854 3 155.808319 68.8296837 95.8556003 0.19 2853
2855 3 155.744182 68.5001158 95.4578567 0.19 2854
2856 3 156.864803 67.7953791 95.1455075 0.19 2855
2857 3 157.300928 67.7363133 94.900224 0.19 2856
2858 3 157.363422 67.4699125 94.7041002 0.19 2857
2859 3 157.158804 67.1607483 94.3881654 0.19 2858
2860 3 157.014295 66.6873029 94.4861362 0.19 2859
2861 3 157.185526 66.1967154 94.7472723 0.19 2860
2862 3 157.462752 65.7039594 95.0594622 0.19 2861
2863 3 157.840162 65.5860957 94.7178577 0.19 2862
2864 3 158.240704 65.653132 94.3957003 0.19 2863
2865 3 158.661407 65.8495471 94.0950671 0.19 2864
2866 3 159.071462 65.8189953 93.8079623 0.19 2865
2867 3 159.515909 65.8280902 93.6084665 0.19 2866
2868 3 160.018859 65.8544107 93.2595134 0.19 2867
2869 3 160.670745 65.7916621 92.7404646 0.19 2868
2870 3 157.428945 65.6101427 95.4182389 0.19 2862
2871 3 157.348418 65.5208614 95.7721783 0.19 2870
2872 3 157.126635 65.4442733 96.1135671 0.19 2871
2873 3 156.938769 65.4231656 96.461707 0.19 2872
2874 3 156.991086 65.5534793 96.8435986 0.19 2873
2875 3 156.866651 65.6223065 97.2036198 0.19 2874
2876 3 156.834497 65.8165696 97.5819133 0.19 2875
2877 3 157.081399 66.2063786 97.2724739 0.19 2876
2878 3 157.139416 66.4491634 96.931228 0.19 2877
2879 3 157.080923 66.6869601 96.576941 0.19 2878
2880 3 156.862148 67.05883 96.2153896 0.19 2879
2881 3 157.257636 67.1821735 95.8874815 0.19 2880
2882 3 156.864803 67.7953791 95.1455075 0.19 2881
2883 3 156.804919 67.4669086 94.7478554 0.19 2882
2884 3 157.158804 67.1607483 94.3881654 0.19 2883
2885 3 156.437691 67.1398844 95.8127572 0.19 2882
2886 3 156.862148 67.05883 96.2153896 0.19 2885
2887 3 156.985834 68.4521876 95.9384911 0.19 2882
2888 3 155.808319 68.8296837 95.8556003 0.19 2887
2889 3 156.66717 68.3261134 96.5073004 0.19 2888
2890 3 157.176603 67.9161541 96.9840402 0.19 2889
2891 3 157.470474 67.6964376 97.3968637 0.19 2890
2892 3 157.420901 67.5245723 97.7645082 0.19 2891
2893 3 157.132035 67.0284393 97.9138414 0.19 2892
2894 3 156.992269 66.5871385 97.9200537 0.19 2893
2895 3 156.906824 66.1795351 97.8272951 0.19 2894
2896 3 156.834497 65.8165696 97.5819133 0.19 2895
2897 3 157.881451 67.8850644 98.0673812 0.19 2892
2898 3 158.335591 68.2621976 98.2457656 0.19 2897
2899 3 158.784042 68.5807096 98.416926 0.19 2898
2900 3 159.207224 68.8083365 98.3378528 0.19 2899
2901 3 159.56951 68.5588258 98.0402147 0.19 2900
2902 3 159.944072 68.3563427 97.7980149 0.19 2901
2903 3 160.348342 68.2913313 97.7237519 0.19 2902
2904 3 160.770609 68.2650424 97.71308 0.19 2903
2905 3 161.21642 68.2156191 97.7255408 0.19 2904
2906 3 161.713586 68.0565921 97.7439862 0.19 2905
2907 3 162.341413 67.5919099 97.7568756 0.19 2906
2908 3 162.759422 67.7318513 97.4865927 0.19 2907
2909 3 163.181822 67.8662212 97.2727873 0.19 2908
2910 3 163.611778 67.9791634 97.231362 0.19 2909
2911 3 164.051835 68.1363841 97.2926752 0.19 2910
2912 3 164.513685 68.4465574 97.4889283 0.19 2911
2913 3 164.981733 68.8446064 97.6093628 0.19 2912
2914 3 162.355459 67.359692 98.3135233 0.19 2907
2915 3 162.367493 67.1025746 98.7141345 0.19 2914
2916 3 162.380203 66.6673156 99.0093165 0.19 2915
2917 3 162.439168 66.1455378 99.1752247 0.19 2916
2918 3 162.646012 65.4386537 99.4078454 0.19 2917
2919 3 162.503861 65.0886726 99.2821674 0.19 2918
2920 3 162.680943 64.8461332 99.0972321 0.19 2919
2921 3 162.981637 64.7455817 99.0200915 0.19 2920
2922 3 163.169722 64.8007438 98.6928185 0.19 2921
2923 3 163.132124 64.7706839 98.3500132 0.19 2922
2924 3 162.840099 64.5270417 97.9943901 0.19 2923
2925 3 162.474683 64.1894647 97.6881744 0.19 2924
2926 3 162.144382 63.7829547 97.5482451 0.19 2925
2927 3 161.981861 63.3564553 97.5119313 0.19 2926
2928 3 161.862993 62.8982445 97.5868926 0.19 2927
2929 3 161.69348 62.4565824 97.5451525 0.19 2928
2930 3 161.763598 62.0366425 97.4295842 0.19 2929
2931 3 161.76994 61.5041562 97.4820685 0.19 2930
2932 3 161.755893 60.7404227 97.8004099 0.19 2931
2933 3 161.78638 60.2653659 97.1737093 0.19 2932
2934 3 161.94688 59.9558482 96.711931 0.19 2933
2935 3 162.02306 59.7961934 96.311956 0.19 2934
2936 3 162.108246 59.5421109 95.9205813 0.19 2935
2937 3 162.339856 59.2668876 95.546064 0.19 2936
2938 3 162.095999 59.2404371 95.1202913 0.19 2937
2939 3 162.05616 59.1369283 94.6582272 0.19 2938
2940 3 162.198547 58.7684657 94.0476852 0.19 2939
2941 3 163.084567 58.7567815 94.4818112 0.19 2940
2942 3 164.768267 58.0714031 94.5530974 0.19 2941
2943 3 165.66961 58.4885974 94.5896937 0.19 2942
2944 3 166.122945 58.6938325 94.8378045 0.19 2943
2945 3 166.565299 58.9743107 95.1962722 0.19 2944
2946 3 166.949112 59.2310566 95.5860287 0.19 2945
2947 3 167.170956 59.3416591 95.9620061 0.19 2946
2948 3 167.444176 59.5076443 96.3519242 0.19 2947
2949 3 167.558119 59.5182553 96.7145817 0.19 2948
2950 3 167.588981 59.0547964 97.021673 0.19 2949
2951 3 167.692586 58.5898217 97.1919559 0.19 2950
2952 3 167.920721 58.1730478 97.2358716 0.19 2951
2953 3 168.088301 57.7673372 97.2050394 0.19 2952
2954 3 168.391998 57.3895743 97.1151932 0.19 2953
2955 3 168.721192 57.043911 96.8826698 0.19 2954
2956 3 168.997347 56.6753825 96.6203343 0.19 2955
2957 3 169.084527 56.2057396 96.4109602 0.19 2956
2958 3 169.09659 55.5906997 96.0902051 0.19 2957
2959 3 169.433338 55.9233239 95.7996469 0.19 2958
2960 3 169.637221 56.0282043 95.4723655 0.19 2959
2961 3 169.917665 55.915144 95.1266317 0.19 2960
2962 3 170.132409 55.7575882 94.7627618 0.19 2961
2963 3 170.529623 55.7324735 94.4054004 0.19 2962
2964 3 171.051201 55.6715308 94.0012006 0.19 2963
2965 3 171.788575 55.7989045 93.4907246 0.19 2964
2966 3 170.525651 55.9555598 92.8710835 0.19 2965
2967 3 169.847046 55.8655306 92.4645621 0.19 2966
2968 3 169.543143 55.49597 91.9101086 0.19 2967
2969 3 169.818902 54.8702618 91.0917911 0.19 2968
2970 3 171.340703 56.2451589 91.6860878 0.19 2969
2971 3 172.233755 55.4054955 92.0501964 0.19 2970
2972 3 172.30752 55.6139868 91.9367297 0.19 2971
2973 3 172.418581 55.4960637 92.0264067 0.19 2972
2974 3 172.233755 55.4054955 92.0501964 0.19 2973
2975 3 172.112536 55.3843411 92.6261873 0.19 2974
2976 3 171.888004 55.5501902 93.0728685 0.19 2975
2977 3 171.788575 55.7989045 93.4907246 0.19 2976
2978 3 170.852189 55.8839047 92.7025604 0.19 2977
2979 3 169.818902 54.8702618 91.0917911 0.19 2978
2980 3 172.244861 56.4013926 93.9327029 0.19 2977
2981 3 172.632688 56.7862581 94.344261 0.19 2980
2982 3 172.851857 56.9509495 94.7077768 0.19 2981
2983 3 172.638413 56.6751899 94.9600284 0.19 2982
2984 3 172.281673 56.2775358 95.0827987 0.19 2983
2985 3 171.920212 55.9482673 94.9319043 0.19 2984
2986 3 171.680618 55.8400227 94.4372857 0.19 2985
2987 3 171.788575 55.7989045 93.4907246 0.19 2986
2988 3 172.53314 55.5915996 93.9762167 0.19 2987
2989 3 173.117148 55.6976699 94.1995455 0.19 2988
2990 3 173.629266 55.7363181 94.3061859 0.19 2989
2991 3 174.1113 55.6881764 94.3630353 0.19 2990
2992 3 174.597983 55.8785542 94.4236996 0.19 2991
2993 3 175.078281 56.0049827 94.4729669 0.19 2992
2994 3 168.44419 55.0786712 95.8930947 0.19 2958
2995 3 168.066934 54.5631114 95.6308491 0.19 2994
2996 3 167.626693 53.863054 95.4302707 0.19 2995
2997 3 167.314243 53.5507557 95.0178401 0.19 2996
2998 3 167.178908 53.2988487 94.6282952 0.19 2997
2999 3 167.127515 53.1931243 94.261195 0.19 2998
3000 3 167.124191 53.0423122 93.8938786 0.19 2999
3001 3 167.207278 53.033738 93.5484023 0.19 3000
3002 3 167.019206 53.0330266 93.1767658 0.19 3001
3003 3 166.839306 52.9918279 92.8017765 0.19 3002
3004 3 166.501085 52.7824798 92.3955899 0.19 3003
3005 3 166.882908 52.8634066 92.0412072 0.19 3004
3006 3 167.207234 52.900752 91.6315099 0.19 3005
3007 3 167.348194 52.7984447 91.0581743 0.19 3006
3008 3 167.316772 51.7713293 91.6735393 0.19 3007
3009 3 167.292982 51.3480492 91.6334439 0.19 3008
3010 3 166.811851 50.9477093 91.5067007 0.19 3009
3011 3 166.335298 50.6139984 91.341822 0.19 3010
3012 3 165.863405 50.4723256 91.0630333 0.19 3011
3013 3 165.394169 50.5204816 90.6708186 0.19 3012
3014 3 165.398691 51.0248369 90.3657026 0.19 3013
3015 3 166.258433 50.485382 90.785213 0.19 3012
3016 3 166.630686 50.8100786 90.5649373 0.19 3015
3017 3 166.884617 51.2209414 90.4399775 0.19 3016
3018 3 166.79759 51.5712329 90.5461549 0.19 3017
3019 3 167.530482 50.9948916 91.4361197 0.19 3009
3020 3 167.578243 50.5791223 91.379557 0.19 3019
3021 3 167.505832 50.1077663 91.4458388 0.19 3020
3022 3 167.712742 49.6639127 91.4441298 0.19 3021
3023 3 167.964319 49.1838747 91.3633841 0.19 3022
3024 3 168.534502 48.6117325 91.1624396 0.19 3023
3025 3 168.511901 48.2701816 90.8304285 0.19 3024
3026 3 168.491781 47.9159273 90.5491158 0.19 3025
3027 3 168.476146 47.5214336 90.4180012 0.19 3026
3028 3 168.463031 47.1121957 90.3431715 0.19 3027
3029 3 168.451691 46.6984348 90.2871807 0.19 3028
3030 3 168.727766 48.2037498 91.7140928 0.19 3024
3031 3 168.650747 47.9545283 92.1173896 0.19 3030
3032 3 168.681946 47.7503271 92.4835341 0.19 3031
3033 3 168.84238 47.4784955 92.8364722 0.19 3032
3034 3 168.839846 47.3435525 93.1769159 0.19 3033
3035 3 168.66518 47.3047522 93.5044955 0.19 3034
3036 3 168.59136 47.4512515 93.8588138 0.19 3035
3037 3 166.066752 52.7098594 92.5844239 0.19 3004
3038 3 165.640861 52.6908875 92.6634307 0.19 3037
3039 3 165.248266 52.7429164 92.7598898 0.19 3038
3040 3 164.920508 52.533535 92.9733903 0.19 3039
3041 3 164.782899 52.3894006 93.2635466 0.19 3040
3042 3 164.676401 52.2460378 93.5758506 0.19 3041
3043 3 164.474081 52.0404702 93.87828 0.19 3042
3044 3 164.41726 52.0946471 94.2247204 0.19 3043
3045 3 164.402854 52.1221942 94.5732824 0.19 3044
3046 3 164.393712 52.2296554 94.9308385 0.19 3045
3047 3 164.335063 52.1856689 95.2662947 0.19 3046
3048 3 164.146236 52.0267468 95.5743214 0.19 3047
3049 3 164.052731 51.6989679 95.8722096 0.19 3048
3050 3 163.916403 51.327479 95.610307 0.19 3049
3051 3 163.690658 50.9240502 95.474164 0.19 3050
3052 3 163.605007 50.5256446 95.4254683 0.19 3051
3053 3 163.592887 50.1509099 95.4631476 0.19 3052
3054 3 163.659999 49.8417025 95.67173 0.19 3053
3055 3 163.866199 49.784095 95.9709618 0.19 3054
3056 3 163.961649 49.9802993 96.2749766 0.19 3055
3057 3 164.000951 50.2886497 96.5052168 0.19 3056
3058 3 163.981626 50.6797123 96.5092749 0.19 3057
3059 3 163.887566 51.0457528 96.5759821 0.19 3058
3060 3 164.013599 51.4363519 96.4373552 0.19 3059
3061 3 164.054771 51.7240867 96.1897636 0.19 3060
3062 3 164.052731 51.6989679 95.8722096 0.19 3061
3063 3 167.601206 54.3809031 95.9642959 0.19 2996
3064 3 167.916064 54.779856 96.3012003 0.19 3063
3065 3 168.400121 55.0900848 96.3443094 0.19 3064
3066 3 169.09659 55.5906997 96.0902051 0.19 3065
3067 3 166.840823 58.6846549 96.6889923 0.19 2950
3068 3 166.269117 58.3633848 96.4899019 0.19 3067
3069 3 165.774082 58.2295985 96.3158593 0.19 3068
3070 3 165.300172 58.1873763 96.0349222 0.19 3069
3071 3 164.408557 58.1977678 95.6040816 0.19 3070
3072 3 164.768267 58.0714031 94.5530974 0.19 3071
3073 3 164.783119 57.9865514 94.9019907 0.19 3072
3074 3 164.768267 58.0714031 94.5530974 0.19 3073
3075 3 164.61871 58.1332651 96.3872099 0.19 3070
3076 3 164.102837 58.2721427 96.4859701 0.19 3075
3077 3 163.637246 58.3606259 96.4214664 0.19 3076
3078 3 163.188976 58.5211923 96.170313 0.19 3077
3079 3 162.760266 58.863637 95.8675175 0.19 3078
3080 3 162.339856 59.2668876 95.546064 0.19 3079
3081 3 167.536938 59.637138 97.4287581 0.19 2950
3082 3 167.364011 60.048511 97.8083091 0.19 3081
3083 3 167.297659 60.4168709 98.1900622 0.19 3082
3084 3 166.92508 60.3723241 98.3766593 0.19 3083
3085 3 167.044127 60.4645524 98.4813613 0.19 3084
3086 3 167.297659 60.4168709 98.1900622 0.19 3085
3087 3 167.342147 61.0838639 98.3056749 0.19 3086
3088 3 167.37027 61.5770766 98.44718 0.19 3087
3089 3 167.378431 61.9683987 98.7136771 0.19 3088
3090 3 167.335358 62.3239643 98.9903963 0.19 3089
3091 3 167.159071 62.6755889 99.175595 0.19 3090
3092 3 167.076238 63.0034651 99.4448311 0.19 3091
3093 3 166.963785 63.3134683 99.6910959 0.19 3092
3094 3 166.669355 63.5947584 99.7877568 0.19 3093
3095 3 166.298013 63.759396 99.8226306 0.19 3094
3096 3 165.910196 64.0212144 99.8589217 0.19 3095
3097 3 165.51483 64.2722758 99.9232799 0.19 3096
3098 3 165.111215 64.3939792 100.070807 0.19 3097
3099 3 164.715041 64.6542538 100.141495 0.19 3098
3100 3 164.321534 64.9430645 100.19687 0.19 3099
3101 3 163.926819 65.1785758 100.28378 0.19 3100
3102 3 163.51299 65.3245932 100.145088 0.19 3101
3103 3 163.435195 65.2624291 99.7898605 0.19 3102
3104 3 163.290233 65.0381076 99.4147077 0.19 3103
3105 3 162.981637 64.7455817 99.0200915 0.19 3104
3106 3 163.132124 65.5711643 100.400827 0.19 3102
3107 3 162.745812 65.7915202 100.567447 0.19 3106
3108 3 162.337793 65.9321573 100.469029 0.19 3107
3109 3 162.286456 65.615748 100.096181 0.19 3108
3110 3 162.646012 65.4386537 99.4078454 0.19 3109
3111 3 161.955851 66.1315882 100.680702 0.19 3108
3112 3 161.56036 66.2553417 100.760465 0.19 3111
3113 3 161.17312 66.4657391 100.815535 0.19 3112
3114 3 160.781109 66.5925378 100.894784 0.19 3113
3115 3 160.394735 66.9000695 100.768847 0.19 3114
3116 3 160.125648 66.9994214 100.414182 0.19 3115
3117 3 160.012724 67.1291772 100.068361 0.19 3116
3118 3 159.955821 67.3168842 99.7271889 0.19 3117
3119 3 159.911073 67.6489245 99.3930669 0.19 3118
3120 3 159.801674 67.9318766 99.0479648 0.19 3119
3121 3 159.530893 68.3462601 98.6958768 0.19 3120
3122 3 159.207224 68.8083365 98.3378528 0.19 3121
3123 3 159.747622 66.7717139 101.110159 0.19 3115
3124 3 159.253701 66.7862855 101.175779 0.19 3123
3125 3 158.82683 66.9863211 101.061357 0.19 3124
3126 3 158.41529 67.0783148 100.981689 0.19 3125
3127 3 158.013424 67.1797341 100.886265 0.19 3126
3128 3 157.638225 67.3132885 101.046781 0.19 3127
3129 3 157.257382 67.3182836 101.280234 0.19 3128
3130 3 161.56279 58.4904388 94.265198 0.19 2940
3131 3 161.142219 58.0872563 94.4326065 0.19 3130
3132 3 160.959835 57.6788166 94.4640881 0.19 3131
3133 3 160.866678 57.2679233 94.4447544 0.19 3132
3134 3 160.803534 56.8561382 94.4085144 0.19 3133
3135 3 160.974586 56.6893654 94.0517162 0.19 3134
3136 3 160.943535 56.663017 93.6925441 0.19 3135
3137 3 160.70133 56.6736472 93.3179604 0.19 3136
3138 3 160.213449 56.3062489 92.8780285 0.19 3137
3139 3 160.621778 56.411937 92.5740477 0.19 3138
3140 3 161.019454 56.0255366 92.5673315 0.19 3139
3141 3 160.897056 54.8515386 92.0755191 0.19 3140
3142 3 158.746043 54.7135514 91.865541 0.19 3141
3143 3 158.294598 54.7614602 91.4821406 0.19 3142
3144 3 157.599775 55.0545422 91.1049097 0.19 3143
3145 3 157.054505 55.2028479 90.7259331 0.19 3144
3146 3 156.559625 55.3036988 90.3470109 0.19 3145
3147 3 157.656271 55.1271598 91.8813618 0.19 3143
3148 3 157.115138 55.2255199 91.9776391 0.19 3147
3149 3 156.550108 55.1783691 91.9068014 0.19 3148
3150 3 155.817663 54.9618417 91.6388566 0.19 3149
3151 3 155.49939 54.8055829 92.1556251 0.19 3150
3152 3 155.230527 54.6608756 92.5447566 0.19 3151
3153 3 155.133561 54.4768026 92.8938181 0.19 3152
3154 3 155.083955 54.1418245 93.2124237 0.19 3153
3155 3 154.99406 53.626375 93.6066354 0.19 3154
3156 3 154.789651 53.1531459 93.7688993 0.19 3155
3157 3 154.685537 52.7574337 93.6148493 0.19 3156
3158 3 154.632708 52.385339 93.3768267 0.19 3157
3159 3 154.631839 52.007099 93.2006597 0.19 3158
3160 3 154.733846 51.587131 93.2920017 0.19 3159
3161 3 155.032905 51.1907273 93.4534467 0.19 3160
3162 3 155.398171 50.8818782 93.5219762 0.19 3161
3163 3 155.791768 50.7398746 93.5754827 0.19 3162
3164 3 156.029226 50.5719713 93.2378004 0.19 3163
3165 3 156.129229 50.553047 92.9044946 0.19 3164
3166 3 156.220388 50.5934388 92.5764945 0.19 3165
3167 3 156.42311 50.6630573 92.2605313 0.19 3166
3168 3 156.548156 50.7370067 91.9380569 0.19 3167
3169 3 156.749588 50.8187529 91.6222971 0.19 3168
3170 3 156.8363 50.8953118 91.295958 0.19 3169
3171 3 156.216947 50.4101064 93.7973649 0.19 3163
3172 3 156.634583 50.2102768 93.9155555 0.19 3171
3173 3 157.040573 49.9163079 94.0085353 0.19 3172
3174 3 157.40509 49.6947335 93.8416494 0.19 3173
3175 3 157.712643 49.6405075 93.586935 0.19 3174
3176 3 157.876307 49.6039946 93.2821324 0.19 3175
3177 3 158.088957 49.4772036 92.9571553 0.19 3176
3178 3 158.180874 49.4498777 92.6264671 0.19 3177
3179 3 154.527118 54.5108462 93.7589831 0.19 3154
3180 3 154.133973 54.6090626 94.1505579 0.19 3179
3181 3 153.901861 54.6308781 94.4775603 0.19 3180
3182 3 153.571338 54.672797 94.7294339 0.19 3181
3183 3 153.1715 54.4614829 94.8059585 0.19 3182
3184 3 152.755275 54.2211917 94.874445 0.19 3183
3185 3 152.358861 54.1480793 95.0924657 0.19 3184
3186 3 151.946927 53.853641 95.3251172 0.19 3185
3187 3 159.678613 54.5455296 92.9787451 0.19 3141
3188 3 159.277726 54.4469976 93.2783903 0.19 3187
3189 3 158.715758 54.2857281 93.5545744 0.19 3188
3190 3 158.418499 54.0862286 93.8499357 0.19 3189
3191 3 158.088769 54.133002 94.1705184 0.19 3190
3192 3 157.763744 54.1559764 94.4880004 0.19 3191
3193 3 157.51268 54.273744 94.8226834 0.19 3192
3194 3 157.448934 54.2885155 95.1592508 0.19 3193
3195 3 157.480479 54.2886347 95.495334 0.19 3194
3196 3 157.611077 54.3480987 95.8289947 0.19 3195
3197 3 157.943984 54.6005934 96.1570001 0.19 3196
3198 3 158.335736 54.941997 96.3715068 0.19 3197
3199 3 158.726435 55.1202712 96.1308552 0.19 3198
3200 3 159.082821 54.9681476 95.8875199 0.19 3199
3201 3 159.393913 54.6421965 95.7503152 0.19 3200
3202 3 159.576028 54.2024152 95.5933244 0.19 3201
3203 3 159.840114 53.6187263 95.3150935 0.19 3202
3204 3 159.803091 53.7907393 94.9804913 0.19 3203
3205 3 159.756745 54.060342 94.6496535 0.19 3204
3206 3 159.654598 54.211107 94.2792894 0.19 3205
3207 3 159.421388 54.3199686 93.840195 0.19 3206
3208 3 159.277726 54.4469976 93.2783903 0.19 3207
3209 3 160.29524 53.0794778 95.9840478 0.19 3203
3210 3 160.773158 53.4370909 96.4211302 0.19 3209
3211 3 161.135924 53.912522 96.2542502 0.19 3210
3212 3 161.435437 54.3527068 96.157024 0.19 3211
3213 3 161.515012 54.7616197 95.931734 0.19 3212
3214 3 161.450449 55.0577199 95.6382595 0.19 3213
3215 3 161.201533 55.4591875 95.3237749 0.19 3214
3216 3 160.944774 55.9040015 95.0072856 0.19 3215
3217 3 160.847036 56.3752619 94.7059704 0.19 3216
3218 3 160.803534 56.8561382 94.4085144 0.19 3217
3219 3 160.439636 53.1838831 96.69879 0.19 3210
3220 3 160.198626 53.1871808 97.0174001 0.19 3219
3221 3 160.183687 53.1376794 97.3518274 0.19 3220
3222 3 160.354069 53.0643143 97.7014635 0.19 3221
3223 3 160.430303 52.952534 98.0357791 0.19 3222
3224 3 160.464817 52.7720595 98.3560379 0.19 3223
3225 3 160.469616 52.42508 98.6505233 0.19 3224
3226 3 160.450868 52.0586515 98.9390108 0.19 3225
3227 3 160.390646 51.8017158 99.2365969 0.19 3226
3228 3 160.20794 51.483283 99.5127591 0.19 3227
3229 3 160.146142 51.3023402 99.8183934 0.19 3228
3230 3 160.124038 51.166278 100.133118 0.19 3229
3231 3 158.591022 55.2830345 96.7875594 0.19 3198
3232 3 158.62453 55.6097748 97.1810575 0.19 3231
3233 3 158.416789 55.9211372 97.5498051 0.19 3232
3234 3 158.128993 56.2257245 97.9106992 0.19 3233
3235 3 158.109184 56.6186304 97.6012072 0.19 3234
3236 3 158.061098 56.9174293 97.2578376 0.19 3235
3237 3 157.959239 57.3396162 96.8748865 0.19 3236
3238 3 157.693183 57.8221252 96.348586 0.19 3237
3239 3 157.929959 57.9602431 96.0406464 0.19 3238
3240 3 158.008223 58.1339851 95.723821 0.19 3239
3241 3 158.029249 58.4382149 95.4246164 0.19 3240
3242 3 158.001562 58.6906574 95.1323871 0.19 3241
3243 3 157.920105 59.064576 94.9007229 0.19 3242
3244 3 157.689152 59.4451201 94.7905234 0.19 3243
3245 3 157.569711 60.1332965 94.5053668 0.19 3244
3246 3 157.276369 60.6101591 94.1752708 0.19 3245
3247 3 156.911952 60.8802188 93.8126224 0.19 3246
3248 3 156.897953 59.238313 95.4018943 0.19 3244
3249 3 156.5041 59.1359724 95.7063264 0.19 3248
3250 3 156.160563 59.5914548 95.3610534 0.19 3249
3251 3 155.875126 60.0363925 94.9999717 0.19 3250
3252 3 155.760266 60.4452022 94.5961241 0.19 3251
3253 3 155.682298 60.7337802 94.0418369 0.19 3252
3254 3 156.713156 58.8723638 96.0007986 0.19 3249
3255 3 157.110494 58.4273904 96.2433071 0.19 3254
3256 3 157.693183 57.8221252 96.348586 0.19 3255
3257 3 158.376985 55.9198499 98.2366829 0.19 3234
3258 3 158.460933 55.7718463 98.5682976 0.19 3257
3259 3 158.443146 55.7174628 98.9027016 0.19 3258
3260 3 158.285782 55.7872898 99.2410794 0.19 3259
3261 3 158.203896 55.7573773 99.5717288 0.19 3260
3262 3 158.097244 55.6864157 99.893435 0.19 3261
3263 3 158.261581 55.615911 100.239629 0.19 3262
3264 3 161.111255 56.7811046 93.013803 0.19 3139
3265 3 160.70133 56.6736472 93.3179604 0.19 3264
3266 3 162.476737 61.085818 98.18165 0.19 2932
3267 3 163.020069 61.3912767 98.4693136 0.19 3266
3268 3 163.45591 61.6062 98.5240985 0.19 3267
3269 3 163.793709 61.9081381 98.3646635 0.19 3268
3270 3 163.922986 62.0544394 98.0889486 0.19 3269
3271 3 163.984332 62.0968734 97.7641649 0.19 3270
3272 3 164.050933 61.9844328 97.4100946 0.19 3271
3273 3 164.236098 61.927549 97.0648417 0.19 3272
3274 3 164.305613 61.7357545 96.6945062 0.19 3273
3275 3 161.780089 60.3869841 97.7593763 0.19 2932
3276 3 161.894504 60.4972392 97.7824529 0.19 3275
3277 3 161.755893 60.7404227 97.8004099 0.19 3276
3278 3 161.641743 60.1833007 98.2845259 0.19 3277
3279 3 161.838649 59.6859801 98.6569366 0.19 3278
3280 3 162.133886 59.2135102 98.968023 0.19 3279
3281 3 162.411697 58.7572075 99.2084094 0.19 3280
3282 3 162.536899 58.3257771 99.3001636 0.19 3281
3283 3 161.282045 60.9129043 98.3537438 0.19 3277
3284 3 161.115924 61.089907 98.7996476 0.19 3283
3285 3 161.040718 61.1322874 99.1909884 0.19 3284
3286 3 160.967657 60.6555753 99.3852407 0.19 3285
3287 3 160.838911 60.1990314 99.4886144 0.19 3286
3288 3 160.557326 59.7105071 99.6590483 0.19 3287
3289 3 160.67853 59.4146344 99.6953374 0.19 3288
3290 3 160.531681 59.1987175 99.7844662 0.19 3289
3291 3 160.40396 59.3665251 99.7798881 0.19 3290
3292 3 160.557326 59.7105071 99.6590483 0.19 3291
3293 3 160.664506 61.3696378 99.5185858 0.19 3285
3294 3 160.285188 61.5613024 99.8199874 0.19 3293
3295 3 159.893238 61.6176886 100.044938 0.19 3294
3296 3 159.498834 61.7176554 100.121346 0.19 3295
3297 3 159.123664 61.9887313 100.163275 0.19 3296
3298 3 158.772996 62.3256 100.195985 0.19 3297
3299 3 158.473594 62.6875329 100.235497 0.19 3298
3300 3 158.300886 63.0572907 100.30484 0.19 3299
3301 3 158.044808 63.4001048 100.421293 0.19 3300
3302 3 157.820653 63.677375 100.685514 0.19 3301
3303 3 157.75863 63.8799325 101.01081 0.19 3302
3304 3 157.742045 63.9016909 101.339039 0.19 3303
3305 3 157.740244 63.8628818 101.666879 0.19 3304
3306 3 155.938387 69.4887801 96.6480964 0.19 2888
3307 3 155.808319 68.8296837 95.8556003 0.19 3306
3308 3 153.560479 68.5148915 95.6852762 0.19 2852
3309 3 153.533982 68.0316702 95.7611397 0.19 3308
3310 3 153.769523 67.6973554 96.0293552 0.19 3309
3311 3 154.124409 67.6998163 96.3825387 0.19 3310
3312 3 153.572478 67.8861295 96.7431281 0.19 3311
3313 3 153.188216 68.0579078 96.7733379 0.19 3312
3314 3 152.986775 68.3947209 96.5394037 0.19 3313
3315 3 153.139712 68.7053106 96.1777228 0.19 3314
3316 3 153.825936 69.1995873 95.6937995 0.19 3315
3317 3 154.282431 68.8600674 96.1881345 0.19 3316
3318 3 154.344507 68.3762887 96.3529551 0.19 3317
3319 3 154.124409 67.6998163 96.3825387 0.19 3318
3320 3 153.407398 70.0398171 96.1515673 0.19 3316
3321 3 153.18574 70.6396335 96.3140222 0.19 3320
3322 3 152.88361 71.1548883 96.3175643 0.19 3321
3323 3 152.545843 71.6637698 96.1768898 0.19 3322
3324 3 152.207208 72.1212689 96.1415948 0.19 3323
3325 3 151.875088 72.5407242 96.1895932 0.19 3324
3326 3 151.561122 72.8956693 96.380825 0.19 3325
3327 3 151.262432 73.211045 96.5358835 0.19 3326
3328 3 151.017556 73.3553695 96.8181891 0.19 3327
3329 3 150.939429 73.591649 97.1614112 0.19 3328
3330 3 150.561783 73.4067406 97.3826907 0.19 3329
3331 3 150.163001 73.1584512 97.478595 0.19 3330
3332 3 149.787501 73.0417134 97.6051851 0.19 3331
3333 3 149.413867 73.0536569 97.5476917 0.19 3332
3334 3 149.052681 73.2016777 97.2815336 0.19 3333
3335 3 148.758055 73.5112481 96.9472961 0.19 3334
3336 3 148.593343 73.7256767 96.5898012 0.19 3335
3337 3 150.925936 74.0281442 96.8070461 0.19 3329
3338 3 150.874579 74.3347726 96.4512511 0.19 3337
3339 3 150.76743 74.6973498 96.1211369 0.19 3338
3340 3 150.478181 74.9065221 95.8478052 0.19 3339
3341 3 150.142114 75.0522098 95.7753538 0.19 3340
3342 3 149.812189 75.2814744 95.8623269 0.19 3341
3343 3 149.455364 75.495312 95.8149423 0.19 3342
3344 3 149.136901 75.7857981 96.0005828 0.19 3343
3345 3 148.830996 76.1154327 96.2217764 0.19 3344
3346 3 148.520824 76.4884418 96.3164285 0.19 3345
3347 3 148.221288 76.8317322 96.3785082 0.19 3346
3348 3 147.95697 77.0439414 96.4669024 0.19 3347
3349 3 147.841536 77.3354123 96.694692 0.19 3348
3350 3 148.042153 77.6774281 96.9029459 0.19 3349
3351 3 148.326739 77.973126 97.2435149 0.19 3350
3352 3 148.506895 78.2019756 97.6213097 0.19 3351
3353 3 148.667558 78.2791419 98.0054226 0.19 3352
3354 3 148.928945 78.4093239 98.4038712 0.19 3353
3355 3 149.078999 78.4098405 98.7868319 0.19 3354
3356 3 148.854436 65.5172837 100.365025 0.19 2736
3357 3 149.093569 65.0085081 100.633983 0.19 3356
3358 3 149.36333 64.5237623 100.832175 0.19 3357
3359 3 149.582596 64.0989668 100.837223 0.19 3358
3360 3 149.631325 63.7233678 100.671504 0.19 3359
3361 3 149.628378 63.3304276 100.560233 0.19 3360
3362 3 154.023437 58.199564 91.5997485 0.19 2503
3363 3 154.071134 58.0694446 91.8249981 0.19 3362
3364 3 154.143427 57.9019732 91.6960767 0.19 3363
3365 3 154.354207 57.9454547 91.1323869 0.19 3364
3366 3 171.933301 68.810762 86.5398462 0.19 1464
3367 3 171.824961 69.1858058 86.7006945 0.19 3366
3368 3 171.514082 69.5202208 86.8904573 0.19 3367
3369 3 171.135324 69.8811598 86.9553255 0.19 3368
3370 3 170.735178 70.2521475 86.9780422 0.19 3369
3371 3 168.182973 74.4294358 79.2238196 0.19 1328
3372 3 167.858544 74.8307647 79.2547143 0.19 3371
3373 3 167.468255 75.2591067 79.179335 0.19 3372
3374 3 167.055566 75.7345149 78.9527884 0.19 3373
3375 3 166.994076 75.9637838 78.6099196 0.19 3374
3376 3 166.872495 76.3163222 78.2701118 0.19 3375
3377 3 166.542086 76.5871373 77.9199498 0.19 3376
3378 3 166.142498 76.9754655 77.6027879 0.19 3377
3379 3 165.716472 77.3409588 77.3776431 0.19 3378
3380 3 165.272135 77.6237992 77.0526769 0.19 3379
3381 3 164.838977 78.0268306 76.697028 0.19 3380
3382 3 164.42739 78.4132165 76.3304103 0.19 3381
3383 3 164.068624 78.625197 75.9595583 0.19 3382
3384 3 163.881096 78.7870343 75.604527 0.19 3383
3385 3 166.979857 76.1054053 79.1862574 0.19 3374
3386 3 166.798091 76.5022624 79.2909048 0.19 3385
3387 3 166.761455 76.9044659 79.4035127 0.19 3386
3388 3 166.804272 77.2601063 79.620341 0.19 3387
3389 3 166.940159 77.5790331 79.795957 0.19 3388
3390 3 167.277653 77.7272273 80.0895847 0.19 3389
3391 3 167.671759 77.4773085 80.3824105 0.19 3390
3392 3 168.087715 77.1076479 80.5880493 0.19 3391
3393 3 168.513997 76.7714834 80.5333284 0.19 3392
3394 3 173.664458 67.6844927 77.9210203 0.19 1295
3395 3 173.47188 67.3187962 77.6331979 0.19 3394
3396 3 173.266776 66.9376706 77.4707893 0.19 3395
3397 3 172.878545 66.5945999 77.291665 0.19 3396
3398 3 172.432937 66.3482988 77.3151434 0.19 3397
3399 3 171.980977 66.1210691 77.2725052 0.19 3398
3400 3 171.558618 65.7524105 77.1642378 0.19 3399
3401 3 171.2715 65.3757829 76.9441867 0.19 3400
3402 3 170.86572 64.949261 76.7468045 0.19 3401
3403 3 170.462921 64.447659 76.7720141 0.19 3402
3404 3 170.202103 63.9734972 76.7698619 0.19 3403
3405 3 169.864511 63.4895466 76.7548522 0.19 3404
3406 3 169.65154 63.01571 76.7716515 0.19 3405
3407 3 169.392724 62.5155092 76.8523741 0.19 3406
3408 3 169.376818 62.0956378 76.7990527 0.19 3407
3409 3 169.124314 61.6040005 76.8658563 0.19 3408
3410 3 168.930994 61.1563906 76.8400074 0.19 3409
3411 3 168.645135 60.7428522 76.7089348 0.19 3410
3412 3 168.515131 60.3545759 76.7323248 0.19 3411
3413 3 168.450487 60.0413705 76.9449189 0.19 3412
3414 3 168.435335 60.0298471 77.2363087 0.19 3413
3415 3 168.423419 59.9729629 77.5508616 0.19 3414
3416 3 174.98492 77.1033146 79.1554115 0.19 1198
3417 3 174.59558 78.5561631 78.5177688 0.19 3416
3418 3 173.633607 77.6030363 78.3586304 0.19 3417
3419 3 174.59558 78.5561631 78.5177688 0.19 3418
3420 3 174.118584 78.3594556 78.7953726 0.19 3419
3421 3 174.114526 78.2510034 78.7885882 0.19 3420
3422 3 174.59558 78.5561631 78.5177688 0.19 3421
3423 3 175.073981 80.0217053 79.6841855 0.19 3422
3424 3 176.006411 80.1967318 79.4565248 0.19 3423
3425 3 176.725869 79.1892897 83.5910522 0.19 1171
3426 3 176.272085 79.3056913 83.8289627 0.19 3425
3427 3 175.829371 79.3825938 83.9562686 0.19 3426
3428 3 175.40637 79.5357818 84.1508031 0.19 3427
3429 3 175.030697 79.6299656 84.2870324 0.19 3428
3430 3 174.775807 79.7966894 84.5523221 0.19 3429
3431 3 174.833025 79.9109006 84.8924056 0.19 3430
3432 3 174.822636 80.1537309 85.2482221 0.19 3431
3433 3 174.731703 80.4405186 85.6035559 0.19 3432
3434 3 174.466294 80.7309327 85.9415611 0.19 3433
3435 3 201.032745 67.5610256 86.141647 0.19 138
3436 3 201.97299 67.0424808 85.4501961 0.19 3435
3437 0 206.145233 69.5718605 88.3934853 0.19 128
3438 0 206.298226 69.23997 88.2275126 0.19 3437
3439 0 206.41089 68.861307 88.1987654 0.19 3438
3440 0 206.597077 68.4421246 88.3088968 0.19 3439
3441 0 206.693591 68.0492213 88.3225707 0.19 3440
3442 0 206.798318 67.673292 88.2847412 0.19 3441
3443 0 207.016975 67.3221808 88.1890257 0.19 3442
3444 0 207.156628 67.0121972 87.9492966 0.19 3443
3445 0 207.472179 70.3837368 88.8352317 0.19 126
3446 0 207.930291 70.2934744 88.5931664 0.19 3445
3447 0 208.391048 70.1187678 88.3237384 0.19 3446
3448 0 208.839069 69.9348024 88.1162759 0.19 3447
3449 0 209.248096 69.8081447 88.1204291 0.19 3448
3450 0 209.684837 69.7184887 87.9726161 0.19 3449
3451 0 210.111622 69.4446174 87.8527177 0.19 3450
3452 0 210.550034 69.0832221 87.6526399 0.19 3451
3453 0 211.032448 68.6423554 87.1872501 0.19 3452
3454 0 204.615236 72.2366604 90.8889108 0.19 119
3455 0 204.167383 72.1807509 91.0528254 0.19 3454
3456 0 203.7349 72.1771348 91.1344218 0.19 3455
3457 0 203.298344 72.2318454 91.2393433 0.19 3456
3458 0 202.901562 72.140891 91.1110985 0.19 3457
3459 0 202.49495 72.0904864 91.0334106 0.19 3458
3460 0 207.210091 68.5743482 92.166109 0.19 106
3461 0 207.27833 68.6130741 91.7946341 0.19 3460
3462 0 207.337761 68.7246104 91.4290476 0.19 3461
3463 0 207.374217 68.9034214 91.0676073 0.19 3462
3464 0 207.35102 69.2107111 90.7115784 0.19 3463
3465 0 207.17212 69.4549713 90.336859 0.19 3464
3466 0 206.994169 69.7738917 89.9478033 0.19 3465
3467 0 206.977733 69.9978015 89.5064405 0.19 3466
3468 0 207.036632 70.2301405 88.931377 0.19 3467
3469 2 283.992555 65.6331834 43.4550535 0.19 -1
3470 2 283.97821 65.8475008 43.77804 0.19 3469
3471 2 283.971984 65.9339677 44.0832013 0.19 3470
3472 2 283.980672 66.0975154 44.4003735 0.19 3471
3473 2 284.034338 66.1663765 44.706321 0.19 3472
3474 2 284.198887 66.3292425 45.0312935 0.19 3473
3475 2 284.256665 66.409974 45.3400206 0.19 3474
3476 2 284.275623 66.6113804 45.6645292 0.19 3475
3477 2 275.291031 53.6408448 42.9041363 0.19 -1
3478 2 275.673702 54.1905997 43.020731 0.19 3477
3479 2 276.048998 54.7350252 43.1412166 0.19 3478
3480 2 276.40205 55.2685055 43.2742541 0.19 3479
3481 2 276.695577 55.7775488 43.441873 0.19 3480
3482 2 276.832346 56.2277911 43.7019633 0.19 3481
3483 2 276.43146 55.7407644 43.7810223 0.19 3482
3484 2 276.035313 55.4125914 43.7741206 0.19 3483
3485 2 275.643174 54.9513905 43.7031972 0.19 3484
3486 2 275.252813 54.4383685 43.6077315 0.19 3485
3487 2 274.863357 53.90643 43.5036948 0.19 3486
3488 2 276.92801 56.6316191 44.0576546 0.19 3482
3489 2 277.140041 57.0437933 44.4150338 0.19 3488
3490 2 277.303625 57.4546215 44.7502082 0.19 3489
3491 2 277.601685 57.8914288 45.045469 0.19 3490
3492 2 277.953581 58.3795521 45.2159016 0.19 3491
3493 2 278.319055 58.888398 45.3281727 0.19 3492
3494 2 278.671439 59.4117106 45.3923238 0.19 3493
3495 2 278.970635 59.9619187 45.371519 0.19 3494
3496 2 279.111192 60.4653728 45.4200056 0.19 3495
3497 2 279.241285 60.9462175 45.5127637 0.19 3496
3498 2 279.499139 61.4074569 45.6695414 0.19 3497
3499 2 279.750687 61.8105737 45.9497369 0.19 3498
3500 2 279.866529 62.1839267 46.2624669 0.19 3499
3501 2 283.035892 67.3493441 46.0018521 0.19 -1
3502 2 282.630839 67.4594525 46.011077 0.19 3501
3503 2 282.223231 67.6884621 46.0513656 0.19 3502
3504 2 281.815631 67.8332318 46.1244763 0.19 3503
3505 2 281.400568 68.0489065 46.3259754 0.19 3504
3506 2 280.984947 68.2468863 46.5437409 0.19 3505
3507 2 280.575222 68.323644 46.6825372 0.19 3506
3508 2 280.161054 68.367192 46.9042678 0.19 3507
3509 2 279.742149 68.5595948 47.1776137 0.19 3508
3510 2 279.321939 68.7936346 47.4633523 0.19 3509
3511 2 278.903039 69.0060068 47.73484 0.19 3510
3512 2 278.489981 69.113882 47.9510623 0.19 3511
3513 2 278.093507 68.9307162 48.0151 0.19 3512
3514 2 277.707709 68.7207185 48.0737885 0.19 3513
3515 2 277.344641 68.2858455 48.209508 0.19 3514
3516 2 277.048533 67.7719365 48.3644093 0.19 3515
3517 2 276.930608 67.2484102 48.5008288 0.19 3516
3518 2 276.881673 66.7620138 48.5386525 0.19 3517
3519 2 276.84394 66.2698244 48.5779048 0.19 3518
3520 2 276.770773 65.7252077 48.7205963 0.19 3519
3521 2 276.595706 65.157359 48.8939372 0.19 3520
3522 2 276.549138 64.5910614 49.0815795 0.19 3521
3523 2 276.589778 64.035915 49.256513 0.19 3522
3524 2 276.762462 63.5128455 49.3791787 0.19 3523
3525 2 276.841379 63.0556643 49.3318975 0.19 3524
3526 2 276.893169 62.6597618 49.1340554 0.19 3525
3527 2 246.539041 50.1718265 66.7701159 0.19 -1
3528 2 246.577824 50.2130186 67.1083641 0.19 3527
3529 2 246.649056 50.422769 67.4734728 0.19 3528
3530 2 246.800257 50.6190813 67.8367196 0.19 3529
3531 2 246.790479 50.6199295 68.1730724 0.19 3530
3532 2 246.604311 50.5587427 68.5033013 0.19 3531
3533 2 246.311923 51.4422805 70.3393473 0 3532
3534 2 246.228467 51.3605839 70.6696813 0.19 3533
3535 2 246.054191 51.334709 71.0100716 0.19 3534
3536 2 245.974825 51.4639725 71.3725259 0.19 3535
3537 2 245.893568 51.5064158 71.7225475 0.19 3536
3538 2 245.721602 51.6466184 72.0879048 0.19 3537
3539 2 245.639018 51.6436487 72.4318145 0.19 3538
3540 3 178.239443 74.089373 74.9329189 0.19 -1
3541 3 177.740434 73.6261629 74.9366217 0.19 3540
3542 3 177.239604 73.1847258 75.0199998 0.19 3541
3543 3 176.746997 72.9142677 75.0189688 0.19 3542
3544 3 176.251199 72.6070834 74.9819498 0.19 3543
3545 3 175.762573 72.4478 74.9464793 0.19 3544
3546 3 175.276168 72.3404471 74.9268963 0.19 3545
3547 3 174.789792 72.2402921 74.9538754 0.19 3546
3548 3 174.301893 72.1092357 75.1053229 0.19 3547
3549 3 164.424963 64.1315569 76.2831091 0.19 -1
3550 3 164.874582 64.1720645 76.3733169 0.19 3549
3551 3 165.281661 64.1992804 76.5102589 0.19 3550
3552 3 165.559727 64.1842576 76.7868336 0.19 3551
3553 3 165.488736 64.1588706 77.0919535 0.19 3552
3554 3 165.484767 64.2590171 77.4294833 0.19 3553
3555 3 165.48752 64.2456413 77.7737368 0.19 3554
3556 3 165.494633 64.210041 78.1216964 0.19 3555
3557 3 165.509478 64.2214157 78.4737033 0.19 3556
3558 3 165.543826 64.396153 78.8337517 0.19 3557
3559 3 165.694964 71.1247912 77.2890101 0.19 -1
3560 3 165.745807 71.4774728 77.6220998 0.19 3559
3561 3 165.793924 71.8400351 77.9236564 0.19 3560
3562 3 165.838058 72.2319467 78.1301024 0.19 3561
3563 3 165.882731 72.5949544 78.4315431 0.19 3562
3564 3 165.926018 72.9484262 78.7645999 0.19 3563
3565 3 193.743777 71.2451724 82.7073026 0.19 -1
3566 3 193.830573 71.444625 83.0758784 0.19 3565
3567 3 194.022278 71.5480184 83.4463932 0.19 3566
3568 3 194.078496 71.7337485 83.8157902 0.19 3567
3569 3 194.078551 71.8950515 84.1812835 0.19 3568
3570 3 194.047191 71.901323 84.5340451 0.19 3569
3571 3 193.982214 71.8661859 84.8830054 0.19 3570
3572 3 193.847689 71.8617068 85.2312872 0.19 3571
3573 3 193.992619 72.0189338 85.6148063 0.19 3572
3574 3 153.698598 69.2844153 87.8109659 0.19 -1
3575 3 153.741009 69.6849989 87.9609316 0.19 3574
3576 3 153.776153 70.0340931 88.2493579 0.19 3575
3577 3 153.786377 70.341442 88.589076 0.19 3576
3578 3 153.729131 70.5747739 88.9427514 0.19 3577
3579 3 153.494979 70.6276121 89.2853759 0.19 3578
3580 3 160.333862 48.1796648 93.3794284 0.19 -1
3581 3 160.095965 48.3546588 93.7141731 0.19 3580
3582 3 160.010074 48.3873251 94.0487573 0.19 3581
3583 3 159.962055 48.3842718 94.3828824 0.19 3582
3584 3 159.876346 48.416777 94.7166438 0.19 3583
3585 3 159.64056 48.5921054 95.0507142 0.19 3584
3586 3 151.208276 56.1211574 94.5064994 0.19 -1
3587 3 151.196604 56.0399619 94.8425597 0.19 3586
3588 3 151.1477 55.9558937 95.1749393 0.19 3587
3589 3 150.987236 55.8643068 95.4971241 0.19 3588
3590 3 150.947818 55.7717798 95.8284428 0.19 3589
3591 3 150.965621 55.6673475 96.1622844 0.19 3590
3592 3 151.03469 55.5288949 96.4949936 0.19 3591
3593 3 151.201419 55.3011779 96.8222032 0.19 3592
3594 3 151.228892 55.2322209 97.1562418 0.19 3593
3595 3 151.12283 55.3361227 97.4962154 0.19 3594
3596 3 151.138262 55.4102907 97.8251467 0.19 3595
3597 3 151.270823 55.6153773 98.1377503 0.19 3596
3598 3 151.596143 55.8342788 98.3534751 0.19 3597
3599 3 151.982713 55.8572665 98.5911445 0.19 3598
3600 3 152.381531 55.7779969 98.7171814 0.19 3599
3601 3 152.774028 55.4971422 98.8202423 0.19 3600
3602 3 153.171115 55.119616 99.0265965 0.19 3601
3603 3 175.74294 60.6373813 96.997434 0.19 -1
3604 3 175.652599 60.3629087 97.3179465 0.19 3603
3605 3 175.513043 60.36047 97.6514142 0.19 3604
3606 3 175.174238 60.2993723 97.9602596 0.19 3605
3607 3 174.766316 60.2847434 98.2481979 0.19 3606
3608 3 174.345655 60.4648626 98.4997015 0.19 3607
3609 3 173.925219 60.7448015 98.6286916 0.19 3608
3610 3 154.609181 64.7685141 96.1867841 0.19 -1
3611 3 154.591575 64.6726032 96.5413641 0.19 3610
3612 3 154.537303 64.5754735 96.8910077 0.19 3611
3613 3 154.372924 64.4746514 97.2285935 0.19 3612
3614 3 154.32173 64.3776319 97.5756676 0.19 3613
3615 3 154.312688 64.2818724 97.9251872 0.19 3614
3616 3 154.317394 64.1863745 98.2742804 0.19 3615
