# Supplementary material for: Communication from Learned to Innate Olfactory Processing Centers Is Required for Memory Retrieval in Drosophila
Source: Neuron. 2018 Nov 7;100(3):651–668.e8. doi: 10.1016/j.neuron.2018.08.037 (PMC6226615; doi:10.1016/j.neuron.2018.08.037)
Supplement: Data S1. SWC Files Containing the EM and Light Microscopy Reconstructions of the Different Neurons Used in This Study [file mmc5.zip › Light_PD2a1_cell3_JRC_SS04956-20151125_20_B1-Aligned63xScale_c0.swc]

# SWC format file
# based on specifications at http://research.mssm.edu/cnic/swc.html
# Created by nat::write.neuron.swc
# PointNo Label X Y Z Radius Parent 
1 1 180.429455 59.6748453 106.794041 1.013276 -1
2 0 180.788247 60.0551582 107.10409 0.997266 1
3 0 181.044536 60.4248281 107.399942 0.900623 2
4 0 181.430116 60.8263397 107.663735 0.707775 3
5 0 181.866543 61.2716166 107.835254 0.61937 4
6 0 182.322232 61.7057956 108.038994 0.631313 5
7 0 182.786609 62.1735554 108.15164 0.616361 6
8 0 183.253844 62.6430601 108.234396 0.505363 7
9 0 183.720455 63.0852104 108.315686 0.500632 8
10 0 184.182394 63.4453436 108.419424 0.304652 9
11 0 184.635187 63.7013737 108.311426 0.393452 10
12 0 185.086174 63.9334166 108.140836 0.19 11
13 0 185.539462 64.1977391 107.993183 0.19 12
14 0 186.000024 64.5833115 107.976063 0.19 13
15 0 186.460283 64.9875853 108.004173 0.19 14
16 0 186.915036 65.3313448 108.033998 0.19 15
17 0 187.356748 65.4798872 108.020203 0.19 16
18 0 187.789616 65.5260409 107.919682 0.19 17
19 0 188.22463 65.7678628 107.928011 0.19 18
20 0 188.638643 65.9748287 107.973817 0.19 19
21 0 189.010774 66.3011872 108.070814 0.19 20
22 0 189.26123 66.6089009 108.23228 0.19 21
23 0 189.627934 66.902754 108.290773 0.19 22
24 0 190.030111 67.0186734 108.217825 0.19 23
25 0 190.452287 67.3271738 108.233736 0.19 24
26 0 190.873548 67.6835705 108.265416 0.19 25
27 0 191.276355 67.9966996 108.254097 0.19 26
28 0 191.62929 68.1374113 108.09701 0.19 27
29 0 191.861425 68.1051222 107.87697 0.19 28
30 0 192.210889 68.1649489 107.705321 0.19 29
31 0 192.601599 68.2372146 107.650353 0.19 30
32 0 193.008179 68.3611277 107.615259 0.19 31
33 0 193.423671 68.6285163 107.521691 0.19 32
34 0 193.835558 68.7777709 107.465519 0.19 33
35 0 194.247617 68.9318027 107.346109 0.19 34
36 0 194.65779 69.1197108 107.281802 0.19 35
37 0 195.064385 69.1119189 107.116227 0.19 36
38 0 195.470968 69.175517 106.968008 0.19 37
39 0 195.87387 69.2580191 106.927091 0.19 38
40 0 196.276478 69.4240488 106.905114 0.19 39
41 0 196.67753 69.4319499 106.78927 0.19 40
42 0 197.077919 69.5713321 106.744994 0.19 41
43 0 197.476907 69.5781463 106.638157 0.19 42
44 0 197.874331 69.7440536 106.641994 0.19 43
45 0 198.268818 69.835481 106.67195 0.19 44
46 0 198.66238 69.9337461 106.70989 0.19 45
47 0 199.056796 70.1271965 106.745132 0.19 46
48 0 199.450944 70.2134206 106.727831 0.19 47
49 0 199.848554 70.2698732 106.593296 0.19 48
50 0 200.245659 70.25923 106.449919 0.19 49
51 0 200.641106 70.464687 106.43187 0.19 50
52 0 201.035539 70.7011615 106.440727 0.19 51
53 0 201.429141 70.815203 106.408558 0.19 52
54 0 201.825624 70.9153515 106.25846 0.19 53
55 0 202.217403 71.015211 106.089004 0.19 54
56 0 202.590207 71.1300239 105.981753 0.19 55
57 0 202.925547 71.3706471 105.785479 0.19 56
58 0 203.144922 71.5116576 105.532933 0.19 57
59 0 203.449856 71.6154194 105.271104 0.464653 58
60 0 203.733289 71.7042174 104.998118 0.19 59
61 0 203.86423 71.785852 104.704466 0.19 60
62 0 203.951939 71.8632873 104.402655 0.480114 61
63 0 204.061447 71.9345859 104.099504 0.19 62
64 0 204.278493 71.9910212 103.802919 0.19 63
65 0 204.399277 72.007229 103.491528 0.19 64
66 0 204.517359 71.9182483 103.171312 0.19 65
67 0 204.733267 71.9335944 102.861757 0.19 66
68 0 204.836089 71.9839783 102.539525 0.19 67
69 0 204.896336 72.0353551 102.209852 0.19 68
70 0 204.940332 72.0535324 101.873709 0.19 69
71 0 204.976417 71.9698444 101.528806 0.19 70
72 0 205.015029 71.9925461 101.185802 0.19 71
73 0 205.055757 72.0547867 100.841603 0.19 72
74 0 205.098561 72.127946 100.494924 0.19 73
75 0 205.143712 72.1929394 100.145053 0.19 74
76 0 205.192056 72.2210368 99.7909372 0.19 75
77 0 205.245866 72.1450927 99.4299071 0.19 76
78 0 205.321424 72.1733434 99.0725806 0.19 77
79 0 205.444438 72.2363583 98.7176153 0.19 78
80 0 205.686395 72.2983029 98.3680205 0.19 79
81 0 205.834772 72.3169045 98.00743 0.19 80
82 0 205.982318 72.208169 97.6387584 0.19 81
83 0 206.228071 72.1414233 97.2755066 0.19 82
84 0 206.363692 72.3213743 96.9151417 0.19 83
85 0 206.454485 72.4393651 96.5480283 0.19 84
86 0 206.528443 72.5049499 96.1766805 0.19 85
87 0 206.595402 72.4737944 95.7998597 0.19 86
88 0 206.663437 72.5868444 95.4293057 0.19 87
89 0 206.733291 72.8451755 95.0653032 0.19 88
90 0 206.801036 73.0090613 94.697032 0.19 89
91 0 206.865868 73.1265203 94.3269801 0.19 90
92 0 206.923212 73.1978345 93.9551792 0.19 91
93 0 206.960155 73.175687 93.5789189 0.19 92
94 0 206.946542 73.3046355 93.2083335 0.19 93
95 0 206.796237 73.5938946 92.8401465 0.19 94
96 0 206.691955 73.8337581 92.4726976 0.19 95
97 0 206.457522 74.1418243 92.1033124 0.19 96
98 0 206.194246 74.3228884 91.7274954 0.19 97
99 0 205.979092 74.442581 91.351973 0.19 98
100 0 205.938931 74.5052383 90.9835191 0.34774 99
101 0 205.964348 74.4485757 90.6136939 0.40798 100
102 0 206.011982 74.4823655 90.2506432 0.506622 101
103 0 206.488952 74.6943933 89.9211901 0.19 102
104 0 206.959566 74.9833382 89.5980941 0.19 103
105 0 207.410399 75.109774 89.2684383 0.19 104
106 0 207.809887 75.0639118 88.9299533 0.19 105
107 0 208.077518 75.0567387 88.5912341 0.36352 106
108 0 208.412819 74.9563003 88.2598637 0.369914 107
109 0 208.673234 74.9200176 87.9487027 0.19 108
110 0 209.053113 74.7883133 87.6886518 0.19 109
111 0 209.457744 74.6886548 87.5602694 0.19 110
112 0 209.882447 74.5126296 87.4105631 0.19 111
113 0 210.280895 74.3440832 87.4298524 0.19 112
114 0 210.707936 74.1279125 87.2767858 0.19 113
115 0 211.122294 73.9079389 87.1397204 0.19 114
116 0 211.534723 73.8442929 86.888703 0.369784 115
117 0 211.891846 73.7465651 86.5854418 0.280915 116
118 0 212.090832 73.7789084 86.2675062 0.451532 117
119 0 212.272907 73.8556695 85.9473801 0.399113 118
120 0 212.563702 73.9359258 85.6332774 0.425094 119
121 0 212.799761 73.9780339 85.3144313 0.19 120
122 0 213.164541 73.9079174 84.9956658 0.19 121
123 0 213.5766 73.9214184 84.6908306 0.19 122
124 0 214.003359 73.9136232 84.392471 0.19 123
125 0 214.4308 73.7602343 84.0972499 0.19 124
126 0 214.851811 73.5769518 83.8392775 0.19 125
127 0 215.256944 73.4493445 83.6899805 0.19 126
128 0 215.660593 73.2477731 83.478449 0.19 127
129 0 216.040251 73.0394497 83.3231042 0.19 128
130 0 216.388767 72.9957051 83.086761 0.19 129
131 0 216.630551 72.9591018 82.8254093 0.19 130
132 0 216.973356 72.7820813 82.5881539 0.19 131
133 0 217.343874 72.5552439 82.4664028 0.19 132
134 0 217.729273 72.4291591 82.3586675 0.19 133
135 0 218.129451 72.2753022 82.1387965 0.19 134
136 0 218.531759 72.2050312 81.9174414 0.19 135
137 0 218.927032 72.0342007 81.7623443 0.19 136
138 0 219.328131 71.9669352 81.5415805 0.19 137
139 0 219.727265 71.8212852 81.3233239 0.19 138
140 0 220.117806 71.7129548 81.2191506 0.19 139
141 0 220.508195 71.5294415 81.1077759 0.19 140
142 0 220.905462 71.4588458 80.9034101 0.19 141
143 0 221.302521 71.3134966 80.6898948 0.19 142
144 0 221.692781 71.2047288 80.5836257 0.19 143
145 0 222.08411 71.0177851 80.4620545 0.19 144
146 0 222.482357 70.9335551 80.2305742 0.19 145
147 0 222.883625 70.7473033 79.9453299 0.19 146
148 0 223.28552 70.5240033 79.6511691 0.19 147
149 0 223.686154 70.2895253 79.383802 0.19 148
150 0 224.082563 70.0566482 79.2056679 0.19 149
151 0 224.480387 69.9538213 78.9667727 0.19 150
152 0 224.87773 69.7507085 78.7156426 0.19 151
153 0 225.26748 69.4871851 78.5313121 0.19 152
154 0 225.645469 69.2582381 78.2582006 0.19 153
155 0 225.98294 69.075607 77.9537034 0.19 154
156 0 226.210589 68.9959127 77.6441628 0.19 155
157 0 226.547312 68.8218074 77.3214428 0.19 156
158 0 226.924914 68.6177547 76.9940497 0.19 157
159 0 227.315875 68.4172937 76.6664931 0.19 158
160 0 227.705507 68.2570647 76.3438495 0.19 159
161 0 228.077408 68.2137747 76.0370157 0.19 160
162 0 228.410102 68.1062903 75.7309945 0.19 161
163 0 228.631101 68.0634694 75.4551724 0.19 162
164 0 228.96186 67.9255366 75.2370299 0.19 163
165 0 229.329176 67.7912478 75.1951696 0.19 164
166 0 229.707373 67.6216737 74.9743358 0.19 165
167 0 230.069 67.4844525 74.6913023 0.19 166
168 0 230.369922 67.4804422 74.4021645 0.19 167
169 0 230.521145 67.467215 74.1140868 0.19 168
170 0 230.678123 67.3152762 73.8438224 0.19 169
171 0 230.986558 67.1350352 73.6712811 0.19 170
172 0 231.345544 67.1029539 73.4614877 0.19 171
173 0 231.727147 67.0502601 73.303482 0.19 172
174 0 232.121185 66.9025444 73.0318156 0.19 173
175 0 232.517778 66.7563725 72.7205052 0.19 174
176 0 232.90958 66.7128821 72.4060482 0.19 175
177 0 233.304252 66.5963654 72.0757131 0.19 176
178 0 233.693991 66.5424624 71.7501672 0.19 177
179 0 234.086696 66.3688411 71.4073837 0.19 178
180 0 234.474224 66.1596611 71.0585452 0.19 179
181 0 234.843967 65.9685542 70.7109498 0.19 180
182 0 235.166494 65.8730662 70.3753475 0.19 181
183 0 235.387295 65.659971 70.0239065 0.19 182
184 0 235.716405 65.4037032 69.6688086 0.19 183
185 0 236.085914 65.1282041 69.3172882 0.19 184
186 0 236.469805 64.8445824 68.9821244 0.19 185
187 0 236.857836 64.5625519 68.6942927 0.19 186
188 0 237.245373 64.3004096 68.5337328 0.19 187
189 0 237.618042 64.1980435 68.3953233 0.340688 188
190 0 237.967492 64.1489112 68.1398596 0.19 189
191 0 238.273221 64.0040995 67.8241028 0.32984 190
192 0 238.453733 63.9332219 67.5023449 0.19 191
193 0 238.701021 63.7739188 67.1664186 0.19 192
194 0 238.877349 63.6898023 66.8516947 0.19 193
195 0 239.17143 63.5101061 66.5574563 0.19 194
196 0 239.494685 63.3865451 66.3614156 0.19 195
197 0 239.792393 63.19479 66.0658652 0.19 196
198 0 239.98215 63.080626 65.7472378 0.19 197
199 0 240.266357 62.8473808 65.3997887 0.19 198
200 0 240.550513 62.6056231 65.0476495 0.19 199
201 0 240.74256 62.4629431 64.7103028 0.19 200
202 0 241.047344 62.1980835 64.3622971 0.19 201
203 0 241.394447 61.8994766 64.0265134 0.19 202
204 0 241.757438 61.6259626 63.73777 0.19 203
205 0 242.127463 61.46498 63.5775053 0.19 204
206 0 242.499299 61.2569583 63.381803 0.19 205
207 0 242.873883 61.1566734 63.3245396 0.19 206
208 0 243.250563 61.0654188 63.3443878 0.19 207
209 0 243.630354 60.8931859 63.4569489 0.19 208
210 0 244.008275 60.5528229 63.4636905 0.425617 209
211 2 244.384386 60.1536505 63.4344358 0.506638 210
212 2 244.704186 59.8904961 63.0834196 0.506667 211
213 2 244.976753 59.7336233 62.7528434 0.555636 212
214 2 245.106515 59.4425706 62.4134248 0.464779 213
215 2 245.229354 59.0908856 62.0984796 0.427042 214
216 2 245.47505 58.6935795 61.8655385 0.50116 215
217 2 245.716009 58.3153509 61.5486 0.50642 216
218 2 245.82539 57.951124 61.2007041 0.620097 217
219 2 245.920302 57.6071366 60.8461929 0.583812 218
220 2 246.104074 57.3110369 60.5021148 0.433537 219
221 2 246.190971 57.1395845 60.1926454 0.401528 220
222 2 246.270765 56.8256896 59.9077846 0.323914 221
223 2 246.43095 56.4244549 59.7322387 0.359501 222
224 2 246.456792 56.0013606 59.5587948 0.19 223
225 2 246.379642 55.603765 59.2852856 0.19 224
226 2 246.13053 55.2061013 59.0066322 0.19 225
227 2 245.85068 54.7840612 58.8126593 0.19 226
228 2 245.649319 54.3944646 58.5793692 0.19 227
229 2 245.336793 54.0230432 58.4381523 0.19 228
230 2 244.992021 53.7837315 58.3153348 0.19 229
231 2 244.650869 53.4425231 58.0887764 0.19 230
232 2 244.366617 53.0428984 57.8946736 0.19 231
233 2 244.247271 52.6818493 57.6031601 0.378331 232
234 2 244.190844 52.3827731 57.2814764 0.383966 233
235 2 244.158796 52.2306603 56.9649161 0.503167 234
236 2 244.122297 51.9623669 56.6326775 0.482278 235
237 2 244.061997 51.6906865 56.308407 0.384002 236
238 2 243.934684 51.5250571 56.0217305 0.19 237
239 2 243.997909 51.1985731 55.7812906 0.19 238
240 2 243.947875 50.7480553 55.6985618 0.19 239
241 2 243.749558 50.3401981 55.452906 0.19 240
242 2 243.607419 49.9707699 55.1477728 0.19 241
243 2 243.397852 49.6574744 54.8257405 0.19 242
244 2 243.314375 49.4974697 54.510014 0.19 243
245 2 243.272077 49.208283 54.1778847 0.19 244
246 2 243.245413 48.8884216 53.8421879 0.476867 245
247 2 243.223371 48.606877 53.5106969 0.390969 246
248 2 243.197963 48.472265 53.1940899 0.405408 247
249 2 243.137125 48.2218698 52.8674618 0.402741 248
250 2 242.991055 47.9947099 52.5449992 0.26203 249
251 2 243.011605 47.9876842 52.2440389 0.308596 250
252 2 243.209677 48.064918 51.9547508 0.19 251
253 2 243.383538 48.1410233 51.6786558 0.19 252
254 2 243.695806 48.1633048 51.4307893 0.19 253
255 2 244.055901 47.9937595 51.2535271 0.19 254
256 2 244.445217 47.9452304 51.016533 0.19 255
257 2 244.84389 47.809309 50.7731399 0.19 256
258 2 245.247901 47.8030127 50.6176472 0.19 257
259 2 245.661363 47.8894487 50.3954228 0.19 258
260 2 246.078339 47.9990899 50.1752505 0.19 259
261 2 246.493192 48.0896386 50.028332 0.19 260
262 2 246.915819 48.2271375 49.8102965 0.19 261
263 2 247.341156 48.4022473 49.5956729 0.19 262
264 2 247.763098 48.6477171 49.4630917 0.19 263
265 2 248.19282 48.6992885 49.2362459 0.19 264
266 2 248.623662 48.9655047 49.0314085 0.19 265
267 2 249.050419 49.0957726 48.8903784 0.19 266
268 2 249.484614 49.2117698 48.6790243 0.19 267
269 2 249.91902 49.3098176 48.4830319 0.19 268
270 2 250.344092 49.3744904 48.4045797 0.19 269
271 2 250.765192 49.4695057 48.375625 0.19 270
272 2 251.182556 49.6899378 48.3788662 0.19 271
273 2 251.601805 49.7802215 48.3777111 0.19 272
274 2 252.02115 49.8350285 48.3831603 0.19 273
275 2 252.438162 49.9145481 48.4136782 0.19 274
276 2 252.847712 50.1048402 48.5135293 0.19 275
277 2 253.271308 50.2295013 48.4519414 0.19 276
278 2 253.688732 50.319602 48.4703723 0.19 277
279 2 254.096189 50.4749156 48.6013324 0.19 278
280 2 254.514428 50.4844361 48.6420801 0.19 279
281 2 254.941274 50.3664442 48.6457718 0.19 280
282 2 255.368039 50.4887193 48.68752 0.19 281
283 2 255.817355 50.5068861 48.7630921 0.19 282
284 2 256.320733 50.4486178 48.960067 0.19 283
285 2 256.980515 50.363211 49.1961267 0.19 284
286 2 257.436184 50.2819333 49.4063409 0.19 285
287 2 257.945761 50.226163 49.544374 0.19 286
288 2 258.61598 50.2452904 49.4633938 0.19 287
289 2 258.545121 49.8856467 49.2267294 0.19 288
290 2 258.779629 49.5458928 49.1060742 0.19 289
291 2 259.122868 49.3719176 49.0486565 0.19 290
292 2 259.509808 49.1937291 49.0016851 0.19 291
293 2 259.921684 48.83547 48.9212771 0.19 292
294 2 260.343276 48.4219577 48.7923849 0.19 293
295 2 260.761338 47.9283095 48.843533 0.19 294
296 2 261.146686 47.9586475 48.6155814 0.19 295
297 2 261.508487 47.9235544 48.4522304 0.358643 296
298 2 261.812103 47.7831913 48.1861584 0.400429 297
299 2 261.936415 47.7834501 47.9036389 0.506417 298
300 2 261.999945 47.8366452 47.6148811 0.506597 299
301 2 262.059909 47.9102832 47.3241815 0.456676 300
302 2 262.170226 47.9940046 47.0340265 0.350689 301
303 2 262.434837 48.0893752 46.7478514 0.19 302
304 2 262.721509 48.2051325 46.4663594 0.19 303
305 2 262.922517 48.3699548 46.1927913 0.19 304
306 2 263.234199 48.6710025 45.9469163 0.19 305
307 2 263.595075 48.8364543 45.6993339 0.19 306
308 2 263.973559 48.9432078 45.4827037 0.19 307
309 2 264.35708 49.0081071 45.3585966 0.19 308
310 2 264.743424 49.0804829 45.187503 0.19 309
311 2 265.129162 49.139146 45.0729497 0.19 310
312 2 265.515335 49.2236892 44.8821041 0.19 311
313 2 265.89887 49.3216532 44.6952674 0.19 312
314 2 266.274224 49.4318011 44.594521 0.19 313
315 2 266.632727 49.6400004 44.4568071 0.19 314
316 2 266.943736 50.051187 44.4103024 0.19 315
317 2 267.148551 50.5507576 44.3110248 0.19 316
318 2 267.459479 51.0598882 44.2742432 0.19 317
319 2 267.815575 51.5570979 44.1624367 0.19 318
320 2 268.191283 51.9219291 44.0464671 0.19 319
321 2 268.56661 52.3971764 44.0653159 0.19 320
322 2 268.940361 52.9166601 44.1302151 0.19 321
323 2 269.308804 53.4577833 44.1971742 0.19 322
324 2 269.661598 54.0195533 44.2230365 0.19 323
325 2 269.958716 54.526323 44.4032788 0.19 324
326 2 270.128755 55.03545 44.5246606 0.19 325
327 2 270.349478 55.5561525 44.6297112 0.19 326
328 2 270.459778 56.0687908 44.7113726 0.472714 327
329 2 270.577463 56.5884035 44.7725678 0.336202 328
330 2 270.827887 57.1386446 44.7960403 0.19 329
331 2 271.079022 57.7342741 44.6941843 0.19 330
332 2 271.18263 58.3320454 44.5323745 0.19 331
333 2 271.231758 58.9308424 44.348364 0.19 332
334 2 271.263526 59.530059 44.1571441 0.506632 333
335 2 271.268529 59.7531091 43.8998896 0.493722 334
336 2 271.264492 59.5989307 43.5837551 0.467705 335
337 2 271.222116 59.2943618 43.2425369 0.373087 336
338 2 271.073932 58.9183382 42.8845291 0.383362 337
339 2 271.037277 58.5298913 42.537508 0.440129 338
340 2 271.050614 58.1325974 42.2048638 0.432264 339
341 2 271.102459 57.7237944 41.9039618 0.437545 340
342 2 271.219741 57.2917349 41.6836291 0.19 341
343 2 271.495121 56.8034037 41.6728096 0.19 342
344 2 271.831668 56.3334654 41.6334533 0.19 343
345 2 272.170822 55.8706061 41.5693717 0.19 344
346 2 272.456162 55.4134021 41.4606612 0.19 345
347 2 272.577333 54.968842 41.244151 0.19 346
348 2 272.631288 54.5011915 41.0541332 0.19 347
349 2 272.669334 54.0598896 40.7833253 0.19 348
350 2 271.448845 59.9651975 44.4466029 0.506667 334
351 2 271.453059 60.4087111 44.6399541 0.506667 350
352 2 271.286048 60.817698 44.855409 0.437519 351
353 2 271.195999 61.2667544 44.9903769 0.19 352
354 2 271.098479 61.7209982 45.1047603 0.19 353
355 2 270.901742 62.15249 45.2387625 0.19 354
356 2 270.80423 62.5510569 45.4843521 0.19 355
357 2 270.733736 62.9467173 45.7367896 0.19 356
358 2 270.645586 63.3698114 45.8979476 0.19 357
359 2 270.45768 63.7687278 46.0564539 0.19 358
360 2 270.376559 64.1046441 46.3282373 0.19 359
361 2 270.347153 64.3539187 46.6347252 0.19 360
362 2 270.366645 64.4096718 46.9320232 0.39725 361
363 2 270.474823 64.4419737 47.2377952 0.19 362
364 2 270.410924 64.5661306 47.5507092 0.280809 363
365 2 270.526662 64.5849591 47.8591257 0.502014 364
366 2 270.568825 64.6031853 48.1641466 0.500228 365
367 2 270.599073 64.7541932 48.4892818 0.414939 366
368 2 270.675496 64.8416346 48.8077362 0.397936 367
369 2 270.504592 65.0440465 49.1310252 0.506613 368
370 2 258.752115 50.2456783 49.8124752 0.19 288
371 2 259.069217 49.9633185 49.8606809 0.19 370
372 2 259.454095 49.5990058 49.7230944 0.19 371
373 2 259.851629 49.1708297 49.6213988 0.19 372
374 2 260.231443 48.7327281 49.519011 0.19 373
375 2 260.54668 48.3277349 49.3777095 0.311149 374
376 2 260.687186 48.030261 49.1194616 0.405689 375
377 2 260.761338 47.9283095 48.843533 0.19 376
378 2 259.002016 50.6224884 49.6118124 0.19 288
379 2 259.385479 50.899113 49.8490775 0.19 378
380 2 259.776894 50.9685999 50.0533168 0.19 379
381 2 260.174592 50.9973463 50.1337857 0.19 380
382 2 260.573613 51.0111746 50.1684285 0.19 381
383 2 260.972107 51.0196585 50.1880743 0.19 382
384 2 261.369346 51.0256557 50.2070351 0.19 383
385 2 261.764891 51.0281249 50.2373915 0.19 384
386 2 262.158253 51.0209284 50.3009673 0.19 385
387 2 262.548067 50.9866845 50.4513218 0.19 386
388 2 262.938846 50.9767046 50.533452 0.19 387
389 2 263.354524 50.6171596 50.3387454 0.19 388
390 2 263.762497 50.2706832 50.3009451 0.19 389
391 2 264.157412 50.0584287 50.4373096 0.19 390
392 2 264.547993 49.8977505 50.6141445 0.19 391
393 2 264.946421 49.6566 50.6580456 0.19 392
394 2 265.339315 49.5564193 50.6656431 0.19 393
395 2 265.732212 49.4764838 50.6265887 0.19 394
396 2 266.131087 49.3153159 50.4830239 0.19 395
397 2 266.519884 49.2749931 50.4356052 0.19 396
398 2 266.902262 49.2922751 50.4163668 0.19 397
399 2 267.275491 49.3605185 50.3846159 0.208474 398
400 2 267.622654 49.4291355 50.5790916 0.19 399
401 2 267.911865 49.6345388 50.8781215 0.19 400
402 2 268.074761 49.7710153 51.1924871 0.337854 401
403 2 268.280243 50.0704109 51.5432372 0.19 402
404 2 268.376272 50.4243984 51.8924256 0.449565 403
405 2 268.487198 50.8074037 52.2241877 0.306623 404
406 2 268.752968 51.2246469 52.5051788 0.19 405
407 2 269.082314 51.69232 52.6270248 0.19 406
408 2 269.43966 52.1780966 52.6145968 0.19 407
409 2 269.807955 52.5672245 52.650199 0.19 408
410 2 270.187135 52.750857 52.670938 0.19 409
411 2 270.566613 52.8885187 52.6722212 0.19 410
412 2 270.935594 53.0929877 52.6297381 0.19 411
413 2 271.26385 53.4400985 52.7663475 0.19 412
414 2 271.516054 53.8829385 52.8274952 0.19 413
415 2 271.561807 54.265631 53.065798 0.375183 414
416 2 271.474769 54.6061976 53.3552547 0.320911 415
417 2 271.19709 54.8834713 53.6211897 0.387447 416
418 2 270.874427 55.0370994 53.7903884 0.359656 417
419 2 270.57694 55.2429699 54.0571321 0.305563 418
420 2 270.429139 55.3675194 54.3472289 0.19 419
421 2 270.293487 55.6409004 54.6581354 0.19 420
422 2 270.065662 55.9778084 54.9345954 0.19 421
423 2 269.941177 56.3774225 55.1098392 0.19 422
424 2 275.174583 57.9588428 53.1746117 0 423
425 2 275.294012 58.1388422 52.914739 0.19 424
426 2 275.521807 58.3867922 52.6841022 0.19 425
427 2 275.671518 58.8183738 52.5140569 0.19 426
428 2 275.897866 59.2934653 52.4521741 0.19 427
429 2 276.03922 59.8120841 52.3410016 0.19 428
430 2 276.241039 60.3222345 52.2875444 0.19 429
431 2 276.316168 60.8631131 52.1440667 0.19 430
432 2 276.342861 61.4063188 51.9857735 0.19 431
433 2 276.350409 61.9250203 51.8728952 0.19 432
434 2 276.347956 62.3674208 51.9110391 0.19 433
435 2 276.361487 62.8476973 51.7863053 0.19 434
436 2 276.406022 63.2788533 51.5937598 0.304576 435
437 2 276.526386 63.5244502 51.3605966 0.306789 436
438 2 276.828662 63.7074951 51.1383546 0.19 437
439 2 277.197886 63.8726837 50.9637215 0.19 438
440 2 277.586016 64.0457613 50.9202175 0.19 439
441 2 277.97702 64.3842977 50.9389745 0.19 440
442 2 278.370251 64.76944 50.9493658 0.19 441
443 2 278.766754 65.133843 50.8733476 0.19 442
444 2 279.157351 65.2653458 50.8297543 0.19 443
445 2 279.526427 65.2856693 50.7502594 0.19 444
446 2 279.835866 65.2052208 50.5306762 0.19 445
447 2 279.961712 65.2413347 50.2711915 0.19 446
448 2 280.018066 65.3009166 49.9937669 0.19 447
449 2 280.049772 65.3141854 49.7019664 0.19 448
450 2 280.077068 65.1643682 49.3844941 0.19 449
451 2 263.743601 50.4152038 50.6298678 0.19 391
452 2 263.335298 50.7613412 50.6678083 0.19 451
453 2 262.938846 50.9767046 50.533452 0.19 452
454 2 256.728356 50.4912291 49.7104138 0.245859 285
455 2 256.688547 50.4591679 50.0843317 0.298693 454
456 2 256.835976 50.3408556 50.3996997 0.19 455
457 2 256.914922 50.1277909 50.6873465 0.19 456
458 2 257.017844 49.7129585 50.9423159 0.19 457
459 2 257.242309 49.2717209 51.1897769 0.19 458
460 2 257.388275 48.9582322 51.4542464 0.19 459
461 2 257.614244 48.570793 51.7077675 0.19 460
462 2 257.720889 48.3194402 51.9806263 0.19 461
463 2 244.62454 60.167459 63.7571339 0.506667 211
464 2 244.724402 60.2878921 64.0941157 0.595435 463
465 2 244.778703 60.2760037 64.4084193 0.463066 464
466 2 244.835515 60.211707 64.7083781 0.433208 465
467 2 244.94511 60.1235015 64.9876626 0.19 466
468 2 245.210692 60.017145 65.2188024 0.19 467
469 2 245.520749 59.8943025 65.3250571 0.19 468
470 2 245.814162 60.0970706 65.4810338 0.19 469
471 2 246.012664 60.3870493 65.7728113 0.19 470
472 2 246.310028 60.7019971 66.1164718 0.19 471
473 2 246.627486 61.0235899 66.4795715 0.19 472
474 2 246.906061 61.3462222 66.8495605 0.19 473
475 2 247.047249 61.6709341 67.2212736 0.19 474
476 2 247.406818 62.0619861 67.0671489 0.19 475
477 2 247.755605 62.3143091 67.0004504 0.19 476
478 2 248.066773 62.6940144 66.9530598 0.39086 477
479 2 248.276113 63.0519144 67.1164633 0.396296 478
480 2 248.58853 63.4220802 67.2824264 0.490666 479
481 2 248.936794 63.7580585 67.5507415 0.506603 480
482 2 247.570467 49.9352391 61.8929001 0 481
483 2 247.600882 49.9365206 62.2061218 0.395141 482
484 2 247.663814 50.0581162 62.537748 0.335169 483
485 2 247.806036 50.0278245 62.8469917 0.462441 484
486 2 247.791149 49.9372279 63.1500561 0.484766 485
487 2 247.606956 49.8167585 63.4517427 0.484659 486
488 2 247.450995 49.6649864 63.7494642 0.462121 487
489 2 247.168434 49.451883 64.040982 0.375263 488
490 2 246.854388 49.0833492 64.3110457 0.19 489
491 2 246.590796 48.8334788 64.599888 0.19 490
492 2 246.486828 48.5769164 64.8861091 0.19 491
493 2 246.435102 48.1828877 65.1514251 0.19 492
494 2 246.404596 47.9116084 65.4361527 0.19 493
495 2 246.361677 47.6208036 65.7192695 0.19 494
496 2 246.259114 47.1485135 65.9766284 0.19 495
497 2 246.015398 46.68138 66.2395572 0.19 496
498 2 245.782152 46.417203 66.5355755 0.19 497
499 2 245.692225 46.2279112 66.8405473 0.448235 498
500 2 245.648744 46.0570354 67.1481652 0.493555 499
501 2 245.601084 45.8669599 67.4536693 0.45358 500
502 2 245.494313 45.6013429 67.7490298 0.360386 501
503 2 245.213887 45.1279525 68.0149353 0.19 502
504 2 244.871254 44.6468864 68.2757718 0.19 503
505 2 244.516524 44.3542952 68.5503159 0.19 504
506 2 244.15506 44.0994843 68.7830061 0.19 505
507 2 243.783445 43.7687162 68.8744454 0.19 506
508 2 243.430103 43.5792134 68.9887343 0.19 507
509 2 243.107376 43.3506955 69.2251446 0.19 508
510 2 242.847244 42.9965814 69.4855047 0.19 509
511 2 242.779097 42.8478167 69.7830128 0.19 510
512 2 242.824866 42.887399 70.0953187 0.19 511
513 2 242.621339 42.736714 70.3407735 0.250291 512
514 2 242.319983 42.3859796 70.4270069 0.506588 513
515 2 249.596556 54.3700151 61.2969569 0 482
516 2 249.597564 54.1890524 61.58286 0.19 515
517 2 249.603516 53.9353908 61.8577255 0.19 516
518 2 249.631068 53.9533744 62.1759065 0.19 517
519 2 249.703393 53.8841859 62.4806876 0.19 518
520 2 249.895392 53.7696548 62.7781779 0.19 519
521 2 250.018213 53.612357 63.067623 0.19 520
522 2 250.197512 53.3684106 63.338931 0.19 521
523 2 250.231291 52.9120946 63.5639957 0.19 522
524 2 250.163424 52.3957718 63.7465548 0.19 523
525 2 249.936914 51.9182683 63.8479165 0.19 524
526 2 249.719816 51.4990602 64.0479167 0.21728 525
527 2 249.692459 51.338996 64.3230761 0.247623 526
528 2 249.828997 51.3998737 64.6468051 0.360518 527
529 2 249.871846 51.3629354 64.9614975 0.497007 528
530 2 249.864047 51.3129178 65.2774103 0.499484 529
531 2 249.79731 51.3224617 65.6051231 0.456626 530
532 2 249.98516 51.5187647 65.9639649 0.500313 531
533 2 250.219405 51.721351 66.3255873 0.418681 532
534 2 250.33862 51.759186 66.6621733 0.506626 533
535 2 247.050474 61.8727616 67.5758834 0.19 475
536 2 247.053275 61.9461377 67.9116444 0.19 535
537 2 247.055049 62.0752962 68.256189 0.19 536
538 2 247.054418 62.0683944 68.5808825 0.19 537
539 2 247.0475 62.0331285 68.901763 0.19 538
540 2 247.024027 62.0502026 69.2304722 0.19 539
541 2 246.957916 61.8227669 69.5228135 0.19 540
542 2 246.779089 61.6744594 69.8247943 0.19 541
543 2 246.679118 61.5593088 70.1276092 0.19 542
544 2 246.554547 61.484026 70.4232144 0.19 543
545 2 246.277351 61.4970081 70.6959635 0.19 544
546 2 245.940011 61.7161497 70.9058547 0.19 545
547 2 245.581178 61.9084411 71.2000168 0.19 546
548 2 245.215673 61.9436991 71.4997866 0.19 547
549 2 244.848166 61.96518 71.792738 0.19 548
550 2 244.480635 62.1029158 72.0588233 0.19 549
551 2 244.120876 62.1799201 72.1925735 0.19 550
552 2 243.782042 62.2548767 72.3268986 0.19 551
553 2 243.497557 62.3832972 72.5947825 0.320076 552
554 2 243.360292 62.3842639 72.8940637 0.492988 553
555 2 243.230495 62.3912598 73.2122412 0.418295 554
556 2 242.975461 62.5443167 73.5550771 0.50662 555
557 2 243.312368 57.8830021 64.6902235 0 211
558 2 243.197773 57.6359702 64.9764139 0.19 557
559 2 242.961012 57.2346166 65.2412916 0.19 558
560 2 242.725838 56.8375776 65.5086566 0.19 559
561 2 242.617107 56.6166351 65.8026681 0.19 560
562 2 242.517917 56.4541337 66.1063159 0.19 561
563 2 242.321418 56.2918406 66.4120012 0.19 562
564 2 242.187991 56.062103 66.7088495 0.19 563
565 2 241.976425 55.6414712 66.9809047 0.19 564
566 2 241.834369 55.1962058 67.2505081 0.19 565
567 2 241.616877 54.8897029 67.5424415 0.19 566
568 2 241.462432 54.5204943 67.8261814 0.19 567
569 2 241.214773 54.3391434 68.1387948 0.409515 568
570 2 240.981745 54.2748731 68.4675717 0.380414 569
571 2 240.885865 54.3744523 68.8144765 0.414228 570
572 2 240.821045 54.3554853 69.1400341 0.492965 571
573 2 240.717135 54.3238272 69.4516902 0.501486 572
574 2 240.464962 54.3740193 69.7422957 0.481728 573
575 2 240.16968 54.6716405 69.9733754 0.446849 574
576 2 239.897867 54.9995531 70.3002464 0.360303 575
577 2 239.738523 55.3058612 70.6569022 0.19 576
578 2 239.531209 55.5345706 71.0176048 0.19 577
579 2 239.43634 55.5493166 71.3541845 0.443638 578
580 2 239.357091 55.5001567 71.6846144 0.19 579
581 2 239.211647 55.4736734 72.0199623 0.329807 580
582 2 239.220698 55.5705325 72.367689 0.413701 581
583 2 239.029339 55.5518384 72.7050679 0.505852 582
584 2 238.813734 55.5303672 73.0424857 0.41641 583
585 2 238.727627 55.617449 73.3901333 0.492177 584
586 2 238.692902 55.5640874 73.7203819 0.470478 585
587 2 238.675124 55.4630697 74.0448996 0.506617 586
588 0 205.665317 74.2088386 89.8565214 0.496268 102
589 0 205.315751 73.9382659 89.4666069 0.476444 588
590 0 204.960948 73.6779268 89.0913324 0.469164 589
591 0 204.596042 73.4464469 88.7570126 0.349462 590
592 0 204.209824 73.2926929 88.5322612 0.349943 591
593 0 203.83565 73.0754135 88.2185425 0.500258 592
594 0 203.457655 72.8593645 87.90728 0.360471 593
595 0 203.061375 72.71272 87.693762 0.353252 594
596 0 202.675102 72.5030932 87.3932969 0.464139 595
597 0 202.282159 72.3078119 87.1141239 0.324031 596
598 0 201.865384 72.2215406 86.9869944 0.41073 597
599 0 201.439268 72.175363 86.9163365 0.474384 598
600 0 201.009357 72.1402828 86.8634498 0.499459 599
601 0 200.578419 72.0985485 86.8076148 0.446504 600
602 0 200.149118 72.0259048 86.7253743 0.349673 601
603 0 199.726718 71.867329 86.5670544 0.19 602
604 0 199.281067 71.7622122 86.5892751 0.19 603
605 0 198.849179 71.7383476 86.4963977 0.30581 604
606 0 198.394868 71.6792841 86.5818479 0.19 605
607 0 197.946606 71.6588148 86.6132598 0.19 606
608 0 197.496677 71.6771173 86.656365 0.19 607
609 0 197.036903 71.7737401 86.7889345 0.299277 608
610 0 196.589657 71.782752 86.7927834 0.355798 609
611 0 196.150398 71.7339594 86.70596 0.289578 610
612 0 195.723077 71.5998352 86.4763112 0.418608 611
613 0 195.289286 71.5551531 86.294941 0.495802 612
614 0 194.862804 71.5796739 86.0161291 0.506605 613
615 0 194.432737 71.6149402 85.7494045 0.366853 614
616 0 193.988807 71.6152295 85.6145798 0.472453 615
617 0 193.54054 71.6088195 85.5122046 0.501077 616
618 0 193.093679 71.6179637 85.3756789 0.493464 617
619 0 192.628209 71.5750244 85.4536741 0.472383 618
620 0 192.164013 71.5749043 85.5100633 0.455523 619
621 0 191.694403 71.6497878 85.6365948 0.325981 620
622 0 191.234482 71.6133829 85.6118398 0.19 621
623 0 190.782694 71.4622776 85.4463221 0.328109 622
624 0 190.322222 71.3762086 85.3929666 0.464234 623
625 0 189.854528 71.3064474 85.433786 0.472428 624
626 0 189.399226 71.3264468 85.2949854 0.446422 625
627 0 188.963193 71.4953185 84.8748739 0.19 626
628 3 188.549982 71.9178474 84.1431382 0.19 627
629 3 188.160856 71.7963547 83.5421675 0.19 628
630 3 187.804673 71.7920477 83.0993977 0.19 629
631 3 187.570168 71.842416 82.7492494 0.19 630
632 3 187.19968 71.8941845 82.4811889 0.19 631
633 3 186.767253 71.9412208 82.4029113 0.19 632
634 3 186.308658 72.0781524 82.4736612 0.19 633
635 3 185.848957 72.1842696 82.4320801 0.19 634
636 3 185.397132 72.4139714 82.2744128 0.19 635
637 3 184.938016 72.531741 82.1900309 0.19 636
638 3 184.481243 72.7049479 82.1332872 0.19 637
639 3 184.029297 72.7447949 82.0566199 0.19 638
640 3 183.598537 72.7412626 81.9234472 0.19 639
641 3 183.226679 72.741983 81.6414212 0.19 640
642 3 182.986881 72.6971443 81.3088519 0.19 641
643 3 183.085216 72.5130234 80.9730157 0.19 642
644 3 183.139708 72.2644685 80.623167 0.19 643
645 3 188.118221 72.7913809 83.8254905 0.19 628
646 3 188.093596 72.6869862 84.1701271 0.19 645
647 3 188.505388 72.1140882 84.8688182 0.19 646
648 3 188.549982 71.9178474 84.1431382 0.19 647
649 3 188.044103 71.1809707 84.5724667 0.19 648
650 3 187.553754 70.7684545 84.8390926 0.19 649
651 3 187.076594 70.4166151 84.8953768 0.19 650
652 3 186.606202 70.2276894 84.865052 0.19 651
653 3 186.139927 70.0606839 84.7546408 0.19 652
654 3 185.679162 69.796885 84.4913256 0.506655 653
655 3 185.749051 69.5875341 84.1384941 0.375945 654
656 3 185.874296 69.4775021 83.812152 0.19 655
657 3 185.688453 69.200644 83.4953901 0.19 656
658 3 185.462614 68.8415218 83.2826298 0.19 657
659 3 185.450921 68.5096199 83.027345 0.19 658
660 3 185.158004 68.1288098 82.8103528 0.19 659
661 3 184.772839 67.789322 82.4803116 0.19 660
662 3 184.375313 67.524549 82.113729 0.19 661
663 3 184.036934 67.4472419 81.7486207 0.19 662
664 3 183.877359 67.4409075 81.3953929 0.19 663
665 3 183.718536 67.397384 81.0386684 0.19 664
666 3 183.397557 67.5915515 80.6852763 0.19 665
667 3 183.036538 67.7572845 80.327383 0.19 666
668 3 182.732457 68.0217238 79.9799312 0.19 667
669 3 182.622411 68.1890795 79.6417155 0.19 668
670 3 182.576868 68.3241293 79.3074027 0.19 669
671 3 185.19444 69.6714174 84.7013566 0.506485 654
672 3 184.715612 69.5747501 84.8093827 0.458838 671
673 3 184.233934 69.4633237 84.9603813 0.377294 672
674 3 183.758929 69.3832089 84.992814 0.450056 673
675 3 183.286388 69.30964 84.9768698 0.465415 674
676 3 182.814693 69.2254434 84.9348465 0.440402 675
677 3 182.343067 69.1037649 84.8631541 0.358174 676
678 3 181.870892 68.8809756 84.7287318 0.19 677
679 3 181.389326 68.7101428 84.8148485 0.19 678
680 3 180.909909 68.5856388 84.8957167 0.19 679
681 3 180.425984 68.4452297 85.0914306 0.19 680
682 3 179.946439 68.3153072 85.2855259 0.19 681
683 3 179.484612 68.2339819 85.3585082 0.19 682
684 3 179.051053 68.1843759 85.4221021 0.33899 683
685 3 178.684555 68.1818184 85.5788971 0.294801 684
686 3 178.490594 68.2888812 86.0255674 0.506638 685
687 3 177.732242 68.0201667 85.5903569 0.19 686
688 3 177.136966 67.8297421 85.5349598 0.19 687
689 3 176.603153 67.7005909 85.487936 0.506644 688
690 3 176.200963 67.3073636 85.1127283 0.19 689
691 3 175.871402 66.9128166 84.7818875 0.19 690
692 3 175.765949 66.5179701 84.581227 0.19 691
693 3 175.808218 66.1615051 84.3345126 0.19 692
694 3 176.049873 65.8147739 84.1718322 0.19 693
695 3 176.28414 65.4939407 83.9171022 0.19 694
696 3 176.753855 65.2055596 83.6910638 0.19 695
697 3 177.477341 65.0223982 83.2554569 0.19 696
698 3 177.059601 65.0856002 82.8755368 0.19 697
699 3 176.686736 65.1793009 82.5010584 0.19 698
700 3 176.448724 65.3645422 82.1414735 0.19 699
701 3 176.541783 65.3615237 81.7972852 0.19 700
702 3 176.588436 65.4242797 81.4541216 0.19 701
703 3 176.617355 65.5120423 81.1119706 0.19 702
704 3 176.639404 65.609354 80.7708261 0.19 703
705 3 176.658786 65.7106437 80.4307173 0.19 704
706 3 176.677467 65.8146093 80.0917712 0.19 705
707 3 176.697276 65.9229222 79.7542425 0.19 706
708 3 176.721544 66.0417731 79.4188744 0.19 707
709 3 176.758799 66.1881702 79.0875861 0.19 708
710 3 176.830869 66.4068969 78.7654273 0.19 709
711 3 176.994657 66.8151063 78.4657399 0.19 710
712 3 177.369724 67.2881149 78.2012154 0.19 711
713 3 177.805018 67.6965611 77.9760197 0.19 712
714 3 178.212041 67.848171 77.8304817 0.19 713
715 3 178.516495 67.8251552 77.5758862 0.19 714
716 3 178.550852 67.8624751 77.2685554 0.19 715
717 3 178.333312 67.8961058 76.9296227 0.19 716
718 3 177.931108 64.7335459 83.4591503 0.19 697
719 3 178.402266 64.6200949 83.5059528 0.19 718
720 3 178.879004 64.4964419 83.4054629 0.19 719
721 3 179.359742 64.4927908 83.3926308 0.19 720
722 3 179.84155 64.5333184 83.4176238 0.19 721
723 3 180.322955 64.5866342 83.468832 0.19 722
724 3 180.802401 64.6344321 83.5610584 0.19 723
725 3 181.276675 64.6532797 83.7503374 0.19 724
726 3 181.755432 64.6948666 83.8429164 0.19 725
727 3 182.235248 64.7306154 83.895039 0.19 726
728 3 182.714258 64.7269535 83.9227048 0.19 727
729 3 183.19036 64.6118794 83.9176861 0.19 728
730 3 183.672719 64.6266203 83.8671201 0.19 729
731 3 184.16219 64.7180615 83.6860201 0.19 730
732 3 184.010659 64.3665709 83.3460456 0.19 731
733 3 183.702465 63.9824784 83.0398086 0.19 732
734 3 183.408826 63.5711939 82.8657854 0.19 733
735 3 183.335007 63.2167203 82.7106958 0.19 734
736 3 183.423832 62.9917546 82.4459507 0.19 735
737 3 183.765064 62.996453 82.1745658 0.19 736
738 3 184.200659 63.0636909 81.9311877 0.19 737
739 3 184.666813 63.0896555 81.7768149 0.19 738
740 3 185.146447 63.0313921 81.5230106 0.19 739
741 3 185.635089 63.0863804 81.245755 0.19 740
742 3 184.630308 64.9694894 83.9627845 0.19 731
743 3 185.090537 65.0860084 84.1078888 0.19 742
744 3 185.525478 65.1210236 84.2310531 0.19 743
745 3 185.909806 65.1498755 84.0738806 0.19 744
746 3 186.134261 65.0374219 83.7921325 0.19 745
747 3 186.415992 64.9879661 83.4790405 0.19 746
748 3 186.543786 64.7889016 83.1324586 0.19 747
749 3 186.638866 64.5584838 82.7776856 0.19 748
750 3 186.790885 64.3846922 82.4298134 0.19 749
751 3 186.670063 64.351048 82.0747985 0.19 750
752 3 186.617285 64.3848423 81.7295225 0.19 751
753 3 174.741257 72.4852645 79.9133242 0 697
754 3 175.200162 72.6416644 79.6175375 0.19 753
755 3 175.634263 72.7949066 79.3208701 0.444605 754
756 3 175.99185 72.938578 79.0181574 0.19 755
757 3 176.144055 73.0566494 78.6965293 0.19 756
758 3 176.227114 73.166112 78.3692149 0.19 757
759 3 172.289052 70.9156598 81.0176989 0 753
760 3 172.091567 70.5436915 80.7489924 0.19 759
761 3 171.710715 70.1334491 80.5786061 0.19 760
762 3 171.266234 69.772002 80.3993856 0.19 761
763 3 170.816996 69.5966976 80.094295 0.19 762
764 3 170.410409 69.8293011 79.7650249 0.19 763
765 3 170.070648 70.2201315 79.4494981 0.19 764
766 3 169.890229 70.673752 79.2007065 0.19 765
767 3 169.649105 71.0995353 79.0950317 0.19 766
768 3 169.545697 71.5349688 79.0517809 0.19 767
769 3 176.11897 67.5734545 85.6754582 0.262598 689
770 3 175.642838 67.4926029 85.7346515 0.453363 769
771 3 175.170385 67.445053 85.7631338 0.427201 770
772 3 174.700791 67.4510355 85.8277749 0.414376 771
773 3 174.23623 67.5844436 86.0316366 0.506615 772
774 3 173.747202 67.2327177 85.9679386 0.377403 773
775 3 173.268333 67.0316606 85.9027974 0.467785 774
776 3 172.79139 66.8484865 85.8086518 0.19 775
777 3 172.308519 66.5675736 85.628888 0.451356 776
778 3 171.821689 66.3053091 85.6017478 0.449523 777
779 3 171.314177 65.86663 85.7369973 0.506644 778
780 3 170.975732 65.9204812 85.3650838 0.4185 779
781 3 170.749856 65.9872861 85.0155858 0.494231 780
782 3 170.391734 66.0254019 84.6956367 0.495874 781
783 3 169.995193 66.031271 84.4775442 0.411271 782
784 3 169.633556 66.0766634 84.1794426 0.390598 783
785 3 169.3971 66.1634273 83.8946054 0.19 784
786 3 169.032766 66.270074 83.692758 0.19 785
787 3 168.630661 66.4591978 83.7621623 0.19 786
788 3 168.16978 66.4213496 83.4176456 0.19 787
789 3 167.69957 66.299525 83.1193597 0.19 788
790 3 167.250605 66.3671505 82.9788629 0.19 789
791 3 166.795921 66.3083307 82.8700999 0.19 790
792 3 166.34678 66.1226786 82.7189718 0.19 791
793 3 165.968436 66.1269525 82.4286702 0.19 792
794 3 165.738456 66.2725799 82.0971163 0.19 793
795 3 165.417937 66.5960181 81.7463106 0.19 794
796 3 165.558697 66.8782042 81.4399807 0.19 795
797 3 165.833798 67.3329948 81.181765 0.19 796
798 3 165.997873 67.8072062 81.0137807 0.19 797
799 3 166.167236 68.3291586 80.7504208 0.19 798
800 3 165.994274 68.8148273 80.4276282 0.19 799
801 3 165.727339 69.2488871 80.095536 0.19 800
802 3 165.52363 69.5601072 79.7969095 0.19 801
803 3 165.182737 69.9523713 79.586076 0.19 802
804 3 164.794279 70.3094977 79.628586 0.19 803
805 3 164.389597 70.6925684 79.6378112 0.19 804
806 3 164.980564 66.7530423 81.9453695 0.19 795
807 3 164.528512 66.7849948 82.0048896 0.19 806
808 3 164.0722 66.7760424 82.0180092 0.19 807
809 3 163.328319 66.7853113 81.6873128 0.19 808
810 3 162.760381 66.7946493 81.4492048 0.19 809
811 3 162.262239 66.7479736 81.455885 0.19 810
812 3 161.794032 66.7553724 81.3905171 0.19 811
813 3 161.34399 66.8687945 81.2202621 0.19 812
814 3 160.9223 67.1328277 81.1647538 0.19 813
815 3 160.508098 67.4019027 81.1843594 0.19 814
816 3 160.086158 67.5326452 81.3155779 0.19 815
817 3 159.678544 67.807766 81.3633176 0.19 816
818 3 159.271983 68.0873467 81.3922467 0.19 817
819 3 158.853193 68.2332522 81.4493122 0.19 818
820 3 158.44871 68.4257867 81.6234639 0.19 819
821 3 158.035032 68.5517245 81.7482633 0.19 820
822 3 157.639722 68.7692686 81.9800712 0.19 821
823 3 157.68427 69.4203537 82.2520102 0.19 822
824 3 157.659446 69.9283512 82.4129899 0.19 823
825 3 157.491531 70.3437851 82.6146903 0.19 824
826 3 157.393729 70.7715004 82.7233212 0.19 825
827 3 157.220191 71.1804249 82.83948 0.19 826
828 3 157.178613 71.6672404 82.7457155 0.19 827
829 3 157.187507 72.1389942 82.7010284 0.19 828
830 3 157.211147 72.6056993 82.6553188 0.19 829
831 3 157.229737 73.0712181 82.5583171 0.19 830
832 3 157.219448 73.5370291 82.3094998 0.19 831
833 3 157.136304 73.8837632 82.0155293 0.19 832
834 3 156.905857 74.3386109 81.740812 0.19 833
835 3 156.699656 74.7975423 81.5958081 0.19 834
836 3 156.703416 75.2778269 81.4628385 0.19 835
837 3 156.882018 75.7915765 81.2060524 0.19 836
838 3 156.957123 76.2401024 80.8908301 0.19 837
839 3 156.978514 76.4849688 80.552555 0.19 838
840 3 156.979343 76.6530013 80.2059216 0.19 839
841 3 156.972806 76.7949325 79.8568244 0.19 840
842 3 157.095682 68.4454992 82.5170082 0.19 822
843 3 156.867624 68.0927703 82.9369445 0.19 842
844 3 156.774469 67.9275867 83.3154153 0.19 843
845 3 156.718037 67.899785 83.6735711 0.19 844
846 3 156.637812 68.0968392 84.0116037 0.19 845
847 3 156.396824 68.3794694 84.2949739 0.19 846
848 3 156.132052 68.7210894 84.4690725 0.19 847
849 3 155.958928 69.0355487 84.7305472 0.19 848
850 3 155.650598 69.3000263 84.970387 0.19 849
851 3 155.277584 69.4658294 85.0939453 0.19 850
852 3 154.897753 69.7218198 85.2610101 0.19 851
853 3 154.508887 70.0075759 85.3058428 0.19 852
854 3 154.102549 70.1728337 85.3014255 0.19 853
855 3 153.701667 70.4018942 85.2804919 0.19 854
856 3 153.285011 70.4842393 85.2505223 0.19 855
857 3 152.863733 70.5186031 85.2178938 0.19 856
858 3 163.599479 66.4406718 82.5575055 0.19 808
859 3 163.124062 66.0430985 82.9575026 0.19 858
860 3 162.688241 65.7954916 83.3129557 0.19 859
861 3 162.318305 65.610865 83.6551629 0.19 860
862 3 162.103212 65.4639007 84.0016729 0.19 861
863 3 161.833221 65.3195935 84.3418407 0.19 862
864 3 161.695425 65.191839 84.6907902 0.19 863
865 3 160.303067 64.840005 83.8566523 0 864
866 3 159.838952 64.5802594 84.1276882 0.19 865
867 3 159.361725 64.2152244 84.3451 0.19 866
868 3 158.899102 63.9738216 84.4278138 0.19 867
869 3 158.429979 63.6507329 84.4918732 0.19 868
870 3 157.984666 63.4006344 84.6602616 0.19 869
871 3 157.556096 63.1144786 84.7802494 0.19 870
872 3 157.210593 62.9775778 85.0326636 0.19 871
873 3 157.035044 62.9880178 85.3506064 0.19 872
874 3 156.793511 62.8228684 85.6700918 0.251272 873
875 3 156.674873 62.4512749 85.9906207 0.19 874
876 3 156.614654 62.043929 86.3086206 0.19 875
877 3 156.604853 61.7315214 86.620828 0.19 876
878 3 156.631115 61.3027424 86.8872303 0.19 877
879 3 156.769097 60.8614262 87.0555233 0.19 878
880 3 156.782625 60.3727291 87.2930275 0.19 879
881 3 156.732688 59.8758487 87.5220088 0.19 880
882 3 156.613788 59.3973693 87.6586757 0.19 881
883 3 156.358614 58.8871854 87.8774551 0.19 882
884 3 156.177876 58.3780564 88.1226958 0.19 883
885 3 155.926404 57.8751511 88.3319572 0.19 884
886 3 155.807572 57.4081585 88.4445481 0.19 885
887 3 155.74602 56.9323807 88.6139064 0.19 886
888 3 155.706232 56.4782449 88.7060707 0.19 887
889 3 155.689426 56.0129955 88.8549217 0.19 888
890 3 155.699191 55.5734244 88.9085418 0.19 889
891 3 155.782323 55.1395779 88.9634531 0.19 890
892 3 156.036727 54.7759329 88.7760156 0.19 891
893 3 156.34994 54.4365506 88.5084369 0.19 892
894 3 168.951213 66.873591 84.0116751 0.19 787
895 3 169.095482 67.3056512 84.09937 0.19 894
896 3 169.16652 67.7451894 84.091961 0.19 895
897 3 169.179419 68.0810754 84.3180708 0.19 896
898 3 169.123345 68.3155184 84.6281934 0.19 897
899 3 168.919179 68.3491569 84.956054 0.19 898
900 3 168.83992 68.3854409 85.3075048 0.19 899
901 3 168.821505 68.5704027 85.6748007 0.19 900
902 3 168.820686 68.7556159 86.0459961 0.19 901
903 3 168.81248 68.7929964 86.4126401 0.19 902
904 3 170.942874 65.7127969 86.0687797 0.506488 779
905 3 170.689716 65.5812581 86.4118289 0.409776 904
906 3 170.320671 65.4493857 86.7505808 0.467146 905
907 3 169.954415 65.3617131 87.1003719 0.415282 906
908 3 169.710457 65.4066368 87.4865748 0.30732 907
909 3 169.320915 65.2979507 87.909542 0.320057 908
910 3 168.879646 65.102733 88.4661692 0.19 909
911 3 169.104489 65.0736757 88.8030088 0.19 910
912 3 169.107791 65.0584394 89.0780825 0.19 911
913 3 168.908427 65.1495898 89.2036885 0.19 912
914 3 168.739779 65.17137 88.95096 0.19 913
915 3 168.879646 65.102733 88.4661692 0.19 914
916 3 167.866067 65.1600019 88.6466622 0.205142 915
917 3 167.196374 65.1370975 88.723358 0.359553 916
918 3 166.653626 65.07074 88.80636 0.368001 917
919 3 166.150312 64.9549654 89.0123943 0.506649 918
920 3 165.673887 64.6784994 89.1492435 0.435409 919
921 3 165.22526 64.6256615 89.4849482 0.459141 920
922 3 164.770418 64.467968 89.9985011 0.506586 921
923 3 164.627973 63.777137 89.8587757 0.221749 922
924 3 164.439149 63.270848 89.6398283 0.19 923
925 3 164.058581 62.7770736 89.5169197 0.19 924
926 3 163.605598 62.2917881 89.4354482 0.19 925
927 3 163.126725 61.8161792 89.3842614 0.19 926
928 3 162.641607 61.357758 89.3842393 0.19 927
929 3 162.161477 61.0342001 89.1530168 0.19 928
930 3 161.700935 60.9000125 88.8919576 0.19 929
931 3 161.244707 60.767352 88.7322906 0.19 930
932 3 160.779147 60.5451066 88.5508032 0.19 931
933 3 160.334293 60.386022 88.5945922 0.19 932
934 3 159.901829 60.2645274 88.5902463 0.19 933
935 3 159.486466 60.0954065 88.570234 0.19 934
936 3 159.108426 59.7447307 88.550895 0.19 935
937 3 158.874041 59.3232898 88.5886254 0.19 936
938 3 158.599509 58.8379385 88.7605149 0.19 937
939 3 158.481204 58.3509984 88.9654584 0.19 938
940 3 158.435014 57.8872649 89.1013886 0.19 939
941 3 158.459685 57.4066165 89.3467343 0.19 940
942 3 158.609873 56.9363448 89.6422427 0.19 941
943 3 158.632649 56.481879 89.942686 0.19 942
944 3 158.573143 56.0897616 90.2467388 0.19 943
945 3 158.390282 55.8657475 90.5583781 0.19 944
946 3 158.307182 55.6899229 90.8832308 0.19 945
947 3 158.218381 55.4625623 91.2015687 0.19 946
948 3 158.046703 55.4480095 91.5347943 0.19 947
949 3 157.986585 55.3150613 91.8643788 0.19 948
950 3 157.986428 55.4195492 92.2251653 0.19 949
951 3 163.806226 64.6014954 90.2700056 0.331474 922
952 3 163.179834 64.6970599 90.5240696 0.19 951
953 3 162.657277 64.564004 90.6561437 0.19 952
954 3 162.203789 64.551958 90.8643598 0.19 953
955 3 161.756271 64.361834 90.9979348 0.19 954
956 3 161.352622 64.281311 91.2582673 0.19 955
957 3 161.022548 64.3706304 91.5800824 0.368629 956
958 3 160.817044 64.4260402 91.9259201 0.417552 957
959 3 160.526152 64.6006269 92.2790223 0.50658 958
960 3 160.858937 64.1116532 92.6385275 0.19 959
961 3 161.137724 63.6252696 92.9903354 0.19 960
962 3 161.249714 63.1376513 93.325145 0.19 961
963 3 161.343289 62.6787854 93.657524 0.19 962
964 3 161.545592 62.3032837 94.0035527 0.19 963
965 3 161.65991 62.1076582 94.3578304 0.19 964
966 3 161.788154 61.9847816 94.7192468 0.19 965
967 3 162.045939 61.9005009 95.0941096 0.448836 966
968 3 162.248744 61.8217716 95.4639684 0.19 967
969 3 162.58624 61.7587805 95.8451972 0.47927 968
970 3 162.953559 61.6995656 96.227729 0.19 969
971 3 163.275069 61.6353267 96.6044111 0.19 970
972 3 163.429319 61.551977 96.9639441 0.19 971
973 3 163.557707 61.4560801 97.3172898 0.19 972
974 3 163.77574 61.3420675 97.6705741 0.19 973
975 3 163.859013 61.1477985 97.9944203 0.442919 974
976 3 163.878277 60.7708703 98.2690769 0.429141 975
977 3 163.87204 60.3385093 98.4765708 0.342141 976
978 3 163.851093 59.920469 98.535738 0.462867 977
979 3 163.824971 59.5095403 98.5576829 0.463211 978
980 3 163.797809 59.1054796 98.6161332 0.478705 979
981 3 163.77233 58.7146363 98.8213269 0.485027 980
982 3 163.735684 58.4444165 99.0944283 0.410576 981
983 3 163.634437 58.1132555 99.3732535 0.298863 982
984 3 163.806116 57.9178613 99.697406 0.19 983
985 3 163.112769 57.3915014 99.9894275 0.501435 984
986 3 162.575721 56.9879821 100.047207 0.19 985
987 3 162.109132 56.7348691 100.027631 0.19 986
988 3 161.698002 56.8087678 100.01073 0.19 987
989 3 161.32961 56.903614 99.9637385 0.19 988
990 3 161.032462 56.7356857 99.8225114 0.19 989
991 3 160.958866 56.5639658 99.546009 0.19 990
992 3 161.079856 56.5298999 99.2471238 0.19 991
993 3 161.111376 56.4868596 98.9156365 0.19 992
994 3 161.10356 56.3045382 98.5529682 0.19 993
995 3 164.264336 58.1700627 100.01264 0.319651 984
996 3 164.710107 58.3260116 100.218015 0.409563 995
997 3 165.161132 58.5098884 100.481136 0.307891 996
998 3 165.598748 58.5554502 100.649645 0.357838 997
999 3 166.031659 58.4741949 100.856973 0.19 998
1000 3 166.450383 58.2442794 100.952278 0.19 999
1001 3 160.132084 64.7450826 92.5918052 0.342589 959
1002 3 159.721692 64.7413294 92.8568227 0.365617 1001
1003 3 159.30276 64.7182195 93.0131421 0.19 1002
1004 3 158.880643 64.6859596 93.2549446 0.19 1003
1005 3 158.446737 64.7401234 93.4997551 0.296433 1004
1006 3 157.932297 64.6366363 93.6313278 0.219369 1005
1007 3 157.243124 64.3031164 93.818353 0.19 1006
1008 3 156.534078 64.0611476 93.45179 0.19 1007
1009 3 156.007994 63.9523926 93.1997015 0.19 1008
1010 3 155.555185 63.8877713 92.8509478 0.19 1009
1011 3 155.154916 63.7286595 92.4587162 0.19 1010
1012 3 154.886921 63.6634339 92.0719571 0.19 1011
1013 3 154.49921 63.5343182 91.6641687 0.19 1012
1014 3 154.085738 63.5609759 91.2663967 0.19 1013
1015 3 153.668034 63.6943274 90.8805847 0.19 1014
1016 3 153.263573 63.9902131 90.5202131 0.19 1015
1017 3 152.853601 64.2362739 90.1907973 0.19 1016
1018 3 152.462668 64.593896 89.9635465 0.19 1017
1019 3 152.083685 64.9020293 89.9810978 0.19 1018
1020 3 151.69186 65.1436258 89.9124819 0.19 1019
1021 3 151.27831 65.0345897 90.062743 0.19 1020
1022 3 150.882578 65.0028292 90.2898637 0.19 1021
1023 3 150.45733 64.6876844 90.4694555 0.19 1022
1024 3 150.022884 64.3051482 90.4877838 0.19 1023
1025 3 149.607516 63.9017843 90.4328579 0.19 1024
1026 3 149.257754 63.5006295 90.3195168 0.19 1025
1027 3 149.084749 63.124151 90.1040464 0.19 1026
1028 3 148.985859 62.7279897 89.9601087 0.19 1027
1029 3 148.912057 62.3433662 89.7767041 0.19 1028
1030 3 148.858743 61.9189876 89.7574294 0.19 1029
1031 3 148.801621 61.5501848 89.563922 0.19 1030
1032 3 148.751437 61.2012448 89.3892803 0.19 1031
1033 3 148.705819 60.9492419 89.0931143 0.19 1032
1034 3 148.685869 60.876477 88.762998 0.19 1033
1035 3 148.689837 60.8180952 88.4176153 0.19 1034
1036 3 148.739469 60.6224254 88.0602588 0.19 1035
1037 3 148.948667 60.4276577 87.7136456 0.19 1036
1038 3 149.17771 60.376656 87.3773525 0.19 1037
1039 3 149.257256 60.3257212 87.029224 0.19 1038
1040 3 149.281084 60.1282388 86.6680621 0.19 1039
1041 3 149.333992 59.9202045 86.3091658 0.19 1040
1042 3 149.529267 59.827818 85.9686592 0.19 1041
1043 3 149.661043 59.6627211 85.6193004 0.19 1042
1044 3 149.920856 59.5939194 85.2855737 0.19 1043
1045 3 150.165906 59.4541315 84.9467567 0.19 1044
1046 3 150.282693 59.4337025 84.6054402 0.19 1045
1047 3 151.259741 71.5056933 84.7441923 0 1046
1048 3 151.252703 71.6224859 84.3893873 0.19 1047
1049 3 151.245384 71.7394424 84.0354192 0.19 1048
1050 3 151.237714 71.8565221 83.6822267 0.19 1049
1051 3 151.229626 71.9736815 83.3297468 0.19 1050
1052 3 151.221056 72.0908829 82.977898 0.19 1051
1053 3 151.211938 72.208079 82.6266255 0.19 1052
1054 3 151.202209 72.3252277 82.2758568 0.19 1053
1055 3 157.454089 65.1657638 94.2429912 0.19 1007
1056 3 157.31171 65.695476 94.572278 0.262989 1055
1057 3 157.032249 66.1190769 94.7764421 0.19 1056
1058 3 156.705868 66.4589542 95.0637201 0.439061 1057
1059 3 156.359921 66.7504796 95.3611043 0.395494 1058
1060 3 155.999411 66.9796688 95.6055522 0.19 1059
1061 3 155.611174 67.0688211 95.680775 0.19 1060
1062 3 155.215059 67.124777 95.7007624 0.19 1061
1063 3 154.823448 67.2197534 95.7244134 0.19 1062
1064 3 154.453565 67.4639104 95.8144965 0.19 1063
1065 3 154.096291 67.6862866 96.0670612 0.370937 1064
1066 3 153.733457 67.7936921 96.3724618 0.393974 1065
1067 3 153.387091 68.0066818 96.7065428 0.19 1066
1068 3 152.819029 68.6294471 96.5601548 0.19 1067
1069 3 152.386403 69.0311803 96.2755078 0.19 1068
1070 3 152.079187 69.509751 95.9770349 0.19 1069
1071 3 151.962863 70.0027771 95.7480981 0.19 1070
1072 3 151.895051 70.453745 95.7088776 0.19 1071
1073 3 151.756661 70.8703456 95.7955037 0.19 1072
1074 3 151.727816 71.3393692 95.7275941 0.19 1073
1075 3 151.725315 71.8869974 95.4094536 0.19 1074
1076 3 151.721066 72.5027915 94.876418 0.19 1075
1077 3 151.778145 72.46776 94.4966953 0.19 1076
1078 3 151.922757 72.2816692 94.122524 0.19 1077
1079 3 151.978144 72.0917212 93.748989 0.19 1078
1080 3 152.07539 72.0463524 93.4058518 0.19 1079
1081 3 152.338051 71.9865111 93.134228 0.19 1080
1082 3 152.697544 72.1877357 93.0258045 0.19 1081
1083 3 151.389746 73.1566145 94.7664085 0.19 1076
1084 3 151.02235 73.5643908 94.5395339 0.19 1083
1085 3 150.677418 74.0176493 94.3894817 0.19 1084
1086 3 150.352714 74.516978 94.1786984 0.19 1085
1087 3 150.09739 74.989168 94.0953133 0.19 1086
1088 3 149.995599 75.4526774 94.0650191 0.19 1087
1089 3 149.622238 76.026032 93.669587 0.50658 1088
1090 3 150.02487 76.6080639 93.3282692 0.19 1089
1091 3 150.04895 76.8823093 92.947988 0.19 1090
1092 3 150.132234 77.3096019 92.5774408 0.19 1091
1093 3 150.345268 77.7380181 92.2149883 0.19 1092
1094 3 150.498683 78.0059963 91.842857 0.19 1093
1095 3 150.779783 78.2587733 91.4784535 0.19 1094
1096 3 151.108426 78.616363 91.1213534 0.19 1095
1097 3 151.405115 78.8397279 90.7586341 0.19 1096
1098 3 151.597277 79.0152054 90.3893398 0.19 1097
1099 3 151.90324 79.1961804 90.0289355 0.19 1098
1100 3 152.253486 79.4272373 89.6746023 0.19 1099
1101 3 152.617654 79.8023572 89.3270454 0.19 1100
1102 3 152.937982 80.0931604 88.975868 0.19 1101
1103 3 153.147081 80.4507262 88.6210025 0.19 1102
1104 3 153.435262 80.646394 88.2682828 0.19 1103
1105 3 153.699207 80.7355533 87.9128692 0.19 1104
1106 3 153.807211 80.6665787 87.54503 0.19 1105
1107 3 153.911797 80.7174437 87.1818616 0.19 1106
1108 3 154.12873 80.8203642 86.8291284 0.19 1107
1109 3 154.272532 80.9389208 86.4734912 0.19 1108
1110 3 154.495882 81.0737386 86.1251082 0.19 1109
1111 3 154.615935 81.2199115 85.771623 0.19 1110
1112 3 154.759528 81.4059134 85.4220762 0.19 1111
1113 3 154.661155 81.6769085 85.060463 0.19 1112
1114 3 154.612948 81.7450694 84.6993261 0.19 1113
1115 3 154.602966 82.0270939 84.347776 0.19 1114
1116 3 154.595586 82.2252111 83.9962446 0.19 1115
1117 3 149.716189 76.9264313 93.676722 0.470654 1090
1118 3 149.405695 77.2326994 93.989071 0.359597 1117
1119 3 149.080215 77.5076696 94.1882422 0.19 1118
1120 3 148.707544 77.7036777 94.0824076 0.19 1119
1121 3 148.480347 78.2555682 93.7061745 0.19 1120
1122 3 148.396345 78.7913359 93.3384713 0.19 1121
1123 3 148.362967 79.2766893 92.9715916 0.19 1122
1124 3 148.339633 79.627483 92.598282 0.19 1123
1125 3 148.342636 80.0729907 92.2328692 0.19 1124
1126 3 148.367544 80.4907585 91.8678567 0.19 1125
1127 3 148.432312 80.732339 91.4940694 0.19 1126
1128 3 148.639164 80.9203342 91.1218901 0.19 1127
1129 3 148.486975 77.8462837 94.456892 0.290517 1120
1130 3 148.337683 77.8099392 94.8117142 0.19 1129
1131 3 148.069098 77.6830761 95.11284 0.19 1130
1132 3 147.750886 77.4660777 95.2967368 0.19 1131
1133 3 147.495533 77.3873356 95.599268 0.19 1132
1134 3 147.384921 77.487269 95.9614159 0.19 1133
1135 3 147.214466 77.5451985 96.3313506 0.19 1134
1136 3 147.149908 77.7385329 96.720825 0.19 1135
1137 3 147.032206 77.9437291 97.1076809 0.19 1136
1138 3 147.026297 78.0486216 97.4926356 0.19 1137
1139 3 147.086237 78.2813264 97.8851309 0.19 1138
1140 3 147.178243 78.5631209 98.2718419 0.19 1139
1141 3 147.300765 78.8667998 98.6364804 0.19 1140
1142 3 147.482933 79.189302 98.9441184 0.19 1141
1143 3 147.814 79.5495886 99.1061535 0.19 1142
1144 3 148.192344 79.8800061 99.2289066 0.19 1143
1145 3 148.563662 80.0789811 99.3795829 0.19 1144
1146 3 148.919947 80.3419719 99.6838808 0.19 1145
1147 3 149.144618 80.624046 100.02896 0.19 1146
1148 3 149.871032 75.7452187 94.4542895 0.310148 1088
1149 3 149.925124 75.9980972 94.8504104 0.19 1148
1150 3 150.122456 76.1333953 95.2362386 0.19 1149
1151 3 150.236419 76.4060577 95.5803983 0.19 1150
1152 3 150.291698 76.7595153 95.8151657 0.19 1151
1153 3 150.29158 77.0947562 96.1509687 0.19 1152
1154 3 150.529616 77.4264028 96.5375411 0.19 1153
1155 3 153.212267 68.2723146 97.2217903 0.19 1067
1156 3 153.171387 68.5891731 97.5224119 0.19 1155
1157 3 153.171117 68.843205 97.875534 0.19 1156
1158 3 153.137091 68.9621636 98.2359284 0.19 1157
1159 3 153.013586 69.1716482 98.6005928 0.19 1158
1160 3 152.999195 69.3626375 98.9747657 0.19 1159
1161 3 153.003272 69.4017925 99.3394639 0.19 1160
1162 3 153.008461 69.4366854 99.7019081 0.19 1161
1163 3 152.999898 69.6106239 100.069865 0.19 1162
1164 3 152.894611 69.7757546 100.426581 0.19 1163
1165 3 152.90315 69.7818193 100.779132 0.19 1164
1166 3 153.013767 69.7453314 101.13303 0.19 1165
1167 3 153.31802 69.7404657 101.497725 0.19 1166
1168 3 153.711109 69.8668485 101.865449 0.19 1167
1169 3 154.120423 69.9254528 102.204279 0.19 1168
1170 3 154.547325 70.0768788 102.489922 0.19 1169
1171 3 154.953541 70.1449096 102.619231 0.19 1170
1172 3 155.353324 70.1860255 102.696419 0.19 1171
1173 3 155.562191 70.1650716 102.371868 0.19 1172
1174 3 155.602887 69.9978433 102.026161 0.19 1173
1175 3 155.587635 69.8357645 101.674605 0.19 1174
1176 3 155.571621 69.8364733 101.329888 0.19 1175
1177 3 155.554851 69.8914803 100.985609 0.19 1176
1178 3 155.762284 70.089287 103.051138 0.19 1172
1179 3 156.228703 70.4218599 103.429224 0.19 1178
1180 3 156.663823 70.9057076 103.365617 0.19 1179
1181 3 157.082322 71.4308246 103.186623 0.19 1180
1182 3 157.465749 71.9599955 102.995026 0.19 1181
1183 3 157.76056 72.454284 102.887094 0.345472 1182
1184 3 157.825099 72.8338537 103.047888 0.297905 1183
1185 3 157.64943 73.1557935 103.290411 0.19 1184
1186 3 157.378448 73.4435239 103.528769 0.19 1185
1187 3 157.058594 73.687319 103.673553 0.19 1186
1188 3 156.684613 73.8343804 103.54173 0.19 1187
1189 3 156.292798 73.9311382 103.34574 0.19 1188
1190 3 155.901809 73.9716342 103.2371 0.19 1189
1191 3 155.978795 69.9308304 103.639141 0.19 1179
1192 3 155.915539 69.5053161 103.782639 0.19 1191
1193 3 156.033247 69.1444654 104.032336 0.19 1192
1194 3 156.097462 69.0044386 104.320211 0.19 1193
1195 3 156.101761 68.6315408 104.583464 0.19 1194
1196 3 156.094234 68.1854318 104.796678 0.19 1195
1197 3 156.111592 67.749364 104.888481 0.19 1196
1198 3 156.227545 67.3061183 104.984731 0.19 1197
1199 3 156.204251 66.9201379 104.875791 0.19 1198
1200 3 156.083651 66.5139593 104.803382 0.19 1199
1201 3 155.79813 66.0966628 104.732305 0.19 1200
1202 3 156.588617 64.0898896 94.2824488 0.297165 1007
1203 3 156.08422 63.8987421 94.5672111 0.19 1202
1204 3 155.619629 63.6488958 94.6390081 0.19 1203
1205 3 155.186475 63.5250456 94.6554173 0.19 1204
1206 3 154.76421 63.4204102 94.6743547 0.19 1205
1207 3 154.343616 63.2471715 94.7557013 0.19 1206
1208 3 153.896684 62.9384682 94.6638728 0.19 1207
1209 3 153.45488 62.5262428 94.7512994 0.19 1208
1210 3 152.987741 62.1483039 94.4877321 0.19 1209
1211 3 152.533804 61.732094 94.4051596 0.19 1210
1212 3 152.075073 61.3744874 94.1565688 0.19 1211
1213 3 151.635512 61.0559758 93.936851 0.19 1212
1214 3 151.259752 60.7970097 93.9669213 0.19 1213
1215 3 150.961896 60.4333845 93.9633504 0.19 1214
1216 3 150.903586 60.024208 94.0097667 0.19 1215
1217 3 150.658073 59.5663098 94.1630225 0.19 1216
1218 3 150.956092 59.2028517 93.9731038 0.19 1217
1219 3 151.208436 58.7982219 93.9537623 0.19 1218
1220 3 151.269328 58.4316479 93.752474 0.19 1219
1221 3 151.266847 58.0676052 93.5652328 0.19 1220
1222 3 151.240226 57.7558062 93.2556472 0.394946 1221
1223 3 151.229883 57.5189699 92.9084009 0.311441 1222
1224 3 151.292326 57.4566754 92.5683695 0.19 1223
1225 3 151.515986 57.4281071 92.2384021 0.422553 1224
1226 3 151.733378 57.3122561 91.8962908 0.19 1225
1227 3 151.810099 57.3170625 91.5542372 0.19 1226
1228 3 151.847757 57.3687308 91.2132688 0.19 1227
1229 3 151.908537 57.4398893 90.8758524 0.19 1228
1230 3 152.077322 57.5221568 90.5480912 0.19 1229
1231 3 152.12842 57.6037611 90.2102978 0.19 1230
1232 3 152.135797 57.6856754 89.8686579 0.19 1231
1233 3 152.129175 57.7683507 89.5256966 0.19 1232
1234 3 150.669843 59.4903602 94.5104508 0.19 1217
1235 3 150.668212 59.4229482 94.8572296 0.19 1234
1236 3 150.626465 59.3806809 95.2030506 0.19 1235
1237 3 150.478185 59.4053422 95.5473607 0.19 1236
1238 3 150.463976 59.6151722 95.9264615 0.19 1237
1239 3 150.500019 59.8932374 96.3192577 0.19 1238
1240 3 150.552717 60.1928567 96.7170236 0.19 1239
1241 3 153.46208 62.8491492 95.1497421 0.19 1209
1242 3 153.409339 63.1691331 95.542679 0.19 1241
1243 3 153.178129 63.4831608 95.9182008 0.444591 1242
1244 3 152.88156 63.7954399 96.2873802 0.19 1243
1245 3 152.565027 64.1076576 96.6545317 0.19 1244
1246 3 152.147835 64.2020799 96.3811391 0.19 1245
1247 3 151.742921 64.3066268 96.2307576 0.19 1246
1248 3 151.352704 64.5327303 96.0932571 0.19 1247
1249 3 150.943451 64.6947217 95.8237557 0.19 1248
1250 3 150.534855 64.8624417 95.5526537 0.19 1249
1251 3 150.148465 65.1096589 95.4101118 0.19 1250
1252 3 149.750525 65.2620952 95.2501802 0.19 1251
1253 3 149.345406 65.4696217 94.9523529 0.19 1252
1254 3 148.95643 65.8393904 94.620767 0.19 1253
1255 3 148.943917 65.4668835 94.3882698 0.19 1254
1256 3 149.000505 65.0497244 94.3273193 0.19 1255
1257 3 148.833792 64.6026657 94.3769455 0.19 1256
1258 3 148.705361 64.1908041 94.3035922 0.19 1257
1259 3 148.539653 63.8233087 94.0774798 0.19 1258
1260 3 148.250054 63.4597719 93.8762453 0.19 1259
1261 3 148.002745 63.1504416 93.579139 0.19 1260
1262 3 147.629439 62.9145557 93.2905058 0.19 1261
1263 3 147.238786 62.8364597 93.1571574 0.19 1262
1264 3 146.843057 62.8270724 93.0807088 0.19 1263
1265 3 146.448019 62.8634616 93.0193727 0.19 1264
1266 3 146.05894 62.9662591 92.9457009 0.19 1265
1267 3 145.685902 63.2206164 92.8188112 0.19 1266
1268 3 145.323757 63.3412288 92.8598926 0.19 1267
1269 3 144.979991 63.5215162 92.7860768 0.19 1268
1270 3 144.647882 63.4926379 92.5163812 0.19 1269
1271 3 144.469949 63.5271434 92.20487 0.19 1270
1272 3 148.662379 66.2162873 94.8223265 0.19 1254
1273 3 148.393955 66.6370947 94.8585087 0.19 1272
1274 3 148.222858 67.0862895 94.7643477 0.19 1273
1275 3 147.949833 67.4839704 94.7774465 0.19 1274
1276 3 147.64033 67.7853487 94.9142757 0.19 1275
1277 3 147.290279 67.9502644 94.944152 0.19 1276
1278 3 146.939809 68.1280455 94.9336986 0.19 1277
1279 3 146.62822 68.479342 94.9084534 0.19 1278
1280 3 146.371815 68.9066277 94.8433658 0.19 1279
1281 3 146.239037 69.3865531 94.6727884 0.19 1280
1282 3 146.066862 69.8611721 94.5637792 0.19 1281
1283 3 146.005866 70.3510562 94.4075779 0.19 1282
1284 3 145.965813 70.8034719 94.3893515 0.19 1283
1285 3 145.846954 71.2335152 94.4607276 0.19 1284
1286 3 145.817454 71.7238083 94.3174029 0.19 1285
1287 3 145.819943 72.2181892 94.1590058 0.19 1286
1288 3 145.831157 72.6612537 94.1730549 0.19 1287
1289 3 145.803904 73.0549453 94.34441 0.19 1288
1290 3 145.618323 73.4636716 94.4376491 0.19 1289
1291 3 145.407198 73.8401523 94.5415153 0.19 1290
1292 3 145.24049 74.2188279 94.3762623 0.19 1291
1293 3 144.92915 74.4265286 94.1219303 0.19 1292
1294 3 144.571908 74.5431487 93.9234941 0.19 1293
1295 3 144.219665 74.5581652 93.9771967 0.19 1294
1296 3 143.856849 74.5825308 93.9816885 0.19 1295
1297 3 143.492638 74.6226228 93.9613494 0.19 1296
1298 3 143.134896 74.6991021 93.9148429 0.19 1297
1299 3 142.798494 74.8673462 93.8139588 0.19 1298
1300 3 142.520058 75.2724375 93.5756513 0.19 1299
1301 3 142.370938 75.7554857 93.3079225 0.19 1300
1302 3 142.179619 76.2595485 93.0727347 0.19 1301
1303 3 142.109483 76.7267978 92.9743177 0.19 1302
1304 3 152.489148 64.0146222 97.000784 0.19 1245
1305 3 152.315519 63.9221031 97.3364298 0.19 1304
1306 3 152.254415 63.8396066 97.6825693 0.46208 1305
1307 3 152.222861 63.7790017 98.0325754 0.430893 1306
1308 3 152.16825 63.7745337 98.3855549 0.19 1307
1309 3 151.967424 63.5066399 98.6918773 0.408559 1308
1310 3 151.852118 63.2213446 99.0015947 0.19 1309
1311 3 151.736873 63.1378849 99.3342144 0.19 1310
1312 3 151.489517 63.2686837 99.6798516 0.19 1311
1313 3 151.200573 63.4396933 100.025045 0.19 1312
1314 3 150.9157 63.5159896 100.357181 0.19 1313
1315 3 150.734503 63.6762227 100.707531 0.19 1314
1316 3 150.807153 63.7725632 101.07171 0.19 1315
1317 3 150.79267 63.999469 101.441456 0.19 1316
1318 3 150.610994 64.2759466 101.798994 0.19 1317
1319 3 150.411912 64.5724074 102.153765 0.19 1318
1320 3 150.32436 64.877188 102.514646 0.19 1319
1321 3 150.191785 65.1871486 102.862867 0.499362 1320
1322 3 150.20588 65.502729 103.205903 0.468986 1321
1323 3 150.309891 65.8318612 103.512823 0.297251 1322
1324 3 150.536874 66.19677 103.719709 0.19 1323
1325 3 150.660964 66.5506592 103.951985 0.19 1324
1326 3 150.735479 66.9397153 104.076004 0.19 1325
1327 3 150.773435 67.3376679 104.171755 0.19 1326
1328 3 150.75086 67.7260437 104.292052 0.19 1327
1329 3 150.582755 68.0757535 104.515414 0.19 1328
1330 3 165.039409 65.362966 90.2983931 0.19 922
1331 3 165.438846 65.9448475 90.4452765 0.19 1330
1332 3 165.87596 66.3002868 90.5284197 0.19 1331
1333 3 166.341318 66.7279324 90.5980798 0.19 1332
1334 3 166.541909 66.4161772 90.2594443 0.19 1333
1335 3 166.529583 66.0668224 89.9379036 0.19 1334
1336 3 166.325146 65.6634208 89.701282 0.19 1335
1337 3 166.221206 65.3022198 89.3721707 0.19 1336
1338 3 166.150312 64.9549654 89.0123943 0.506649 1337
1339 3 165.938685 66.9054525 90.9354163 0.19 1333
1340 3 165.547734 66.9870862 91.2538716 0.19 1339
1341 3 165.230294 67.2186068 91.5379512 0.19 1340
1342 3 165.072019 67.5538587 91.7145908 0.19 1341
1343 3 164.868371 67.8875207 91.9386254 0.31049 1342
1344 3 164.816095 68.2749528 92.0781846 0.19 1343
1345 3 164.81678 68.6623343 92.2533462 0.19 1344
1346 3 164.830555 69.1049741 92.2516707 0.19 1345
1347 3 164.822024 69.4933956 92.4243117 0.19 1346
1348 3 164.743578 69.8835352 92.558419 0.19 1347
1349 3 164.474148 70.2227256 92.7735717 0.40517 1348
1350 3 164.142032 70.5710649 92.9323744 0.505503 1349
1351 3 163.807336 70.8835003 93.212698 0.506661 1350
1352 3 163.527548 71.1892117 93.5426525 0.506661 1351
1353 3 163.411016 71.5087962 93.8993887 0.506609 1352
1354 3 163.0231 71.9968301 93.5984719 0.19 1353
1355 3 162.6357 72.4607502 93.3888429 0.19 1354
1356 3 162.250924 72.8411656 93.4593799 0.19 1355
1357 3 161.858552 73.0203672 93.0579676 0.19 1356
1358 3 161.504988 73.3043339 92.6618712 0.19 1357
1359 3 161.225745 73.4416071 92.2782681 0.19 1358
1360 3 161.172758 73.4856795 91.935896 0.19 1359
1361 3 160.910333 73.782357 91.6426722 0.19 1360
1362 3 160.565491 74.0882945 91.510835 0.19 1361
1363 3 160.180413 74.2841635 91.4380776 0.19 1362
1364 3 159.75149 74.2576565 91.0029346 0.19 1363
1365 3 159.49964 74.3546543 90.6063861 0.19 1364
1366 3 159.425302 74.4576909 90.2279715 0.19 1365
1367 3 159.458548 74.5476705 89.8669561 0.19 1366
1368 3 159.636719 74.5928 89.5389977 0.19 1367
1369 3 159.751622 74.9511682 89.258274 0.19 1368
1370 3 159.881719 75.3948038 89.1148394 0.19 1369
1371 3 160.120752 75.9020454 88.9623986 0.19 1370
1372 3 160.247636 76.3609826 88.9827737 0.19 1371
1373 3 160.356034 76.7631599 89.1937456 0.19 1372
1374 3 160.519158 77.1659375 89.4291983 0.19 1373
1375 3 160.864088 77.6270499 89.5458054 0.19 1374
1376 3 161.277108 78.110102 89.6184016 0.19 1375
1377 3 161.712813 78.6004475 89.6770941 0.19 1376
1378 3 159.137548 74.8522646 91.2913321 0.19 1364
1379 3 158.677311 75.2987763 91.5523033 0.19 1378
1380 3 158.28205 75.723872 91.6957944 0.19 1379
1381 3 157.936163 76.1089009 91.8952792 0.19 1380
1382 3 157.660081 76.5166502 91.9958764 0.19 1381
1383 3 157.554728 76.9067796 92.1259495 0.19 1382
1384 3 157.477667 77.1988838 92.4082878 0.19 1383
1385 3 157.29969 77.3398891 92.7311164 0.19 1384
1386 3 157.238122 77.6164645 93.0631823 0.19 1385
1387 3 157.173803 77.9609048 93.3395483 0.19 1386
1388 3 156.983407 78.3743566 93.4384411 0.19 1387
1389 3 156.8478 78.8187621 93.4794389 0.19 1388
1390 3 156.568817 79.3958825 93.1016491 0.19 1389
1391 3 156.405897 79.6853562 92.740512 0.19 1390
1392 3 156.104618 80.1355671 92.4090942 0.19 1391
1393 3 155.762669 80.6161017 92.1837684 0.19 1392
1394 3 155.411905 81.1555201 91.8546539 0.19 1393
1395 3 155.100402 81.7150675 91.4960601 0.19 1394
1396 3 154.914816 82.2794947 91.1493135 0.19 1395
1397 3 154.663147 82.8172807 90.835501 0.19 1396
1398 3 154.489195 83.2976446 90.6328998 0.19 1397
1399 3 154.586852 83.7614185 90.3396595 0.19 1398
1400 3 154.644641 84.0526734 89.9955097 0.19 1399
1401 3 154.743004 84.3408391 89.6399726 0.19 1400
1402 3 155.000463 84.7947761 89.2998842 0.19 1401
1403 3 156.912021 79.9189889 93.7738785 0.19 1390
1404 3 157.06991 80.2594545 94.2785111 0.19 1403
1405 3 157.136313 80.4179197 94.7131092 0.19 1404
1406 3 157.148541 80.6849473 95.1231168 0.19 1405
1407 3 157.052831 80.9894734 95.512866 0.19 1406
1408 3 157.085238 81.3217446 95.890213 0.19 1407
1409 3 157.205383 81.6805851 96.2248899 0.19 1408
1410 3 157.459088 82.0935756 96.4448918 0.19 1409
1411 3 157.664238 82.4805157 96.7254321 0.19 1410
1412 3 157.951572 82.8979979 96.9413101 0.19 1411
1413 3 158.173913 83.2680408 97.2635618 0.19 1412
1414 3 158.477854 83.6326479 97.6099573 0.19 1413
1415 3 158.692233 84.0062752 97.9074739 0.19 1414
1416 3 158.951336 84.4417497 98.05582 0.19 1415
1417 3 159.076981 84.8816327 98.1619357 0.19 1416
1418 3 159.155286 85.2980912 98.3052686 0.19 1417
1419 3 159.225444 85.6393601 98.6006811 0.19 1418
1420 3 159.273069 85.9330361 98.9457889 0.19 1419
1421 3 159.258014 86.1637121 99.2911022 0.19 1420
1422 3 159.075317 86.257201 99.590853 0.19 1421
1423 3 158.890304 86.4924163 99.7985927 0.19 1422
1424 3 158.864257 86.6734484 100.106829 0.19 1423
1425 3 158.875234 86.6834367 100.436966 0.19 1424
1426 3 162.33821 73.1925014 93.807107 0.19 1356
1427 3 162.466738 73.5600019 94.1183724 0.19 1426
1428 3 162.716723 73.9761507 94.320971 0.19 1427
1429 3 162.868598 74.3625225 94.5801525 0.19 1428
1430 3 163.025668 74.7702448 94.7733215 0.19 1429
1431 3 163.3028 75.151897 95.0865909 0.19 1430
1432 3 163.501523 75.5131497 95.4235766 0.19 1431
1433 3 163.770371 75.8805585 95.7416535 0.19 1432
1434 3 163.900714 76.2469954 95.953761 0.19 1433
1435 3 163.981718 76.5236812 96.2654825 0.19 1434
1436 3 164.042066 76.6536612 96.6109398 0.19 1435
1437 3 164.130381 76.8894591 96.9663801 0.19 1436
1438 3 164.279591 77.1342002 97.3124266 0.19 1437
1439 3 164.581971 77.30089 97.6216026 0.19 1438
1440 3 164.901532 77.6398185 97.8173445 0.19 1439
1441 3 165.090791 77.9951748 98.0658116 0.19 1440
1442 3 165.28038 78.3924004 98.2466643 0.19 1441
1443 3 165.6168 78.7747341 98.5314913 0.19 1442
1444 3 165.247151 79.2230727 98.4306304 0.19 1443
1445 3 164.887207 79.709379 98.2400454 0.19 1444
1446 3 164.577045 80.1734428 98.1374096 0.19 1445
1447 3 164.387562 80.6553267 98.0285927 0.19 1446
1448 3 164.088918 81.1787075 97.7903643 0.19 1447
1449 3 163.673501 81.6084719 97.4570645 0.19 1448
1450 3 163.25064 81.9042178 97.1584354 0.19 1449
1451 3 162.844814 82.2531694 96.9856978 0.19 1450
1452 3 162.435058 82.5620725 96.7703551 0.19 1451
1453 3 162.026248 82.5557323 96.6702485 0.252783 1452
1454 3 161.626729 82.250031 96.606997 0.19 1453
1455 3 161.284604 81.8348884 96.5583917 0.19 1454
1456 3 161.104758 81.3916015 96.5162001 0.19 1455
1457 3 160.941482 80.9483862 96.4561246 0.19 1456
1458 3 160.667171 80.5324996 96.3342206 0.19 1457
1459 3 160.457639 80.2224448 96.0654155 0.19 1458
1460 3 160.579954 80.0690312 95.7964861 0.19 1459
1461 3 160.769141 79.7624631 95.6149143 0.19 1460
1462 3 160.835464 79.4402251 95.3285001 0.19 1461
1463 3 163.89896 81.4927433 98.1400717 0.19 1448
1464 3 163.878023 81.8203477 98.4801997 0.19 1463
1465 3 163.938698 82.1617426 98.7717653 0.19 1464
1466 3 164.072764 82.5338499 98.9292291 0.19 1465
1467 3 164.374211 82.8485466 99.0911898 0.19 1466
1468 3 164.687746 82.9325049 99.3811287 0.19 1467
1469 3 164.878193 82.9800791 99.7152836 0.19 1468
1470 3 165.105836 83.1764738 100.074557 0.19 1469
1471 3 165.110046 83.3699159 100.431397 0.19 1470
1472 3 165.237659 83.4694259 100.788748 0.19 1471
1473 3 165.169212 83.6831574 101.144137 0.19 1472
1474 3 165.175234 83.9434671 101.502732 0.19 1473
1475 3 166.07816 78.9957554 98.8256886 0.19 1443
1476 3 166.517051 79.0713396 99.0259484 0.19 1475
1477 3 166.948475 79.0375963 99.3108397 0.19 1476
1478 3 167.362773 78.9440827 99.5911739 0.19 1477
1479 3 167.734116 78.7777582 99.7768635 0.19 1478
1480 3 168.054641 78.7727708 100.042025 0.19 1479
1481 3 168.20687 78.9976972 100.283601 0.19 1480
1482 3 168.283412 79.3541561 100.390093 0.19 1481
1483 3 168.315986 79.7548277 100.457446 0.19 1482
1484 3 168.293337 80.1565417 100.540876 0.19 1483
1485 3 168.14976 80.5167997 100.710555 0.19 1484
1486 3 168.100231 80.9194346 100.803342 0.19 1485
1487 3 163.417713 71.5085763 94.2738888 0.405056 1353
1488 3 163.429796 71.6227052 94.649809 0.19 1487
1489 3 163.412997 71.6333906 95.020389 0.19 1488
1490 3 163.347743 71.6655295 95.3850458 0.19 1489
1491 3 163.165902 71.8651956 95.7383605 0.19 1490
1492 3 163.064154 72.1465446 96.0813656 0.19 1491
1493 3 162.889917 72.459829 96.3775649 0.19 1492
1494 3 162.841224 72.8310234 96.5715486 0.19 1493
1495 3 162.823158 73.1837997 96.847461 0.19 1494
1496 3 162.76334 73.5391223 97.1044953 0.19 1495
1497 3 162.968071 73.9622363 97.2489004 0.19 1496
1498 3 173.89979 67.8730614 86.3507178 0.382326 773
1499 3 173.6873 68.1896932 86.6459126 0.19 1498
1500 3 173.375664 68.5227622 86.8298109 0.19 1499
1501 3 173.088616 68.8348698 87.1015717 0.19 1500
1502 3 172.989967 69.1734829 87.3888951 0.19 1501
1503 3 172.96708 69.5477144 87.5961225 0.19 1502
1504 3 172.965682 69.8946422 87.9087167 0.19 1503
1505 3 172.971621 70.2322936 88.2565332 0.19 1504
1506 3 172.70025 70.6228959 88.2705458 0.19 1505
1507 3 172.584973 71.0292647 88.3164283 0.19 1506
1508 3 172.479847 71.4203847 88.4201563 0.19 1507
1509 3 172.265696 71.8593635 88.3032737 0.19 1508
1510 3 172.136881 72.2986721 88.2319804 0.19 1509
1511 3 171.93482 72.7404647 88.1162744 0.19 1510
1512 3 171.879442 73.2455421 87.8632673 0.19 1511
1513 3 171.871868 73.7716279 87.5648437 0.19 1512
1514 3 171.920579 74.3793487 87.2255937 0.19 1513
1515 3 171.951051 74.6099745 86.8728647 0.19 1514
1516 3 171.982782 74.5851671 86.5130451 0.19 1515
1517 3 172.060617 74.6092009 86.1632266 0.19 1516
1518 3 172.249584 74.5980116 85.8317019 0.19 1517
1519 3 172.27454 74.3827039 85.4996992 0.19 1518
1520 3 172.170203 74.0784814 85.2108236 0.19 1519
1521 3 171.841546 73.7117254 85.0519102 0.19 1520
1522 3 171.437864 73.405727 84.9275551 0.19 1521
1523 3 171.036268 73.3473877 84.7751646 0.19 1522
1524 3 170.69019 73.5332037 84.4843299 0.19 1523
1525 3 170.467336 73.6538986 84.1444502 0.19 1524
1526 3 170.132704 73.7228307 83.770947 0.19 1525
1527 3 169.794184 73.7523403 83.3878284 0.19 1526
1528 3 169.557041 73.7139323 83.009122 0.19 1527
1529 3 169.201542 73.9060579 82.62658 0.19 1528
1530 3 168.790057 74.0191692 82.2364189 0.19 1529
1531 3 168.358539 74.1067861 81.8440096 0.19 1530
1532 3 171.544988 73.99911 88.1179378 0.19 1513
1533 3 171.340877 74.2873305 88.5263529 0.19 1532
1534 3 171.038344 74.5959585 88.8192722 0.19 1533
1535 3 170.763738 74.9570489 88.9531098 0.19 1534
1536 3 170.658215 75.3423009 89.0887739 0.19 1535
1537 3 170.587186 75.6953701 89.3476543 0.19 1536
1538 3 170.460266 76.0394022 89.6113351 0.19 1537
1539 3 170.572826 76.4365528 89.809294 0.19 1538
1540 3 170.566373 76.7940717 90.0834008 0.19 1539
1541 3 170.414154 77.1401869 90.3311664 0.19 1540
1542 3 170.38261 77.5371397 90.467312 0.19 1541
1543 3 170.411682 77.9381669 90.6154525 0.19 1542
1544 3 170.503403 78.3001024 90.9109612 0.19 1543
1545 3 170.726377 78.6534702 91.2733222 0.19 1544
1546 3 170.841123 78.9785204 91.6450111 0.19 1545
1547 3 170.938193 79.2703563 92.021908 0.19 1546
1548 3 171.08865 79.4907637 92.4052034 0.19 1547
1549 3 171.41564 79.5308112 92.8023618 0.19 1548
1550 3 171.808426 79.5040361 93.2042619 0.19 1549
1551 3 172.22287 79.4559168 93.607221 0.19 1550
1552 3 172.506864 79.1474033 93.3017873 0.19 1551
1553 3 172.668556 78.8157958 93.0214066 0.19 1552
1554 3 172.894677 78.4568147 92.8601066 0.19 1553
1555 3 173.000634 78.1047328 92.626189 0.19 1554
1556 3 173.115755 77.7335757 92.4606958 0.19 1555
1557 3 173.377111 77.2993617 92.5733452 0.19 1556
1558 3 172.527925 79.8768692 93.7839625 0.19 1551
1559 3 172.676625 80.236401 94.0802063 0.19 1558
1560 3 172.790084 80.5670035 94.4179183 0.19 1559
1561 3 172.951935 80.8719892 94.7610353 0.19 1560
1562 3 173.292574 81.1291732 95.0796971 0.19 1561
1563 3 173.688229 81.2302093 95.2768723 0.19 1562
1564 3 174.102653 81.2377166 95.506117 0.19 1563
1565 3 174.514509 81.2315464 95.5963172 0.19 1564
1566 3 174.905411 81.1663954 95.5941076 0.19 1565
1567 3 175.236246 80.9385912 95.4529933 0.19 1566
1568 3 175.435405 80.6057799 95.3573376 0.19 1567
1569 3 175.727764 80.2673171 95.2262983 0.19 1568
1570 3 175.999213 79.8686128 95.2544351 0.19 1569
1571 3 176.114138 79.5061614 95.0843258 0.19 1570
1572 3 176.211821 79.1395027 94.9168137 0.19 1571
1573 3 176.412244 78.7250363 94.9557454 0.19 1572
1574 3 176.508808 78.3387945 94.8548003 0.19 1573
1575 3 176.618913 77.9163462 94.8847035 0.19 1574
1576 3 176.877009 77.4628592 95.0908651 0.19 1575
1577 3 168.805127 68.7072802 97.0978163 0 1551
1578 3 168.342718 68.3984928 97.0529939 0.19 1577
1579 3 167.89829 68.2763775 97.0084635 0.19 1578
1580 3 167.465823 68.2791192 96.9468383 0.19 1579
1581 3 167.050514 68.4692402 96.8330073 0.19 1580
1582 3 166.631521 68.6625426 96.5595703 0.19 1581
1583 3 166.226093 69.0034534 96.2368419 0.19 1582
1584 3 173.354591 70.0590567 88.6476341 0.19 1505
1585 3 173.709066 70.1949068 89.0500182 0.19 1584
1586 3 173.918632 70.3851806 89.443566 0.19 1585
1587 3 174.181417 70.4932408 89.8378862 0.19 1586
1588 3 174.320243 70.673357 90.2255318 0.19 1587
1589 3 174.462663 70.7795839 90.6101726 0.19 1588
1590 3 174.767147 71.0254874 91.0136368 0.19 1589
1591 3 174.823673 71.6994325 91.1405368 0.19 1590
1592 3 174.882217 72.182452 91.3526205 0.19 1591
1593 3 174.989317 72.6336908 91.4802293 0.19 1592
1594 3 175.224844 73.0731199 91.6316014 0.19 1593
1595 3 175.348407 73.4537692 91.8975659 0.19 1594
1596 3 174.336818 70.5374779 91.5548466 0.19 1590
1597 3 173.992167 70.2700142 91.9720622 0.19 1596
1598 3 173.85908 70.12661 92.3559116 0.19 1597
1599 3 173.819599 70.0720762 92.7266077 0.19 1598
1600 3 173.848506 70.1594799 93.0919145 0.19 1599
1601 3 173.956825 70.1495925 93.4349975 0.19 1600
1602 3 174.265767 70.1401501 93.7374856 0.19 1601
1603 3 174.646036 70.1666197 93.9061472 0.19 1602
1604 3 178.444211 67.5822436 86.3249788 0.19 686
1605 3 178.409631 67.130703 86.619739 0.19 1604
1606 3 178.393067 67.0183061 86.8749359 0.19 1605
1607 3 178.398805 67.2391805 86.9893058 0.19 1606
1608 3 178.433369 67.6910329 86.6938296 0.19 1607
1609 3 178.490594 68.2888812 86.0255674 0.506638 1608
1610 3 177.95266 68.4334624 86.5660277 0.270309 1609
1611 3 177.840366 68.6356295 86.9859548 0.19 1610
1612 3 178.039838 68.7746292 87.3204464 0.19 1611
1613 3 178.282738 68.6037041 87.4798997 0.19 1612
1614 3 178.383491 68.4223638 87.2530183 0.19 1613
1615 3 178.440714 68.3703204 86.7993355 0.19 1614
1616 3 178.490594 68.2888812 86.0255674 0.506638 1615
1617 3 187.812426 72.9018499 84.7432676 0.19 646
1618 3 187.75583 72.7705336 85.1721357 0.19 1617
1619 3 187.89621 72.6712585 85.5672602 0.19 1618
1620 3 187.9345 72.568601 85.9359485 0.19 1619
1621 3 187.934486 72.4647199 86.2953849 0.19 1620
1622 3 187.921652 72.3604173 86.6523841 0.19 1621
1623 3 204.056114 70.4315398 86.5879897 0 102
1624 3 204.147691 70.507978 86.241051 0.19 1623
1625 3 204.27669 70.544243 85.8958446 0.19 1624
1626 3 204.520237 70.4605968 85.5517901 0.19 1625
1627 3 204.648338 70.4292662 85.2069633 0.19 1626
1628 3 204.739325 70.3036476 84.8564619 0.19 1627
1629 3 204.841687 70.2341303 84.5188818 0.19 1628
1630 3 205.011731 70.0377257 84.1922911 0.19 1629
1631 3 204.951863 69.7757139 83.8821101 0.19 1630
1632 3 204.997069 69.4857517 83.6732751 0.19 1631
1633 3 205.200624 69.2698653 83.3889362 0.331246 1632
1634 3 205.302861 69.1712451 83.0731537 0.475347 1633
1635 3 205.367318 68.9805907 82.7374711 0.506593 1634
1636 3 212.230152 66.5181936 80.6869958 0 1635
1637 3 212.650397 66.2580945 80.4438757 0.19 1636
1638 3 213.063709 66.0079104 80.2778007 0.19 1637
1639 3 213.483684 65.8966698 80.0312855 0.19 1638
1640 3 213.902296 65.6922364 79.7476156 0.19 1639
1641 3 214.31862 65.4635793 79.4626798 0.19 1640
1642 3 214.731474 65.2567979 79.2104552 0.19 1641
1643 3 215.138304 65.1413018 79.0570553 0.19 1642
1644 3 215.545884 64.9876707 78.8301175 0.19 1643
1645 3 215.948713 64.9192783 78.6215977 0.19 1644
1646 3 216.336539 64.7471042 78.5130524 0.19 1645
1647 3 216.701975 64.6828323 78.4070519 0.19 1646
1648 3 217.013892 64.6474458 78.180931 0.19 1647
1649 3 217.175239 64.4829654 77.8998958 0.19 1648
1650 3 224.825231 60.54958 74.9542523 0 1649
1651 3 225.215898 60.2988437 74.7101669 0.19 1650
1652 3 225.581902 60.0739618 74.5606978 0.19 1651
1653 3 225.872221 59.9270035 74.6984334 0.19 1652
1654 3 225.981399 59.7961689 74.9439319 0.19 1653
1655 3 226.022251 59.6709219 75.2296256 0.19 1654
1656 3 226.040006 59.5470979 75.528424 0.19 1655
1657 2 258.035299 45.6328219 48.2846194 0.19 -1
1658 2 258.118336 45.5750595 48.5786877 0.19 1657
1659 2 258.297596 45.5581813 48.8756689 0.19 1658
1660 2 258.349963 45.6722029 49.1923974 0.19 1659
1661 2 258.362009 45.6506955 49.4936152 0.19 1660
1662 2 258.358871 45.5771001 49.7888699 0.19 1661
1663 2 258.350433 45.4849238 50.0819912 0.19 1662
1664 3 165.085759 63.7076319 82.3278528 0.19 -1
1665 3 164.856076 63.2182509 82.3724403 0.19 1664
1666 3 164.451985 62.6837492 82.4839704 0.19 1665
1667 3 164.004768 62.1793523 82.4806126 0.19 1666
1668 3 163.593045 61.6993389 82.4184546 0.19 1667
1669 3 163.330452 61.2604797 82.2953659 0.19 1668
1670 3 163.005882 60.7577344 82.3637668 0.19 1669
1671 3 162.826259 60.2913985 82.4025146 0.19 1670
1672 3 162.669107 59.8356989 82.4767154 0.19 1671
1673 3 162.433912 59.3755107 82.6867879 0.19 1672
1674 3 162.410781 59.0477657 82.9573263 0.19 1673
1675 3 162.580968 58.6303214 83.2121505 0.19 1674
1676 3 162.710719 58.1978093 83.3536775 0.19 1675
1677 3 162.982729 57.754829 83.553139 0.19 1676
1678 3 163.261676 57.3463871 83.658938 0.19 1677
1679 3 163.410015 56.9454167 83.7702866 0.19 1678
1680 3 163.623963 56.5846222 84.0279275 0.19 1679
1681 3 163.702577 56.3842993 84.3386401 0.19 1680
1682 3 163.729922 56.2454128 84.6698426 0.19 1681
1683 3 163.738588 56.1300315 85.0090041 0.19 1682
1684 3 163.741726 56.0230264 85.3510827 0.19 1683
1685 3 144.794062 71.4595137 84.7795963 0.19 -1
1686 3 144.845727 71.8641285 84.9221603 0.19 1685
1687 3 144.893419 72.2288317 85.1894984 0.19 1686
1688 3 144.917121 72.5825685 85.4868385 0.19 1687
1689 3 144.873361 72.942676 85.7484366 0.19 1688
1690 3 144.6518 73.332259 85.8720529 0.19 1689
1691 3 144.362015 73.6793082 85.9695526 0.19 1690
1692 3 144.042676 73.8706529 86.1231445 0.19 1691
1693 3 143.73717 74.1932218 86.1423093 0.19 1692
1694 3 143.480107 74.4000476 86.3714758 0.19 1693
1695 3 143.319339 74.3494722 86.6701966 0.19 1694
1696 3 143.130059 74.5425812 87.0138547 0.427313 1695
1697 3 143.024583 74.8220794 87.3756744 0.401937 1696
1698 3 142.823392 75.1353307 87.7457469 0.506648 1697
1699 3 142.893297 80.0581185 90.653307 0 1698
1700 3 142.716483 80.2580198 91.045276 0.19 1699
1701 3 142.664956 80.3297687 91.4251313 0.19 1700
1702 3 142.652939 80.4552727 91.8105206 0.19 1701
1703 3 142.594613 80.4408538 92.1838966 0.19 1702
1704 3 142.394179 80.3842871 92.5531253 0.19 1703
1705 3 146.529578 72.6406865 85.2137759 0 1685
1706 3 146.917564 72.7029228 85.0109526 0.19 1705
1707 3 147.312513 72.724123 84.9425099 0.19 1706
1708 3 147.711483 72.7306349 84.9264189 0.19 1707
1709 3 148.113419 72.7326326 84.9312203 0.19 1708
1710 3 148.517841 72.7341649 84.9442731 0.19 1709
1711 3 147.722812 83.6356571 90.9188068 0.19 -1
1712 3 147.81416 83.9605319 91.3220537 0.19 1711
1713 3 147.920087 84.2881462 91.7145672 0.19 1712
1714 3 148.065724 84.6264272 92.0698253 0.19 1713
1715 3 148.31388 84.9958291 92.3220961 0.19 1714
1716 3 148.487641 85.3025139 92.6777174 0.19 1715
1717 3 148.67683 85.5336777 93.068633 0.19 1716
1718 3 148.602642 85.5734925 93.4521754 0.19 1717
1719 3 155.888724 90.339525 94.4753828 0.19 -1
1720 3 156.283826 90.3246463 94.6123416 0.19 1719
1721 3 156.693417 90.2418534 94.8675294 0.19 1720
1722 3 157.096829 90.1053442 95.0931534 0.19 1721
1723 3 157.464682 89.8826068 95.1128797 0.19 1722
1724 3 157.864778 89.6318298 95.3474924 0.19 1723
1725 3 158.260707 89.2114537 95.6288708 0.19 1724
1726 3 158.646627 88.7892847 95.8726695 0.19 1725
1727 3 159.003617 88.5367393 95.9572695 0.19 1726
1728 3 159.29352 88.1711431 95.9495263 0.19 1727
1729 3 159.443667 87.7716879 95.8566384 0.19 1728
1730 3 159.639382 87.4125081 95.6180336 0.19 1729
1731 3 159.753343 87.0319057 95.3881077 0.19 1730
1732 3 159.972746 86.5790868 95.3501054 0.19 1731
1733 3 160.140629 86.0566336 95.4751346 0.19 1732
1734 3 160.006135 85.5443568 95.5136048 0.19 1733
1735 3 149.600898 63.344319 95.9219177 0.19 -1
1736 3 149.307556 63.5244979 96.2760405 0.19 1735
1737 3 149.048549 63.5598168 96.6175198 0.19 1736
1738 3 148.941175 63.5756305 96.9709063 0.19 1737
1739 3 148.853122 63.6822873 97.3354093 0.19 1738
1740 3 148.61826 63.6668462 97.6708161 0.19 1739
1741 3 148.378155 63.605138 97.9990308 0.19 1740
1742 3 148.268722 63.525426 98.3366103 0.19 1741
1743 3 163.199201 66.6381273 99.8771336 0.19 -1
1744 3 163.242156 67.0489561 99.9431188 0.19 1743
1745 3 163.287062 67.4497717 100.04457 0.19 1744
1746 3 163.336048 67.8175306 100.255832 0.19 1745
1747 3 163.384649 68.1992924 100.42177 0.19 1746
1748 3 163.4371 68.5510881 100.68433 0.19 1747
