# Supplementary material for: Communication from Learned to Innate Olfactory Processing Centers Is Required for Memory Retrieval in Drosophila
Source: Neuron. 2018 Nov 7;100(3):651–668.e8. doi: 10.1016/j.neuron.2018.08.037 (PMC6226615; doi:10.1016/j.neuron.2018.08.037)
Supplement: Data S1. SWC Files Containing the EM and Light Microscopy Reconstructions of the Different Neurons Used in This Study [file mmc5.zip › Light_PD2b1_cell1_GMR_37G11_AE_01-20140618_19_B3-Aligned63xScale_c0.swc]

# SWC format file
# based on specifications at http://research.mssm.edu/cnic/swc.html
# Created by nat::write.neuron.swc
# PointNo Label X Y Z Radius Parent 
1 1 185.896583 35.8567 101.961116 0.19 -1
2 0 186.339934 35.8684149 102.078957 0.19 1
3 0 186.771916 35.8259669 102.280342 0.19 2
4 0 187.200423 35.7555408 102.43608 0.19 3
5 0 187.613921 35.9556715 102.708225 0.19 4
6 0 187.990187 36.2657142 102.999092 0.19 5
7 0 188.266829 36.6305531 103.235857 0.19 6
8 0 188.278914 37.0448432 103.297765 0.19 7
9 0 188.476215 37.5505965 103.241617 0.19 8
10 0 188.557356 38.0131259 103.243085 0.19 9
11 0 188.58707 38.4550416 103.271785 0.19 10
12 0 188.579585 38.8789365 103.325089 0.19 11
13 0 188.512498 39.2697863 103.425685 0.19 12
14 0 188.761343 39.6546746 103.66652 0.19 13
15 0 189.132182 40.0379595 103.942183 0.19 14
16 0 189.551887 40.4187198 104.187315 0.19 15
17 0 189.995512 40.7906344 104.311073 0.19 16
18 0 190.43955 41.0089875 104.391998 0.19 17
19 0 190.875083 41.2175789 104.491001 0.19 18
20 0 191.285446 41.5521747 104.685898 0.19 19
21 0 191.641434 41.9593603 104.842412 0.19 20
22 0 191.840739 42.3310551 105.074767 0.19 21
23 0 192.094212 42.7210399 105.31039 0.19 22
24 0 192.218737 43.1272879 105.463483 0.19 23
25 0 192.331731 43.511616 105.666655 0.19 24
26 0 192.554587 43.936087 105.822953 0.19 25
27 0 192.66195 44.310274 106.049729 0.19 26
28 0 192.769802 44.6850504 106.275713 0.19 27
29 0 192.991176 45.109917 106.430591 0.19 28
30 0 193.104128 45.4961459 106.630979 0.19 29
31 0 193.226615 45.9041534 106.781899 0.19 30
32 0 193.477468 46.2993599 107.013991 0.19 31
33 0 193.675378 46.6813349 107.245685 0.19 32
34 0 194.018634 47.1040529 107.414726 0.19 33
35 0 194.415387 47.480832 107.649293 0.19 34
36 0 194.83196 47.7948451 107.868814 0.19 35
37 0 195.25429 47.9681875 107.97634 0.19 36
38 0 195.678007 48.1118183 108.056954 0.19 37
39 0 196.101862 48.308577 108.16834 0.19 38
40 0 196.52272 48.3695243 108.101855 0.19 39
41 0 196.941983 48.6249161 108.063259 0.19 40
42 0 197.359475 48.8350433 107.962036 0.19 41
43 0 197.776617 49.0426678 107.940321 0.19 42
44 0 198.19144 49.4022167 107.949656 0.19 43
45 0 198.604506 49.7847254 107.941202 0.19 44
46 0 199.016356 50.088118 107.843682 0.19 45
47 0 199.426886 50.4556685 107.796501 0.19 46
48 0 199.836246 50.7762975 107.683507 0.19 47
49 0 200.243157 51.2146324 107.625624 0.19 48
50 0 200.64611 51.7362592 107.490374 0.19 49
51 0 201.042519 52.284008 107.331341 0.19 50
52 0 201.422493 52.8330317 107.17359 0.19 51
53 0 201.75888 53.3662651 107.039085 0.19 52
54 0 201.980054 53.8578015 106.969008 0.19 53
55 0 202.307282 54.3811277 106.842063 0.19 54
56 0 202.658242 54.907764 106.702258 0.19 55
57 0 202.973765 55.4200116 106.578022 0.19 56
58 0 203.159113 55.8931981 106.511845 0.19 57
59 0 203.39713 56.3926428 106.379685 0.19 58
60 0 203.51496 56.8886993 106.213998 0.19 59
61 0 203.623558 57.3735139 106.064241 0.19 60
62 0 203.822476 57.830553 105.997034 0.19 61
63 0 203.903538 58.299379 105.834902 0.19 62
64 0 203.938582 58.753219 105.632492 0.19 63
65 0 203.951715 59.1532116 105.405867 0.19 64
66 0 203.943506 59.4097231 105.148856 0.19 65
67 0 203.896748 59.685015 104.886627 0.19 66
68 0 203.749241 59.7678998 104.581538 0.19 67
69 0 203.742219 60.0529165 104.320711 0.19 68
70 0 203.848123 60.3392468 104.070492 0.19 69
71 0 203.756971 60.4180763 103.765029 0.19 70
72 0 203.757709 60.6774247 103.494267 0.19 71
73 0 203.825846 60.8948032 103.222 0.19 72
74 0 204.005978 61.1945077 102.970765 0.19 73
75 0 204.057544 61.386541 102.686779 0.19 74
76 0 204.00545 61.5716388 102.387903 0.19 75
77 0 204.159775 61.8527679 102.120656 0.19 76
78 0 204.249109 62.0252279 101.827394 0.19 77
79 0 204.32884 62.1700975 101.525631 0.19 78
80 0 204.442141 62.3401548 101.226944 0.19 79
81 0 204.663338 62.6126609 100.948449 0.19 80
82 0 204.780177 62.7786079 100.641408 0.19 81
83 0 204.866015 62.9116953 100.323434 0.19 82
84 0 204.961016 63.0518493 100.003677 0.19 83
85 0 205.111949 63.2453704 99.6919607 0.19 84
86 0 205.419795 63.5909748 99.4081139 0.19 85
87 0 205.748711 63.9538342 99.1222434 0.19 86
88 0 205.980588 64.2176869 98.8115081 0.19 87
89 0 206.290764 64.5502884 98.5095802 0.19 88
90 0 206.537001 64.8041521 98.1890216 0.19 89
91 0 206.905187 65.1350116 97.8798716 0.19 90
92 0 207.305862 65.3921935 97.5587481 0.19 91
93 0 207.678546 65.7245207 97.2391434 0.19 92
94 0 207.930763 65.9798911 96.9011528 0.19 93
95 0 208.24658 66.310693 96.5700183 0.19 94
96 0 208.471518 66.5601396 96.2236638 0.19 95
97 0 208.759618 66.8719776 95.8830908 0.19 96
98 0 208.923994 67.0668043 95.525018 0.19 97
99 0 209.055536 67.2308249 95.1620446 0.19 98
100 0 209.211762 67.4185724 94.8013882 0.19 99
101 0 209.474146 67.7074465 94.4522581 0.19 100
102 0 209.624853 67.8883143 94.0903009 0.19 101
103 0 209.738209 68.0287441 93.724361 0.19 102
104 0 209.851215 68.1549331 93.3580458 0.19 103
105 0 210.000288 68.2779194 92.993443 0.19 104
106 0 210.257873 68.4047327 92.6332777 0.19 105
107 0 210.400028 68.5337904 92.2712441 0.19 106
108 0 210.492312 68.6769751 91.9102498 0.19 107
109 0 210.550621 68.8598182 91.5528269 0.19 108
110 0 210.557297 69.147179 91.2034882 0.19 109
111 0 210.442399 69.3293837 90.8433509 0.19 110
112 0 210.421413 69.4805658 90.4850916 0.19 111
113 0 210.768441 69.3372156 90.1176462 0.19 112
114 0 210.984437 69.2988541 89.7559646 0.19 113
115 0 211.21288 69.2079943 89.3924637 0.19 114
116 0 211.207808 69.2240192 89.0317663 0.19 115
117 0 211.297867 69.2551692 88.6785547 0.19 116
118 0 211.503791 69.2137675 88.3284323 0.19 117
119 0 211.561849 69.3105677 87.9937953 0.19 118
120 0 211.464068 69.5247777 87.684367 0.19 119
121 0 211.045635 69.5707697 87.4002732 0.19 120
122 3 210.225349 69.384699 87.2137137 0.19 121
123 3 210.167805 70.41557 87.6501316 0.19 122
124 3 209.358696 71.5443921 87.7001315 0.19 123
125 3 209.048594 71.1986825 87.302274 0.19 124
126 3 208.774505 71.1674858 86.9310975 0.19 125
127 3 208.61116 71.3142469 86.5808723 0.19 126
128 3 208.334651 71.6681435 86.2417178 0.19 127
129 3 208.018455 72.0918245 85.9064912 0.19 128
130 3 207.629577 72.1525829 85.721066 0.19 129
131 3 207.20983 72.1696872 85.7122807 0.19 130
132 3 206.757356 72.1746545 85.9000376 0.19 131
133 3 206.293794 72.3049107 86.1645544 0.19 132
134 3 205.818529 72.5606439 86.5063445 0.19 133
135 3 205.341078 72.8163336 86.8497648 0.19 134
136 3 204.827298 72.7788188 86.7245085 0.19 135
137 3 204.218062 72.7173432 86.500969 0.19 136
138 3 203.320727 72.5826218 85.9836371 0.19 137
139 3 203.120954 72.4914355 86.6275059 0.19 138
140 3 202.87753 72.2691701 86.8522912 0.19 139
141 3 202.833469 72.2193814 86.588026 0.19 140
142 3 203.320727 72.5826218 85.9836371 0.19 141
143 3 202.009997 71.8073749 86.3080662 0.19 142
144 3 201.21987 71.343405 86.4524525 0.19 143
145 3 200.643365 71.2517314 86.2718171 0.19 144
146 3 200.08904 71.345352 85.9686048 0.19 145
147 3 199.433103 71.7362455 85.2773151 0.19 146
148 3 198.429916 71.6230244 85.2375154 0.19 147
149 3 197.751992 71.4620096 85.2632108 0.19 148
150 3 197.170527 71.1166154 85.4161822 0.19 149
151 3 196.8545 70.9738661 85.1073704 0.19 150
152 3 196.633791 70.6022632 84.8732639 0.19 151
153 3 196.259907 69.9177736 84.8575962 0.19 152
154 3 195.365152 68.6292247 85.07827 0.19 153
155 3 196.189618 68.5145852 85.2501484 0.19 154
156 3 196.520142 68.7023258 85.1705907 0.19 155
157 3 196.210674 68.8505661 85.0398716 0.19 156
158 3 195.365152 68.6292247 85.07827 0.19 157
159 3 195.867835 68.0567473 84.2910207 0.19 158
160 3 196.348685 67.7612928 83.8218953 0.19 159
161 3 196.82023 67.7130098 83.5333287 0.19 160
162 3 197.279204 67.7280181 83.4370173 0.19 161
163 3 197.734418 67.7910451 83.3993285 0.19 162
164 3 198.1919 67.9350507 83.3458656 0.19 163
165 3 198.661445 68.2741146 83.1865877 0.19 164
166 3 198.488402 68.5714496 83.3260312 0.19 165
167 3 198.163605 68.8753936 83.2383645 0.19 166
168 3 197.803117 69.1200172 82.8421884 0.19 167
169 3 198.246711 68.7503866 82.8475519 0.19 168
170 3 198.661445 68.2741146 83.1865877 0.19 169
171 3 199.100047 68.0030964 83.2487086 0.19 170
172 3 199.534957 67.830301 83.3677297 0.19 171
173 3 199.954259 67.5546397 83.6261622 0.19 172
174 3 200.368283 67.3764803 83.9424386 0.19 173
175 3 199.900019 67.6379721 84.2767862 0.19 174
176 3 199.425799 67.5038212 84.5822002 0.19 175
177 3 199.833318 67.4222115 84.961898 0.19 176
178 3 199.355794 66.893306 85.2398229 0.19 177
179 3 199.340055 67.4679379 85.5093467 0.19 178
180 3 199.334911 67.9338835 85.6369071 0.19 179
181 3 199.333382 68.3635785 85.7169347 0.19 180
182 3 199.375771 69.2608372 85.4330388 0.19 181
183 3 199.342749 69.9380931 85.8456344 0.19 182
184 3 199.202748 70.2340168 85.4128812 0.19 183
185 3 199.286555 70.6277118 85.280096 0.19 184
186 3 199.234393 71.0962646 85.2454444 0.19 185
187 3 199.433103 71.7362455 85.2773151 0.19 186
188 3 199.393291 72.3011335 84.7603928 0.19 187
189 3 199.675282 72.8353851 84.4211113 0.19 188
190 3 200.074282 73.3442467 84.1913474 0.19 189
191 3 200.499411 73.8072582 84.1103244 0.19 190
192 3 200.997493 73.7816683 84.1461907 0.19 191
193 3 201.548345 73.7087545 84.1824932 0.19 192
194 3 202.259512 73.4948401 84.2202797 0.19 193
195 3 202.346433 74.2436634 83.9515666 0.19 194
196 3 202.465428 74.8392751 83.6882402 0.19 195
197 3 202.686952 75.3693916 83.4674052 0.19 196
198 3 202.745157 75.8375965 83.3309262 0.19 197
199 3 202.691847 76.3163117 83.1128176 0.19 198
200 3 202.865949 76.7967326 82.9276569 0.19 199
201 3 202.994904 77.3431426 82.527271 0.19 200
202 3 203.176874 77.4402201 82.2169965 0.19 201
203 3 203.061466 77.507025 81.8819138 0.19 202
204 3 202.936159 77.5222553 81.5431774 0.19 203
205 3 203.083314 77.4146699 81.2188237 0.19 204
206 3 203.182861 77.3469974 80.8944835 0.19 205
207 3 203.303439 77.1467736 80.563107 0.19 206
208 3 203.544581 76.9039879 80.2400341 0.19 207
209 3 203.686114 76.6463557 79.9090905 0.19 208
210 3 203.853152 76.4062087 79.5852588 0.19 209
211 3 204.198176 76.2331852 79.2906862 0.19 210
212 3 204.611855 76.2243374 79.0361447 0.19 211
213 3 205.046816 76.2493706 78.8404485 0.19 212
214 3 205.480525 76.2133118 78.7804005 0.19 213
215 3 205.9107 76.0622473 78.7550924 0.19 214
216 3 206.343391 76.0179826 78.7303011 0.19 215
217 3 206.77867 76.0186146 78.6412129 0.19 216
218 3 207.204103 75.946992 78.6708681 0.19 217
219 3 207.617705 75.7154539 78.8089238 0.19 218
220 3 208.034842 75.5673325 78.875053 0.19 219
221 3 208.449724 75.3395478 78.8972317 0.19 220
222 3 208.865612 75.1785546 78.8929021 0.19 221
223 3 209.279626 74.9094867 78.8207957 0.19 222
224 3 209.697489 74.6380133 78.6061759 0.19 223
225 3 210.11397 74.3655635 78.3432862 0.19 224
226 3 210.462271 73.9177573 78.5601785 0.19 225
227 3 210.770396 73.4974103 78.6844973 0.19 226
228 3 210.947388 73.0587064 78.8440871 0.19 227
229 3 211.195365 72.6518453 78.9250584 0.19 228
230 3 211.364029 72.2442178 79.0132321 0.19 229
231 3 211.629922 71.8140854 79.2320248 0.19 230
232 3 211.878839 71.4085266 79.4978617 0.19 231
233 3 211.982791 71.1003914 79.7762626 0.19 232
234 3 212.067005 70.6865169 80.0374182 0.19 233
235 3 212.245769 70.2450148 80.2688703 0.19 234
236 3 212.326204 69.8153157 80.4024062 0.19 235
237 3 212.395517 69.3543669 80.6071185 0.19 236
238 3 212.555169 68.8950007 80.8125851 0.19 237
239 3 212.595307 68.4602633 80.9244809 0.19 238
240 3 212.562739 68.0030721 81.0892217 0.19 239
241 3 212.459223 67.5621922 81.1937116 0.19 240
242 3 212.186629 67.0854302 81.3756584 0.19 241
243 3 212.558472 66.6569209 81.6625645 0.19 242
244 3 212.931463 66.2842446 81.9315286 0.19 243
245 3 213.311308 66.0816944 82.1466786 0.19 244
246 3 213.708518 65.9438157 82.1875515 0.19 245
247 3 214.11912 65.7207783 82.0763438 0.19 246
248 3 214.523444 65.4594673 82.0294531 0.19 247
249 3 214.92857 65.279343 82.011934 0.19 248
250 3 215.341217 64.9891055 81.9892251 0.19 249
251 3 215.777294 64.6806846 81.9516817 0.19 250
252 3 216.275143 64.4293782 81.8745837 0.19 251
253 3 216.935786 63.9727925 81.6662949 0.19 252
254 3 216.900096 63.9034558 82.1814395 0.19 253
255 3 216.884817 63.9871031 82.5857528 0.19 254
256 3 216.911223 64.0230893 82.9404222 0.19 255
257 3 217.039989 64.1592815 83.2832338 0.19 256
258 3 217.044663 64.2407073 83.5987605 0.19 257
259 3 216.967552 64.4613634 83.8835718 0.19 258
260 3 216.774984 64.7609017 84.0736636 0.19 259
261 3 216.67259 65.0541745 84.3429358 0.19 260
262 3 216.602104 65.3560408 84.6091697 0.19 261
263 3 216.539395 65.6914868 84.7843373 0.19 262
264 3 216.424624 66.0075349 85.0124705 0.19 263
265 3 216.190246 66.3459306 85.1646074 0.19 264
266 3 215.997797 66.665563 85.3735316 0.19 265
267 3 216.098478 67.0203118 85.5015786 0.19 266
268 0 216.492758 67.0212018 85.5139113 0.19 267
269 0 216.886618 67.0165302 85.5252398 0.19 268
270 0 217.280191 66.99593 85.5341327 0.19 269
271 0 217.673884 66.9334676 85.5369594 0.19 270
272 0 218.068809 66.7616825 85.5241909 0.19 271
273 0 218.465048 66.6873082 85.5052072 0.19 272
274 0 218.866031 66.6316465 85.4492348 0.19 273
275 0 219.280046 66.5350836 85.2889166 0.19 274
276 0 219.682982 66.5668414 85.2118742 0.19 275
277 0 220.086321 66.754632 85.1296076 0.19 276
278 0 220.504817 66.899859 84.9138765 0.19 277
279 0 220.926213 67.0303043 84.660007 0.19 278
280 0 221.344114 67.1581507 84.422693 0.19 279
281 0 221.7515 67.2921451 84.2707403 0.19 280
282 0 222.16605 67.5622269 84.0399559 0.19 281
283 0 222.582919 67.7392803 83.7659392 0.19 282
284 0 222.997629 67.880739 83.4762888 0.19 283
285 0 223.405462 68.0071995 83.1812061 0.19 284
286 0 223.796247 68.123119 82.8837712 0.19 285
287 0 224.14407 68.2213293 82.5833443 0.19 286
288 0 224.381265 68.2758965 82.2749974 0.19 287
289 0 224.720428 68.2225892 81.9590647 0.19 288
290 0 225.082898 68.2584747 81.654351 0.19 289
291 0 225.419001 68.2922935 81.3490728 0.19 290
292 0 225.654175 68.2295534 81.0301718 0.19 291
293 0 225.996972 68.2618064 80.7257954 0.19 292
294 0 226.381027 68.2912405 80.422743 0.19 293
295 0 226.782584 68.2161631 80.108642 0.19 294
296 0 227.188487 68.2033844 79.8019151 0.19 295
297 0 227.598216 68.1064821 79.4863214 0.19 296
298 0 228.006934 68.0679179 79.1789178 0.19 297
299 0 228.41842 67.9134494 78.8629031 0.19 298
300 0 228.830145 67.7257491 78.555477 0.19 299
301 0 229.239792 67.5537268 78.2828155 0.19 300
302 0 229.642906 67.4616587 78.1063732 0.19 301
303 0 230.050592 67.3448011 77.8388403 0.19 302
304 0 230.455922 67.3223433 77.5478194 0.19 303
305 0 230.863271 67.2312921 77.2354561 0.19 304
306 0 231.267088 67.2157462 76.9259937 0.19 305
307 0 231.672687 67.1189132 76.6043174 0.19 306
308 0 232.074422 67.0792625 76.2873065 0.19 307
309 0 232.478644 66.9160622 75.9536779 0.19 308
310 0 232.880758 66.7025016 75.6103395 0.19 309
311 0 233.274686 66.4632176 75.2558814 0.19 310
312 0 233.647075 66.1993865 74.8791584 0.19 311
313 0 233.964182 65.8899416 74.4481989 0.19 312
314 0 234.137986 65.4693042 73.8782387 0.19 313
315 0 234.754496 65.6987391 74.079531 0.19 314
316 0 235.22623 65.8684537 74.1196289 0.19 315
317 0 235.655482 65.7572323 73.9864081 0.19 316
318 0 236.070583 65.5084324 73.8969197 0.19 317
319 0 235.945113 65.0985338 73.7644854 0.19 318
320 0 235.677495 64.6645884 73.548046 0.19 319
321 0 235.366946 64.1670762 73.0812137 0.19 320
322 0 234.963813 64.4518452 73.5193899 0.19 321
323 0 234.555043 64.8746485 73.7294113 0.19 322
324 0 234.137986 65.4693042 73.8782387 0.19 323
325 0 234.313778 65.7534395 73.3763696 0.19 324
326 0 234.68849 65.6844887 72.9398023 0.19 325
327 0 235.235384 65.4482531 72.481813 0.19 326
328 0 236.098499 65.0612836 71.895263 0.19 327
329 0 236.448811 65.7615559 73.2841464 0.19 328
330 0 236.836026 65.6395107 73.5951383 0.19 329
331 0 237.088774 65.3749246 73.2387079 0.19 330
332 0 237.197384 65.1061525 72.8800975 0.19 331
333 0 237.257931 64.8333672 72.5201292 0.19 332
334 0 236.870886 64.9523664 72.2088255 0.19 333
335 0 236.098499 65.0612836 71.895263 0.19 334
336 0 235.446276 64.608414 72.3639843 0.19 335
337 0 235.264136 64.3534326 72.7381377 0.19 336
338 0 235.366946 64.1670762 73.0812137 0.19 337
339 0 235.497546 63.7597218 73.1113988 0.19 338
340 0 235.736722 63.4699062 72.9089805 0.19 339
341 0 235.923364 63.2823662 72.62818 0.19 340
342 0 236.228298 63.2943244 72.3482843 0.19 341
343 0 236.576996 63.3889097 72.1007147 0.19 342
344 0 236.940419 63.5341335 71.9496128 0.19 343
345 0 237.300997 63.8707683 71.7445029 0.19 344
346 0 237.680498 63.8855447 71.4355581 0.19 345
347 0 238.063276 63.792884 71.1278383 0.19 346
348 0 238.441183 63.7911923 70.8786418 0.19 347
349 0 238.819641 63.7659053 70.7509915 0.19 348
350 0 239.199005 63.6953303 70.6172982 0.19 349
351 0 239.580847 63.5122997 70.3434377 0.19 350
352 0 239.960718 63.3351695 70.0230491 0.19 351
353 0 240.334466 63.2951795 69.7051745 0.19 352
354 0 240.707084 63.2496268 69.3847227 0.19 353
355 0 241.082469 63.051318 69.0533141 0.19 354
356 0 241.455208 62.8209485 68.7508416 0.19 355
357 0 241.819651 62.6540373 68.5475067 0.19 356
358 0 242.166821 62.3950272 68.2404781 0.19 357
359 0 242.467667 62.11571 67.895911 0.19 358
360 0 242.648531 61.8741162 67.5432687 0.19 359
361 0 242.889313 61.7591711 67.2044174 0.19 360
362 0 243.06638 61.5680295 66.8518037 0.19 361
363 0 243.357118 61.4461305 66.5075925 0.19 362
364 0 243.688152 61.1858264 66.1375533 0.19 363
365 0 244.020676 60.8806324 65.7456964 0.19 364
366 0 244.318709 60.5836034 65.3143794 0.19 365
367 0 244.512791 60.3594478 64.7867365 0.19 366
368 0 244.803232 59.8863406 63.9434445 0.19 367
369 2 245.484468 58.5819452 62.2520913 0.19 368
370 2 244.947378 58.4070608 63.452665 0.19 369
371 2 244.94528 58.3143744 63.3588942 0.19 370
372 2 245.484468 58.5819452 62.2520913 0.19 371
373 2 245.596727 59.9045678 63.5300255 0.19 372
374 2 245.779111 60.3471931 63.8428292 0.19 373
375 2 245.844437 59.9307856 63.4308473 0.19 374
376 2 245.484468 58.5819452 62.2520913 0.19 375
377 2 247.034993 59.5422789 63.0034859 0.19 376
378 2 247.863935 59.9352308 63.2994941 0.19 377
379 2 248.422902 60.1777465 63.4335603 0.19 378
380 2 248.8933 60.5211492 63.5373325 0.19 379
381 2 249.272212 60.6142527 63.2388471 0.19 380
382 2 249.277962 61.5098356 63.3789599 0.19 381
383 2 249.278069 61.6073871 63.0779012 0.19 382
384 2 249.277962 61.5098356 63.3789599 0.19 383
385 2 249.786633 61.7046687 63.5201339 0.19 384
386 2 250.041132 61.75678 63.4254286 0.19 385
387 2 249.913195 61.6214814 63.297632 0.19 386
388 2 249.277962 61.5098356 63.3789599 0.19 387
389 2 248.357711 61.4626044 63.5580755 0.19 388
390 2 247.654339 61.0057118 63.5550089 0.19 389
391 2 246.841186 60.2066442 63.1351125 0.19 390
392 2 245.484468 58.5819452 62.2520913 0.19 391
393 2 245.855462 56.9873847 62.6434361 0.19 392
394 2 245.470499 56.042218 62.4979042 0.19 393
395 2 245.101998 56.7289452 62.3236914 0.19 394
396 2 245.105176 57.5066594 62.2040068 0.19 395
397 2 245.484468 58.5819452 62.2520913 0.19 396
398 2 245.803594 57.2627908 62.1707046 0.19 397
399 2 245.704887 56.4827211 62.288285 0.19 398
400 2 245.470499 56.042218 62.4979042 0.19 399
401 2 245.023346 55.5625658 62.4423185 0.19 400
402 2 244.880247 55.0686706 62.4033206 0.19 401
403 2 244.905644 54.5517609 62.413192 0.19 402
404 2 245.133664 53.9820457 62.5529817 0.19 403
405 2 245.427747 53.3894409 62.7349162 0.19 404
406 2 245.799313 53.3841661 62.7317488 0.19 405
407 2 246.532196 52.8735485 62.6510499 0.19 406
408 2 246.894755 52.523303 62.31387 0.19 407
409 2 247.261574 52.2181501 62.0178167 0.19 408
410 2 247.635474 52.0459991 61.8424276 0.19 409
411 2 248.011096 51.8385421 61.6154406 0.19 410
412 2 248.394335 51.7789812 61.4843953 0.19 411
413 2 248.785139 51.8102588 61.3213285 0.19 412
414 2 249.18586 51.850399 61.2618135 0.19 413
415 2 249.610504 51.9414192 61.2489883 0.19 414
416 2 250.095701 52.1756151 61.2728132 0.19 415
417 2 250.729847 52.2919889 61.2835776 0.19 416
418 2 251.128341 52.3951946 61.0170686 0.19 417
419 2 251.528304 52.4867812 60.7814492 0.19 418
420 2 251.927684 52.5421297 60.6374856 0.19 419
421 2 252.330152 52.615326 60.4422676 0.19 420
422 2 252.732661 52.661943 60.2964077 0.19 421
423 2 253.13972 52.7260678 60.0545663 0.19 422
424 2 253.549988 52.752974 59.7700302 0.19 423
425 2 253.963736 52.6501364 59.4531782 0.19 424
426 2 254.378573 52.6827402 59.1588241 0.19 425
427 2 254.793705 52.7616547 58.8871318 0.19 426
428 2 255.207809 52.843719 58.6609141 0.19 427
429 2 255.617677 52.8885792 58.5483977 0.19 428
430 2 256.012182 53.3811148 58.6273137 0.19 429
431 2 256.820402 53.99454 58.4148042 0.19 430
432 2 257.026044 53.5223611 58.3240257 0.19 431
433 2 257.021616 53.0490679 58.2178679 0.19 432
434 2 256.78717 52.5853347 58.0686541 0.19 433
435 2 256.478733 52.1632066 57.8081488 0.19 434
436 2 256.899487 52.2886995 57.5148289 0.19 435
437 2 257.335294 51.9272713 57.1460903 0.19 436
438 2 257.387872 52.0007528 56.8444374 0.19 437
439 2 257.479743 52.0306316 56.5361068 0.19 438
440 2 257.690476 51.9301895 56.2080474 0.19 439
441 2 257.792941 51.959846 55.8998775 0.19 440
442 2 257.876933 52.0328586 55.5983465 0.19 441
443 2 258.013866 52.1064036 55.2970673 0.19 442
444 2 258.328362 52.1388561 54.9901082 0.19 443
445 2 258.714386 52.0399375 54.6639689 0.19 444
446 2 259.119024 52.072372 54.3583593 0.19 445
447 2 259.527954 52.1467121 54.0593634 0.19 446
448 2 259.933109 52.2164424 53.7587779 0.19 447
449 2 260.32434 52.2314726 53.4457508 0.19 448
450 2 260.679731 52.0878277 53.0959633 0.19 449
451 2 260.921608 52.0054244 52.7199482 0.19 450
452 2 261.280875 51.7940585 52.2368273 0.19 451
453 2 261.684106 51.6057697 51.5229304 0.19 452
454 2 261.110354 50.5841376 51.540455 0.19 453
455 2 260.696856 50.1130222 51.5124812 0.19 454
456 2 260.433109 49.7314006 51.4126324 0.19 455
457 2 260.436585 49.5489747 51.2110567 0.19 456
458 2 260.677892 49.7617962 51.0661862 0.19 457
459 2 261.00913 49.9894311 51.057302 0.19 458
460 2 261.360369 50.452941 51.1720314 0.19 459
461 2 261.684106 51.6057697 51.5229304 0.19 460
462 2 262.269721 53.3143941 51.324152 0.19 461
463 2 262.73911 54.099501 51.1355733 0.19 462
464 2 263.15473 54.6407279 51.0414416 0.19 463
465 2 263.558893 54.9877187 50.8556603 0.19 464
466 2 263.954388 55.3745689 50.6695082 0.19 465
467 2 264.353515 55.5987214 50.4962642 0.19 466
468 2 264.755203 55.7716627 50.436924 0.19 467
469 2 265.173425 56.0493511 50.4129 0.19 468
470 2 265.655216 56.215373 50.3038581 0.19 469
471 2 266.283152 56.319823 50.2722195 0.19 470
472 2 266.491351 56.6930431 49.9918559 0.19 471
473 2 266.524712 56.843005 49.6233304 0.19 472
474 2 266.790522 56.8430379 49.1120545 0.19 473
475 2 267.153941 56.5688062 48.2153183 0.19 474
476 2 267.66516 56.3639704 48.7823028 0.19 475
477 2 268.337838 56.2173414 49.0257113 0.19 476
478 2 269.458449 55.9598211 49.1644307 0.19 477
479 2 268.68549 55.2500247 48.6142403 0.19 478
480 2 268.256215 54.6745962 48.3240586 0.19 479
481 2 268.114312 54.1745748 48.1075765 0.19 480
482 2 268.094672 53.6421598 48.1133843 0.19 481
483 2 268.172511 53.1249064 48.1343316 0.19 482
484 2 268.410203 52.5916029 48.2664589 0.19 483
485 2 268.800866 52.7068438 48.1107122 0.19 484
486 2 269.188432 52.8174703 48.0622993 0.19 485
487 2 269.573526 53.0042682 48.0450668 0.19 486
488 2 269.954382 53.4239163 48.0140441 0.19 487
489 2 270.330415 53.8834294 48.1222871 0.19 488
490 2 270.702413 54.3223132 48.3726946 0.19 489
491 2 271.101386 53.8759782 48.3816927 0.19 490
492 2 271.495999 53.43602 48.4461689 0.19 491
493 2 271.88416 53.1128782 48.389484 0.19 492
494 2 272.248271 53.0360012 48.201225 0.19 493
495 2 272.552263 52.9990125 47.9510286 0.19 494
496 2 272.699115 52.8335808 47.6456654 0.19 495
497 2 272.814877 52.7640626 47.3420787 0.19 496
498 2 273.007421 52.6242678 47.0225526 0.19 497
499 2 273.056751 52.6339132 46.7003498 0.19 498
500 2 273.004663 52.70712 46.3383835 0.19 499
501 2 273.184292 52.8584591 45.8898785 0.19 500
502 2 272.801399 52.3229608 45.7810552 0.19 501
503 2 273.184292 52.8584591 45.8898785 0.19 502
504 2 272.811385 53.0128451 45.2951382 0.19 503
505 2 272.813538 53.6104913 45.0932412 0.19 504
506 2 272.424821 54.1699676 44.8605161 0.19 505
507 2 272.058912 54.3271027 44.2700643 0.19 506
508 2 271.473197 54.7540185 44.3391977 0.19 507
509 2 271.092702 55.1877239 44.4641531 0.19 508
510 2 270.934453 55.6025749 44.7247248 0.19 509
511 2 270.861327 56.0131186 45.0237259 0.19 510
512 2 270.821691 56.4328295 45.3020947 0.19 511
513 2 270.797867 56.8880189 45.480021 0.19 512
514 2 271.195101 57.511374 45.3226979 0.19 513
515 2 271.593336 58.1242611 45.1786861 0.19 514
516 2 271.990832 58.7015531 45.0721905 0.19 515
517 2 272.383025 59.1809779 45.063927 0.19 516
518 2 272.776537 59.5123603 45.0367574 0.19 517
519 2 273.172742 59.9881581 44.9316605 0.19 518
520 2 273.564085 60.4473487 44.8117649 0.19 519
521 2 273.93726 60.713036 44.7253597 0.19 520
522 2 274.272293 61.0140035 44.5551816 0.19 521
523 2 274.498746 61.0169317 44.3003426 0.19 522
524 2 274.818173 61.0937765 44.052361 0.19 523
525 2 275.157221 61.6114646 44.141946 0.19 524
526 2 275.447997 62.1243696 44.2167379 0.19 525
527 2 275.593714 62.6312092 44.2502512 0.19 526
528 2 275.746187 63.1612615 44.2048134 0.19 527
529 2 276.04447 63.6506627 44.2352546 0.19 528
530 2 276.399986 64.0828536 44.2741986 0.19 529
531 2 276.781096 64.389339 44.2648062 0.19 530
532 2 277.156175 64.7290964 44.4421273 0.19 531
533 2 277.420693 64.8228141 44.1809684 0.19 532
534 2 277.536733 64.8643247 43.9044144 0.19 533
535 2 277.600912 64.7762669 43.6069153 0.19 534
536 2 277.651473 64.8197524 43.3280557 0.19 535
537 2 277.718744 64.9212778 43.0588389 0.19 536
538 2 277.849412 65.0656069 42.7993919 0.19 537
539 2 278.153347 65.2803334 42.5589711 0.19 538
540 2 278.520744 65.6368454 42.3411193 0.19 539
541 2 278.911614 65.883853 42.1081874 0.19 540
542 2 279.300303 65.7188128 42.1857854 0.19 541
543 2 279.70644 65.4796941 42.0484407 0.19 542
544 2 280.115759 65.2552156 41.8713566 0.19 543
545 2 280.517324 65.1522043 41.7921134 0.19 544
546 2 280.894733 65.2664538 42.0000052 0.19 545
547 2 281.282494 65.1223457 42.0595832 0.19 546
548 2 281.666383 65.0246043 42.0763845 0.19 547
549 2 282.034627 64.858456 42.0480588 0.19 548
550 2 282.351987 64.9094148 41.9946795 0.19 549
551 2 282.538873 65.2135373 41.8451468 0.19 550
552 2 282.3746 65.4801857 41.6386226 0.19 551
553 2 282.080013 65.4109103 41.392838 0.19 552
554 2 281.730495 65.3025844 41.2168331 0.19 553
555 2 281.371665 65.0612388 40.9515644 0.19 554
556 2 281.405084 64.9936418 40.6657718 0.19 555
557 2 281.451721 64.7443428 40.3645878 0.19 556
558 2 281.531017 64.4221812 40.0835915 0.19 557
559 2 281.695112 64.0667105 39.8791649 0.19 558
560 2 281.709586 63.7818185 39.6003539 0.19 559
561 2 281.562799 63.6513041 39.3089097 0.19 560
562 2 281.478808 63.451905 38.9979265 0.19 561
563 2 281.346804 63.3563086 38.6965012 0.19 562
564 2 281.403754 63.1772787 38.3863623 0.19 563
565 2 281.289722 63.0932454 38.0849363 0.19 564
566 2 281.259137 62.9292805 37.7736083 0.19 565
567 2 281.254773 62.900684 37.4827217 0.19 566
568 2 280.833557 65.222225 41.5279493 0.19 545
569 2 281.052201 65.228003 41.2502344 0.19 568
570 2 281.371665 65.0612388 40.9515644 0.19 569
571 2 278.843351 65.5995209 41.7434445 0.19 541
572 2 278.679834 65.3791374 41.3479186 0.19 571
573 2 278.62742 64.9103022 40.8165238 0.19 572
574 2 278.449182 64.8419195 40.5706055 0.19 573
575 2 278.453758 65.0898455 40.434756 0.19 574
576 2 278.62817 65.315885 40.474222 0.19 575
577 2 278.763408 65.2490453 40.6420625 0.19 576
578 2 278.62742 64.9103022 40.8165238 0.19 577
579 2 277.512112 65.102909 44.7956435 0.19 532
580 2 277.855454 65.4744416 45.1377906 0.19 579
581 2 278.158418 65.8512657 45.4468425 0.19 580
582 2 278.351507 66.252956 45.6683757 0.19 581
583 2 278.634765 66.6259491 45.959934 0.19 582
584 2 275.234833 60.7504374 43.7625139 0.19 524
585 2 275.649883 60.3956227 43.497308 0.19 584
586 2 276.059669 60.011101 43.3062582 0.19 585
587 2 276.474556 59.6661774 43.044202 0.19 586
588 2 276.890616 59.3578395 42.7657635 0.19 587
589 2 277.304986 59.1229986 42.5098539 0.19 588
590 2 277.713308 59.0754136 42.3389775 0.19 589
591 2 278.110386 59.0208469 42.3240221 0.19 590
592 2 278.499592 58.8724987 42.424699 0.19 591
593 2 278.894506 58.5643285 42.4481608 0.19 592
594 2 279.274568 59.0647819 42.503695 0.19 593
595 2 279.643911 59.5361713 42.5113648 0.19 594
596 2 279.980966 59.9288716 42.3783863 0.19 595
597 2 280.214463 60.004146 42.1426709 0.19 596
598 2 280.164365 59.6972861 41.8168026 0.19 597
599 2 279.758302 59.0750971 41.4202184 0.19 598
600 2 280.175392 58.7142241 41.0939132 0.19 599
601 2 280.557225 57.6202473 41.220999 0.19 600
602 2 280.587549 57.2079035 41.0504116 0.19 601
603 2 280.645666 56.8881611 40.7905258 0.19 602
604 2 280.770725 56.7405932 40.532818 0.19 603
605 2 281.0695 56.5069509 40.2873447 0.19 604
606 2 281.429007 56.3300351 40.1423224 0.19 605
607 2 281.815462 56.008222 39.9357835 0.19 606
608 2 282.205205 55.6010138 39.7990859 0.19 607
609 2 282.597145 55.1950724 39.6664922 0.19 608
610 2 282.993721 54.8799584 39.4776213 0.19 609
611 2 283.387661 54.7310188 39.3881106 0.19 610
612 2 280.723011 58.4042305 41.3396276 0.19 601
613 2 280.664789 58.9360983 41.3946744 0.19 612
614 2 280.32841 59.250685 41.3625743 0.19 613
615 2 279.758302 59.0750971 41.4202184 0.19 614
616 2 279.728851 57.8467564 41.7976769 0.19 615
617 2 280.557225 57.6202473 41.220999 0.19 616
618 2 278.917012 58.1779021 42.1004166 0.19 615
619 2 278.894506 58.5643285 42.4481608 0.19 618
620 2 272.059413 53.966106 43.91805 0.19 507
621 2 272.039521 53.6473861 43.5720359 0.19 620
622 2 271.958695 53.4619631 43.2437223 0.19 621
623 2 271.721815 53.1262212 42.881373 0.19 622
624 2 271.462457 52.7609404 42.513285 0.19 623
625 2 271.291323 52.4622595 42.1624582 0.19 624
626 2 271.017255 52.3506836 41.8341341 0.19 625
627 2 270.741891 52.2655576 41.510036 0.19 626
628 2 270.564901 52.0727513 41.1765553 0.19 627
629 2 270.289121 52.0004277 40.854677 0.19 628
630 2 273.134498 53.5107501 45.6923144 0.19 503
631 2 273.044636 53.7240806 45.4230524 0.19 630
632 2 272.813538 53.6104913 45.0932412 0.19 631
633 2 268.305774 52.5027549 48.5512443 0.19 484
634 2 268.10456 52.4169113 48.8314984 0.19 633
635 2 267.99887 52.3677358 49.1233762 0.19 634
636 2 267.890156 52.3984277 49.4279384 0.19 635
637 2 267.695328 52.1509655 49.6851643 0.19 636
638 2 267.594609 51.9799684 49.9599054 0.19 637
639 2 269.872581 55.3062368 48.9712184 0.19 478
640 2 270.283523 54.9292837 48.7084723 0.19 639
641 2 270.702413 54.3223132 48.3726946 0.19 640
642 2 268.379632 55.1073112 48.9817681 0.19 478
643 2 267.749035 54.4740185 48.8784177 0.19 642
644 2 267.305468 53.9352652 48.851932 0.19 643
645 2 266.975551 53.4610311 48.9763607 0.19 644
646 2 266.807027 53.1778554 49.1846988 0.19 645
647 2 267.560221 57.1765058 47.6518375 0.19 475
648 2 267.961885 57.5953962 47.2878788 0.19 647
649 2 268.359343 58.1143114 47.0170141 0.19 648
650 2 268.531549 57.8023624 46.6886431 0.19 649
651 2 268.85247 57.5628122 46.3945333 0.19 650
652 2 269.233032 57.5100723 46.1726179 0.19 651
653 2 269.652087 57.4562076 46.0537689 0.19 652
654 2 270.140494 57.3102965 45.8881786 0.19 653
655 2 270.797867 56.8880189 45.480021 0.19 654
656 2 270.918272 57.3360126 45.9543807 0.19 655
657 2 271.204649 57.4549065 46.1871838 0.19 656
658 2 271.553409 57.3293599 46.3798641 0.19 657
659 2 271.927383 57.3895674 46.4893819 0.19 658
660 2 272.308483 57.658369 46.5938491 0.19 659
661 2 272.694261 57.8812864 46.6903727 0.19 660
662 2 273.077377 58.2444275 46.8443363 0.19 661
663 2 273.456082 58.5902599 47.1034816 0.19 662
664 2 273.837543 58.8588192 47.3420521 0.19 663
665 2 274.230854 58.9202546 47.4150759 0.19 664
666 2 274.633231 58.8065092 47.3668079 0.19 665
667 2 275.027962 58.7381789 47.473717 0.19 666
668 2 275.425107 58.7287378 47.5336466 0.19 667
669 2 275.823501 58.7385559 47.5777811 0.19 668
670 2 268.734813 58.5180546 47.098025 0.19 649
671 2 269.107792 58.8091341 47.1546538 0.19 670
672 2 269.46343 59.2453421 47.2144767 0.19 671
673 2 269.778039 59.7480077 47.2319551 0.19 672
674 2 269.986496 60.3071754 47.1201652 0.19 673
675 2 269.901004 60.8630114 46.9460151 0.19 674
676 2 267.354492 57.7070428 48.2645514 0.19 475
677 2 267.39249 58.4134686 48.3950937 0.19 676
678 2 267.315113 58.9158336 48.6606712 0.19 677
679 2 267.069934 59.3401166 48.9634088 0.19 678
680 2 266.812961 59.7014646 49.1234397 0.19 679
681 2 266.723017 59.6019655 49.026387 0.19 680
682 2 267.069934 59.3401166 48.9634088 0.19 681
683 2 266.274885 56.9426278 50.8321898 0.19 471
684 2 266.313241 57.4323674 51.2168189 0.19 683
685 2 266.465925 57.9093334 51.4423589 0.19 684
686 2 266.51482 58.3607608 51.6364749 0.19 685
687 2 266.524447 58.7683467 51.9173015 0.19 686
688 2 266.897847 59.258526 51.9811508 0.19 687
689 2 267.27347 59.7519362 52.0119221 0.19 688
690 2 267.655272 60.2579113 51.944111 0.19 689
691 2 268.037476 60.6936923 51.9049865 0.19 690
692 2 268.428926 61.0133311 51.7601791 0.19 691
693 2 268.817634 61.4101901 51.633564 0.19 692
694 2 269.201558 61.6908123 51.5929552 0.19 693
695 2 269.575865 62.1155154 51.5751906 0.19 694
696 2 269.939089 62.6295951 51.4682228 0.19 695
697 2 270.260897 63.1578932 51.359997 0.19 696
698 2 270.467586 63.6386582 51.3368939 0.19 697
699 2 270.777866 64.0963368 51.3059505 0.19 698
700 2 271.1233 64.5166254 51.1452406 0.19 699
701 2 271.451087 64.7336488 50.8908801 0.19 700
702 2 271.678014 64.8288264 50.5523659 0.19 701
703 2 272.011769 64.778742 50.0772357 0.19 702
704 2 271.510428 64.3365777 49.8790389 0.19 703
705 2 271.282701 63.9455758 49.5975461 0.19 704
706 2 271.07206 63.5564052 49.3043556 0.19 705
707 2 271.031202 63.1493042 49.0845839 0.19 706
708 2 271.109533 62.7809404 48.7893007 0.19 707
709 2 270.967012 62.4053922 48.4512004 0.19 708
710 2 272.423068 65.6080629 49.9779188 0.19 703
711 2 272.854976 66.2182375 49.9040139 0.19 710
712 2 273.355435 66.7530858 49.6932872 0.19 711
713 2 274.020753 67.161628 49.3305471 0.19 712
714 2 273.917858 67.0946649 49.0544839 0.19 713
715 2 273.692627 66.8330097 48.7826879 0.19 714
716 2 273.486109 66.4556332 48.6113938 0.19 715
717 2 273.477594 66.0562843 48.4588444 0.19 716
718 2 273.650452 65.6890177 48.2385832 0.19 717
719 2 273.756528 65.2963558 48.0506055 0.19 718
720 2 273.893887 64.9414944 47.7732434 0.19 719
721 2 274.172987 64.6064251 47.4751923 0.19 720
722 2 274.39391 67.7183053 49.5843878 0.19 713
723 2 274.782828 68.0501842 49.660097 0.19 722
724 2 275.18057 68.4784169 49.6104488 0.19 723
725 2 275.577664 68.8515118 49.5812702 0.19 724
726 2 275.983253 69.0945497 49.4593907 0.19 725
727 2 276.38617 69.3106 49.38034 0.19 726
728 2 276.800588 69.2715043 49.18249 0.19 727
729 2 277.181443 69.5384554 49.4042928 0.19 728
730 2 277.573184 69.7590394 49.4852243 0.19 729
731 2 277.968695 70.146879 49.4827076 0.19 730
732 2 278.355373 70.519295 49.5921427 0.19 731
733 2 278.748842 70.9496655 49.5622658 0.19 732
734 2 279.134702 71.3037903 49.5632786 0.19 733
735 2 279.509808 71.5088712 49.5173962 0.19 734
736 2 279.849908 71.7680393 49.3564105 0.19 735
737 2 280.088019 71.7788411 49.1213129 0.19 736
738 2 280.433878 71.8365917 48.9122493 0.19 737
739 2 280.817035 71.8593378 48.7769836 0.19 738
740 2 281.221697 71.8674658 48.5578497 0.19 739
741 2 281.636598 71.7294194 48.2926114 0.19 740
742 2 276.978961 68.9639473 48.8678493 0.19 728
743 2 276.909954 68.6396646 48.5541609 0.19 742
744 2 276.895452 68.2926351 48.2902062 0.19 743
745 2 276.894719 67.8868227 48.1509352 0.19 744
746 2 276.899177 67.4580125 48.0581281 0.19 745
747 2 276.905403 67.020328 47.9805769 0.19 746
748 2 266.128658 59.0224209 52.0593388 0.19 687
749 2 265.740201 59.0819758 52.2891288 0.19 748
750 2 265.372191 59.127674 52.5638959 0.19 749
751 2 265.058203 59.3250129 52.8844372 0.19 750
752 2 264.902166 59.5246753 53.2190462 0.19 751
753 2 264.778847 59.5657614 53.5316251 0.19 752
754 2 264.579875 59.5942766 53.8408486 0.19 753
755 2 264.508066 59.7576655 54.1780535 0.19 754
756 2 264.522585 59.86115 54.5087775 0.19 755
757 2 264.652662 60.112949 54.8685845 0.19 756
758 2 264.672421 60.3960077 55.2300321 0.19 757
759 2 264.633396 60.6411495 55.5834032 0.19 758
760 2 264.528338 60.7438126 55.911165 0.19 759
761 2 264.267452 60.9149442 56.2457474 0.19 760
762 2 264.007937 60.9895413 56.5648538 0.19 761
763 2 263.89215 61.1612261 56.9048241 0.19 762
764 2 263.834263 61.2551287 57.2337224 0.19 763
765 2 263.790993 61.473475 57.5837677 0.19 764
766 2 263.471012 58.9291755 50.8910063 0 687
767 2 263.089072 58.9512057 50.7617906 0.19 766
768 2 262.697155 58.9137322 50.8128272 0.19 767
769 2 262.30756 58.8931872 50.8179197 0.19 768
770 2 261.919792 58.883984 50.7962665 0.19 769
771 2 261.535831 58.8912052 50.7392348 0.19 770
772 2 261.145098 58.8387725 50.8944261 0.19 771
773 2 260.764368 58.7836642 51.1350584 0.19 772
774 2 260.422024 58.7792373 51.418274 0.19 773
775 2 260.186198 58.9290424 51.7424528 0.19 774
776 2 259.849571 59.0140743 52.0595917 0.19 775
777 2 259.486774 59.2292393 52.4010426 0.19 776
778 2 259.158455 59.4350106 52.7429278 0.19 777
779 2 258.960003 59.4852993 53.0609587 0.19 778
780 2 258.709912 59.5321424 53.3784343 0.19 779
781 2 258.571502 59.7347925 53.7239626 0.19 780
782 2 256.878314 61.563401 55.2716832 0 781
783 2 256.469709 61.9015088 55.6281443 0.19 782
784 2 256.072219 62.2380967 55.9734227 0.19 783
785 2 255.703639 62.5738569 56.2859771 0.19 784
786 2 255.407692 62.9102564 56.5121524 0.19 785
787 2 255.285787 63.1487717 56.8098587 0.19 786
788 2 255.23044 63.1825104 57.1072026 0.19 787
789 2 255.19737 63.1480735 57.4045702 0.19 788
790 2 261.995917 50.5817702 50.8788952 0.19 461
791 2 262.112596 50.2489846 50.4519979 0.19 790
792 2 262.142135 50.1781338 50.106663 0.19 791
793 2 262.106143 50.2023177 49.7914179 0.19 792
794 2 261.960781 50.2505918 49.4851094 0.19 793
795 2 261.947396 50.2856361 49.1843155 0.19 794
796 2 262.04473 50.2478955 48.881469 0.19 795
797 2 262.341829 50.0069037 48.5673297 0.19 796
798 2 262.712071 49.7060428 48.2800851 0.19 797
799 2 263.104378 49.4308645 48.0833421 0.19 798
800 2 263.498262 49.3797407 47.8368792 0.19 799
801 2 263.891837 49.4033537 47.5749445 0.19 800
802 2 263.627747 49.1760254 47.2298612 0.19 801
803 2 263.460466 49.1369849 46.9151789 0.19 802
804 2 263.217305 49.165843 46.6085319 0.19 803
805 2 263.037753 49.2232056 46.3081448 0.19 804
806 2 262.736402 49.2873864 46.0063669 0.19 805
807 2 262.394327 49.3546085 45.7051708 0.19 806
808 2 264.283123 49.4068911 47.4722977 0.19 801
809 2 264.677343 49.399391 47.2530294 0.19 808
810 2 265.076746 49.2725367 46.9736129 0.19 809
811 2 265.46987 49.2859129 46.6985271 0.19 810
812 2 265.860485 49.3526455 46.4260475 0.19 811
813 2 266.250184 49.4380943 46.1554763 0.19 812
814 2 263.078513 55.8017729 44.561779 0 801
815 2 262.972852 55.4819574 44.809885 0.19 814
816 2 262.768534 55.4148496 45.0951012 0.19 815
817 2 262.66878 55.1463367 45.3524618 0.19 816
818 2 262.57924 54.9772286 45.6258597 0.19 817
819 2 262.423275 54.8202613 45.8986223 0.19 818
820 2 262.445919 54.616123 46.1670114 0.19 819
821 2 262.28326 54.7125727 46.4707357 0.19 820
822 2 262.184077 54.8175002 46.7607612 0.19 821
823 2 262.06167 55.1182616 47.0362456 0.19 822
824 2 262.207368 55.5295276 47.2183738 0.19 823
825 2 262.388627 55.9671294 47.400861 0.19 824
826 2 262.40856 56.3709529 47.675537 0.19 825
827 2 262.312146 56.7500836 47.9488561 0.19 826
828 2 262.028322 57.0931506 48.1264678 0.19 827
829 2 261.688591 57.3705576 48.0315514 0.19 828
830 2 261.336821 57.3082779 47.7948825 0.19 829
831 2 257.73398 51.7385279 57.4011345 0.19 437
832 2 258.136462 51.4680964 57.614413 0.19 831
833 2 258.552943 50.9512998 57.7006178 0.19 832
834 2 258.976181 50.1483297 57.8178985 0.19 833
835 2 259.021908 49.7552355 58.0634089 0.19 834
836 2 259.108978 49.5815932 58.3351594 0.19 835
837 2 259.34005 49.5736891 58.6109347 0.19 836
838 2 259.554397 49.8264276 58.8659285 0.19 837
839 2 259.595297 50.1997489 58.97498 0.19 838
840 2 259.523658 50.572905 58.9687125 0.19 839
841 2 259.28729 50.8272423 58.7632699 0.19 840
842 2 259.057541 50.6239066 58.380064 0.19 841
843 2 258.976181 50.1483297 57.8178985 0.19 842
844 2 257.072625 54.7209542 58.6555532 0.19 431
845 2 257.198429 55.2030987 58.9772324 0.19 844
846 2 257.34898 55.5605957 59.325305 0.19 845
847 2 257.30123 55.7793139 59.6665956 0.19 846
848 2 257.032477 55.716222 59.9655156 0.19 847
849 2 256.67383 55.9038678 60.3085143 0.19 848
850 2 256.287475 56.1752632 60.6664526 0.19 849
851 2 255.898993 55.6938955 60.5828827 0.19 850
852 2 255.486038 56.0508711 60.9560934 0.19 851
853 2 255.874631 56.5300813 61.0392331 0.19 852
854 2 256.287475 56.1752632 60.6664526 0.19 853
855 2 255.280706 56.0654034 61.2736143 0.19 852
856 2 255.274966 56.2109233 61.6147705 0.19 855
857 2 255.083198 56.2650384 61.9396303 0.19 856
858 2 254.916399 56.3986064 62.278323 0.19 857
859 2 254.619795 56.3839027 62.5915907 0.19 858
860 2 254.295928 56.3219272 62.8972236 0.19 859
861 2 254.018226 56.2651033 63.2045745 0.19 860
862 2 253.904702 56.2698741 63.5239615 0.19 861
863 2 253.846291 56.4526267 63.8739321 0.19 862
864 2 256.046587 52.5258085 58.1779054 0.19 429
865 2 256.478733 52.1632066 57.8081488 0.19 864
866 2 246.90114 52.5669521 62.8115312 0.19 407
867 2 247.27818 52.573522 62.9113295 0.19 866
868 2 247.651423 52.4045548 62.9781407 0.19 867
869 2 248.030577 52.3986814 63.1582086 0.19 868
870 2 248.416768 52.6698263 63.3353944 0.19 869
871 2 248.804477 52.9929066 63.6128457 0.19 870
872 2 245.161548 53.2828781 63.0444209 0.19 405
873 2 244.997356 53.1724 63.3596817 0.19 872
874 2 244.767149 53.0563887 63.6935262 0.19 873
875 2 244.605469 52.9222881 64.0722243 0.19 874
876 2 244.346693 52.7457878 64.5710022 0.19 875
877 2 245.188087 53.0083393 65.1653393 0.19 876
878 2 245.742897 53.3862588 65.3769504 0.19 877
879 2 246.185683 53.7688147 65.3436916 0.19 878
880 2 246.583782 53.9366749 65.2668368 0.19 879
881 2 246.966597 54.0716344 65.0732634 0.19 880
882 2 246.941121 53.8526522 64.7138437 0.19 881
883 2 246.903856 53.7958149 64.3785684 0.19 882
884 2 246.819953 53.7312584 64.0366832 0.19 883
885 2 246.607195 53.4811747 63.6503667 0.19 884
886 2 246.438258 53.1713375 63.2100809 0.19 885
887 2 246.532196 52.8735485 62.6510499 0.19 886
888 2 247.38483 53.8192863 65.3568603 0.19 881
889 2 247.848131 53.4385273 65.6210919 0.19 888
890 2 248.445309 52.6752047 65.825233 0.19 889
891 2 248.488667 52.2888088 65.4825586 0.19 890
892 2 248.590256 51.8965718 65.1848793 0.19 891
893 2 248.867308 51.4915655 65.0201131 0.19 892
894 2 249.233394 51.1846616 64.9064644 0.19 893
895 2 249.676371 50.6760644 64.7333305 0.19 894
896 2 250.273593 49.9720735 64.4114508 0.19 895
897 2 250.161314 50.8961105 64.2667224 0.19 896
898 2 250.296303 51.5965292 64.1146278 0.19 897
899 2 250.416068 52.1531116 64.0271229 0.19 898
900 2 250.631867 52.6219454 63.8366051 0.19 899
901 2 250.764605 52.8602068 63.5754184 0.19 900
902 2 250.945152 52.9904503 63.2836495 0.19 901
903 2 250.96365 53.0300512 62.9705063 0.19 902
904 2 250.833955 52.9027205 62.6228606 0.19 903
905 2 250.816287 52.8570763 62.2708748 0.19 904
906 2 250.88896 52.7328368 61.8609822 0.19 905
907 2 250.729847 52.2919889 61.2835776 0.19 906
908 2 250.654493 49.6596317 64.3286657 0.19 896
909 2 251.042368 49.5467111 64.2474669 0.19 908
910 2 251.434325 49.520231 64.0889378 0.19 909
911 2 251.82684 49.4288837 63.9976825 0.19 910
912 2 252.218758 49.1800477 63.8832815 0.19 911
913 2 252.615482 49.029717 63.714742 0.19 912
914 2 253.010815 48.6998789 63.6242782 0.19 913
915 2 253.407258 48.3628599 63.604006 0.19 914
916 2 253.805299 48.1824747 63.7167273 0.19 915
917 2 254.206735 48.0962219 63.7744958 0.19 916
918 2 249.874256 49.5557819 64.1311054 0.19 896
919 2 249.473666 49.1061905 63.9525876 0.19 918
920 2 249.07295 48.684712 63.7744968 0.19 919
921 2 248.672801 48.2587278 63.7945607 0.19 920
922 2 248.280593 48.0443673 63.8080113 0.19 921
923 2 248.318909 52.0947517 66.2650778 0.19 890
924 2 248.072645 51.6792025 66.6087837 0.19 923
925 2 247.830331 51.1297721 66.8853588 0.19 924
926 2 247.731805 50.5248164 67.1351717 0.19 925
927 2 247.687825 49.9033356 67.3758903 0.19 926
928 2 247.664887 49.2925091 67.6161702 0.19 927
929 2 247.651531 48.7340446 67.8643205 0.19 928
930 2 247.646561 48.3251961 68.1366233 0.19 929
931 2 247.637916 47.791064 68.389457 0.19 930
932 2 248.052674 47.9517909 68.9143068 0.19 931
933 2 248.45301 47.5004588 69.1665749 0.19 932
934 2 248.881115 46.5141817 69.4859784 0.19 933
935 2 249.012868 45.454226 69.4090247 0.19 934
936 2 249.050641 44.6797404 69.4435248 0.19 935
937 2 249.047281 44.0674692 69.3940461 0.19 936
938 2 249.024867 43.5220127 69.3026792 0.19 937
939 2 248.987788 43.0138715 69.1704442 0.19 938
940 2 248.927197 42.5487718 68.9583841 0.19 939
941 2 248.821126 42.0408682 68.8680295 0.19 940
942 2 248.585015 41.623228 68.584161 0.19 941
943 2 248.410991 41.2683889 68.2304406 0.19 942
944 2 248.167671 40.9963696 67.8658056 0.19 943
945 2 248.04202 40.9259137 67.5274711 0.19 944
946 2 247.137721 47.1847218 68.5142884 0.19 931
947 2 246.898685 46.6262885 68.5165533 0.19 946
948 2 246.704096 46.0878191 68.4828271 0.19 947
949 2 246.384417 45.5597569 68.4656608 0.19 948
950 2 246.020455 45.0455876 68.5251215 0.19 949
951 2 245.64108 44.7009693 68.4796148 0.19 950
952 2 245.278705 44.5850382 68.6771172 0.19 951
953 2 244.93349 44.7247959 68.9855032 0.19 952
954 2 244.29861 44.2970523 68.6435306 0.19 953
955 2 243.804926 43.8511066 68.340306 0.19 954
956 2 243.367897 43.3580552 68.1610088 0.19 955
957 2 242.952281 42.8784256 67.9978331 0.19 956
958 2 242.545427 42.4882202 67.7598686 0.19 957
959 2 242.153779 42.2254154 67.5956633 0.19 958
960 2 241.749608 41.8434609 67.3240349 0.19 959
961 2 241.341509 41.3947735 67.0573086 0.19 960
962 2 240.935307 40.870697 66.9105378 0.19 961
963 2 240.529795 40.3177796 66.8078622 0.19 962
964 2 240.124639 39.755328 66.7190147 0.19 963
965 2 239.720037 39.1949067 66.6289839 0.19 964
966 2 239.316385 38.651797 66.5233012 0.19 965
967 2 238.914734 38.1603984 66.3736932 0.19 966
968 2 238.517494 37.8087121 66.1103073 0.19 967
969 2 238.141173 37.711865 65.8575977 0.19 968
970 2 237.775325 37.6956777 65.651022 0.19 969
971 2 237.419259 37.6665694 65.5711008 0.19 970
972 2 237.070998 37.6322298 65.5208934 0.19 971
973 2 236.735716 37.5935742 65.4333999 0.19 972
974 2 236.431127 37.5457494 65.2045498 0.19 973
975 2 236.21563 37.3606034 64.8928569 0.19 974
976 2 235.930324 37.3060661 64.5902304 0.19 975
977 2 235.652451 37.2522746 64.2802273 0.19 976
978 2 235.466375 37.0696292 63.9389564 0.19 977
979 2 235.2425 37.0377697 63.6272466 0.19 978
980 2 235.118934 37.0528482 63.3187955 0.19 979
981 2 234.982268 37.0196203 63.003112 0.19 980
982 2 234.706008 36.7934725 62.6607044 0.19 981
983 2 234.421734 36.6572255 62.3353587 0.19 982
984 2 234.20701 36.4040121 61.9854981 0.19 983
985 2 233.902972 36.2576325 61.6596958 0.19 984
986 2 233.567509 36.0027712 61.3153333 0.19 985
987 2 233.27316 35.9066235 60.9981683 0.19 986
988 2 233.088023 35.8044302 60.6753817 0.19 987
989 2 232.836808 35.4848926 60.3152108 0.19 988
990 2 232.676422 35.1550433 59.9494682 0.19 989
991 2 232.501531 34.9768269 59.6126053 0.19 990
992 2 232.499795 34.7036386 59.2522673 0.19 991
993 2 232.36987 34.5163169 58.9126607 0.19 992
994 2 232.343962 34.1598253 58.53822 0.19 993
995 2 232.44949 33.7730354 58.1546531 0.19 994
996 2 232.489115 33.4201808 57.7799972 0.19 995
997 2 232.552438 33.2390568 57.4378578 0.19 996
998 2 232.708673 32.9418109 57.0721376 0.19 997
999 2 232.805861 32.6736859 56.7141488 0.19 998
1000 2 232.986336 32.6525246 56.4017458 0.19 999
1001 2 233.076232 32.6979281 56.1044113 0.19 1000
1002 2 244.683507 44.7861985 69.5588222 0.19 953
1003 2 244.503112 44.6475248 69.9677323 0.19 1002
1004 2 244.202536 44.3056218 70.2988589 0.19 1003
1005 2 243.868736 44.0957906 70.6347197 0.19 1004
1006 2 243.525124 43.9481898 70.9746908 0.19 1005
1007 2 243.184636 43.8547962 71.3212772 0.19 1006
1008 2 242.862817 43.8613188 71.6826915 0.19 1007
1009 2 242.564159 43.5716203 71.9950444 0.19 1008
1010 2 242.376145 43.3743515 72.3178328 0.19 1009
1011 2 242.103079 43.2076133 72.6491403 0.19 1010
1012 2 241.711236 42.7751515 72.5132931 0.19 1011
1013 2 241.321932 42.4504126 72.3137267 0.19 1012
1014 2 240.948815 42.3230794 72.2476961 0.19 1013
1015 2 240.582282 42.2718412 72.2329191 0.19 1014
1016 2 240.21855 42.2500735 72.2378751 0.19 1015
1017 2 239.855994 42.2397657 72.2504772 0.19 1016
1018 2 239.493995 42.233664 72.265868 0.19 1017
1019 2 241.99762 43.5951486 73.0485561 0.19 1011
1020 2 241.748889 43.9651328 73.4344187 0.19 1019
1021 2 241.440726 44.284072 73.7687511 0.19 1020
1022 2 241.101383 44.4665319 73.9649178 0.19 1021
1023 2 240.757391 44.690783 74.2053133 0.19 1022
1024 2 240.40431 44.7745917 74.3119362 0.19 1023
1025 2 240.055254 44.7953842 74.3782314 0.19 1024
1026 2 239.726837 44.767268 74.4568014 0.19 1025
1027 2 239.455236 44.7943434 74.2894265 0.19 1026
1028 2 239.335174 44.7577011 74.0175345 0.19 1027
1029 2 239.246156 44.4808603 73.6914912 0.19 1028
1030 2 239.121984 44.0947341 73.3865756 0.19 1029
1031 2 238.864531 43.626051 73.2009727 0.19 1030
1032 2 239.75556 52.8585459 68.98159 0 1011
1033 2 239.668319 53.3863406 68.9548938 0.19 1032
1034 2 239.849184 53.9112307 68.8231984 0.19 1033
1035 2 240.117851 54.3284985 68.71824 0.19 1034
1036 2 240.376946 54.5580079 68.4778957 0.19 1035
1037 2 240.528542 54.7177964 68.1888556 0.19 1036
1038 2 240.730397 54.8478823 67.8797449 0.19 1037
1039 2 240.827808 54.9695808 67.5670333 0.19 1038
1040 2 243.549576 52.4493183 64.8702149 0.19 876
1041 2 243.041413 52.0565886 64.8369914 0.19 1040
1042 2 242.697432 51.5726958 64.8101157 0.19 1041
1043 2 242.554038 51.0329544 64.8264233 0.19 1042
1044 2 242.487038 50.4250353 64.9741204 0.19 1043
1045 2 242.444182 49.789816 65.1653233 0.19 1044
1046 2 245.16993 57.3973264 60.9877627 0.19 397
1047 2 244.956223 56.880169 60.3271959 0.19 1046
1048 2 244.638759 56.4276463 59.9070443 0.19 1047
1049 2 244.2885 55.9630293 59.678974 0.19 1048
1050 2 243.938295 55.4950579 59.4859068 0.19 1049
1051 2 243.620732 55.0335622 59.2043111 0.19 1050
1052 2 243.408413 54.5018895 58.9202446 0.19 1051
1053 2 243.096544 53.8467041 58.4159535 0.19 1052
1054 2 242.759966 54.2279082 58.1534495 0.19 1053
1055 2 242.459562 54.4127638 57.8644428 0.19 1054
1056 2 242.281615 54.501054 57.5626181 0.19 1055
1057 2 242.057533 54.483127 57.2468064 0.19 1056
1058 2 241.950794 54.2567491 56.9053659 0.19 1057
1059 2 241.871152 53.9731039 56.5578116 0.19 1058
1060 2 241.755419 53.7255911 56.2155437 0.19 1059
1061 2 241.504259 53.6435879 55.893147 0.19 1060
1062 2 242.578224 53.2559558 58.8459152 0.19 1053
1063 2 242.291505 52.7823689 59.1732464 0.19 1062
1064 2 242.329573 52.5678465 59.4862254 0.19 1063
1065 2 242.350555 52.4951207 59.8000087 0.19 1064
1066 2 242.368986 52.5971271 60.1298933 0.19 1065
1067 2 242.380543 52.5758129 60.4420382 0.19 1066
1068 2 242.389748 52.5131578 60.7484416 0.19 1067
1069 2 246.070039 57.4602823 61.4524904 0.19 397
1070 2 246.518747 56.7985781 61.038645 0.19 1069
1071 2 246.90826 56.4136458 60.6672441 0.19 1070
1072 2 247.258023 56.2994716 60.3376512 0.19 1071
1073 2 247.538618 56.2450776 60.0174092 0.19 1072
1074 2 247.648752 56.0966719 59.6824649 0.19 1073
1075 2 247.703762 56.0746164 59.3670398 0.19 1074
1076 2 248.516654 61.0733349 63.3028324 0.19 380
1077 2 249.277962 61.5098356 63.3789599 0.19 1076
1078 2 249.28263 61.6706727 64.1129305 0.19 1077
1079 2 249.289357 61.8407498 64.607251 0.19 1078
1080 2 249.300756 61.8510154 64.9848627 0.19 1079
1081 2 249.327227 61.8148471 65.3206033 0.19 1080
1082 2 249.394152 61.7993562 65.6469339 0.19 1081
1083 2 249.56733 61.8930514 65.9863966 0.19 1082
1084 2 249.637476 61.8651521 66.3049042 0.19 1083
1085 2 249.673389 61.7959062 66.6168164 0.19 1084
1086 2 245.646374 58.8730407 63.7617928 0.19 369
1087 2 245.925475 58.713188 64.444169 0.19 1086
1088 2 246.227854 58.5225654 64.7405325 0.19 1087
1089 2 246.484893 58.1256161 64.9458421 0.19 1088
1090 2 246.581831 57.7038069 65.0320835 0.19 1089
1091 2 246.616329 57.4084602 64.8534069 0.19 1090
1092 2 246.631708 57.3121932 64.61131 0.19 1091
1093 0 237.464175 64.480818 72.3533395 0.19 333
1094 0 237.47801 64.1703797 72.0689005 0.19 1093
1095 0 237.300997 63.8707683 71.7445029 0.19 1094
1096 0 235.729456 64.6967117 72.8222567 0.19 321
1097 0 236.098499 65.0612836 71.895263 0.19 1096
1098 0 236.438441 65.8994566 73.9488767 0.19 318
1099 0 236.836026 65.6395107 73.5951383 0.19 1098
1100 3 217.360853 63.7043359 81.3415153 0.19 253
1101 3 217.784146 63.442702 81.0181596 0.19 1100
1102 3 218.205451 63.2038016 80.6969848 0.19 1101
1103 3 218.624113 63.0275622 80.3801692 0.19 1102
1104 3 219.038032 63.0178516 80.0737918 0.19 1103
1105 3 219.447405 63.0417442 79.7687401 0.19 1104
1106 3 219.849864 62.9982697 79.4567527 0.19 1105
1107 3 220.231915 63.1224911 79.1486129 0.19 1106
1108 3 220.566954 63.4114246 78.8331734 0.19 1107
1109 3 220.789492 63.6209187 78.4640943 0.19 1108
1110 3 221.107341 63.847552 77.9790491 0.19 1109
1111 3 221.502 63.4453709 78.0504492 0.19 1110
1112 3 221.905566 63.1390537 77.9039638 0.19 1111
1113 3 222.310424 62.8969638 77.7170643 0.19 1112
1114 3 222.710127 62.7511683 77.6278967 0.19 1113
1115 3 223.111996 62.5352745 77.5375826 0.19 1114
1116 3 223.515197 62.4219132 77.3752856 0.19 1115
1117 3 223.92049 62.158026 77.2771694 0.19 1116
1118 3 224.328886 61.8669278 77.1659546 0.19 1117
1119 3 224.742502 61.6472504 76.9516991 0.19 1118
1120 3 225.159008 61.5512734 76.7506052 0.19 1119
1121 3 225.592381 61.3363081 76.6632655 0.19 1120
1122 3 226.067179 61.1776511 76.6267442 0.19 1121
1123 3 226.66259 60.8885902 76.5983176 0.19 1122
1124 3 227.563727 60.5712799 76.5743683 0.19 1123
1125 3 226.692023 60.5462957 76.0857155 0.19 1124
1126 3 226.123732 60.3204603 75.741227 0.19 1125
1127 3 225.668882 60.0052465 75.5451216 0.19 1126
1128 3 225.256167 59.7454282 75.338614 0.19 1127
1129 3 224.852134 59.623653 75.2636851 0.19 1128
1130 3 224.451476 59.5511521 75.2503051 0.19 1129
1131 3 224.051715 59.4870412 75.2900014 0.19 1130
1132 3 223.651209 59.3981021 75.427602 0.19 1131
1133 3 223.251839 59.3407443 75.4935118 0.19 1132
1134 3 227.641229 60.2471855 76.3559312 0.19 1124
1135 3 227.773098 59.8946359 76.2616605 0.19 1134
1136 3 228.075334 59.5893178 76.2306578 0.19 1135
1137 3 228.436109 59.4303072 76.2625132 0.19 1136
1138 3 228.818852 59.2322889 76.3867302 0.19 1137
1139 3 229.216176 58.9016783 76.4133624 0.19 1138
1140 3 229.610964 58.5176905 76.4009031 0.19 1139
1141 3 229.983051 58.1103597 76.370092 0.19 1140
1142 3 230.28977 57.6911747 76.3249072 0.19 1141
1143 3 230.423633 57.2648314 76.2568002 0.19 1142
1144 3 230.500562 56.8535507 76.1351017 0.19 1143
1145 3 230.579726 56.4978309 75.8756054 0.19 1144
1146 3 230.715825 56.1599374 75.5712532 0.19 1145
1147 3 231.021112 55.8237269 75.2715186 0.19 1146
1148 3 231.382398 55.4572143 75.0356147 0.19 1147
1149 3 231.744358 55.00181 74.9902167 0.19 1148
1150 3 232.06609 54.5921432 74.8216909 0.19 1149
1151 3 232.256358 54.1385965 74.728843 0.19 1150
1152 3 232.491096 53.6684338 74.6652343 0.19 1151
1153 3 232.601549 53.1818247 74.6210578 0.19 1152
1154 3 232.686212 52.6833343 74.6009049 0.19 1153
1155 3 232.818726 52.1699234 74.6342391 0.19 1154
1156 3 232.734569 51.6174126 74.813775 0.19 1155
1157 3 232.73556 51.1310654 75.0445348 0.19 1156
1158 3 232.822916 50.8742793 75.2924132 0.19 1157
1159 3 233.091988 50.7317778 75.4877338 0.19 1158
1160 3 233.433231 50.6957439 75.51698 0.19 1159
1161 3 233.802214 50.7251411 75.4180361 0.19 1160
1162 3 234.175833 50.7008383 75.4188982 0.19 1161
1163 3 234.544126 50.5932791 75.5300494 0.19 1162
1164 3 234.899398 50.4366142 75.5540694 0.19 1163
1165 3 235.214476 50.0720352 75.5242336 0.19 1164
1166 3 235.422317 49.6503614 75.4779723 0.19 1165
1167 3 235.730499 49.2692904 75.4280352 0.19 1166
1168 3 236.071656 49.0749133 75.3966579 0.19 1167
1169 3 227.262919 60.9186091 77.1100617 0.19 1124
1170 3 227.104316 61.0476226 77.5008623 0.19 1169
1171 3 226.938978 61.2162109 77.8300087 0.19 1170
1172 3 226.627963 61.3030043 78.0871837 0.19 1171
1173 3 226.267375 61.5435911 78.2272443 0.19 1172
1174 0 228.045081 61.1472865 76.8207193 0.19 1124
1175 0 228.270267 61.1102617 76.89546 0.19 1174
1176 3 228.053038 60.8237058 76.9016383 0.19 1175
1177 3 227.563727 60.5712799 76.5743683 0.19 1176
1178 3 221.165216 64.2201191 77.7085187 0.19 1110
1179 3 221.275715 64.4498455 77.4446989 0.19 1178
1180 3 221.539774 64.6551539 77.2293854 0.19 1179
1181 3 221.829343 64.5094794 77.1097076 0.19 1180
1182 3 222.037969 64.2456455 76.9853261 0.19 1181
1183 3 222.367327 64.0009946 76.7627435 0.19 1182
1184 3 222.740433 63.800232 76.5449049 0.19 1183
1185 3 223.123597 63.7119269 76.4408296 0.19 1184
1186 3 220.479179 63.9792769 77.792107 0.19 1110
1187 3 219.994489 64.1668707 77.7475999 0.19 1186
1188 3 219.565181 64.2141624 77.7848504 0.19 1187
1189 3 219.152804 64.1865914 77.9542792 0.19 1188
1190 3 218.747548 64.1830637 78.1321047 0.19 1189
1191 3 218.348791 64.3249801 78.2029391 0.19 1190
1192 3 217.953229 64.3687096 78.2234144 0.19 1191
1193 3 217.558214 64.3738169 78.2287747 0.19 1192
1194 3 217.162716 64.3610779 78.2396687 0.19 1193
1195 3 216.766215 64.3333634 78.2828071 0.19 1194
1196 3 216.367958 64.2784584 78.4177062 0.19 1195
1197 3 215.97999 64.2629993 78.487942 0.19 1196
1198 3 215.612579 64.2863226 78.5807446 0.19 1197
1199 3 215.297112 64.386349 78.8067176 0.19 1198
1200 3 215.130593 64.3832018 79.0742121 0.19 1199
1201 3 216.704475 64.0531033 81.3486429 0.19 253
1202 3 216.607748 64.1128175 81.0406841 0.19 1201
1203 3 216.522903 64.1012375 80.7463765 0.19 1202
1204 3 216.339902 63.8960861 80.4823965 0.19 1203
1205 3 216.248239 63.5927082 80.3375404 0.19 1204
1206 3 210.273634 74.3512086 78.035187 0.19 225
1207 3 210.577076 74.2214091 77.7283877 0.19 1206
1208 3 210.915071 74.1202955 77.4265552 0.19 1207
1209 3 211.217328 74.2208103 77.1395648 0.19 1208
1210 3 211.3736 74.5123085 76.858014 0.19 1209
1211 3 202.277735 77.859051 82.802988 0.19 201
1212 3 201.749959 78.2443543 83.047851 0.19 1211
1213 3 201.362514 78.6145513 83.1890611 0.19 1212
1214 3 201.166807 78.9618227 83.3742316 0.19 1213
1215 3 201.003809 79.3432726 83.4352234 0.19 1214
1216 3 200.706187 79.7413204 83.405988 0.19 1215
1217 3 200.415136 80.1744253 83.2643992 0.19 1216
1218 3 200.23946 80.5898696 83.2011266 0.19 1217
1219 3 199.999664 81.004171 83.1258291 0.19 1218
1220 3 199.897722 81.4529534 82.9698981 0.19 1219
1221 3 199.78926 81.8817059 82.8744093 0.19 1220
1222 3 199.562273 82.3205902 82.7166675 0.19 1221
1223 3 199.39723 82.7297581 82.6675056 0.19 1222
1224 3 199.127179 83.1213775 82.6500901 0.19 1223
1225 3 198.928945 83.5117244 82.6524575 0.19 1224
1226 3 198.60296 83.8942522 82.64956 0.19 1225
1227 3 198.271743 84.2768656 82.6437587 0.19 1226
1228 3 198.053728 84.668164 82.6340831 0.19 1227
1229 3 197.730754 85.063499 82.5834662 0.19 1228
1230 3 197.430614 85.4848032 82.4459136 0.19 1229
1231 3 197.273353 85.8860658 82.409473 0.19 1230
1232 3 197.104039 86.2754189 82.4096307 0.19 1231
1233 3 196.75599 86.6494178 82.4186126 0.19 1232
1234 3 196.337211 87.0122904 82.448743 0.19 1233
1235 3 195.886432 87.357769 82.5330355 0.19 1234
1236 3 195.411928 87.6626953 82.758438 0.19 1235
1237 3 194.92897 87.9542705 83.0315002 0.19 1236
1238 3 194.494273 88.2891663 82.8172032 0.19 1237
1239 3 194.055142 88.4989019 82.7132347 0.19 1238
1240 3 193.630056 88.815691 82.6464715 0.19 1239
1241 3 193.25728 89.1872219 82.5521766 0.19 1240
1242 3 193.002146 89.5279366 82.6590822 0.19 1241
1243 3 192.642789 89.8765478 82.722877 0.19 1242
1244 3 192.284641 90.2123151 82.8084777 0.19 1243
1245 3 192.034374 90.5009249 83.0022911 0.19 1244
1246 3 191.673547 90.7275466 83.1461297 0.19 1245
1247 3 191.304851 90.7468762 83.3840251 0.19 1246
1248 3 191.040964 90.6827559 83.6633022 0.19 1247
1249 3 190.642697 90.5582899 83.9405793 0.19 1248
1250 3 190.194226 90.3557194 84.201189 0.19 1249
1251 3 189.72933 89.9797767 84.4135226 0.19 1250
1252 3 189.263698 89.5597535 84.5264436 0.19 1251
1253 3 188.814397 89.1858196 84.3876405 0.19 1252
1254 3 194.897889 87.8625028 83.3543279 0.19 1237
1255 3 194.86561 87.7696592 83.6780736 0.19 1254
1256 3 194.832136 87.6756706 84.0028062 0.19 1255
1257 3 194.797465 87.580472 84.3285751 0.19 1256
1258 3 194.7616 87.4839916 84.6554501 0.19 1257
1259 3 202.318392 73.2115785 83.8712264 0.19 194
1260 3 202.39808 72.9264552 83.5377461 0.19 1259
1261 3 202.545158 72.6371683 83.2482624 0.19 1260
1262 3 202.876201 72.3380659 83.0735427 0.19 1261
1263 3 203.289972 72.1028566 82.834342 0.19 1262
1264 3 203.731668 71.9579849 82.6143082 0.19 1263
1265 3 204.177046 72.0202292 82.5137292 0.19 1264
1266 3 204.625219 71.9375359 82.3637984 0.19 1265
1267 3 205.061121 71.8892833 82.3332149 0.19 1266
1268 3 205.486053 71.806404 82.3551597 0.19 1267
1269 3 205.891853 71.5858018 82.4159662 0.19 1268
1270 3 206.298883 71.488703 82.2528214 0.19 1269
1271 3 206.657241 71.6794542 82.0226985 0.19 1270
1272 3 206.852798 71.8291074 81.748994 0.19 1271
1273 3 200.838926 67.473281 83.7351599 0.19 174
1274 3 201.306107 67.5321548 83.621849 0.19 1273
1275 3 201.796141 67.5852639 83.452952 0.19 1274
1276 3 202.325529 67.5510707 83.3574377 0.19 1275
1277 3 202.949007 67.2606708 83.5352352 0.19 1276
1278 3 203.843431 66.3978236 84.1295685 0.19 1277
1279 3 204.33598 66.7845863 83.6494966 0.19 1278
1280 3 204.767278 66.812239 83.6253767 0.19 1279
1281 3 205.173895 66.5932505 83.6654106 0.19 1280
1282 3 205.57781 66.387099 83.4779728 0.19 1281
1283 3 205.922941 66.2474371 83.2059883 0.19 1282
1284 3 206.096009 66.2956265 82.9050684 0.19 1283
1285 3 206.233684 66.471897 82.6004697 0.19 1284
1286 3 206.438592 66.8445568 82.3122748 0.19 1285
1287 3 206.443464 67.2611112 82.0132065 0.19 1286
1288 3 206.209761 67.6362627 81.6945836 0.19 1287
1289 3 205.890733 67.8661699 81.3591495 0.19 1288
1290 3 206.336984 67.8590084 81.1990487 0.19 1289
1291 3 206.767085 67.7132079 81.1630905 0.19 1290
1292 3 207.191606 67.6532702 81.2129855 0.19 1291
1293 3 207.605865 67.5962434 81.3662089 0.19 1292
1294 3 208.026839 67.570477 81.4271148 0.19 1293
1295 3 208.450875 67.5289836 81.4256584 0.19 1294
1296 3 208.878799 67.4096774 81.3301861 0.19 1295
1297 3 209.296059 67.3576193 81.363413 0.19 1296
1298 3 209.69972 67.3010216 81.5295544 0.19 1297
1299 3 210.105865 67.2723268 81.6510585 0.19 1298
1300 3 210.504632 67.2249617 81.8226444 0.19 1299
1301 3 210.913132 67.2030592 81.8736527 0.19 1300
1302 3 211.328433 67.1687919 81.8300334 0.19 1301
1303 3 211.755502 67.0726267 81.6244242 0.19 1302
1304 3 212.186629 67.0854302 81.3756584 0.19 1303
1305 3 205.438219 68.1282719 81.6756931 0.19 1289
1306 3 205.004018 68.1040697 81.641127 0.19 1305
1307 3 204.662857 68.4726217 81.312778 0.19 1306
1308 3 204.373722 68.7317923 80.980741 0.19 1307
1309 3 204.246358 68.6630549 80.6371867 0.19 1308
1310 3 204.138445 68.4848921 80.2880807 0.19 1309
1311 3 203.92821 68.3075524 79.9321571 0.19 1310
1312 3 203.833721 68.270475 79.5969716 0.19 1311
1313 3 204.649717 67.6953286 81.9779345 0.19 1306
1314 3 204.415898 67.4038096 82.3995606 0.19 1313
1315 3 204.098925 67.0461957 83.0070106 0.19 1314
1316 3 203.843431 66.3978236 84.1295685 0.19 1315
1317 3 195.911617 68.787043 84.1314651 0.19 158
1318 3 196.44956 69.0481646 83.6239204 0.19 1317
1319 3 197.035547 69.1386722 83.3106406 0.19 1318
1320 3 197.803117 69.1200172 82.8421884 0.19 1319
1321 3 196.864137 71.4352892 85.6218209 0.19 150
1322 3 196.730817 71.8103699 85.6874284 0.19 1321
1323 3 196.636621 72.221427 85.6458938 0.19 1322
1324 3 196.485918 72.6838717 85.4242315 0.19 1323
1325 3 196.538782 73.1777907 85.1535323 0.19 1324
1326 3 196.360044 73.6666229 84.8442967 0.19 1325
1327 3 196.503401 74.1524908 84.6270001 0.19 1326
1328 3 196.751576 74.6171403 84.5046895 0.19 1327
1329 3 197.310473 75.0166428 84.6637314 0.19 1328
1330 3 197.781135 75.0486204 84.5046407 0.19 1329
1331 3 198.233426 74.9785971 84.4924301 0.19 1330
1332 3 198.669775 74.7136213 84.5798699 0.19 1331
1333 3 199.12288 74.4751089 84.510948 0.19 1332
1334 3 199.56384 74.2878774 84.5510909 0.19 1333
1335 3 200.028151 74.0550979 84.3673646 0.19 1334
1336 3 200.499411 73.8072582 84.1103244 0.19 1335
1337 3 196.700878 74.4655148 84.9753661 0.19 1329
1338 3 196.462725 74.028694 85.013307 0.19 1337
1339 3 196.360044 73.6666229 84.8442967 0.19 1338
1340 3 199.346986 70.7250629 85.909131 0.19 147
1341 3 199.342749 69.9380931 85.8456344 0.19 1340
1342 3 199.136809 69.3767744 86.1469194 0.19 1341
1343 3 199.244371 68.890825 86.1154327 0.19 1342
1344 3 199.333382 68.3635785 85.7169347 0.19 1343
1345 3 202.817192 73.0069769 85.3592638 0.19 142
1346 3 202.563374 73.2638166 84.8335493 0.19 1345
1347 3 202.259512 73.4948401 84.2202797 0.19 1346
1348 3 208.859617 72.0361234 87.5760127 0.19 124
1349 3 208.6754 72.2722139 87.3127928 0.19 1348
1350 3 208.558244 72.3663037 86.9918742 0.19 1349
1351 3 208.327251 72.2907698 86.6331428 0.19 1350
1352 3 208.103837 72.248699 86.2708102 0.19 1351
1353 3 208.018455 72.0918245 85.9064912 0.19 1352
1354 3 211.20615 69.5023808 86.8439888 0.19 122
1355 3 211.824002 69.4668605 86.7274525 0.19 1354
1356 0 212.29789 69.234821 86.7272443 0.19 1355
1357 3 212.761831 69.0636791 86.5223793 0.19 1356
1358 3 213.219044 68.6568309 86.2281553 0.19 1357
1359 3 213.555239 68.6209973 86.6221672 0.19 1358
1360 3 213.940539 68.3886411 86.6918021 0.19 1359
1361 3 214.363533 68.1011557 86.5239767 0.19 1360
1362 3 214.792369 67.729913 86.3048881 0.19 1361
1363 3 215.257314 67.277561 85.8371179 0.19 1362
1364 3 215.378543 67.9709776 85.6853042 0.19 1363
1365 3 215.569149 68.4770037 85.6448322 0.19 1364
1366 3 215.624389 68.9142974 85.6249535 0.19 1365
1367 3 215.598646 69.3392576 85.5701325 0.19 1366
1368 3 215.464889 69.7962386 85.3900438 0.19 1367
1369 3 215.431648 70.2528179 85.2103836 0.19 1368
1370 3 215.415646 70.6713174 85.1391862 0.19 1369
1371 3 215.653016 67.284189 85.8506858 0.19 1363
1372 3 216.098478 67.0203118 85.5015786 0.19 1371
1373 3 212.91147 68.5843966 86.0120494 0.19 1358
1374 3 212.640563 68.3340274 85.9292752 0.19 1373
1375 3 212.539074 68.0486018 85.9474428 0.19 1374
1376 3 212.50769 67.8268467 86.118037 0.19 1375
1377 3 212.57198 67.9449773 86.3107901 0.19 1376
1378 3 212.850724 68.2509381 86.3504826 0.19 1377
1379 3 213.219044 68.6568309 86.2281553 0.19 1378
1380 0 210.091661 69.9357221 90.220219 0.19 112
1381 0 209.762259 70.3587091 90.0312647 0.19 1380
1382 0 209.508302 70.8033016 89.7164247 0.19 1381
1383 0 209.408345 71.2229382 89.3053729 0.19 1382
1384 0 209.288307 71.5324625 88.7141579 0.19 1383
1385 3 209.358696 71.5443921 87.7001315 0.19 1384
1386 3 208.615643 70.9970045 88.0475635 0.19 1385
1387 3 208.080404 70.550844 88.1243204 0.19 1386
1388 3 207.631189 70.1572995 88.0540614 0.19 1387
1389 3 207.230916 69.8202395 87.8170178 0.19 1388
1390 3 207.705306 69.5688901 87.4616476 0.19 1389
1391 3 207.764617 69.3018924 87.084735 0.19 1390
1392 3 207.373567 68.9877282 86.8846513 0.19 1391
1393 3 206.947274 68.6423005 86.8838989 0.19 1392
1394 3 206.537172 68.4395553 86.7925741 0.19 1393
1395 3 206.148521 68.1932078 86.5446365 0.19 1394
1396 3 205.810688 67.6790927 86.8417262 0.19 1395
1397 3 205.612689 67.1715984 87.1495968 0.19 1396
1398 3 205.414816 66.6646935 87.4589748 0.19 1397
1399 3 205.078099 66.1521618 87.7606515 0.19 1398
1400 3 204.623343 65.8140925 87.9413598 0.19 1399
1401 3 204.188896 65.6562993 88.0089188 0.19 1400
1402 3 203.75751 65.5401693 88.0583227 0.19 1401
1403 3 203.316248 65.3692032 88.1675654 0.19 1402
1404 3 202.895545 65.1026391 88.1193772 0.19 1403
1405 3 202.4935 64.881112 87.9293509 0.19 1404
1406 3 202.079522 64.7835703 87.8279206 0.19 1405
1407 3 201.662328 64.7348984 87.7452612 0.19 1406
1408 3 201.247786 64.7089353 87.6310273 0.19 1407
1409 3 200.844777 64.7024236 87.4040365 0.19 1408
1410 3 200.432498 64.624325 87.2257879 0.19 1409
1411 3 200.025901 64.4200021 86.952227 0.19 1410
1412 3 199.610343 64.1967281 86.73157 0.19 1411
1413 3 199.204042 64.1531317 86.411037 0.19 1412
1414 3 198.797659 64.1684466 86.0578295 0.19 1413
1415 3 198.84751 64.779647 85.8355681 0.19 1414
1416 3 198.911997 65.4991396 85.7094226 0.19 1415
1417 3 199.048814 66.2522736 85.4892257 0.19 1416
1418 3 199.355794 66.893306 85.2398229 0.19 1417
1419 3 198.445526 67.1288732 85.5483049 0.19 1418
1420 3 197.561516 67.0747071 85.4764016 0.19 1419
1421 3 198.030748 66.8444126 85.1514804 0.19 1420
1422 3 198.501914 67.0439335 84.8803112 0.19 1421
1423 3 198.970278 67.3415007 84.6691423 0.19 1422
1424 3 199.425799 67.5038212 84.5822002 0.19 1423
1425 3 196.793763 67.4494628 85.3585987 0.19 1420
1426 3 196.140109 67.8572883 85.1628625 0.19 1425
1427 3 195.365152 68.6292247 85.07827 0.19 1426
1428 3 194.908175 67.5136164 84.9560898 0.19 1427
1429 3 194.45213 66.9068906 84.8786039 0.19 1428
1430 3 193.996307 66.6408119 84.835729 0.19 1429
1431 3 193.538767 66.4861451 84.8198129 0.19 1430
1432 3 193.077088 66.3251594 84.8501058 0.19 1431
1433 3 192.606338 66.0347257 84.992081 0.19 1432
1434 3 192.137588 65.8728154 85.106203 0.19 1433
1435 3 191.661293 65.7196045 85.3411489 0.19 1434
1436 3 191.181798 65.5682841 85.6172078 0.19 1435
1437 3 190.735537 65.6098832 85.2844457 0.19 1436
1438 3 190.284105 65.6345189 85.0046602 0.19 1437
1439 3 189.822557 65.611776 84.8808381 0.19 1438
1440 3 189.356177 65.5682052 84.8228329 0.19 1439
1441 3 188.886324 65.510902 84.8065919 0.19 1440
1442 3 188.412262 65.4346946 84.8497279 0.19 1441
1443 3 187.930236 65.3169084 85.0292546 0.19 1442
1444 3 187.467863 65.3130104 84.7917659 0.19 1443
1445 3 186.99688 65.2571863 84.6996517 0.19 1444
1446 3 186.519987 65.1510239 84.6946029 0.19 1445
1447 3 186.034876 64.9468677 84.8058342 0.19 1446
1448 3 185.548686 64.6029918 84.8302527 0.19 1447
1449 3 185.758689 64.2097401 84.9856497 0.19 1448
1450 3 185.726749 63.8831575 84.9424085 0.19 1449
1451 3 185.428191 63.716185 84.6863478 0.19 1450
1452 3 185.036332 63.924648 84.3721215 0.19 1451
1453 3 184.613634 64.2588175 84.038418 0.19 1452
1454 3 184.174684 65.140456 83.7138971 0.19 1453
1455 3 183.278091 66.059957 83.0094459 0.19 1454
1456 3 182.836054 66.6888858 82.7948164 0.19 1455
1457 3 182.384754 67.0644263 82.6895769 0.19 1456
1458 3 181.934489 67.2039384 82.5983275 0.19 1457
1459 3 181.511612 67.3111195 82.4676779 0.19 1458
1460 3 181.17032 67.5584996 82.205216 0.19 1459
1461 3 181.00976 67.7330186 81.9032496 0.19 1460
1462 3 183.575296 65.8750301 82.8859654 0.19 1455
1463 3 183.687142 65.7601063 82.9737532 0.19 1462
1464 3 183.278091 66.059957 83.0094459 0.19 1463
1465 3 183.720838 65.9193716 83.7347977 0.19 1464
1466 3 183.278091 66.059957 83.0094459 0.19 1465
1467 3 183.835826 63.6714223 84.1550692 0.19 1453
1468 3 183.268076 63.1527967 84.1383095 0.19 1467
1469 3 182.84065 62.6808339 84.0326955 0.19 1468
1470 3 182.610898 62.1790703 84.1402979 0.19 1469
1471 3 182.118517 61.9174459 84.3487268 0.19 1470
1472 3 181.651577 61.9977272 84.4785772 0.19 1471
1473 3 181.233061 62.2520754 84.3189221 0.19 1472
1474 3 180.899794 62.4771214 84.066505 0.19 1473
1475 3 180.789921 62.8678683 83.8516914 0.19 1474
1476 3 180.757888 63.2818626 83.7810703 0.19 1475
1477 3 180.75197 63.7036107 83.758497 0.19 1476
1478 3 183.086578 61.9317919 84.1562525 0.19 1470
1479 3 183.565984 61.7913759 84.1805937 0.19 1478
1480 3 184.041843 61.5451329 84.2042359 0.19 1479
1481 3 184.516923 61.300628 84.2439719 0.19 1480
1482 3 184.991837 61.1664008 84.3328915 0.19 1481
1483 3 185.45646 60.937076 84.5272839 0.19 1482
1484 3 185.915026 60.8380557 84.669144 0.19 1483
1485 3 186.343035 60.7004002 84.8682453 0.19 1484
1486 3 186.701533 60.4198154 84.9444962 0.19 1485
1487 3 186.877025 60.0691835 84.9692133 0.19 1486
1488 3 185.080473 64.9599137 84.8250898 0.19 1453
1489 3 185.548686 64.6029918 84.8302527 0.19 1488
1490 3 187.960668 65.4956009 85.402725 0.19 1443
1491 3 188.033518 65.5404728 85.7706921 0.19 1490
1492 3 188.235575 65.1869307 86.1185279 0.19 1491
1493 3 188.792073 64.5990902 86.472172 0.19 1492
1494 3 188.011068 64.2452525 86.2757971 0.19 1493
1495 3 187.84533 64.0134882 86.3690239 0.19 1494
1496 3 188.155779 64.1950351 86.5225135 0.19 1495
1497 3 188.792073 64.5990902 86.472172 0.19 1496
1498 3 189.684798 64.4956553 87.2497335 0.19 1497
1499 3 190.631603 64.2895674 86.9311605 0.19 1498
1500 3 190.533913 63.9708079 86.5365268 0.19 1499
1501 3 190.317807 63.6373937 86.135413 0.19 1500
1502 3 190.215676 63.3147816 85.7448637 0.19 1501
1503 3 190.111695 62.9904193 85.3564653 0.19 1502
1504 3 190.357034 62.7055516 84.9949947 0.19 1503
1505 3 190.718375 62.43358 84.6438422 0.19 1504
1506 3 191.022471 62.5674843 84.3187732 0.19 1505
1507 3 191.148348 62.6805639 83.9825917 0.19 1506
1508 3 191.206294 62.7857958 83.6431227 0.19 1507
1509 3 191.238563 62.8880891 83.3034195 0.19 1508
1510 3 191.262113 62.9894377 82.9647347 0.19 1509
1511 3 191.055059 62.0720237 84.9753738 0.19 1505
1512 3 191.283254 61.8102419 85.28771 0.19 1511
1513 3 191.647594 61.4876964 85.5448983 0.19 1512
1514 3 192.070459 61.2421974 85.6507582 0.19 1513
1515 3 192.51754 61.1869995 85.7064648 0.19 1514
1516 3 192.976402 61.2151031 85.7342013 0.19 1515
1517 3 193.448366 61.3043876 85.7281996 0.19 1516
1518 3 193.95015 61.495341 85.6489199 0.19 1517
1519 3 194.530063 61.9311636 85.3838937 0.19 1518
1520 3 195.292325 62.4930808 84.9547713 0.19 1519
1521 3 196.012016 62.6967168 85.4794131 0.19 1520
1522 3 196.591853 62.8213888 85.7359591 0.19 1521
1523 3 197.171239 62.9578355 85.9433516 0.19 1522
1524 3 197.885543 63.205998 86.2737913 0.19 1523
1525 3 198.356922 63.7402621 85.9904854 0.19 1524
1526 3 198.797659 64.1684466 86.0578295 0.19 1525
1527 3 197.112423 63.3328053 86.9975403 0.19 1524
1528 3 196.528199 63.562032 87.4296538 0.19 1527
1529 3 196.016252 63.8600111 87.6454683 0.19 1528
1530 3 196.454754 64.1983605 87.6130584 0.19 1529
1531 3 196.891239 64.4422351 87.4781216 0.19 1530
1532 3 197.291458 64.3030322 87.3922887 0.19 1531
1533 3 197.61945 64.0098477 87.2677021 0.19 1532
1534 3 197.768338 63.6366586 86.9785212 0.19 1533
1535 3 197.885543 63.205998 86.2737913 0.19 1534
1536 3 195.604824 63.9307542 87.2533117 0.19 1529
1537 3 195.660139 64.1382716 86.5441556 0.19 1536
1538 3 195.147287 64.8495545 86.3058508 0.19 1537
1539 3 194.981384 65.4341409 86.1890723 0.19 1538
1540 3 194.997643 66.0742596 86.0443068 0.19 1539
1541 3 195.212075 67.007622 85.6947857 0.19 1540
1542 3 195.365152 68.6292247 85.07827 0.19 1541
1543 3 193.959232 69.5230154 85.7696078 0.19 1542
1544 3 193.47869 69.3861418 86.0863323 0.19 1543
1545 3 193.902279 69.5005516 86.4916916 0.19 1544
1546 3 194.322332 69.4040957 86.8813549 0.19 1545
1547 3 194.739648 69.0793343 87.2536223 0.19 1546
1548 3 195.154022 68.6784275 87.6208886 0.19 1547
1549 3 194.961728 68.4115881 87.2605056 0.19 1548
1550 3 195.016225 68.2998788 86.6120735 0.19 1549
1551 3 195.365152 68.6292247 85.07827 0.19 1550
1552 3 195.667415 67.3327522 86.809321 0.19 1551
1553 3 195.365152 68.6292247 85.07827 0.19 1552
1554 3 194.044195 68.1282899 86.0236472 0.19 1553
1555 3 192.859591 68.0350253 86.6590924 0.19 1554
1556 3 191.070078 68.2859265 87.6522921 0.19 1555
1557 3 191.86053 69.033462 87.0359952 0.19 1556
1558 3 192.450914 69.333946 86.7370453 0.19 1557
1559 3 192.975931 69.4564883 86.4197582 0.19 1558
1560 3 193.47869 69.3861418 86.0863323 0.19 1559
1561 3 190.053751 68.9937657 87.5098298 0.19 1556
1562 3 189.398289 69.3164397 87.234383 0.19 1561
1563 3 188.886141 69.5118072 86.9442388 0.19 1562
1564 3 188.444836 69.7123197 86.7411872 0.19 1563
1565 3 188.09637 69.7557732 86.4263203 0.19 1564
1566 3 187.932684 69.6250764 86.076351 0.19 1565
1567 3 191.569513 68.2132935 86.7896474 0.19 1556
1568 3 191.547088 68.3760947 86.4882043 0.19 1567
1569 3 191.416272 68.468661 86.8001551 0.19 1568
1570 3 191.070078 68.2859265 87.6522921 0.19 1569
1571 3 191.153481 68.3454269 87.2953608 0.19 1570
1572 3 191.268194 68.2544101 87.296086 0.19 1571
1573 3 191.070078 68.2859265 87.6522921 0.19 1572
1574 3 191.401963 69.4490038 87.8063497 0.19 1573
1575 3 191.615682 70.1297583 87.9453536 0.19 1574
1576 3 191.928051 70.6123261 88.1760216 0.19 1575
1577 3 192.230916 71.0551262 88.3019372 0.19 1576
1578 3 192.380239 71.4744826 88.3805276 0.19 1577
1579 3 188.742699 67.5657988 87.7964593 0.19 1573
1580 3 188.254216 67.4138353 88.1178039 0.19 1579
1581 3 187.4976 67.3858105 88.0630412 0.19 1580
1582 3 186.914058 67.4252969 88.0257589 0.19 1581
1583 3 186.388989 67.6243284 88.0047354 0.19 1582
1584 3 185.631006 67.6535712 87.9605398 0.19 1583
1585 3 185.048534 67.4010434 87.9148436 0.19 1584
1586 3 184.533696 67.0818461 87.8908799 0.19 1585
1587 3 184.049494 66.8495545 87.9325367 0.19 1586
1588 3 183.584661 66.5308567 88.1181158 0.19 1587
1589 3 183.168959 65.9729918 88.312469 0.19 1588
1590 3 182.867861 65.0990522 88.7761895 0.19 1589
1591 3 182.886023 63.6259105 89.6802917 0.19 1590
1592 3 184.301653 63.7033888 88.9700833 0.19 1591
1593 3 185.151869 63.6798737 88.5126993 0.19 1592
1594 3 185.794816 63.783055 88.2045584 0.19 1593
1595 3 186.374319 63.9454854 88.0599834 0.19 1594
1596 3 186.99429 64.2667205 87.9002559 0.19 1595
1597 3 187.773254 64.4831023 87.8557209 0.19 1596
1598 3 188.264693 64.6440708 87.534141 0.19 1597
1599 3 188.792073 64.5990902 86.472172 0.19 1598
1600 3 187.73694 64.4262661 88.4420351 0.19 1597
1601 3 187.708415 64.5242427 88.9018735 0.19 1600
1602 3 187.681573 64.568308 89.3045871 0.19 1601
1603 3 187.655434 64.7098558 89.6949805 0.19 1602
1604 3 187.628303 64.7843174 90.0725369 0.19 1603
1605 3 187.600781 64.9740423 90.4568545 0.19 1604
1606 3 181.93972 64.7738552 88.8852594 0.19 1591
1607 3 181.366752 65.2448348 88.3524865 0.19 1606
1608 3 181.047995 65.4683545 87.9464375 0.19 1607
1609 3 180.642476 65.5593726 87.6193229 0.19 1608
1610 3 180.201227 65.569378 87.4377611 0.19 1609
1611 3 184.246358 64.3737091 89.3489003 0.19 1591
1612 3 184.991358 64.9519131 89.2299093 0.19 1611
1613 3 185.390468 65.4652268 89.1371274 0.19 1612
1614 3 185.83863 66.0108034 88.9459378 0.19 1613
1615 3 186.292335 66.061884 89.1850996 0.19 1614
1616 3 186.752593 66.2130384 89.2694144 0.19 1615
1617 3 187.210727 66.5597139 89.2465741 0.19 1616
1618 3 187.655228 66.9822822 89.0244511 0.19 1617
1619 3 188.0386 67.3362254 88.6698299 0.19 1618
1620 3 188.254216 67.4138353 88.1178039 0.19 1619
1621 3 185.866537 66.5324922 88.619918 0.19 1614
1622 3 186.388989 67.6243284 88.0047354 0.19 1621
1623 3 186.83482 68.1867733 88.5172052 0.19 1622
1624 3 187.298801 68.6449949 88.7271556 0.19 1623
1625 3 187.781688 69.0013933 88.7740083 0.19 1624
1626 3 188.304667 69.1602897 88.634362 0.19 1625
1627 3 188.903987 69.1327841 88.4890178 0.19 1626
1628 3 189.718059 68.8497843 88.1551379 0.19 1627
1629 3 191.070078 68.2859265 87.6522921 0.19 1628
1630 3 192.356956 68.3103728 88.0251629 0.19 1629
1631 3 193.130569 68.314437 88.268669 0.19 1630
1632 3 193.721935 68.2764012 88.5891215 0.19 1631
1633 3 194.182884 68.407532 88.4502203 0.19 1632
1634 3 194.659292 68.6402868 88.1354831 0.19 1633
1635 3 195.154022 68.6784275 87.6208886 0.19 1634
1636 3 195.556742 69.0199049 88.0789023 0.19 1635
1637 3 195.991331 69.0996374 88.17354 0.19 1636
1638 3 196.414847 69.2617528 88.3553022 0.19 1637
1639 3 196.853577 69.3605908 88.3771584 0.19 1638
1640 3 197.310726 69.4745889 88.2254891 0.19 1639
1641 3 197.388889 69.635913 87.8731375 0.19 1640
1642 3 197.504664 69.8494628 87.5290267 0.19 1641
1643 3 197.734756 70.2195277 87.2075031 0.19 1642
1644 3 197.832641 70.5922002 86.8773413 0.19 1643
1645 3 197.855728 70.8360973 86.5326258 0.19 1644
1646 3 197.786427 71.0839575 86.1829657 0.19 1645
1647 3 197.51379 71.0776201 85.7994492 0.19 1646
1648 3 197.170527 71.1166154 85.4161822 0.19 1647
1649 3 197.725741 69.4285678 88.4327405 0.19 1640
1650 3 198.160932 69.4253327 88.4513429 0.19 1649
1651 3 198.620121 69.4431575 88.2646668 0.19 1650
1652 3 199.086883 69.3710313 88.0120448 0.19 1651
1653 3 199.549342 69.3979886 87.7978975 0.19 1652
1654 3 199.993039 69.4201922 87.7322599 0.19 1653
1655 3 200.429737 69.4405398 87.7156854 0.19 1654
1656 3 193.099639 68.2085858 88.6283849 0.19 1632
1657 3 192.327801 68.2048211 88.3841921 0.19 1656
1658 3 191.070078 68.2859265 87.6522921 0.19 1657
1659 3 191.173775 67.3851054 88.4843468 0.19 1658
1660 3 191.028166 66.7691455 88.7454102 0.19 1659
1661 3 190.94233 66.2648359 88.7644421 0.19 1660
1662 3 190.827995 65.7722061 88.593893 0.19 1661
1663 3 191.025352 65.2466688 88.1339469 0.19 1662
1664 3 190.589826 64.8985599 87.7080556 0.19 1663
1665 3 190.631603 64.2895674 86.9311605 0.19 1664
1666 3 190.676528 64.688145 86.6013758 0.19 1665
1667 3 190.74237 64.9716619 86.264774 0.19 1666
1668 3 190.874488 65.3198992 85.9385084 0.19 1667
1669 3 191.181798 65.5682841 85.6172078 0.19 1668
1670 3 191.18717 65.4775516 88.3025941 0.19 1663
1671 3 191.079234 65.5944055 88.2125665 0.19 1670
1672 3 191.025352 65.2466688 88.1339469 0.19 1671
1673 3 181.031797 64.7385306 89.2702692 0.19 1591
1674 3 180.514967 64.1316642 89.5626948 0.19 1673
1675 3 179.621066 64.2401603 89.6030331 0.19 1674
1676 3 178.776281 64.1685173 89.726412 0.19 1675
1677 3 177.614477 63.9152038 90.0931676 0.19 1676
1678 3 178.282692 63.3716998 90.4695146 0.19 1677
1679 3 178.727969 63.116293 90.8490403 0.19 1678
1680 3 178.918853 62.5001214 91.1873397 0.19 1679
1681 3 179.286124 62.2045352 90.955758 0.19 1680
1682 3 179.535262 61.8615144 90.8458186 0.19 1681
1683 3 179.933266 61.5599176 90.778026 0.19 1682
1684 3 180.412982 61.3566013 90.6799554 0.19 1683
1685 3 180.9864 61.4052423 90.4491977 0.19 1684
1686 3 181.728578 61.9945977 90.2079558 0.19 1685
1687 3 182.886023 63.6259105 89.6802917 0.19 1686
1688 3 183.240711 63.0784709 90.4435259 0.19 1687
1689 3 183.088807 63.0275902 90.8891801 0.19 1688
1690 3 182.778847 63.1804441 91.1101797 0.19 1689
1691 3 182.340171 63.6499332 90.7488981 0.19 1690
1692 3 182.886023 63.6259105 89.6802917 0.19 1691
1693 3 181.343025 62.2259924 90.586381 0.19 1692
1694 3 180.849342 62.4702942 90.9396421 0.19 1693
1695 3 180.833695 63.0171415 90.563402 0.19 1694
1696 3 180.760159 63.5676155 90.1373024 0.19 1695
1697 3 180.514967 64.1316642 89.5626948 0.19 1696
1698 3 180.357872 62.7158368 91.2928758 0.19 1694
1699 3 180.33065 62.6027708 91.6503797 0.19 1698
1700 3 180.80085 62.8790352 91.8850632 0.19 1699
1701 3 181.274357 63.0424126 91.9314113 0.19 1700
1702 3 181.74906 63.1863902 91.8008989 0.19 1701
1703 3 182.194068 63.2719753 91.6846739 0.19 1702
1704 3 182.57795 63.3157469 91.4314838 0.19 1703
1705 3 182.778847 63.1804441 91.1101797 0.19 1704
1706 3 179.850273 62.7047059 91.7649213 0.19 1699
1707 3 179.378572 62.6615648 91.6405121 0.19 1706
1708 3 178.918853 62.5001214 91.1873397 0.19 1707
1709 3 178.603377 62.5994342 91.7683972 0.19 1708
1710 3 178.483134 62.6622527 92.2186144 0.19 1709
1711 3 178.461879 62.8632286 92.630257 0.19 1710
1712 3 178.522279 63.0816794 93.027001 0.19 1711
1713 3 178.72824 63.2137614 93.4182548 0.19 1712
1714 3 178.83849 63.4345219 93.8054413 0.19 1713
1715 3 178.969091 63.6430004 94.1906586 0.19 1714
1716 3 178.787658 63.6577619 94.5422134 0.19 1715
1717 3 178.618444 63.6387801 94.7882662 0.19 1716
1718 3 178.771755 63.7792171 94.9608082 0.19 1717
1719 3 178.936731 63.8284158 94.8199114 0.19 1718
1720 3 178.787658 63.6577619 94.5422134 0.19 1719
1721 3 176.217789 64.5271003 90.3610664 0.19 1677
1722 3 175.261382 64.4127573 90.5666677 0.19 1721
1723 3 174.278596 63.9594289 90.980524 0.19 1722
1724 3 172.709525 64.6062965 91.0570936 0.19 1723
1725 3 171.851162 65.0464666 90.9394712 0.19 1724
1726 3 171.244449 65.2388194 90.8799623 0.19 1725
1727 3 170.742975 65.441975 90.8545443 0.19 1726
1728 3 170.268013 65.4875594 90.8457939 0.19 1727
1729 3 169.80474 65.487537 90.8796959 0.19 1728
1730 3 169.349625 65.5080134 91.0247105 0.19 1729
1731 3 168.877598 65.3029345 91.0691327 0.19 1730
1732 3 168.414209 65.1701298 91.1184415 0.19 1731
1733 3 167.952909 65.0405916 91.2563332 0.19 1732
1734 3 167.497051 64.9524626 91.2908885 0.19 1733
1735 3 167.043784 64.8788131 91.2910254 0.19 1734
1736 3 163.195882 61.5653614 91.8763579 0 1735
1737 3 163.143702 61.528538 92.2164629 0.19 1736
1738 3 163.033676 61.5471642 92.5384797 0.19 1737
1739 3 162.749127 61.7308924 92.8073498 0.19 1738
1740 3 162.392772 61.9728096 92.9311622 0.19 1739
1741 3 162.00149 62.1332758 93.0299462 0.19 1740
1742 3 161.575839 61.9914427 93.1982785 0.19 1741
1743 3 161.15683 61.9586972 93.3279687 0.19 1742
1744 3 160.756651 62.0391607 93.5880016 0.19 1743
1745 3 160.350494 62.01843 93.8763897 0.19 1744
1746 3 173.716081 63.3488491 91.1682271 0.19 1723
1747 3 173.58384 62.8117195 91.2826378 0.19 1746
1748 3 173.783256 62.2467878 91.4687385 0.19 1747
1749 3 174.07422 61.455521 91.9066145 0.19 1748
1750 3 175.344424 62.3662516 91.0402738 0.19 1749
1751 3 176.357278 63.1092616 90.6028899 0.19 1750
1752 3 177.614477 63.9152038 90.0931676 0.19 1751
1753 3 175.108355 62.9014148 92.0721507 0.19 1749
1754 3 175.117185 63.2281609 92.461777 0.19 1753
1755 3 174.675541 63.5952088 92.4571295 0.19 1754
1756 3 174.278596 63.9594289 90.980524 0.19 1755
1757 3 173.391412 63.4512993 91.6081286 0.19 1756
1758 3 173.0862 62.9682814 91.8850225 0.19 1757
1759 3 173.085792 62.4608347 92.1184357 0.19 1758
1760 3 173.437628 61.9635872 92.2140958 0.19 1759
1761 3 174.07422 61.455521 91.9066145 0.19 1760
1762 3 173.998869 60.4768971 92.1992626 0.19 1761
1763 3 173.982979 60.3693183 92.5565665 0.19 1762
1764 3 173.46533 59.7606629 92.8422056 0.19 1763
1765 3 173.022629 60.12974 92.8397519 0.19 1764
1766 3 172.575382 60.274392 92.0882405 0.19 1765
1767 3 174.07422 61.455521 91.9066145 0.19 1766
1768 3 174.503485 62.1802209 92.7540449 0.19 1767
1769 3 174.867607 62.6857371 92.8820137 0.19 1768
1770 3 175.018384 62.8659563 92.7117201 0.19 1769
1771 3 175.117185 63.2281609 92.461777 0.19 1770
1772 3 173.526169 60.8532071 93.656904 0.19 1767
1773 3 173.022629 60.12974 92.8397519 0.19 1772
1774 3 173.524327 60.6306035 92.9107294 0.19 1773
1775 3 173.982979 60.3693183 92.5565665 0.19 1774
1776 3 172.49052 59.2546371 93.1006679 0.19 1773
1777 3 171.973543 58.5472805 93.3710017 0.19 1776
1778 3 171.464648 57.8992314 93.6422926 0.19 1777
1779 3 171.14621 58.3124811 93.5626805 0.19 1778
1780 3 170.946846 58.7651893 93.404484 0.19 1779
1781 3 171.10281 59.3385993 93.0084974 0.19 1780
1782 3 170.954249 59.5050723 92.6466725 0.19 1781
1783 3 171.11991 59.7995519 92.3165622 0.19 1782
1784 3 171.256662 59.91942 91.9697483 0.19 1783
1785 3 171.493182 59.8819696 91.6174522 0.19 1784
1786 3 171.618129 59.9155822 91.2624074 0.19 1785
1787 3 171.602892 59.8338314 93.0836291 0.19 1781
1788 3 173.022629 60.12974 92.8397519 0.19 1787
1789 3 170.353432 59.2817256 93.1815054 0.19 1781
1790 3 169.762135 58.959383 93.2114288 0.19 1789
1791 3 169.23193 58.5390646 93.2058963 0.19 1790
1792 3 168.729108 58.088789 93.2392003 0.19 1791
1793 3 168.247988 57.6445562 93.4260233 0.19 1792
1794 3 167.79866 57.3376335 93.683879 0.19 1793
1795 3 167.38281 57.0024147 93.9613232 0.19 1794
1796 3 167.062585 56.865814 94.2725567 0.19 1795
1797 3 166.956566 56.9217204 94.6237391 0.19 1796
1798 3 166.91388 56.8882418 94.9716969 0.19 1797
1799 3 166.879767 56.8196479 95.3161603 0.19 1798
1800 3 166.808088 56.7352631 95.654624 0.19 1799
1801 3 166.615202 56.6389315 95.9797658 0.19 1800
1802 3 166.538789 56.5601605 96.3157968 0.19 1801
1803 3 166.487146 56.5061573 96.6554771 0.19 1802
1804 3 166.393505 56.5093388 96.9964949 0.19 1803
1805 3 166.587798 56.6940704 97.3824401 0.19 1804
1806 3 166.228394 56.4794381 97.647493 0.19 1805
1807 3 165.962075 56.5901454 97.9306669 0.19 1806
1808 3 165.914101 56.8372308 98.1709537 0.19 1807
1809 3 165.992392 57.1391613 98.2217148 0.19 1808
1810 3 166.248678 57.3834077 98.082253 0.19 1809
1811 3 166.49189 57.2750895 97.8576429 0.19 1810
1812 3 166.569921 56.9982227 97.6702287 0.19 1811
1813 3 166.587798 56.6940704 97.3824401 0.19 1812
1814 3 171.723532 57.5126271 93.9901443 0.19 1778
1815 3 171.808461 57.2143613 94.3309865 0.19 1814
1816 3 171.80978 56.8080854 94.6546522 0.19 1815
1817 3 171.762123 56.4204136 94.9742636 0.19 1816
1818 3 171.649505 56.1954762 95.3011377 0.19 1817
1819 3 171.363279 56.0090616 95.615739 0.19 1818
1820 3 170.590092 56.759651 98.7458137 0 1819
1821 3 170.871194 56.6908226 99.097422 0.19 1820
1822 3 170.985535 56.6096747 99.4331462 0.19 1821
1823 3 171.043673 56.5331113 99.7629374 0.19 1822
1824 3 171.099079 56.4822416 100.092758 0.19 1823
1825 3 171.202034 56.5036907 100.430602 0.19 1824
1826 3 171.449781 56.7168175 100.793921 0.19 1825
1827 3 171.623564 56.9683751 101.153158 0.19 1826
1828 3 171.869303 57.1826604 101.509843 0.19 1827
1829 3 171.969435 57.2076449 101.837618 0.19 1828
1830 3 172.021219 57.1692936 102.154738 0.19 1829
1831 3 164.840236 57.9442662 102.776725 0 1830
1832 3 164.578458 58.27529 102.473402 0.19 1831
1833 3 164.468305 58.4627057 102.16089 0.19 1832
1834 3 164.412494 58.5966697 101.843892 0.19 1833
1835 3 164.368585 58.7144189 101.524062 0.19 1834
1836 3 164.3064 58.8377822 101.201883 0.19 1835
1837 3 164.177466 58.9950765 100.87714 0.19 1836
1838 3 164.29383 59.2825385 100.584823 0.19 1837
1839 3 164.332068 59.4534663 100.270556 0.19 1838
1840 3 164.344249 59.5851434 99.9477421 0.19 1839
1841 3 174.084667 64.0652972 92.0096173 0.19 1756
1842 3 174.209567 64.3429075 92.6289616 0.19 1841
1843 3 174.294329 64.67171 93.0340408 0.19 1842
1844 3 174.410516 65.0518467 93.2422833 0.19 1843
1845 3 174.643412 65.4272201 93.433869 0.19 1844
1846 3 174.733023 65.6705362 93.7387793 0.19 1845
1847 3 174.757142 65.6976644 94.0759516 0.19 1846
1848 3 174.757127 65.6438737 94.4245604 0.19 1847
1849 3 174.749327 65.563236 94.7761846 0.19 1848
1850 3 195.402943 63.7790158 86.2027372 0.19 1537
1851 3 195.308617 63.3924735 85.9421511 0.19 1850
1852 3 195.286411 62.995853 85.5341116 0.19 1851
1853 3 195.292325 62.4930808 84.9547713 0.19 1852
1854 3 205.183087 66.4744665 88.0210362 0.19 1399
1855 3 205.447716 66.844891 88.1551545 0.19 1854
1856 3 205.720065 67.2306268 88.2379519 0.19 1855
1857 3 206.270685 67.6320477 88.3191165 0.19 1856
1858 3 205.619233 67.9337073 88.4917889 0.19 1857
1859 3 205.204788 68.3019949 88.4981597 0.19 1858
1860 3 205.027843 68.7370934 88.33858 0.19 1859
1861 3 205.36896 68.7968931 87.9788413 0.19 1860
1862 3 205.57289 68.7833845 87.5899091 0.19 1861
1863 3 205.782415 68.5653262 87.1355377 0.19 1862
1864 3 206.148521 68.1932078 86.5446365 0.19 1863
1865 3 204.966757 69.0050727 88.7252347 0.19 1860
1866 3 205.029016 69.5075501 88.3994369 0.19 1865
1867 3 205.502417 69.8336437 88.1186588 0.19 1866
1868 3 205.969792 69.967142 87.85722 0.19 1867
1869 3 206.419181 69.9070447 87.6799698 0.19 1868
1870 3 206.822808 69.8445497 87.7635769 0.19 1869
1871 3 207.230916 69.8202395 87.8170178 0.19 1870
1872 3 204.664046 70.0421624 88.1046049 0.19 1866
1873 3 204.2868 70.2370384 87.8360134 0.19 1872
1874 3 203.881153 70.1829418 87.7059301 0.19 1873
1875 3 203.464806 70.2287737 87.6422259 0.19 1874
1876 3 203.043579 70.0486449 87.5803921 0.19 1875
1877 3 204.959421 69.7340631 88.9104403 0.19 1866
1878 3 204.943712 70.0375354 89.1898229 0.19 1877
1879 3 204.967658 70.3371003 89.486324 0.19 1878
1880 3 205.120709 70.6664565 89.7089956 0.19 1879
1881 3 205.20963 71.0774763 89.6693869 0.19 1880
1882 3 205.257749 71.4769593 89.6603044 0.19 1881
1883 3 205.313353 71.8787916 89.6464933 0.19 1882
1884 3 205.432112 72.2987396 89.5887888 0.19 1883
1885 3 205.73294 72.7701977 89.405377 0.19 1884
1886 3 206.215225 72.904986 89.0740639 0.19 1885
1887 3 206.761828 72.3866598 88.3428297 0.19 1886
1888 3 206.814109 72.4481321 87.7663223 0.19 1887
1889 3 206.785465 72.3264011 87.3128452 0.19 1888
1890 3 206.585634 72.1664618 86.9000795 0.19 1889
1891 3 206.371999 72.0899773 86.5131502 0.19 1890
1892 3 206.293794 72.3049107 86.1645544 0.19 1891
1893 3 205.996437 72.8710872 87.9706381 0.19 1887
1894 3 205.64289 73.3693615 87.6226385 0.19 1893
1895 3 205.430496 73.8387483 87.3836787 0.19 1894
1896 3 205.361475 74.2792809 87.2534878 0.19 1895
1897 3 205.366533 74.7393978 87.076768 0.19 1896
1898 3 205.388658 75.1646326 86.9958335 0.19 1897
1899 3 205.449216 75.5862948 86.9048881 0.19 1898
1900 3 205.607418 76.0312571 86.6897181 0.19 1899
1901 3 205.959566 76.4273055 86.45274 0.19 1900
1902 3 206.375697 76.6407857 86.2420779 0.19 1901
1903 3 206.792925 76.7527537 86.1520582 0.19 1902
1904 3 205.703402 73.10036 87.2497721 0.19 1894
1905 3 205.341078 72.8163336 86.8497648 0.19 1904
1906 3 207.545484 72.4736665 88.3461484 0.19 1887
1907 3 208.281769 72.2351591 88.2779582 0.19 1906
1908 3 209.358696 71.5443921 87.7001315 0.19 1907
1909 3 205.513152 72.9485246 89.738438 0.19 1885
1910 3 205.140881 73.0399423 90.025248 0.19 1909
1911 3 204.726581 73.2702314 90.2172158 0.19 1910
1912 3 204.270994 73.4919969 90.5069231 0.19 1911
1913 3 203.802059 73.6707718 90.8270715 0.19 1912
1914 3 203.334344 73.7275959 91.1409734 0.19 1913
1915 3 202.882314 73.8503341 91.4250413 0.19 1914
1916 3 202.475487 73.9007339 91.6057892 0.19 1915
1917 3 202.122859 73.9373646 91.8891767 0.19 1916
1918 3 201.951117 74.1238476 92.2209715 0.19 1917
1919 3 201.852264 74.3743318 92.5507828 0.19 1918
1920 3 201.790369 74.6663433 92.8272312 0.19 1919
1921 3 201.765638 75.0182713 92.9467974 0.19 1920
1922 3 201.753329 75.3905721 93.0136848 0.19 1921
1923 3 201.519175 75.8810563 92.6492406 0.19 1922
1924 3 201.405058 76.3581252 92.2950401 0.19 1923
1925 3 201.236764 76.784152 91.944347 0.19 1924
1926 3 201.204617 77.0749168 91.6182224 0.19 1925
1927 3 201.216554 77.0019765 91.3350863 0.19 1926
1928 3 201.223022 76.7667404 91.1856877 0.19 1927
1929 3 201.758813 75.6768122 93.3619776 0.19 1922
1930 3 201.831111 75.9749402 93.6804906 0.19 1929
1931 3 201.687721 76.302961 93.8854877 0.19 1930
1932 3 201.598325 76.6000938 94.1950595 0.19 1931
1933 3 201.530872 76.8862887 94.5439412 0.19 1932
1934 3 201.473104 77.169222 94.9070352 0.19 1933
1935 3 201.420464 77.4518617 95.2745069 0.19 1934
1936 3 201.371256 77.7355746 95.6418904 0.19 1935
1937 3 201.325075 78.0213537 96.005866 0.19 1936
1938 3 201.2822 78.3108059 96.3611698 0.19 1937
1939 3 201.244119 78.6077278 96.6952885 0.19 1938
1940 3 201.214524 78.9218543 96.976023 0.19 1939
1941 3 201.203368 79.2785937 97.1194477 0.19 1940
1942 3 200.545631 79.5864727 97.0740094 0.19 1941
1943 3 200.046267 79.801172 97.0344161 0.19 1942
1944 3 199.618674 80.1362752 96.9902525 0.19 1943
1945 3 199.242931 80.5260238 96.9189343 0.19 1944
1946 3 198.951942 80.958713 96.7702278 0.19 1945
1947 3 198.824871 81.3575865 96.7688332 0.19 1946
1948 3 198.73086 81.7188071 96.9046077 0.19 1947
1949 3 198.609696 82.1076752 96.952564 0.19 1948
1950 3 198.334243 82.5086287 96.9530637 0.19 1949
1951 3 198.038256 82.918017 96.9259562 0.19 1950
1952 3 197.835664 83.340774 96.862658 0.19 1951
1953 3 197.517862 83.7939385 96.6913378 0.19 1952
1954 3 197.142598 84.2189059 96.6086265 0.19 1953
1955 3 196.746708 84.6364121 96.5482969 0.19 1954
1956 3 196.346605 85.0600828 96.4659275 0.19 1955
1957 3 195.954219 85.5100172 96.2944281 0.19 1956
1958 3 195.557594 85.9272783 96.2258039 0.19 1957
1959 3 195.173518 86.327008 96.2048347 0.19 1958
1960 3 194.8311 86.7072453 96.2234366 0.19 1959
1961 3 194.600465 87.0470022 96.3125813 0.19 1960
1962 3 194.271467 87.3837153 96.1995397 0.19 1961
1963 3 193.897327 87.5489101 96.1302324 0.19 1962
1964 3 201.22806 79.7470761 97.7125929 0.19 1941
1965 3 201.356265 80.1034541 98.1707152 0.19 1964
1966 3 201.33809 80.4113044 98.5628361 0.19 1965
1967 3 201.59653 80.6800395 98.9530164 0.19 1966
1968 3 202.008921 80.8840503 99.3447473 0.19 1967
1969 3 203.015082 80.929253 99.7752212 0.19 1968
1970 3 202.442827 81.7527587 100.043391 0.19 1969
1971 3 202.53381 82.2843716 100.313132 0.19 1970
1972 3 202.995587 82.7516157 100.476576 0.19 1971
1973 3 202.412853 83.2294093 100.209865 0.19 1972
1974 3 202.018766 83.6718321 100.077481 0.19 1973
1975 3 201.820158 84.1096886 99.9720763 0.19 1974
1976 3 201.607957 84.5723246 99.7847419 0.19 1975
1977 3 201.53537 85.0083121 99.6958586 0.19 1976
1978 3 201.519076 85.4443337 99.6111622 0.19 1977
1979 3 201.531587 85.9070025 99.4399728 0.19 1978
1980 3 201.5381 86.3460294 99.3492328 0.19 1979
1981 3 201.533075 86.7906058 99.2404628 0.19 1980
1982 3 201.499324 87.275753 98.9962214 0.19 1981
1983 3 201.355033 87.773124 98.7071763 0.19 1982
1984 3 201.323931 88.264988 98.4424775 0.19 1983
1985 3 201.327901 88.7295475 98.2696065 0.19 1984
1986 3 201.358906 89.2234002 98.0013191 0.19 1985
1987 3 201.40038 89.7277723 97.6984311 0.19 1986
1988 3 201.44581 90.2348898 97.3854007 0.19 1987
1989 3 201.492119 90.7405984 97.0743479 0.19 1988
1990 3 201.536893 91.2403285 96.7772281 0.19 1989
1991 3 201.575906 91.7247619 96.5176014 0.19 1990
1992 3 201.59911 92.1708806 96.3539694 0.19 1991
1993 3 201.617579 92.6251704 96.0950338 0.19 1992
1994 3 201.601068 93.0377593 95.7953053 0.19 1993
1995 3 201.484188 93.3192736 95.465358 0.19 1994
1996 3 201.533924 93.645069 95.1441342 0.19 1995
1997 3 201.751941 93.8405559 94.8191095 0.19 1996
1998 3 201.897746 93.995756 94.4781894 0.19 1997
1999 3 202.07893 94.1593895 94.1211965 0.19 1998
2000 3 202.437732 94.3878948 93.7321587 0.19 1999
2001 3 202.864419 94.4143602 93.1969071 0.19 2000
2002 3 202.541322 95.1211808 92.9721981 0.19 2001
2003 3 202.263992 95.6489722 92.8188049 0.19 2002
2004 3 202.170591 96.1392614 92.5746127 0.19 2003
2005 3 202.123984 96.5917465 92.2924677 0.19 2004
2006 3 202.035247 96.9703135 91.9855786 0.19 2005
2007 3 202.196615 97.1673224 91.6734637 0.19 2006
2008 3 202.313264 97.2778164 91.3471266 0.19 2007
2009 3 202.467242 97.3105241 91.0153893 0.19 2008
2010 3 202.780346 97.5780433 90.7236367 0.19 2009
2011 3 203.105638 97.8639692 90.4383016 0.19 2010
2012 3 203.311229 97.9725397 90.1290668 0.19 2011
2013 3 203.148107 97.9107026 89.7834291 0.19 2012
2014 3 202.8411 97.8962532 89.4653221 0.19 2013
2015 3 202.471648 97.8176379 89.2214261 0.19 2014
2016 3 202.059392 97.881661 89.2122901 0.19 2015
2017 3 201.649259 97.8748471 89.0911808 0.19 2016
2018 3 201.223387 97.697839 89.099272 0.19 2017
2019 3 200.811754 97.6549817 88.9876366 0.19 2018
2020 3 200.396342 97.6126695 89.0046852 0.19 2019
2021 3 199.987601 97.534391 89.1981465 0.19 2020
2022 3 199.634436 97.4430195 89.4623842 0.19 2021
2023 3 199.44172 97.3486632 89.7609394 0.19 2022
2024 3 203.018881 94.0538724 93.1115512 0.19 2001
2025 3 203.33457 93.7218326 92.9786703 0.19 2024
2026 3 203.669802 93.3668895 93.0073118 0.19 2025
2027 3 203.943103 93.0237555 93.228707 0.19 2026
2028 3 204.054569 92.8526349 93.5274552 0.19 2027
2029 3 204.159137 92.7948552 93.863219 0.19 2028
2030 3 204.397047 92.5120023 94.2004984 0.19 2029
2031 3 203.457241 83.257631 100.160661 0.19 1972
2032 3 204.363501 83.4607886 99.5207181 0.19 2031
2033 3 204.451237 83.5699013 99.1749802 0.19 2032
2034 3 204.585872 83.6834782 98.8319227 0.19 2033
2035 3 204.860298 83.8071373 98.4996509 0.19 2034
2036 3 205.09057 83.9561808 98.1712809 0.19 2035
2037 3 205.462976 84.1679911 97.8720069 0.19 2036
2038 3 205.876443 84.135959 97.6244967 0.19 2037
2039 3 206.292789 84.1200705 97.5140896 0.19 2038
2040 3 204.759832 83.5986373 99.7515936 0.19 2032
2041 3 205.167165 83.5737102 99.8358028 0.19 2040
2042 3 205.578403 83.3625222 99.8312412 0.19 2041
2043 3 206.00403 83.1628735 99.706692 0.19 2042
2044 3 206.425449 83.0775553 99.659566 0.19 2043
2045 3 206.848069 83.0214752 99.6163702 0.19 2044
2046 3 207.278133 82.9393675 99.5076579 0.19 2045
2047 3 207.698273 83.0471509 99.5497095 0.19 2046
2048 3 208.140958 83.1546935 99.4081849 0.19 2047
2049 3 203.076572 82.5348527 101.029647 0.19 1972
2050 3 203.313556 82.3018283 101.446853 0.19 2049
2051 3 203.570963 81.917294 101.778764 0.19 2050
2052 3 203.74764 81.4989495 101.991237 0.19 2051
2053 3 204.032612 81.0341709 102.295719 0.19 2052
2054 3 204.35325 80.5568767 102.62952 0.19 2053
2055 3 204.478601 80.3570566 102.299541 0.19 2054
2056 3 204.297237 80.2724871 101.93874 0.19 2055
2057 3 203.996586 80.1277922 101.551612 0.19 2056
2058 3 203.657757 80.0859096 101.11926 0.19 2057
2059 3 203.323058 80.4102022 100.582211 0.19 2058
2060 3 203.015082 80.929253 99.7752212 0.19 2059
2061 3 204.668502 80.0945317 102.877827 0.19 2054
2062 3 204.942198 79.6608581 103.011298 0.19 2061
2063 3 205.05444 79.2203273 103.132584 0.19 2062
2064 3 205.131056 78.7315885 103.360339 0.19 2063
2065 3 205.299176 78.1885922 103.592703 0.19 2064
2066 3 205.370515 77.5249158 103.7066 0.19 2065
2067 3 205.367781 77.5637787 103.379094 0.19 2066
2068 3 205.327234 77.5614065 103.045327 0.19 2067
2069 3 205.172082 77.4320085 102.698982 0.19 2068
2070 3 205.129666 77.3550189 102.358101 0.19 2069
2071 3 205.134664 77.5579787 102.019098 0.19 2070
2072 3 205.629419 77.0937332 103.891409 0.19 2066
2073 3 205.789927 76.7020116 103.910306 0.19 2072
2074 3 205.991341 76.2692685 104.105862 0.19 2073
2075 3 206.07745 75.8283446 104.326077 0.19 2074
2076 3 206.179585 75.4051688 104.478706 0.19 2075
2077 3 206.412364 74.965037 104.722018 0.19 2076
2078 3 205.729253 74.7919203 104.982026 0.19 2077
2079 3 205.232091 74.609508 104.938547 0.19 2078
2080 3 204.804716 74.5510832 104.901451 0.19 2079
2081 3 204.419219 74.562095 104.867849 0.19 2080
2082 3 204.088633 74.6568606 104.839116 0.19 2081
2083 3 203.879743 74.9328869 104.822299 0.19 2082
2084 3 203.97198 75.2818376 104.824704 0.19 2083
2085 3 204.051576 75.6634815 104.802402 0.19 2084
2086 3 204.189555 76.0712563 104.723481 0.19 2085
2087 3 204.51652 76.5240565 104.499092 0.19 2086
2088 3 204.922307 77.0051241 104.175884 0.19 2087
2089 3 205.370515 77.5249158 103.7066 0.19 2088
2090 3 206.863404 74.8053297 105.120536 0.19 2077
2091 3 207.420697 74.6317584 105.265093 0.19 2090
2092 3 208.2362 74.2628531 105.273714 0.19 2091
2093 3 208.459932 74.3096957 105.68934 0.19 2092
2094 3 208.78658 74.2733735 106.019155 0.19 2093
2095 3 209.15703 74.1788021 106.270521 0.19 2094
2096 3 209.553338 73.9918718 106.3762 0.19 2095
2097 3 209.963626 73.9030462 106.430256 0.19 2096
2098 3 210.379144 73.8132417 106.467947 0.19 2097
2099 3 210.794588 73.6224105 106.508951 0.19 2098
2100 3 211.211625 73.5168541 106.584547 0.19 2099
2101 3 211.622849 73.3807255 106.753709 0.19 2100
2102 3 212.037704 73.1390183 106.875345 0.19 2101
2103 3 212.450827 72.9278033 107.064515 0.19 2102
2104 3 212.868081 72.5982219 107.204421 0.19 2103
2105 3 213.281783 72.19908 107.430605 0.19 2104
2106 3 213.698454 71.781919 107.676562 0.19 2105
2107 3 214.12128 71.3817073 107.899988 0.19 2106
2108 3 214.553132 71.0525081 108.040011 0.19 2107
2109 3 214.986017 70.8461046 108.239278 0.19 2108
2110 3 215.423834 70.6261266 108.403983 0.19 2109
2111 3 215.86096 70.1671893 108.689497 0.19 2110
2112 3 216.302661 69.4696925 109.101206 0.19 2111
2113 3 216.760205 70.1483343 108.78188 0.19 2112
2114 3 217.21702 70.5650391 108.667507 0.19 2113
2115 3 217.674079 70.7475558 108.629335 0.19 2114
2116 3 218.131366 70.8770846 108.625054 0.19 2115
2117 3 218.588372 71.0820506 108.645959 0.19 2116
2118 3 219.045352 71.1790971 108.698377 0.19 2117
2119 3 219.49898 71.2649879 108.831243 0.19 2118
2120 3 219.955606 71.5061344 108.891657 0.19 2119
2121 3 220.413467 71.757063 108.926757 0.19 2120
2122 3 220.871904 71.8822381 108.958676 0.19 2121
2123 3 221.326196 72.0085611 109.016445 0.19 2122
2124 3 221.767413 72.2643049 109.155056 0.19 2123
2125 3 222.193608 72.6003376 109.216952 0.19 2124
2126 3 222.573393 72.9671407 109.250247 0.19 2125
2127 3 222.829352 73.346165 109.273815 0.19 2126
2128 3 223.22273 73.7269255 109.301063 0.19 2127
2129 3 223.689216 74.1042844 109.344367 0.19 2128
2130 3 224.238028 74.4699386 109.43131 0.19 2129
2131 3 224.961255 74.8038284 109.632846 0.19 2130
2132 3 225.369634 75.1832931 109.680607 0.19 2131
2133 3 225.732007 75.5568446 109.756221 0.19 2132
2134 3 225.958156 75.9125237 109.912565 0.19 2133
2135 3 226.297228 76.2849589 110.004357 0.19 2134
2136 3 226.757952 76.3102822 109.95832 0.19 2135
2137 3 227.219166 76.3710431 109.853343 0.19 2136
2138 3 227.671183 76.4643513 109.861585 0.19 2137
2139 3 228.112322 76.6927269 109.977809 0.19 2138
2140 3 228.548201 76.9716614 109.995517 0.19 2139
2141 3 228.965786 77.1940345 109.898287 0.19 2140
2142 3 229.320116 77.5209761 109.864621 0.19 2141
2143 3 229.520195 77.8961858 109.825172 0.19 2142
2144 3 229.770508 78.3008348 109.722612 0.19 2143
2145 3 229.865931 78.692381 109.713944 0.19 2144
2146 3 229.904933 79.0727262 109.77363 0.19 2145
2147 3 229.938026 79.4915365 109.643813 0.19 2146
2148 3 229.989953 79.9144407 109.476266 0.19 2147
2149 3 230.102771 80.3185863 109.387608 0.19 2148
2150 3 230.387623 80.7214285 109.272489 0.19 2149
2151 3 230.671631 81.1016174 109.278285 0.19 2150
2152 3 230.791586 81.4707761 109.368564 0.19 2151
2153 3 230.872121 81.8630595 109.308022 0.19 2152
2154 3 230.982232 82.2420213 109.323317 0.19 2153
2155 3 231.227398 82.607708 109.411009 0.19 2154
2156 3 231.402584 82.9611577 109.610824 0.19 2155
2157 3 231.682534 83.3174771 109.790224 0.19 2156
2158 3 231.893927 83.6675465 110.074542 0.19 2157
2159 3 232.244447 84.0195187 110.409877 0.19 2158
2160 3 232.629848 84.3934708 110.754096 0.19 2159
2161 3 232.975538 84.8294109 111.065107 0.19 2160
2162 3 233.614423 85.4151028 111.300455 0.19 2161
2163 3 233.881492 85.1892691 110.959717 0.19 2162
2164 3 233.979982 85.095798 110.600617 0.19 2163
2165 3 234.013255 85.0084605 110.190953 0.19 2164
2166 3 234.019964 84.809499 109.648807 0.19 2165
2167 3 234.093611 86.1593088 111.419 0.19 2162
2168 3 234.553217 86.5540231 111.170243 0.19 2167
2169 3 234.962178 86.6087155 111.101129 0.19 2168
2170 3 235.328773 86.7269978 110.917937 0.19 2169
2171 3 235.577242 87.0054001 110.726983 0.19 2170
2172 3 235.950934 87.32208 110.633104 0.19 2171
2173 3 236.360956 87.6292634 110.459308 0.19 2172
2174 3 236.766298 87.8429124 110.285336 0.19 2173
2175 3 237.13793 88.15323 110.233693 0.19 2174
2176 3 237.389447 88.5039498 110.171514 0.19 2175
2177 3 237.758841 88.8783465 109.995094 0.19 2176
2178 3 238.171523 89.2590135 109.786306 0.19 2177
2179 3 238.599952 89.6333842 109.597362 0.19 2178
2180 3 239.03595 89.9800144 109.502914 0.19 2179
2181 3 239.467204 90.2782586 109.33032 0.19 2180
2182 3 239.895187 90.4272093 109.174441 0.19 2181
2183 3 240.329969 90.5368014 109.191482 0.19 2182
2184 3 240.771963 90.7106404 109.368151 0.19 2183
2185 3 241.207902 90.7936329 109.460515 0.19 2184
2186 3 241.641423 90.8708342 109.529153 0.19 2185
2187 3 242.073118 91.0226412 109.612393 0.19 2186
2188 3 242.505192 91.0390342 109.721409 0.19 2187
2189 3 242.941807 90.9410747 109.937803 0.19 2188
2190 3 243.373645 90.6918743 110.094982 0.19 2189
2191 3 243.795735 90.4208474 110.36665 0.19 2190
2192 3 244.181574 89.931252 110.638881 0.19 2191
2193 3 244.889944 89.1576408 110.865525 0.19 2192
2194 3 246.198497 87.6936701 111.288741 0.19 2193
2195 3 244.356229 89.6782484 111.396525 0.19 2194
2196 3 243.925832 90.0096438 111.772377 0.19 2195
2197 3 243.601613 90.2628027 111.653901 0.19 2196
2198 3 243.419849 90.3064933 111.766641 0.19 2197
2199 3 243.613539 90.2198524 111.894917 0.19 2198
2200 3 243.925832 90.0096438 111.772377 0.19 2199
2201 3 247.175692 86.6973551 111.990629 0.19 2194
2202 3 246.198497 87.6936701 111.288741 0.19 2201
2203 3 244.720283 87.5984693 111.518679 0.19 2202
2204 3 243.943698 87.3066464 111.742323 0.19 2203
2205 3 243.513275 86.9388868 111.911425 0.19 2204
2206 3 243.4201 86.5364875 111.922052 0.19 2205
2207 3 243.5652 86.073367 111.832762 0.19 2206
2208 3 244.087173 85.4656661 111.598511 0.19 2207
2209 3 244.557737 85.6356461 111.622246 0.19 2208
2210 3 245.038712 86.0071957 111.635445 0.19 2209
2211 3 245.56163 86.6075434 111.572713 0.19 2210
2212 3 246.198497 87.6936701 111.288741 0.19 2211
2213 3 247.050548 88.2347666 111.747239 0.19 2212
2214 3 247.941247 87.9813994 112.066551 0.19 2213
2215 3 249.29276 87.1848797 112.205633 0.19 2214
2216 3 248.817215 87.2638387 111.531971 0.19 2215
2217 3 248.771692 87.1123335 110.986816 0.19 2216
2218 3 249.111803 86.8652814 110.443426 0.19 2217
2219 3 249.771269 86.2311758 109.713334 0.19 2218
2220 3 250.958873 84.8989083 108.473742 0.19 2219
2221 3 250.915061 85.9431439 107.688443 0.19 2220
2222 3 251.034979 86.5354924 107.44794 0.19 2221
2223 3 251.037307 86.9407543 107.456882 0.19 2222
2224 3 250.950621 87.1914435 107.679173 0.19 2223
2225 3 250.683306 87.2618374 107.932452 0.19 2224
2226 3 250.359539 87.2730623 108.10731 0.19 2225
2227 3 250.080428 87.1937011 108.381018 0.19 2226
2228 3 249.961717 86.99741 108.666002 0.19 2227
2229 3 249.852145 86.5814587 108.878737 0.19 2228
2230 3 250.010351 85.9521627 108.911893 0.19 2229
2231 3 250.958873 84.8989083 108.473742 0.19 2230
2232 3 251.460057 83.6259541 108.420458 0.19 2231
2233 3 251.930766 82.9796613 108.538281 0.19 2232
2234 3 252.383509 82.4622526 108.580661 0.19 2233
2235 3 252.831719 81.9795416 108.639926 0.19 2234
2236 3 253.250006 81.5763733 108.458261 0.19 2235
2237 3 252.912628 81.2306543 108.50354 0.19 2236
2238 3 252.640349 80.8440488 108.633848 0.19 2237
2239 3 252.537916 80.4425238 108.652685 0.19 2238
2240 3 252.498097 79.9907597 108.624967 0.19 2239
2241 3 252.435037 79.5019358 108.209692 0.19 2240
2242 3 251.445028 79.4261437 107.898695 0.19 2241
2243 3 250.802634 79.391817 107.646367 0.19 2242
2244 3 250.370176 79.609332 107.57109 0.19 2243
2245 3 250.15682 79.9009245 107.550769 0.19 2244
2246 3 249.702489 80.3174603 107.460423 0.19 2245
2247 3 249.233931 80.7471093 107.236486 0.19 2246
2248 3 248.77122 81.1307688 106.960653 0.19 2247
2249 3 248.342683 81.3695405 106.661917 0.19 2248
2250 3 248.014644 81.5965698 106.376948 0.19 2249
2251 3 247.952878 81.9402041 106.152563 0.19 2250
2252 3 248.131199 82.2957322 106.068745 0.19 2251
2253 3 248.273529 82.6665186 106.01616 0.19 2252
2254 3 248.521529 83.0533403 105.910595 0.19 2253
2255 3 248.715356 83.4101103 105.955003 0.19 2254
2256 3 249.051119 83.7215115 106.161606 0.19 2255
2257 3 250.731861 80.0053569 107.688693 0.19 2245
2258 3 251.424033 79.8737818 107.939305 0.19 2257
2259 3 252.435037 79.5019358 108.209692 0.19 2258
2260 3 252.534405 79.020302 108.573029 0.19 2259
2261 3 252.65335 78.6194 108.624206 0.19 2260
2262 3 252.956465 78.1593588 108.814443 0.19 2261
2263 3 253.284368 77.690382 109.026126 0.19 2262
2264 3 253.508797 77.255367 109.162649 0.19 2263
2265 3 253.865349 76.7755176 109.402476 0.19 2264
2266 3 254.261226 76.2808355 109.677109 0.19 2265
2267 3 254.379378 76.0245866 109.319845 0.19 2266
2268 3 254.666405 75.7588452 109.010692 0.19 2267
2269 3 255.051289 75.5191937 108.845664 0.19 2268
2270 3 255.565989 75.3653448 109.063102 0.19 2269
2271 3 256.269061 75.2938624 109.542755 0.19 2270
2272 3 256.376548 75.8972459 109.382801 0.19 2271
2273 3 256.58555 76.312842 109.344105 0.19 2272
2274 3 256.702463 76.6780898 109.354869 0.19 2273
2275 3 256.839125 77.0142042 109.380924 0.19 2274
2276 3 257.127248 77.3109121 109.402097 0.19 2275
2277 3 257.465837 77.5917083 109.400811 0.19 2276
2278 3 257.814108 77.8687525 109.334767 0.19 2277
2279 3 258.181873 78.0445467 109.467776 0.19 2278
2280 3 258.543692 78.1423038 109.516054 0.19 2279
2281 3 258.893553 78.345234 109.53472 0.19 2280
2282 3 259.231398 78.6003152 109.496226 0.19 2281
2283 3 259.55281 78.9092696 109.314883 0.19 2282
2284 3 259.859007 79.2733445 108.992561 0.19 2283
2285 3 260.212657 79.4103652 109.415103 0.19 2284
2286 3 259.910588 79.0478921 109.739211 0.19 2285
2287 3 259.55281 78.9092696 109.314883 0.19 2286
2288 3 260.563336 79.3206038 109.438545 0.19 2285
2289 3 260.9129 79.2360734 109.490973 0.19 2288
2290 3 261.261667 79.1679418 109.62987 0.19 2289
2291 3 261.587573 79.2561093 109.62778 0.19 2290
2292 3 261.921384 79.2308933 109.802265 0.19 2291
2293 3 262.262584 78.9363747 109.904574 0.19 2292
2294 3 262.576286 78.5166281 110.100475 0.19 2293
2295 3 262.777433 78.0946485 110.280303 0.19 2294
2296 3 263.013982 77.691769 110.312379 0.19 2295
2297 3 263.14287 77.3283739 110.293002 0.19 2296
2298 3 263.261154 76.9716193 110.258182 0.19 2297
2299 3 263.457434 76.5947421 110.227427 0.19 2298
2300 3 263.549653 76.2366198 110.229758 0.19 2299
2301 3 263.602885 75.8653395 110.319455 0.19 2300
2302 3 263.624744 75.5395663 110.273911 0.19 2301
2303 3 263.614608 75.2574428 110.09891 0.19 2302
2304 3 263.564819 74.9555781 110.031891 0.19 2303
2305 3 263.409901 74.6543432 110.054133 0.19 2304
2306 3 263.314953 74.3955421 109.868641 0.19 2305
2307 3 263.199098 74.1377728 109.698856 0.19 2306
2308 3 262.939791 73.9439893 109.421191 0.19 2307
2309 3 262.658075 73.7553269 109.157205 0.19 2308
2310 3 262.461227 73.5198231 109.038069 0.19 2309
2311 3 262.158606 73.3237893 108.985073 0.19 2310
2312 3 261.819908 73.213952 108.979506 0.19 2311
2313 3 261.47019 73.0020665 109.009878 0.19 2312
2314 3 261.137143 72.7221768 109.139342 0.19 2313
2315 3 260.842216 72.4447382 109.172298 0.19 2314
2316 3 260.680422 72.1428971 109.171238 0.19 2315
2317 3 260.760113 71.8683008 108.868135 0.19 2316
2318 3 260.600698 71.6145495 108.661021 0.19 2317
2319 3 260.443193 71.3812754 108.368268 0.19 2318
2320 3 260.190755 71.1622767 108.079579 0.19 2319
2321 3 260.033812 70.9015333 107.873152 0.19 2320
2322 3 259.852 70.6677659 107.571554 0.19 2321
2323 3 259.917527 70.3990425 107.232775 0.19 2322
2324 3 260.954686 71.7023877 109.368504 0.19 2316
2325 3 261.128208 71.3207035 109.452765 0.19 2324
2326 3 261.402729 70.9398185 109.544425 0.19 2325
2327 3 261.709292 70.5738547 109.779198 0.19 2326
2328 3 261.98452 70.351078 110.084173 0.19 2327
2329 3 262.106108 70.2211329 110.420982 0.19 2328
2330 3 262.172609 70.1547871 110.773585 0.19 2329
2331 3 262.228379 70.1870073 111.141709 0.19 2330
2332 3 262.280959 70.1318319 111.498994 0.19 2331
2333 3 262.364512 70.037419 111.848073 0.19 2332
2334 3 262.17647 69.9857899 112.19428 0.19 2333
2335 3 261.883478 69.9563531 112.52199 0.19 2334
2336 3 261.548552 69.9533089 112.798286 0.19 2335
2337 3 261.194909 70.0104961 112.940545 0.19 2336
2338 3 260.839224 70.1163314 113.082132 0.19 2337
2339 3 260.454138 70.0957918 112.95887 0.19 2338
2340 3 260.400846 69.8160049 112.783443 0.19 2339
2341 3 260.324586 69.5780558 112.481331 0.19 2340
2342 3 260.197752 69.3577557 112.14492 0.19 2341
2343 3 259.946625 69.1503732 111.830458 0.19 2342
2344 3 259.757978 68.903058 111.605673 0.19 2343
2345 3 259.487618 68.6936739 111.288133 0.19 2344
2346 3 259.315052 68.4740403 110.939017 0.19 2345
2347 3 260.107506 70.308578 113.172117 0.19 2339
2348 3 259.742198 70.4543624 113.192615 0.19 2347
2349 3 259.365586 70.614155 113.031677 0.19 2348
2350 3 258.953215 70.5474445 112.692978 0.19 2349
2351 3 258.550219 70.5637438 112.408231 0.19 2350
2352 3 258.153913 70.5101735 112.236897 0.19 2351
2353 3 257.816428 70.4950342 112.396398 0.19 2352
2354 3 257.573967 70.5563634 112.69048 0.19 2353
2355 3 257.515886 70.4813114 113.012827 0.19 2354
2356 3 257.611138 70.6355947 113.38911 0.19 2355
2357 3 257.892874 70.9551339 113.80209 0.19 2356
2358 3 259.032294 70.8903193 113.438565 0.19 2357
2359 3 259.365586 70.614155 113.031677 0.19 2358
2360 3 257.147677 71.3960106 113.862299 0.19 2357
2361 3 256.743629 71.5658082 113.516919 0.19 2360
2362 3 256.373871 71.7993029 113.46769 0.19 2361
2363 3 255.99314 71.879279 113.313202 0.19 2362
2364 3 255.634268 71.7169135 113.247455 0.19 2363
2365 3 255.3849 71.4356879 113.258079 0.19 2364
2366 3 255.036876 71.0900991 113.406337 0.19 2365
2367 3 254.398031 71.1434171 113.586893 0.19 2366
2368 3 253.936765 71.280475 113.614673 0.19 2367
2369 3 253.618221 71.6028362 113.52623 0.19 2368
2370 3 253.52152 71.9387931 113.523083 0.19 2369
2371 3 253.508689 72.2823662 113.547561 0.19 2370
2372 3 253.525947 72.6340968 113.568655 0.19 2371
2373 3 253.551573 73.0020957 113.550911 0.19 2372
2374 3 253.574649 73.4100547 113.418418 0.19 2373
2375 3 253.598017 73.8035596 113.327544 0.19 2374
2376 3 253.613824 74.2300981 113.129437 0.19 2375
2377 3 253.625063 74.6525194 112.919316 0.19 2376
2378 3 253.635728 75.0296151 112.785797 0.19 2377
2379 3 253.635038 75.3893054 112.538524 0.19 2378
2380 3 253.622698 75.6258498 112.232761 0.19 2379
2381 3 255.469843 70.8117742 114.088589 0.19 2366
2382 3 255.918644 71.0997872 114.148713 0.19 2381
2383 3 256.314723 71.1687193 113.808542 0.19 2382
2384 3 256.743629 71.5658082 113.516919 0.19 2383
2385 3 256.150219 71.5533886 114.334728 0.19 2382
2386 3 256.529337 71.790057 114.592666 0.19 2385
2387 3 256.999294 71.8827861 114.776067 0.19 2386
2388 3 257.629832 71.9765349 115.065896 0.19 2387
2389 3 257.896081 71.7219059 114.661284 0.19 2388
2390 3 258.059349 71.4812079 114.257118 0.19 2389
2391 3 257.892874 70.9551339 113.80209 0.19 2390
2392 3 257.606505 70.1669858 113.92695 0.19 2391
2393 3 257.526385 69.6363623 113.990248 0.19 2392
2394 3 257.623712 69.1641546 114.111819 0.19 2393
2395 3 257.643302 68.7755517 114.133839 0.19 2394
2396 3 257.651646 68.4106019 114.134043 0.19 2395
2397 3 257.705211 68.0334241 114.167038 0.19 2396
2398 3 257.906701 67.595988 114.319115 0.19 2397
2399 3 257.025963 70.9291687 114.371474 0.19 2391
2400 3 256.440261 71.0591861 114.469959 0.19 2399
2401 3 255.918644 71.0997872 114.148713 0.19 2400
2402 3 257.547998 72.455983 115.375449 0.19 2388
2403 3 257.341936 72.8744806 115.532275 0.19 2402
2404 3 257.179566 73.2580262 115.626344 0.19 2403
2405 3 256.887454 73.6554344 115.687166 0.19 2404
2406 3 256.551118 74.068041 115.707765 0.19 2405
2407 3 256.216372 74.5101577 115.641327 0.19 2406
2408 3 255.928588 74.9011334 115.698763 0.19 2407
2409 3 255.792367 75.2278371 115.873135 0.19 2408
2410 3 255.678387 75.5948768 115.92909 0.19 2409
2411 3 255.47426 76.0241302 115.855187 0.19 2410
2412 3 255.368398 76.4116678 115.857635 0.19 2411
2413 3 255.261368 76.7961595 115.872355 0.19 2412
2414 3 255.054077 77.2126422 115.846715 0.19 2413
2415 3 254.941028 77.5369221 116.039608 0.19 2414
2416 3 254.653528 78.1630202 116.124451 0.19 2415
2417 3 254.501021 78.6399095 116.168871 0.19 2416
2418 3 254.349222 79.0854678 116.153519 0.19 2417
2419 3 254.063798 79.5868301 115.997933 0.19 2418
2420 3 253.926277 79.9716396 116.050371 0.19 2419
2421 3 253.670322 80.3815084 116.091192 0.19 2420
2422 3 253.463546 80.7903186 116.113072 0.19 2421
2423 3 253.121984 81.2429574 116.077092 0.19 2422
2424 3 252.731164 81.752304 115.903195 0.19 2423
2425 3 252.67329 82.4569595 115.684755 0.19 2424
2426 3 252.613801 83.0083952 115.481281 0.19 2425
2427 3 252.53283 83.4677923 115.391533 0.19 2426
2428 3 252.382777 83.926305 115.273361 0.19 2427
2429 3 252.045253 84.4730595 114.953362 0.19 2428
2430 3 251.6348 85.0856673 114.436925 0.19 2429
2431 3 250.892987 85.8736471 114.225401 0.19 2430
2432 3 250.329626 86.4449017 114.119238 0.19 2431
2433 3 249.845245 86.9323312 113.995543 0.19 2432
2434 3 249.418517 87.3838885 113.713576 0.19 2433
2435 3 249.10389 87.7051557 113.345181 0.19 2434
2436 3 249.068305 87.6806421 112.876035 0.19 2435
2437 3 249.29276 87.1848797 112.205633 0.19 2436
2438 3 251.289241 84.9708627 113.987752 0.19 2430
2439 3 250.989455 84.916518 113.529861 0.19 2438
2440 3 250.876094 84.6855867 113.002436 0.19 2439
2441 3 250.821568 84.3062219 112.304759 0.19 2440
2442 3 250.939988 83.932904 112.215985 0.19 2441
2443 3 251.148244 83.5576395 112.08955 0.19 2442
2444 3 251.200583 83.2379369 111.836538 0.19 2443
2445 3 251.151255 82.9157621 111.640357 0.19 2444
2446 3 250.926909 82.6375414 111.359912 0.19 2445
2447 3 250.743649 82.3304664 111.160057 0.19 2446
2448 3 250.400325 82.0569631 110.893923 0.19 2447
2449 3 250.008204 81.756724 110.732703 0.19 2448
2450 3 250.850366 84.8619389 111.643074 0.19 2441
2451 3 250.983129 85.1188588 110.594111 0.19 2450
2452 3 250.958873 84.8989083 108.473742 0.19 2451
2453 3 251.655872 85.1649108 108.943415 0.19 2452
2454 3 252.168639 85.2471135 109.0442 0.19 2453
2455 3 252.600249 85.295042 108.865012 0.19 2454
2456 3 253.002154 85.3159296 108.601682 0.19 2455
2457 3 253.397955 85.2885301 108.366667 0.19 2456
2458 3 253.807647 85.1432563 108.298503 0.19 2457
2459 3 254.235217 84.8006251 108.329303 0.19 2458
2460 3 254.677884 84.3564318 108.542672 0.19 2459
2461 3 255.119765 83.9171678 108.832699 0.19 2460
2462 3 255.576024 83.2328945 109.113309 0.19 2461
2463 3 255.462501 82.9871026 108.752472 0.19 2462
2464 3 255.236485 82.7467565 108.468742 0.19 2463
2465 3 255.073897 82.4486845 108.399309 0.19 2464
2466 3 254.791157 82.1608023 108.524208 0.19 2465
2467 3 254.44674 81.993559 108.642283 0.19 2466
2468 3 254.079047 82.0724945 108.916788 0.19 2467
2469 3 253.687399 81.774302 108.871344 0.19 2468
2470 3 253.250006 81.5763733 108.458261 0.19 2469
2471 3 254.257781 82.330512 109.236229 0.19 2468
2472 3 254.594014 82.5863957 109.449641 0.19 2471
2473 3 255.009423 82.912312 109.33642 0.19 2472
2474 3 255.576024 83.2328945 109.113309 0.19 2473
2475 3 255.999185 82.7453415 109.336523 0.19 2474
2476 3 256.396815 82.3309249 109.458307 0.19 2475
2477 3 256.758481 82.0232372 109.660917 0.19 2476
2478 3 257.013368 82.0762282 109.82571 0.19 2477
2479 3 257.069602 82.2714666 110.064991 0.19 2478
2480 3 256.986443 82.5598285 110.171121 0.19 2479
2481 3 256.709709 82.8679333 110.189091 0.19 2480
2482 3 256.364451 83.0486886 110.073019 0.19 2481
2483 3 255.980015 83.1912079 109.705858 0.19 2482
2484 3 255.576024 83.2328945 109.113309 0.19 2483
2485 3 251.525149 84.4884093 109.408605 0.19 2452
2486 3 251.662607 84.163096 109.782779 0.19 2485
2487 3 251.489622 83.9810255 110.003845 0.19 2486
2488 3 251.200538 84.1756289 109.966003 0.19 2487
2489 3 250.955769 84.5125563 109.590249 0.19 2488
2490 3 250.958873 84.8989083 108.473742 0.19 2489
2491 3 251.413481 86.0050067 110.36096 0.19 2490
2492 3 251.827734 86.3552628 111.17777 0.19 2491
2493 3 252.24775 86.3915078 111.678962 0.19 2492
2494 3 252.663659 86.3349583 111.957898 0.19 2493
2495 3 253.083841 86.2030123 112.27947 0.19 2494
2496 3 253.499929 86.0529224 112.561294 0.19 2495
2497 3 253.904887 85.9295751 112.682025 0.19 2496
2498 3 254.305258 85.7911059 112.751169 0.19 2497
2499 3 254.705776 85.5820011 112.827759 0.19 2498
2500 3 255.114002 85.1780625 112.979164 0.19 2499
2501 3 255.491993 84.7485955 113.012121 0.19 2500
2502 3 255.79597 84.3196367 113.01072 0.19 2501
2503 3 255.913546 83.9182641 113.029385 0.19 2502
2504 3 255.927421 83.5087919 113.146314 0.19 2503
2505 3 255.799031 83.1647573 113.148722 0.19 2504
2506 3 255.745002 82.817721 113.100348 0.19 2505
2507 3 255.677217 82.4847226 113.013601 0.19 2506
2508 3 255.877463 82.1104442 112.862782 0.19 2507
2509 3 256.147735 81.6517507 112.946653 0.19 2508
2510 3 256.330503 81.215215 113.024597 0.19 2509
2511 3 256.185511 80.9264871 112.855432 0.19 2510
2512 3 255.932919 80.6510158 112.718077 0.19 2511
2513 3 255.67492 80.3873031 112.536277 0.19 2512
2514 3 255.515304 80.1487759 112.190232 0.19 2513
2515 3 255.683316 79.8612095 111.781195 0.19 2514
2516 3 255.957322 79.5580028 111.351174 0.19 2515
2517 3 251.157432 85.7810423 114.874899 0.19 2430
2518 3 251.090244 86.4000458 115.32563 0.19 2517
2519 3 251.909705 81.7758989 116.205102 0.19 2424
2520 3 251.518486 81.3540116 116.46405 0.19 2519
2521 3 251.549054 80.8947682 116.627181 0.19 2520
2522 3 251.584628 80.4708419 116.67161 0.19 2521
2523 3 251.641641 80.0281096 116.700675 0.19 2522
2524 3 251.759196 79.4932392 116.802039 0.19 2523
2525 3 251.617518 78.8917554 116.777252 0.19 2524
2526 3 251.618484 79.0176343 116.44351 0.19 2525
2527 3 252.481022 78.4109607 115.681755 0.19 2526
2528 3 251.917119 78.0863543 115.719579 0.19 2527
2529 3 251.620984 77.799088 115.556025 0.19 2528
2530 3 251.300646 77.5046787 115.436037 0.19 2529
2531 3 251.071352 77.2179383 115.327278 0.19 2530
2532 3 250.707675 77.016539 115.185239 0.19 2531
2533 3 250.291854 77.0117352 114.956133 0.19 2532
2534 3 249.862789 77.0287025 114.776829 0.19 2533
2535 3 249.441013 77.0371936 114.494883 0.19 2534
2536 3 249.071638 76.8812182 114.198098 0.19 2535
2537 3 248.875861 76.6170278 114.020302 0.19 2536
2538 3 252.88432 78.8532465 115.771862 0.19 2527
2539 3 253.286342 79.0740429 115.803837 0.19 2538
2540 3 253.679309 79.3613553 115.79283 0.19 2539
2541 3 254.063798 79.5868301 115.997933 0.19 2540
2542 3 251.945069 78.3029625 117.140142 0.19 2525
2543 3 252.171307 77.8105676 117.239451 0.19 2542
2544 3 252.516254 77.2880521 117.240422 0.19 2543
2545 3 252.905888 76.766659 116.855525 0.19 2544
2546 3 253.341231 77.0559225 116.668362 0.19 2545
2547 3 253.790364 77.2067714 116.537757 0.19 2546
2548 3 254.291809 77.4317196 116.31672 0.19 2547
2549 3 254.941028 77.5369221 116.039608 0.19 2548
2550 3 252.5226 76.3660853 117.014658 0.19 2545
2551 3 252.172776 75.9911555 117.086548 0.19 2550
2552 3 251.932129 75.5722447 117.233079 0.19 2551
2553 3 251.571231 75.1787936 117.343498 0.19 2552
2554 3 251.168027 74.8546573 117.301082 0.19 2553
2555 3 250.759736 74.5868341 117.160477 0.19 2554
2556 3 250.386574 74.421584 116.878949 0.19 2555
2557 3 250.133465 74.3822171 116.591827 0.19 2556
2558 3 249.749415 74.3010996 116.332111 0.19 2557
2559 3 249.323244 74.2919513 116.258393 0.19 2558
2560 3 248.883403 74.3083731 116.327423 0.19 2559
2561 3 248.438513 74.4561826 116.321399 0.19 2560
2562 3 247.976573 74.4782089 116.204433 0.19 2561
2563 3 247.527609 74.6039367 116.27871 0.19 2562
2564 3 247.07093 74.6783718 116.273498 0.19 2563
2565 3 246.611765 74.7396173 116.222802 0.19 2564
2566 3 246.153378 74.8136085 116.115493 0.19 2565
2567 3 245.714602 74.8180869 116.198391 0.19 2566
2568 3 245.30671 74.8463514 116.279373 0.19 2567
2569 3 244.985215 74.8934164 116.479773 0.19 2568
2570 3 244.87675 75.094829 116.729874 0.19 2569
2571 3 244.83694 75.3924615 116.907883 0.19 2570
2572 3 244.806093 75.6999116 117.129766 0.19 2571
2573 3 244.722132 76.0639094 117.245008 0.19 2572
2574 3 244.484593 76.463127 117.306153 0.19 2573
2575 3 244.304425 76.866573 117.357957 0.19 2574
2576 3 243.987672 77.2880319 117.390532 0.19 2575
2577 3 244.329764 77.6580799 117.456069 0.19 2576
2578 3 244.536228 78.0521017 117.47825 0.19 2577
2579 3 244.340286 78.5248323 117.369783 0.19 2578
2580 3 244.0126 78.9845547 117.320753 0.19 2579
2581 3 244.195419 79.3503326 117.397622 0.19 2580
2582 3 244.552596 79.6856795 117.491489 0.19 2581
2583 3 244.973571 79.9871503 117.58829 0.19 2582
2584 3 245.416329 80.2224026 117.677554 0.19 2583
2585 3 245.865979 80.2977137 117.742414 0.19 2584
2586 3 246.316197 80.3504985 117.800609 0.19 2585
2587 3 246.761771 80.4951227 117.863654 0.19 2586
2588 3 247.200476 80.5544817 117.890905 0.19 2587
2589 3 247.621609 80.6525859 117.864524 0.19 2588
2590 3 247.998413 80.951555 117.712927 0.19 2589
2591 3 248.27673 81.3071586 117.501124 0.19 2590
2592 3 248.310678 81.6357573 117.240378 0.19 2591
2593 3 248.597322 81.6955224 116.97852 0.19 2592
2594 3 248.971188 81.866938 116.794641 0.19 2593
2595 3 249.387936 81.8867868 116.741974 0.19 2594
2596 3 249.827164 81.842467 116.732494 0.19 2595
2597 3 250.293998 81.7579254 116.721475 0.19 2596
2598 3 250.824083 81.6180994 116.663328 0.19 2597
2599 3 251.518486 81.3540116 116.46405 0.19 2598
2600 3 243.739745 78.613906 117.248074 0.19 2580
2601 3 243.665475 78.2146392 117.21092 0.19 2600
2602 3 243.724994 77.7842802 117.231762 0.19 2601
2603 3 243.987672 77.2880319 117.390532 0.19 2602
2604 3 256.883021 75.2417176 109.408267 0.19 2271
2605 3 257.344962 75.1580319 109.522003 0.19 2604
2606 3 257.696033 75.1328267 109.644437 0.19 2605
2607 3 257.903409 75.2108981 109.907751 0.19 2606
2608 3 257.749382 75.3121011 110.17547 0.19 2607
2609 3 257.420081 75.2356115 110.291528 0.19 2608
2610 3 256.947818 75.2764152 110.041946 0.19 2609
2611 3 256.269061 75.2938624 109.542755 0.19 2610
2612 3 255.392936 75.6364977 109.778082 0.19 2611
2613 3 254.785895 75.8967603 109.814063 0.19 2612
2614 3 254.261226 76.2808355 109.677109 0.19 2613
2615 3 243.402672 85.0344443 111.96964 0.19 2208
2616 3 242.8864 84.6292203 112.109607 0.19 2615
2617 3 242.48279 84.1935702 112.246382 0.19 2616
2618 3 242.226504 83.7154758 112.255171 0.19 2617
2619 3 241.837379 83.1736359 111.851318 0.19 2618
2620 3 241.234712 82.7842988 111.933853 0.19 2619
2621 3 240.940787 82.40869 111.878395 0.19 2620
2622 3 240.691488 81.9921633 112.011874 0.19 2621
2623 3 240.687126 81.5536878 112.21207 0.19 2622
2624 3 240.908544 81.1197855 112.38944 0.19 2623
2625 3 241.094957 80.7556053 112.395148 0.19 2624
2626 3 241.440064 80.4940896 112.280764 0.19 2625
2627 3 241.852253 80.4123661 112.270337 0.19 2626
2628 3 242.275994 80.4531681 112.316669 0.19 2627
2629 3 242.666379 80.6831756 112.430363 0.19 2628
2630 3 242.93575 80.9700822 112.643263 0.19 2629
2631 3 242.851766 81.3292891 112.744935 0.19 2630
2632 3 242.792222 81.6979778 112.825229 0.19 2631
2633 3 242.691981 82.0538143 112.915938 0.19 2632
2634 3 242.422517 82.4434492 112.718276 0.19 2633
2635 3 242.202675 82.7445737 112.366683 0.19 2634
2636 3 241.837379 83.1736359 111.851318 0.19 2635
2637 3 234.222834 86.4554383 110.889061 0.19 2168
2638 3 234.033565 86.594256 110.741406 0.19 2637
2639 3 234.233016 86.7036765 110.914368 0.19 2638
2640 3 234.553217 86.5540231 111.170243 0.19 2639
2641 3 233.01807 85.9474842 111.831168 0.19 2162
2642 3 232.696344 86.2935526 112.249441 0.19 2641
2643 3 232.30901 86.4545914 112.601657 0.19 2642
2644 3 232.542485 86.3305884 113.153779 0.19 2643
2645 3 232.550432 86.1656446 113.549738 0.19 2644
2646 3 232.33425 85.8421712 113.853877 0.19 2645
2647 3 232.148755 85.4505078 114.134156 0.19 2646
2648 3 231.81951 85.0367233 114.389769 0.19 2647
2649 3 231.36774 85.4997964 114.064121 0.19 2648
2650 3 230.921662 85.9514506 113.736391 0.19 2649
2651 3 230.481239 86.3925447 113.406907 0.19 2650
2652 3 231.000322 86.4657424 113.134708 0.19 2651
2653 3 231.5765 86.5811345 112.872956 0.19 2652
2654 3 232.30901 86.4545914 112.601657 0.19 2653
2655 3 230.110204 86.0165135 113.551878 0.19 2651
2656 3 229.84931 85.6707624 113.602068 0.19 2655
2657 3 229.45798 85.3915532 113.649812 0.19 2656
2658 3 229.026498 85.2657778 113.825325 0.19 2657
2659 3 228.589971 85.2032599 114.021611 0.19 2658
2660 3 228.180318 85.1818308 114.152962 0.19 2659
2661 3 227.855645 85.1615178 114.390339 0.19 2660
2662 3 227.762849 85.1651932 114.688045 0.19 2661
2663 3 227.810535 85.2638085 115.022607 0.19 2662
2664 3 228.021708 85.2464648 115.365433 0.19 2663
2665 3 228.131899 85.1927044 115.697202 0.19 2664
2666 3 232.147206 85.1713152 114.765694 0.19 2648
2667 3 232.318327 85.1303929 115.099444 0.19 2666
2668 3 232.49504 84.9430821 115.399101 0.19 2667
2669 3 232.858908 84.8867806 115.691452 0.19 2668
2670 3 233.294639 85.0089059 115.90139 0.19 2669
2671 3 233.756322 85.064679 116.139098 0.19 2670
2672 3 234.225259 85.2207311 116.272485 0.19 2671
2673 3 234.690934 85.2706776 116.331018 0.19 2672
2674 3 235.153572 85.2913414 116.321671 0.19 2673
2675 3 235.610122 85.3309117 116.182902 0.19 2674
2676 3 225.820857 76.6361647 110.152428 0.19 2135
2677 3 225.349133 77.0033628 110.157677 0.19 2676
2678 3 224.85891 77.2718786 110.3164 0.19 2677
2679 3 224.34751 77.3649962 110.497237 0.19 2678
2680 3 223.788732 77.4304677 110.602975 0.19 2679
2681 3 223.088592 77.5223405 110.752009 0.19 2680
2682 3 222.018578 77.3108844 111.093827 0.19 2681
2683 3 222.407788 76.6873554 110.886531 0.19 2682
2684 3 222.679255 76.204128 110.773749 0.19 2683
2685 3 223.095369 75.7836388 110.653659 0.19 2684
2686 3 223.596099 75.4210719 110.408134 0.19 2685
2687 3 224.186174 75.0927086 110.080755 0.19 2686
2688 3 224.961255 74.8038284 109.632846 0.19 2687
2689 3 222.193837 78.3199549 110.69402 0.19 2682
2690 3 222.053635 78.9782336 110.427897 0.19 2689
2691 3 221.890966 79.4717586 110.327857 0.19 2690
2692 3 221.542911 79.8903805 110.286164 0.19 2691
2693 3 221.124762 80.2360551 110.265869 0.19 2692
2694 3 220.680056 80.4376411 110.252027 0.19 2693
2695 3 220.225858 80.6868836 110.243993 0.19 2694
2696 3 219.767645 80.8174152 110.239432 0.19 2695
2697 3 219.307585 80.9516125 110.246674 0.19 2696
2698 3 218.845474 81.2167167 110.285286 0.19 2697
2699 3 218.374807 81.4651068 110.400318 0.19 2698
2700 3 217.916762 81.5866709 110.415985 0.19 2699
2701 3 217.469412 81.7004915 110.360452 0.19 2700
2702 3 217.001147 81.8650135 110.488275 0.19 2701
2703 3 216.530956 81.8913886 110.6367 0.19 2702
2704 3 216.077968 81.8643023 110.668672 0.19 2703
2705 3 215.638056 81.7618446 110.628887 0.19 2704
2706 3 215.184929 81.8367307 110.792156 0.19 2705
2707 3 214.743557 81.8208852 111.031269 0.19 2706
2708 3 214.35118 81.7686607 111.300257 0.19 2707
2709 3 214.088867 81.7037863 111.583567 0.19 2708
2710 3 213.726384 81.6275511 111.867143 0.19 2709
2711 3 213.289356 81.2026349 111.844521 0.19 2710
2712 3 212.831394 81.1122455 112.126598 0.19 2711
2713 3 212.552097 81.1733362 112.415296 0.19 2712
2714 3 212.450087 81.3869806 112.712503 0.19 2713
2715 3 212.4418 81.6389314 113.008004 0.19 2714
2716 3 212.53341 81.8571068 113.285852 0.19 2715
2717 3 212.826259 81.9403159 113.508284 0.19 2716
2718 3 213.196211 82.0384448 113.578659 0.19 2717
2719 3 213.582251 82.2275583 113.549476 0.19 2718
2720 3 213.931305 82.2678379 113.356836 0.19 2719
2721 3 214.144903 82.0902263 113.095796 0.19 2720
2722 3 214.42789 81.8390842 112.825507 0.19 2721
2723 3 214.610697 81.5748892 112.576844 0.19 2722
2724 3 214.415918 81.3541535 112.400023 0.19 2723
2725 3 214.091057 81.382087 112.144941 0.19 2724
2726 3 213.726384 81.6275511 111.867143 0.19 2725
2727 3 212.413392 80.8380499 111.962287 0.19 2712
2728 3 211.985352 80.6415763 111.952317 0.19 2727
2729 3 211.54722 80.3440834 112.098445 0.19 2728
2730 3 211.110781 80.1490471 112.27589 0.19 2729
2731 3 210.682962 79.9596343 112.384047 0.19 2730
2732 3 210.256009 79.608111 112.544773 0.19 2731
2733 3 209.836864 79.2516344 112.652652 0.19 2732
2734 3 209.418364 78.9596774 112.841233 0.19 2733
2735 3 209.009397 78.5465653 113.02458 0.19 2734
2736 3 208.617099 78.1121167 113.126014 0.19 2735
2737 3 208.250717 77.6460587 113.275607 0.19 2736
2738 3 207.94959 77.1942834 113.367512 0.19 2737
2739 3 207.80748 76.7261249 113.524158 0.19 2738
2740 3 207.676947 76.2633682 113.635498 0.19 2739
2741 3 207.418109 75.7412692 113.82886 0.19 2740
2742 3 207.165762 75.1495239 114.050152 0.19 2741
2743 3 207.055877 74.4093956 114.276576 0.19 2742
2744 3 207.449661 74.120535 114.022996 0.19 2743
2745 3 207.828181 73.8181015 113.796225 0.19 2744
2746 3 208.151976 73.4837184 113.646398 0.19 2745
2747 3 208.323076 73.0711957 113.698343 0.19 2746
2748 3 207.936276 72.5657661 113.931512 0.19 2747
2749 3 207.944748 72.37064 114.473464 0.19 2748
2750 3 208.383119 72.7829606 114.239403 0.19 2749
2751 3 208.473111 73.0813354 113.982301 0.19 2750
2752 3 208.323076 73.0711957 113.698343 0.19 2751
2753 3 207.797179 71.7344361 114.429465 0.19 2749
2754 3 207.87012 71.2690354 114.40738 0.19 2753
2755 3 207.812229 70.8894576 114.390826 0.19 2754
2756 3 207.546375 70.6110258 114.387772 0.19 2755
2757 3 207.193115 70.5629037 114.441279 0.19 2756
2758 3 206.804379 70.7095848 114.626709 0.19 2757
2759 3 206.405929 70.9185151 114.857127 0.19 2758
2760 3 206.33805 70.4314284 115.05348 0.19 2759
2761 3 206.175654 69.9537882 115.205025 0.19 2760
2762 3 206.126377 69.5257472 115.248753 0.19 2761
2763 3 206.121554 69.113055 115.26019 0.19 2762
2764 3 206.137348 68.6964708 115.282829 0.19 2763
2765 3 206.170432 68.252732 115.371847 0.19 2764
2766 3 206.222026 67.8404465 115.385498 0.19 2765
2767 3 206.323688 67.4418322 115.372408 0.19 2766
2768 3 206.557438 67.0526655 115.355156 0.19 2767
2769 3 206.732774 66.6641726 115.325673 0.19 2768
2770 3 207.004179 66.2837701 115.290542 0.19 2769
2771 3 207.215435 65.9146859 115.223385 0.19 2770
2772 3 207.556432 65.584738 115.094289 0.19 2771
2773 3 207.953427 65.2406638 115.043602 0.19 2772
2774 3 208.371214 64.9274386 115.028068 0.19 2773
2775 3 208.79279 64.7233846 115.039041 0.19 2774
2776 3 209.225591 64.417912 115.057555 0.19 2775
2777 3 209.663575 64.1004275 115.108314 0.19 2776
2778 3 210.085508 63.9627655 114.987541 0.19 2777
2779 3 210.511188 63.7529105 114.803953 0.19 2778
2780 3 210.938878 63.5498728 114.638649 0.19 2779
2781 3 211.367284 63.4416481 114.590362 0.19 2780
2782 3 211.799934 63.3201749 114.580818 0.19 2781
2783 3 212.242983 63.0646126 114.571501 0.19 2782
2784 3 212.686938 62.8234098 114.556651 0.19 2783
2785 3 213.120667 62.7606704 114.523784 0.19 2784
2786 3 213.545226 62.8168381 114.40999 0.19 2785
2787 3 213.969045 62.9397894 114.333787 0.19 2786
2788 3 214.379726 63.2557308 114.190426 0.19 2787
2789 3 214.248553 63.6552623 114.184785 0.19 2788
2790 3 214.450207 64.0484256 114.170043 0.19 2789
2791 3 214.774843 64.4304016 114.079623 0.19 2790
2792 3 215.148957 64.677594 114.039228 0.19 2791
2793 3 215.505098 65.0415404 113.987397 0.19 2792
2794 3 215.794573 65.3827919 114.094993 0.19 2793
2795 3 215.874586 65.7545744 114.16372 0.19 2794
2796 3 215.851887 66.1285313 114.241319 0.19 2795
2797 3 215.73115 66.4783252 114.384475 0.19 2796
2798 3 215.40897 66.8605576 114.447751 0.19 2797
2799 3 215.035709 67.2511294 114.490282 0.19 2798
2800 3 214.706825 67.6348165 114.550503 0.19 2799
2801 3 214.558415 67.9903797 114.684589 0.19 2800
2802 3 214.457454 68.3788602 114.736939 0.19 2801
2803 3 214.328927 68.7874609 114.737897 0.19 2802
2804 3 214.070625 69.2227326 114.666686 0.19 2803
2805 3 213.893814 69.6108323 114.717092 0.19 2804
2806 3 213.637893 70.0425252 114.648351 0.19 2805
2807 3 213.512122 70.4427688 114.657298 0.19 2806
2808 3 213.41311 70.8107158 114.732313 0.19 2807
2809 3 213.258617 71.2146196 114.655818 0.19 2808
2810 3 212.923806 71.5528503 114.602266 0.19 2809
2811 3 212.527387 71.762543 114.513677 0.19 2810
2812 3 212.106949 71.956183 114.590142 0.19 2811
2813 3 211.684912 72.0303737 114.63076 0.19 2812
2814 3 211.263378 72.064858 114.692326 0.19 2813
2815 3 210.843146 72.0999515 114.852917 0.19 2814
2816 3 210.417922 72.2785974 115.018427 0.19 2815
2817 3 209.992572 72.4913327 115.077243 0.19 2816
2818 3 209.575782 72.562721 115.082242 0.19 2817
2819 3 209.163368 72.5761566 115.056175 0.19 2818
2820 3 208.753922 72.5579007 114.991142 0.19 2819
2821 3 208.347178 72.5032742 114.840678 0.19 2820
2822 3 207.944748 72.37064 114.473464 0.19 2821
2823 3 207.557272 73.1700289 114.714036 0.19 2822
2824 3 207.229473 73.7989845 114.598936 0.19 2823
2825 3 207.055877 74.4093956 114.276576 0.19 2824
2826 3 207.428982 72.2963543 114.849209 0.19 2822
2827 3 207.211696 71.9847021 115.070798 0.19 2826
2828 3 207.046363 71.626111 115.114105 0.19 2827
2829 3 206.749193 71.2569184 115.048926 0.19 2828
2830 3 206.405929 70.9185151 114.857127 0.19 2829
2831 3 214.838183 63.0569548 114.369477 0.19 2788
2832 3 215.300717 62.7746142 114.439705 0.19 2831
2833 3 215.761109 62.5344427 114.473219 0.19 2832
2834 3 216.208342 62.5035505 114.504838 0.19 2833
2835 3 216.642199 62.6558866 114.541096 0.19 2834
2836 3 217.074469 62.7471157 114.569797 0.19 2835
2837 3 217.486606 62.8735368 114.597676 0.19 2836
2838 3 217.837876 63.1663883 114.631117 0.19 2837
2839 3 218.052678 63.5227613 114.660833 0.19 2838
2840 3 218.374092 63.8981569 114.69475 0.19 2839
2841 3 221.353604 77.5819506 111.740901 0.19 2682
2842 3 221.038908 77.899705 112.177336 0.19 2841
2843 3 220.791196 78.2369519 112.533038 0.19 2842
2844 3 220.859648 78.5762546 112.868455 0.19 2843
2845 3 220.873676 78.9185046 113.193473 0.19 2844
2846 3 220.872025 79.2600824 113.517393 0.19 2845
2847 3 220.870773 79.6976227 113.473008 0.19 2846
2848 3 220.874975 80.1500856 113.362747 0.19 2847
2849 3 220.875862 80.5744166 113.35659 0.19 2848
2850 3 220.874528 80.9782819 113.428075 0.19 2849
2851 3 220.869009 81.3490342 113.628392 0.19 2850
2852 3 221.215791 78.9725884 113.780911 0.19 2846
2853 3 221.914558 78.8958459 114.031724 0.19 2852
2854 3 223.209837 79.042812 114.208565 0.19 2853
2855 3 223.382949 78.8008954 114.991457 0.19 2854
2856 3 223.748336 78.6699266 115.347715 0.19 2855
2857 3 224.185808 78.5466869 115.612022 0.19 2856
2858 3 224.649486 78.4259613 115.724095 0.19 2857
2859 3 225.124487 78.2036894 115.773931 0.19 2858
2860 3 225.601845 78.098895 115.823456 0.19 2859
2861 3 226.080726 78.0240827 115.899544 0.19 2860
2862 3 226.562329 77.921961 116.054715 0.19 2861
2863 3 227.041955 77.814448 116.116815 0.19 2862
2864 3 227.521057 77.613584 116.122676 0.19 2863
2865 3 227.996015 77.5631007 116.090243 0.19 2864
2866 3 228.465848 77.6314017 115.961006 0.19 2865
2867 3 228.935009 77.8004173 115.881204 0.19 2866
2868 3 229.402776 77.8344136 115.703886 0.19 2867
2869 3 229.8684 78.1092022 115.564172 0.19 2868
2870 3 230.337499 78.3978168 115.556786 0.19 2869
2871 3 230.808991 78.5894132 115.602757 0.19 2870
2872 3 231.282354 78.4771983 115.672669 0.19 2871
2873 3 231.758278 78.3941476 115.842981 0.19 2872
2874 3 232.229676 78.3815893 115.943845 0.19 2873
2875 3 232.695801 78.4524252 116.039794 0.19 2874
2876 3 233.15182 78.7026717 116.189883 0.19 2875
2877 3 233.581215 78.9870696 116.460162 0.19 2876
2878 3 233.924636 79.3019857 116.726895 0.19 2877
2879 3 234.033044 79.6817516 116.858109 0.19 2878
2880 3 234.009027 80.0889492 116.933507 0.19 2879
2881 3 233.82244 80.513147 116.977079 0.19 2880
2882 3 233.752728 80.9310193 117.025536 0.19 2881
2883 3 233.722468 81.3455255 117.075963 0.19 2882
2884 3 222.318131 79.4860644 115.082761 0.19 2854
2885 3 221.992814 79.8344279 115.62558 0.19 2884
2886 3 221.892998 80.1369857 116.038009 0.19 2885
2887 3 221.905564 80.390767 116.390829 0.19 2886
2888 3 222.025441 80.5486186 116.693282 0.19 2887
2889 3 222.350458 80.4743255 116.901819 0.19 2888
2890 3 222.715808 80.2224799 116.892656 0.19 2889
2891 3 223.02043 79.9613512 116.67217 0.19 2890
2892 3 223.114086 79.7346165 116.343283 0.19 2891
2893 3 223.106768 79.6169767 115.921744 0.19 2892
2894 3 223.005597 79.3744032 115.295602 0.19 2893
2895 3 223.209837 79.042812 114.208565 0.19 2894
2896 3 221.287295 76.3248179 111.422572 0.19 2682
2897 3 220.779912 75.7099448 111.559256 0.19 2896
2898 3 220.439174 75.2600006 111.663398 0.19 2897
2899 3 220.376891 74.9273506 111.859389 0.19 2898
2900 3 220.536094 74.8660093 112.071992 0.19 2899
2901 3 220.625696 75.1035899 112.222202 0.19 2900
2902 3 220.76515 75.548265 112.161436 0.19 2901
2903 3 221.111731 76.2272128 111.812503 0.19 2902
2904 3 222.018578 77.3108844 111.093827 0.19 2903
2905 3 215.624598 68.7942017 109.143335 0.19 2112
2906 3 215.162393 68.2252974 109.26943 0.19 2905
2907 3 214.895383 67.6684567 109.356909 0.19 2906
2908 3 214.549682 66.9559763 109.510411 0.19 2907
2909 3 214.288211 66.5431406 109.545015 0.19 2908
2910 3 214.20142 66.1111178 109.648859 0.19 2909
2911 3 214.189053 65.7035119 109.67472 0.19 2910
2912 3 214.228744 65.3048163 109.672943 0.19 2911
2913 3 214.350895 64.908524 109.667132 0.19 2912
2914 3 214.669203 64.5106642 109.677828 0.19 2913
2915 3 215.050088 64.1029535 109.723109 0.19 2914
2916 3 215.419026 63.6677573 109.855461 0.19 2915
2917 3 215.672765 63.251199 109.939453 0.19 2916
2918 3 216.053869 62.8311803 110.086039 0.19 2917
2919 3 216.465642 62.4728955 110.174694 0.19 2918
2920 3 216.852237 62.2124316 110.301135 0.19 2919
2921 3 217.126611 61.8821516 110.297989 0.19 2920
2922 3 217.089139 61.5466633 110.168374 0.19 2921
2923 3 217.165393 61.1735994 110.104652 0.19 2922
2924 3 217.420257 60.7865336 110.072624 0.19 2923
2925 3 217.635089 60.393388 110.047932 0.19 2924
2926 3 218.012559 59.9983977 110.035872 0.19 2925
2927 3 218.453819 59.6020704 110.032145 0.19 2926
2928 3 218.921109 59.2033824 110.041072 0.19 2927
2929 3 219.400845 58.7985371 110.080213 0.19 2928
2930 3 219.890363 58.3769165 110.197985 0.19 2929
2931 3 220.37548 58.0063613 110.244552 0.19 2930
2932 3 220.857411 57.708561 110.277488 0.19 2931
2933 3 221.334036 57.5766846 110.341796 0.19 2932
2934 3 221.812789 57.4710488 110.482878 0.19 2933
2935 3 222.285801 57.3735795 110.547243 0.19 2934
2936 3 222.760181 57.1780679 110.58367 0.19 2935
2937 3 223.230227 57.0754853 110.644869 0.19 2936
2938 3 223.702675 56.9523821 110.778721 0.19 2937
2939 3 224.171929 56.7695388 110.830748 0.19 2938
2940 3 224.632834 56.7256039 110.873163 0.19 2939
2941 3 225.089195 56.7622653 110.939049 0.19 2940
2942 3 225.54214 56.9008937 111.085991 0.19 2941
2943 3 225.992598 56.9676896 111.149366 0.19 2942
2944 3 226.440723 57.0141561 111.188043 0.19 2943
2945 3 226.886419 57.0704729 111.236989 0.19 2944
2946 3 227.32946 57.175638 111.342576 0.19 2945
2947 3 227.772166 57.1239875 111.306233 0.19 2946
2948 3 228.213437 57.1386382 111.394383 0.19 2947
2949 3 228.644552 57.310175 111.421306 0.19 2948
2950 3 229.075232 57.4035424 111.388202 0.19 2949
2951 3 229.502048 57.4925189 111.264835 0.19 2950
2952 3 229.929963 57.5515666 111.206847 0.19 2951
2953 3 230.356234 57.6200852 111.160633 0.19 2952
2954 3 230.778146 57.7461675 111.084681 0.19 2953
2955 3 231.200037 57.9425338 111.184512 0.19 2954
2956 3 231.621633 58.0941631 111.261485 0.19 2955
2957 3 232.040411 58.3323086 111.398722 0.19 2956
2958 3 232.455499 58.5876534 111.436385 0.19 2957
2959 3 232.872004 58.7168909 111.391094 0.19 2958
2960 3 233.285316 58.8306034 111.223682 0.19 2959
2961 3 233.698002 58.9301207 111.049157 0.19 2960
2962 3 234.112747 59.0054239 110.976451 0.19 2961
2963 3 234.526424 59.1145308 110.939571 0.19 2962
2964 3 234.936165 59.3487265 110.908276 0.19 2963
2965 3 235.345336 59.5478984 110.827669 0.19 2964
2966 3 235.756464 59.8050043 110.900732 0.19 2965
2967 3 236.165606 60.0755606 110.89774 0.19 2966
2968 3 236.57428 60.2411781 110.789076 0.19 2967
2969 3 236.985383 60.3642946 110.747734 0.19 2968
2970 3 237.396025 60.555094 110.736136 0.19 2969
2971 3 237.80857 60.6194889 110.713176 0.19 2970
2972 3 238.221024 60.6106526 110.657657 0.19 2971
2973 3 238.631646 60.5082456 110.515304 0.19 2972
2974 3 239.043572 60.4826725 110.45954 0.19 2973
2975 3 239.455882 60.4975082 110.437096 0.19 2974
2976 3 239.868157 60.5568365 110.427582 0.19 2975
2977 3 240.280158 60.7095751 110.423296 0.19 2976
2978 3 240.691851 60.7295858 110.382162 0.19 2977
2979 3 241.100667 60.6281798 110.262171 0.19 2978
2980 3 241.513332 60.5801532 110.263456 0.19 2979
2981 3 241.930448 60.5294695 110.387818 0.19 2980
2982 3 242.346348 60.5012848 110.479161 0.19 2981
2983 3 242.764687 60.4598939 110.628375 0.19 2982
2984 3 243.179992 60.441962 110.703741 0.19 2983
2985 3 213.825614 67.1206849 109.779145 0.19 2908
2986 3 213.269272 67.1501729 110.048121 0.19 2985
2987 3 212.756872 67.1608825 110.330014 0.19 2986
2988 3 212.206693 67.251161 110.652237 0.19 2987
2989 3 211.510279 67.2063275 111.060677 0.19 2988
2990 3 211.523806 66.8128415 111.036083 0.19 2989
2991 3 211.510279 67.2063275 111.060677 0.19 2990
2992 3 211.527205 67.8223325 111.033959 0.19 2991
2993 3 211.590394 68.1819143 111.200881 0.19 2992
2994 3 211.773405 68.3353509 111.438899 0.19 2993
2995 3 211.847892 68.1213524 111.678383 0.19 2994
2996 3 211.871933 67.8056868 111.911347 0.19 2995
2997 3 211.849317 67.5555434 112.125057 0.19 2996
2998 3 211.752665 67.2108203 112.266775 0.19 2997
2999 3 211.460835 66.9142585 112.235272 0.19 2998
3000 3 211.08878 66.7685635 112.044473 0.19 2999
3001 3 210.696045 66.540158 111.790559 0.19 3000
3002 3 210.68847 66.6288575 111.524738 0.19 3001
3003 3 211.510279 67.2063275 111.060677 0.19 3002
3004 3 210.325962 66.6339887 111.934686 0.19 3001
3005 3 210.00019 66.9163636 111.981567 0.19 3004
3006 3 209.82794 67.2806029 111.975029 0.19 3005
3007 3 209.653511 67.6956106 111.880799 0.19 3006
3008 3 209.325251 68.0931479 111.843999 0.19 3007
3009 3 208.947237 68.4840862 111.826071 0.19 3008
3010 3 216.463826 69.3292233 109.539634 0.19 2112
3011 3 216.803048 69.2079392 109.858344 0.19 3010
3012 3 217.213673 69.0658712 110.093363 0.19 3011
3013 3 217.657667 68.8448995 110.197604 0.19 3012
3014 3 218.11152 68.715918 110.282712 0.19 3013
3015 3 218.570704 68.5505925 110.427511 0.19 3014
3016 3 219.038422 68.271487 110.495681 0.19 3015
3017 3 217.466659 71.6144036 112.533713 0 3016
3018 3 217.92313 71.659546 112.49971 0.19 3017
3019 3 218.38131 71.7545265 112.422381 0.19 3018
3020 3 218.832568 71.9113788 112.49286 0.19 3019
3021 3 219.292544 71.9810932 112.482276 0.19 3020
3022 3 219.758774 72.0401173 112.371359 0.19 3021
3023 3 220.225159 72.0657868 112.319551 0.19 3022
3024 3 206.591191 68.0356843 88.2298555 0.19 1857
3025 3 206.753005 67.9416107 88.317822 0.19 3024
3026 3 206.569364 67.740741 88.3265803 0.19 3025
3027 3 206.270685 67.6320477 88.3191165 0.19 3026
3028 3 208.355478 69.4147243 86.9913313 0.19 1391
3029 3 209.06009 69.5061923 87.1237563 0.19 3028
3030 3 210.225349 69.384699 87.2137137 0.19 3029
3031 3 209.748372 69.574804 87.6077555 0.19 3030
3032 0 209.731765 69.4494428 87.686095 0.19 3031
3033 3 210.225349 69.384699 87.2137137 0.19 3032
3034 2 250.445723 58.4767416 69.0523208 0.19 -1
3035 2 250.489038 58.5819972 69.3989985 0.19 3034
3036 2 250.568224 58.4606067 69.7125033 0.19 3035
3037 2 250.758918 58.5727947 70.0621221 0.19 3036
3038 2 250.863429 58.7172408 70.4159989 0.19 3037
3039 2 250.977763 58.7157511 70.7488311 0.19 3038
3040 2 251.20978 58.6981489 71.0805889 0.19 3039
3041 2 251.402782 58.7920389 71.4283251 0.19 3040
3042 2 251.357867 58.7884896 71.7605719 0.19 3041
3043 2 251.404826 58.8046616 72.0965428 0.19 3042
3044 2 251.582617 58.9908056 72.4571186 0.19 3043
3045 2 251.676121 59.2356294 72.8246975 0.19 3044
3046 3 239.386592 60.5488363 107.213727 0.19 -1
3047 3 239.788672 60.9003287 107.247265 0.19 3046
3048 3 240.190517 61.213457 107.280519 0.19 3047
3049 3 240.588758 61.4153565 107.310777 0.19 3048
3050 3 240.971 61.7011234 107.37011 0.19 3049
3051 3 241.312358 61.9728574 107.480041 0.19 3050
3052 3 241.544616 62.1206331 107.711319 0.19 3051
3053 3 241.892905 61.9908414 107.96382 0.19 3052
3054 3 242.284845 61.8971165 108.238261 0.19 3053
3055 3 242.691826 61.8146619 108.519574 0.19 3054
3056 3 260.01427 76.4481356 108.952112 0.19 -1
3057 3 260.359411 76.6274371 108.95628 0.19 3056
3058 3 260.694344 76.7359288 108.923966 0.19 3057
3059 3 260.996989 76.9688908 108.82775 0.19 3058
3060 3 261.254147 77.2047041 108.890577 0.19 3059
3061 3 261.384321 77.434465 109.130194 0.19 3060
3062 3 260.598894 75.2853633 112.652829 0.19 -1
3063 3 260.468073 75.5515451 113.035536 0.19 3062
3064 3 260.203695 75.8632928 113.373854 0.19 3063
3065 3 259.90351 76.2286951 113.562234 0.19 3064
3066 3 259.641055 76.5982084 113.71245 0.19 3065
3067 3 259.529111 76.9227706 113.896968 0.19 3066
3068 3 259.469487 77.2993928 113.866054 0.19 3067
3069 3 259.431301 77.654409 113.894339 0.19 3068
3070 3 259.400339 78.0020237 113.945485 0.19 3069
3071 3 259.371318 78.3477292 114.005386 0.19 3070
3072 3 259.342072 78.6937931 114.068346 0.19 3071
