# Supplementary material for: Communication from Learned to Innate Olfactory Processing Centers Is Required for Memory Retrieval in Drosophila
Source: Neuron. 2018 Nov 7;100(3):651–668.e8. doi: 10.1016/j.neuron.2018.08.037 (PMC6226615; doi:10.1016/j.neuron.2018.08.037)
Supplement: Data S1. SWC Files Containing the EM and Light Microscopy Reconstructions of the Different Neurons Used in This Study [file mmc5.zip › Light_PD2b1_cell1_JRC_SS04956-20151125_20_B2-Aligned63xScale_c0.swc]

# SWC format file
# based on specifications at http://research.mssm.edu/cnic/swc.html
# Created by nat::write.neuron.swc
# PointNo Label X Y Z Radius Parent 
1 1 169.016493 37.2526663 86.2537566 0.506652 -1
2 0 169.266966 37.1992079 86.5809801 0.329373 1
3 0 169.301203 37.1864487 86.8987842 0.404543 2
4 0 169.153679 37.2903503 87.2199739 0.446056 3
5 0 169.165588 37.2980354 87.5391361 0.506667 4
6 0 169.347398 37.3041139 87.8703571 0.506667 5
7 0 169.411881 37.409142 88.2071726 0.497607 6
8 0 169.441642 37.4059495 88.5263654 0.498839 7
9 0 169.463688 37.3782347 88.8415603 0.505824 8
10 0 169.496695 37.3851873 89.1624715 0.49471 9
11 0 169.569774 37.5207194 89.504769 0.473448 10
12 0 169.771134 37.6066915 89.8496062 0.344601 11
13 0 169.829363 37.8244976 90.2030355 0.426903 12
14 0 169.815862 38.0778307 90.5565195 0.44473 13
15 0 169.728707 38.3048844 90.9008809 0.393048 14
16 0 169.958242 38.4052406 91.2508229 0.390713 15
17 0 170.25998 38.5758109 91.616337 0.19 16
18 0 170.474155 38.6797828 91.9654513 0.19 17
19 0 170.80849 38.9078764 92.3409467 0.19 18
20 0 171.132044 39.1799184 92.7202924 0.19 19
21 0 171.297972 39.4576932 93.0844152 0.19 20
22 0 171.474047 39.7009055 93.4314702 0.19 21
23 0 171.83784 39.8345404 93.7416201 0.19 22
24 0 172.270258 40.0871118 93.9854064 0.19 23
25 0 172.731847 40.3091772 94.3141728 0.19 24
26 0 173.20074 40.4069455 94.6575621 0.19 25
27 0 173.655734 40.568958 95.0213903 0.19 26
28 0 174.062928 40.6391292 95.3716912 0.19 27
29 0 174.336277 40.776668 95.723411 0.19 28
30 0 174.745698 40.8026678 96.0603772 0.19 29
31 0 175.207478 40.8329884 96.385036 0.19 30
32 0 175.689939 40.9872867 96.6891755 0.19 31
33 0 176.180565 41.0992585 96.8831952 0.19 32
34 0 176.676054 41.2727727 97.1357306 0.19 33
35 0 177.17248 41.3571786 97.3080247 0.19 34
36 0 177.667865 41.4242463 97.5491901 0.19 35
37 0 178.158178 41.6242489 97.7745958 0.19 36
38 0 178.630564 41.8292288 97.8231788 0.19 37
39 0 179.051948 42.12548 98.0277061 0.19 38
40 0 179.335564 42.4755237 98.2092111 0.19 39
41 0 179.759158 42.8170246 98.4866624 0.19 40
42 0 180.237463 43.1567122 98.7547166 0.19 41
43 0 180.739244 43.4981115 98.9004827 0.19 42
44 0 181.249538 43.7406215 98.9928251 0.19 43
45 0 181.766384 44.0947864 99.111718 0.19 44
46 0 182.284735 44.4656904 99.3016982 0.19 45
47 0 182.807999 44.8788938 99.3776257 0.19 46
48 0 183.335353 45.2936791 99.3433306 0.19 47
49 0 183.858241 45.5589013 99.3944457 0.19 48
50 0 184.378744 45.8930631 99.5749453 0.19 49
51 0 184.901522 46.2787607 99.6924777 0.19 50
52 0 185.423511 46.6399766 99.7926688 0.19 51
53 0 185.94205 46.8756882 99.9025877 0.19 52
54 0 186.455837 47.171276 100.124898 0.19 53
55 0 186.969117 47.4729271 100.306841 0.19 54
56 0 187.489312 47.7361566 100.254098 0.19 55
57 0 188.007833 48.0614523 100.204837 0.19 56
58 0 188.515507 48.2000608 100.329753 0.19 57
59 0 189.021321 48.3578908 100.44291 0.19 58
60 0 189.520439 48.6456875 100.645688 0.19 59
61 0 190.01973 49.0144315 100.75818 0.19 60
62 0 190.517878 49.3834367 100.806111 0.19 61
63 0 191.017444 49.6755486 100.747882 0.19 62
64 0 191.506929 50.0260119 100.804708 0.19 63
65 0 191.98835 50.3433044 100.93964 0.19 64
66 0 192.474827 50.6266482 100.893434 0.19 65
67 0 192.952931 51.0087437 100.894036 0.19 66
68 0 193.428016 51.4405483 100.841739 0.19 67
69 0 193.894693 51.8057066 100.879782 0.19 68
70 0 194.358243 52.0456994 100.941518 0.19 69
71 0 194.812531 52.3800975 101.057413 0.19 70
72 0 195.258684 52.72569 101.235344 0.19 71
73 0 195.708651 53.1379893 101.24515 0.19 72
74 0 196.154556 53.4962898 101.283817 0.19 73
75 0 196.602617 53.7525088 101.277769 0.19 74
76 0 197.048708 54.1556211 101.182656 0.19 75
77 0 197.491034 54.5821558 101.088139 0.19 76
78 0 197.926848 54.9338521 101.084915 0.19 77
79 0 198.365525 55.166795 101.055196 0.19 78
80 0 198.804545 55.5145508 100.927795 0.19 79
81 0 199.246125 55.8065835 100.759891 0.19 80
82 0 199.678338 56.2096464 100.642152 0.19 81
83 0 200.09984 56.6100022 100.643049 0.19 82
84 0 200.518019 57.0231939 100.648354 0.19 83
85 0 200.940053 57.4807898 100.548163 0.19 84
86 0 201.360999 57.9294069 100.431502 0.19 85
87 0 201.775801 58.307085 100.373696 0.19 86
88 0 202.194317 58.6154643 100.20529 0.19 87
89 0 202.591258 59.0419911 100.021018 0.19 88
90 0 202.941173 59.5044334 99.8344247 0.19 89
91 0 203.172502 59.9563114 99.6611026 0.19 90
92 0 203.516037 60.3262952 99.5745577 0.19 91
93 0 203.916003 60.6123358 99.385328 0.19 92
94 0 204.33068 60.9769255 99.1767186 0.19 93
95 0 204.754917 61.2741133 98.9547223 0.19 94
96 0 205.171599 61.6749087 98.7753236 0.19 95
97 0 205.577866 62.066619 98.6821816 0.19 96
98 0 205.985154 62.4694502 98.4916187 0.19 97
99 0 206.382591 62.7713323 98.2453259 0.19 98
100 0 206.726993 63.1423007 97.9869746 0.19 99
101 0 206.944757 63.4337588 97.6999273 0.19 100
102 0 207.228296 63.7902905 97.4214122 0.19 101
103 0 207.443148 64.0460944 97.1217651 0.19 102
104 0 207.778673 64.3089121 96.8283643 0.19 103
105 0 208.129991 64.7020456 96.5488308 0.19 104
106 0 208.430751 65.0913983 96.2625688 0.19 105
107 0 208.564507 65.3371296 95.9482508 0.19 106
108 0 208.63944 65.5333158 95.6240932 0.19 107
109 0 208.705108 65.7245266 95.2981571 0.19 108
110 0 208.802175 65.950418 94.9770139 0.19 109
111 0 209.003094 66.2854942 94.6720558 0.19 110
112 0 209.093107 66.5323197 94.3512297 0.19 111
113 0 209.138405 66.7855411 94.0284275 0.19 112
114 0 209.160529 67.1461377 93.7153189 0.19 113
115 0 209.182281 67.4386477 93.3948029 0.19 114
116 0 209.202587 67.8036006 93.0814044 0.19 115
117 0 209.24423 68.0708765 92.758989 0.19 116
118 0 209.327427 68.3562287 92.4403031 0.19 117
119 0 209.514194 68.7934839 92.1414099 0.361086 118
120 0 209.580993 69.2863361 91.8424602 0.45126 119
121 0 209.600563 69.7943132 91.5422283 0.19 120
122 0 209.599636 70.2928841 91.2379448 0.19 121
123 0 209.58584 70.74871 90.922249 0.19 122
124 0 209.555402 71.0862487 90.5756447 0.19 123
125 0 209.461075 71.4929202 90.1834441 0.190215 124
126 3 209.220145 71.8446272 89.6480956 0.19 125
127 3 209.648234 71.6880001 89.3384348 0.19 126
128 3 210.045166 71.608099 89.0661736 0.19 127
129 3 210.379309 71.3769991 88.8681403 0.19 128
130 3 210.541703 71.143012 88.5657377 0.19 129
131 3 210.652662 70.9046415 88.2238503 0.19 130
132 3 210.781599 70.657204 87.8678887 0.19 131
133 3 210.602895 70.3852336 87.4898819 0.19 132
134 3 210.311302 70.0543588 87.0980351 0.271634 133
135 3 209.989818 69.5735955 86.6872676 0.506638 134
136 3 210.694514 69.297018 86.4670056 0.19 135
137 3 211.235257 68.975812 86.353094 0.19 136
138 3 211.712635 68.6678305 86.2541624 0.19 137
139 3 212.164189 68.4444747 86.0944083 0.19 138
140 3 212.592475 68.3191073 86.0621329 0.19 139
141 3 213.014283 68.1606652 86.10632 0.19 140
142 3 213.450158 67.948118 85.9289035 0.19 141
143 3 213.889294 67.7048569 85.7010223 0.19 142
144 3 214.325724 67.4240908 85.5426594 0.19 143
145 3 214.760587 67.20538 85.3205547 0.19 144
146 3 215.18609 67.0681607 85.1603044 0.19 145
147 3 215.619919 66.8683783 84.8851353 0.19 146
148 3 216.055594 66.644525 84.5673862 0.19 147
149 3 216.490498 66.411995 84.2359387 0.19 148
150 2 217.016877 66.96068 84.2176959 0.19 149
151 2 217.312573 67.2612234 84.0639506 0.19 150
152 2 217.670504 67.4745896 83.9377817 0.19 151
153 2 218.044055 67.6652866 84.0129095 0.19 152
154 2 218.434528 67.7712458 83.9881956 0.19 153
155 2 218.831064 67.8915654 83.8236553 0.19 154
156 2 219.228627 67.9984556 83.6545704 0.19 155
157 2 219.625493 68.0510779 83.6101837 0.19 156
158 2 220.020342 68.0947957 83.6303713 0.384952 157
159 2 220.410145 68.1658989 83.7200576 0.412298 158
160 2 220.81223 68.0876607 83.5945154 0.494708 159
161 2 221.205884 68.0161582 83.4724971 0.287146 160
162 2 221.587816 67.8729701 83.2170835 0.19 161
163 2 221.920138 67.7489822 82.9170681 0.19 162
164 2 222.117521 67.7552407 82.6164463 0.432814 163
165 2 222.381443 67.757493 82.3254058 0.19 164
166 2 222.586832 67.6100822 82.0484028 0.19 165
167 2 222.918496 67.4101644 81.8654676 0.19 166
168 2 223.289237 67.3348299 81.6273718 0.19 167
169 2 223.683733 67.1607396 81.3907261 0.19 168
170 2 224.085868 66.9519698 81.26119 0.19 169
171 2 224.481069 66.8788066 81.1438115 0.19 170
172 2 224.873685 66.8600204 80.9079803 0.19 171
173 2 225.273421 66.7283087 80.6120521 0.19 172
174 2 225.672676 66.5921355 80.3029693 0.19 173
175 2 226.064432 66.5570353 80.0148509 0.19 174
176 2 226.460992 66.4399363 79.7532696 0.19 175
177 2 226.854382 66.366786 79.6001899 0.19 176
178 2 227.249777 66.2559502 79.3905855 0.19 177
179 2 227.638805 66.2412325 79.2592005 0.19 178
180 2 228.022412 66.3000972 79.0631795 0.19 179
181 2 228.406975 66.34383 78.9001375 0.19 180
182 2 228.800279 66.2685063 78.9002443 0.19 181
183 2 229.196542 66.1308722 78.7471979 0.19 182
184 2 229.589561 66.0393528 78.6338773 0.19 183
185 2 229.984503 65.8954238 78.4360448 0.19 184
186 2 230.37414 65.8027742 78.3028495 0.19 185
187 2 230.76024 65.6623166 78.0907806 0.19 186
188 2 231.127014 65.5829151 77.9359901 0.19 187
189 2 231.453447 65.4789095 77.6742329 0.19 188
190 2 231.664264 65.4968928 77.393352 0.19 189
191 2 231.982322 65.5127183 77.1170569 0.19 190
192 2 232.350426 65.3931596 76.8640829 0.19 191
193 2 232.735465 65.2702129 76.7319069 0.19 192
194 2 233.135155 65.0129068 76.5801045 0.19 193
195 2 233.535688 64.759538 76.3045806 0.19 194
196 2 233.936197 64.5121607 75.9823273 0.19 195
197 2 234.335586 64.2809215 75.6443936 0.19 196
198 2 234.731806 64.0943686 75.3071266 0.19 197
199 2 235.11959 64.0279927 74.9886451 0.19 198
200 2 235.511697 63.8648064 74.6682465 0.19 199
201 2 235.898824 63.7047992 74.3817517 0.19 200
202 2 236.266829 63.6537968 74.1998206 0.463441 201
203 2 236.597063 63.65458 73.9355599 0.375568 202
204 2 236.844517 63.5568422 73.6221199 0.248761 203
205 2 236.85561 63.5308159 73.3037567 0.19 204
206 2 237.039241 63.4134985 72.9692292 0.19 205
207 2 237.178078 63.3579508 72.6419102 0.19 206
208 2 237.42229 63.1657127 72.2959665 0.19 207
209 2 237.615269 62.9169971 71.9436329 0.19 208
210 2 237.935245 62.644619 71.5959881 0.19 209
211 2 238.301102 62.3541951 71.2644252 0.19 210
212 2 238.67779 62.0366186 70.9767903 0.19 211
213 2 239.041272 61.6588735 70.8051604 0.19 212
214 2 239.34491 61.2744186 70.6378233 0.19 213
215 2 239.483441 60.935299 70.3679776 0.19 214
216 2 239.581046 60.6002519 70.091213 0.19 215
217 2 239.72085 60.2338113 69.8962783 0.19 216
218 2 240.019275 59.9161584 69.6542126 0.19 217
219 2 240.377429 59.6339403 69.4852616 0.19 218
220 2 240.748501 59.5592577 69.2839628 0.19 219
221 2 241.129381 59.4739288 69.1442092 0.19 220
222 2 241.517624 59.2941419 68.9213722 0.19 221
223 2 241.905238 59.1530616 68.7545407 0.19 222
224 2 242.296464 58.912429 68.4714585 0.19 223
225 2 242.686935 58.6484373 68.1507169 0.19 224
226 2 243.072215 58.418062 67.8334196 0.19 225
227 2 243.443375 58.3158379 67.5641445 0.19 226
228 2 243.795406 58.1009216 67.3633629 0.19 227
229 2 244.07945 58.0318684 67.0955978 0.289428 228
230 2 244.202927 57.901715 66.7814976 0.19 229
231 2 244.278839 57.9037937 66.4746273 0.19 230
232 2 244.389612 57.8957143 66.1626722 0.19 231
233 2 244.652334 57.7250753 65.8276618 0.19 232
234 2 244.936303 57.5538487 65.4939709 0.19 233
235 2 245.132479 57.5457887 65.1871644 0.19 234
236 2 245.443186 57.5500464 64.893406 0.19 235
237 2 245.80114 57.436883 64.6021693 0.19 236
238 2 246.170566 57.4301738 64.3798475 0.19 237
239 2 246.542024 57.3904573 64.2853432 0.19 238
240 2 246.902071 57.2864496 64.2137918 0.19 239
241 2 247.225149 57.021699 64.083089 0.19 240
242 2 247.433975 56.8098334 63.8283431 0.19 241
243 2 247.342727 56.7777922 63.5508238 0.19 242
244 2 255.62655 55.390975 59.2471098 0 243
245 2 260.725506 57.6923507 56.7387756 0.633322 244
246 2 260.705729 57.6784749 56.4352573 0.587863 245
247 2 260.67335 57.5278588 56.1129114 0.595432 246
248 2 260.588594 57.4246256 55.8167576 0.472814 247
249 2 260.773307 57.1542582 55.5507079 0.463866 248
250 2 261.005624 56.771717 55.4021481 0.376653 249
251 2 261.104033 56.3423816 55.2903395 0.456944 250
252 2 261.151472 55.898059 55.1861391 0.469873 251
253 2 261.179119 55.4576948 55.0676985 0.431574 252
254 2 261.197637 55.0462229 54.8984807 0.493839 253
255 2 261.207928 54.7193902 54.5907409 0.488725 254
256 2 261.211622 54.4975013 54.2050301 0.310843 255
257 2 261.221654 54.0356539 53.6424308 0.19 256
258 2 261.732723 54.0188654 53.3501992 0.19 257
259 2 261.96693 53.8381113 53.0197387 0.19 258
260 2 262.150774 53.6645793 52.6895064 0.19 259
261 2 262.460314 53.679721 52.3991965 0.19 260
262 2 262.81758 53.7652533 52.1284016 0.19 261
263 2 263.192587 53.8726265 51.8752978 0.19 262
264 2 263.573158 53.9746354 51.6547763 0.19 263
265 2 263.952339 54.0380903 51.5131954 0.19 264
266 2 264.31111 54.1084492 51.2875846 0.19 265
267 2 264.619876 54.119046 51.0173142 0.19 266
268 2 264.798574 53.9425535 50.6958159 0.19 267
269 2 265.021139 53.7588506 50.3709029 0.19 268
270 2 265.107489 53.7223513 50.0631254 0.19 269
271 2 265.154658 53.6796008 49.7515479 0.19 270
272 2 265.22044 53.470782 49.411734 0.417498 271
273 2 265.367727 53.2477633 49.0741189 0.332161 272
274 2 265.342721 53.1276322 48.7448829 0.260979 273
275 2 265.530391 52.8966536 48.4088029 0.506654 274
276 2 265.928902 52.8938286 48.388111 0.423006 275
277 2 266.327341 52.8651684 48.3196837 0.284972 276
278 2 266.724685 52.7573804 48.1067972 0.19 277
279 2 267.117393 52.8014457 47.8760181 0.19 278
280 2 267.509437 52.898394 47.6527243 0.19 279
281 2 267.903147 53.0011577 47.4685362 0.361135 280
282 2 268.301329 53.0673376 47.3928211 0.506652 281
283 2 268.50632 53.0685959 47.1072049 0.274682 282
284 2 268.523959 52.924518 46.7879948 0.251788 283
285 2 268.775141 52.8837171 46.5155511 0.347396 284
286 2 269.118791 52.7586396 46.2685857 0.19 285
287 2 269.496772 52.7571613 46.1314208 0.19 286
288 2 269.883869 52.8466083 45.932004 0.19 287
289 2 270.272566 52.9668479 45.7189005 0.19 288
290 2 270.655326 53.087699 45.5257257 0.19 289
291 2 271.017405 53.1787415 45.4049182 0.19 290
292 2 271.31411 53.2983287 45.1993894 0.19 291
293 2 271.442867 53.414154 44.9484857 0.19 292
294 2 271.539641 53.522334 44.6817504 0.19 293
295 2 271.708554 53.6113224 44.4127684 0.324068 294
296 2 271.717703 53.6170535 44.1155988 0.329122 295
297 2 271.582959 53.4244214 43.7723633 0.501162 296
298 2 271.580774 53.234892 43.4397649 0.336685 297
299 2 271.712545 53.2214629 43.14818 0.501387 298
300 2 271.70907 53.2165274 42.8473711 0.506667 299
301 2 271.573516 53.0950107 42.5157746 0.506664 300
302 2 271.582612 53.1343616 42.2236848 0.47521 301
303 2 271.752381 53.2548436 41.9590726 0.406687 302
304 2 271.850373 53.4206947 41.6966718 0.414506 303
305 2 271.980789 53.6775055 41.4531354 0.19 304
306 2 272.280368 54.1612537 41.2638149 0.19 305
307 2 272.645774 54.714372 41.0928016 0.19 306
308 2 273.037248 55.2495525 40.9212143 0.19 307
309 2 273.439219 55.6628591 40.7289057 0.19 308
310 2 273.845797 56.2103385 40.5609988 0.19 309
311 2 274.254588 56.8016012 40.4011532 0.19 310
312 2 274.618488 56.6239947 40.0989894 0.19 311
313 2 274.93822 56.5926655 39.8197947 0.36733 312
314 2 275.123668 56.5217952 39.5238678 0.292096 313
315 2 274.951746 56.6668121 39.2417485 0.19 314
316 2 274.664054 57.0789044 38.9998598 0.19 315
317 2 274.384584 57.5951201 38.778027 0.19 316
318 2 274.245091 58.1568694 38.5755439 0.506633 317
319 2 274.398764 57.9967039 38.2613881 0.360355 318
320 2 274.298096 57.9991222 37.9587058 0.461036 319
321 2 274.254187 58.073304 37.6735017 0.492444 320
322 2 274.223446 58.1677293 37.39312 0.498242 321
323 2 274.175224 58.2507141 37.1093706 0.467125 322
324 2 274.061422 58.2786256 36.8104426 0.396796 323
325 2 273.76819 58.1518308 36.4686 0.416607 324
326 2 273.416344 58.1335719 36.1417838 0.506649 325
327 2 274.007262 57.345497 40.2823557 0.19 311
328 2 273.925484 57.8606668 40.2681379 0.19 327
329 2 273.926207 58.3836385 40.2565777 0.19 328
330 2 274.009096 58.9598708 40.1482975 0.19 329
331 2 274.256931 59.5634856 40.0195667 0.506635 330
332 2 274.254406 59.2014476 39.7266087 0.19 331
333 2 274.252094 58.8256818 39.5010064 0.19 332
334 2 274.249635 58.5375747 39.2055973 0.19 333
335 2 274.247642 58.4018027 38.9061008 0.409457 334
336 2 274.245091 58.1568694 38.5755439 0.506633 335
337 2 274.653695 60.0140691 40.2512681 0.19 331
338 2 275.033106 60.5350321 40.3199115 0.19 337
339 2 275.362638 61.0204205 40.4467945 0.19 338
340 2 275.5591 61.4580792 40.6413178 0.19 339
341 2 275.816813 61.9439034 40.7402483 0.19 340
342 2 275.981763 62.3435801 40.998245 0.19 341
343 2 276.216884 62.7182605 41.3165277 0.19 342
344 2 276.343891 63.0822078 41.6303837 0.19 343
345 2 276.487388 63.4646596 41.898993 0.19 344
346 2 276.788454 63.9145711 42.0362422 0.19 345
347 2 277.135192 64.4011029 42.0707884 0.19 346
348 2 277.462254 64.8056847 42.2012366 0.19 347
349 2 277.683979 65.0598158 42.4538212 0.19 348
350 2 277.608336 65.0766056 42.7083295 0.19 349
351 2 277.570915 65.0207442 42.9708677 0.506647 350
352 2 280.479238 68.7100521 44.6097663 0 351
353 2 280.895119 68.9423118 44.7773681 0.19 352
354 2 281.309364 69.0930999 44.7511869 0.19 353
355 2 281.723679 69.1752556 44.7629676 0.19 354
356 2 282.138107 69.2619607 44.8115282 0.19 355
357 2 282.552573 69.4310065 44.9329787 0.19 356
358 2 282.962382 69.5440266 44.8913364 0.19 357
359 2 283.365011 69.5779175 44.9059729 0.19 358
360 2 283.748421 69.5599117 44.9808571 0.19 359
361 2 284.081416 69.4656135 45.1806845 0.19 360
362 2 284.279186 69.3235803 45.4226733 0.19 361
363 2 284.536437 69.1210931 45.6759305 0.19 362
364 2 284.693839 69.2041953 45.9833245 0.496069 363
365 2 284.903733 69.358046 46.3067202 0.481244 364
366 2 284.955157 69.4345621 46.6149072 0.506326 365
367 2 284.895787 69.6393492 46.9430104 0.46755 366
368 2 285.076827 69.8894891 47.2838827 0.506646 367
369 2 277.171819 68.8956196 41.8857478 0.506645 352
370 2 277.129781 68.9751574 41.605117 0.465568 369
371 2 277.045313 69.0051668 41.313992 0.304118 370
372 2 276.833433 68.8860245 40.9911143 0.397631 371
373 2 276.69441 68.8278988 40.6819155 0.357722 372
374 2 276.488419 68.6436836 40.3471655 0.19 373
375 2 276.421163 68.4823068 40.0221838 0.19 374
376 2 276.427404 68.5004321 39.7325733 0.19 375
377 2 276.512522 68.5884707 39.4588936 0.19 376
378 2 276.760404 68.7060241 39.1971704 0.19 377
379 2 277.58263 67.183015 44.5297244 0.19 351
380 2 277.568076 67.4957225 44.8726606 0.19 379
381 2 277.536314 67.8083526 45.2094201 0.19 380
382 2 277.453358 68.1242795 45.5286657 0.19 381
383 2 277.234163 68.4520432 45.8019896 0.19 382
384 2 277.070385 68.8270609 45.9741619 0.19 383
385 2 276.796599 69.1908771 46.1402302 0.19 384
386 2 276.549617 69.4877568 46.4077687 0.19 385
387 2 276.492578 69.724652 46.7151295 0.19 386
388 2 276.56634 69.8374226 47.0217503 0.19 387
389 2 276.431942 70.0571104 47.3456616 0.470272 388
390 2 276.365698 70.3152721 47.6813602 0.50663 389
391 2 277.589248 62.2576835 45.7133541 0 351
392 2 277.560204 62.4695973 46.0436389 0.19 391
393 2 277.499196 62.5652964 46.3519336 0.19 392
394 2 277.342291 62.7671714 46.6742836 0.19 393
395 2 277.344154 62.9694815 47.0043806 0.19 394
396 2 277.09118 63.0332308 47.2979435 0.19 395
397 2 276.742005 63.1669189 47.599213 0.19 396
398 2 276.359999 63.1999078 47.8811902 0.19 397
399 2 275.97458 63.3096681 48.1766163 0.19 398
400 2 275.612496 63.3025929 48.452628 0.19 399
401 2 275.322386 63.3158467 48.7359263 0.19 400
402 2 275.224322 63.5061546 49.0602331 0.19 401
403 2 275.21903 63.7424325 49.3972798 0.19 402
404 2 275.300361 63.9417088 49.7318416 0.19 403
405 2 275.135444 63.9697159 50.0245165 0.19 404
406 2 275.956771 53.2854845 44.0655227 0.506625 311
407 2 275.667208 53.3242069 44.1645207 0.312313 406
408 2 275.499578 53.4291701 44.3938512 0.19 407
409 2 275.692764 53.3786048 44.6571825 0.407266 408
410 2 276.023458 53.2157993 44.9080381 0.19 409
411 2 276.405411 52.8726247 45.0885289 0.19 410
412 2 276.801876 52.5765832 45.1497011 0.19 411
413 2 277.197466 52.4803136 45.2007178 0.19 412
414 2 277.577982 52.4610199 45.262993 0.19 413
415 2 277.914487 52.4735123 45.3699472 0.352072 414
416 2 278.134149 52.5050739 45.600447 0.347003 415
417 2 278.041826 52.6844517 45.8795048 0.506651 416
418 2 268.699932 53.3732954 47.6584142 0.336075 282
419 2 269.094483 53.594379 47.7910554 0.19 418
420 2 269.476537 53.9234416 47.8916803 0.19 419
421 2 269.833577 54.1841512 47.9472622 0.19 420
422 2 270.118595 54.6085599 47.9814624 0.207118 421
423 2 270.227911 54.9986013 48.1967551 0.394244 422
424 2 270.270154 55.3896272 48.4445941 0.376686 423
425 2 270.287592 55.8197413 48.6094998 0.19 424
426 2 265.121058 53.0742752 48.2100844 0.506533 275
427 2 264.712825 53.3373015 48.1282607 0.418386 426
428 2 264.308504 53.4906725 48.025175 0.258172 427
429 2 263.912236 53.5937166 48.1115303 0.19 428
430 2 263.514663 53.8848204 48.2112911 0.19 429
431 2 263.127802 54.1941372 48.3638258 0.19 430
432 2 262.764089 54.4855051 48.371217 0.19 431
433 2 262.46836 54.5894316 48.1760711 0.239938 432
434 2 262.349502 54.5092109 47.8907987 0.391727 433
435 2 262.285993 54.5261771 47.6038258 0.506615 434
436 2 266.499023 50.3216304 51.0998664 0.19 275
437 2 266.537244 50.0273609 50.747301 0.19 436
438 2 266.608265 49.8040624 50.4083174 0.19 437
439 2 266.778726 49.7960707 50.1102339 0.19 438
440 2 266.835972 49.8514501 49.8161494 0.19 439
441 2 266.850799 49.9073103 49.5197522 0.19 440
442 2 266.851464 49.9014223 49.212483 0.19 441
443 2 266.852023 49.7096472 48.8749514 0.19 442
444 2 266.850161 49.5083974 48.5358162 0.19 443
445 2 266.841932 49.465865 48.2221232 0.19 444
446 2 268.152678 54.3334001 41.8451844 0 445
447 2 268.201293 54.3414838 41.5488958 0.19 446
448 2 268.304782 54.2394721 41.2376866 0.19 447
449 2 268.165418 54.2554933 40.9270565 0.19 448
450 2 268.054907 54.3237354 40.6283582 0.430093 449
451 2 267.868418 54.3938825 40.3234126 0.19 450
452 2 267.829799 54.4545212 40.0297359 0.19 451
453 2 267.905502 54.4475761 39.7340535 0.19 452
454 2 267.771316 54.6963517 39.4665697 0.19 453
455 2 267.702606 54.8807977 39.1934627 0.19 454
456 2 260.851618 53.519343 53.6404068 0.19 257
457 2 260.482751 53.0930454 53.4474075 0.19 456
458 2 260.136 52.6967113 53.2547303 0.19 457
459 2 259.844322 52.4233681 52.9649961 0.19 458
460 2 259.705406 52.3670893 52.6708646 0.19 459
461 2 259.590488 52.3491782 52.3662913 0.19 460
462 2 259.394588 52.2294339 52.0354186 0.19 461
463 2 259.310645 52.2547753 51.7297879 0.19 462
464 2 259.264168 52.3282621 51.4324884 0.19 463
465 2 260.941769 54.6830435 53.6287812 0.19 257
466 2 260.816613 55.0456524 53.4537394 0.19 465
467 2 260.729296 55.3662684 53.2282819 0.19 466
468 2 260.616362 55.3768248 52.9294983 0.19 467
469 2 260.755168 55.44649 52.6443074 0.19 468
470 2 255.480655 55.2610477 59.5281699 0.19 244
471 2 255.181749 55.1316589 59.8040248 0.19 470
472 2 254.824077 55.0126681 60.0779516 0.19 471
473 2 254.443148 54.925183 60.3512232 0.19 472
474 2 254.051001 54.9226961 60.6243652 0.19 473
475 2 253.66382 54.6716988 60.8185243 0.19 474
476 2 253.271257 54.535724 60.9338329 0.19 475
477 2 252.879418 54.3853517 61.0991622 0.19 476
478 2 252.488114 54.2133297 61.2061482 0.19 477
479 2 252.103224 53.8514219 61.3752554 0.19 478
480 2 251.716524 53.5606608 61.5799543 0.19 479
481 2 251.331995 53.1958593 61.7502279 0.19 480
482 2 250.942732 53.0252782 61.8590217 0.19 481
483 2 250.555481 52.8836329 62.0275282 0.19 482
484 2 250.172871 52.778228 62.1480462 0.534099 483
485 2 249.806205 52.6063101 62.3532247 0.460551 484
486 2 249.476357 52.3444527 62.5713469 0.346273 485
487 2 249.239599 51.8791713 62.7427589 0.19 486
488 2 249.23572 51.3950523 62.837437 0.19 487
489 2 249.452437 50.9117736 63.0270376 0.19 488
490 2 249.702095 50.601327 63.2781027 0.19 489
491 2 249.835516 50.3014145 63.5409715 0.19 490
492 2 249.98101 49.8656972 63.7883099 0.19 491
493 2 249.875507 49.5125251 64.0445672 0.19 492
494 2 249.805382 49.0545379 64.2865736 0.19 493
495 2 249.690731 48.7044681 64.5449285 0.19 494
496 2 249.412944 48.2703152 64.7874484 0.19 495
497 2 249.084491 48.0080606 65.0564575 0.19 496
498 2 248.771021 47.8310711 65.3399049 0.19 497
499 2 248.551866 47.7381588 65.6389347 0.19 498
500 2 248.599691 47.8125843 65.9691929 0.350313 499
501 2 248.562641 47.7541446 66.2779491 0.488492 500
502 2 248.399244 47.6666591 66.5807682 0.466075 501
503 2 248.336973 47.6388535 66.8952441 0.346138 502
504 2 248.308516 47.8059978 67.2414628 0.19 503
505 2 247.918836 48.1703697 67.5845438 0.19 504
506 2 247.530023 48.5511172 67.9016782 0.19 505
507 2 247.140698 48.9774994 68.1387629 0.19 506
508 2 246.754012 49.3594998 68.4589511 0.19 507
509 2 246.368809 49.7251053 68.810784 0.19 508
510 2 245.98454 50.0852985 69.1735622 0.19 509
511 2 245.905547 50.5115504 69.1284405 0.19 510
512 2 245.758703 50.6788409 69.2598607 0.19 511
513 2 245.781429 50.4015316 69.3268923 0.19 512
514 2 245.98454 50.0852985 69.1735622 0.19 513
515 2 248.291977 47.1263253 67.4555131 0.19 504
516 2 248.251581 46.454813 67.6699804 0.19 515
517 2 248.143204 45.8118013 67.8875914 0.19 516
518 2 247.857002 45.247165 68.1156788 0.19 517
519 2 247.505808 44.9109112 68.3809707 0.19 518
520 2 247.131421 44.651941 68.6596808 0.19 519
521 2 246.75045 44.3957718 68.93952 0.19 520
522 2 246.371228 44.0702293 69.2077679 0.19 521
523 2 246.001851 43.5330483 69.4383337 0.19 522
524 2 245.671711 42.968208 69.6562877 0.19 523
525 2 245.45233 42.5338595 69.8753337 0.287396 524
526 2 245.11721 41.9596662 70.0146955 0.19 525
527 2 244.734095 41.392926 70.0099504 0.19 526
528 2 244.33228 40.8265381 69.9536185 0.19 527
529 2 243.924415 40.2554231 69.8875169 0.19 528
530 2 243.518524 39.6710804 69.844501 0.19 529
531 2 243.118731 39.2094169 69.5837087 0.19 530
532 2 242.750678 38.8138849 69.2441038 0.19 531
533 2 242.471771 38.4984651 68.8846244 0.19 532
534 2 242.428624 38.3618039 68.5432651 0.19 533
535 2 242.194446 38.0845721 68.1750951 0.19 534
536 2 240.469493 35.5277762 67.0692162 0.19 535
537 2 240.765776 35.4955584 66.738976 0.19 536
538 2 240.978065 35.2478653 66.3723024 0.19 537
539 2 240.969688 34.8935923 66.002127 0.19 538
540 2 240.769621 34.4724039 65.6548513 0.19 539
541 2 240.602395 34.0041982 65.3781431 0.19 540
542 2 240.338891 33.4219437 65.2919307 0.3666 541
543 2 240.134894 32.8811906 65.1334535 0.400134 542
544 2 239.821761 32.3835431 64.855851 0.506655 543
545 2 239.730248 31.9616573 64.5029141 0.451565 544
546 2 239.584538 31.5205594 64.1950564 0.341211 545
547 2 239.275048 31.0222046 64.0216127 0.19 546
548 2 238.909244 30.5663136 63.9211014 0.19 547
549 2 238.536397 30.2957482 63.9051819 0.19 548
550 2 238.165814 29.9988737 63.9578985 0.19 549
551 2 237.804502 29.5702204 63.8454242 0.19 550
552 2 237.502526 29.1788931 63.5666031 0.19 551
553 2 237.372589 28.9012471 63.2405991 0.19 552
554 2 237.318656 28.8686569 62.9388922 0.19 553
555 2 237.290488 28.9183113 62.6454424 0.19 554
556 2 239.666284 31.7164588 64.967911 0.383603 544
557 2 239.387426 31.0662707 65.018065 0.495401 556
558 2 239.118206 30.5089442 64.8797862 0.295396 557
559 2 239.008501 29.9454067 64.8130408 0.19 558
560 2 238.979864 29.3502692 64.863091 0.19 559
561 2 239.028246 28.7917664 64.9029857 0.19 560
562 2 239.22387 28.3655471 64.7932103 0.19 561
563 2 239.404406 28.1013671 64.5320667 0.19 562
564 2 239.39631 28.0585829 64.2544816 0.19 563
565 2 239.197145 28.0672675 63.9712776 0.19 564
566 3 224.199343 58.8914933 79.7189694 0 149
567 3 225.259132 61.0602974 76.0973842 0 566
568 3 225.370927 60.8267642 76.3934078 0.19 567
569 3 225.585674 60.4939618 76.6805183 0.19 568
570 3 225.695623 60.2801301 76.9796416 0.19 569
571 3 225.802516 60.1123052 77.2841629 0.19 570
572 3 226.005235 59.9635486 77.5924193 0.19 571
573 3 226.110521 59.816287 77.9002298 0.19 572
574 3 228.202281 57.177618 79.5881801 0 573
575 3 228.106641 57.1601182 79.2698768 0.19 574
576 3 228.312791 56.9675806 78.9473894 0.19 575
577 3 228.620624 56.698605 78.6522764 0.19 576
578 3 228.932671 56.3779606 78.4446974 0.19 577
579 3 229.148232 56.1395837 78.1650038 0.19 578
580 3 229.467243 56.0468104 77.8936296 0.19 579
581 3 229.827798 55.8501659 77.6659587 0.19 580
582 3 230.186981 55.6564383 77.6134185 0.19 581
583 3 230.507094 55.430752 77.3742703 0.19 582
584 3 230.705942 55.2548768 77.0707014 0.19 583
585 3 230.968505 55.2624471 76.7616394 0.19 584
586 3 231.178711 55.3041854 76.4463904 0.257191 585
587 3 231.169004 55.2637632 76.1182111 0.19 586
588 3 231.302857 55.4124494 75.8105726 0.19 587
589 3 231.336469 55.7408818 75.5242719 0.19 588
590 3 231.335364 55.9513344 75.2244016 0.431822 589
591 3 231.30786 56.0992051 74.9176231 0.411468 590
592 3 231.235884 56.1778574 74.6032999 0.312942 591
593 3 231.056808 56.1119819 74.2730994 0.19 592
594 3 230.962666 56.1536101 73.9555817 0.19 593
595 3 232.179808 54.7301598 72.8026847 0.19 594
596 3 232.043811 54.5749526 73.1092315 0.19 595
597 3 232.147979 54.4210958 73.4129971 0.19 596
598 3 232.204337 54.2656176 73.7175974 0.19 597
599 3 232.260815 54.1089941 74.022434 0.19 598
600 3 232.365426 53.9512431 74.32702 0.19 599
601 3 232.614283 53.7918438 74.6304094 0.19 600
602 3 232.896503 53.6057965 74.6513274 0.19 601
603 3 233.057516 53.7217409 74.7572389 0.19 602
604 3 232.883929 53.9302841 74.691326 0.19 603
605 3 232.614283 53.7918438 74.6304094 0.19 604
606 3 209.579973 69.5519506 86.5910986 0.387409 135
607 3 209.175021 69.512783 86.4188787 0.19 606
608 3 208.748643 69.6644573 86.387058 0.19 607
609 3 208.318592 69.7788609 86.4437905 0.194287 608
610 3 207.910004 69.7314036 86.3000333 0.418141 609
611 3 207.495311 69.7228547 86.2017922 0.450246 610
612 3 207.079225 69.7496907 86.0733697 0.343465 611
613 3 206.665583 69.8433845 85.8095248 0.445032 612
614 3 206.251787 69.9620086 85.4959289 0.486127 613
615 3 205.836615 70.0901117 85.1683319 0.498176 614
616 3 205.419196 70.2231449 84.8481224 0.448251 615
617 3 204.998033 70.3629368 84.5636935 0.357468 616
618 3 204.569549 70.5197203 84.3786467 0.237379 617
619 3 204.158264 70.4665094 84.0909585 0.506612 618
620 3 204.594215 70.2116981 83.7813579 0.19 619
621 3 205.004544 69.9513851 83.5002496 0.19 620
622 3 205.341091 69.675296 83.3040553 0.19 621
623 3 205.489133 69.4900205 83.0142976 0.19 622
624 3 205.565182 69.4695489 82.7042838 0.19 623
625 3 205.63982 69.4621735 82.3828998 0.19 624
626 3 205.756946 69.7225711 82.0902457 0.19 625
627 3 205.630786 69.9787481 81.7820164 0.19 626
628 3 205.555537 70.3673397 81.492211 0.19 627
629 3 203.730346 70.499499 84.0118363 0.503775 619
630 3 203.301238 70.5723315 83.8797268 0.506666 629
631 3 202.86441 70.6320359 83.9100665 0.535423 630
632 3 202.446294 70.4869465 83.7960281 0.496169 631
633 3 202.026144 70.2589798 83.8146517 0.444338 632
634 3 201.595184 70.254522 83.7351674 0.318241 633
635 3 201.149278 70.3470074 83.8266513 0.362087 634
636 3 200.709553 70.3765274 83.8443527 0.44817 635
637 3 200.271433 70.3822053 83.8342378 0.486456 636
638 3 199.833089 70.3796626 83.8147171 0.506638 637
639 3 199.415888 70.1950919 83.5472971 0.506667 638
640 3 198.985853 70.1015566 83.405786 0.506654 639
641 3 198.552844 70.0190374 83.2780313 0.373691 640
642 3 198.124634 69.8782021 83.0659624 0.352174 641
643 3 197.682931 69.8231953 82.9514732 0.451204 642
644 3 197.229277 69.8155543 82.8500652 0.475661 643
645 3 196.75428 69.8643804 82.6905917 0.481135 644
646 3 196.222227 69.9103966 82.6617587 0.511041 645
647 3 195.546873 70.0187804 82.7650447 0.584168 646
648 3 194.530395 70.0392645 82.7701512 0.506671 647
649 3 194.140763 71.0144238 82.3425858 0.19 648
650 3 193.88021 71.531649 82.0144868 0.19 649
651 3 193.485331 71.9866541 81.7737428 0.19 650
652 3 193.039188 72.3354198 81.6802229 0.19 651
653 3 192.580454 72.5504867 81.6257254 0.19 652
654 3 192.105626 72.8735697 81.5874258 0.19 653
655 3 191.626811 73.2533926 81.5129559 0.343019 654
656 3 191.153562 73.6955401 81.3143487 0.46399 655
657 3 190.697373 74.1494978 81.0956733 0.19 656
658 3 190.288007 74.5783529 80.9417155 0.19 657
659 3 190.003152 74.9215464 81.0031505 0.19 658
660 3 189.596073 75.2355192 80.9821652 0.19 659
661 3 189.151651 75.459846 80.8486456 0.19 660
662 3 188.679842 75.7336134 80.8197991 0.19 661
663 3 188.201541 75.9576173 80.8593434 0.215533 662
664 3 187.736016 76.0957197 80.6851322 0.436862 663
665 3 187.273077 76.2030034 80.4761207 0.19 664
666 3 186.805081 76.306787 80.3771641 0.19 665
667 3 186.357182 76.1365491 80.286375 0.19 666
668 3 185.889109 76.3523204 79.9854424 0.19 667
669 3 185.440939 76.2965084 79.6972979 0.19 668
670 3 184.986359 76.2492746 79.5321092 0.19 669
671 3 184.532017 76.3207698 79.1741618 0.19 670
672 3 184.038846 76.6962258 79.171319 0.19 671
673 3 183.584512 76.7647873 78.8237675 0.19 672
674 3 183.130098 76.8306756 78.4886531 0.456759 673
675 3 182.674517 76.8909387 78.1911665 0.375026 674
676 3 182.215087 76.9379553 77.9944074 0.19 675
677 3 181.744783 76.9514382 78.0628104 0.19 676
678 3 181.262775 77.0900418 78.1963369 0.19 677
679 3 180.787241 77.2166841 78.2222068 0.19 678
680 3 180.303829 77.4945597 78.2146433 0.19 679
681 3 179.819679 77.8154419 78.178392 0.19 680
682 3 179.340185 78.1106191 78.0912688 0.19 681
683 3 178.874302 78.2818391 77.881631 0.19 682
684 3 178.408832 78.423793 77.7091166 0.19 683
685 3 177.931869 78.6015794 77.7709552 0.19 684
686 3 177.460816 78.6990699 77.8304832 0.19 685
687 3 176.984777 78.8402369 78.0016934 0.19 686
688 3 176.518699 78.8668385 78.1585873 0.19 687
689 3 176.060679 78.9375768 78.194673 0.19 688
690 3 175.612023 79.1464998 78.2014915 0.19 689
691 3 175.204677 79.2868578 78.2086367 0.19 690
692 3 174.889783 79.5175962 78.2802069 0.19 691
693 3 174.830613 79.6463887 78.5123902 0.19 692
694 3 174.532036 79.4559337 78.7266588 0.19 693
695 3 174.136742 79.3246924 78.9068055 0.19 694
696 3 173.710339 79.2513354 78.9682353 0.19 695
697 3 170.987456 77.1555547 79.148658 0 696
698 3 171.085213 77.3600167 79.5085221 0.19 697
699 3 171.288924 77.437931 79.8726726 0.19 698
700 3 171.346326 77.5722658 80.2209573 0.3408 699
701 3 171.324315 77.56711 80.5450605 0.19 700
702 3 171.205416 77.5350966 80.8416843 0.19 701
703 3 170.87638 77.5627911 81.0798236 0.19 702
704 3 170.470503 77.3630243 81.1959322 0.19 703
705 3 170.041428 77.3177821 81.0612632 0.19 704
706 3 183.684871 76.2019118 79.4175036 0.19 672
707 3 183.412382 75.7727588 79.67841 0.19 706
708 3 183.390541 75.5430297 79.9818777 0.19 707
709 3 183.607111 75.3924578 80.3139299 0.19 708
710 3 184.486743 76.5151135 79.8464866 0.19 709
711 3 184.986359 76.2492746 79.5321092 0.19 710
712 3 184.341212 75.6816537 80.3990045 0.19 709
713 3 184.910816 75.768925 80.442771 0.19 712
714 3 185.424139 75.7066636 80.4474027 0.19 713
715 3 185.901492 75.8079026 80.4182084 0.19 714
716 3 186.357182 76.1365491 80.286375 0.19 715
717 3 183.07394 74.8661134 80.5432576 0.19 709
718 3 182.916411 74.4169485 80.8102833 0.19 717
719 3 182.963552 74.1251202 81.103321 0.19 718
720 3 183.274237 73.8103835 81.3960082 0.19 719
721 3 183.678834 73.6461445 81.660363 0.19 720
722 3 184.125221 73.5400354 81.8008229 0.19 721
723 3 184.591798 73.3464705 81.9175364 0.19 722
724 3 185.052351 73.2468601 82.1295145 0.19 723
725 3 185.509804 73.2157995 82.2913016 0.19 724
726 3 185.953964 73.1834555 82.5264927 0.19 725
727 3 186.371817 73.1950449 82.7137755 0.19 726
728 3 186.714496 73.2254123 83.0032932 0.19 727
729 3 186.867824 73.3861776 83.3292289 0.19 728
730 3 183.099627 75.8467964 80.5389908 0.19 709
731 3 182.613634 76.0727837 80.6338756 0.19 730
732 3 182.125991 76.3325316 80.7377421 0.19 731
733 3 181.639175 76.5045504 80.9604876 0.19 732
734 3 181.162435 76.4866127 81.2135844 0.19 733
735 3 180.688549 76.4051114 81.4770279 0.19 734
736 3 194.094857 69.6796026 82.7757146 0.370839 648
737 3 193.649401 69.3856189 82.8644638 0.398038 736
738 3 193.210826 69.0123808 82.8389441 0.470299 737
739 3 192.77322 68.6186849 82.752152 0.506149 738
740 3 192.334889 68.2470699 82.5962333 0.490318 739
741 3 191.886714 67.8445495 82.6123618 0.431989 740
742 3 191.432565 67.5764091 82.5786823 0.405652 741
743 3 190.981894 67.2101269 82.4937266 0.506648 742
744 3 190.531417 66.8302091 82.3524923 0.657262 743
745 3 190.082223 66.5121691 82.0939233 0.605551 744
746 3 189.627535 66.2781841 81.8575585 0.315698 745
747 3 189.157186 66.2409569 81.8051055 0.19 746
748 3 188.698365 66.1077857 81.5508796 0.19 747
749 3 188.239455 66.0952507 81.2390438 0.19 748
750 3 187.780464 66.1216979 80.9079882 0.19 749
751 3 187.325759 65.9851579 80.5384889 0.19 750
752 3 186.865879 66.0706605 80.197475 0.19 751
753 3 186.40876 65.9754489 79.8463216 0.19 752
754 3 185.94815 65.9709575 79.5318253 0.19 753
755 3 185.482848 65.9949007 79.2897037 0.19 754
756 3 185.006351 66.0149497 79.2281435 0.19 755
757 3 184.519232 66.1088607 79.3197308 0.19 756
758 3 184.037526 66.1115451 79.327134 0.19 757
759 3 183.558515 66.0828357 79.2921574 0.19 758
760 3 183.082899 66.0515562 79.2141056 0.19 759
761 3 182.615536 66.0442318 79.049284 0.19 760
762 3 182.14855 65.9999647 78.9846734 0.19 761
763 3 181.695492 65.9331666 78.9908051 0.19 762
764 3 181.307441 65.9468784 78.7918043 0.402456 763
765 3 181.05568 66.001623 78.541624 0.392521 764
766 3 180.66539 66.0414044 78.3073507 0.19 765
767 3 180.204002 66.0541336 78.2074096 0.19 766
768 3 179.690985 66.1109087 78.1777277 0.19 767
769 3 179.094683 66.3264326 78.2242546 0.19 768
770 3 178.325962 66.6508481 78.0705539 0.19 769
771 3 178.685977 67.4979291 77.8457265 0.19 770
772 3 178.900518 68.1611648 77.5975369 0.19 771
773 3 179.170529 68.7643119 77.35586 0.19 772
774 3 179.277012 69.3180715 77.1165848 0.19 773
775 3 179.318394 69.8392902 76.9175886 0.19 774
776 3 179.330425 70.3133469 76.8371686 0.19 775
777 3 177.833839 66.4817604 78.1478154 0.19 770
778 3 177.35634 66.3086948 78.0229957 0.19 777
779 3 176.8749 66.3367413 77.9648798 0.19 778
780 3 176.390385 66.2132086 77.9159641 0.19 779
781 3 175.905213 66.3013085 77.902504 0.19 780
782 3 175.416376 66.3057614 77.9134151 0.19 781
783 3 174.920313 66.2807079 77.9990937 0.19 782
784 3 174.435237 66.3601503 77.966125 0.19 783
785 3 173.935237 66.5604181 78.1393732 0.19 784
786 3 173.430661 66.8021738 78.3805893 0.19 785
787 3 173.023993 67.2583185 78.2148044 0.19 786
788 3 172.664128 67.6661389 78.2126245 0.19 787
789 3 172.473687 68.0342483 78.3863143 0.19 788
790 3 172.519405 67.5417424 78.5933476 0.19 789
791 3 172.640673 67.1083905 78.7156783 0.19 790
792 3 172.995222 66.852274 78.5851797 0.19 791
793 3 173.430661 66.8021738 78.3805893 0.19 792
794 3 171.996875 68.5371121 78.3354236 0.191739 789
795 3 171.520048 68.7040506 78.2196611 0.19 794
796 3 171.02746 68.6217228 78.2932958 0.19 795
797 3 170.541473 68.7946595 78.3830167 0.19 796
798 3 170.057185 68.9843906 78.5985717 0.19 797
799 3 169.591097 69.0790297 78.8543708 0.19 798
800 3 169.184285 69.3136156 79.1311935 0.19 799
801 3 168.92444 69.6168439 79.4040037 0.19 800
802 3 168.560232 69.9631842 79.5933153 0.19 801
803 3 168.214125 70.3915683 79.5846359 0.19 802
804 3 167.987392 70.7808084 79.7228083 0.19 803
805 3 167.656965 71.1902692 79.7927861 0.19 804
806 3 167.354437 71.5937612 79.8910283 0.19 805
807 3 167.235874 71.9534372 80.1437142 0.19 806
808 3 167.179294 72.2980056 80.4486326 0.19 807
809 3 167.021281 72.7681103 80.1957786 0.19 808
810 3 166.679589 73.1359934 79.9974935 0.19 809
811 3 166.26501 73.3221017 79.6843131 0.19 810
812 3 165.820657 73.389807 79.3292503 0.19 811
813 3 165.361828 73.2793675 78.9639069 0.19 812
814 3 164.907475 73.206124 78.631616 0.19 813
815 3 164.467578 72.9621883 78.385933 0.19 814
816 3 164.086901 72.752837 78.0553003 0.19 815
817 3 163.870196 72.6879982 77.7138576 0.19 816
818 3 163.600466 72.5733479 77.3518889 0.19 817
819 3 163.496718 72.6104406 77.0096761 0.19 818
820 3 163.456072 72.7054404 76.6752966 0.19 819
821 3 163.438881 72.8223448 76.3442974 0.19 820
822 3 163.429326 72.9468106 76.014927 0.19 821
823 3 169.283745 63.8472856 79.166432 0 822
824 3 168.796682 63.6398295 78.8486134 0.19 823
825 3 168.311436 63.5848255 78.6068287 0.19 824
826 3 167.810595 63.5429823 78.562366 0.19 825
827 3 167.328122 63.6178958 78.3954882 0.19 826
828 3 166.850351 63.7955891 78.3035763 0.19 827
829 3 166.371323 63.8351178 78.2117691 0.19 828
830 3 165.911369 63.7968067 78.0740372 0.19 829
831 3 165.509143 63.6609426 77.7986434 0.19 830
832 3 165.26489 63.6338816 77.5030854 0.19 831
833 3 164.906117 63.5688628 77.2114819 0.19 832
834 3 164.547516 63.2946714 76.9978172 0.19 833
835 3 164.364939 62.9948957 76.7196633 0.19 834
836 3 167.167888 72.1753904 80.7813198 0.19 808
837 3 167.6382 72.5148528 81.1904335 0.19 836
838 3 167.180598 72.4293224 81.4774608 0.19 837
839 3 166.745334 72.3930198 81.7700107 0.19 838
840 3 166.373268 72.5033414 82.0756862 0.347686 839
841 3 166.142891 72.5510751 82.3885168 0.362022 840
842 3 165.834631 72.7090015 82.6844175 0.380035 841
843 3 165.58325 72.8148806 82.9455439 0.19 842
844 3 165.599093 73.1062053 83.1419379 0.19 843
845 3 165.878075 73.5480177 83.1061194 0.19 844
846 3 166.21133 73.996712 83.0695787 0.19 845
847 3 166.448883 74.3153606 83.2607972 0.19 846
848 3 166.814049 74.4970435 83.5072138 0.19 847
849 3 167.229661 74.8429512 83.668119 0.19 848
850 3 167.640025 75.2375723 83.8301959 0.19 849
851 3 167.986561 75.613397 84.0802548 0.19 850
852 3 168.157844 76.0087478 84.2556229 0.19 851
853 3 168.308474 76.3678724 84.5053887 0.19 852
854 3 168.579238 76.7249869 84.71632 0.19 853
855 3 168.778424 76.9750354 85.0229118 0.19 854
856 3 169.096136 77.0442379 85.3687364 0.19 855
857 3 168.099708 72.667594 81.5893335 0.19 837
858 3 168.553382 72.6352151 81.9772207 0.19 857
859 3 169.002141 72.4920139 82.3577004 0.19 858
860 3 169.458789 72.644293 82.7554015 0.19 859
861 3 169.916697 72.8954011 83.1590382 0.19 860
862 3 172.854359 68.3105083 78.9721638 0.19 789
863 3 173.176145 68.6102612 79.426898 0.19 862
864 3 173.300538 68.8666099 79.806899 0.19 863
865 3 173.374787 69.0101033 80.1379837 0.19 864
866 3 173.497869 69.2966425 80.4281738 0.19 865
867 3 173.813138 69.6875809 80.612384 0.19 866
868 3 174.153066 70.0950253 80.7976651 0.19 867
869 3 174.379155 70.4478901 81.091676 0.19 868
870 3 174.740346 70.7752777 81.4317561 0.19 869
871 3 175.144261 71.0405447 81.7547579 0.19 870
872 3 175.543456 71.1460415 81.9795138 0.19 871
873 3 175.863154 71.1556261 82.2850804 0.19 872
874 3 175.969678 71.1496829 82.6074603 0.19 873
875 3 175.990794 71.2363189 82.944302 0.19 874
876 3 175.971827 71.1839182 83.2722314 0.19 875
877 3 175.914977 71.0555334 83.5933086 0.19 876
878 3 175.784859 70.8384901 83.9023641 0.19 877
879 3 175.474228 70.8655372 84.2168594 0.19 878
880 3 175.169933 70.8895125 84.5321865 0.19 879
881 3 175.064846 71.0930796 84.8785267 0.19 880
882 3 175.072983 71.3626432 85.2384727 0.19 881
883 3 175.220598 71.6511975 85.6079654 0.19 882
884 3 175.201824 71.8921269 85.9490636 0.19 883
885 3 175.01624 72.0121447 86.2388506 0.19 884
886 3 174.969714 72.2900923 86.479772 0.19 885
887 3 175.030482 72.6890643 86.5483844 0.19 886
888 3 175.251848 73.1724043 86.4807168 0.19 887
889 3 175.36325 73.631177 86.4633915 0.19 888
890 3 188.219151 65.8940166 80.582768 0.19 750
891 3 188.596135 65.6952552 80.264548 0.19 890
892 3 188.792124 65.5846205 79.967504 0.19 891
893 3 188.988596 65.3350776 79.7108102 0.19 892
894 3 189.35877 65.0073882 79.6024115 0.19 893
895 3 189.793995 64.6491882 79.5503113 0.19 894
896 3 190.252672 64.2786644 79.5192817 0.19 895
897 3 190.718185 63.9030899 79.4953408 0.19 896
898 3 191.199697 64.0695518 79.2130181 0.19 897
899 3 191.696654 63.921498 78.5666732 0.19 898
900 3 191.883344 64.0246526 78.3043221 0.19 899
901 3 192.241903 64.1144833 78.0949376 0.19 900
902 3 192.653429 64.116378 78.009094 0.19 901
903 3 193.066739 63.9847112 77.9268292 0.19 902
904 3 193.416772 63.8548327 78.0950285 0.19 903
905 3 193.606267 63.6672482 78.3344753 0.19 904
906 3 193.372352 63.7353947 78.5875741 0.19 905
907 3 192.957055 63.8592176 78.7775204 0.19 906
908 3 192.422748 63.8947675 78.7639031 0.19 907
909 3 191.696654 63.921498 78.5666732 0.19 908
910 3 191.012469 63.6960089 79.8122469 0.19 897
911 3 191.145809 63.3478599 80.0976531 0.19 910
912 3 191.262015 63.0583738 80.3711711 0.19 911
913 3 191.491262 62.6560133 80.5901302 0.19 912
914 3 191.605827 62.2387377 80.6745025 0.19 913
915 3 187.291386 65.8520086 81.1771914 0.19 750
916 3 186.800983 65.4792427 81.4310396 0.19 915
917 3 186.305979 65.2267908 81.6858903 0.481789 916
918 3 185.809758 65.0135132 81.9109907 0.476774 917
919 3 185.316717 64.7978191 82.0455573 0.202273 918
920 3 184.837073 64.5358105 81.9377927 0.19 919
921 3 184.352813 64.3335317 81.8789763 0.19 920
922 3 183.864568 64.0449957 81.8430189 0.34663 921
923 3 183.371342 63.8715129 81.8731539 0.467359 922
924 3 182.867423 63.6974027 82.0319737 0.506655 923
925 3 182.376855 63.2671019 81.9116221 0.19 924
926 3 181.888196 62.8981011 81.7497963 0.19 925
927 3 181.384814 62.5998117 81.7828535 0.19 926
928 3 180.882366 62.2490155 81.756001 0.19 927
929 3 180.381833 61.9902145 81.719715 0.19 928
930 3 179.876655 61.622484 81.6697031 0.19 929
931 3 179.369066 61.2732485 81.6324481 0.346914 930
932 3 178.862677 61.0882347 81.6463081 0.358849 931
933 3 178.348401 60.9385767 81.756305 0.389947 932
934 3 177.842911 60.8453173 81.7837482 0.471322 933
935 3 177.339676 60.7697391 81.7878301 0.490856 934
936 3 176.834406 60.6902448 81.8046628 0.5001 935
937 3 176.320986 60.5808849 81.8834177 0.324047 936
938 3 175.822211 60.5002032 81.8154423 0.19 937
939 3 175.302721 60.3049694 81.8859151 0.19 938
940 3 174.780244 59.9662333 81.8787881 0.493702 939
941 3 174.257198 59.6324484 81.8614104 0.19 940
942 3 173.738915 59.4554628 81.8903894 0.451315 941
943 3 173.211215 59.3063692 82.0282196 0.485538 942
944 3 172.69089 59.1974693 82.1277719 0.49805 943
945 3 172.162448 59.0662454 82.3235761 0.19 944
946 3 171.64314 58.9406779 82.5278742 0.400323 945
947 3 171.159536 58.8527965 82.6618664 0.382828 946
948 3 170.733284 58.7576038 82.8966802 0.376056 947
949 3 170.483436 58.7146423 83.185588 0.464175 948
950 3 170.199985 58.793058 83.4977885 0.423519 949
951 3 170.109282 58.7907584 83.8222328 0.494789 950
952 3 170.158156 58.8174227 84.1618932 0.50619 951
953 3 169.89643 58.5386109 84.4526078 0.19 952
954 3 169.383284 58.3887066 84.4259554 0.19 953
955 3 168.859614 58.1291443 84.4116181 0.19 954
956 3 168.339251 57.9702395 84.4785487 0.19 955
957 3 167.837871 57.8983296 84.4112157 0.19 956
958 3 167.320539 57.7676436 84.5058332 0.19 957
959 3 166.802327 57.5898579 84.5748982 0.289525 958
960 3 166.26274 57.2200635 84.7282435 0.19 959
961 3 165.702051 56.7494824 85.1706053 0.19 960
962 3 165.173434 56.4771245 85.4946989 0.19 961
963 3 164.660917 56.2541688 85.7408611 0.19 962
964 3 164.160081 55.9784236 85.8701109 0.19 963
965 3 163.689185 55.8144227 86.0997863 0.19 964
966 3 163.277375 55.7114565 86.3739994 0.19 965
967 3 163.0066 55.6756868 86.6799509 0.19 966
968 3 162.587769 55.3494599 86.946228 0.19 967
969 3 162.124937 54.9314821 87.1992964 0.19 968
970 3 162.103747 54.5115773 87.1837026 0.19 969
971 3 162.094008 54.0869676 87.2035916 0.19 970
972 3 162.114423 53.6456903 87.3293113 0.19 971
973 3 162.21814 53.245353 87.4105351 0.19 972
974 3 162.531694 52.8942521 87.579158 0.19 973
975 3 162.92695 52.7315661 87.691577 0.19 974
976 3 163.328766 52.5894917 87.8225909 0.19 975
977 3 163.667598 52.3199281 88.0647948 0.19 976
978 3 163.835016 52.1421843 88.3482076 0.19 977
979 3 161.692232 55.1923206 87.5350965 0.19 969
980 3 161.276555 55.3989029 87.865706 0.323492 979
981 3 160.900113 55.438579 88.1752249 0.367096 980
982 3 160.651142 55.4416891 88.4773625 0.374542 981
983 3 160.285154 55.4995769 88.7426782 0.273214 982
984 3 159.896388 55.7566023 88.9399261 0.19 983
985 3 159.519073 56.1435163 88.912535 0.19 984
986 3 159.188509 56.5435057 88.9454021 0.19 985
987 3 158.983424 56.9366419 89.0504621 0.19 986
988 3 158.660439 57.3024548 89.2784778 0.19 987
989 3 158.303091 57.6739374 89.4996885 0.19 988
990 3 157.954166 58.0877373 89.5745751 0.19 989
991 3 157.656337 58.5295408 89.5540151 0.19 990
992 3 157.493936 58.9158734 89.7340677 0.19 991
993 3 157.259733 59.3078829 89.9004608 0.19 992
994 3 157.103106 59.7553478 89.8554475 0.19 993
995 3 156.813554 60.1938817 89.8410084 0.19 994
996 3 156.474679 60.6209202 89.8217952 0.19 995
997 3 156.115247 61.0184051 89.7582021 0.19 996
998 3 155.737963 61.3347085 89.5667174 0.19 997
999 3 155.376699 61.7574709 89.4319681 0.19 998
1000 3 155.020256 62.1507608 89.5457671 0.506644 999
1001 3 154.756299 62.8707762 89.6133475 0.19 1000
1002 3 154.515437 63.4216031 89.6822385 0.19 1001
1003 3 154.394959 63.8823875 89.8071697 0.19 1002
1004 3 154.207494 64.2829394 90.0679197 0.19 1003
1005 3 154.106404 64.6557178 90.3636554 0.19 1004
1006 3 153.929917 65.0500549 90.5963377 0.19 1005
1007 3 153.838209 65.4911598 90.6367567 0.19 1006
1008 3 153.670928 65.9905491 90.4827496 0.19 1007
1009 3 153.577933 66.4570881 90.3237182 0.19 1008
1010 3 153.779835 66.7595301 90.347653 0.202464 1009
1011 3 154.022311 66.928892 90.1580834 0.19 1010
1012 3 154.14757 67.0713406 89.8865874 0.19 1011
1013 3 154.552481 61.6389707 89.8981354 0.19 1000
1014 3 154.09956 61.2094367 89.9914551 0.19 1013
1015 3 153.675809 60.8140168 90.0012479 0.19 1014
1016 3 153.324495 60.4373766 90.0185416 0.19 1015
1017 3 153.161234 60.1763703 89.7991597 0.19 1016
1018 3 153.080199 60.0942251 89.5184257 0.506638 1017
1019 3 165.800728 57.7332124 85.0475235 0.19 960
1020 3 165.327265 58.0371339 85.3141066 0.19 1019
1021 3 164.84415 58.1382928 85.4622667 0.19 1020
1022 3 164.354048 58.1620707 85.6803419 0.19 1021
1023 3 163.875421 58.2583011 85.8992044 0.19 1022
1024 3 163.390852 58.2189076 86.0013899 0.19 1023
1025 3 162.892632 58.0220437 86.1284718 0.19 1024
1026 3 162.418988 58.0122477 86.1647253 0.19 1025
1027 3 161.96807 58.190767 86.1853688 0.19 1026
1028 3 161.515357 58.3208489 86.2012428 0.19 1027
1029 3 161.074708 58.5399013 86.2662975 0.19 1028
1030 3 160.624153 58.6467628 86.4351599 0.19 1029
1031 3 160.187819 58.85106 86.5806013 0.19 1030
1032 3 159.750949 59.0320076 86.500589 0.19 1031
1033 3 159.31593 59.2676471 86.4850169 0.19 1032
1034 3 158.848711 59.3621544 86.5060178 0.19 1033
1035 3 158.339867 59.5036634 86.2844076 0.19 1034
1036 3 157.714365 59.7240745 85.9697468 0.19 1035
1037 3 156.737176 59.8094336 85.2389268 0.19 1036
1038 3 156.496993 61.2255225 84.7856111 0.19 1037
1039 3 156.640461 62.0725545 84.4384913 0.19 1038
1040 3 156.801449 62.6599735 84.1195404 0.19 1039
1041 3 157.068826 63.0157033 83.8099704 0.19 1040
1042 3 157.265482 63.4028901 83.503802 0.19 1041
1043 3 157.515588 63.6466876 83.1946607 0.19 1042
1044 3 157.619788 63.8950245 82.8748458 0.19 1043
1045 3 157.668974 64.2774153 82.5592242 0.19 1044
1046 3 157.640114 64.6079322 82.2333663 0.19 1045
1047 3 157.49319 65.0959262 81.9061162 0.19 1046
1048 3 157.452104 65.6312632 81.5889459 0.19 1047
1049 3 157.527594 59.1175555 84.5512554 0.19 1037
1050 3 157.909071 58.5692339 84.8717459 0.19 1049
1051 3 158.201936 58.1970314 84.6459249 0.19 1050
1052 3 158.381472 57.7928134 84.5358945 0.19 1051
1053 3 158.673353 57.3791811 84.4747771 0.19 1052
1054 3 158.963983 56.9785271 84.411543 0.19 1053
1055 3 159.131971 56.6213654 84.2928153 0.19 1054
1056 3 159.385872 56.3726536 84.0442787 0.19 1055
1057 3 159.546178 56.3116933 83.7512541 0.19 1056
1058 3 159.757352 56.2779567 83.4441966 0.19 1057
1059 3 159.750625 56.1397166 83.1036358 0.19 1058
1060 3 160.004562 56.0780741 82.7881262 0.19 1059
1061 3 160.290426 55.9317785 82.4676478 0.19 1060
1062 3 160.44051 55.8745269 82.1452073 0.19 1061
1063 3 160.582661 55.7452512 81.8169886 0.19 1062
1064 3 160.872873 55.7351137 81.5113114 0.19 1063
1065 3 161.101751 55.7264694 81.201832 0.19 1064
1066 3 161.474296 55.6056744 80.8954529 0.19 1065
1067 3 161.890353 55.5650997 80.5999695 0.19 1066
1068 3 162.252173 55.4483299 80.2952483 0.19 1067
1069 3 162.433742 55.4443765 79.9862277 0.19 1068
1070 3 162.583636 55.4404428 79.6761894 0.19 1069
1071 3 162.820053 55.3238498 79.3674628 0.19 1070
1072 3 162.882425 55.2804138 79.0572598 0.19 1071
1073 3 162.79792 55.1563775 78.7462862 0.19 1072
1074 3 162.47802 55.1443928 78.4673837 0.19 1073
1075 3 162.067431 55.1370318 78.2912542 0.19 1074
1076 3 161.621607 55.0288647 78.3908757 0.19 1075
1077 3 161.223593 54.8327145 78.5953863 0.19 1076
1078 3 161.025145 54.8932312 78.8697477 0.19 1077
1079 3 161.404262 58.1611899 77.1859303 0 1078
1080 3 161.393697 58.1655855 77.5070357 0.19 1079
1081 3 161.40334 58.292441 77.8377631 0.19 1080
1082 3 161.434856 58.3481055 78.1668489 0.19 1081
1083 3 161.548758 58.5049838 78.5097888 0.19 1082
1084 3 161.848579 58.5992746 78.8650533 0.19 1083
1085 3 162.17179 58.8345276 79.2327473 0.19 1084
1086 3 162.339208 59.1140867 79.5921547 0.19 1085
1087 3 157.653215 58.4377904 85.1809881 0.19 1050
1088 3 157.596243 58.2635072 85.5014628 0.19 1087
1089 3 157.689828 57.9732699 85.820854 0.19 1088
1090 3 157.642759 57.8161965 86.1398517 0.19 1089
1091 3 157.416742 57.7322699 86.4455738 0.19 1090
1092 3 157.233142 57.7177915 86.7431597 0.19 1091
1093 3 156.915473 57.8539197 86.9969801 0.19 1092
1094 3 156.541582 57.9333385 87.1088527 0.19 1093
1095 3 158.495094 59.7394475 85.3721681 0.19 1037
1096 3 156.737176 59.8094336 85.2389268 0.19 1095
1097 3 155.894316 60.7627218 85.4307831 0.19 1096
1098 3 155.351356 61.4114263 85.4427852 0.19 1097
1099 3 154.916606 61.9300645 85.2736746 0.19 1098
1100 3 154.50369 62.2534567 85.0819079 0.19 1099
1101 3 154.112301 62.5531563 85.0445747 0.19 1100
1102 3 153.703564 62.6479106 85.1147432 0.19 1101
1103 3 153.286826 62.7006478 85.0529295 0.19 1102
1104 3 152.85416 62.6059106 85.1643709 0.19 1103
1105 3 152.454362 62.771055 85.2872001 0.19 1104
1106 3 152.031002 62.9839344 85.192675 0.19 1105
1107 3 151.566369 63.2923544 85.1506015 0.229248 1106
1108 3 150.93316 63.5106544 85.1067894 0.506632 1107
1109 3 151.149646 63.6621673 84.5718132 0.19 1108
1110 3 151.182217 63.8010633 84.156769 0.19 1109
1111 3 151.063267 63.9491157 83.7837989 0.19 1110
1112 3 151.079715 64.0746569 83.4380276 0.19 1111
1113 3 151.25099 64.1854226 83.108879 0.19 1112
1114 3 151.345008 64.3358107 82.7807555 0.19 1113
1115 3 151.457942 64.5566018 82.459531 0.19 1114
1116 3 151.705712 64.9492965 82.1570982 0.19 1115
1117 3 151.860357 65.3966802 81.8528978 0.19 1116
1118 3 152.01096 65.7714678 81.5476567 0.19 1117
1119 3 152.245279 65.8700396 81.2428868 0.19 1118
1120 3 152.456128 66.1738628 80.9724377 0.19 1119
1121 3 152.792368 66.4056272 80.7723363 0.19 1120
1122 3 153.178795 66.7226818 80.7532272 0.19 1121
1123 3 153.518228 67.0366685 80.8474909 0.19 1122
1124 3 153.666194 67.2523352 81.0999318 0.19 1123
1125 3 153.701857 67.2571608 81.403041 0.19 1124
1126 3 153.65638 67.1862454 81.7235648 0.19 1125
1127 3 153.481018 67.098704 82.044826 0.19 1126
1128 3 153.412546 66.986927 82.3766603 0.19 1127
1129 3 153.379043 66.8673615 82.7124762 0.19 1128
1130 3 150.248362 63.3270358 85.2646 0.19 1108
1131 3 149.751581 63.3856156 85.3234057 0.19 1130
1132 3 149.34265 63.6722312 85.3616599 0.19 1131
1133 3 149.018193 64.3004706 85.0410658 0.19 1132
1134 3 148.629123 64.2637707 85.360704 0.19 1133
1135 3 148.951451 63.6348396 85.6803762 0.19 1134
1136 3 149.34265 63.6722312 85.3616599 0.19 1135
1137 3 148.316071 64.8004949 85.2981815 0.19 1134
1138 3 148.013804 65.2414506 85.4932261 0.19 1137
1139 3 147.728863 65.6197604 85.7860278 0.19 1138
1140 3 147.481173 65.9050281 86.1134785 0.19 1139
1141 3 147.324699 65.9722925 86.4462638 0.19 1140
1142 3 147.097086 66.0039763 86.778329 0.19 1141
1143 3 146.950946 66.0567305 87.1186543 0.19 1142
1144 3 146.736041 66.2962557 87.4687611 0.19 1143
1145 3 146.537151 66.5477548 87.8208857 0.19 1144
1146 3 146.453142 66.6470925 88.1696358 0.19 1145
1147 3 146.396377 66.8054844 88.5245136 0.19 1146
1148 3 146.225995 66.8599509 88.8645484 0.19 1147
1149 3 146.151127 66.8814203 89.2085686 0.418785 1148
1150 3 146.095562 67.0017975 89.5609652 0.412352 1149
1151 3 145.921359 67.0206574 89.8971087 0.379859 1150
1152 3 145.835481 66.969943 90.2341489 0.492009 1151
1153 3 145.752911 66.9078542 90.5694462 0.417215 1152
1154 3 145.592445 66.8806565 90.8983505 0.19 1153
1155 3 145.576185 66.8691041 91.2345605 0.19 1154
1156 3 145.690022 66.9677905 91.5763287 0.19 1155
1157 3 145.968674 66.954423 91.888635 0.19 1156
1158 3 146.314518 67.0212859 92.1180233 0.19 1157
1159 3 146.612642 66.9055377 92.4270125 0.19 1158
1160 3 146.787782 66.6925785 92.7539645 0.292827 1159
1161 3 147.02162 66.2756161 93.0833016 0.19 1160
1162 3 146.994193 65.7691948 93.2893071 0.19 1161
1163 3 147.026121 65.2860509 93.4007972 0.19 1162
1164 3 147.228041 64.7683682 93.5738272 0.19 1163
1165 3 147.505514 64.3143804 93.6557878 0.19 1164
1166 3 147.830591 63.9810613 93.7443805 0.19 1165
1167 3 148.146818 63.5205797 93.8959572 0.19 1166
1168 3 148.467611 63.0756634 93.938863 0.19 1167
1169 3 148.801732 62.701407 93.9341107 0.19 1168
1170 3 149.1678 62.5199225 93.896581 0.19 1169
1171 3 149.540771 62.3267746 94.0964621 0.19 1170
1172 3 149.910757 62.0961291 94.3611928 0.19 1171
1173 3 150.264615 61.761124 94.5822247 0.19 1172
1174 3 150.63591 61.5635943 94.6629809 0.19 1173
1175 3 151.004653 61.3680189 94.6512695 0.19 1174
1176 3 151.345757 60.9472466 94.8412638 0.19 1175
1177 3 151.672735 60.4478001 95.1063108 0.19 1176
1178 3 151.978845 59.9305363 95.3974817 0.19 1177
1179 3 152.229911 59.4313238 95.6950742 0.19 1178
1180 3 152.32966 58.9970889 95.988623 0.19 1179
1181 3 152.426529 58.6884832 96.2995116 0.19 1180
1182 3 152.617268 58.284048 96.6041322 0.19 1181
1183 3 152.735426 57.9165448 96.9050665 0.19 1182
1184 3 152.941255 57.7083771 97.2373543 0.19 1183
1185 3 153.030592 57.5760457 97.5690102 0.19 1184
1186 3 153.090027 57.471012 97.9011055 0.19 1185
1187 3 153.176921 57.372648 98.2360281 0.19 1186
1188 3 153.376552 57.2674196 98.5799281 0.413981 1187
1189 3 153.47741 57.1726513 98.9149078 0.506641 1188
1190 3 146.820314 66.5079297 93.4306785 0.286562 1161
1191 3 146.723779 66.5585055 93.7737653 0.466142 1190
1192 3 146.643177 66.5808497 94.1156574 0.378385 1191
1193 3 146.506238 66.7002147 94.4581548 0.19 1192
1194 3 146.485042 66.619975 94.7971314 0.19 1193
1195 3 146.568858 66.3620991 95.1333273 0.19 1194
1196 3 146.551337 66.2870992 95.4718667 0.19 1195
1197 3 146.425418 66.4196346 95.8137212 0.19 1196
1198 3 146.378614 66.4752945 96.1578383 0.19 1197
1199 3 146.376714 66.608979 96.5129687 0.19 1198
1200 3 146.354789 66.6319187 96.8560007 0.19 1199
1201 3 146.305408 66.6657932 97.1956232 0.19 1200
1202 3 146.194145 66.842626 97.5376851 0.19 1201
1203 3 146.229788 66.9199386 97.8898747 0.19 1202
1204 3 146.085486 67.1688511 98.2307212 0.19 1203
1205 3 150.722314 63.8861003 85.4548084 0.19 1108
1206 3 150.628769 64.3613576 85.4582091 0.19 1205
1207 3 150.486732 64.8584403 85.4226243 0.19 1206
1208 3 150.477466 65.3670862 85.2986745 0.19 1207
1209 3 150.518979 65.8370417 85.2686654 0.19 1208
1210 3 150.577783 66.2945849 85.2693093 0.19 1209
1211 3 170.316897 57.9933129 84.8918238 0.19 953
1212 3 170.76199 57.5180102 85.1276463 0.19 1211
1213 3 171.204978 57.0292802 85.4024006 0.19 1212
1214 3 171.673561 57.0787063 85.5659539 0.19 1213
1215 3 172.103737 57.1375164 85.8562283 0.19 1214
1216 3 172.452487 57.334489 86.2048905 0.19 1215
1217 3 172.565183 57.50478 86.5556924 0.19 1216
1218 3 172.558756 57.4985042 86.8886379 0.19 1217
1219 3 172.459514 57.4215896 87.211589 0.19 1218
1220 3 172.200118 57.3092121 87.5221993 0.19 1219
1221 3 172.056452 57.1985792 87.8405953 0.19 1220
1222 3 170.79054 56.5887251 85.6666229 0.19 1213
1223 3 170.534851 56.2898185 85.9550433 0.19 1222
1224 3 170.214521 55.9416582 86.2334382 0.19 1223
1225 3 170.075932 55.7677972 86.5420714 0.19 1224
1226 3 170.008596 55.6989902 86.8665435 0.19 1225
1227 3 169.972231 55.7710484 87.2078116 0.19 1226
1228 3 169.925689 55.7334583 87.5340795 0.19 1227
1229 3 169.848449 55.6534548 87.8464396 0.19 1228
1230 3 169.68831 55.5554024 88.1319479 0.19 1229
1231 3 169.309671 55.4455657 88.3506249 0.19 1230
1232 3 168.855185 55.34649 88.4325581 0.19 1231
1233 3 168.367296 55.1872247 88.4972962 0.19 1232
1234 3 167.854609 54.8368555 88.6475381 0.19 1233
1235 3 170.182951 58.8158951 85.0434941 0.417198 953
1236 3 170.291505 59.1203829 85.4972662 0.506661 1235
1237 3 170.331944 59.4354356 85.8975671 0.484824 1236
1238 3 170.345562 59.7553078 86.2736831 0.49536 1237
1239 3 170.34647 60.079405 86.6295929 0.19 1238
1240 3 170.3357 60.4119228 86.9477245 0.19 1239
1241 3 170.302382 60.766206 87.1713137 0.19 1240
1242 3 170.182307 61.065373 87.4787966 0.19 1241
1243 3 169.85682 61.2905596 87.8022079 0.19 1242
1244 3 169.491986 61.3868278 88.1247889 0.19 1243
1245 3 169.241596 61.5986148 88.4730803 0.19 1244
1246 3 168.852125 61.8200314 88.8161203 0.19 1245
1247 3 168.415514 61.9898442 89.1525787 0.19 1246
1248 3 167.970654 61.993895 89.4726605 0.19 1247
1249 3 167.577391 61.97851 89.7950639 0.19 1248
1250 3 167.343209 62.0668844 90.139833 0.19 1249
1251 3 167.021662 62.0307872 90.4663145 0.19 1250
1252 3 166.787183 61.9704145 90.7964658 0.382754 1251
1253 3 166.427255 61.9346159 91.1214769 0.502832 1252
1254 3 166.073498 62.0193178 91.4607375 0.440563 1253
1255 3 165.822272 62.0145475 91.797383 0.506666 1254
1256 3 165.441454 62.0227074 92.1274564 0.482894 1255
1257 3 165.032734 62.176972 92.4727649 0.506661 1256
1258 3 164.639957 62.7090504 92.623462 0.19 1257
1259 3 164.239006 62.9487136 92.8575865 0.19 1258
1260 3 163.897489 63.2538952 93.0982831 0.19 1259
1261 3 163.698571 63.6254265 93.2246592 0.19 1260
1262 3 163.402216 64.0141164 93.3154022 0.19 1261
1263 3 163.115744 64.3958221 93.4455349 0.19 1262
1264 3 162.950177 64.735675 93.7308004 0.19 1263
1265 3 162.712173 65.058387 94.0667874 0.19 1264
1266 3 162.572225 65.3759296 94.4299938 0.443349 1265
1267 3 162.361624 65.6913597 94.7953704 0.506663 1266
1268 3 162.271998 66.0067377 95.1701546 0.506638 1267
1269 3 162.383426 66.4473683 95.16023 0.19 1268
1270 3 162.560199 66.9062219 95.1015633 0.19 1269
1271 3 162.505019 67.4162783 94.8725295 0.19 1270
1272 3 162.524125 67.9484635 94.5881355 0.19 1271
1273 3 162.568575 68.4906949 94.2833505 0.19 1272
1274 3 163.299308 69.1473877 94.0094236 0.19 1273
1275 3 163.793484 69.4732053 93.701654 0.19 1274
1276 3 164.095587 69.6620019 93.3745369 0.19 1275
1277 3 164.48707 69.7802139 93.0508552 0.19 1276
1278 3 164.908625 69.8153703 92.7266006 0.19 1277
1279 3 165.328729 69.6692244 92.3959073 0.19 1278
1280 3 165.755342 69.499844 92.0699947 0.19 1279
1281 3 166.196542 69.4397656 91.7653917 0.19 1280
1282 3 166.628684 69.2891582 91.4931024 0.19 1281
1283 3 167.055522 69.1948012 91.3217551 0.19 1282
1284 3 167.455457 69.0407258 91.0473626 0.19 1283
1285 3 167.791146 68.9655669 90.736259 0.19 1284
1286 3 167.919593 68.7459395 90.3878303 0.19 1285
1287 3 167.979127 68.4778662 90.0264946 0.19 1286
1288 3 162.237951 69.1217593 94.2019207 0.19 1273
1289 3 161.901574 69.5175042 94.0148543 0.19 1288
1290 3 161.62189 69.9513905 93.9171642 0.19 1289
1291 3 161.481722 70.4139654 93.8183485 0.19 1290
1292 3 161.268237 70.8077869 93.9506334 0.19 1291
1293 3 161.144357 71.19927 94.1042358 0.19 1292
1294 3 160.949154 71.6605208 94.0613438 0.19 1293
1295 3 160.821855 72.0802494 94.1436791 0.19 1294
1296 3 160.597 72.55801 94.064039 0.19 1295
1297 3 160.380582 72.9937111 94.1096117 0.506666 1296
1298 3 160.31669 73.4876571 93.9885208 0.491272 1297
1299 3 160.26692 73.9645473 93.9182758 0.396703 1298
1300 3 160.125332 74.4552751 93.8152465 0.19 1299
1301 3 160.075546 74.8618092 93.9458981 0.506628 1300
1302 3 159.729851 75.2586005 93.9213065 0.446797 1301
1303 3 159.378135 75.5887382 93.8898005 0.498201 1302
1304 3 159.002571 75.7142756 93.8375736 0.506666 1303
1305 3 158.615478 75.7381313 93.7420831 0.506667 1304
1306 3 158.215354 75.6592835 93.5373307 0.506667 1305
1307 3 157.831551 75.6919769 93.4138136 0.502828 1306
1308 3 157.463756 75.8392949 93.2785836 0.374778 1307
1309 3 157.125369 76.2169108 93.0270991 0.19 1308
1310 3 157.040128 76.7204714 92.7726796 0.19 1309
1311 3 156.801138 77.15496 92.6020079 0.19 1310
1312 3 156.490956 77.4743566 92.3578308 0.19 1311
1313 3 156.168361 77.8335372 92.1757178 0.19 1312
1314 3 155.829913 78.1091912 91.8842597 0.19 1313
1315 3 155.505666 78.4093346 91.5693564 0.19 1314
1316 3 155.240615 78.8639044 91.2928738 0.19 1315
1317 3 155.085504 79.3129526 91.1320509 0.19 1316
1318 3 154.831894 79.7635229 90.9042746 0.19 1317
1319 3 154.546708 80.0544364 90.7286088 0.19 1318
1320 3 154.317627 80.4339899 90.4516381 0.19 1319
1321 3 154.2389 80.6697431 90.135936 0.19 1320
1322 3 154.234977 80.86758 89.8081486 0.19 1321
1323 3 154.306043 81.0949252 89.4832249 0.19 1322
1324 3 154.480562 81.0103356 89.1486552 0.19 1323
1325 3 154.613306 80.8762189 88.822507 0.19 1324
1326 3 154.892095 80.8649944 88.5515191 0.19 1325
1327 3 155.228193 80.8722745 88.3881756 0.19 1326
1328 3 155.581952 80.9440655 88.1491414 0.19 1327
1329 3 155.938127 81.053928 87.9174671 0.19 1328
1330 3 156.283416 81.2102921 87.7825922 0.19 1329
1331 3 156.58349 81.6020142 87.5878745 0.19 1330
1332 3 156.722011 82.0693454 87.4280876 0.19 1331
1333 3 156.804045 82.4959739 87.4525331 0.19 1332
1334 3 156.870185 82.863235 87.6517494 0.19 1333
1335 3 156.821855 76.5112313 93.3651547 0.19 1309
1336 3 156.546107 76.7470532 93.7036145 0.19 1335
1337 3 156.350155 76.8038514 94.0440165 0.19 1336
1338 3 156.049207 76.8636381 94.3757661 0.19 1337
1339 3 155.729216 77.0706429 94.7084912 0.19 1338
1340 3 155.396716 77.2704343 95.0394398 0.19 1339
1341 3 155.04485 77.2998406 95.3648117 0.19 1340
1342 3 154.705765 77.2637812 95.6892034 0.19 1341
1343 3 154.424115 77.1974389 96.0168376 0.19 1342
1344 3 154.302153 77.1013629 96.3559962 0.19 1343
1345 3 154.232792 76.99581 96.6987026 0.19 1344
1346 3 160.526626 75.2939269 93.9881736 0.19 1301
1347 3 161.415024 76.0409579 94.4210369 0.506647 1346
1348 3 162.105607 76.4174371 94.2097419 0.19 1347
1349 3 162.622009 76.6127198 94.0665029 0.19 1348
1350 3 163.076445 76.8233006 93.8175925 0.19 1349
1351 3 163.502969 77.1325183 93.5314231 0.19 1350
1352 3 163.859714 77.268512 93.2247112 0.19 1351
1353 3 164.082663 77.235012 92.9039696 0.19 1352
1354 3 164.427766 77.3205 92.6082317 0.19 1353
1355 3 164.816602 77.4774222 92.3549619 0.19 1354
1356 3 165.212459 77.7275827 92.2021395 0.19 1355
1357 3 165.555118 77.862325 91.9464603 0.19 1356
1358 3 165.760073 77.8778173 91.6395208 0.19 1357
1359 3 166.059147 78.1111519 91.3343931 0.19 1358
1360 3 166.28441 78.2038149 91.0138884 0.19 1359
1361 3 166.231391 78.1080206 90.659918 0.19 1360
1362 3 166.292989 78.059397 90.3170444 0.19 1361
1363 3 166.555824 78.3310826 90.0049465 0.19 1362
1364 3 161.474517 76.9408794 93.9655028 0.19 1347
1365 3 161.458018 77.5874454 93.7313477 0.19 1364
1366 3 161.300326 78.1747691 93.4716602 0.19 1365
1367 3 161.17862 78.6995046 93.2919396 0.19 1366
1368 3 160.92203 79.2352246 92.998969 0.19 1367
1369 3 160.609661 79.7257214 92.6622664 0.19 1368
1370 3 160.265599 80.0677715 92.3048845 0.19 1369
1371 3 159.929267 80.4580045 91.9448958 0.19 1370
1372 3 159.601127 80.6889028 91.5787858 0.19 1371
1373 3 159.335939 80.8413733 91.2141913 0.19 1372
1374 3 159.251032 80.9154515 90.8602032 0.19 1373
1375 3 159.260537 80.8509509 90.5075348 0.19 1374
1376 3 159.418659 80.898393 90.1710816 0.19 1375
1377 3 159.497659 80.9897982 89.8306417 0.19 1376
1378 3 161.65695 76.1156643 95.0097871 0.19 1347
1379 3 161.718044 76.0788889 95.4480327 0.19 1378
1380 3 161.675241 76.0186753 95.8267581 0.19 1379
1381 3 161.50238 75.9996777 96.1769059 0.19 1380
1382 3 161.441722 76.1180506 96.5284127 0.19 1381
1383 3 161.394373 76.167119 96.8767452 0.19 1382
1384 3 161.330104 76.319044 97.2229888 0.19 1383
1385 3 161.147069 76.4009236 97.5595901 0.19 1384
1386 3 161.018814 76.1583185 97.8974119 0.19 1385
1387 3 161.806331 65.6852801 95.3353652 0.269975 1268
1388 3 161.367416 65.575894 95.3853525 0.19 1387
1389 3 160.941855 65.5636505 95.3996432 0.19 1388
1390 3 160.527577 65.6294202 95.4215248 0.19 1389
1391 3 160.131621 65.8299914 95.5016813 0.19 1390
1392 3 159.726368 65.9327032 95.7099198 0.19 1391
1393 3 159.336076 66.1322982 95.9360661 0.19 1392
1394 3 158.944962 66.2952947 96.0500835 0.19 1393
1395 3 158.570493 66.5650447 96.1959528 0.19 1394
1396 3 158.204807 66.8725673 96.1656145 0.19 1395
1397 3 157.828884 67.0771985 95.9248811 0.395514 1396
1398 3 157.450682 67.2493995 95.6133524 0.19 1397
1399 3 157.519282 67.3531474 95.2674659 0.19 1398
1400 3 157.641844 67.4538313 94.9252542 0.19 1399
1401 3 157.528008 67.5730632 94.5634119 0.19 1400
1402 3 157.446823 67.6907962 94.2035149 0.19 1401
1403 3 157.302262 67.8144182 93.8378262 0.19 1402
1404 3 157.332411 67.9252921 93.4859492 0.19 1403
1405 3 157.553743 68.0226036 93.149406 0.19 1404
1406 3 157.100043 67.566049 95.9425773 0.19 1398
1407 3 156.753235 67.8512874 96.248983 0.19 1406
1408 3 156.410313 68.0359883 96.4913048 0.19 1407
1409 3 156.133258 68.3739362 96.5956297 0.19 1408
1410 3 155.970767 68.7360114 96.6695244 0.19 1409
1411 3 155.697723 69.0567585 96.7592513 0.19 1410
1412 3 155.362538 69.1866582 96.9614261 0.506652 1411
1413 3 155.207205 69.570524 96.6088389 0.248453 1412
1414 3 155.196881 69.7558338 96.2598202 0.19 1413
1415 3 155.30429 69.8173341 95.9156522 0.19 1414
1416 3 155.23973 69.7520908 95.5495898 0.19 1415
1417 3 155.370144 69.7691818 95.2042378 0.19 1416
1418 3 155.428915 69.8207362 94.8531052 0.19 1417
1419 3 155.459387 69.8460591 94.497713 0.19 1418
1420 3 155.477059 69.7574489 94.1356641 0.19 1419
1421 3 155.551498 69.7871046 93.7834079 0.19 1420
1422 3 155.743627 69.8512744 93.4428695 0.19 1421
1423 3 155.84658 69.9421674 93.0949913 0.19 1422
1424 3 155.031174 69.566047 97.2555281 0.506667 1412
1425 3 154.703715 69.9585363 97.5021935 0.358462 1424
1426 3 154.38366 70.3850243 97.6112658 0.19 1425
1427 3 154.062114 70.7907939 97.7038694 0.19 1426
1428 3 153.725983 71.0979448 97.8857356 0.19 1427
1429 3 153.364267 71.2350593 98.0066934 0.45086 1428
1430 3 152.98787 71.28161 98.2222131 0.506665 1429
1431 3 152.611698 71.3304927 98.4373231 0.570143 1430
1432 3 152.251287 71.4728833 98.5587837 0.471238 1431
1433 3 151.917671 71.7857192 98.7437875 0.19 1432
1434 3 151.60046 72.1901372 98.8507953 0.19 1433
1435 3 151.284413 72.5922339 99.0037957 0.19 1434
1436 3 150.977391 72.9975026 99.0329516 0.19 1435
1437 3 150.674901 73.3083898 98.9862635 0.19 1436
1438 3 150.444592 73.7604153 98.8538034 0.19 1437
1439 3 150.336178 74.1951028 98.8604864 0.19 1438
1440 3 150.173995 74.6169875 98.9948466 0.451463 1439
1441 3 150.124436 75.0433744 99.0702297 0.506651 1440
1442 3 148.791835 69.6049484 86.0525278 0.19 1441
1443 3 148.50343 70.1399265 86.0232109 0.19 1442
1444 3 148.232704 70.6874582 85.953298 0.19 1443
1445 3 148.022562 71.14625 86.0997322 0.19 1444
1446 3 147.958426 71.5735799 86.2507113 0.19 1445
1447 3 147.89759 71.9546432 86.5271018 0.19 1446
1448 3 147.692359 72.3540789 86.8342092 0.19 1447
1449 3 147.433169 72.7723405 87.1208977 0.19 1448
1450 3 147.156455 73.2277204 87.3154614 0.19 1449
1451 3 146.890575 73.6515773 87.5938418 0.19 1450
1452 3 146.667296 74.0665246 87.8749245 0.19 1451
1453 3 146.563316 74.484886 88.080692 0.19 1452
1454 3 146.392883 75.0121731 88.0487526 0.19 1453
1455 3 146.306291 75.5287649 88.0637039 0.19 1454
1456 3 146.146159 76.1174812 88.1087299 0.19 1455
1457 3 146.069101 76.8426853 88.203957 0.19 1456
1458 3 146.256357 77.474946 88.3828492 0.19 1457
1459 3 146.370655 78.0001385 88.4168937 0.19 1458
1460 3 146.478592 78.3917843 88.6380893 0.19 1459
1461 3 146.619178 78.7356956 88.8993382 0.19 1460
1462 3 146.866351 79.0703418 89.0939138 0.19 1461
1463 3 147.020237 79.3905059 89.3756129 0.19 1462
1464 3 164.935694 61.952737 93.0146429 0.436036 1257
1465 3 164.775362 61.716476 93.4146992 0.19 1464
1466 3 164.406962 61.33736 93.7313547 0.19 1465
1467 3 163.968226 60.9685038 94.0230696 0.19 1466
1468 3 163.521833 60.7647607 94.3262431 0.19 1467
1469 3 163.083538 60.627401 94.6348239 0.480696 1468
1470 3 162.673054 60.5210556 94.9475513 0.488274 1469
1471 3 162.333748 60.4379785 95.2671345 0.47581 1470
1472 3 162.176028 60.3901113 95.603083 0.417505 1471
1473 3 162.047178 60.4235582 95.9517466 0.271125 1472
1474 3 161.791059 60.2605505 96.2639272 0.435057 1473
1475 3 161.630352 60.2350648 96.6011478 0.438475 1474
1476 3 161.408598 60.4139026 96.9626951 0.40273 1475
1477 3 161.312377 60.6585938 97.3415437 0.19 1476
1478 3 161.553142 60.2538516 97.6472879 0.19 1477
1479 3 161.637443 59.9490073 97.9513658 0.19 1478
1480 3 161.652071 59.5320504 98.2224191 0.19 1479
1481 3 161.643287 59.0794614 98.458153 0.19 1480
1482 3 161.630809 58.6293959 98.623914 0.19 1481
1483 3 161.627654 58.2200598 98.6180898 0.19 1482
1484 3 161.654466 57.8386516 98.5005157 0.19 1483
1485 3 161.761431 57.4999954 98.219753 0.19 1484
1486 3 161.637795 57.1806229 97.8636808 0.19 1485
1487 3 161.626844 56.8611915 97.5036144 0.19 1486
1488 3 161.743996 56.5316857 97.1792438 0.19 1487
1489 3 161.688029 56.180229 96.9361641 0.19 1488
1490 3 161.870477 55.8452045 96.6298739 0.19 1489
1491 3 160.906324 60.921505 97.6887053 0.438289 1477
1492 3 160.502615 61.1308799 98.0153132 0.19 1491
1493 3 160.097549 61.1761341 98.2818878 0.19 1492
1494 3 159.716916 61.1833542 98.4477915 0.19 1493
1495 3 159.403445 61.1446466 98.7079106 0.19 1494
1496 3 159.269207 61.0964097 99.0159873 0.469793 1495
1497 3 159.183252 61.0818022 99.3455234 0.479151 1496
1498 3 159.063825 61.1781722 99.6923993 0.506882 1497
1499 3 158.762399 61.1740746 100.011891 0.601044 1498
1500 3 158.401712 61.1381762 100.321228 0.506661 1499
1501 3 157.988729 61.1911086 100.053934 0.19 1500
1502 3 157.575202 61.1826785 99.8802108 0.19 1501
1503 3 157.159885 61.0782448 99.6575276 0.19 1502
1504 3 156.771821 61.0558569 99.5857001 0.19 1503
1505 3 156.4327 61.0637587 99.6247433 0.19 1504
1506 3 156.210673 61.0781707 99.8453008 0.19 1505
1507 3 156.294042 61.1699854 100.16873 0.19 1506
1508 3 156.324107 61.1523082 100.495151 0.19 1507
1509 3 156.336354 61.0981672 100.82168 0.19 1508
1510 3 158.482488 61.3476912 100.699598 0.506664 1500
1511 3 158.613977 61.4582559 101.066795 0.281896 1510
1512 3 158.93305 61.6729257 101.461418 0.19 1511
1513 3 159.31482 61.9228356 101.863217 0.19 1512
1514 3 159.650165 61.882672 101.99844 0.19 1513
1515 3 159.902763 61.8238799 102.238631 0.19 1514
1516 3 159.909747 61.8003552 102.47103 0.19 1515
1517 3 159.683897 61.8828905 102.604504 0.19 1516
1518 3 159.395516 61.8286193 102.422103 0.19 1517
1519 3 159.200475 61.8675986 102.148596 0.19 1518
1520 3 159.31482 61.9228356 101.863217 0.19 1519
1521 3 182.809827 63.992636 82.3938804 0.479717 924
1522 3 182.714905 64.2649348 82.7516078 0.19 1521
1523 3 182.510115 64.4715619 83.0965978 0.19 1522
1524 3 182.503602 64.5609914 83.4407165 0.447509 1523
1525 3 182.224843 64.6866245 83.7735055 0.403424 1524
1526 3 181.908722 64.7170502 84.0939852 0.19 1525
1527 3 181.755988 64.856853 84.4338619 0.42117 1526
1528 3 181.638414 64.9340358 84.7656186 0.19 1527
1529 3 181.464919 65.1464058 85.098027 0.19 1528
1530 3 181.577623 65.4484222 85.4293134 0.19 1529
1531 3 181.622844 65.780885 85.6887958 0.19 1530
1532 3 181.671407 66.1694424 85.7673618 0.19 1531
1533 3 181.746553 66.4512937 86.0238176 0.19 1532
1534 3 181.951143 66.6024496 86.346369 0.19 1533
1535 3 182.026545 66.84837 86.6986922 0.19 1534
1536 3 182.075782 67.1319144 87.0640846 0.19 1535
1537 3 182.175844 67.4343938 87.4387077 0.19 1536
1538 3 182.454595 67.7565533 87.827739 0.506624 1537
1539 3 182.921686 68.1358213 87.8566666 0.19 1538
1540 3 183.374116 68.4261565 87.8370735 0.19 1539
1541 3 183.757924 68.7504054 88.0408848 0.350402 1540
1542 3 184.004358 69.0973794 88.2689949 0.19 1541
1543 3 183.908976 69.4837851 88.3464897 0.19 1542
1544 3 183.86912 69.9147072 88.3406523 0.19 1543
1545 3 183.855602 70.4012388 88.2021163 0.19 1544
1546 3 183.847502 70.8845313 88.0747004 0.19 1545
1547 3 183.831913 71.3037773 88.1138296 0.19 1546
1548 3 183.82528 71.7849306 87.9912031 0.19 1547
1549 3 181.9503 67.555482 88.0347312 0.372739 1538
1550 3 181.450793 67.3220174 88.1567018 0.306002 1549
1551 3 180.942166 67.2933606 88.3927717 0.19 1550
1552 3 180.431579 67.1851815 88.6429991 0.19 1551
1553 3 179.922456 67.0594705 88.8644363 0.19 1552
1554 3 179.421211 66.9608341 88.9845513 0.5009 1553
1555 3 178.915662 66.8353345 89.1574314 0.19 1554
1556 3 178.416864 66.7277986 89.261239 0.19 1555
1557 3 177.915009 66.5755638 89.4337285 0.19 1556
1558 3 177.425126 66.3962535 89.5514359 0.19 1557
1559 3 176.945164 66.0551268 89.7656243 0.19 1558
1560 3 176.522886 65.8106623 90.0347405 0.19 1559
1561 3 176.254693 65.5862524 90.3294342 0.19 1560
1562 3 175.90147 65.2814688 90.6128237 0.19 1561
1563 3 175.6425 65.1880764 90.9107739 0.19 1562
1564 3 175.233402 64.9059223 91.1469458 0.19 1563
1565 3 174.798189 64.7471058 91.2987638 0.452206 1564
1566 3 174.39082 64.5933415 91.5488727 0.484049 1565
1567 3 174.120125 64.4521847 91.8447413 0.411438 1566
1568 3 173.743541 64.3036856 92.14865 0.476948 1567
1569 3 173.398317 64.1583656 92.4603422 0.19 1568
1570 3 173.250697 64.0275292 92.7860772 0.19 1569
1571 3 173.178591 63.8993294 93.1167385 0.19 1570
1572 3 173.135233 63.7646185 93.4483411 0.19 1571
1573 3 173.102251 63.6074521 93.7779975 0.19 1572
1574 3 173.0711 63.3891468 94.1010239 0.19 1573
1575 3 173.053874 63.4333082 94.4521868 0.19 1574
1576 3 194.800926 70.9340433 82.9422374 0.395989 648
1577 3 194.967361 71.4920013 83.1161892 0.19 1576
1578 3 195.227035 71.8730535 83.4207823 0.19 1577
1579 3 195.424724 72.1664793 83.7670475 0.19 1578
1580 3 195.344774 72.3789678 84.1077815 0.19 1579
1581 3 195.39291 72.4692636 84.4506113 0.19 1580
1582 3 195.173764 72.6412985 84.7890249 0.19 1581
1583 3 194.552383 69.6911271 83.2670149 0.366631 648
1584 3 194.609323 69.2429796 83.6250626 0.19 1583
1585 3 194.740856 68.7757554 83.9294854 0.19 1584
1586 3 195.062916 68.3521273 84.2120159 0.19 1585
1587 3 195.431016 68.0575824 84.4503905 0.19 1586
1588 3 195.770661 67.7050959 84.530535 0.19 1587
1589 3 195.949881 67.3263406 84.547132 0.19 1588
1590 3 199.395445 70.8587962 83.6003881 0.19 638
1591 3 198.978899 71.3015105 83.4775366 0.19 1590
1592 3 198.635209 71.766737 83.3077703 0.19 1591
1593 3 198.485707 72.2073386 83.2239762 0.19 1592
1594 3 198.40655 72.5405199 83.415044 0.19 1593
1595 3 198.353524 72.8327758 83.7091275 0.19 1594
1596 3 198.308816 73.1106898 84.0375826 0.19 1595
1597 3 202.606189 73.9596085 84.3968519 0.19 1596
1598 3 202.414794 74.3161592 84.377461 0.19 1597
1599 3 202.062868 74.6394858 84.2961154 0.19 1598
1600 3 201.661534 74.865851 84.0550426 0.19 1599
1601 3 201.237012 75.0911864 83.7575819 0.19 1600
1602 3 200.794179 75.4128268 83.4501612 0.19 1601
1603 3 200.357664 75.7643346 82.809956 0.19 1602
1604 3 200.450763 76.5196129 83.0151276 0.19 1603
1605 3 200.30323 76.8459609 83.264908 0.19 1604
1606 3 200.242119 76.8128131 83.4774664 0.19 1605
1607 3 200.208865 76.5176465 83.5510124 0.19 1606
1608 3 200.137966 76.1886656 83.2875668 0.19 1607
1609 3 200.357664 75.7643346 82.809956 0.19 1608
1610 3 208.762414 72.460014 89.6925669 0.19 126
1611 3 208.3201 72.9280887 89.7264719 0.19 1610
1612 3 207.897367 73.3332433 89.7681773 0.19 1611
1613 3 207.51887 73.6959212 89.8445337 0.19 1612
1614 3 207.254772 73.9927776 90.0178819 0.19 1613
1615 3 206.885116 74.2852409 90.098118 0.19 1614
1616 3 206.48977 74.4777048 90.152626 0.19 1615
1617 3 206.092771 74.7582101 90.2584471 0.19 1616
1618 3 205.748393 75.0169755 90.5093278 0.19 1617
1619 3 205.57782 75.2680128 90.8177663 0.19 1618
1620 3 205.455542 75.5228276 91.1310608 0.19 1619
1621 3 205.304717 75.7968807 91.4021125 0.19 1620
1622 3 205.019945 76.1250505 91.5422674 0.19 1621
1623 3 204.769975 76.4375495 91.6837732 0.19 1622
1624 3 204.759265 76.64603 91.960451 0.19 1623
1625 3 204.600082 76.7268674 92.266814 0.19 1624
1626 3 204.569509 76.8982573 92.6069684 0.19 1625
1627 3 204.683057 77.0880157 92.9636594 0.19 1626
1628 3 204.678512 77.2553093 93.3128108 0.19 1627
1629 3 204.598238 77.3235895 93.6482536 0.311836 1628
1630 3 204.377557 77.510879 93.9789628 0.19 1629
1631 3 204.264832 77.7439822 94.3052851 0.19 1630
1632 3 204.194493 78.00875 94.5998348 0.19 1631
1633 3 204.143379 78.3217687 94.8043255 0.19 1632
1634 3 204.09146 78.5981691 95.0963394 0.19 1633
1635 3 204.033916 78.8639548 95.4160678 0.19 1634
1636 3 203.960416 79.1332287 95.7322653 0.19 1635
1637 3 203.844601 79.4221589 96.0111147 0.19 1636
1638 3 203.617601 79.7652504 96.1822878 0.19 1637
1639 3 203.504337 80.0777424 96.4158973 0.19 1638
1640 3 203.43781 80.4130507 96.5968543 0.19 1639
1641 3 203.381269 80.6987513 96.8804031 0.453876 1640
1642 3 203.324023 80.9591626 97.2019887 0.457926 1641
1643 3 203.254517 81.1917895 97.5358052 0.413749 1642
1644 3 203.148679 81.3647116 97.8688075 0.297599 1643
1645 3 202.945426 81.3844102 98.1878587 0.19 1644
1646 3 202.878858 81.386412 98.5147493 0.323658 1645
1647 3 202.89925 81.5177295 98.8550277 0.19 1646
1648 3 203.070958 81.6396326 99.2035993 0.348246 1647
1649 3 203.189051 81.6342793 99.5408337 0.19 1648
1650 3 203.388978 81.6404318 99.8834872 0.19 1649
1651 3 203.494615 81.4249161 100.207258 0.19 1650
1652 3 203.604342 81.3317429 100.538409 0.19 1651
1653 3 203.871394 80.9957985 100.865471 0.19 1652
1654 3 204.138394 80.6725415 101.19368 0.19 1653
1655 3 204.27414 80.2140648 101.507305 0.19 1654
1656 3 204.410662 79.7168375 101.81973 0.19 1655
1657 3 204.681623 79.2359104 102.14178 0.19 1656
1658 3 204.939515 78.8698054 102.468961 0.19 1657
1659 3 205.048806 78.4207302 102.783447 0.19 1658
1660 3 205.119423 77.9837239 103.096263 0.19 1659
1661 3 205.223532 77.6630515 103.416249 0.19 1660
1662 3 205.489808 77.2741484 103.742593 0.19 1661
1663 3 205.771906 76.9946591 104.074317 0.19 1662
1664 3 205.962334 76.7071997 104.39969 0.19 1663
1665 3 206.277399 76.2592926 104.724684 0.19 1664
1666 3 206.622448 75.7643861 105.048435 0.19 1665
1667 3 206.933776 75.2852837 105.369856 0.19 1666
1668 3 207.114869 74.8975493 105.686836 0.19 1667
1669 3 207.354757 74.7412792 106.016823 0.19 1668
1670 3 207.526569 74.4205248 106.333566 0.19 1669
1671 3 207.810436 74.1418335 106.655694 0.19 1670
1672 3 208.102972 73.7825096 106.968164 0.19 1671
1673 3 208.289319 73.5342419 107.26602 0.19 1672
1674 3 208.584133 73.2793585 107.53405 0.19 1673
1675 3 208.893763 72.9190063 107.705906 0.19 1674
1676 3 209.090933 72.5130571 107.95146 0.19 1675
1677 3 209.381213 72.1808897 108.22486 0.19 1676
1678 3 209.664838 71.7471141 108.467388 0.19 1677
1679 3 209.813452 71.3302736 108.612141 0.19 1678
1680 3 209.954879 70.9080361 108.826186 0.19 1679
1681 3 210.236444 70.5844556 109.038044 0.19 1680
1682 3 210.545812 70.1958614 109.131171 0.19 1681
1683 3 210.748741 69.7771272 109.202118 0.19 1682
1684 3 211.025698 69.3045653 109.346461 0.19 1683
1685 3 211.232532 68.864812 109.406903 0.19 1684
1686 3 211.551888 68.4143202 109.470404 0.19 1685
1687 3 211.854506 67.9288344 109.606904 0.19 1686
1688 3 212.014282 67.4891688 109.654888 0.19 1687
1689 3 212.16356 67.0543253 109.691244 0.19 1688
1690 3 212.424312 66.5873705 109.781988 0.19 1689
1691 3 212.621489 66.1949521 109.723023 0.19 1690
1692 3 212.902357 65.7434449 109.790423 0.19 1691
1693 3 213.106877 65.3602012 109.757506 0.19 1692
1694 3 213.389482 64.9199831 109.927043 0.19 1693
1695 3 213.586847 64.5671955 110.17475 0.19 1694
1696 3 213.91378 64.0937154 110.445037 0.19 1695
1697 3 214.12197 63.8409326 110.192502 0.19 1696
1698 3 214.489161 63.5952272 110.023001 0.19 1697
1699 3 214.896983 63.4099896 110.080978 0.19 1698
1700 3 215.329377 63.2916135 110.096921 0.19 1699
1701 3 215.778121 63.1652069 110.062709 0.19 1700
1702 3 216.249007 62.9478097 109.920171 0.19 1701
1703 3 216.718883 62.7218395 109.841222 0.19 1702
1704 3 217.172849 62.7159702 109.754901 0.19 1703
1705 3 217.605322 62.8109712 109.860026 0.19 1704
1706 3 218.045684 62.8888697 109.900751 0.19 1705
1707 3 218.481364 63.0699113 109.895791 0.306806 1706
1708 3 218.930735 63.1631118 109.790073 0.19 1707
1709 3 219.378823 63.1417897 109.769434 0.19 1708
1710 3 219.81775 63.0229202 109.794333 0.19 1709
1711 3 220.229327 62.72561 109.870904 0.19 1710
1712 3 220.53026 62.4062373 110.083178 0.19 1711
1713 3 220.568034 61.9482673 110.308949 0.19 1712
1714 3 220.806644 61.4341728 110.50729 0.19 1713
1715 3 220.989484 60.9724955 110.569481 0.19 1714
1716 3 221.259738 60.5209544 110.584743 0.19 1715
1717 3 221.38783 60.0891762 110.573097 0.19 1716
1718 3 221.462655 59.6649593 110.550717 0.19 1717
1719 3 221.519672 59.2434819 110.524078 0.19 1718
1720 3 224.921875 62.5654178 109.591993 0 1719
1721 3 229.841607 62.0621878 109.40332 0 1720
1722 3 229.726841 57.7027843 111.112028 0 1721
1723 3 213.532611 63.7943345 110.706872 0.19 1696
1724 3 213.186 63.7078188 110.984919 0.19 1723
1725 3 212.974639 63.847749 111.284028 0.19 1724
1726 3 212.736985 64.0905471 111.569706 0.19 1725
1727 3 212.718414 64.3699015 111.820946 0.19 1726
1728 3 212.516882 64.742952 111.931153 0.19 1727
1729 3 212.399356 65.1319671 112.00279 0.19 1728
1730 3 212.274071 65.6453124 111.816838 0.19 1729
1731 3 212.043952 66.1271244 111.709536 0.19 1730
1732 3 211.923868 66.479166 111.864452 0.19 1731
1733 3 211.840608 66.7890293 112.106262 0.19 1732
1734 3 212.128358 66.283217 112.260406 0.19 1733
1735 3 212.260753 65.849469 112.277074 0.19 1734
1736 3 212.336861 65.4601614 112.20459 0.19 1735
1737 3 212.399356 65.1319671 112.00279 0.19 1736
1738 3 211.740542 67.1093636 112.328565 0.19 1733
1739 3 211.587951 67.4816316 112.444315 0.19 1738
1740 3 211.259642 67.8742986 112.539429 0.19 1739
1741 3 210.884466 68.2389546 112.703374 0.19 1740
1742 3 210.559544 68.6310595 112.797543 0.19 1741
1743 3 210.411538 69.0030949 112.911464 0.19 1742
1744 3 210.316697 69.3262407 113.130668 0.19 1743
1745 3 210.366249 68.8257565 113.325155 0.19 1744
1746 3 210.460796 68.3539309 113.44437 0.19 1745
1747 3 210.669924 67.8409086 113.636631 0.19 1746
1748 3 210.765727 67.3448267 113.804049 0.19 1747
1749 3 210.830456 66.9032283 113.850866 0.19 1748
1750 3 210.898911 66.4792726 113.855747 0.19 1749
1751 3 211.009135 66.053611 113.855866 0.19 1750
1752 3 211.240265 65.6049256 113.884474 0.19 1751
1753 3 211.360855 65.1344466 113.97676 0.19 1752
1754 3 211.468605 64.7104935 113.96703 0.19 1753
1755 3 211.635193 64.3163845 113.880626 0.19 1754
1756 3 211.980957 63.830606 113.958533 0.19 1755
1757 3 212.392036 63.3569472 113.9944 0.19 1756
1758 3 210.302994 69.6458995 113.34719 0.487531 1744
1759 3 210.318719 70.0104058 113.455553 0.19 1758
1760 3 210.402199 70.3814504 113.536905 0.19 1759
1761 3 210.65891 70.7275786 113.645891 0.19 1760
1762 3 210.940046 71.0290111 113.841303 0.19 1761
1763 3 211.136437 71.3465119 113.971055 0.19 1762
1764 3 211.463299 71.5938487 114.139292 0.19 1763
1765 3 211.853476 71.7764181 114.166596 0.19 1764
1766 3 212.24873 71.9886702 114.354217 0.19 1765
1767 3 160.862216 72.023046 84.2873629 0.19 -1
1768 3 160.915145 72.5298797 84.1795127 0.19 1767
1769 3 160.971231 72.9536763 84.2875455 0.19 1768
1770 3 161.046744 73.3945391 84.3499904 0.19 1769
1771 3 161.173051 73.8361991 84.4065921 0.19 1770
1772 3 161.433151 74.2632734 84.4913618 0.19 1771
1773 3 161.619618 74.6599661 84.6252809 0.325767 1772
1774 3 161.87835 74.9663092 84.919224 0.19 1773
1775 3 162.005519 75.1797137 85.2562253 0.19 1774
1776 3 162.091365 75.1923369 85.6039072 0.19 1775
1777 3 162.224379 75.1522201 85.9629694 0.19 1776
1778 3 162.11981 75.1629245 86.3046512 0.19 1777
1779 3 162.10005 75.359745 86.6633254 0.19 1778
1780 3 162.108717 75.6183605 87.027495 0.19 1779
1781 3 157.461156 67.6740409 88.7752168 0.19 -1
1782 3 157.340983 67.894583 89.1391041 0.19 1781
1783 3 157.050931 68.0146686 89.4821512 0.19 1782
1784 3 156.72013 68.2453994 89.8280211 0.19 1783
1785 3 156.368666 68.464136 90.1711449 0.19 1784
1786 3 155.990684 68.5340431 90.5034981 0.19 1785
1787 3 154.039996 58.152184 88.3297016 0.19 -1
1788 3 154.024326 58.0530862 88.6651667 0.19 1787
1789 3 153.993016 57.9483777 88.9988238 0.19 1788
1790 3 153.914153 57.8256278 89.3266288 0.19 1789
1791 3 153.708167 57.6540089 89.6384715 0.19 1790
1792 3 153.583052 57.3166198 89.9357903 0.19 1791
