# Supplementary material for: Communication from Learned to Innate Olfactory Processing Centers Is Required for Memory Retrieval in Drosophila
Source: Neuron. 2018 Nov 7;100(3):651–668.e8. doi: 10.1016/j.neuron.2018.08.037 (PMC6226615; doi:10.1016/j.neuron.2018.08.037)
Supplement: Data S1. SWC Files Containing the EM and Light Microscopy Reconstructions of the Different Neurons Used in This Study [file mmc5.zip › Light_PD2b1_cell1_JRC_SS04956-20151125_20_B3-Aligned63xScale_c0.swc]

# SWC format file
# based on specifications at http://research.mssm.edu/cnic/swc.html
# Created by nat::write.neuron.swc
# PointNo Label X Y Z Radius Parent 
1 1 171.388775 33.1917891 83.0686399 0.19 -1
2 0 171.394701 33.1865326 83.4000732 0.19 1
3 0 171.410113 33.2645099 83.7426666 0.19 2
4 0 171.488935 33.1932574 84.0718386 0.19 3
5 0 171.712385 32.9918515 84.3958387 0.19 4
6 0 171.798555 32.8813928 84.7213072 0.19 5
7 0 171.836576 32.8420395 85.0524248 0.19 6
8 0 171.867257 32.9258414 85.3988224 0.19 7
9 0 171.958349 32.9096498 85.7376655 0.19 8
10 0 172.203375 32.8705668 86.0859491 0.19 9
11 0 172.378621 32.7963205 86.4249708 0.19 10
12 0 172.662981 32.7083072 86.7713198 0.19 11
13 0 172.873233 32.5473361 87.1030484 0.19 12
14 0 173.224924 32.2508648 87.4286877 0.19 13
15 0 173.665921 32.253187 87.8012893 0.19 14
16 0 174.083723 32.2889838 88.1774708 0.19 15
17 0 174.435548 32.4286005 88.5632099 0.19 16
18 0 174.642016 32.4499374 88.9223682 0.19 17
19 0 174.924324 32.4826881 89.2899447 0.19 18
20 0 175.110013 32.6009888 89.6619531 0.19 19
21 0 174.958113 32.569454 89.9860109 0.19 20
22 0 175.374123 32.7715616 90.3900184 0.19 21
23 0 175.77871 32.8228782 90.7730912 0.19 22
24 0 176.126941 32.824473 91.1450989 0.19 23
25 0 176.320941 32.8303451 91.5050256 0.19 24
26 0 176.579034 32.9659797 91.8889436 0.19 25
27 0 176.737504 33.0242512 92.2537152 0.19 26
28 0 176.980663 33.1853749 92.6405364 0.19 27
29 0 177.131051 33.2705657 93.0086035 0.19 28
30 0 177.366545 33.4886438 93.4030168 0.19 29
31 0 177.50309 33.7198629 93.7905667 0.19 30
32 0 177.720808 33.9191021 94.1801883 0.19 31
33 0 177.816258 33.9481716 94.5339298 0.19 32
34 0 177.912873 33.9611995 94.8841454 0.19 33
35 0 178.13488 34.0961738 95.2608661 0.19 34
36 0 178.283952 34.1520253 95.6151553 0.19 35
37 0 178.536619 34.3100408 95.9829713 0.19 36
38 0 178.724189 34.3919321 96.3086001 0.19 37
39 0 179.061262 34.6050208 96.6014967 0.19 38
40 0 179.462682 34.8254859 96.7338442 0.19 39
41 0 179.872768 35.2171045 96.7901743 0.19 40
42 0 180.217757 35.5773657 97.039211 0.19 41
43 0 180.414521 35.923059 97.3141086 0.19 42
44 0 180.692941 36.3180978 97.520272 0.19 43
45 0 180.870283 36.6835044 97.7666051 0.19 44
46 0 181.155345 37.1011405 97.9321154 0.19 45
47 0 181.36886 37.5108083 98.0885872 0.19 46
48 0 181.722537 37.9092569 98.3404115 0.19 47
49 0 182.134085 38.3414086 98.5361458 0.19 48
50 0 182.544408 38.75374 98.7850033 0.19 49
51 0 182.924731 39.1983222 98.9410454 0.19 50
52 0 183.180382 39.6265302 99.081307 0.19 51
53 0 183.559083 40.0475538 99.3003664 0.19 52
54 0 183.998269 40.5161445 99.4312055 0.19 53
55 0 184.459393 41.0014191 99.5328382 0.19 54
56 0 184.924611 41.486065 99.6381773 0.19 55
57 0 185.379258 41.9495432 99.7867379 0.19 56
58 0 185.79824 42.3481253 100.06358 0.19 57
59 0 186.161024 42.7032767 100.377084 0.19 58
60 0 186.392264 42.9912188 100.677578 0.19 59
61 0 186.75189 43.2041231 100.927885 0.19 60
62 0 187.169958 43.5994185 101.056105 0.19 61
63 0 187.590576 44.0604775 101.138062 0.19 62
64 0 187.96244 44.5357353 101.204755 0.19 63
65 0 188.187649 44.987467 101.273384 0.19 64
66 0 188.484197 45.4400625 101.382197 0.19 65
67 0 188.681599 45.8334913 101.591362 0.19 66
68 0 189.007205 46.2601826 101.783455 0.19 67
69 0 189.357721 46.7582972 101.810024 0.19 68
70 0 189.587642 47.1885623 101.945756 0.19 69
71 0 189.95641 47.6772354 102.004454 0.19 70
72 0 190.374349 48.2005981 101.999337 0.19 71
73 0 190.804723 48.7709507 101.879127 0.19 72
74 0 191.191656 49.3282598 101.766902 0.19 73
75 0 191.438642 49.8038119 101.791636 0.19 74
76 0 191.825091 50.367221 101.657382 0.19 75
77 0 192.256746 50.9581274 101.468976 0.19 76
78 0 192.687364 51.5484194 101.274688 0.19 77
79 0 193.072354 52.1143779 101.115056 0.19 78
80 0 193.324365 52.6135217 101.063442 0.19 79
81 0 193.692818 53.1242438 101.033731 0.19 80
82 0 194.11455 53.6677954 100.934058 0.19 81
83 0 194.543509 54.1885931 100.892551 0.19 82
84 0 194.983461 54.7264528 100.799919 0.19 83
85 0 195.411904 55.2307933 100.786861 0.19 84
86 0 195.837503 55.7337234 100.767223 0.19 85
87 0 196.268895 56.2691452 100.644747 0.19 86
88 0 196.682244 56.8000189 100.513157 0.19 87
89 0 197.037317 57.2925169 100.457494 0.19 88
90 0 197.280374 57.7870703 100.338371 0.19 89
91 0 197.608764 58.2660032 100.290137 0.19 90
92 0 197.944028 58.7621002 100.178138 0.19 91
93 0 198.174427 59.228963 100.1062 0.19 92
94 0 198.527605 59.7311913 99.9523502 0.19 93
95 0 198.911072 60.2365876 99.7796942 0.19 94
96 0 199.263857 60.7240867 99.6359989 0.19 95
97 0 199.495257 61.1622715 99.6020798 0.19 96
98 0 199.834751 61.5961262 99.5950797 0.19 97
99 0 200.226181 62.0442783 99.5165928 0.19 98
100 0 200.619806 62.4482713 99.5166293 0.19 99
101 0 201.016293 62.8071271 99.5054336 0.19 100
102 0 201.420458 63.0786991 99.3810887 0.19 101
103 0 201.797888 63.426108 99.3037826 0.19 102
104 0 202.135426 63.8010117 99.1075029 0.19 103
105 0 202.33054 64.091974 98.8390662 0.19 104
106 0 202.526936 64.4958559 98.5630313 0.19 105
107 0 202.867899 64.9403463 98.2929484 0.19 106
108 0 203.249562 65.386172 98.0180585 0.19 107
109 0 203.606473 65.7974235 97.7307848 0.19 108
110 0 203.845598 66.1045504 97.4195715 0.19 109
111 0 204.146288 66.5167976 97.1244658 0.19 110
112 0 204.354587 66.9641191 96.8359041 0.19 111
113 0 204.616203 67.4174692 96.5861896 0.19 112
114 0 204.733158 67.8459093 96.4244906 0.19 113
115 0 204.821745 68.302018 96.1569302 0.19 114
116 0 204.905414 68.7628766 95.8465538 0.19 115
117 0 205.001958 69.2081191 95.5174977 0.19 116
118 0 205.141138 69.5994414 95.1785002 0.19 117
119 0 205.394851 69.8421887 94.8311764 0.19 118
120 0 205.547588 70.0620754 94.4748477 0.19 119
121 0 205.682212 70.3679615 94.1222406 0.19 120
122 0 205.862568 70.5737385 93.7649188 0.19 121
123 0 206.198817 70.7712756 93.4141912 0.19 122
124 0 206.551611 71.0338419 93.068067 0.19 123
125 0 206.794339 71.1157509 92.7062154 0.19 124
126 0 207.097649 71.3618926 92.3578643 0.19 125
127 0 207.283256 71.5064067 91.9992479 0.19 126
128 0 207.462546 71.5726919 91.6367397 0.19 127
129 0 207.332879 71.4945102 91.2530419 0.19 128
130 0 207.099308 71.4657494 90.8685398 0.19 129
131 0 206.863753 71.3469331 90.4784105 0.19 130
132 0 206.729008 71.2928236 90.0977661 0.19 131
133 3 206.489685 71.1277192 89.7049816 0.19 132
134 0 206.947322 71.2348703 89.4895326 0.19 133
135 0 207.381578 71.315179 89.3940349 0.19 134
136 0 207.815426 71.4360902 89.3015515 0.19 135
137 0 208.271037 71.3216713 89.0724307 0.19 136
138 0 208.725143 71.107736 88.8375607 0.19 137
139 0 209.154533 70.8307652 88.7204211 0.19 138
140 0 209.581638 70.585378 88.6124794 0.19 139
141 0 210.027135 70.497144 88.4168032 0.19 140
142 0 210.461489 70.3462891 88.2673986 0.19 141
143 0 210.914549 70.3534473 88.0274232 0.19 142
144 0 211.367161 70.3957125 87.7848873 0.19 143
145 0 211.80268 70.3865672 87.6219415 0.19 144
146 0 212.253327 70.3073436 87.3579648 0.19 145
147 0 212.705675 70.3334284 87.0845244 0.19 146
148 0 213.149462 70.3652045 86.8488184 0.19 147
149 0 213.569517 70.3104372 86.7326017 0.19 148
150 0 213.987734 70.1078219 86.6018015 0.19 149
151 0 214.425637 69.9293119 86.3437383 0.19 150
152 0 214.868549 69.855686 86.0518477 0.19 151
153 0 215.308926 69.6931152 85.7486005 0.19 152
154 0 215.742076 69.5407971 85.4782138 0.19 153
155 0 216.159639 69.5088991 85.3163763 0.19 154
156 0 216.586398 69.5612213 85.0863048 0.19 155
157 0 217.009914 69.6326375 84.8668941 0.19 156
158 0 217.418561 69.6776471 84.7447919 0.19 157
159 0 217.831222 69.7377392 84.582519 0.19 158
160 0 218.229657 69.7565163 84.5218577 0.19 159
161 0 218.624087 69.7496284 84.4866954 0.19 160
162 0 219.020497 69.7074239 84.4268901 0.19 161
163 0 219.426803 69.5853674 84.2679477 0.19 162
164 0 219.823811 69.5233631 84.1923834 0.19 163
165 0 220.221179 69.4568791 84.1098861 0.19 164
166 0 220.628395 69.3173471 83.9236248 0.19 165
167 0 221.030178 69.2258384 83.7880952 0.19 166
168 0 221.440787 69.0883501 83.5536112 0.19 167
169 0 221.849629 69.0265812 83.3255398 0.19 168
170 0 222.248123 68.8600744 83.17347 0.19 169
171 0 222.645449 68.7950544 82.9718139 0.19 170
172 0 223.02279 68.6461953 82.8155738 0.19 171
173 0 223.3662 68.6362915 82.5752785 0.19 172
174 0 223.603621 68.6330538 82.3062201 0.19 173
175 0 223.947014 68.5156566 82.047857 0.19 174
176 0 224.323603 68.4182295 81.8761646 0.19 175
177 0 224.721735 68.2366026 81.6052172 0.19 176
178 0 225.122697 68.0386384 81.2982458 0.19 177
179 0 225.510591 67.8745317 80.9816454 0.19 178
180 0 225.856004 67.8271459 80.671587 0.19 179
181 0 226.09471 67.7178485 80.3497832 0.19 180
182 0 226.438989 67.692237 80.0397397 0.19 181
183 0 226.82564 67.591649 79.7225279 0.19 182
184 0 227.225982 67.5578571 79.412745 0.19 183
185 0 227.634502 67.4211229 79.0916917 0.19 184
186 0 228.04484 67.2847634 78.7703551 0.19 185
187 0 228.451817 67.2519619 78.4597753 0.19 186
188 0 228.858376 67.1508611 78.1411885 0.19 187
189 0 229.256165 67.118379 77.8293426 0.19 188
190 0 229.640914 66.9812316 77.5050309 0.19 189
191 0 229.983611 66.8390203 77.1786239 0.19 190
192 0 230.213416 66.7866506 76.8594204 0.19 191
193 0 230.553238 66.6450694 76.5318101 0.19 192
194 0 230.93107 66.510428 76.2048625 0.19 193
195 0 231.313276 66.486861 75.8897905 0.19 194
196 0 231.686822 66.4083161 75.5682404 0.19 195
197 0 232.015705 66.436199 75.2593627 0.19 196
198 0 232.236168 66.4570433 74.9527355 0.19 197
199 0 232.568884 66.3671954 74.6468768 0.19 198
200 0 232.939827 66.319272 74.3795107 0.19 199
201 0 233.331453 66.1263585 74.1831987 0.19 200
202 0 233.727877 65.9637418 73.9013369 0.19 201
203 0 234.120407 65.9175595 73.5996903 0.19 202
204 0 234.515604 65.8065449 73.2790287 0.19 203
205 0 234.906038 65.7736432 72.9693698 0.19 204
206 0 235.299223 65.6551012 72.6652682 0.19 205
207 0 235.688456 65.5927831 72.4166529 0.19 206
208 0 236.082854 65.3981236 72.2810851 0.19 207
209 0 236.473431 65.2608819 72.1708095 0.19 208
210 0 236.866669 65.0381691 71.9731232 0.19 209
211 0 237.260029 64.7792177 71.848951 0.19 210
212 0 237.646848 64.6205831 71.7244899 0.19 211
213 0 238.03254 64.4028951 71.4737194 0.19 212
214 0 238.410674 64.191428 71.2079886 0.19 213
215 0 238.769087 64.0643694 71.0260249 0.19 214
216 0 239.087615 63.8984785 70.7457398 0.19 215
217 0 239.297227 63.8239768 70.4532204 0.19 216
218 0 239.613559 63.6519808 70.1676414 0.19 217
219 0 239.967114 63.5139306 69.9716943 0.19 218
220 0 240.335046 63.2779063 69.6695466 0.19 219
221 0 240.701899 63.0174602 69.3286749 0.19 220
222 0 241.053334 62.788891 68.9793724 0.19 221
223 0 241.361383 62.6874248 68.6449895 0.19 222
224 0 241.567711 62.5162125 68.3039877 0.19 223
225 0 241.874494 62.4241655 67.9884247 0.19 224
226 0 242.222648 62.2271212 67.6951447 0.19 225
227 0 242.585521 62.0663324 67.5047195 0.19 226
228 0 242.953756 61.7925116 67.2268486 0.19 227
229 0 243.322625 61.4747946 66.9577914 0.19 228
230 0 243.68974 61.1443465 66.8029643 0.19 229
231 0 244.046012 60.9246544 66.6726012 0.19 230
232 0 244.377037 60.6100508 66.4364297 0.19 231
233 0 244.645416 60.242456 66.2335304 0.19 232
234 0 244.746599 59.9152145 65.9279652 0.19 233
235 0 244.786043 59.6514634 65.5907679 0.19 234
236 0 244.808153 59.5427593 65.2616925 0.19 235
237 0 244.841282 59.3834201 64.9195378 0.19 236
238 0 244.924878 59.374302 64.5988862 0.19 237
239 2 245.149333 59.4118426 64.2862773 0.19 238
240 2 245.522629 59.2440412 64.352218 0.19 239
241 2 245.892201 59.0127645 64.1770794 0.19 240
242 2 246.263066 58.86064 63.9607083 0.19 241
243 2 246.637974 58.5484433 63.7896303 0.19 242
244 2 247.021739 58.2344435 63.5629254 0.19 243
245 2 247.431593 57.9797185 63.4286271 0.19 244
246 2 247.903212 57.5376702 63.2510375 0.19 245
247 2 248.539305 56.9413402 62.9249838 0.19 246
248 2 249.614125 56.0760218 62.199038 0.19 247
249 2 248.536376 56.4860005 62.2188907 0.19 248
250 2 247.901397 56.8080721 62.1841174 0.19 249
251 2 247.442178 56.8832889 61.9864488 0.19 250
252 2 247.07717 56.6799139 61.7299953 0.19 251
253 2 246.825688 56.360762 61.5332964 0.19 252
254 2 246.819561 56.0757081 61.2739899 0.19 253
255 2 247.061981 55.9165049 61.0655047 0.19 254
256 2 247.426388 56.1035026 61.0710162 0.19 255
257 2 247.891053 56.3514358 61.2228076 0.19 256
258 2 248.53428 56.4375592 61.598552 0.19 257
259 2 249.614125 56.0760218 62.199038 0.19 258
260 2 249.527723 56.1826697 61.5150197 0.19 259
261 2 249.731789 56.0756571 61.0447511 0.19 260
262 2 250.049983 56.0225863 60.6900167 0.19 261
263 2 250.412232 55.8670449 60.3923632 0.19 262
264 2 250.792815 55.8222155 60.2258884 0.19 263
265 2 251.182839 55.8431813 60.0234679 0.19 264
266 2 251.575913 55.8430965 59.8780411 0.19 265
267 2 251.973268 55.8204292 59.6430912 0.19 266
268 2 252.373133 55.6422487 59.3785646 0.19 267
269 2 252.77355 55.4920947 59.1912834 0.19 268
270 2 253.179467 55.2156877 58.8932369 0.19 269
271 2 253.589785 54.8973169 58.5582608 0.19 270
272 2 253.992956 54.8258792 58.4267019 0.19 271
273 2 254.40095 54.6782764 58.1631709 0.19 272
274 2 254.804686 54.6663937 57.8756621 0.19 273
275 2 255.194187 54.6596401 57.5713887 0.19 274
276 2 255.54482 54.5318786 57.2408783 0.19 275
277 2 255.782671 54.5122036 56.9252584 0.19 276
278 2 256.133757 54.4679382 56.6047899 0.19 277
279 2 256.533366 54.2343833 56.2541923 0.19 278
280 2 256.952891 53.9340325 55.8941702 0.19 279
281 2 257.380687 53.623428 55.535258 0.19 280
282 2 257.810851 53.3500486 55.1882213 0.19 281
283 2 258.237587 53.1999245 54.8746629 0.19 282
284 2 258.668282 52.9028226 54.5741999 0.19 283
285 2 259.097713 52.5221523 54.3534362 0.19 284
286 2 259.53082 52.1503338 54.0617867 0.19 285
287 2 259.689369 52.1065001 53.7445794 0.19 286
288 2 259.99458 51.9073997 53.4059339 0.19 287
289 2 260.315456 51.7178146 53.0698362 0.19 288
290 2 260.537908 51.7129769 52.7608797 0.19 289
291 2 260.873185 51.7802588 52.4649431 0.19 290
292 2 261.244771 51.8710645 52.1741936 0.19 291
293 2 261.651417 51.5280673 51.8202946 0.19 292
294 2 262.033519 51.2091112 51.4708456 0.19 293
295 2 262.344596 50.963814 51.1311041 0.19 294
296 2 262.469315 50.9160567 50.8141434 0.19 295
297 2 262.524273 50.9183363 50.4966085 0.19 296
298 2 262.556144 50.8744987 50.1549382 0.19 297
299 2 262.588545 50.6430187 49.7415929 0.19 298
300 2 262.623191 50.3777992 49.207036 0.19 299
301 2 263.024444 50.429641 48.9908474 0.19 300
302 2 263.426638 50.4305859 48.8411573 0.19 301
303 2 263.841702 50.3678512 48.594623 0.19 302
304 2 264.288234 50.0734786 48.2829342 0.19 303
305 2 264.796126 49.6329281 47.9410855 0.19 304
306 2 265.482693 48.5838372 47.2114312 0.19 305
307 2 266.596411 48.4492349 46.8541697 0.19 306
308 2 267.258183 48.4222843 46.7171521 0.19 307
309 2 267.748364 48.4474143 46.6372263 0.19 308
310 2 268.173602 48.5224521 46.5105541 0.19 309
311 2 268.571735 48.6143622 46.4767288 0.19 310
312 2 268.957595 48.7860498 46.4767635 0.19 311
313 2 269.34945 48.6876012 46.4115002 0.19 312
314 2 269.739583 48.680814 46.2625923 0.19 313
315 2 270.129868 48.6458403 46.1436847 0.19 314
316 2 270.520773 48.4334738 46.1969212 0.19 315
317 2 270.908648 48.3726958 46.2342328 0.19 316
318 2 271.295845 48.369077 46.2657922 0.19 317
319 2 271.683244 48.3848183 46.2956325 0.19 318
320 2 272.083073 47.9265139 46.2473432 0.19 319
321 2 272.875294 47.5844038 45.9382373 0.19 320
322 2 273.234522 47.662977 45.6655199 0.19 321
323 2 273.5598 47.7041191 45.3802411 0.19 322
324 2 273.772808 48.1307967 45.1339079 0.19 323
325 2 274.091369 48.793687 44.8885473 0.19 324
326 2 274.447606 49.7385085 44.5783441 0.19 325
327 2 274.824218 49.162445 44.2999541 0.19 326
328 2 275.163406 48.8944453 44.156011 0.19 327
329 2 275.407321 49.1362314 44.0559111 0.19 328
330 2 275.405096 49.4981051 44.0727846 0.19 329
331 2 275.158535 49.8340416 44.1424097 0.19 330
332 2 274.819089 50.010902 44.2815407 0.19 331
333 2 274.447606 49.7385085 44.5783441 0.19 332
334 2 274.058774 50.8919907 44.147278 0.19 333
335 2 273.676628 50.943637 43.8375337 0.19 334
336 2 273.680098 51.0467084 43.5598233 0.19 335
337 2 273.677105 51.1613341 43.284137 0.19 336
338 2 273.653478 51.3092714 43.0128327 0.19 337
339 2 273.573941 51.544924 42.7517321 0.19 338
340 2 273.743235 51.537035 42.4660845 0.19 339
341 2 273.920688 51.6541939 42.1954297 0.19 340
342 2 274.270426 51.9178153 41.9435787 0.19 341
343 2 274.736336 52.4512919 41.7008803 0.19 342
344 2 275.380124 53.1266705 41.3830804 0.19 343
345 2 274.879977 53.2404477 41.0840588 0.19 344
346 2 274.647137 53.4489113 40.8158146 0.19 345
347 2 274.429632 53.8557479 40.5785146 0.19 346
348 2 274.383293 54.2840307 40.3499659 0.19 347
349 2 274.441592 54.532004 40.0837414 0.19 348
350 2 274.640477 54.7382653 39.7788269 0.19 349
351 2 274.764047 54.9529821 39.3626062 0.19 350
352 2 275.035687 55.0935201 39.1191451 0.19 351
353 2 275.163885 55.2175921 38.8640922 0.19 352
354 2 275.253001 55.3373889 38.6060024 0.19 353
355 2 275.36792 55.4603129 38.3499588 0.19 354
356 2 275.599158 55.5964413 38.1027712 0.19 355
357 2 275.763035 55.7247797 37.8500515 0.19 356
358 2 275.999121 55.8607907 37.6022417 0.19 357
359 2 276.129274 55.9848826 37.3461765 0.19 358
360 2 276.259552 56.1086909 37.0896801 0.19 359
361 2 276.495989 56.243186 36.8399227 0.19 360
362 2 276.661824 56.3696256 36.5845133 0.19 361
363 2 276.899282 56.5025157 36.3328864 0.19 362
364 2 277.0341 56.6244456 36.073779 0.19 363
365 2 277.17824 56.7466971 35.8144175 0.19 364
366 2 277.452952 56.8805876 35.5617211 0.19 365
367 2 277.723139 57.0135667 35.3073229 0.19 366
368 2 277.850468 57.1356715 35.0443367 0.19 367
369 2 277.94146 57.2617049 34.7797176 0.19 368
370 2 278.066501 57.4106103 34.5192564 0.19 369
371 2 278.330521 57.624453 34.2734299 0.19 370
372 2 278.59226 57.979714 34.0497498 0.19 371
373 2 278.703323 58.1781806 33.7942633 0.19 372
374 2 278.756535 58.3158534 33.5261897 0.19 373
375 2 278.787234 58.4274334 33.2524246 0.19 374
376 2 278.808798 58.521706 32.9748506 0.19 375
377 2 278.826084 58.5904282 32.6921982 0.19 376
378 2 278.840536 58.6000751 32.3987774 0.19 377
379 2 278.850996 58.4581001 32.0785257 0.19 378
380 2 278.862454 58.4383944 31.7783307 0.19 379
381 2 274.160054 54.7505323 39.1824584 0.19 351
382 2 273.73517 54.4367107 38.8863898 0.19 381
383 2 273.434402 54.1616644 38.5630027 0.19 382
384 2 273.328222 54.1177658 38.2749652 0.19 383
385 2 273.287419 54.1515201 37.9988607 0.19 384
386 2 275.763081 52.9782067 41.544759 0.19 344
387 2 276.154305 52.7433398 41.5689377 0.19 386
388 2 276.55007 52.6656041 41.5345606 0.19 387
389 2 276.93665 52.5227004 41.6487954 0.19 388
390 2 277.324358 52.2365683 41.7287414 0.19 389
391 2 277.707403 52.0020612 41.9119777 0.19 390
392 2 278.090895 51.6496587 42.0849186 0.19 391
393 2 278.478167 51.4079509 42.2068463 0.19 392
394 2 278.862686 50.998617 42.3747437 0.19 393
395 2 273.255926 47.4588433 46.5404106 0.19 321
396 2 273.251989 47.3778071 46.8286063 0.19 395
397 2 273.646028 47.0036589 47.0210118 0.19 396
398 2 274.037373 46.7919768 47.1674356 0.19 397
399 2 274.426852 46.4961674 47.3881974 0.19 398
400 2 274.806303 46.353573 47.666466 0.19 399
401 2 275.166831 46.2672879 47.9657888 0.19 400
402 2 275.479481 46.1984708 48.2706113 0.19 401
403 2 275.666384 46.1274935 48.5709311 0.19 402
404 2 275.917074 46.0666776 48.877078 0.19 403
405 2 276.090956 46.0069158 49.1801345 0.19 404
406 2 276.365063 45.9735226 49.4927919 0.19 405
407 2 276.622053 45.9877075 49.8127004 0.19 406
408 2 276.726569 46.1203429 50.1449961 0.19 407
409 2 276.794886 46.1170111 50.4535436 0.19 408
410 2 276.899125 46.0657984 50.7562648 0.19 409
411 2 277.147454 46.0073224 51.0649844 0.19 410
412 2 276.896816 45.5595316 51.2858112 0.19 411
413 2 276.787847 45.2599384 51.5381719 0.19 412
414 2 276.715797 44.902648 51.7830023 0.19 413
415 2 276.604747 44.6968253 52.0513265 0.19 414
416 2 276.349142 44.5320177 52.3200272 0.19 415
417 2 277.540486 46.0181809 51.2812616 0.19 411
418 2 277.933735 46.1047036 51.3995241 0.19 417
419 2 278.322438 46.3259523 51.5148878 0.19 418
420 2 278.703322 46.4029021 51.6410274 0.19 419
421 2 279.057062 46.3849672 51.8807172 0.19 420
422 2 279.341953 46.3256561 52.1602608 0.19 421
423 2 279.447738 46.2399918 52.4464442 0.19 422
424 2 279.486066 46.1438605 52.735213 0.19 423
425 2 279.501725 46.0435195 53.0248964 0.19 424
426 2 272.859092 47.2620627 47.0906746 0.19 396
427 2 273.232782 47.702405 47.4825901 0.19 426
428 2 273.351377 48.0020957 47.7527472 0.19 427
429 2 273.214224 48.1629067 47.9003873 0.19 428
430 2 273.091249 47.9793369 47.7347322 0.19 429
431 2 273.232782 47.702405 47.4825901 0.19 430
432 2 272.068552 48.9207966 46.1070437 0.19 319
433 2 272.460471 49.3833913 45.914861 0.19 432
434 2 272.867022 49.6161894 45.7072254 0.19 433
435 2 273.297729 49.7270968 45.5321989 0.19 434
436 2 273.792416 49.7889712 45.1858137 0.19 435
437 2 274.447606 49.7385085 44.5783441 0.19 436
438 2 274.41719 50.5665564 45.3022021 0.19 437
439 2 275.212991 49.5509552 45.4833017 0.19 438
440 2 275.22686 49.2739387 45.823821 0.19 439
441 2 275.258632 49.3933932 46.0155754 0.19 440
442 2 275.353055 49.6182292 45.8857868 0.19 441
443 2 275.212991 49.5509552 45.4833017 0.19 442
444 2 265.888763 48.0395015 46.2949476 0.19 306
445 2 265.875645 47.5590454 45.7318009 0.19 444
446 2 265.793919 47.1027034 45.3387346 0.19 445
447 2 265.541315 46.6325452 45.0840999 0.19 446
448 2 265.230459 46.1891148 44.8006294 0.19 447
449 2 264.913902 45.7641673 44.5809939 0.19 448
450 2 264.641186 45.436013 44.2868586 0.19 449
451 2 264.504769 45.3065336 43.994543 0.19 450
452 2 265.531865 50.0874296 47.0274934 0.19 306
453 2 265.70236 50.9840046 46.9669074 0.19 452
454 2 265.795169 51.6550056 46.8738154 0.19 453
455 2 265.913122 52.1957988 46.8724278 0.19 454
456 2 266.190349 52.6572326 46.8881446 0.19 455
457 2 266.534054 52.9874273 46.8396773 0.19 456
458 2 266.893625 53.40365 46.9437171 0.19 457
459 2 267.25691 53.8039142 47.2034913 0.19 458
460 2 267.623825 54.1602044 47.487958 0.19 459
461 2 267.998009 54.4047315 47.6903129 0.19 460
462 2 268.366856 54.7528423 47.9855091 0.19 461
463 2 268.73554 55.1308797 48.276607 0.19 462
464 2 269.109289 55.5001077 48.462606 0.19 463
465 2 269.487696 55.7188819 48.6254271 0.19 464
466 2 269.871622 56.0766435 48.6122517 0.19 465
467 2 270.2587 56.3213991 48.5932987 0.19 466
468 2 270.646306 56.667997 48.5211087 0.19 467
469 2 271.0329 56.8498669 48.5055287 0.19 468
470 2 271.413764 57.0175597 48.5020176 0.19 469
471 2 271.778029 57.3076285 48.4781238 0.19 470
472 2 272.109278 57.5009501 48.3064378 0.19 471
473 2 272.333159 57.6536438 48.0707466 0.19 472
474 2 272.661167 57.8113292 47.8190704 0.19 473
475 2 273.015161 57.9919839 47.5532377 0.19 474
476 2 273.342197 58.2352581 47.2601125 0.19 475
477 2 273.571067 58.1604113 46.8238879 0.19 476
478 2 273.521469 57.5397149 46.0584864 0.19 477
479 2 273.434238 58.8149927 45.7736518 0.19 478
480 2 273.264315 59.1988274 45.457641 0.19 479
481 2 273.209806 59.4865027 45.177822 0.19 480
482 2 273.199212 59.853742 44.9303207 0.19 481
483 2 273.210958 60.0690893 44.6676357 0.19 482
484 2 273.238593 60.235959 44.4016122 0.19 483
485 2 273.291073 60.4096586 44.1399108 0.19 484
486 2 273.401619 60.6522713 43.8937023 0.19 485
487 2 273.66091 61.0938823 43.6885961 0.19 486
488 2 273.736733 60.9220811 43.3419282 0.19 487
489 2 273.862968 60.952064 42.9945682 0.19 488
490 2 274.144704 61.1014196 42.5692675 0.19 489
491 2 274.582405 61.3702866 42.0666299 0.19 490
492 2 275.402012 62.6508812 41.7402106 0.19 491
493 2 275.332288 62.7096914 41.4249004 0.19 492
494 2 275.169359 62.7118631 41.0605363 0.19 493
495 2 275.110947 63.0687687 40.6490638 0.19 494
496 2 275.127517 63.2043555 40.3926885 0.19 495
497 2 275.135202 63.3619071 40.14495 0.19 496
498 2 275.115745 63.5858731 39.9229084 0.19 497
499 2 275.023494 63.9868093 39.7689891 0.19 498
500 2 274.74539 64.3697528 39.7245779 0.19 499
501 2 274.3976 64.6768279 39.7065254 0.19 500
502 2 274.026539 64.7769246 39.6595799 0.19 501
503 2 273.64984 64.812247 39.5679476 0.19 502
504 2 273.279849 64.8614205 39.3719647 0.19 503
505 2 272.91721 64.9242649 39.0710575 0.19 504
506 2 272.554298 64.9845057 38.7683565 0.19 505
507 2 272.190962 65.0420866 38.4636635 0.19 506
508 2 271.431196 65.5226898 38.1833828 0.19 507
509 2 271.06619 65.57336 37.8726381 0.19 508
510 2 270.718186 65.2554395 37.5769799 0.19 509
511 2 270.381765 65.0505785 37.3643409 0.19 510
512 2 270.112332 64.8160938 37.0684881 0.19 511
513 2 270.003655 64.7606165 36.7812427 0.19 512
514 2 269.923249 64.7242951 36.4866575 0.19 513
515 2 269.766577 64.5649765 36.1608106 0.19 514
516 2 269.742791 64.5710572 35.8703279 0.19 515
517 2 269.805298 64.6440649 35.5975841 0.19 516
518 2 269.993856 64.7519905 35.3428939 0.19 517
519 2 270.07972 64.8305628 35.0722608 0.19 518
520 2 270.126475 64.8537731 34.7890171 0.19 519
521 2 270.159182 64.740186 34.4844741 0.19 520
522 2 270.184292 64.7575283 34.1971461 0.19 521
523 2 270.206419 64.818568 33.9151789 0.19 522
524 2 270.651915 65.3335117 38.0772717 0.19 509
525 2 270.239094 65.0169621 38.2596564 0.19 524
526 2 269.826703 64.9573148 38.4475254 0.19 525
527 2 269.4231 64.7783462 38.5350093 0.19 526
528 2 269.015058 64.3613497 38.6544405 0.19 527
529 2 271.640047 65.2185364 38.9033051 0.19 507
530 2 271.376345 65.4145125 39.2591918 0.19 529
531 2 271.167252 65.4552006 39.5517954 0.19 530
532 2 271.218813 65.5428434 39.8451535 0.19 531
533 2 271.218949 65.8198314 40.1253809 0.19 532
534 2 271.198524 66.1927939 40.3363804 0.19 533
535 2 271.142071 66.5574753 40.6214248 0.19 534
536 2 271.023802 66.9121978 40.9300211 0.19 535
537 2 271.14395 67.2937397 41.270097 0.19 536
538 2 271.274608 66.8032509 41.3037287 0.19 537
539 2 271.556151 66.4025774 41.1677666 0.19 538
540 2 271.851774 66.0087585 41.0278275 0.19 539
541 2 272.063689 65.6560505 40.7763909 0.19 540
542 2 272.373308 65.3573715 40.4976379 0.19 541
543 2 272.67028 65.1338245 40.2127941 0.19 542
544 2 272.831009 65.0826938 39.9367493 0.19 543
545 2 272.989962 65.0423806 39.6599736 0.19 544
546 2 273.279849 64.8614205 39.3719647 0.19 545
547 2 271.115537 67.5844005 41.5964355 0.19 537
548 2 271.089126 67.8024988 41.9130987 0.19 547
549 2 271.06808 67.8069862 42.2002195 0.19 548
550 2 271.056031 67.7125863 42.4739268 0.19 549
551 2 271.065555 67.5350655 42.7365417 0.19 550
552 2 271.130698 67.2072578 42.978996 0.19 551
553 2 271.336311 66.9807381 43.2391032 0.19 552
554 2 271.523764 66.7003791 43.4740391 0.19 553
555 2 271.904196 66.1981124 43.6469002 0.19 554
556 2 272.488742 65.5138206 43.6954186 0.19 555
557 2 272.846512 65.5457006 43.4343364 0.19 556
558 2 273.149464 65.4568063 43.1529595 0.19 557
559 2 273.282172 65.4771736 42.8772503 0.19 558
560 2 273.353363 65.5128569 42.6006058 0.19 559
561 2 273.410054 65.4853567 42.3151441 0.19 560
562 2 273.484817 65.2527872 42.0037242 0.19 561
563 2 273.623169 64.9415785 41.6902939 0.19 562
564 2 273.933828 64.6019378 41.3965624 0.19 563
565 2 274.308296 64.2165489 41.1321434 0.19 564
566 2 274.701321 63.7237253 40.9358022 0.19 565
567 2 275.110947 63.0687687 40.6490638 0.19 566
568 2 272.844885 65.3831171 44.1233753 0.19 556
569 2 273.214345 65.3118087 44.4056036 0.19 568
570 2 273.597919 65.3104556 44.5221556 0.19 569
571 2 273.988159 65.3443302 44.5603955 0.19 570
572 2 274.384217 65.4142942 44.529941 0.19 571
573 2 274.769774 65.4399226 44.6439376 0.19 572
574 2 275.160228 65.5328318 44.7163302 0.19 573
575 2 275.553878 65.7550921 44.7915735 0.19 574
576 2 275.957806 65.8363989 44.8515597 0.19 575
577 2 276.383216 65.8313557 44.9296836 0.19 576
578 2 276.862624 65.7086484 45.0777335 0.19 577
579 2 277.501162 65.4404894 45.144792 0.19 578
580 2 277.525793 65.0994484 44.8064401 0.19 579
581 2 276.800329 63.4097098 43.940111 0.19 580
582 2 276.695073 64.032859 43.7417819 0.19 581
583 2 276.478237 64.2149477 43.4777606 0.19 582
584 2 276.304917 64.0497792 43.1811243 0.19 583
585 2 276.366223 63.7571219 42.9193538 0.19 584
586 2 276.303533 63.3700347 42.7403395 0.19 585
587 2 276.048232 62.9769315 42.5340076 0.19 586
588 2 275.731786 62.6966138 42.192106 0.19 587
589 2 275.402012 62.6508812 41.7402106 0.19 588
590 2 274.763173 63.1178992 42.049366 0.19 589
591 2 274.302767 63.2729623 42.3168043 0.19 590
592 2 273.979865 62.9455525 42.5034269 0.19 591
593 2 273.880367 62.4435119 42.6304033 0.19 592
594 2 273.922853 61.8615913 42.6287752 0.19 593
595 2 274.144704 61.1014196 42.5692675 0.19 594
596 2 274.776308 61.2131988 42.7311368 0.19 595
597 2 275.257477 61.3551123 42.9914073 0.19 596
598 2 275.699158 61.7446786 43.3125119 0.19 597
599 2 276.176741 62.3607058 43.6431054 0.19 598
600 2 276.800329 63.4097098 43.940111 0.19 599
601 2 275.680749 63.2502559 43.8549877 0.19 600
602 2 275.016356 63.0511425 43.7931661 0.19 601
603 2 274.533876 62.650364 43.7233947 0.19 602
604 2 274.137509 62.1610511 43.6768116 0.19 603
605 2 273.817442 61.6125486 43.709589 0.19 604
606 2 273.66091 61.0938823 43.6885961 0.19 605
607 2 276.03217 62.7003926 44.4376599 0.19 600
608 2 275.730446 62.2010039 44.7728269 0.19 607
609 2 275.605206 62.0094321 45.0805988 0.19 608
610 2 275.548688 62.0513148 45.3959487 0.19 609
611 2 275.528313 62.0093835 45.6891031 0.19 610
612 2 275.540526 61.9594927 45.9789393 0.19 611
613 2 275.613752 61.9690773 46.280284 0.19 612
614 2 275.837089 62.1638833 46.618481 0.19 613
615 2 276.223172 62.3579631 46.6972303 0.19 614
616 2 276.598705 62.7159796 46.8261372 0.19 615
617 2 276.964477 63.2219489 46.7603239 0.19 616
618 2 277.281448 63.7712095 46.6145035 0.19 617
619 2 277.461758 64.3044654 46.4243043 0.19 618
620 2 277.678356 64.7714278 46.2080456 0.19 619
621 2 277.742258 65.0340826 45.9326521 0.19 620
622 2 277.701785 65.2322474 45.5981051 0.19 621
623 2 277.501162 65.4404894 45.144792 0.19 622
624 2 275.527684 61.6085533 46.7847454 0.19 614
625 2 275.313003 61.1135735 46.9380188 0.19 624
626 2 274.984574 60.7733163 47.0251749 0.19 625
627 2 274.625443 60.3920156 46.8833725 0.19 626
628 2 274.249618 59.9761507 46.749637 0.19 627
629 2 273.877076 59.1387499 46.5186227 0.19 628
630 2 273.521469 57.5397149 46.0584864 0.19 629
631 2 272.821354 56.8086381 45.5346194 0.19 630
632 2 272.558889 56.2182448 45.290269 0.19 631
633 2 272.463186 55.6802052 45.1610175 0.19 632
634 2 272.431304 55.1545416 45.0966096 0.19 633
635 2 272.424081 54.6140849 45.1116007 0.19 634
636 2 272.438805 54.1174055 45.0200261 0.19 635
637 2 272.480993 53.6657348 44.8085145 0.19 636
638 2 272.571985 53.2095141 44.6241823 0.19 637
639 2 272.782982 52.6993074 44.6416102 0.19 638
640 2 272.936442 52.1857754 44.6459796 0.19 639
641 2 273.187754 51.7533255 44.4403789 0.19 640
642 2 273.377337 51.3394226 44.1482595 0.19 641
643 2 273.676628 50.943637 43.8375337 0.19 642
644 2 265.432095 49.0678117 46.5954255 0.19 306
645 2 265.338129 49.3044787 46.1706455 0.19 644
646 2 265.101328 49.451566 45.8033082 0.19 645
647 2 265.344887 49.5256571 45.5217189 0.19 646
648 2 265.442057 49.5749413 45.2308554 0.19 647
649 2 265.484857 49.57014 44.9301018 0.19 648
650 2 265.510453 49.4285316 44.6090221 0.19 649
651 2 265.523095 49.4260062 44.3074565 0.19 650
652 2 265.530719 49.4846889 44.0139021 0.19 651
653 2 265.536026 49.5880805 43.7245962 0.19 652
654 2 265.539318 49.7645706 43.4397227 0.19 653
655 2 265.538967 50.1159026 43.1637431 0.19 654
656 2 265.542213 50.4187953 42.8377502 0.19 655
657 2 265.546514 50.9000859 42.4244639 0.19 656
658 2 265.507741 51.1596988 42.1769585 0.19 657
659 2 265.422937 51.6010989 41.9693137 0.19 658
660 2 265.207688 52.0824268 41.8061331 0.19 659
661 2 265.031306 52.5330001 41.7624905 0.19 660
662 2 264.72415 52.8997982 41.7197121 0.19 661
663 2 264.372326 53.0802166 41.5864467 0.19 662
664 2 263.99929 53.2072999 41.5423178 0.19 663
665 2 263.618956 53.4393608 41.5688743 0.19 664
666 2 263.243051 53.5381595 41.641201 0.19 665
667 2 262.882178 53.6310808 41.8543661 0.19 666
668 2 262.573167 53.9120787 42.1524543 0.19 667
669 2 262.409864 54.2621676 42.4853321 0.19 668
670 2 262.758918 53.7394384 42.6145634 0.19 669
671 2 263.079529 53.2446028 42.6431292 0.19 670
672 2 263.298579 52.7562819 42.65608 0.19 671
673 2 263.627208 52.2819911 42.7401451 0.19 672
674 2 264.007824 51.8984181 42.7447576 0.19 673
675 2 264.423996 51.697345 42.7281351 0.19 674
676 2 264.905239 51.4543046 42.6533051 0.19 675
677 2 265.546514 50.9000859 42.4244639 0.19 676
678 2 262.123349 54.1814427 42.7661965 0.19 669
679 2 261.94905 54.1167362 43.0538435 0.19 678
680 2 261.725138 54.0780533 43.3449232 0.19 679
681 2 261.626457 54.1157358 43.6510954 0.19 680
682 2 261.566745 54.3410764 43.9869987 0.19 681
683 2 264.707911 49.725616 45.7277612 0.19 646
684 2 264.324237 49.8034218 45.5260702 0.19 683
685 2 263.946702 49.7024513 45.3056002 0.19 684
686 2 263.560186 49.7517235 45.2228684 0.19 685
687 2 263.188088 49.601041 44.8494538 0.19 686
688 2 262.962284 49.3654215 44.5081072 0.19 687
689 2 262.874298 49.3203068 44.1972904 0.19 688
690 2 262.830949 49.3473052 43.8977162 0.19 689
691 2 262.783677 49.401124 43.6018614 0.19 690
692 2 262.679892 49.4636483 43.3058783 0.19 691
693 2 262.796421 49.5356347 43.0168703 0.19 692
694 2 262.857677 49.6076546 42.7267281 0.19 693
695 2 262.714076 49.0175386 45.0871578 0.19 687
696 2 262.534282 48.5121719 45.0697429 0.19 695
697 2 262.450075 48.063269 44.8425194 0.19 696
698 2 262.352863 47.6339929 44.5356085 0.19 697
699 2 262.121667 47.2100256 44.2005104 0.19 698
700 2 265.621967 47.6275873 46.6997517 0.19 306
701 2 265.448034 46.9940902 46.4510071 0.19 700
702 2 265.152247 46.5596716 46.3031873 0.19 701
703 2 264.802514 46.3946624 46.1927476 0.19 702
704 2 264.432599 46.3508613 46.0240559 0.19 703
705 2 264.054392 46.3239882 45.9345376 0.19 704
706 2 262.030837 50.1849203 49.1717206 0.19 300
707 2 261.630843 49.8218334 49.1248105 0.19 706
708 2 261.396981 49.4141674 49.0930113 0.19 707
709 2 261.072414 49.0365342 49.1105323 0.19 708
710 2 260.705579 48.7988932 49.2655 0.19 709
711 2 261.647365 51.5201495 52.327627 0.19 292
712 2 262.040806 51.3959689 52.4038311 0.19 711
713 2 262.421648 51.3620554 52.4684521 0.19 712
714 2 262.775766 51.3704926 52.5742268 0.19 713
715 2 263.063913 51.4142534 52.8137711 0.19 714
716 2 263.190984 51.6246453 53.1177167 0.19 715
717 2 259.552022 51.7401562 54.3121524 0.19 286
718 2 259.585473 51.5140273 54.5906141 0.19 717
719 2 259.675913 51.3593513 54.8804756 0.19 718
720 2 259.925062 51.2355028 55.1768145 0.19 719
721 2 260.189193 51.1212695 55.4753382 0.19 720
722 2 260.341195 51.0033777 55.7723269 0.19 721
723 2 260.545583 50.8783206 56.0692338 0.19 722
724 2 260.617234 50.7213307 56.3594749 0.19 723
725 2 260.640795 50.4903222 56.6375987 0.19 724
726 2 260.652793 50.0695507 56.8862173 0.19 725
727 2 260.655854 49.6436142 57.1338012 0.19 726
728 2 260.644904 49.3946134 57.40825 0.19 727
729 2 260.62393 49.1919528 57.6895692 0.19 728
730 2 260.587272 48.9512301 57.9646787 0.19 729
731 2 260.513592 48.5498195 58.2141253 0.19 730
732 2 260.323962 48.1974898 58.4692779 0.19 731
733 2 260.232028 48.1757534 58.7773835 0.19 732
734 2 260.182573 48.0893511 59.0762238 0.19 733
735 2 260.143304 47.9721917 59.3705812 0.19 734
736 2 260.092156 47.8277742 59.6606203 0.19 735
737 2 259.995521 47.6324747 59.9419936 0.19 736
738 2 259.773553 47.3118241 60.2014243 0.19 737
739 2 259.615109 47.1838945 60.4928955 0.19 738
740 2 259.380853 47.2430998 60.8139312 0.19 739
741 2 259.277103 47.19363 61.1198548 0.19 740
742 2 259.217032 47.1076954 61.4210216 0.19 741
743 2 253.235789 55.0039745 58.2628382 0.19 271
744 2 252.917624 55.1109016 57.9676485 0.19 743
745 2 252.707952 55.21894 57.6724704 0.19 744
746 2 252.388622 55.3254488 57.3774229 0.19 745
747 2 252.032372 55.4312894 57.0824579 0.19 746
748 2 248.911197 55.9815065 62.86091 0.19 248
749 2 248.649047 55.6157154 63.21206 0.19 748
750 2 248.566437 55.1942889 63.3769075 0.19 749
751 2 248.586663 54.7773084 63.5963468 0.19 750
752 2 248.737965 54.5431086 63.8655893 0.19 751
753 2 248.794139 54.3779577 64.1531546 0.19 752
754 2 248.811158 54.2290406 64.4441358 0.19 753
755 2 248.805666 54.0606491 64.7263092 0.19 754
756 2 248.771365 53.8185621 64.9779594 0.19 755
757 2 248.672538 53.3750486 65.1459446 0.19 756
758 2 248.41839 52.8978069 65.1717798 0.19 757
759 2 248.141705 52.3985336 65.1583072 0.19 758
760 2 247.953558 51.8710781 65.1682663 0.19 759
761 2 247.679322 51.2935328 65.2911751 0.19 760
762 2 247.432306 50.7112677 65.4195399 0.19 761
763 2 247.352953 50.1735026 65.4492428 0.19 762
764 2 247.379376 49.6616067 65.4892518 0.19 763
765 2 247.557285 49.1838149 65.6596665 0.19 764
766 2 247.706094 48.9147629 65.9114173 0.19 765
767 2 247.971391 48.7136663 66.1890604 0.19 766
768 2 248.041606 48.3052918 65.8871444 0.19 767
769 2 247.827346 47.8834415 65.6821271 0.19 768
770 2 247.517784 47.4162255 65.7525262 0.19 769
771 2 247.203063 47.0895158 65.93751 0.19 770
772 2 246.967767 47.2355991 66.1900316 0.19 771
773 2 246.922001 47.6067989 66.3617405 0.19 772
774 2 246.99347 48.045091 66.5406393 0.19 773
775 2 247.229475 48.4594877 66.8234676 0.19 774
776 2 247.619127 49.1092507 66.5877704 0.19 775
777 2 247.971391 48.7136663 66.1890604 0.19 776
778 2 247.370623 48.5241391 67.1646834 0.19 775
779 2 247.252096 48.2629133 67.4599472 0.19 778
780 2 247.144217 48.067356 67.7666639 0.19 779
781 2 246.932764 47.8750414 68.0769356 0.19 780
782 2 246.772524 47.6241643 68.3774206 0.19 781
783 2 246.495404 47.1979284 68.6517266 0.19 782
784 2 246.210763 46.8318872 68.9320511 0.19 783
785 2 245.996104 46.294975 69.1706197 0.19 784
786 2 246.022148 45.7194958 69.3607121 0.19 785
787 2 245.96054 45.1991552 69.4682822 0.19 786
788 2 245.776279 44.7443281 69.688576 0.19 787
789 2 245.675419 44.571072 69.9986959 0.19 788
790 2 245.547273 44.6420753 70.387637 0.19 789
791 2 245.59588 44.6360901 70.8225767 0.19 790
792 2 245.489458 44.6797536 71.4261857 0.19 791
793 2 245.109963 44.9528199 72.4773387 0.19 792
794 2 244.963699 43.8315269 72.2085969 0.19 793
795 2 245.124643 43.0464781 72.2421759 0.19 794
796 2 245.408371 42.4763701 72.3889287 0.19 795
797 2 245.749641 42.2013189 72.5722276 0.19 796
798 2 246.10781 42.0691246 72.659244 0.19 797
799 2 244.600541 45.7695538 73.4016165 0.19 793
800 2 244.223354 46.2302806 73.9950924 0.19 799
801 2 243.947838 46.4069952 74.4392578 0.19 800
802 2 243.861432 46.6140783 74.8437002 0.19 801
803 2 243.854847 46.6786639 75.2101591 0.19 802
804 2 243.915693 46.8118462 75.579388 0.19 803
805 2 244.084127 46.7724619 75.9195985 0.19 804
806 2 244.152777 46.6785921 76.2531641 0.19 805
807 2 244.183741 46.5831176 76.5868741 0.19 806
808 2 244.201637 46.5362463 76.9276171 0.19 807
809 2 244.217977 46.6354251 77.2889339 0.19 808
810 2 244.22923 46.6124997 77.6327206 0.19 809
811 2 244.90952 59.4624925 63.9723939 0.19 239
812 2 244.807303 59.4595121 63.6518126 0.19 811
813 2 244.74716 59.3090025 63.3096031 0.19 812
814 2 244.675944 59.2264106 62.9781337 0.19 813
815 2 244.529051 59.0390909 62.6306101 0.19 814
816 2 244.54053 58.9240798 62.2959086 0.19 815
817 2 244.354983 58.6819619 61.9407597 0.19 816
818 3 206.05194 71.0698168 89.8174355 0.19 133
819 3 205.588303 70.9669051 90.0645711 0.19 818
820 3 205.116388 70.8496626 90.3574428 0.19 819
821 3 204.759615 70.2434394 90.213081 0.19 820
822 3 204.455822 69.8106571 89.9996345 0.19 821
823 3 204.247534 69.3970459 89.9186122 0.19 822
824 3 203.926274 68.9736354 89.9183461 0.19 823
825 3 203.645904 68.6303348 89.6922341 0.19 824
826 3 203.475284 68.3052042 89.4329306 0.19 825
827 3 203.239871 68.0564058 88.9132104 0.19 826
828 3 203.631883 67.7698423 88.7727454 0.19 827
829 3 203.997096 67.5663146 88.4956946 0.19 828
830 3 204.225035 67.4966408 88.168159 0.19 829
831 3 204.485753 67.3768875 87.8194518 0.19 830
832 3 204.565125 67.3413758 87.4601829 0.19 831
833 3 204.485376 67.2399214 87.0840362 0.19 832
834 3 204.535389 67.2635043 86.7271915 0.19 833
835 3 204.714136 67.322981 86.3833141 0.19 834
836 3 204.726627 67.3446604 86.0273752 0.19 835
837 3 204.959048 67.2571292 85.6794415 0.19 836
838 3 205.175881 67.229045 85.3376869 0.19 837
839 3 205.546488 67.1199641 85.0022372 0.19 838
840 3 205.975359 67.0777808 84.678537 0.19 839
841 3 206.420569 66.9272902 84.3498728 0.19 840
842 3 206.146771 67.0414853 84.0039141 0.19 841
843 3 205.97921 67.179996 83.6756127 0.19 842
844 3 205.710116 67.3712938 83.3669914 0.19 843
845 3 205.460122 67.7196262 83.129316 0.19 844
846 3 205.364991 68.0945547 83.0532741 0.19 845
847 3 205.321861 68.4784642 83.0313269 0.19 846
848 3 206.844263 66.9482656 84.3790897 0.19 841
849 3 207.693479 67.3781931 84.4668375 0.19 848
850 3 208.123643 67.0502214 84.3395227 0.19 849
851 3 208.569115 66.7640082 84.0899934 0.19 850
852 3 209.01752 66.4926378 83.8044415 0.19 851
853 3 209.462558 66.225503 83.5303754 0.19 852
854 3 209.897599 65.9577071 83.3244935 0.19 853
855 3 210.308978 65.6852761 83.3097266 0.19 854
856 3 210.699963 65.5106757 83.4768504 0.19 855
857 3 211.08913 65.3530937 83.6465357 0.19 856
858 3 211.497143 65.1499385 83.6421271 0.19 857
859 3 211.927068 65.0753152 83.4677444 0.19 858
860 3 212.358915 64.9299643 83.2522114 0.19 859
861 3 212.781412 64.8373253 83.1106584 0.19 860
862 3 213.211422 64.6917075 82.8821841 0.19 861
863 3 213.638999 64.6182748 82.6685398 0.19 862
864 3 214.052734 64.4214393 82.5562639 0.19 863
865 3 214.46628 64.2869948 82.4431652 0.19 864
866 3 214.891387 64.0689469 82.1996572 0.19 865
867 3 215.319309 63.8232808 81.9099914 0.19 866
868 3 215.746464 63.5799309 81.6103984 0.19 867
869 3 216.170596 63.3728278 81.3256709 0.19 868
870 3 216.588549 63.2737342 81.0943625 0.19 869
871 3 216.99578 63.0624804 80.9825413 0.19 870
872 3 217.400895 62.9174655 80.8891436 0.19 871
873 3 217.812766 62.6822791 80.7071961 0.19 872
874 3 218.220675 62.4017608 80.5775223 0.19 873
875 3 218.632596 62.1882251 80.3818009 0.19 874
876 3 219.038299 62.1115744 80.2465308 0.19 875
877 3 219.448455 62.0839682 80.0244628 0.19 876
878 3 219.859705 61.9532758 79.7920459 0.19 877
879 3 220.264715 61.8712838 79.6395186 0.19 878
880 3 220.674938 61.742491 79.4035174 0.19 879
881 3 221.082216 61.7207827 79.171511 0.19 880
882 3 221.485499 61.655666 79.0102076 0.19 881
883 3 221.895023 61.465907 78.7482772 0.19 882
884 3 222.303451 61.2423668 78.4482054 0.19 883
885 3 222.7025 61.0428073 78.1351126 0.19 884
886 3 223.074587 60.9497306 77.8223231 0.19 885
887 3 223.374924 61.1519632 77.5251597 0.19 886
888 3 223.510571 61.2941119 77.2206743 0.19 887
889 3 223.608253 61.4001845 76.9128281 0.19 888
890 3 223.757797 61.4589933 76.6022106 0.19 889
891 3 223.706484 61.3859554 76.2789312 0.19 890
892 3 223.780908 61.4353117 75.9657293 0.19 891
893 3 224.050631 61.5416788 75.65895 0.19 892
894 3 224.385279 61.6682258 75.3539992 0.19 893
895 3 207.647601 68.1132254 84.1848406 0.19 849
896 3 207.49631 68.6921829 83.8900726 0.19 895
897 3 207.458102 69.2111771 83.6129395 0.19 896
898 3 207.445139 69.6873667 83.3711986 0.19 897
899 3 207.395537 70.0954647 83.215413 0.19 898
900 3 207.251846 70.453645 82.9569756 0.19 899
901 3 207.244825 70.6369556 82.6597312 0.19 900
902 3 207.328544 70.7177346 82.3486474 0.19 901
903 3 207.549089 70.66658 82.0330923 0.19 902
904 3 207.675668 70.6947176 81.7169993 0.19 903
905 3 202.876 68.4397223 88.5557666 0.19 827
906 3 202.507277 68.7222427 88.1970469 0.19 905
907 3 202.131552 69.0886867 87.8663171 0.19 906
908 3 201.744294 69.4207362 87.5892482 0.19 907
909 3 201.333711 69.5647826 87.4447944 0.19 908
910 3 200.918069 69.6825029 87.3204393 0.19 909
911 3 200.510813 69.9099168 87.1246021 0.19 910
912 3 200.08838 69.9895551 87.0181056 0.19 911
913 3 199.66186 70.0202175 86.9276375 0.19 912
914 3 199.239074 70.05226 86.7964265 0.19 913
915 3 198.831812 70.1377449 86.5276397 0.19 914
916 3 198.42802 70.271922 86.2411499 0.19 915
917 3 198.024603 70.5007865 86.0377607 0.19 916
918 3 197.658714 70.6818061 85.7175233 0.19 917
919 3 197.370625 70.9090687 85.3470994 0.19 918
920 3 197.283887 71.3248854 84.9416334 0.19 919
921 3 197.275879 71.8404378 84.4127864 0.19 920
922 3 197.358589 72.3449268 84.1193897 0.19 921
923 3 197.487099 72.8483274 83.843318 0.19 922
924 3 197.751977 73.3478549 83.6148255 0.19 923
925 3 197.927722 73.8120364 83.4733838 0.19 924
926 3 198.183717 74.3078297 83.2457554 0.19 925
927 3 198.283376 74.8002831 82.9711267 0.19 926
928 3 198.284696 75.2754445 82.6754535 0.19 927
929 3 198.14718 75.7022543 82.3618012 0.19 928
930 3 198.14664 76.0261283 82.0504938 0.19 929
931 3 198.251922 76.4635094 81.7577569 0.19 930
932 3 198.530055 76.9471788 81.4858531 0.19 931
933 3 198.765601 77.4329112 81.2191853 0.19 932
934 3 199.156281 77.9037769 80.9834538 0.19 933
935 3 199.599836 78.3055519 80.7962875 0.19 934
936 3 200.048283 78.5171978 80.7222407 0.19 935
937 3 196.525311 72.2445571 84.6796747 0.19 921
938 3 195.948932 72.4184144 84.8775954 0.19 937
939 3 195.455297 72.6696554 84.8937163 0.19 938
940 3 194.999153 72.8772722 84.7471705 0.19 939
941 3 194.576116 73.27446 84.3288372 0.19 940
942 3 194.254152 73.1507257 83.9676064 0.19 941
943 3 194.03845 73.2220307 83.6570368 0.19 942
944 3 193.685104 73.4529885 83.4262524 0.19 943
945 3 193.266007 73.5975999 83.38521 0.19 944
946 3 192.821571 73.8310136 83.5283197 0.19 945
947 3 192.39039 74.1247022 83.6633205 0.19 946
948 3 191.996799 74.4038008 83.928581 0.19 947
949 3 191.732076 74.685546 84.2526842 0.19 948
950 3 191.356152 74.9576531 84.5854172 0.19 949
951 3 191.798275 74.5608238 84.7985331 0.19 950
952 3 192.255377 74.2430923 84.8757676 0.19 951
953 3 192.728449 74.0562632 84.8901427 0.19 952
954 3 193.232114 73.7835436 84.8204988 0.19 953
955 3 193.815348 73.522523 84.5943867 0.19 954
956 3 194.576116 73.27446 84.3288372 0.19 955
957 3 190.983208 74.8207568 84.5477326 0.19 950
958 3 190.702854 74.9793404 84.5399388 0.19 957
959 3 190.692608 75.2238583 84.5583866 0.19 958
960 3 190.937943 75.3969748 84.5896946 0.19 959
961 3 191.218097 75.2378748 84.5974724 0.19 960
962 3 191.356152 74.9576531 84.5854172 0.19 961
963 3 202.499291 67.5197389 89.2468841 0.19 827
964 3 201.967507 67.0911759 89.2826184 0.19 963
965 3 201.526251 66.7428918 89.1187147 0.19 964
966 3 201.098103 66.4195009 89.0167806 0.19 965
967 3 200.675048 66.2045778 88.9407907 0.19 966
968 3 200.255541 65.9025783 88.847536 0.19 967
969 3 199.84115 65.620372 88.7117977 0.19 968
970 3 199.439358 65.4870203 88.4669657 0.19 969
971 3 199.029355 65.2835412 88.2623978 0.19 970
972 3 198.627972 65.2220941 87.9631837 0.19 971
973 3 198.19622 64.8018377 87.8933799 0.19 972
974 3 197.328721 64.3504493 87.7876099 0.19 973
975 3 196.642562 64.0822231 87.4781786 0.19 974
976 3 196.107277 63.8956253 87.3224084 0.19 975
977 3 195.630259 63.6380193 87.2002549 0.19 976
978 3 195.178144 63.486705 87.0589442 0.19 977
979 3 194.741706 63.3260239 86.7934377 0.19 978
980 3 194.305322 63.3325355 86.5608299 0.19 979
981 3 193.856969 63.4499036 86.5164958 0.19 980
982 3 193.41928 63.5335798 86.2661944 0.19 981
983 3 192.982478 63.6049352 85.9481478 0.19 982
984 3 192.254817 63.6598517 85.6331978 0.19 983
985 3 191.689928 63.7545689 85.4234894 0.19 984
986 3 191.186023 64.0331661 85.1428069 0.19 985
987 3 190.77685 64.6382689 85.0310843 0.19 986
988 3 190.413072 65.0758508 84.780582 0.19 987
989 3 190.173797 65.318965 84.4923681 0.19 988
990 3 189.801879 65.5076355 84.2253981 0.19 989
991 3 189.374789 65.7781881 84.0918031 0.19 990
992 3 188.927999 66.0403082 83.9611638 0.19 991
993 3 188.46026 66.0931537 84.0513874 0.19 992
994 3 188.055584 66.5623541 83.7181709 0.19 993
995 3 187.693305 67.038451 83.4012198 0.19 994
996 3 187.457806 67.535657 83.1313214 0.19 995
997 3 187.087711 68.0353761 82.9503038 0.19 996
998 3 186.677096 68.6780033 82.6820292 0.19 997
999 3 186.281265 69.7469605 82.0662103 0.19 998
1000 3 186.236287 69.8154823 81.5087235 0.19 999
1001 3 186.103506 69.7453304 81.0696208 0.19 1000
1002 3 186.2111 69.8305057 80.7102424 0.19 1001
1003 3 186.17448 69.9986189 80.3662525 0.19 1002
1004 3 185.924745 69.8998 79.9960963 0.19 1003
1005 3 185.454043 69.7668267 79.874839 0.19 1004
1006 3 184.983881 69.5551521 79.6710251 0.19 1005
1007 3 184.510003 69.4238661 79.5779232 0.19 1006
1008 3 184.032844 69.3013369 79.5416412 0.19 1007
1009 3 183.549856 69.1252638 79.5656547 0.19 1008
1010 3 183.072394 68.882924 79.3831826 0.19 1009
1011 3 182.594749 68.7117967 79.2093703 0.19 1010
1012 3 182.115712 68.5044196 78.9106523 0.19 1011
1013 3 181.632761 68.4388074 78.5856218 0.19 1012
1014 3 181.123292 68.4139522 78.2797666 0.19 1013
1015 3 180.538859 68.3700658 78.0577468 0.19 1014
1016 3 179.774041 68.3303562 77.7394781 0.19 1015
1017 3 179.113705 69.2742451 77.4308005 0.19 1016
1018 3 178.667157 69.9164102 77.1540197 0.19 1017
1019 3 178.428457 70.4369499 76.981267 0.19 1018
1020 3 178.135392 70.9288259 76.7154621 0.19 1019
1021 3 177.936312 71.4214431 76.4394103 0.19 1020
1022 3 177.595399 71.8795164 76.1787247 0.19 1021
1023 3 177.21552 72.2982799 76.0204615 0.19 1022
1024 3 176.873036 72.7333229 75.8290988 0.19 1023
1025 3 176.671372 73.1534663 75.7627785 0.19 1024
1026 3 176.386484 73.5508542 75.7301283 0.19 1025
1027 3 176.1902 73.9554046 75.7225678 0.19 1026
1028 3 175.864022 74.3434335 75.7067498 0.19 1027
1029 3 176.231757 75.3507202 75.7633048 0.19 1028
1030 3 176.424571 76.0206491 75.7480872 0.19 1029
1031 3 176.619554 76.5974393 75.6176975 0.19 1030
1032 3 176.986861 77.1300889 75.5394473 0.19 1031
1033 3 177.403844 77.6732942 75.3553652 0.19 1032
1034 3 177.79255 78.1961529 75.125583 0.19 1033
1035 3 178.05004 78.6519601 74.8628984 0.19 1034
1036 3 178.416979 78.9782588 74.5977074 0.19 1035
1037 3 178.784361 79.3562444 74.3348179 0.19 1036
1038 3 179.03546 79.6030634 74.0509779 0.19 1037
1039 3 179.420054 79.8690149 73.782782 0.19 1038
1040 3 179.850243 80.2769726 73.5301181 0.19 1039
1041 3 175.083533 74.0937293 75.6418978 0.19 1028
1042 3 174.47778 73.7082478 75.6136768 0.19 1041
1043 3 173.945257 73.2901656 75.6706787 0.19 1042
1044 3 173.465078 73.0138225 75.6167101 0.19 1043
1045 3 173.03771 72.6607886 75.4481608 0.19 1044
1046 3 172.743643 72.269223 75.400786 0.19 1045
1047 3 172.319009 71.8833298 75.4508274 0.19 1046
1048 3 171.856677 71.7130908 75.3914478 0.19 1047
1049 3 171.380104 71.6462592 75.2135061 0.19 1048
1050 3 170.90045 71.5709192 75.1219182 0.19 1049
1051 3 170.427137 71.4668851 75.0773233 0.19 1050
1052 3 169.976519 71.2838184 75.0878094 0.19 1051
1053 3 169.587987 70.8905799 75.2172412 0.19 1052
1054 3 169.394347 70.4897236 75.333411 0.19 1053
1055 3 169.238868 70.1221563 75.5720793 0.19 1054
1056 3 168.999451 69.9648968 75.8557328 0.19 1055
1057 3 168.883101 69.5749768 76.1615236 0.19 1056
1058 3 168.806573 69.1076483 76.4754872 0.19 1057
1059 3 168.380362 69.6014393 76.7463626 0.19 1058
1060 3 167.928409 69.9671094 76.6159771 0.19 1059
1061 3 167.445021 70.0738602 76.3226879 0.19 1060
1062 3 166.936561 69.9727443 75.9630748 0.19 1061
1063 3 166.431007 69.9516496 75.5866846 0.19 1062
1064 3 166.139866 70.0074564 75.2154722 0.19 1063
1065 3 166.058404 70.0592724 74.8655011 0.19 1064
1066 3 166.121383 70.0517724 74.5294189 0.19 1065
1067 3 166.409188 69.871097 74.2128515 0.19 1066
1068 3 166.775458 69.6337893 73.9049111 0.19 1067
1069 3 165.998088 69.96205 75.890426 0.19 1063
1070 3 165.610884 70.1342471 76.2055978 0.19 1069
1071 3 165.309499 70.3430039 76.5317909 0.19 1070
1072 3 165.214758 70.4975444 76.8769754 0.19 1071
1073 3 165.172418 70.4092874 77.2210654 0.19 1072
1074 3 165.126923 70.0972482 77.5595099 0.19 1073
1075 3 165.065388 69.8063627 77.8977484 0.19 1074
1076 3 164.91562 69.3528966 78.2238678 0.19 1075
1077 3 165.036847 68.8860088 78.5697352 0.19 1076
1078 3 165.113656 68.448994 78.9041545 0.19 1077
1079 3 165.262365 68.1595595 79.2258078 0.19 1078
1080 3 165.626158 67.8361347 79.5036211 0.19 1079
1081 3 166.140867 67.6600885 79.6416333 0.19 1080
1082 3 166.850182 67.404969 79.7401956 0.19 1081
1083 3 167.057411 67.7561661 79.5909062 0.19 1082
1084 3 166.949816 67.8535846 79.585539 0.19 1083
1085 3 166.850182 67.404969 79.7401956 0.19 1084
1086 3 167.294009 67.0632809 80.1850899 0.19 1085
1087 3 167.757114 66.9814819 80.3533357 0.19 1086
1088 3 168.230341 67.0198148 80.3755741 0.19 1087
1089 3 168.712409 67.1577492 80.2361794 0.19 1088
1090 3 169.202264 67.3684004 80.1060851 0.19 1089
1091 3 169.703792 67.6976121 80.1632455 0.19 1090
1092 3 170.208269 68.0773701 80.0589536 0.19 1091
1093 3 170.696988 68.2827533 79.9763028 0.19 1092
1094 3 171.183557 68.457947 79.792138 0.19 1093
1095 3 171.668771 68.6131325 79.6261076 0.19 1094
1096 3 172.150759 68.7387115 79.6135618 0.19 1095
1097 3 172.633886 68.8975456 79.6995155 0.19 1096
1098 3 173.123098 69.184923 79.928018 0.19 1097
1099 3 173.611761 69.4911822 80.1223107 0.19 1098
1100 3 174.084375 69.6248753 80.4123079 0.19 1099
1101 3 174.566935 69.7521183 80.2425964 0.19 1100
1102 3 175.043936 69.8411452 80.2029859 0.19 1101
1103 3 175.518907 69.9171794 80.2107977 0.19 1102
1104 3 175.993418 69.9921977 80.2310192 0.19 1103
1105 3 176.46883 70.0770696 80.241093 0.19 1104
1106 3 176.947363 70.1924983 80.2081945 0.19 1105
1107 3 177.434779 70.3897311 80.0568229 0.19 1106
1108 3 177.927192 70.6999484 79.9313639 0.19 1107
1109 3 178.403806 70.841245 79.9747404 0.19 1108
1110 3 178.887752 70.9939632 79.8498665 0.19 1109
1111 3 178.918838 71.2477525 79.5605346 0.19 1110
1112 3 178.96171 71.6534475 79.3182302 0.19 1111
1113 3 179.021146 72.0908312 79.1888283 0.19 1112
1114 3 179.137357 72.5733473 79.0166003 0.19 1113
1115 3 179.389163 73.0580408 78.9361972 0.19 1114
1116 3 179.539451 73.5474156 78.7950495 0.19 1115
1117 3 179.702764 74.0074635 78.7564118 0.19 1116
1118 3 180.025837 74.4762445 78.7535785 0.19 1117
1119 3 180.34624 74.9452469 78.7095546 0.19 1118
1120 3 180.501251 75.409806 78.5057797 0.19 1119
1121 3 180.61319 75.8153011 78.2398679 0.19 1120
1122 3 180.76223 76.0484914 77.9459459 0.19 1121
1123 3 180.610476 76.1891302 77.6118515 0.19 1122
1124 3 179.350748 71.0036612 80.0526755 0.19 1110
1125 3 179.823565 71.0621923 80.0786385 0.19 1124
1126 3 180.287184 71.0644019 80.2466701 0.19 1125
1127 3 180.753301 71.0532092 80.3460754 0.19 1126
1128 3 181.216617 70.9566909 80.4338908 0.19 1127
1129 3 181.684565 71.0377179 80.5834827 0.19 1128
1130 3 182.159223 70.9992191 80.5395592 0.19 1129
1131 3 182.637852 71.0593912 80.5805389 0.19 1130
1132 3 183.12709 71.218301 80.7063677 0.19 1131
1133 3 183.63098 71.1597143 80.9736633 0.19 1132
1134 3 184.20464 70.8725839 81.273321 0.19 1133
1135 3 184.984672 70.5331846 81.5568536 0.19 1134
1136 3 186.281265 69.7469605 82.0662103 0.19 1135
1137 3 186.15651 70.8486536 81.6595936 0.19 1136
1138 3 186.266193 70.7326549 81.7456827 0.19 1137
1139 3 186.281265 69.7469605 82.0662103 0.19 1138
1140 3 186.090284 70.011565 82.5022926 0.19 1139
1141 3 185.741723 70.3351501 82.6674819 0.19 1140
1142 3 185.349387 70.681588 82.7317892 0.19 1141
1143 3 184.982559 71.0373291 82.7663278 0.19 1142
1144 3 184.735367 71.3977652 82.8135978 0.19 1143
1145 3 184.351629 71.7106206 82.8909537 0.19 1144
1146 3 183.930708 72.0306277 82.7423783 0.19 1145
1147 3 183.488403 72.2128295 82.5712457 0.19 1146
1148 3 183.027947 72.3884966 82.5881574 0.19 1147
1149 3 182.569658 72.4739519 82.4793425 0.19 1148
1150 3 182.100421 72.5047341 82.5189427 0.19 1149
1151 3 181.641848 72.6682256 82.4459127 0.19 1150
1152 3 181.191044 72.7651042 82.2001388 0.19 1151
1153 3 180.741522 72.8441961 81.9203766 0.19 1152
1154 3 180.288761 72.9376961 81.7106811 0.19 1153
1155 3 179.825723 73.0933786 81.7448948 0.19 1154
1156 3 179.364129 73.2047205 81.7323319 0.19 1155
1157 3 178.908744 73.4389585 81.7044059 0.19 1156
1158 3 178.455065 73.664234 81.6497336 0.19 1157
1159 3 177.998938 73.7376179 81.5307884 0.19 1158
1160 3 177.548227 73.7866509 81.2735675 0.19 1159
1161 3 177.096522 73.8135816 81.007068 0.19 1160
1162 3 176.656262 73.9004904 80.5110538 0.19 1161
1163 3 176.663462 74.2636378 80.1866581 0.19 1162
1164 3 176.64115 74.4613557 79.8510976 0.19 1163
1165 3 176.548961 74.5901084 79.5059653 0.19 1164
1166 3 176.276863 74.6776001 79.1422371 0.19 1165
1167 3 176.468111 74.790662 78.8226929 0.19 1166
1168 3 176.365859 74.861453 78.4713309 0.19 1167
1169 3 176.320354 74.9143285 78.1182261 0.19 1168
1170 3 176.271306 74.9013702 77.7431344 0.19 1169
1171 3 176.174567 75.1370095 77.3296926 0.19 1170
1172 3 175.899823 75.3283546 76.7689209 0.19 1171
1173 3 175.889563 75.0001095 76.4136796 0.19 1172
1174 3 175.864022 74.3434335 75.7067498 0.19 1173
1175 3 175.27785 74.7480137 77.2194365 0.19 1172
1176 3 175.021002 74.3272254 77.5893211 0.19 1175
1177 3 174.905632 74.1785591 77.9401725 0.19 1176
1178 3 174.827817 74.254503 78.2890499 0.19 1177
1179 3 174.699411 74.3000034 78.6253283 0.19 1178
1180 3 174.873312 74.5152821 78.9985366 0.19 1179
1181 3 175.341274 74.5691901 79.0465672 0.19 1180
1182 3 175.809131 74.623319 79.0944726 0.19 1181
1183 3 176.276863 74.6776001 79.1422371 0.19 1182
1184 3 174.482178 74.6351138 79.3070925 0.19 1180
1185 3 174.162685 74.5973392 79.6109431 0.19 1184
1186 3 174.075005 74.5171719 79.9238892 0.19 1185
1187 3 174.144674 74.4158983 80.219473 0.19 1186
1188 3 174.455144 74.2944767 80.4527666 0.19 1187
1189 3 174.867918 74.08129 80.4688902 0.19 1188
1190 3 175.336209 73.8407903 80.6020564 0.19 1189
1191 3 175.899573 73.8096467 80.6239017 0.19 1190
1192 3 176.656262 73.9004904 80.5110538 0.19 1191
1193 3 186.582361 69.5366613 83.0502087 0.19 1139
1194 3 186.798409 69.4768076 83.6264735 0.19 1193
1195 3 187.164999 69.609952 84.0212121 0.19 1194
1196 3 187.593453 69.7112712 84.214442 0.19 1195
1197 3 188.043851 69.8334908 84.3624089 0.19 1196
1198 3 188.498152 70.0508632 84.577488 0.19 1197
1199 3 188.961396 70.2312601 84.6602916 0.19 1198
1200 3 189.431211 70.5111354 84.6579835 0.19 1199
1201 3 189.909487 70.7228789 84.501072 0.19 1200
1202 3 173.607624 69.6220874 80.7214868 0.19 1100
1203 3 173.143309 69.7830688 81.0403712 0.19 1202
1204 3 172.684467 69.9997373 81.3632143 0.19 1203
1205 3 172.433525 70.4535533 81.0932347 0.19 1204
1206 3 172.356031 70.8828114 80.9199702 0.19 1205
1207 3 172.345198 71.2791571 80.6493981 0.19 1206
1208 3 172.348226 71.499015 80.3350329 0.19 1207
1209 3 172.355678 71.6597485 80.0066967 0.19 1208
1210 3 172.491237 69.8725324 81.6943053 0.19 1204
1211 3 172.588305 69.7820303 82.0519546 0.19 1210
1212 3 172.619648 69.6800045 82.4046846 0.19 1211
1213 3 172.632858 69.5682138 82.7565312 0.19 1212
1214 3 172.657563 69.4390584 83.1095401 0.19 1213
1215 3 172.734975 69.2679769 83.4658518 0.19 1214
1216 3 172.959236 68.989107 83.8297626 0.19 1215
1217 3 173.13586 68.8021555 84.1946731 0.19 1216
1218 3 173.459315 68.6257464 84.5721238 0.19 1217
1219 3 173.804686 68.3253655 84.9459354 0.19 1218
1220 3 174.098735 68.0771519 85.3186045 0.19 1219
1221 3 174.186503 67.6729561 85.668463 0.19 1220
1222 3 174.204396 67.2497884 86.0125535 0.19 1221
1223 3 174.220306 66.92674 86.3619402 0.19 1222
1224 3 174.270585 66.4884188 86.7082323 0.19 1223
1225 3 174.456892 66.0401944 87.0636628 0.19 1224
1226 3 174.544354 65.6081037 87.4126748 0.19 1225
1227 3 174.670959 65.3035381 87.7713584 0.19 1226
1228 3 174.984014 64.9306383 88.1389512 0.19 1227
1229 3 175.372344 64.5896367 88.5130614 0.19 1228
1230 3 175.796909 64.4115888 88.8988913 0.19 1229
1231 3 176.225058 64.2553123 89.286076 0.19 1230
1232 3 176.628742 64.0017875 89.6653477 0.19 1231
1233 3 176.980569 63.8687572 90.0483499 0.19 1232
1234 3 177.175575 63.7608361 90.4224023 0.19 1233
1235 3 177.430719 63.6799628 90.8019567 0.19 1234
1236 3 177.546534 63.5840651 91.1712254 0.19 1235
1237 3 177.319755 63.0105266 91.4673851 0.19 1236
1238 3 176.910912 62.4070784 91.7286477 0.19 1237
1239 3 176.434326 61.7872999 91.9232047 0.19 1238
1240 3 175.936506 61.1487421 91.9538281 0.19 1239
1241 3 175.441168 60.4692413 91.5605995 0.19 1240
1242 3 175.898509 60.2004318 91.6584331 0.19 1241
1243 3 176.38052 60.1378187 91.4920331 0.19 1242
1244 3 176.867384 60.036804 91.2160994 0.19 1243
1245 3 177.364477 60.0463006 90.9073682 0.19 1244
1246 3 177.861197 59.98973 90.5784189 0.19 1245
1247 3 178.36597 60.0562416 90.2528931 0.19 1246
1248 3 174.678223 60.4901011 91.2366656 0.19 1241
1249 3 174.094349 60.5645547 91.0195225 0.19 1248
1250 3 173.586792 60.8380768 90.7291884 0.19 1249
1251 3 173.598157 60.8782866 90.379972 0.19 1250
1252 3 173.604308 60.8508667 90.0404249 0.19 1251
1253 3 173.594128 60.6200881 89.7298727 0.19 1252
1254 3 173.571954 60.2822548 89.5275113 0.19 1253
1255 3 173.547414 59.9346154 89.2623843 0.19 1254
1256 3 173.510779 59.5565562 89.0580285 0.19 1255
1257 3 173.457189 59.205121 88.7413473 0.19 1256
1258 3 173.347921 58.8557402 88.3831236 0.19 1257
1259 3 173.088634 58.4856135 88.0112198 0.19 1258
1260 3 172.926835 58.1253489 87.6766765 0.19 1259
1261 3 172.718522 57.7412111 87.4281427 0.19 1260
1262 3 172.288035 57.3828475 87.0468054 0.19 1261
1263 3 171.717168 57.0925565 86.5717509 0.19 1262
1264 3 170.913474 56.5474964 85.918942 0.19 1263
1265 3 171.087569 57.3599068 85.386397 0.19 1264
1266 3 171.331425 57.9042309 84.9604604 0.19 1265
1267 3 171.336695 58.1067469 84.4998633 0.19 1266
1268 3 171.58541 58.1354696 83.9312465 0.19 1267
1269 3 172.044045 58.738777 83.6398473 0.19 1268
1270 3 172.407856 59.3279107 83.3405018 0.19 1269
1271 3 172.488907 59.8742999 83.0196907 0.19 1270
1272 3 172.312289 60.3819129 82.6794515 0.19 1271
1273 3 171.836109 60.4166956 82.431448 0.19 1272
1274 3 171.357142 60.4524492 82.3166753 0.19 1273
1275 3 170.8454 60.1616131 82.235596 0.19 1274
1276 3 170.321473 59.7619514 82.1655925 0.19 1275
1277 3 169.583079 60.1891147 82.1230439 0.19 1276
1278 3 169.001125 60.3139186 82.0705177 0.19 1277
1279 3 168.479585 60.3299086 81.993151 0.19 1278
1280 3 167.983586 60.3219915 81.8512846 0.19 1279
1281 3 167.489524 60.2428029 81.8857786 0.19 1280
1282 3 167.003777 60.1884789 81.823192 0.19 1281
1283 3 166.512252 60.0633497 81.9834732 0.19 1282
1284 3 166.020721 59.9155343 82.2184393 0.19 1283
1285 3 165.560045 60.0192791 81.9895412 0.19 1284
1286 3 165.108646 60.1828613 81.9151262 0.19 1285
1287 3 164.640982 60.191485 81.9332929 0.19 1286
1288 3 164.166729 60.1136553 82.0983501 0.19 1287
1289 3 163.683912 60.0004944 81.882784 0.19 1288
1290 3 163.184976 59.7251081 81.8346535 0.19 1289
1291 3 162.703983 59.6145731 81.6194817 0.19 1290
1292 3 162.397452 59.5196537 81.2729568 0.19 1291
1293 3 162.249244 59.275894 80.9627985 0.19 1292
1294 3 162.164658 58.9742263 80.7504089 0.19 1293
1295 3 162.112872 58.7532301 80.4472771 0.19 1294
1296 3 162.092432 58.7271386 80.1189488 0.19 1295
1297 3 162.081926 58.7658662 79.7821182 0.19 1296
1298 3 162.266932 59.7291536 81.9470908 0.19 1291
1299 3 161.812386 59.6783055 82.2649978 0.19 1298
1300 3 161.353104 59.5674089 82.5770479 0.19 1299
1301 3 160.893463 59.4390576 82.8814409 0.19 1300
1302 3 160.433813 59.3156964 83.1687046 0.19 1301
1303 3 159.970412 59.222189 83.4121815 0.19 1302
1304 3 159.491648 59.2106952 83.5412863 0.19 1303
1305 3 158.913569 58.8743323 83.6869886 0.19 1304
1306 3 158.113162 57.9229886 84.0248759 0.19 1305
1307 3 158.547886 59.6044607 83.6344353 0.19 1306
1308 3 158.72859 60.5664278 83.3500467 0.19 1307
1309 3 158.766265 61.2147105 83.2127722 0.19 1308
1310 3 158.636961 61.7534532 83.0586443 0.19 1309
1311 3 158.596533 62.2073451 83.0897216 0.19 1310
1312 3 158.54272 62.6958625 82.9580017 0.19 1311
1313 3 158.363562 63.1575936 82.8570056 0.19 1312
1314 3 158.262887 63.6462526 82.6917469 0.19 1313
1315 3 158.082639 64.0964231 82.6258354 0.19 1314
1316 3 158.02475 64.5460809 82.6019631 0.19 1315
1317 3 157.970987 64.9982327 82.5734896 0.19 1316
1318 3 157.807625 65.457982 82.4900035 0.19 1317
1319 3 157.752293 65.9697565 82.2790235 0.19 1318
1320 3 158.016644 65.7803164 81.9311605 0.19 1319
1321 3 158.168052 65.7056757 81.5789128 0.19 1320
1322 3 158.364723 65.5581062 81.2271297 0.19 1321
1323 3 158.425448 65.4936226 80.8685815 0.19 1322
1324 3 158.41968 65.3353494 80.5021348 0.19 1323
1325 3 158.412611 65.2638871 80.1383594 0.19 1324
1326 3 158.410637 65.0967751 79.7716449 0.19 1325
1327 3 158.487141 65.007292 79.4129393 0.19 1326
1328 3 158.736801 64.7964427 79.062362 0.19 1327
1329 3 159.035558 64.5596407 78.7149422 0.19 1328
1330 3 159.30478 64.3651162 78.3677616 0.19 1329
1331 3 159.431185 64.3219568 78.0162524 0.19 1330
1332 3 157.368557 66.4136776 82.1870007 0.19 1319
1333 3 156.983133 66.884874 82.0156284 0.19 1332
1334 3 156.60047 67.3188657 81.966453 0.19 1333
1335 3 156.220395 67.7256214 82.0071677 0.19 1334
1336 3 155.834709 68.2016254 81.8388336 0.19 1335
1337 3 156.107458 68.3330016 81.5020433 0.19 1336
1338 3 156.225904 68.4538587 81.1534197 0.19 1337
1339 3 156.320131 68.5689616 80.8026485 0.19 1338
1340 3 156.498206 68.6779571 80.4573483 0.19 1339
1341 3 156.514064 68.74687 80.0999734 0.19 1340
1342 3 156.400247 68.7295558 79.7326866 0.19 1341
1343 3 156.502434 68.5220857 79.3784132 0.19 1342
1344 3 156.558207 68.2319993 79.0248336 0.19 1343
1345 3 156.702007 67.9127556 78.6922681 0.19 1344
1346 3 156.714538 67.5600454 78.3921942 0.19 1345
1347 3 156.689952 67.1654645 78.1999555 0.19 1346
1348 3 156.661633 66.7905809 77.939084 0.19 1347
1349 3 156.685239 66.4050554 77.7250013 0.19 1348
1350 3 156.869569 65.9687273 77.7197881 0.19 1349
1351 3 157.009347 65.4702892 77.903666 0.19 1350
1352 3 157.277629 64.975524 78.1184236 0.19 1351
1353 3 157.529645 64.5201126 78.2061191 0.19 1352
1354 3 157.626628 64.0672242 78.2408325 0.19 1353
1355 3 155.424355 68.1904623 82.1671083 0.19 1336
1356 3 155.029657 68.3102623 82.4980179 0.19 1355
1357 3 154.62705 68.3664156 82.8260644 0.19 1356
1358 3 154.239914 68.5536115 83.1567521 0.19 1357
1359 3 153.631824 69.3339371 82.8811754 0.19 1358
1360 3 153.18226 69.9109176 82.7310437 0.19 1359
1361 3 152.82152 70.4196122 82.5795626 0.19 1360
1362 3 152.567394 70.9260227 82.298257 0.19 1361
1363 3 152.553094 71.3750528 81.981125 0.19 1362
1364 3 152.72416 71.6376145 81.6545405 0.19 1363
1365 3 152.834332 71.8419886 81.3153059 0.19 1364
1366 3 153.00552 72.0751367 80.9772741 0.19 1365
1367 3 152.992043 72.4352114 80.6276012 0.19 1366
1368 3 153.173913 72.7213652 80.2891083 0.19 1367
1369 3 153.318529 73.0845423 79.9491039 0.19 1368
1370 3 153.537428 73.3078024 79.6118827 0.19 1369
1371 3 153.637143 73.4775354 79.2669326 0.19 1370
1372 3 153.769739 68.4691499 83.6756183 0.19 1358
1373 3 153.625548 68.1196429 84.0576042 0.19 1372
1374 3 153.279186 67.7059469 84.3058407 0.19 1373
1375 3 152.863749 67.3973111 84.362769 0.19 1374
1376 3 152.448229 67.3488869 84.3375632 0.19 1375
1377 3 152.045987 67.5251762 84.2416708 0.19 1376
1378 3 151.635721 67.5524564 84.353538 0.19 1377
1379 3 158.291905 57.499422 84.2279322 0.19 1306
1380 3 158.305138 57.5829219 84.3224394 0.19 1379
1381 3 158.113162 57.9229886 84.0248759 0.19 1380
1382 3 157.262972 57.9621459 84.1886244 0.19 1381
1383 3 157.252166 57.8296325 84.2665969 0.19 1382
1384 3 158.113162 57.9229886 84.0248759 0.19 1383
1385 3 157.53839 58.8898696 84.297577 0.19 1384
1386 3 157.057152 59.2538997 84.431 0.19 1385
1387 3 156.616881 59.4057324 84.5907802 0.19 1386
1388 3 156.203463 59.624099 84.6219404 0.19 1387
1389 3 155.780361 59.7194132 84.5559475 0.19 1388
1390 3 155.361086 59.7116901 84.7069515 0.19 1389
1391 3 154.948795 59.7165045 84.9108835 0.19 1390
1392 3 154.550865 59.8593064 85.0570263 0.19 1391
1393 3 154.143805 59.8704721 85.2925354 0.19 1392
1394 3 153.73815 59.8789823 85.5393707 0.19 1393
1395 3 153.343885 60.0086233 85.7317925 0.19 1394
1396 3 152.93002 60.0714078 85.7181773 0.19 1395
1397 3 152.506246 60.1454593 85.5204872 0.19 1396
1398 3 152.628008 60.5121401 85.2003673 0.19 1397
1399 3 152.832105 60.7165877 84.8761241 0.19 1398
1400 3 152.907089 60.8484752 84.5369885 0.19 1399
1401 3 152.936608 60.9379808 84.1917254 0.19 1400
1402 3 152.959287 60.9724286 83.8428817 0.19 1401
1403 3 153.007055 60.8835079 83.4894271 0.19 1402
1404 3 153.191033 60.9160536 83.1526576 0.19 1403
1405 3 153.278011 60.9842807 82.8101417 0.19 1404
1406 3 152.094267 60.0408163 85.8181442 0.19 1397
1407 3 151.683753 59.9440754 86.1005845 0.19 1406
1408 3 151.273842 59.8657625 86.3382917 0.19 1407
1409 3 150.862047 59.8321481 86.4573268 0.19 1408
1410 3 150.455622 59.8168933 86.6111053 0.19 1409
1411 3 150.052625 59.9053235 86.6415623 0.19 1410
1412 3 149.66692 60.1898911 86.6125898 0.19 1411
1413 3 149.282103 60.5284101 86.4974033 0.19 1412
1414 3 148.894768 60.7329609 86.5300903 0.19 1413
1415 3 148.518096 61.1024674 86.4291977 0.19 1414
1416 3 148.153771 61.4742224 86.4427757 0.19 1415
1417 3 147.800503 61.7815131 86.5875017 0.19 1416
1418 3 147.452225 61.9895408 86.6640892 0.19 1417
1419 3 147.168048 62.2946846 86.7778495 0.19 1418
1420 3 147.020354 62.556134 87.0438362 0.19 1419
1421 3 146.797868 62.7027497 87.3540064 0.19 1420
1422 3 146.667874 62.9643961 87.6983211 0.19 1421
1423 3 146.435816 63.270547 88.0455317 0.19 1422
1424 3 145.965731 64.0111113 88.0009533 0.19 1423
1425 3 145.725283 64.5914441 87.9118374 0.19 1424
1426 3 145.435426 65.0563854 88.0140076 0.19 1425
1427 3 145.133266 65.5154292 88.0590301 0.19 1426
1428 3 144.85664 65.9693067 88.0906968 0.19 1427
1429 3 144.665964 66.4115611 88.1383341 0.19 1428
1430 3 144.316296 66.8510465 88.2259901 0.19 1429
1431 3 143.794431 67.2665297 88.4396736 0.19 1430
1432 3 143.761785 66.7313387 88.9876193 0.19 1431
1433 3 143.71766 66.30143 89.404024 0.19 1432
1434 3 143.654706 66.0791508 89.7783862 0.19 1433
1435 3 143.488828 65.9429951 90.1318462 0.19 1434
1436 3 143.417573 65.824767 90.4856967 0.19 1435
1437 3 143.871829 68.2564904 88.4350665 0.19 1431
1438 3 143.854 68.9368743 88.3548073 0.19 1437
1439 3 143.684333 69.4466527 88.4508882 0.19 1438
1440 3 143.498215 69.9365685 88.4604002 0.19 1439
1441 3 143.429959 70.4333659 88.3832706 0.19 1440
1442 3 143.37172 70.8927311 88.4713609 0.19 1441
1443 3 143.208026 71.3373464 88.7904028 0.19 1442
1444 3 143.074765 71.8545883 89.2947923 0.19 1443
1445 3 143.135899 72.6057895 90.125465 0.19 1444
1446 3 143.212774 72.7807178 89.8078725 0.19 1445
1447 3 143.417388 72.9160039 89.8906934 0.19 1446
1448 3 143.497919 72.8394497 90.0628496 0.19 1447
1449 3 143.135899 72.6057895 90.125465 0.19 1448
1450 3 143.333292 73.3826017 90.8536649 0.19 1449
1451 3 143.469921 73.9505407 91.1461449 0.19 1450
1452 3 143.622219 74.4407993 91.259345 0.19 1451
1453 3 143.885148 74.9070805 91.2747111 0.19 1452
1454 3 144.094836 75.3941347 91.1669273 0.19 1453
1455 3 144.43779 75.8393001 91.1669762 0.19 1454
1456 3 144.833363 76.2592759 91.2385756 0.19 1455
1457 3 145.25449 76.6402619 91.4180285 0.19 1456
1458 3 145.666259 77.0390853 91.4749117 0.19 1457
1459 3 146.056305 77.4142096 91.4264079 0.19 1458
1460 3 146.390949 77.6962713 91.1846213 0.19 1459
1461 3 146.615196 77.6017233 90.8476763 0.19 1460
1462 3 146.65801 77.3630871 90.4730525 0.19 1461
1463 3 146.641247 77.0748492 90.0878867 0.19 1462
1464 3 142.444037 72.4442187 90.8237339 0.19 1449
1465 3 143.135899 72.6057895 90.125465 0.19 1464
1466 3 143.61358 68.0453597 89.0486974 0.19 1431
1467 3 143.427897 68.479677 89.5098652 0.19 1466
1468 3 143.348159 68.6445797 89.9196947 0.19 1467
1469 3 143.459824 68.3336425 90.1672658 0.19 1468
1470 3 143.34038 68.2793923 90.312762 0.19 1469
1471 3 143.226775 68.4988533 90.1636217 0.19 1470
1472 3 143.348159 68.6445797 89.9196947 0.19 1471
1473 3 147.099527 63.6364019 88.2174441 0.19 1423
1474 3 147.572034 63.9728903 88.4798785 0.19 1473
1475 3 147.851291 64.2948302 88.6835468 0.19 1474
1476 3 148.164505 64.4913386 89.0045206 0.19 1475
1477 3 148.350616 64.4379202 89.3489137 0.19 1476
1478 3 148.171558 64.1909465 89.6691107 0.19 1477
1479 3 147.838477 63.5958536 89.9598765 0.19 1478
1480 3 146.959658 63.2913189 89.5103141 0.19 1479
1481 3 146.15816 63.3276746 89.4510028 0.19 1480
1482 3 146.069395 63.093432 88.7185033 0.19 1481
1483 3 146.435816 63.270547 88.0455317 0.19 1482
1484 3 145.589796 63.3874155 89.3257649 0.19 1481
1485 3 145.271961 63.3678428 89.483261 0.19 1484
1486 3 145.262031 63.3205483 89.7539869 0.19 1485
1487 3 145.529953 63.2959479 90.0574411 0.19 1486
1488 3 145.927354 63.3918296 90.3187535 0.19 1487
1489 3 146.380305 63.3960566 90.3855826 0.19 1488
1490 3 146.944176 63.3344169 90.2951637 0.19 1489
1491 3 147.838477 63.5958536 89.9598765 0.19 1490
1492 3 158.281903 57.8299324 84.7936722 0.19 1384
1493 3 158.122165 57.4792079 85.2256449 0.19 1492
1494 3 157.956004 57.0793794 85.4729876 0.19 1493
1495 3 157.657133 56.7530026 85.4746508 0.19 1494
1496 3 157.403106 56.6295666 85.303278 0.19 1495
1497 3 157.415028 57.0423042 84.8565132 0.19 1496
1498 3 158.113162 57.9229886 84.0248759 0.19 1497
1499 3 164.342491 60.1939384 82.4679099 0.19 1288
1500 3 164.701539 60.4623477 82.8603556 0.19 1499
1501 3 165.084363 60.7972957 83.2589145 0.19 1500
1502 3 165.357155 61.1425582 83.6517532 0.19 1501
1503 3 165.749334 61.5114074 84.0552222 0.19 1502
1504 3 166.15214 61.5036497 83.7293109 0.19 1503
1505 3 166.474514 61.3191854 83.3949635 0.19 1504
1506 3 166.601882 61.0417098 83.0589584 0.19 1505
1507 3 166.698908 60.724419 82.7597751 0.19 1506
1508 3 166.420827 60.3169105 82.5345081 0.19 1507
1509 3 166.020721 59.9155343 82.2184393 0.19 1508
1510 3 166.142835 61.8890792 84.4605613 0.19 1503
1511 3 166.416876 62.2518335 84.8584402 0.19 1510
1512 3 166.338037 62.5685324 85.2315389 0.19 1511
1513 3 165.981067 62.6976232 85.1801218 0.19 1512
1514 3 165.73593 63.0176061 85.1121375 0.19 1513
1515 3 165.755204 63.3573438 85.3213907 0.19 1514
1516 3 166.01581 63.7233681 85.6347758 0.19 1515
1517 3 166.313577 63.3404204 85.5888617 0.19 1516
1518 3 166.498163 62.9568957 85.4897538 0.19 1517
1519 3 166.338037 62.5685324 85.2315389 0.19 1518
1520 3 166.220244 64.1945609 85.641186 0.19 1516
1521 3 166.113864 64.6355013 85.5930934 0.19 1520
1522 3 166.001345 65.1045262 85.4505339 0.19 1521
1523 3 165.705236 65.5176704 85.4046888 0.19 1522
1524 3 165.339307 65.9027843 85.4198441 0.19 1523
1525 3 164.945592 66.257423 85.521868 0.19 1524
1526 3 164.548534 66.6583053 85.4639783 0.19 1525
1527 3 164.143247 67.0028542 85.5603187 0.19 1526
1528 3 163.738265 67.3540082 85.5594071 0.19 1527
1529 3 163.329014 67.6672276 85.4739457 0.19 1528
1530 3 162.905106 67.8575233 85.2337624 0.19 1529
1531 3 162.636723 68.3875573 84.8644724 0.19 1530
1532 3 162.488315 68.9327062 84.5026895 0.19 1531
1533 3 162.256539 69.4719912 84.1336775 0.19 1532
1534 3 162.103586 70.0214772 83.7695155 0.19 1533
1535 3 161.826517 70.5618281 83.3952143 0.19 1534
1536 3 161.98701 70.6930854 83.0469909 0.19 1535
1537 3 161.859864 70.7988711 82.6775995 0.19 1536
1538 3 161.764103 70.9097945 82.31103 0.19 1537
1539 3 161.605269 71.021263 81.940154 0.19 1538
1540 3 161.675425 71.1678358 81.5872062 0.19 1539
1541 3 161.601242 71.342756 81.2242505 0.19 1540
1542 3 161.313944 71.6074383 80.8467231 0.19 1541
1543 3 160.939654 71.6926144 80.4604288 0.19 1542
1544 3 160.562797 71.6039131 80.0718941 0.19 1543
1545 3 160.312537 71.6302731 79.6946432 0.19 1544
1546 3 160.403432 71.716851 79.3440819 0.19 1545
1547 3 161.181489 70.9280401 83.5960565 0.19 1535
1548 3 160.695938 70.946444 83.6858101 0.19 1547
1549 3 160.324091 70.6710331 83.788618 0.19 1548
1550 3 160.177447 70.3196502 84.0487235 0.19 1549
1551 3 160.154083 70.1149836 84.3738583 0.19 1550
1552 3 160.231258 69.9700171 84.7278905 0.19 1551
1553 3 160.487444 69.8579024 85.1030491 0.19 1552
1554 3 160.890819 70.0387797 84.9901823 0.19 1553
1555 3 161.258363 70.3622764 84.7308565 0.19 1554
1556 3 161.466691 70.5392022 84.3849442 0.19 1555
1557 3 161.720358 70.6285661 83.9689064 0.19 1556
1558 3 161.826517 70.5618281 83.3952143 0.19 1557
1559 3 160.877077 69.3428126 85.4862825 0.19 1553
1560 3 161.273015 68.9642121 85.5032607 0.19 1559
1561 3 161.675053 68.637505 85.5128372 0.19 1560
1562 3 162.092235 68.4446222 85.5052073 0.19 1561
1563 3 162.498578 68.1485189 85.4398084 0.19 1562
1564 3 162.905106 67.8575233 85.2337624 0.19 1563
1565 3 159.883646 69.7358692 85.4202488 0.19 1553
1566 3 159.556985 69.6856479 85.7589895 0.19 1565
1567 3 159.183071 69.7739902 86.0948285 0.19 1566
1568 3 158.779014 69.7881079 86.4239636 0.19 1567
1569 3 158.376826 69.8936612 86.7462832 0.19 1568
1570 3 157.961156 69.8913752 87.0452533 0.19 1569
1571 3 157.548035 69.9266843 87.2909213 0.19 1570
1572 3 157.153936 70.1810791 87.3997384 0.19 1571
1573 3 156.764869 70.4819728 87.507585 0.19 1572
1574 3 156.372593 70.7005095 87.7510506 0.19 1573
1575 3 155.965145 70.740508 88.0371999 0.19 1574
1576 3 156.327293 70.5291939 88.4366018 0.19 1575
1577 3 156.67006 70.6579342 88.8388103 0.19 1576
1578 3 156.864863 70.8920337 89.2300736 0.19 1577
1579 3 156.483519 71.4431729 88.828902 0.19 1578
1580 3 156.060171 71.4209107 88.7903595 0.19 1579
1581 3 155.588576 71.0591897 88.374488 0.19 1580
1582 3 155.965145 70.740508 88.0371999 0.19 1581
1583 3 155.218725 71.2632396 89.0828206 0.19 1580
1584 3 154.802893 71.1288279 89.4146027 0.19 1583
1585 3 155.206755 71.4766975 89.8293339 0.19 1584
1586 3 155.540034 71.8138614 90.2388435 0.19 1585
1587 3 155.664662 72.1171401 90.6301253 0.19 1586
1588 3 155.654434 72.3480015 91.0098175 0.19 1587
1589 3 155.447097 72.3959015 91.3708445 0.19 1588
1590 3 154.417865 71.2961225 89.7192023 0.19 1584
1591 3 154.0182 71.3076952 89.9875173 0.19 1590
1592 3 153.613464 71.3056356 90.153002 0.19 1591
1593 3 153.217185 71.3013204 90.4206365 0.19 1592
1594 3 152.838445 71.4170668 90.7230265 0.19 1593
1595 3 152.452667 71.436697 91.0137189 0.19 1594
1596 3 152.070172 71.502356 91.2442859 0.19 1595
1597 3 151.700292 71.8002579 91.305233 0.19 1596
1598 3 151.333728 72.1785531 91.281147 0.19 1597
1599 3 150.963074 72.5635703 91.1707552 0.19 1598
1600 3 150.597861 72.7709872 91.2655556 0.19 1599
1601 3 150.254548 73.1256805 91.3145917 0.19 1600
1602 3 149.942477 73.5259057 91.3853482 0.19 1601
1603 3 149.699964 73.9142354 91.564956 0.19 1602
1604 3 149.604288 74.3374459 91.6642093 0.19 1603
1605 3 149.262486 74.9094144 92.207388 0.19 1604
1606 3 149.20967 75.3727681 92.5480441 0.19 1605
1607 3 149.304691 75.8550743 92.6149197 0.19 1606
1608 3 149.591588 76.385434 92.4508149 0.19 1607
1609 3 149.953768 76.9158418 92.2316899 0.19 1608
1610 3 150.349272 77.3920012 92.081408 0.19 1609
1611 3 150.735913 77.8223614 91.8055354 0.19 1610
1612 3 151.09533 78.0435575 91.4739671 0.19 1611
1613 3 151.423438 78.1412749 91.1196882 0.19 1612
1614 3 151.680182 78.0770614 90.7510484 0.19 1613
1615 3 151.790196 78.1154753 90.3750611 0.19 1614
1616 3 151.88665 78.1732474 89.999652 0.19 1615
1617 3 152.089014 78.1868869 89.6319404 0.19 1616
1618 3 152.217844 78.0349222 89.2578582 0.19 1617
1619 3 152.460546 77.9115536 88.8948983 0.19 1618
1620 3 152.70832 78.0272323 88.5385849 0.19 1619
1621 3 152.812928 78.3625077 88.1771154 0.19 1620
1622 3 152.854575 78.6626429 87.812293 0.19 1621
1623 3 152.851818 78.6386864 87.4409904 0.19 1622
1624 3 149.878968 74.9409994 91.3166381 0.19 1604
1625 3 149.965651 75.1105119 90.9433956 0.19 1624
1626 3 150.025325 75.3556022 90.5712225 0.19 1625
1627 3 150.142242 75.803676 90.2088924 0.19 1626
1628 3 150.012971 76.3155958 89.8334796 0.19 1627
1629 3 156.211582 71.1823808 89.2202019 0.19 1580
1630 3 156.507022 70.9415809 89.337837 0.19 1629
1631 3 156.864863 70.8920337 89.2300736 0.19 1630
1632 3 169.969574 59.2060898 82.3395014 0.19 1276
1633 3 169.820371 58.7102826 82.4029105 0.19 1632
1634 3 169.769515 58.2151241 82.4414647 0.19 1633
1635 3 169.810602 57.6617688 82.5154749 0.19 1634
1636 3 170.029441 56.9332772 82.7202341 0.19 1635
1637 3 170.354339 56.5550723 83.0731891 0.19 1636
1638 3 170.566151 56.2674663 83.4220235 0.19 1637
1639 3 170.894419 55.8904287 83.7747662 0.19 1638
1640 3 170.379074 55.7092412 84.0772027 0.19 1639
1641 3 170.86153 55.6758584 84.4588345 0.19 1640
1642 3 171.41436 56.2909728 84.1793998 0.19 1641
1643 3 170.894419 55.8904287 83.7747662 0.19 1642
1644 3 170.795119 55.0295875 85.1192992 0.19 1641
1645 3 171.280411 54.9968763 85.5031941 0.19 1644
1646 3 171.686108 55.1555133 85.7586804 0.19 1645
1647 3 172.009059 55.5053362 85.8848502 0.19 1646
1648 3 172.038381 55.8888528 85.9410178 0.19 1647
1649 3 171.771785 56.2571765 85.9563915 0.19 1648
1650 3 170.913474 56.5474964 85.918942 0.19 1649
1651 3 171.478538 56.8181131 85.6198 0.19 1650
1652 3 171.566303 56.6714997 85.2639896 0.19 1651
1653 3 171.28267 56.2857388 84.8709963 0.19 1652
1654 3 170.86153 55.6758584 84.4588345 0.19 1653
1655 3 170.409492 56.2546609 85.1591659 0.19 1654
1656 3 170.913474 56.5474964 85.918942 0.19 1655
1657 3 170.803679 55.2491966 85.8352616 0.19 1656
1658 3 171.280411 54.9968763 85.5031941 0.19 1657
1659 3 170.237135 57.6629433 85.7675524 0.19 1656
1660 3 169.707701 58.1978639 85.7808476 0.19 1659
1661 3 169.235205 58.3208755 85.9828149 0.19 1660
1662 3 168.846522 58.3317275 86.2642401 0.19 1661
1663 3 168.649857 58.4164415 86.5952137 0.19 1662
1664 3 168.416376 58.3303345 86.9247938 0.19 1663
1665 3 168.404521 58.1599354 87.2693381 0.19 1664
1666 3 168.612736 57.8392573 87.6211666 0.19 1665
1667 3 169.044261 57.5904774 87.4986252 0.19 1666
1668 3 169.470827 57.4615797 87.2470778 0.19 1667
1669 3 169.86413 57.58514 86.9575492 0.19 1668
1670 3 170.077794 57.4754762 86.6203873 0.19 1669
1671 3 170.352136 57.3507365 86.2800707 0.19 1670
1672 3 170.913474 56.5474964 85.918942 0.19 1671
1673 3 171.34492 55.9747166 86.6259104 0.19 1672
1674 3 170.913474 56.5474964 85.918942 0.19 1673
1675 3 169.771844 55.998176 86.1969055 0.19 1674
1676 3 169.037876 55.7642158 86.2061875 0.19 1675
1677 3 168.4521 55.5725134 86.3462115 0.19 1676
1678 3 167.925213 55.4024535 86.4520011 0.19 1677
1679 3 167.415214 55.1502601 86.6706844 0.19 1678
1680 3 166.902426 54.7308863 86.9154384 0.19 1679
1681 3 166.064697 54.6328004 86.4451277 0.19 1680
1682 3 165.340727 54.45753 85.936284 0.19 1681
1683 3 164.477565 53.9887223 85.2678952 0.19 1682
1684 3 164.259906 54.5023389 84.721622 0.19 1683
1685 3 164.216748 54.5337268 84.2905299 0.19 1684
1686 3 164.337025 54.440413 83.916037 0.19 1685
1687 3 164.303259 54.4011352 83.5534122 0.19 1686
1688 3 164.074802 54.2751671 83.179196 0.19 1687
1689 3 163.924505 54.3193183 82.8245541 0.19 1688
1690 3 163.695149 54.4774172 82.471728 0.19 1689
1691 3 163.585232 54.4335859 82.1183978 0.19 1690
1692 3 163.514712 54.4715361 81.7741024 0.19 1691
1693 3 163.406243 54.5278956 81.4309542 0.19 1692
1694 3 163.144351 54.5574651 81.0822697 0.19 1693
1695 3 162.932626 54.5441513 80.7548138 0.19 1694
1696 3 162.554006 54.3741217 80.4576714 0.19 1695
1697 3 162.130853 54.2626095 80.2901888 0.19 1696
1698 3 164.083991 54.7892743 85.2918336 0.19 1683
1699 3 164.477565 53.9887223 85.2678952 0.19 1698
1700 3 163.947781 52.9928582 85.5042843 0.19 1699
1701 3 164.477565 53.9887223 85.2678952 0.19 1700
1702 3 163.166807 53.8216454 85.4633861 0.19 1701
1703 3 162.413735 53.7941899 85.6743515 0.19 1702
1704 3 161.904103 54.0081462 85.808808 0.19 1703
1705 3 161.538782 54.3871254 85.6633894 0.19 1704
1706 3 161.373426 54.8362141 85.4370875 0.19 1705
1707 3 164.247768 53.8704711 85.7645137 0.19 1701
1708 3 164.256318 53.9767225 85.7727196 0.19 1707
1709 3 164.477565 53.9887223 85.2678952 0.19 1708
1710 3 166.634705 55.0752933 87.4922417 0.19 1680
1711 3 166.508475 55.1637801 87.9279414 0.19 1710
1712 3 166.396281 55.1807447 88.3081341 0.19 1711
1713 3 166.185861 55.2397367 88.6643122 0.19 1712
1714 3 166.097122 55.1220598 89.0088272 0.19 1713
1715 3 166.038367 54.8043344 89.3362873 0.19 1714
1716 3 166.299396 54.3176009 89.7060541 0.19 1715
1717 3 166.379872 53.9029671 89.7427492 0.19 1716
1718 3 166.39038 53.5709176 89.5220376 0.19 1717
1719 3 166.378746 53.3235297 89.2101318 0.19 1718
1720 3 166.370008 53.2464895 88.8805194 0.19 1719
1721 3 165.635094 55.1342598 89.9077638 0.19 1715
1722 3 165.215403 55.1781613 90.3169572 0.19 1721
1723 3 164.808042 55.1154342 90.6645838 0.19 1722
1724 3 164.449345 55.014795 90.9918422 0.19 1723
1725 3 164.219075 54.9023829 91.3206119 0.19 1724
1726 3 163.872027 54.7494894 91.6308179 0.19 1725
1727 3 163.494438 54.5253579 91.9282838 0.19 1726
1728 3 163.167364 54.5427265 92.2531917 0.19 1727
1729 3 162.955292 54.5117684 92.5828823 0.19 1728
1730 3 162.625866 54.4797564 92.900368 0.19 1729
1731 3 162.268303 54.5246614 93.2225512 0.19 1730
1732 3 161.910129 54.382152 93.5228669 0.19 1731
1733 3 161.60521 54.0161916 93.8014903 0.19 1732
1734 3 161.485538 53.5794057 94.0884181 0.19 1733
1735 3 161.432202 53.1240233 94.3782823 0.19 1734
1736 3 161.390806 52.6833954 94.6697266 0.19 1735
1737 3 161.317017 52.3053797 94.9637703 0.19 1736
1738 3 161.132393 52.1004675 95.2651597 0.19 1737
1739 3 161.053882 51.9604987 95.5841027 0.19 1738
1740 3 168.439569 57.8743008 87.971098 0.19 1666
1741 3 168.54115 57.6794565 88.325328 0.19 1740
1742 3 168.590631 57.5300534 88.6790129 0.19 1741
1743 3 168.64474 57.3782549 89.0329063 0.19 1742
1744 3 168.763802 57.1732419 89.387685 0.19 1743
1745 3 169.072814 56.8103299 89.7447497 0.19 1744
1746 3 169.447246 56.3951389 90.1026733 0.19 1745
1747 3 169.893489 56.2943512 90.1820935 0.19 1746
1748 3 170.308607 56.030103 90.2991819 0.19 1747
1749 3 170.660797 55.7048374 90.5649079 0.19 1748
1750 3 170.857779 55.460789 90.8852229 0.19 1749
1751 3 171.101292 55.1548531 91.2272167 0.19 1750
1752 3 171.189619 54.9500172 91.5734545 0.19 1751
1753 3 171.216447 54.7430353 91.9174668 0.19 1752
1754 3 171.213793 54.4280769 92.2507939 0.19 1753
1755 3 171.211277 54.22078 92.5925101 0.19 1754
1756 3 169.17114 56.5246114 90.4526422 0.19 1746
1757 3 169.065334 56.5144064 90.8049351 0.19 1756
1758 3 169.024723 56.4512259 91.1579396 0.19 1757
1759 3 169.008987 56.3685198 91.511042 0.19 1758
1760 3 169.002102 56.2797084 91.8639544 0.19 1759
1761 3 170.572272 57.6605316 83.4878897 0.19 1636
1762 3 171.58541 58.1354696 83.9312465 0.19 1761
1763 3 172.904607 60.7661509 82.5692987 0.19 1272
1764 3 173.54062 60.9183527 82.6356123 0.19 1763
1765 3 174.366613 60.9179337 82.9082744 0.19 1764
1766 3 175.739156 60.7990293 83.2779454 0.19 1765
1767 3 176.621284 61.9316742 82.8341551 0.19 1766
1768 3 177.272273 62.5319602 82.4981891 0.19 1767
1769 3 177.840302 63.0221701 82.242092 0.19 1768
1770 3 178.362265 63.2824336 82.0934044 0.19 1769
1771 3 178.874226 63.4997835 81.8666917 0.19 1770
1772 3 178.886151 63.6642592 81.52808 0.19 1771
1773 3 178.892902 63.889878 81.1932028 0.19 1772
1774 3 178.858658 63.8683486 80.8440138 0.19 1773
1775 3 178.757552 63.9064474 80.4942448 0.19 1774
1776 3 178.471806 63.9399359 80.1322444 0.19 1775
1777 3 177.993484 63.9414794 79.9795344 0.19 1776
1778 3 177.523191 64.0174568 79.7117562 0.19 1777
1779 3 177.061467 64.2147438 79.4358181 0.19 1778
1780 3 176.58783 64.269069 79.2284717 0.19 1779
1781 3 176.114849 64.3070309 78.9212867 0.19 1780
1782 3 175.640917 64.3368674 78.5822004 0.19 1781
1783 3 175.165088 64.3587905 78.2469697 0.19 1782
1784 3 174.686064 64.3651402 77.9549614 0.19 1783
1785 3 174.201231 64.3327553 77.7886079 0.19 1784
1786 3 178.947827 63.6831009 79.8107537 0.19 1776
1787 3 178.93695 63.3528585 79.4530137 0.19 1786
1788 3 178.762722 63.5926747 79.1120316 0.19 1787
1789 3 178.859622 63.6118348 78.7807064 0.19 1788
1790 3 178.848385 63.687406 78.4453896 0.19 1789
1791 3 178.702751 63.7943246 78.102775 0.19 1790
1792 3 178.750791 64.0121801 77.7802391 0.19 1791
1793 3 179.025524 64.4586774 77.4863616 0.19 1792
1794 3 179.269944 64.9748026 77.1953774 0.19 1793
1795 3 179.198246 65.4717974 76.8807988 0.19 1794
1796 3 179.183638 65.986709 76.5725124 0.19 1795
1797 3 178.707872 65.577499 76.21361 0.19 1796
1798 3 178.255083 65.1617564 75.8873788 0.19 1797
1799 3 177.877338 64.7299441 75.6569092 0.19 1798
1800 3 177.704689 64.2579112 75.6797024 0.19 1799
1801 3 177.608777 63.8072982 75.6751439 0.19 1800
1802 3 177.523675 63.3618691 75.6592891 0.19 1801
1803 3 177.393508 62.9108674 75.6364171 0.19 1802
1804 3 177.116493 62.4382433 75.6034989 0.19 1803
1805 3 176.937814 61.9795142 75.5856087 0.19 1804
1806 3 176.706898 61.5111926 75.5829586 0.19 1805
1807 3 176.716101 61.0730364 75.6478803 0.19 1806
1808 3 177.002519 60.6623481 75.8614852 0.19 1807
1809 3 177.398673 60.3288537 76.0917656 0.19 1808
1810 3 177.84555 60.1989224 76.2243407 0.19 1809
1811 3 179.622583 66.4740244 76.6471715 0.19 1796
1812 3 179.984112 66.9439365 76.73201 0.19 1811
1813 3 180.119479 67.3652805 76.8453326 0.19 1812
1814 3 180.140276 67.7306921 77.0762459 0.19 1813
1815 3 180.059629 68.0787485 77.3056825 0.19 1814
1816 3 179.774041 68.3303562 77.7394781 0.19 1815
1817 3 178.693389 68.1229925 77.6889183 0.19 1816
1818 3 177.974677 67.9142431 77.7168013 0.19 1817
1819 3 177.396467 67.6661563 77.5640457 0.19 1818
1820 3 176.876396 67.5295561 77.4743805 0.19 1819
1821 3 176.378996 67.4383772 77.401085 0.19 1820
1822 3 175.890917 67.3716257 77.3139821 0.19 1821
1823 3 175.407999 67.3324661 77.1692057 0.19 1822
1824 3 174.920304 67.250714 77.1972797 0.19 1823
1825 3 174.436951 67.2146135 77.138046 0.19 1824
1826 3 173.959737 67.2570266 76.9755101 0.19 1825
1827 3 173.488484 67.3884661 76.9236672 0.19 1826
1828 3 173.005648 67.3740169 76.9548265 0.19 1827
1829 3 172.522534 67.3667064 76.8107079 0.19 1828
1830 3 172.035847 67.3247183 76.7259112 0.19 1829
1831 3 171.547591 67.2716483 76.6607419 0.19 1830
1832 3 171.181253 67.2694145 76.2890248 0.19 1831
1833 3 170.932751 67.2281435 75.9268132 0.19 1832
1834 3 170.550823 67.0051554 75.546867 0.19 1833
1835 3 170.183327 66.7766471 75.1687625 0.19 1834
1836 3 169.998483 66.7129883 74.8136733 0.19 1835
1837 3 171.068799 67.2960026 76.8298712 0.19 1831
1838 3 170.605544 67.5115079 76.8772675 0.19 1837
1839 3 170.144818 67.7596512 76.8759745 0.19 1838
1840 3 169.675363 67.9115732 76.8514574 0.19 1839
1841 3 169.216686 68.1792189 76.8252554 0.19 1840
1842 3 168.687933 67.6419826 76.8980732 0.19 1841
1843 3 168.156506 67.1681521 76.7679997 0.19 1842
1844 3 167.625511 66.67995 76.7093562 0.19 1843
1845 3 167.10002 66.1879445 76.7267431 0.19 1844
1846 3 166.587408 65.8029981 76.5565087 0.19 1845
1847 3 166.119594 65.5361991 76.4331745 0.19 1846
1848 3 165.721691 65.1765139 76.2783086 0.19 1847
1849 3 165.537394 64.8632423 75.9986814 0.19 1848
1850 3 165.439889 64.6229124 75.6752211 0.19 1849
1851 3 165.38794 64.5550801 75.3430073 0.19 1850
1852 3 169.255272 68.7221056 76.5042868 0.19 1841
1853 3 168.806573 69.1076483 76.4754872 0.19 1852
1854 3 179.390449 62.9418393 79.6628771 0.19 1787
1855 3 179.852534 62.5808046 79.7321547 0.19 1854
1856 3 180.321271 62.267047 79.7161195 0.19 1855
1857 3 180.799512 62.04454 79.5857038 0.19 1856
1858 3 181.282958 61.9476574 79.5316877 0.19 1857
1859 3 181.764939 61.8055998 79.4645196 0.19 1858
1860 3 182.258154 61.8335236 79.305096 0.19 1859
1861 3 182.750973 61.8856335 79.1910652 0.19 1860
1862 3 183.232184 61.8412599 79.3034055 0.19 1861
1863 3 183.709154 61.6829868 79.3874359 0.19 1862
1864 3 184.188166 61.6103478 79.5157781 0.19 1863
1865 3 184.660154 61.4787096 79.7816667 0.19 1864
1866 3 185.124981 61.1846882 80.0852972 0.19 1865
1867 3 179.330624 63.2119806 82.1833801 0.19 1771
1868 3 179.7991 63.0975797 82.461602 0.19 1867
1869 3 180.277224 63.0717042 82.6003995 0.19 1868
1870 3 180.756122 63.035051 82.702617 0.19 1869
1871 3 181.228506 62.8779341 82.8349409 0.19 1870
1872 3 181.715806 62.9017942 82.7762522 0.19 1871
1873 3 182.202149 62.9544603 82.7764891 0.19 1872
1874 3 182.687598 63.0160225 82.8010964 0.19 1873
1875 3 183.171903 63.0762087 82.8400527 0.19 1874
1876 3 183.654516 63.1244111 82.8978333 0.19 1875
1877 3 184.133878 63.1390834 82.9980089 0.19 1876
1878 3 184.606013 63.0661648 83.2068895 0.19 1877
1879 3 185.075845 62.866583 83.3567101 0.19 1878
1880 3 185.543702 62.6970457 83.590692 0.19 1879
1881 3 186.020663 62.844168 83.7931191 0.19 1880
1882 3 186.491415 62.964858 84.1066555 0.19 1881
1883 3 186.961549 63.2151778 84.4675935 0.19 1882
1884 3 187.026999 63.5854511 84.6963838 0.19 1883
1885 3 187.164781 64.0079136 84.7783858 0.19 1884
1886 3 187.504742 64.4858039 84.7658903 0.19 1885
1887 3 187.904458 65.0188231 84.5835271 0.19 1886
1888 3 188.267037 65.5636305 84.3339439 0.19 1887
1889 3 188.46026 66.0931537 84.0513874 0.19 1888
1890 3 187.441796 63.0776332 84.2812451 0.19 1883
1891 3 187.917889 63.0573618 84.2508569 0.19 1890
1892 3 188.390084 63.072716 84.3129336 0.19 1891
1893 3 188.856145 63.078928 84.4969555 0.19 1892
1894 3 189.324195 63.1246834 84.6081073 0.19 1893
1895 3 189.790859 63.1980316 84.7245682 0.19 1894
1896 3 190.252712 63.3156879 84.9301832 0.19 1895
1897 3 190.719343 63.6411197 85.0504688 0.19 1896
1898 3 191.186023 64.0331661 85.1428069 0.19 1897
1899 3 191.229213 64.4007684 85.7296575 0.19 1898
1900 3 191.343637 64.5177598 86.1426305 0.19 1899
1901 3 191.664638 64.6048312 86.4400856 0.19 1900
1902 3 192.071554 64.3989676 86.4989346 0.19 1901
1903 3 192.515023 64.0582211 86.3759404 0.19 1902
1904 3 192.982478 63.6049352 85.9481478 0.19 1903
1905 3 176.176877 60.4095818 83.9610263 0.19 1766
1906 3 176.644973 60.307653 84.2761236 0.19 1905
1907 3 177.116109 60.3145569 84.5013773 0.19 1906
1908 3 177.566759 60.3598888 84.8266743 0.19 1907
1909 3 177.970447 60.517992 85.1936674 0.19 1908
1910 3 178.230428 60.5441378 85.5590269 0.19 1909
1911 3 178.624935 60.5714836 85.9372585 0.19 1910
1912 3 179.072764 60.6569306 86.319686 0.19 1911
1913 3 179.546007 60.9154467 86.7014107 0.19 1912
1914 3 180.023642 61.2050754 87.0487021 0.19 1913
1915 3 180.49363 61.4170227 87.2914887 0.19 1914
1916 3 180.936349 61.6871154 87.6373729 0.19 1915
1917 3 181.310071 61.8897327 88.0139994 0.19 1916
1918 3 181.508754 61.8343584 88.3781674 0.19 1917
1919 3 181.767101 62.0031489 88.7672361 0.19 1918
1920 3 181.866874 62.1735043 89.1495051 0.19 1919
1921 3 181.918819 62.199263 89.5202226 0.19 1920
1922 3 181.99921 62.2172126 89.8927753 0.19 1921
1923 3 182.212906 62.3566062 90.2824283 0.19 1922
1924 3 182.305393 62.3696757 90.65592 0.19 1923
1925 3 173.299064 61.0611219 91.0926884 0.19 1250
1926 3 173.187264 61.2497568 91.4658389 0.19 1925
1927 3 173.12203 61.2634384 91.8298623 0.19 1926
1928 3 173.052976 61.2225339 92.1894952 0.19 1927
1929 3 172.926215 61.1928839 92.5456239 0.19 1928
1930 3 172.630184 61.2517129 92.8962817 0.19 1929
1931 3 172.321029 61.1949735 93.2367785 0.19 1930
1932 3 172.168003 61.1353719 93.5859938 0.19 1931
1933 3 172.027776 61.1169547 93.9362352 0.19 1932
1934 3 171.770326 61.2250012 94.2819498 0.19 1933
1935 3 171.577922 61.2983639 94.6142804 0.19 1934
1936 3 171.266041 61.51246 94.911567 0.19 1935
1937 3 170.956215 61.8096865 95.1174494 0.19 1936
1938 3 170.766736 62.2146827 95.0835763 0.19 1937
1939 3 170.469619 62.5985355 95.0934458 0.19 1938
1940 3 170.188627 62.9722522 95.1563965 0.19 1939
1941 3 170.065257 63.4382728 94.9797836 0.19 1940
1942 3 169.936802 63.9294958 94.7068538 0.19 1941
1943 3 169.634531 64.402329 94.3879229 0.19 1942
1944 3 169.266145 64.8552583 94.0635286 0.19 1943
1945 3 168.871041 65.266702 93.7717157 0.19 1944
1946 3 168.459491 65.5725463 93.5863158 0.19 1945
1947 3 168.029249 65.7055168 93.3275124 0.19 1946
1948 3 167.592656 65.7562196 93.1327794 0.19 1947
1949 3 167.161155 65.8360515 92.8404844 0.19 1948
1950 3 166.745286 65.9809128 92.5551905 0.19 1949
1951 3 166.371147 66.290741 92.3891671 0.19 1950
1952 3 166.067018 66.6970261 92.1823339 0.19 1951
1953 3 165.92293 67.1201304 92.101618 0.19 1952
1954 3 165.749681 67.5438614 92.0429704 0.19 1953
1955 3 165.772192 68.0090438 91.9584479 0.19 1954
1956 3 165.968261 68.541055 91.7426722 0.19 1955
1957 3 166.040115 69.0651534 91.4968767 0.19 1956
1958 3 166.007895 69.5524831 91.3270373 0.19 1957
1959 3 166.238357 70.1029951 91.0806625 0.19 1958
1960 3 177.99862 63.8630871 91.5855807 0.19 1236
1961 3 178.425803 64.0261073 91.9886961 0.19 1960
1962 3 178.805147 64.2772838 92.3890791 0.19 1961
1963 3 179.047855 64.477704 92.7639029 0.19 1962
1964 3 179.402838 64.5073063 93.1007349 0.19 1963
1965 3 179.780338 64.4396299 93.3455485 0.19 1964
1966 3 180.115633 64.2518212 93.354234 0.19 1965
1967 3 180.292832 64.121259 93.1320958 0.19 1966
1968 3 180.478434 64.2364528 92.8425381 0.19 1967
1969 3 180.829247 64.5987821 92.5519554 0.19 1968
1970 3 186.374849 69.5743982 79.8907411 0.19 1004
1971 3 186.814719 69.2825942 79.67069 0.19 1970
1972 3 187.203573 68.98829 79.4354305 0.19 1971
1973 3 187.450117 68.6531056 79.2669951 0.19 1972
1974 3 187.812887 68.3570163 79.0252864 0.19 1973
1975 3 196.645928 64.6423244 87.9484985 0.19 974
1976 3 196.183467 64.9923377 87.9500971 0.19 1975
1977 3 195.918243 65.382895 87.795441 0.19 1976
1978 3 195.994341 65.7311501 87.6900424 0.19 1977
1979 3 196.488951 65.9864015 87.4944301 0.19 1978
1980 3 196.905618 66.2867206 87.7811668 0.19 1979
1981 3 197.333603 66.1729288 87.892251 0.19 1980
1982 3 197.765212 65.9019596 87.9359811 0.19 1981
1983 3 198.197134 65.571979 87.9540664 0.19 1982
1984 3 198.627972 65.2220941 87.9631837 0.19 1983
1985 3 196.834727 65.4457073 87.8905215 0.19 1979
1986 3 197.153136 64.9447689 87.9641624 0.19 1985
1987 3 197.328721 64.3504493 87.7876099 0.19 1986
1988 3 204.159997 71.7050244 90.414451 0.19 820
1989 3 203.486967 72.2987564 90.5188416 0.19 1988
1990 3 202.843842 72.8459193 90.7789215 0.19 1989
1991 3 202.070571 73.63673 91.094189 0.19 1990
1992 3 202.016034 72.9704013 90.4561639 0.19 1991
1993 3 201.774363 72.568818 89.9662898 0.19 1992
1994 3 201.459594 72.3111885 89.5495911 0.19 1993
1995 3 201.117312 72.2235444 89.2051135 0.19 1994
1996 3 200.772381 72.1142257 88.9784425 0.19 1995
1997 3 200.506097 71.8872856 88.6728551 0.19 1996
1998 3 200.424166 71.6040026 88.4000039 0.19 1997
1999 3 200.391892 71.256322 88.2736379 0.19 1998
2000 3 200.376584 70.8872268 88.1957263 0.19 1999
2001 3 201.548078 73.7876996 90.7324486 0.19 1991
2002 3 201.276255 73.9885095 90.4249724 0.19 2001
2003 3 200.924329 74.3217796 90.2260362 0.19 2002
2004 3 200.505498 74.620282 90.3032387 0.19 2003
2005 3 199.919777 75.0949327 89.9205513 0.19 2004
2006 3 199.539259 75.5534507 89.5517256 0.19 2005
2007 3 199.359677 75.9532676 89.1942784 0.19 2006
2008 3 199.147846 76.1789281 88.8267139 0.19 2007
2009 3 199.068724 76.3505721 88.4661126 0.19 2008
2010 3 200.80741 74.7849889 91.072397 0.19 2004
2011 3 202.070571 73.63673 91.094189 0.19 2010
2012 3 202.57041 73.1116317 91.423716 0.19 2011
2013 3 202.79438 72.9436328 91.7072786 0.19 2012
2014 3 202.619558 73.0743091 91.8393403 0.19 2013
2015 3 202.350985 73.3724924 91.5932625 0.19 2014
2016 3 202.070571 73.63673 91.094189 0.19 2015
2017 3 201.413302 74.2351687 91.915495 0.19 2016
2018 3 201.127619 74.6351875 92.4621013 0.19 2017
2019 3 200.987714 74.9596105 92.901916 0.19 2018
2020 3 200.913633 75.2571199 93.2961675 0.19 2019
2021 3 200.890587 75.5490232 93.6614729 0.19 2020
2022 3 200.953635 75.8500016 93.9864563 0.19 2021
2023 3 200.809049 76.1792683 94.1933858 0.19 2022
2024 3 200.726004 76.4770548 94.5034694 0.19 2023
2025 3 200.676679 76.7615233 94.8527162 0.19 2024
2026 3 200.664503 77.0361031 95.2176106 0.19 2025
2027 3 200.727734 77.2928512 95.5915547 0.19 2026
2028 3 200.97735 77.5043722 95.9784017 0.19 2027
2029 3 201.29682 77.5963668 96.3677465 0.19 2028
2030 3 201.643292 77.7702931 96.7607373 0.19 2029
2031 3 201.996463 77.9150131 97.1533343 0.19 2030
2032 3 202.340943 77.8899236 97.5421058 0.19 2031
2033 3 202.658617 77.7795625 97.927441 0.19 2032
2034 3 202.905128 77.5825171 98.3059166 0.19 2033
2035 3 202.975173 77.6030587 98.6733337 0.19 2034
2036 3 202.97547 77.5724744 99.0331108 0.19 2035
2037 3 202.950314 77.5630764 99.3893504 0.19 2036
2038 3 202.917423 77.6668171 99.7444238 0.19 2037
2039 3 202.875016 77.6943868 100.095589 0.19 2038
2040 3 202.820836 77.7722019 100.444063 0.19 2039
2041 3 202.729122 77.6824166 100.78507 0.19 2040
2042 3 202.546543 77.4318125 101.113586 0.19 2041
2043 3 202.540682 77.2531927 101.455657 0.19 2042
2044 3 202.339445 77.0641355 101.777212 0.19 2043
2045 3 202.178027 76.7633511 102.097201 0.19 2044
2046 3 201.938584 76.5303041 102.407379 0.19 2045
2047 3 201.812836 76.2163953 102.722937 0.19 2046
2048 3 201.714713 75.9838714 103.039365 0.19 2047
2049 3 201.576106 75.6858364 103.346508 0.19 2048
2050 3 201.296253 75.4966516 103.638847 0.19 2049
2051 3 200.899648 75.4942691 103.618383 0.19 2050
2052 3 200.501684 75.4868159 103.617074 0.19 2051
2053 3 200.099384 75.4637646 103.673713 0.19 2052
2054 3 199.709731 75.484251 103.567205 0.19 2053
2055 3 199.313065 75.4806817 103.550036 0.19 2054
2056 3 198.908123 75.4461273 103.64565 0.19 2055
2057 3 198.508208 75.4296704 103.67276 0.19 2056
2058 3 201.56684 75.1682215 103.974608 0.19 2050
2059 3 201.747997 74.9857002 104.298775 0.19 2058
2060 3 202.046379 74.8484596 104.620892 0.19 2059
2061 3 202.390944 74.7013107 104.911382 0.19 2060
2062 3 202.75663 74.4766101 105.112449 0.19 2061
2063 3 203.122229 74.3353009 105.400697 0.19 2062
2064 3 203.482975 74.2128742 105.718694 0.19 2063
2065 3 203.828476 74.0612719 106.042509 0.19 2064
2066 3 204.132132 73.8007758 106.35784 0.19 2065
2067 3 204.32933 73.6272289 106.660064 0.19 2066
2068 3 204.637851 73.4415627 106.954441 0.19 2067
2069 3 204.990241 73.1256389 107.206706 0.19 2068
2070 3 205.36413 72.8161501 107.359878 0.19 2069
2071 3 205.737823 72.5819366 107.551926 0.19 2070
2072 3 206.102527 72.2528144 107.654386 0.19 2071
2073 3 206.424091 71.8771966 107.756454 0.19 2072
2074 3 206.62412 71.4566001 107.94714 0.19 2073
2075 3 206.918826 71.0298835 108.148661 0.19 2074
2076 3 207.211597 70.6206131 108.268996 0.19 2075
2077 3 207.389242 70.1963474 108.420684 0.19 2076
2078 3 207.63801 69.7937078 108.49546 0.19 2077
2079 3 207.797936 69.3872901 108.562602 0.19 2078
2080 3 208.028499 68.9572215 108.712592 0.19 2079
2081 3 208.154369 68.5267902 108.812197 0.19 2080
2082 3 208.299297 68.0528174 108.986737 0.19 2081
2083 3 208.608716 67.525939 109.160489 0.19 2082
2084 3 208.976249 66.8770436 109.230505 0.19 2083
2085 3 209.447664 66.7972186 109.396167 0.19 2084
2086 3 209.972876 66.70933 109.422872 0.19 2085
2087 3 210.659688 66.5178218 109.309499 0.19 2086
2088 3 210.965164 66.0704806 109.504043 0.19 2087
2089 3 211.142025 65.6398698 109.621871 0.19 2088
2090 3 211.351365 65.271141 109.538484 0.19 2089
2091 3 211.375795 64.8980044 109.448865 0.19 2090
2092 3 211.233216 64.5391008 109.294531 0.19 2091
2093 3 211.215236 64.1473599 109.257036 0.19 2092
2094 3 211.301216 63.7217461 109.335407 0.19 2093
2095 3 211.562008 63.3145288 109.370814 0.19 2094
2096 3 211.075881 67.0543562 109.197656 0.19 2087
2097 3 211.499453 67.2593 109.166583 0.19 2096
2098 3 211.926856 67.3311998 109.166215 0.19 2097
2099 3 212.357288 67.3354081 109.176329 0.19 2098
2100 3 212.790861 67.2699969 109.188013 0.19 2099
2101 3 213.2288 67.0638844 109.19498 0.19 2100
2102 3 213.668735 66.895429 109.209677 0.19 2101
2103 3 214.113655 66.591355 109.230085 0.19 2102
2104 3 214.562883 66.232849 109.282956 0.19 2103
2105 3 215.017364 65.8469401 109.428002 0.19 2104
2106 3 215.474079 65.5198407 109.541109 0.19 2105
2107 3 215.932757 65.3131728 109.742635 0.19 2106
2108 3 208.36538 66.3918886 109.600655 0.19 2084
2109 3 207.964026 65.9870599 109.881136 0.19 2108
2110 3 207.768623 65.7413465 110.154395 0.19 2109
2111 3 207.885119 65.2387028 110.322421 0.19 2110
2112 3 208.104882 64.7087902 110.425452 0.19 2111
2113 3 208.644472 64.0127697 110.605999 0.19 2112
2114 3 207.97253 63.9915905 110.394154 0.19 2113
2115 3 207.479321 63.8748297 110.310816 0.19 2114
2116 3 207.08416 63.5548692 110.312624 0.19 2115
2117 3 206.788309 63.2044193 110.219408 0.19 2116
2118 3 206.72136 62.7865467 110.297946 0.19 2117
2119 3 206.803571 62.3682477 110.40904 0.19 2118
2120 3 207.103502 62.0187934 110.447513 0.19 2119
2121 3 207.507048 61.7754503 110.457632 0.19 2120
2122 3 208.001457 61.7823441 110.454003 0.19 2121
2123 3 208.679672 61.9440087 110.652266 0.19 2122
2124 3 208.514528 62.5876611 110.699272 0.19 2123
2125 3 208.608439 63.0881221 110.738811 0.19 2124
2126 3 208.639359 63.5433777 110.726107 0.19 2125
2127 3 208.644472 64.0127697 110.605999 0.19 2126
2128 3 209.066312 64.3780723 110.909336 0.19 2127
2129 3 209.4932 64.4008263 111.131437 0.19 2128
2130 3 209.922643 64.185721 111.19862 0.19 2129
2131 3 210.352788 63.9067372 111.183413 0.19 2130
2132 3 210.779254 63.6755855 111.074956 0.19 2131
2133 3 211.207287 63.5612257 111.035598 0.19 2132
2134 3 209.134871 61.4843221 111.073047 0.19 2123
2135 3 209.58572 61.1424849 111.385283 0.19 2134
2136 3 210.030446 61.0700717 111.641284 0.19 2135
2137 3 210.468938 60.8902654 111.746698 0.19 2136
2138 3 210.903964 60.8200386 111.812286 0.19 2137
2139 3 211.338807 60.786004 111.863939 0.19 2138
2140 3 207.457757 65.9734368 110.419006 0.19 2110
2141 3 207.24593 66.1392695 110.676496 0.19 2140
2142 3 206.922343 66.0977977 110.880108 0.19 2141
2143 3 206.566188 65.9039669 111.00043 0.19 2142
2144 3 206.221516 65.7671239 111.231684 0.19 2143
2145 3 205.94205 65.6491801 111.575259 0.19 2144
2146 3 205.84505 65.531765 112.144865 0.19 2145
2147 3 206.232088 65.3905621 113.274744 0.19 2146
2148 3 205.277936 66.0398617 112.405149 0.19 2147
2149 3 204.663367 66.4938263 112.04578 0.19 2148
2150 3 204.174817 66.8399365 111.841092 0.19 2149
2151 3 203.736016 66.9579183 111.85268 0.19 2150
2152 3 203.344798 66.8471051 112.081212 0.19 2151
2153 3 203.749882 66.7701802 112.387307 0.19 2152
2154 3 204.131242 67.2741031 112.198461 0.19 2153
2155 3 203.736016 66.9579183 111.85268 0.19 2154
2156 3 204.312025 66.3651518 112.497258 0.19 2153
2157 3 205.033101 65.9276669 112.719352 0.19 2156
2158 3 206.232088 65.3905621 113.274744 0.19 2157
2159 3 206.403188 65.7391016 112.644862 0.19 2158
2160 3 206.793502 66.0433503 112.434438 0.19 2159
2161 3 207.383471 66.6004391 112.395291 0.19 2160
2162 3 207.412448 65.8105329 112.324715 0.19 2161
2163 3 207.849533 65.3305369 112.583818 0.19 2162
2164 3 208.240107 65.0039581 112.852959 0.19 2163
2165 3 208.581071 64.8326284 113.132384 0.19 2164
2166 3 208.783711 64.7363389 113.407966 0.19 2165
2167 3 208.620239 64.7121487 113.663023 0.19 2166
2168 3 208.329024 64.8437281 113.923516 0.19 2167
2169 3 207.919066 64.5394466 113.592664 0.19 2168
2170 3 206.232088 65.3905621 113.274744 0.19 2169
2171 3 204.165681 65.4033139 111.718551 0.19 2170
2172 3 203.773431 64.5995738 111.579568 0.19 2171
2173 3 203.337865 64.238346 111.72911 0.19 2172
2174 3 203.25907 64.0397792 111.901693 0.19 2173
2175 3 203.447597 63.9045636 112.004999 0.19 2174
2176 3 203.673324 64.1728872 111.88251 0.19 2175
2177 3 203.773431 64.5995738 111.579568 0.19 2176
2178 3 206.895149 65.0998383 112.925309 0.19 2170
2179 3 207.402451 65.0869399 112.761756 0.19 2178
2180 3 207.849533 65.3305369 112.583818 0.19 2179
2181 3 206.213332 65.8608138 113.02022 0.19 2170
2182 3 206.213764 66.2060505 112.995586 0.19 2181
2183 3 206.247008 66.3783258 113.138796 0.19 2182
2184 3 206.351794 66.252272 113.292713 0.19 2183
2185 3 206.232088 65.3905621 113.274744 0.19 2184
2186 3 207.004141 66.3053133 113.15444 0.19 2185
2187 3 207.383471 66.6004391 112.395291 0.19 2186
2188 3 208.041164 66.6353888 112.461524 0.19 2187
2189 3 208.538145 66.6840968 112.532806 0.19 2188
2190 3 208.957594 66.7871678 112.652716 0.19 2189
2191 3 209.303817 67.0393503 112.913137 0.19 2190
2192 3 209.516142 67.3823313 113.254891 0.19 2191
2193 3 209.81698 67.8560119 113.727226 0.19 2192
2194 3 208.842557 67.5497618 113.211535 0.19 2193
2195 3 208.135043 67.1572962 112.799249 0.19 2194
2196 3 207.383471 66.6004391 112.395291 0.19 2195
2197 3 207.68809 66.9408648 113.056343 0.19 2196
2198 3 207.893147 67.0983033 113.488914 0.19 2197
2199 3 208.19557 67.3292834 113.86471 0.19 2198
2200 3 208.175087 67.7253886 113.894956 0.19 2199
2201 3 208.564422 68.1310763 113.948502 0.19 2200
2202 3 208.952709 68.5230524 113.761263 0.19 2201
2203 3 209.349611 68.8019581 113.597887 0.19 2202
2204 3 209.76681 68.7462248 113.513774 0.19 2203
2205 3 209.927806 68.6846409 113.32426 0.19 2204
2206 3 209.839832 68.4593332 113.189231 0.19 2205
2207 3 209.816576 68.1540439 113.283935 0.19 2206
2208 3 209.81698 67.8560119 113.727226 0.19 2207
2209 3 210.211808 68.2588848 113.775013 0.19 2208
2210 3 209.76681 68.7462248 113.513774 0.19 2209
2211 3 208.997345 67.7432944 113.944147 0.19 2208
2212 3 208.564422 68.1310763 113.948502 0.19 2211
2213 3 210.106646 67.4498143 114.311155 0.19 2208
2214 3 210.220015 67.3259055 114.691225 0.19 2213
2215 3 210.254903 67.4706616 114.985341 0.19 2214
2216 3 210.257094 67.7382602 115.196714 0.19 2215
2217 3 210.240666 68.1060833 115.2449 0.19 2216
2218 3 210.214292 68.5429584 115.149892 0.19 2217
2219 3 210.108035 68.4746948 114.800197 0.19 2218
2220 3 209.907999 68.2287714 114.366324 0.19 2219
2221 3 209.81698 67.8560119 113.727226 0.19 2220
2222 3 210.042224 68.8384164 115.369398 0.19 2218
2223 3 209.711331 69.1368437 115.516915 0.19 2222
2224 3 209.330374 69.3441023 115.734104 0.19 2223
2225 3 208.94232 69.3863921 115.965411 0.19 2224
2226 3 208.652819 69.0432898 115.775453 0.19 2225
2227 3 208.475543 68.6517294 115.711664 0.19 2226
2228 3 208.210449 68.2168939 115.738992 0.19 2227
2229 3 207.964636 67.8212429 115.673697 0.19 2228
2230 3 207.877555 67.4759746 115.506847 0.19 2229
2231 3 207.853586 67.1215547 115.367701 0.19 2230
2232 3 207.846019 66.8000757 115.150073 0.19 2231
2233 3 207.835246 66.8579555 114.883866 0.19 2232
2234 3 207.827817 66.8643967 114.613523 0.19 2233
2235 3 207.828747 66.7203332 114.330782 0.19 2234
2236 3 207.81699 66.8225632 114.068704 0.19 2235
2237 3 208.19557 67.3292834 113.86471 0.19 2236
2238 3 207.453091 66.2087703 114.530093 0.19 2235
2239 3 207.487829 65.7052271 114.755269 0.19 2238
2240 3 207.809421 65.3679933 114.610432 0.19 2239
2241 3 208.036328 64.9737665 114.588575 0.19 2240
2242 3 207.945818 64.6260017 114.412742 0.19 2241
2243 3 208.363723 64.3403958 114.146339 0.19 2242
2244 3 208.329024 64.8437281 113.923516 0.19 2243
2245 3 207.533399 64.6169785 114.380527 0.19 2242
2246 3 206.232088 65.3905621 113.274744 0.19 2245
2247 3 207.098916 65.2965527 114.68731 0.19 2246
2248 3 207.487829 65.7052271 114.755269 0.19 2247
2249 3 207.528525 66.02342 114.991132 0.19 2248
2250 3 207.616175 66.3692051 115.164338 0.19 2249
2251 3 207.846019 66.8000757 115.150073 0.19 2250
2252 3 208.91193 69.8744772 115.897739 0.19 2225
2253 3 209.285503 70.4630972 115.752391 0.19 2252
2254 3 210.066229 71.2228572 115.599102 0.19 2253
2255 3 210.025655 72.2764956 115.295409 0.19 2254
2256 3 210.029477 72.9741893 115.152619 0.19 2255
2257 3 210.097635 73.616517 115.00687 0.19 2256
2258 3 210.32375 74.3447305 114.964261 0.19 2257
2259 3 210.616296 74.8325784 114.790401 0.19 2258
2260 3 210.808195 75.2922388 114.680324 0.19 2259
2261 3 211.106396 75.7808734 114.502548 0.19 2260
2262 3 211.681543 76.299625 113.908144 0.19 2261
2263 3 212.008288 76.6101854 113.513417 0.19 2262
2264 3 212.399988 76.9379064 113.210073 0.19 2263
2265 3 212.823209 77.1029478 112.950625 0.19 2264
2266 3 213.259295 77.1727702 112.748097 0.19 2265
2267 3 213.69748 77.1239853 112.672331 0.19 2266
2268 3 214.141322 76.8976179 112.634711 0.19 2267
2269 3 214.453204 77.076806 112.391623 0.19 2268
2270 3 214.63279 76.9358599 112.167261 0.19 2269
2271 3 214.82809 76.6698571 112.034016 0.19 2270
2272 3 214.762029 76.3422678 112.140804 0.19 2271
2273 3 214.820024 76.1166193 112.331721 0.19 2272
2274 3 214.625136 76.2491041 112.515975 0.19 2273
2275 3 214.452214 76.5471515 112.594942 0.19 2274
2276 3 214.141322 76.8976179 112.634711 0.19 2275
2277 3 211.916018 77.2203665 114.023723 0.19 2261
2278 3 211.481144 77.5149052 114.31359 0.19 2277
2279 3 210.655201 76.875835 114.832579 0.19 2278
2280 3 211.106396 75.7808734 114.502548 0.19 2279
2281 3 211.468921 75.9341826 114.703458 0.19 2280
2282 3 211.3644 75.905518 114.770006 0.19 2281
2283 3 211.106396 75.7808734 114.502548 0.19 2282
2284 3 210.177301 76.1016386 115.096881 0.19 2283
2285 3 209.597321 76.2770582 115.445993 0.19 2284
2286 3 209.188551 76.2205099 115.606508 0.19 2285
2287 3 208.947774 75.9013122 115.754921 0.19 2286
2288 3 209.019906 75.5292578 115.801036 0.19 2287
2289 3 209.057091 75.1105021 115.800151 0.19 2288
2290 3 209.483194 74.7496412 115.518338 0.19 2289
2291 3 210.32375 74.3447305 114.964261 0.19 2290
2292 3 210.730293 73.7062314 114.984187 0.19 2291
2293 3 211.095804 73.217819 115.052006 0.19 2292
2294 3 211.347545 72.7823001 115.240416 0.19 2293
2295 3 211.289849 72.4607711 115.46813 0.19 2294
2296 3 211.256946 72.4458721 115.730884 0.19 2295
2297 3 210.631885 73.0226022 115.795597 0.19 2296
2298 3 210.249791 73.4991286 115.636283 0.19 2297
2299 3 210.169978 73.8566354 115.359939 0.19 2298
2300 3 210.32375 74.3447305 114.964261 0.19 2299
2301 3 210.46879 74.6736543 115.202127 0.19 2300
2302 3 210.763037 75.1381863 115.098452 0.19 2301
2303 3 211.106396 75.7808734 114.502548 0.19 2302
2304 3 209.464714 73.8939672 115.493865 0.19 2300
2305 3 208.972459 73.3463259 115.770239 0.19 2304
2306 3 208.727819 72.6840023 115.840981 0.19 2305
2307 3 208.857321 72.0535793 115.85075 0.19 2306
2308 3 209.044621 71.6015169 115.845623 0.19 2307
2309 3 209.457134 71.2706547 115.848257 0.19 2308
2310 3 210.066229 71.2228572 115.599102 0.19 2309
2311 3 210.420708 72.4283669 115.69405 0.19 2310
2312 3 211.256946 72.4458721 115.730884 0.19 2311
2313 3 211.694989 72.1831744 115.883898 0.19 2312
2314 3 212.120536 72.1601893 115.922688 0.19 2313
2315 3 212.535212 72.3496246 115.866904 0.19 2314
2316 3 212.960193 72.4228362 115.891867 0.19 2315
2317 3 213.392845 72.448031 116.005243 0.19 2316
2318 3 213.824253 72.558066 116.025959 0.19 2317
2319 3 214.274058 72.4544478 115.930603 0.19 2318
2320 3 214.748343 72.3267924 115.909079 0.19 2319
2321 3 215.283931 72.0474778 115.922292 0.19 2320
2322 3 215.955862 71.7455296 115.990653 0.19 2321
2323 3 216.999168 71.1186429 116.165122 0.19 2322
2324 3 217.691879 71.6690307 116.148552 0.19 2323
2325 3 218.219324 71.9661111 116.030426 0.19 2324
2326 3 218.658596 72.2005111 115.95829 0.19 2325
2327 3 218.987241 72.6159381 115.8444 0.19 2326
2328 3 219.101968 73.114141 115.818922 0.19 2327
2329 3 218.676536 73.7886978 115.816646 0.19 2328
2330 3 218.833536 74.1018076 115.695167 0.19 2329
2331 3 218.713338 74.208041 115.697784 0.19 2330
2332 3 218.676536 73.7886978 115.816646 0.19 2331
2333 3 217.730072 74.5241234 116.125549 0.19 2332
2334 3 218.676536 73.7886978 115.816646 0.19 2333
2335 3 217.96557 73.5092018 116.357518 0.19 2334
2336 3 217.439402 73.2691835 116.609641 0.19 2335
2337 3 217.00728 72.9477794 116.559877 0.19 2336
2338 3 216.683203 72.5183438 116.491053 0.19 2337
2339 3 216.573465 71.9597377 116.380653 0.19 2338
2340 3 216.999168 71.1186429 116.165122 0.19 2339
2341 3 210.506088 70.8267475 115.698168 0.19 2310
2342 3 210.939467 70.5320582 115.633037 0.19 2341
2343 3 211.37099 70.328641 115.614205 0.19 2342
2344 3 211.812009 70.0084936 115.603297 0.19 2343
2345 3 212.258241 69.6481795 115.595102 0.19 2344
2346 3 211.048072 78.1068742 114.915445 0.19 2278
2347 3 211.882161 78.7531005 114.388753 0.19 2346
2348 3 212.300512 79.4339175 114.432654 0.19 2347
2349 3 212.725456 79.9620086 114.46427 0.19 2348
2350 3 213.155345 80.4363783 114.477198 0.19 2349
2351 3 213.590093 80.9023475 114.445569 0.19 2350
2352 3 214.030944 81.3965708 114.297747 0.19 2351
2353 3 214.467762 81.7638986 114.413681 0.19 2352
2354 3 214.905159 82.1645682 114.302802 0.19 2353
2355 3 215.328499 82.4774215 114.118072 0.19 2354
2356 3 215.701975 82.4997445 113.942715 0.19 2355
2357 3 215.944053 82.1503583 113.891648 0.19 2356
2358 3 215.860141 81.4731175 113.916366 0.19 2357
2359 3 215.396586 81.1063305 113.798314 0.19 2358
2360 3 214.972796 81.0341786 113.775103 0.19 2359
2361 3 214.60636 81.1987807 113.838297 0.19 2360
2362 3 214.369316 81.3694068 114.049253 0.19 2361
2363 3 214.030944 81.3965708 114.297747 0.19 2362
2364 3 211.24337 79.3443674 114.247772 0.19 2347
2365 3 210.822074 79.6571137 114.251264 0.19 2364
2366 3 210.612784 79.6261534 114.401504 0.19 2365
2367 3 210.822999 79.3438393 114.571362 0.19 2366
2368 3 211.245008 79.006168 114.640131 0.19 2367
2369 3 211.882161 78.7531005 114.388753 0.19 2368
2370 3 204.834605 71.4819592 90.7277857 0.19 820
2371 3 204.753976 71.7236881 91.0506625 0.19 2370
2372 3 204.862718 71.5503473 91.2639293 0.19 2371
2373 3 204.926191 71.2839158 91.2187673 0.19 2372
2374 3 205.007248 71.042602 90.8945952 0.19 2373
2375 3 205.116388 70.8496626 90.3574428 0.19 2374
2376 0 172.86493 32.4578255 87.7638333 0.19 14
2377 0 172.656829 32.6420202 88.1077377 0.19 2376
2378 0 172.431671 32.6906881 88.4310401 0.19 2377
2379 0 172.439061 32.8182848 88.7812189 0.19 2378
2380 0 172.723524 32.8558754 89.135001 0.19 2379
2381 0 173.112168 32.8833815 89.4749758 0.19 2380
2382 0 173.538374 32.9728057 89.7694372 0.19 2381
2383 0 174.002561 32.8624277 89.8886766 0.19 2382
2384 0 174.474595 32.7776562 89.9549839 0.19 2383
2385 0 174.958113 32.569454 89.9860109 0.19 2384
2386 3 164.453851 72.7021 77.568487 0.19 -1
2387 3 164.466594 72.5934485 77.9186623 0.19 2386
2388 3 164.478263 72.4847684 78.2694919 0.19 2387
2389 3 164.48883 72.3760144 78.6209605 0.19 2388
2390 3 164.498274 72.2671465 78.9730381 0.19 2389
2391 3 164.506574 72.1581247 79.3256977 0.19 2390
2392 3 164.513716 72.0489041 79.6789308 0.19 2391
2393 3 159.243283 56.3984999 83.6496071 0.19 -1
2394 3 159.128227 56.1877422 83.9761487 0.19 2393
2395 3 158.897995 55.8655647 84.286153 0.19 2394
2396 3 158.801625 55.6699231 84.6138144 0.19 2395
2397 3 158.735985 55.4989617 84.9450692 0.19 2396
2398 3 158.628922 55.2755725 85.2689676 0.19 2397
2399 3 158.803068 54.9024407 85.6006828 0.19 2398
2400 3 159.025866 54.4897589 85.9320731 0.19 2399
2401 3 159.109467 54.1043159 86.2546249 0.19 2400
2402 3 159.158416 53.8692464 86.5863415 0.19 2401
2403 3 163.620467 52.8839505 88.9625051 0.19 -1
2404 3 163.478864 52.9218873 89.2934088 0.19 2403
2405 3 163.608272 52.70325 89.612559 0.19 2404
2406 3 163.698708 52.4730126 89.8899689 0.19 2405
2407 3 163.825136 52.0843114 90.0582009 0.19 2406
2408 3 164.121907 51.6497996 89.9824846 0.19 2407
2409 3 164.461304 51.1181863 89.5845778 0.19 2408
2410 3 164.453251 51.0978692 89.4508542 0.19 2409
2411 3 164.452108 50.9722012 89.527184 0.19 2410
2412 3 164.461304 51.1181863 89.5845778 0.19 2411
2413 3 167.867416 59.6057925 90.2367224 0.19 -1
2414 3 167.873069 59.6117629 90.6026548 0.19 2413
2415 3 167.888887 59.7229503 90.9779765 0.19 2414
2416 3 167.892944 59.7159841 91.3429815 0.19 2415
2417 3 167.892001 59.6815117 91.7051973 0.19 2416
2418 3 167.886413 59.6817514 92.0697139 0.19 2417
2419 3 167.870898 59.8127334 92.4444576 0.19 2418
2420 3 167.791592 59.8703273 92.8078891 0.19 2419
2421 3 167.569704 60.0076682 93.1672243 0.19 2420
2422 3 167.400124 60.0816924 93.5245756 0.19 2421
2423 3 167.110962 60.2602675 93.881874 0.19 2422
2424 3 182.802931 68.2519687 92.9344342 0.19 -1
2425 3 182.933748 68.0649609 93.295205 0.19 2424
2426 3 182.758708 67.74095 93.6240315 0.19 2425
2427 3 182.603425 67.5410899 93.9619972 0.19 2426
2428 3 182.340293 67.3731552 94.2938839 0.19 2427
2429 3 182.195474 67.2351159 94.6349392 0.19 2428
2430 3 209.112712 57.045359 110.331861 0.19 -1
2431 3 209.446972 57.1468406 110.660071 0.19 2430
2432 3 209.653955 57.041467 110.937783 0.19 2431
2433 3 209.478658 56.7219274 111.124878 0.19 2432
2434 3 209.157147 56.3845252 111.250486 0.19 2433
2435 3 208.779395 56.2118645 111.28575 0.19 2434
2436 3 212.788749 61.3208273 114.734356 0.19 -1
2437 3 212.788276 61.4689619 115.016587 0.19 2436
2438 3 212.789806 61.4752696 115.286267 0.19 2437
2439 3 212.774662 61.4632256 115.553222 0.19 2438
2440 3 212.706135 61.5400216 115.824367 0.19 2439
2441 3 212.951245 61.4934645 116.10862 0.19 2440
2442 3 213.301851 61.4036201 116.397454 0.19 2441
