# Supplementary material for: Communication from Learned to Innate Olfactory Processing Centers Is Required for Memory Retrieval in Drosophila
Source: Neuron. 2018 Nov 7;100(3):651–668.e8. doi: 10.1016/j.neuron.2018.08.037 (PMC6226615; doi:10.1016/j.neuron.2018.08.037)
Supplement: Data S1. SWC Files Containing the EM and Light Microscopy Reconstructions of the Different Neurons Used in This Study [file mmc5.zip › Light_PD2b1_cell2_JRC_SS04956-20151125_20_B1-Aligned63xScale_c0.swc]

# SWC format file
# based on specifications at http://research.mssm.edu/cnic/swc.html
# Created by nat::write.neuron.swc
# PointNo Label X Y Z Radius Parent 
1 1 178.792305 53.9048733 104.884204 0.19 -1
2 0 178.794213 54.2368367 105.196122 0.19 1
3 0 178.781833 54.5690028 105.501332 0.19 2
4 0 178.724692 54.901638 105.788239 0.19 3
5 0 178.980519 55.2884185 106.039728 0.19 4
6 0 179.350685 55.7333764 106.178887 0.19 5
7 0 179.747033 56.1906252 106.301177 0.19 6
8 0 180.10571 56.6229962 106.485687 0.19 7
9 0 180.327066 57.0718319 106.593924 0.19 8
10 0 180.606633 57.5473109 106.702122 0.19 9
11 0 180.760082 58.0253662 106.876089 0.19 10
12 0 180.918531 58.6525581 106.977729 0.19 11
13 0 181.214898 59.6179966 107.076452 0.19 12
14 0 182.307867 60.6403099 107.182947 0.19 13
15 0 183.002929 61.1055538 107.242391 0.19 14
16 0 183.54836 61.4098522 107.296281 0.19 15
17 0 184.044242 61.7886462 107.383171 0.19 16
18 0 184.513162 62.1175181 107.53544 0.19 17
19 0 184.956919 62.3355609 107.571289 0.19 18
20 0 185.375075 62.5949335 107.507843 0.19 19
21 0 185.735236 62.9783261 107.538298 0.19 20
22 0 185.927385 63.3737132 107.629387 0.19 21
23 0 186.117715 63.7480049 107.828645 0.19 22
24 0 186.476705 64.1579496 108.015764 0.19 23
25 0 186.901346 64.6353903 108.032786 0.19 24
26 0 187.34574 65.0626276 108.100601 0.19 25
27 0 187.791899 65.3874727 108.211127 0.19 26
28 0 188.232596 65.5708276 108.118853 0.19 27
29 0 188.66756 65.6321304 107.976792 0.19 28
30 0 189.110826 65.8855167 107.937851 0.19 29
31 0 189.551295 66.1169404 107.880283 0.19 30
32 0 189.990883 66.3996729 107.989802 0.19 31
33 0 190.42773 66.6651821 108.012182 0.19 32
34 0 190.855279 66.7250292 107.881089 0.19 33
35 0 191.285419 66.8967935 107.756473 0.19 34
36 0 191.716917 67.203196 107.752917 0.19 35
37 0 192.144971 67.5051389 107.775797 0.19 36
38 0 192.566152 67.6648354 107.755912 0.19 37
39 0 192.985862 67.8075004 107.63119 0.19 38
40 0 193.403002 67.93974 107.513963 0.19 39
41 0 193.815518 68.061448 107.52402 0.19 40
42 0 194.22623 68.2657921 107.626684 0.19 41
43 0 194.636866 68.4331401 107.548297 0.19 42
44 0 195.046247 68.6059383 107.445896 0.19 43
45 0 195.452798 68.8353889 107.45275 0.19 44
46 0 195.854422 68.9367031 107.482064 0.19 45
47 0 196.253626 68.9920614 107.515984 0.19 46
48 0 196.651585 69.0383389 107.540619 0.19 47
49 0 197.049476 69.1041879 107.532319 0.19 48
50 0 197.449436 69.2383942 107.433868 0.19 49
51 0 197.84881 69.4666074 107.381856 0.19 50
52 0 198.248704 69.6140771 107.233288 0.19 51
53 0 198.647892 69.7250973 107.077558 0.19 52
54 0 199.044203 69.810531 106.998049 0.19 53
55 0 199.442548 69.9456778 106.867184 0.19 54
56 0 199.840097 70.168922 106.793918 0.19 55
57 0 200.240002 70.309248 106.621564 0.19 56
58 0 200.64096 70.4144422 106.421043 0.19 57
59 0 201.041467 70.499529 106.236821 0.19 58
60 0 201.438416 70.5614992 106.131679 0.19 59
61 0 201.8384 70.6577314 105.954829 0.19 60
62 0 202.236793 70.7984784 105.778364 0.19 61
63 0 202.625643 71.040273 105.677255 0.19 62
64 0 202.996592 71.2388741 105.479373 0.19 63
65 0 203.311643 71.5102588 105.242471 0.19 64
66 0 203.467124 71.661721 104.965354 0.19 65
67 0 203.597836 71.7659169 104.675143 0.19 66
68 0 203.813191 71.8475616 104.387478 0.19 67
69 0 203.911529 71.9070487 104.083004 0.19 68
70 0 203.967074 71.9239141 103.768788 0.19 69
71 0 204.01006 71.8344415 103.444741 0.19 70
72 0 204.066818 71.8485971 103.124084 0.19 71
73 0 204.166304 71.8978416 102.805933 0.19 72
74 0 204.3784 71.9478562 102.495038 0.19 73
75 0 204.487706 71.9637784 102.168937 0.19 74
76 0 204.569846 71.8758242 101.831829 0.19 75
77 0 204.682742 71.889246 101.498948 0.19 76
78 0 204.902365 71.9293417 101.173117 0.19 77
79 0 205.011911 71.9458308 100.832867 0.19 78
80 0 205.079944 71.8642909 100.481206 0.19 79
81 0 205.14276 71.8910089 100.131158 0.19 80
82 0 205.218532 71.9592587 99.7811299 0.19 81
83 0 205.336686 72.0425244 99.4321039 0.19 82
84 0 205.567362 72.127992 99.088356 0.19 83
85 0 205.691212 72.2004546 98.7332084 0.19 84
86 0 205.779668 72.2325058 98.3713181 0.19 85
87 0 205.867358 72.1550024 98.0022421 0.19 86
88 0 205.995422 72.1694213 97.6377907 0.19 87
89 0 206.234393 72.1868678 97.2779779 0.19 88
90 0 206.361354 72.1143845 96.9054162 0.19 89
91 0 206.449582 72.1545484 96.5345927 0.19 90
92 0 206.523643 72.2397713 96.1641716 0.19 91
93 0 206.592922 72.346072 95.7938178 0.19 92
94 0 206.66064 72.469022 95.4237481 0.19 93
95 0 206.727361 72.6193023 95.054786 0.19 94
96 0 206.791572 72.8335628 94.6889268 0.19 95
97 0 206.843493 72.8259149 94.3129504 0.19 96
98 0 206.870247 72.856449 93.9390493 0.19 97
99 0 206.827751 72.8376797 93.5625946 0.19 98
100 0 206.605189 73.0174215 93.1942794 0.19 99
101 0 206.311836 73.0789636 92.8327744 0.19 100
102 0 205.993282 73.3591031 92.5206362 0.19 101
103 0 205.666423 73.6392109 92.3114834 0.19 102
104 0 205.412921 73.8198552 91.9982552 0.19 103
105 0 205.320934 73.9678938 91.6533794 0.19 104
106 0 205.229198 74.1082214 91.2952076 0.19 105
107 0 204.975911 74.2573679 90.9271239 0.19 106
108 0 204.65062 74.4499973 90.5635464 0.19 107
109 0 204.272979 74.3726185 90.2036218 0.19 108
110 0 203.81339 74.2253469 89.8883386 0.19 109
111 3 203.162704 74.1401424 89.7045906 0.19 110
112 3 202.24089 74.1183804 89.5238597 0.19 111
113 3 201.656301 74.1066704 89.2403784 0.19 112
114 3 201.189511 73.9845726 88.957229 0.19 113
115 3 200.798145 73.6415359 88.4191066 0.19 114
116 3 199.990791 73.7295693 88.0024037 0.19 115
117 3 199.608812 73.8302386 87.61644 0.19 116
118 3 199.144371 73.6028595 87.783281 0.19 117
119 3 198.700594 73.2804272 87.7931821 0.19 118
120 3 198.267708 72.9504626 87.714166 0.19 119
121 3 197.847298 72.6933364 87.527622 0.19 120
122 3 197.41054 72.5507524 87.4655836 0.19 121
123 3 196.961239 72.3999351 87.5002173 0.19 122
124 3 196.532563 72.2212264 87.3440684 0.19 123
125 3 196.09442 72.1391121 87.2621851 0.19 124
126 3 195.652079 72.0928804 87.2076285 0.19 125
127 3 195.207649 72.0581662 87.1607595 0.19 126
128 3 194.762362 72.0227851 87.109715 0.19 127
129 3 194.317643 71.9746906 87.0385688 0.19 128
130 3 193.876446 71.8898143 86.911408 0.19 129
131 3 193.446019 71.70797 86.6366239 0.19 130
132 3 193.012852 71.5632325 86.3620075 0.19 131
133 3 192.566424 71.631094 86.2345679 0.19 132
134 3 192.116046 71.6115071 86.1298294 0.19 133
135 3 191.667273 71.5157113 85.9787659 0.19 134
136 3 191.227609 71.2793339 85.6664729 0.19 135
137 3 190.788439 70.9936188 85.301354 0.19 136
138 3 190.320913 70.924193 85.3479552 0.19 137
139 3 189.846879 70.8213821 85.4766999 0.19 138
140 3 189.379288 70.7257725 85.5016191 0.19 139
141 3 188.913193 70.5813258 85.4834717 0.19 140
142 3 188.446035 70.284158 85.4402883 0.19 141
143 3 187.75455 70.4471524 85.3141717 0.19 142
144 3 187.276826 70.3496778 85.4531364 0.19 143
145 3 187.02135 69.635745 85.6512915 0.19 144
146 3 186.041927 69.3298718 86.2838795 0.19 145
147 3 185.573293 69.2790658 86.2469869 0.19 146
148 3 184.787985 69.2725086 86.6795832 0.19 147
149 3 184.193369 69.1577649 86.8796269 0.19 148
150 3 183.663391 68.8732368 87.0845001 0.19 149
151 3 183.165782 68.7093184 87.2113001 0.19 150
152 3 182.673698 68.559279 87.4244478 0.19 151
153 3 182.186871 68.4356402 87.6187804 0.19 152
154 3 181.710858 68.3787449 87.6696733 0.19 153
155 3 181.240346 68.3914634 87.6660214 0.19 154
156 3 180.776343 68.5476589 87.6425248 0.19 155
157 3 180.312705 68.6429054 87.5860157 0.19 156
158 3 179.840826 68.4100641 87.4516036 0.19 157
159 3 179.37135 68.101259 87.1725643 0.19 158
160 3 179.386444 68.0846884 86.8074592 0.19 159
161 3 179.395591 67.9454104 86.434767 0.19 160
162 3 179.404004 67.8640369 86.0653133 0.19 161
163 3 179.399435 67.653549 85.6850658 0.19 162
164 3 179.373895 67.4238746 85.2955618 0.19 163
165 3 179.299051 67.2663202 84.8879936 0.19 164
166 3 179.079001 66.9178964 84.4078608 0.19 165
167 3 178.967002 66.419061 83.7931178 0.19 166
168 3 179.460776 66.521653 83.4789543 0.19 167
169 3 179.951406 66.5537538 83.1617389 0.19 168
170 3 180.451666 66.8021727 82.8591442 0.19 169
171 3 180.946019 66.9180917 82.5497789 0.19 170
172 3 181.432872 66.8482451 82.2301524 0.19 171
173 3 181.89732 67.0904076 82.5960144 0.19 172
174 3 182.349778 67.1866683 82.9214843 0.19 173
175 3 182.785456 67.2718351 83.1503819 0.19 174
176 3 183.163821 67.3671965 83.4744117 0.19 175
177 3 183.405653 67.6074648 83.8364893 0.19 176
178 3 183.75887 67.9148782 84.224731 0.19 177
179 3 184.24097 68.0531293 84.1336181 0.19 178
180 3 184.711202 68.1662578 84.2626166 0.19 179
181 3 185.185333 68.4117673 84.3569232 0.19 180
182 3 185.656674 68.5632442 84.4446971 0.19 181
183 3 186.124835 68.7173212 84.5772665 0.19 182
184 3 186.586088 68.9735366 84.8514779 0.19 183
185 3 186.957393 68.9451059 84.6207718 0.19 184
186 3 187.210045 68.7351566 84.4733965 0.19 185
187 3 187.581895 68.4413204 84.6402761 0.19 186
188 3 188.000458 68.2323893 84.9361705 0.19 187
189 3 188.438169 68.3608985 85.3049667 0.19 188
190 3 188.879807 68.5991131 85.6993753 0.19 189
191 3 189.35501 68.6465829 85.545907 0.19 190
192 3 189.817599 68.5918289 85.5551219 0.19 191
193 3 190.289493 68.8458637 85.3819682 0.19 192
194 3 190.755456 69.1109241 85.1374669 0.19 193
195 3 191.196691 69.5070771 84.8923517 0.19 194
196 3 191.567862 69.8833563 84.6826371 0.19 195
197 3 192.237907 70.2128477 84.2675566 0.19 196
198 3 192.733239 70.3057351 83.7798208 0.19 197
199 3 193.21904 70.6463394 83.4907292 0.19 198
200 3 193.693551 71.0329509 83.3811192 0.19 199
201 3 193.768016 70.7317937 83.8881698 0.19 200
202 3 193.511203 70.3096061 84.1886536 0.19 201
203 3 193.152891 69.8813588 84.3056277 0.19 202
204 3 193.62224 69.645256 84.1125793 0.19 203
205 3 194.080822 69.4344075 84.0679941 0.19 204
206 3 194.533956 69.4054497 84.123951 0.19 205
207 3 194.978923 69.4967709 84.3012078 0.19 206
208 3 195.429083 69.4751522 84.365493 0.19 207
209 3 195.88223 69.2898779 84.3450958 0.19 208
210 3 196.343329 69.1252981 84.2163167 0.19 209
211 3 196.798922 69.0797105 84.1896932 0.19 210
212 3 197.254494 69.0788713 84.2021134 0.19 211
213 3 197.716531 69.0941638 84.2299296 0.19 212
214 3 198.199012 69.1137146 84.2649938 0.19 213
215 3 198.73696 69.130205 84.3062539 0.19 214
216 3 199.421551 69.1334669 84.358722 0.19 215
217 3 200.012471 68.9661565 84.7440437 0.19 216
218 3 200.727874 69.0469533 85.1608847 0.19 217
219 3 201.190494 68.9003087 84.9312733 0.19 218
220 3 201.642904 68.8668781 84.8132052 0.19 219
221 3 202.100526 68.8901334 84.6533605 0.19 220
222 3 202.544864 68.8597094 84.5976479 0.19 221
223 3 202.984192 68.7224738 84.5553046 0.19 222
224 3 203.429225 68.7109816 84.4815092 0.19 223
225 3 203.849898 68.6797447 84.6059812 0.19 224
226 3 204.275911 68.6867311 84.6820839 0.19 225
227 3 204.702831 68.7174257 84.7530217 0.19 226
228 3 205.128163 68.7812906 84.8574255 0.19 227
229 3 205.548553 68.920895 85.068089 0.19 228
230 3 205.99918 68.9788971 85.1955624 0.19 229
231 3 206.506464 68.9940009 85.3369819 0.19 230
232 3 207.152795 68.9616385 85.6039374 0.19 231
233 3 206.652895 69.3860538 86.1811176 0.19 232
234 3 206.16795 69.7073521 86.6225193 0.19 233
235 3 205.687037 69.9943019 87.0196137 0.19 234
236 3 205.232005 70.1833372 87.2364023 0.19 235
237 3 204.796987 70.3085219 87.3184463 0.19 236
238 3 204.367709 70.5115445 87.3745066 0.19 237
239 3 203.935081 70.6241321 87.4587522 0.19 238
240 3 203.489244 70.7751043 87.684692 0.19 239
241 3 203.063493 70.8605193 87.9261047 0.19 240
242 3 202.712267 71.0985391 88.0993625 0.19 241
243 3 202.564783 71.4710742 88.02227 0.19 242
244 3 202.752756 71.9252667 87.8839915 0.19 243
245 3 203.07175 72.3262891 87.9333142 0.19 244
246 3 203.41326 72.6690993 88.1617382 0.19 245
247 3 203.745806 73.051134 88.1169965 0.19 246
248 3 203.926387 73.2904276 88.3260942 0.19 247
249 3 204.195102 73.3554665 88.6205088 0.19 248
250 0 204.643595 73.0491379 88.4619552 0.19 249
251 0 205.056333 72.693336 88.495653 0.19 250
252 0 205.491557 72.4303882 88.4018024 0.19 251
253 0 205.903166 72.250959 88.4399578 0.19 252
254 0 206.351095 72.0840755 88.2716507 0.19 253
255 0 206.803298 72.0155638 88.0831552 0.19 254
256 0 207.231729 71.8422636 88.0112124 0.19 255
257 0 207.652009 71.7644016 87.9870792 0.19 256
258 0 208.071172 71.6908533 87.9634179 0.19 257
259 0 208.49613 71.5353701 87.8938942 0.19 258
260 0 208.942338 71.515253 87.7160018 0.19 259
261 0 209.380177 71.4772951 87.5754989 0.19 260
262 0 209.837889 71.3717137 87.3104597 0.19 261
263 0 210.301876 71.3458929 87.0076002 0.19 262
264 0 210.765679 71.2436932 86.6832767 0.19 263
265 0 211.227916 71.2182314 86.3613668 0.19 264
266 0 211.686431 71.1167259 86.0345795 0.19 265
267 0 212.141451 71.0956133 85.7211554 0.19 266
268 0 212.590448 71.0094627 85.4178902 0.19 267
269 0 213.031407 71.0325542 85.163314 0.19 268
270 0 213.455407 71.0663689 85.0086005 0.19 269
271 0 213.88887 71.1383541 84.7793911 0.19 270
272 0 214.319577 71.2005765 84.5506475 0.19 271
273 0 214.736844 71.1966521 84.3949649 0.19 272
274 0 215.164008 71.1179511 84.1373677 0.19 273
275 0 215.593375 71.149929 83.8575409 0.19 274
276 0 216.020675 71.2078181 83.5745655 0.19 275
277 0 216.443316 71.2336823 83.3024008 0.19 276
278 0 216.857842 71.1382525 83.0640681 0.19 277
279 0 217.2579 71.09112 82.9538706 0.19 278
280 0 217.656835 71.041471 82.8438488 0.19 279
281 0 218.066456 70.9364562 82.6069977 0.19 280
282 0 218.478511 70.9348697 82.3399514 0.19 281
283 0 218.888839 70.9196747 82.0683474 0.19 282
284 0 219.294681 70.7602802 81.8119034 0.19 283
285 0 219.691832 70.5590108 81.6452949 0.19 284
286 0 220.09355 70.4872839 81.4266369 0.19 285
287 0 220.492639 70.3559672 81.2280458 0.19 286
288 0 220.880396 70.2921134 81.1817849 0.19 287
289 0 221.26167 70.2255529 81.226024 0.19 288
290 0 221.656759 70.197593 81.0846236 0.19 289
291 0 222.054192 70.0608382 80.9060245 0.19 290
292 0 222.443945 69.9325896 80.8425958 0.19 291
293 0 222.832004 69.6769587 80.8157497 0.19 292
294 0 223.218561 69.4051443 80.8257946 0.19 293
295 0 223.600701 69.2116919 80.9100763 0.19 294
296 0 223.994679 69.0120053 80.834065 0.19 295
297 0 224.382659 68.8555426 80.8533865 0.19 296
298 0 224.785149 68.6956771 80.6685121 0.19 297
299 0 225.190884 68.6201723 80.4265157 0.19 298
300 0 225.598468 68.4243665 80.1755209 0.19 299
301 0 226.002986 68.156034 79.9962877 0.19 300
302 0 226.412694 67.9107366 79.7378793 0.19 301
303 0 226.822919 67.6857903 79.4738652 0.19 302
304 0 227.229376 67.4978419 79.2720684 0.19 303
305 0 227.623694 67.3994394 79.262662 0.19 304
306 0 228.023572 67.4039819 79.1208487 0.19 305
307 0 228.423235 67.3791225 78.9963055 0.19 306
308 0 228.830785 67.2880535 78.7524238 0.19 307
309 0 229.237515 67.2782475 78.4784732 0.19 308
310 0 229.646059 67.2003546 78.1926119 0.19 309
311 0 230.049821 67.2131327 77.9434428 0.19 310
312 0 230.450639 67.1883967 77.7751045 0.19 311
313 0 230.857332 67.0885893 77.5091997 0.19 312
314 0 231.262456 67.0496523 77.2163121 0.19 313
315 0 231.671494 66.8909401 76.8979358 0.19 314
316 0 232.081313 66.6891556 76.5737443 0.19 315
317 0 232.490175 66.4791879 76.2587676 0.19 316
318 0 232.896369 66.2895458 75.9786977 0.19 317
319 0 233.296385 66.1713256 75.7957083 0.19 318
320 0 233.700008 65.9949144 75.5203176 0.19 319
321 0 234.102485 65.8268995 75.2209087 0.19 320
322 0 234.499235 65.7452979 74.943684 0.19 321
323 0 234.898633 65.5302723 74.7129288 0.19 322
324 0 235.296186 65.216349 74.6463495 0.19 323
325 0 235.685142 65.0019141 74.4122195 0.19 324
326 0 236.051946 64.9306694 74.1272105 0.19 325
327 0 236.37966 64.7984336 73.8113257 0.19 326
328 0 236.597044 64.7364123 73.5026708 0.19 327
329 0 236.923932 64.5549843 73.2013986 0.19 328
330 0 237.289955 64.3407367 72.9626644 0.19 329
331 0 237.665688 64.1528373 72.9066853 0.19 330
332 0 238.042667 63.929722 72.6664758 0.19 331
333 0 238.404591 63.7268109 72.3618814 0.19 332
334 0 238.721816 63.6257789 72.0506438 0.19 333
335 0 238.937652 63.4065018 71.7324118 0.19 334
336 0 239.256204 63.1355368 71.4535252 0.19 335
337 0 239.608169 62.8385811 71.301767 0.19 336
338 0 239.955273 62.6426058 71.1818254 0.19 337
339 0 240.269795 62.3604381 70.9748682 0.19 338
340 0 240.483249 62.0182753 70.8436905 0.19 339
341 0 240.796031 61.6974718 70.7139889 0.19 340
342 0 241.135872 61.5165578 70.5152641 0.19 341
343 0 241.475211 61.1865322 70.3636415 0.19 342
344 0 241.771083 60.8216097 70.1680722 0.19 343
345 0 241.943625 60.3864324 70.1085054 0.19 344
346 0 242.151652 60.0054958 69.8721789 0.19 345
347 0 242.230311 59.636344 69.600494 0.19 346
348 0 242.255518 59.2375456 69.3981029 0.19 347
349 0 242.245673 58.8615718 69.1255927 0.19 348
350 0 242.189785 58.4692346 68.8886946 0.19 349
351 0 242.032362 58.0103433 68.8301042 0.19 350
352 0 241.971976 57.5918577 68.6373322 0.19 351
353 0 241.949797 57.1467111 68.4980503 0.19 352
354 0 241.94111 56.7032126 68.3391331 0.19 353
355 0 241.935625 56.2958635 68.0684148 0.19 354
356 0 241.933797 55.8829951 67.798349 0.19 355
357 0 241.94141 55.4229059 67.6426928 0.19 356
358 0 241.968638 54.9470106 67.5148727 0.19 357
359 0 242.046663 54.4755488 67.3567837 0.19 358
360 2 242.258777 54.03834 67.0806488 0.19 359
361 2 242.252794 53.9428547 66.7364171 0.19 360
362 2 242.256533 54.1408154 66.4344736 0.19 361
363 2 242.272173 54.2089923 66.1149806 0.19 362
364 2 242.322712 54.1039039 65.7714114 0.19 363
365 2 242.475725 54.1152223 65.4439335 0.19 364
366 2 242.528909 54.1529111 65.1228168 0.19 365
367 2 242.5428 54.1463322 64.7969563 0.19 366
368 2 242.538447 53.9822586 64.4499567 0.19 367
369 2 242.529884 53.8948357 64.1149173 0.19 368
370 2 242.516094 53.6918704 63.7646774 0.19 369
371 2 242.503066 53.5711648 63.4270618 0.19 370
372 2 242.485383 53.3082499 63.0707921 0.19 371
373 2 242.466204 53.0427913 62.715504 0.19 372
374 2 242.44852 52.9139652 62.3800794 0.19 373
375 2 242.422056 52.6892209 62.0328418 0.19 374
376 2 242.383237 52.548935 61.6982437 0.19 375
377 2 242.300002 52.2479626 61.3440898 0.19 376
378 2 242.112386 51.8895356 60.9855911 0.19 377
379 2 242.026843 51.528453 60.6270404 0.19 378
380 2 241.984379 51.2132621 60.2752402 0.19 379
381 2 241.970272 51.039063 59.9417484 0.19 380
382 2 241.976697 50.7232688 59.5917288 0.19 381
383 2 242.037658 50.3589534 59.2364529 0.19 382
384 2 242.242602 49.9916659 58.8799993 0.19 383
385 2 242.45162 49.6485811 58.5277411 0.19 384
386 2 242.526108 49.3782776 58.1873855 0.19 385
387 2 242.567612 49.3177736 57.872525 0.19 386
388 2 242.619041 49.2891552 57.5615642 0.19 387
389 2 242.733562 49.1461126 57.237244 0.19 388
390 2 242.673041 49.1295863 56.9299003 0.19 389
391 2 242.756863 49.1231115 56.6218184 0.19 390
392 2 242.689613 48.9780727 56.3008771 0.19 391
393 2 242.809477 48.9718195 55.992815 0.19 392
394 2 242.855115 48.952483 55.6845375 0.19 393
395 2 242.87149 48.7769317 55.3608392 0.19 394
396 2 242.897169 48.6660716 55.04492 0.19 395
397 2 242.956059 48.3833006 54.7135301 0.19 396
398 2 243.128025 48.041379 54.3805685 0.19 397
399 2 243.218438 47.6660534 54.0584785 0.19 398
400 2 243.334845 47.2773098 53.7679704 0.19 399
401 2 243.609991 46.8833257 53.5601037 0.19 400
402 2 243.954 46.5891915 53.2804597 0.19 401
403 2 244.332732 46.4652327 52.9923624 0.19 402
404 2 244.720033 46.2198522 52.6979608 0.19 403
405 2 245.114184 45.9672725 52.4446511 0.19 404
406 2 245.512778 45.8114578 52.3207533 0.19 405
407 2 245.911717 45.5628345 52.2052309 0.19 406
408 2 246.321908 45.4651949 52.0389858 0.19 407
409 2 246.728584 45.2506383 51.9458576 0.19 408
410 2 247.141395 45.1951412 51.8905728 0.19 409
411 2 247.559659 45.2116145 51.8233836 0.19 410
412 2 247.986145 45.2868359 51.6832699 0.19 411
413 2 248.409437 45.3313355 51.6222789 0.19 412
414 2 248.832874 45.3647566 51.5871794 0.19 413
415 2 249.258247 45.3974425 51.5514043 0.19 414
416 2 249.687343 45.4408945 51.4885436 0.19 415
417 2 250.123816 45.5191694 51.3458486 0.19 416
418 2 250.556267 45.5602934 51.2775699 0.19 417
419 2 250.988564 45.591972 51.2277107 0.19 418
420 2 251.423224 45.6340955 51.1594877 0.19 419
421 2 251.863924 45.7183695 51.0183825 0.19 420
422 2 252.298697 45.7917202 50.9645949 0.19 421
423 2 252.72984 45.9220686 50.9596186 0.19 422
424 2 253.155279 46.2349724 51.014195 0.19 423
425 2 253.577646 46.5475439 51.1431543 0.19 424
426 2 254.017543 46.8039221 51.1458823 0.19 425
427 2 254.482827 47.2580114 51.0390727 0.19 426
428 2 255.004142 47.7526912 50.9626173 0.19 427
429 2 255.672779 48.1812148 51.0879312 0.19 428
430 2 256.108134 47.8802863 51.0360284 0.19 429
431 2 256.536382 47.7665864 51.0031589 0.19 430
432 2 256.961367 47.7287987 50.9675661 0.19 431
433 2 257.385221 47.7309506 50.9037778 0.19 432
434 2 257.810542 47.7759739 50.7570172 0.19 433
435 2 258.230377 47.7983893 50.680577 0.19 434
436 2 258.648372 48.087477 50.4057599 0.19 435
437 2 259.054014 48.5549448 50.1558515 0.19 436
438 2 259.452935 49.0799578 49.9158778 0.19 437
439 2 259.541274 49.2586936 49.6385296 0.19 438
440 2 259.706964 49.5141162 49.3773193 0.19 439
441 2 259.723478 49.5215975 49.1009578 0.19 440
442 2 259.978255 49.6746992 48.889995 0.19 441
443 2 260.334196 49.5516692 48.7632948 0.19 442
444 2 260.723267 49.5125555 48.659046 0.19 443
445 2 261.134361 49.5167239 48.4715587 0.19 444
446 2 261.571764 49.4748051 48.3033322 0.19 445
447 2 262.076048 49.3401042 47.9812687 0.19 446
448 2 262.724953 49.366509 47.5374539 0.19 447
449 2 262.898169 49.0074171 47.2417043 0.19 448
450 2 263.215546 48.6901506 47.0107178 0.19 449
451 2 263.578429 48.4922919 46.9628928 0.19 450
452 2 263.966778 48.2860439 46.7460717 0.19 451
453 2 264.355623 48.2568021 46.4905967 0.19 452
454 2 264.743543 48.2816654 46.21945 0.19 453
455 2 265.129029 48.291092 45.938058 0.19 454
456 2 265.508645 48.1988147 45.6398142 0.19 455
457 2 265.855549 48.306184 45.36904 0.19 456
458 2 266.130018 48.6249109 45.1273504 0.19 457
459 2 266.236252 48.8826673 44.8726125 0.19 458
460 2 266.276046 49.2603163 44.6397911 0.19 459
461 2 266.300545 49.5639441 44.4146318 0.19 460
462 2 266.329074 50.0200579 44.2614001 0.19 461
463 2 266.39959 50.5098676 44.2438928 0.19 462
464 2 266.596872 51.0251563 44.2723168 0.19 463
465 2 266.747056 51.5537453 44.276661 0.19 464
466 2 267.014059 52.1263977 44.1876605 0.19 465
467 2 267.1458 52.5869373 44.4129981 0.19 466
468 2 267.430676 53.0931241 44.5027554 0.19 467
469 2 267.779712 53.6209423 44.4427213 0.19 468
470 2 268.155712 54.0773328 44.3515087 0.19 469
471 2 268.544649 54.2910935 44.3125399 0.19 470
472 2 268.947398 54.4358149 44.2546448 0.19 471
473 2 269.36589 54.5223404 44.3694985 0.19 472
474 2 269.842892 54.6895238 44.4575667 0.19 473
475 2 270.467358 55.0641085 44.5743583 0.19 474
476 2 270.848726 54.6408839 44.4202918 0.19 475
477 2 271.213701 54.2515572 44.1577809 0.19 476
478 2 271.515356 53.8690341 43.8494994 0.19 477
479 2 271.643336 53.4747831 43.5116992 0.19 478
480 2 271.704477 53.0840699 43.1643223 0.19 479
481 2 271.73927 52.7190018 42.8175517 0.19 480
482 2 271.762432 52.4303744 42.4819369 0.19 481
483 2 271.777458 52.3483383 42.1787786 0.19 482
484 2 271.785238 52.2956759 41.8803773 0.19 483
485 2 271.778143 52.1223738 41.5626339 0.19 484
486 2 271.728874 52.0748371 41.2623858 0.19 485
487 2 271.571839 52.0070058 40.9516641 0.19 486
488 2 271.523929 51.7992725 40.6273631 0.19 487
489 2 271.516974 51.6651623 40.3181752 0.19 488
490 2 271.526276 51.3703204 39.9854707 0.19 489
491 2 271.541119 51.0417502 39.6483653 0.19 490
492 2 271.55726 50.7740277 39.3212814 0.19 491
493 2 271.572702 50.7234477 39.0284372 0.19 492
494 2 271.585009 50.7380792 38.7458038 0.19 493
495 2 271.587712 50.729663 38.4590006 0.19 494
496 2 271.564262 50.5854898 38.148883 0.19 495
497 2 271.474289 50.5833688 37.855665 0.19 496
498 2 271.602934 50.6688915 37.5939927 0.19 497
499 2 271.666158 50.7680237 37.3292423 0.19 498
500 2 271.707807 50.8722924 37.0635567 0.19 499
501 2 270.747358 55.8695009 44.8201858 0.19 475
502 2 270.947515 56.5395885 44.8415014 0.19 501
503 2 271.261173 57.1497102 44.8609964 0.19 502
504 2 271.618588 57.7744158 44.787146 0.19 503
505 2 271.392544 57.8081984 44.482353 0.19 504
506 2 271.315426 57.8113477 44.1834656 0.19 505
507 2 271.292769 57.6814679 43.8680587 0.19 506
508 2 271.27891 57.6799221 43.5745786 0.19 507
509 2 271.242069 57.7002744 43.284513 0.19 508
510 2 271.126744 57.6568921 42.9817009 0.19 509
511 2 271.188917 57.4470538 42.6724054 0.19 510
512 2 271.466945 57.2572886 42.3995998 0.19 511
513 2 271.823841 57.2479312 42.2052324 0.19 512
514 2 272.204302 57.2543742 42.1283008 0.19 513
515 2 272.596885 57.2341998 42.0549846 0.19 514
516 2 273.002166 57.1193832 41.8761677 0.19 515
517 2 273.407937 57.1456396 41.7264987 0.19 516
518 2 273.805538 57.1827822 41.6888817 0.19 517
519 2 274.200132 57.221653 41.691257 0.19 518
520 2 274.594051 57.2561567 41.7026694 0.19 519
521 2 274.988932 57.2770346 41.7020544 0.19 520
522 2 275.387168 57.2624601 41.657033 0.19 521
523 2 275.794341 57.1561258 41.4915581 0.19 522
524 2 276.199913 57.2073338 41.3571286 0.19 523
525 2 276.595258 57.3154508 41.3561278 0.19 524
526 2 276.983322 57.5494857 41.4592128 0.19 525
527 2 277.383912 57.711244 41.3950736 0.19 526
528 2 277.78351 57.8141275 41.339205 0.19 527
529 2 278.188648 57.9260895 41.2097543 0.19 528
530 2 278.59064 58.01232 41.118594 0.19 529
531 2 278.998369 58.126628 40.9504831 0.19 530
532 2 271.994071 57.7683318 45.0908356 0.19 504
533 2 272.370609 57.8199458 45.3873933 0.19 532
534 2 272.748057 58.0472442 45.663059 0.19 533
535 2 273.133698 58.2572863 45.807033 0.19 534
536 2 273.519804 58.6229728 45.9319943 0.19 535
537 2 266.997083 51.8518772 43.8456103 0.19 466
538 2 266.942505 51.7189173 43.5232929 0.19 537
539 2 266.78695 51.512115 43.184174 0.19 538
540 2 266.741338 51.4794736 42.8782743 0.19 539
541 2 266.751449 51.5074441 42.5852847 0.19 540
542 2 266.818436 51.5424262 42.2973755 0.19 541
543 2 266.999786 51.5372335 42.0114478 0.19 542
544 2 267.07931 51.3650913 41.6945263 0.19 543
545 2 267.117593 51.2767599 41.3881056 0.19 544
546 2 267.141919 51.0991101 41.0678456 0.19 545
547 2 267.15852 51.0795951 40.7713528 0.19 546
548 2 267.172791 51.1135292 40.483207 0.19 547
549 2 263.042495 49.4238294 48.0429538 0.19 448
550 2 263.299907 49.6970265 48.458371 0.19 549
551 2 263.39352 50.0503326 48.8250861 0.19 550
552 2 263.445917 50.4421373 49.1475453 0.19 551
553 2 263.538804 50.8720294 49.3857057 0.19 552
554 2 263.786997 51.2870284 49.7084155 0.19 553
555 2 264.077633 51.6965664 50.0595937 0.19 554
556 2 264.341104 52.1050155 50.4090871 0.19 555
557 2 264.481501 52.5163888 50.7228504 0.19 556
558 2 264.669151 52.957045 50.9481367 0.19 557
559 2 264.724405 53.3690097 51.2179648 0.19 558
560 2 264.732486 53.7825389 51.4343349 0.19 559
561 2 264.722058 54.1327462 51.7387765 0.19 560
562 2 264.712452 54.3917789 52.0668905 0.19 561
563 2 264.724486 54.4429767 52.3773225 0.19 562
564 2 264.780864 54.4390639 52.6864803 0.19 563
565 2 264.948297 54.4778739 53.0094293 0.19 564
566 2 265.015966 54.6826099 53.3562284 0.19 565
567 2 256.061212 48.8058032 51.3829555 0.19 429
568 2 256.461681 49.2012083 51.5747019 0.19 567
569 2 256.871512 49.2799142 51.8003272 0.19 568
570 2 257.294517 49.2351063 51.9996668 0.19 569
571 2 257.74776 49.1356713 52.0857405 0.19 570
572 2 258.266778 48.8813837 52.1500701 0.19 571
573 2 258.96622 48.3297282 51.9690876 0.19 572
574 2 258.586864 47.952346 51.6151633 0.19 573
575 2 259.479354 47.2103233 50.8967114 0.19 574
576 2 259.807981 47.4871281 50.6522318 0.19 575
577 2 260.043426 47.9273327 50.4585378 0.19 576
578 2 260.029663 48.3793714 50.35116 0.19 577
579 2 259.777457 48.8130314 50.1581564 0.19 578
580 2 259.452935 49.0799578 49.9158778 0.19 579
581 2 258.610865 48.1741472 51.0301859 0.19 575
582 2 258.230377 47.7983893 50.680577 0.19 581
583 2 259.886812 46.6891018 51.0587068 0.19 575
584 2 260.279456 46.2374305 51.1562513 0.19 583
585 2 260.619861 45.8804664 51.351403 0.19 584
586 2 260.831688 45.8435974 51.6109845 0.19 585
587 2 261.160137 45.7162477 51.8377603 0.19 586
588 2 261.539956 45.4698403 51.9640928 0.19 587
589 2 261.936682 45.4358572 51.8864982 0.19 588
590 2 262.335331 45.4520761 51.8141851 0.19 589
591 2 262.735876 45.515748 51.6679379 0.19 590
592 2 263.132824 45.5640566 51.5856936 0.19 591
593 2 263.529018 45.6254902 51.4756 0.19 592
594 2 263.919701 45.6369418 51.5095712 0.19 593
595 2 264.312533 45.6914216 51.4166174 0.19 594
596 2 264.702814 45.7182628 51.3837623 0.19 595
597 2 265.092494 45.7215043 51.3640236 0.19 596
598 2 265.483805 45.680497 51.3223277 0.19 597
599 2 265.881406 45.5293772 51.2004201 0.19 598
600 2 266.269403 45.4698605 51.2210357 0.19 599
601 2 266.651617 45.4164872 51.3870736 0.19 600
602 2 267.032574 45.385589 51.5529333 0.19 601
603 2 267.415782 45.4149578 51.5721689 0.19 602
604 2 267.801122 45.5042989 51.4441236 0.19 603
605 2 268.185252 45.61707 51.3133354 0.19 604
606 2 268.564615 45.7422801 51.3210182 0.19 605
607 2 268.936515 45.9759819 51.453256 0.19 606
608 2 269.31503 46.1426626 51.4561124 0.19 607
609 2 269.695697 46.3784646 51.3098296 0.19 608
610 2 270.07123 46.7948869 51.1383615 0.19 609
611 2 270.206179 47.1720757 50.8963378 0.19 610
612 2 270.490165 47.3582885 50.6334115 0.19 611
613 2 270.818033 47.4167975 50.3544417 0.19 612
614 2 271.127631 47.2837831 50.0474087 0.19 613
615 2 271.321139 47.1818089 49.7448438 0.19 614
616 2 271.587579 46.9198057 49.4359249 0.19 615
617 2 271.787108 46.5955002 49.1515263 0.19 616
618 2 272.100485 46.2787627 48.9726893 0.19 617
619 2 272.440605 46.1012122 48.7696834 0.19 618
620 2 272.757652 45.7702186 48.6057058 0.19 619
621 2 272.967561 45.4023827 48.3664024 0.19 620
622 2 273.264564 45.0288721 48.1786535 0.19 621
623 2 273.54607 44.7239605 47.9054392 0.19 622
624 2 273.692013 44.5522122 47.6161935 0.19 623
625 2 273.84601 44.2648958 47.3125416 0.19 624
626 2 274.149561 43.9814302 47.0574195 0.19 625
627 2 274.50725 43.7950123 46.9384764 0.19 626
628 2 274.888908 43.4867503 46.8130664 0.19 627
629 2 275.279081 43.1983244 46.6095423 0.19 628
630 2 275.670181 43.0199177 46.4684294 0.19 629
631 2 276.063945 42.7400808 46.2256128 0.19 630
632 2 270.032222 47.4407516 51.6325011 0.19 610
633 2 270.00092 47.9710515 51.8906429 0.19 632
634 2 269.966375 48.4439503 52.0988932 0.19 633
635 2 269.920165 48.9563024 52.1009235 0.19 634
636 2 269.830652 49.4489138 52.1196558 0.19 635
637 2 269.628953 49.939909 52.1019192 0.19 636
638 2 269.520776 50.4730111 51.9830555 0.19 637
639 2 269.43623 50.5566308 51.6834738 0.19 638
640 2 269.260588 50.6245293 51.3767146 0.19 639
641 2 269.198483 50.6734128 51.0734333 0.19 640
642 2 269.181355 50.654724 50.7624597 0.19 641
643 2 269.185601 50.452814 50.4247258 0.19 642
644 2 269.497656 50.9102681 52.1688941 0.19 638
645 2 269.479495 51.408327 52.1761755 0.19 644
646 2 269.462791 51.889988 52.2319315 0.19 645
647 2 269.451894 52.3611779 52.3189206 0.19 646
648 2 269.456592 52.8176786 52.4507593 0.19 647
649 2 269.501911 53.2409245 52.6856641 0.19 648
650 2 269.661829 53.6819619 52.8924893 0.19 649
651 2 270.11704 54.1083598 53.2039561 0.19 650
652 2 270.213264 54.8074313 53.0185248 0.19 651
653 2 270.436867 55.1617904 52.7923826 0.19 652
654 2 270.610083 55.399029 52.5656545 0.19 653
655 2 270.896236 55.6516866 52.4026965 0.19 654
656 2 271.179764 56.0439648 52.4053064 0.19 655
657 2 271.369608 56.4758262 52.4765111 0.19 656
658 2 271.673262 56.9113854 52.6141376 0.19 657
659 2 272.030069 57.4053599 52.5671684 0.19 658
660 2 272.408488 57.8586269 52.4802909 0.19 659
661 2 272.796479 58.1308485 52.4579964 0.19 660
662 2 273.185258 58.4723926 52.4519645 0.19 661
663 2 273.582574 58.7426115 52.3591997 0.19 662
664 2 273.974869 59.0797578 52.3495825 0.19 663
665 2 274.371005 59.3411217 52.3171726 0.19 664
666 2 274.766649 59.7687748 52.2038349 0.19 665
667 2 275.159627 60.1999904 52.088242 0.19 666
668 2 275.54354 60.4759852 52.0468877 0.19 667
669 2 275.899302 60.8539041 52.0125022 0.19 668
670 2 276.194259 61.2408332 51.8569089 0.19 669
671 2 276.321061 61.4374417 51.6177533 0.19 670
672 2 276.393283 61.5212816 51.3416615 0.19 671
673 2 276.470112 61.4558179 51.0375393 0.19 672
674 2 276.601998 61.5088151 50.7534296 0.19 673
675 2 276.908995 61.6141524 50.489587 0.19 674
676 2 277.282762 61.7383323 50.2399229 0.19 675
677 2 277.681558 61.8657066 50.0118025 0.19 676
678 2 278.088353 61.9829984 49.8333945 0.19 677
679 2 278.493886 62.065957 49.7819051 0.19 678
680 2 278.898478 62.1786737 49.7797318 0.19 679
681 2 279.300428 62.4155185 49.7987286 0.19 680
682 2 279.70767 62.5442943 49.7653811 0.19 681
683 2 280.120029 62.6786891 49.6209634 0.19 682
684 2 269.798766 53.6141432 53.6085639 0.19 651
685 2 269.55071 53.3267576 53.9325694 0.19 684
686 2 269.522501 53.0858642 54.2310031 0.19 685
687 2 269.305856 52.7322991 54.4846949 0.19 686
688 2 269.059772 52.5109766 54.7518292 0.19 687
689 2 268.935573 52.3290248 55.0294577 0.19 688
690 2 268.818005 52.110494 55.3010363 0.19 689
691 2 268.599162 51.7430629 55.5439734 0.19 690
692 2 268.433883 51.4615907 55.8035509 0.19 691
693 2 268.166318 51.0919342 56.0446177 0.19 692
694 2 267.901737 50.8699515 56.3097633 0.19 693
695 2 267.773206 50.7075434 56.5911513 0.19 694
696 2 267.662103 50.552178 56.8747856 0.19 695
697 2 267.467528 50.3586172 57.148876 0.19 696
698 2 267.393687 50.0689118 57.4134255 0.19 697
699 2 267.352242 49.9808127 57.7116747 0.19 698
700 2 267.312929 50.1183808 58.046308 0.19 699
701 2 259.240666 48.828546 52.3283892 0.19 573
702 2 259.433793 48.9615683 52.625503 0.19 701
703 2 259.750063 48.9738548 52.8629526 0.19 702
704 2 260.10786 48.9826937 52.9834306 0.19 703
705 2 260.458025 48.9873419 53.1045375 0.19 704
706 2 260.745965 48.9815393 53.3430488 0.19 705
707 2 260.867458 49.0589118 53.6376872 0.19 706
708 2 260.979042 48.9226411 53.9192032 0.19 707
709 2 261.203259 48.5499227 54.1747852 0.19 708
710 2 261.349594 48.1533442 54.4284026 0.19 709
711 2 261.552691 47.9378219 54.7100515 0.19 710
712 2 261.626779 47.7843538 54.9992096 0.19 711
713 2 261.658815 47.6544217 55.2912973 0.19 712
714 2 261.693625 47.5341274 55.584926 0.19 713
715 2 261.779372 47.4200451 55.8803859 0.19 714
716 2 262.015225 47.3159323 56.1802466 0.19 715
717 2 241.998293 53.4606434 67.2168344 0.19 360
718 2 241.840837 52.9157308 67.2375578 0.19 717
719 2 241.639841 52.3750999 67.234599 0.19 718
720 2 241.568299 51.8106779 67.2667602 0.19 719
721 2 241.561869 51.3078562 67.1218894 0.19 720
722 2 241.637369 50.7728381 67.0430728 0.19 721
723 2 241.888193 50.2058635 67.0240294 0.19 722
724 2 242.217295 49.7098142 66.8164871 0.19 723
725 2 242.622166 49.2092106 66.6151761 0.19 724
726 2 243.170786 48.7502696 66.3076515 0.19 725
727 2 243.521119 48.7052388 66.0014217 0.19 726
728 2 243.891821 49.0283511 65.7905765 0.19 727
729 2 244.268662 49.376173 65.7074893 0.19 728
730 2 244.638888 49.5646253 65.6018915 0.19 729
731 2 245.012463 49.6610875 65.6865407 0.19 730
732 2 245.39071 49.8904438 65.7465704 0.19 731
733 2 245.76268 49.9585243 65.7721891 0.19 732
734 2 246.132584 49.9397067 65.7966353 0.19 733
735 2 246.501119 49.8211321 65.8515737 0.19 734
736 2 246.866294 49.4898724 65.998779 0.19 735
737 2 247.237204 49.2700422 66.1639104 0.19 736
738 2 247.607182 49.0757937 66.2096485 0.19 737
739 2 247.971518 48.7186316 66.1876488 0.19 738
740 2 248.337794 48.3673628 66.1639402 0.19 739
741 2 248.713536 48.1942061 66.203815 0.19 740
742 2 249.09414 48.0273426 66.3531382 0.19 741
743 2 249.474416 47.8314042 66.4568689 0.19 742
744 2 249.847326 47.5421182 66.3126487 0.19 743
745 2 250.223021 47.2564915 66.1752783 0.19 744
746 2 250.607423 47.2020867 65.9968028 0.19 745
747 2 250.997083 47.1907385 65.9106249 0.19 746
748 2 251.389408 47.2073155 65.8330502 0.19 747
749 2 251.783429 47.2638994 65.6887341 0.19 748
750 2 252.17901 47.2835043 65.6423297 0.19 749
751 2 252.575068 47.2803442 65.6480067 0.19 750
752 2 252.969731 47.245143 65.7114348 0.19 751
753 2 253.359195 47.2633219 65.5876028 0.19 752
754 2 253.732853 47.2180706 65.4586952 0.19 753
755 2 254.063964 47.0562446 65.1938398 0.19 754
756 2 254.28736 46.9875886 64.919344 0.19 755
757 2 254.62281 46.8173647 64.6659198 0.19 756
758 2 255.002219 46.7465421 64.5676989 0.19 757
759 2 255.397691 46.6941211 64.5230641 0.19 758
760 2 255.797413 46.5968253 64.4835505 0.19 759
761 2 256.193836 46.3458653 64.4048185 0.19 760
762 2 256.577672 46.1811906 64.2892944 0.19 761
763 2 256.923779 45.924155 64.0153436 0.19 762
764 2 257.160246 45.6808042 63.6915579 0.19 763
765 2 257.512908 45.5850107 63.3816503 0.19 764
766 2 257.909839 45.4015306 63.0684433 0.19 765
767 2 258.319385 45.306423 62.8153477 0.19 766
768 2 258.721853 45.0630248 62.6585607 0.19 767
769 2 259.10222 44.9065305 62.5166374 0.19 768
770 2 259.427862 44.6591964 62.2376099 0.19 769
771 2 259.58952 44.4237173 61.9124882 0.19 770
772 2 259.724954 44.3357323 61.595201 0.19 771
773 2 259.950034 44.1843041 61.2630197 0.19 772
774 2 260.050084 44.1639979 60.9488016 0.19 773
775 2 260.10436 44.1311156 60.631448 0.19 774
776 2 260.146091 43.930029 60.2867224 0.19 775
777 2 243.448667 48.3390247 66.76274 0.19 726
778 2 243.627662 47.7725606 67.0600811 0.19 777
779 2 243.90569 47.159336 67.2612393 0.19 778
780 2 244.216924 46.5632865 67.3458812 0.19 779
781 2 244.536147 45.9308522 67.4930754 0.19 780
782 2 244.838169 45.3017325 67.6319721 0.19 781
783 2 245.079543 44.7154373 67.6843845 0.19 782
784 2 245.162916 44.1152397 67.8012713 0.19 783
785 2 245.19505 43.568295 67.8719167 0.19 784
786 2 245.241975 43.0603355 68.0551924 0.19 785
787 2 245.377356 42.7470515 68.3091414 0.19 786
788 2 245.35569 42.4341947 68.5855257 0.19 787
789 2 245.145608 41.9415305 68.8436979 0.19 788
790 2 245.547352 42.2440023 69.0512559 0.19 789
791 2 245.933047 42.4397776 69.0698717 0.19 790
792 2 246.315382 42.7126078 68.9303614 0.19 791
793 2 246.678682 42.6675611 68.7325411 0.19 792
794 2 247.053165 42.6374795 68.6993651 0.19 793
795 2 247.43518 42.5796272 68.8079586 0.19 794
796 2 247.817569 42.5569327 68.8582118 0.19 795
797 2 244.820687 42.3229808 69.2677244 0.19 789
798 2 244.414266 41.7799785 69.1901059 0.19 797
799 2 243.807162 41.8782054 68.8961342 0.19 798
800 2 243.342669 41.9718818 68.5988562 0.19 799
801 2 242.932257 42.0383187 68.3021098 0.19 800
802 2 242.540935 42.0278667 68.009064 0.19 801
803 2 242.151561 41.814323 67.7251317 0.19 802
804 2 241.788494 41.6146627 67.5523249 0.19 803
805 2 241.451383 41.2480189 67.3000281 0.19 804
806 2 241.216546 40.7866359 67.0996613 0.19 805
807 2 240.891954 40.3145172 66.8408997 0.19 806
808 2 240.568632 39.8027066 66.6478657 0.19 807
809 2 240.329049 39.311972 66.4014098 0.19 808
810 2 239.989354 38.7722833 66.2558467 0.19 809
811 2 239.616629 38.2186177 66.1418138 0.19 810
812 2 239.244266 37.6744111 66.0235761 0.19 811
813 2 238.905316 37.1749632 65.86319 0.19 812
814 2 238.665063 36.8029387 65.5830019 0.19 813
815 2 238.3408 36.614365 65.3076095 0.19 814
816 2 237.975232 36.3494061 65.0479693 0.19 815
817 2 237.615328 36.2225366 64.9312721 0.19 816
818 2 237.255618 36.1538639 64.8256721 0.19 817
819 2 236.890341 36.1194816 64.6108847 0.19 818
820 2 236.517676 36.0174886 64.358206 0.19 819
821 2 236.127946 35.6777104 64.0999579 0.19 820
822 2 235.74066 35.2567 63.9664593 0.19 821
823 2 235.366892 34.9444886 63.916994 0.19 822
824 2 234.984633 34.4763828 63.8901466 0.19 823
825 2 234.599818 34.1032484 63.6570494 0.19 824
826 2 234.235793 33.9637772 63.3831034 0.19 825
827 2 233.890388 33.8643263 63.083426 0.19 826
828 2 233.58033 33.6488177 62.7466573 0.19 827
829 2 233.404257 33.6225401 62.4364589 0.19 828
830 2 233.19605 33.6580886 62.1386337 0.19 829
831 2 233.110027 33.7350965 61.843375 0.19 830
832 2 233.070026 33.8278133 61.5496364 0.19 831
833 2 233.045503 33.9260645 61.256933 0.19 832
834 2 243.853945 41.5929563 69.7392612 0.19 798
835 2 243.45263 41.5124254 70.1703999 0.19 834
836 2 243.164569 41.6022861 70.5768003 0.19 835
837 2 243.02017 41.5610793 70.9345494 0.19 836
838 2 242.86498 41.4775636 71.2785497 0.19 837
839 2 242.899387 41.4087058 71.613899 0.19 838
840 2 243.14849 41.4147791 71.952396 0.19 839
841 2 243.485855 41.6211333 72.323343 0.19 840
842 2 243.837682 41.8255807 72.6948013 0.19 841
843 2 244.146181 41.8303317 73.0344421 0.19 842
844 2 244.342413 41.768219 73.3675974 0.19 843
845 2 244.614385 41.7105601 73.6999104 0.19 844
846 2 244.855622 41.7254492 74.0470976 0.19 845
847 2 244.926789 41.953075 74.4373799 0.19 846
848 2 244.859693 42.2358184 74.8405635 0.19 847
849 2 244.922601 42.4760049 75.232181 0.19 848
850 2 245.144279 42.5297256 75.5883741 0.19 849
851 2 245.457983 41.9362079 75.7495059 0.19 850
852 2 245.729966 41.3987062 75.8362757 0.19 851
853 2 245.885298 40.8835196 76.0311285 0.19 852
854 2 246.100663 40.5105931 76.2878531 0.19 853
855 2 246.236918 40.52681 76.6285612 0.19 854
856 2 246.390286 40.5695916 76.9704282 0.19 855
857 2 246.675146 40.3076443 77.2335125 0.19 856
858 2 247.018419 40.0959521 77.4430781 0.19 857
859 2 247.373272 39.8361385 77.4793859 0.19 858
860 2 247.744403 39.7514472 77.4727777 0.19 859
861 2 248.121354 39.744705 77.4199324 0.19 860
862 2 248.498396 39.7968897 77.2705537 0.19 861
863 2 248.880236 39.8254885 77.2122683 0.19 862
864 2 249.264539 39.8451471 77.1887916 0.19 863
865 2 249.650318 39.8611306 77.1781158 0.19 864
866 2 250.037085 39.8745097 77.1706548 0.19 865
867 2 250.424427 39.883152 77.159718 0.19 866
868 2 250.811353 39.8795194 77.1346879 0.19 867
869 2 251.195504 39.8431658 77.0703333 0.19 868
870 2 251.570822 39.7204762 76.901458 0.19 869
871 2 251.961942 39.7315195 76.889114 0.19 870
872 2 252.367358 39.8677632 77.0204958 0.19 871
873 2 252.759655 39.8866507 76.9949278 0.19 872
874 2 253.138079 39.7885956 76.7850512 0.19 873
875 2 253.525455 39.8145219 76.6102467 0.19 874
876 2 253.922834 39.8455471 76.6303189 0.19 875
877 2 254.330843 39.8917327 76.8619724 0.19 876
878 2 254.75102 40.1026339 77.1954024 0.19 877
879 2 245.182888 42.9343959 75.9241292 0.19 850
880 2 245.225846 43.3611674 76.1789931 0.19 879
881 2 245.292376 43.7216357 76.524023 0.19 880
882 2 245.418811 43.9979984 76.8928394 0.19 881
883 2 245.703377 44.0917714 77.2453182 0.19 882
884 2 246.047888 44.2359871 77.6110424 0.19 883
885 2 246.392786 44.2063876 77.9524712 0.19 884
886 2 246.696683 44.1121815 78.2856103 0.19 885
887 2 246.875133 43.9946642 78.6166758 0.19 886
888 2 247.096288 43.8693316 78.9464309 0.19 887
889 2 247.191328 43.7420894 79.2765787 0.19 888
890 2 247.244433 43.6153035 79.6067171 0.19 889
891 3 206.046621 69.8923323 87.3930057 0.19 235
892 3 206.402623 69.7887099 87.76449 0.19 891
893 3 206.755852 69.6823684 88.1302306 0.19 892
894 3 207.108245 69.5704603 88.48084 0.19 893
895 3 207.464671 69.4455464 88.7918612 0.19 894
896 3 207.837388 69.2880612 88.999331 0.19 895
897 3 208.257918 69.0464192 88.936206 0.19 896
898 3 208.670472 68.7286982 88.9037072 0.19 897
899 3 209.079843 68.3857452 88.8807084 0.19 898
900 3 207.572622 68.6523448 85.5659865 0.19 232
901 3 207.997518 68.4037096 85.4944869 0.19 900
902 3 208.439975 68.337025 85.3243876 0.19 901
903 3 208.874025 68.2543048 85.1964956 0.19 902
904 3 209.318867 68.056243 84.9582697 0.19 903
905 3 209.758861 67.8016739 84.7128801 0.19 904
906 3 210.177191 67.4942548 84.553821 0.19 905
907 3 210.58596 67.1986529 84.3308949 0.19 906
908 3 210.941359 66.879883 84.1590505 0.19 907
909 3 211.194515 66.5932442 83.8768671 0.19 908
910 3 211.557526 66.3294053 83.5600752 0.19 909
911 3 211.946627 66.0891062 83.2256845 0.19 910
912 3 212.307403 65.8982617 82.8714043 0.19 911
913 3 212.560012 65.8338025 82.4735924 0.19 912
914 3 212.918688 65.7211678 81.9541874 0.19 913
915 3 212.343241 66.1838513 81.6655155 0.19 914
916 3 211.96476 66.6336765 81.4145511 0.19 915
917 3 211.77758 67.0357399 81.2570041 0.19 916
918 3 211.588918 67.4012156 81.0041284 0.19 917
919 3 211.582255 67.6119664 80.7083592 0.19 918
920 3 211.722894 67.7713679 80.3867137 0.19 919
921 3 212.123834 67.9315636 80.0293023 0.19 920
922 3 212.749608 68.1307512 79.56515 0.19 921
923 3 212.900719 67.8062426 79.4769575 0.19 922
924 3 213.209588 67.5464414 79.334704 0.19 923
925 3 213.568415 67.3626019 79.3146381 0.19 924
926 3 213.933767 67.0568425 79.3739838 0.19 925
927 3 214.275355 66.7001938 79.5830264 0.19 926
928 3 214.558163 66.4199391 79.853591 0.19 927
929 3 215.084541 66.0420563 80.1467068 0.19 928
930 3 215.486936 65.9744966 80.0723867 0.19 929
931 3 215.893608 65.8267854 79.9055023 0.19 930
932 3 216.295548 65.7236673 79.8011807 0.19 931
933 3 216.699748 65.5493156 79.6382106 0.19 932
934 3 217.097283 65.4019782 79.5756144 0.19 933
935 3 217.492766 65.120978 79.5349711 0.19 934
936 3 217.888602 64.8069427 79.4903036 0.19 935
937 3 218.286704 64.5290891 79.4113636 0.19 936
938 3 218.690124 64.3946223 79.2334941 0.19 937
939 3 219.092752 64.145391 79.0724745 0.19 938
940 3 219.486604 63.8061346 79.0894362 0.19 939
941 3 219.885855 63.534956 79.0091482 0.19 940
942 3 220.276942 63.3371327 79.0737156 0.19 941
943 3 220.674638 63.1122872 79.0284734 0.19 942
944 3 221.07796 63.0256146 78.8437807 0.19 943
945 3 221.483477 62.8616526 78.6311733 0.19 944
946 3 221.883485 62.7317745 78.5017053 0.19 945
947 3 222.286334 62.4881977 78.3155813 0.19 946
948 3 222.681685 62.160996 78.2116614 0.19 947
949 3 223.062808 61.813137 78.1043379 0.19 948
950 3 223.406715 61.4890456 77.9048676 0.19 949
951 3 223.640979 61.1402714 77.7410311 0.19 950
952 3 223.987998 60.8348383 77.476278 0.19 951
953 3 224.378065 60.5459702 77.1742389 0.19 952
954 3 224.78427 60.2631002 76.8631238 0.19 953
955 3 225.195699 59.9815402 76.5640393 0.19 954
956 3 225.606037 59.6979599 76.312288 0.19 955
957 3 226.007293 59.4071772 76.1928452 0.19 956
958 3 226.387588 59.2207158 76.1139233 0.19 957
959 3 226.72901 58.9234059 75.9930565 0.19 958
960 3 226.958776 58.6226609 75.7378554 0.19 959
961 3 227.284107 58.3290705 75.4373115 0.19 960
962 3 226.883098 58.7400814 75.1756566 0.19 961
963 3 226.490983 59.0241127 74.9328559 0.19 962
964 3 226.110159 59.374781 74.7820781 0.19 963
965 3 225.774913 59.7395582 74.5422102 0.19 964
966 3 225.560565 59.9640608 74.2572835 0.19 965
967 3 225.249503 60.1547781 73.9557314 0.19 966
968 3 224.927038 60.4193127 73.6543614 0.19 967
969 3 224.683054 60.5133702 73.337407 0.19 968
970 3 224.671527 60.4539672 73.0084717 0.19 969
971 3 224.466192 60.4606937 72.6824304 0.19 970
972 3 227.695072 57.8523357 75.5993725 0.19 961
973 3 228.106848 57.4344606 75.6419367 0.19 972
974 3 228.515242 57.077169 75.6418276 0.19 973
975 3 228.91262 56.8471838 75.6350503 0.19 974
976 3 229.298278 56.4885896 75.6153789 0.19 975
977 3 229.642646 56.070616 75.6010862 0.19 976
978 3 229.875541 55.6089053 75.6177801 0.19 977
979 3 230.212257 55.1024731 75.7211598 0.19 978
980 3 230.58293 54.6237093 75.7417158 0.19 979
981 3 230.946321 54.1443259 75.7446443 0.19 980
982 3 231.255685 53.6414255 75.7799092 0.19 981
983 3 231.420191 53.2149792 75.6157829 0.19 982
984 3 214.497203 66.0928875 80.6417932 0.19 929
985 3 214.160343 66.0423281 81.019367 0.19 984
986 3 213.765523 65.9483039 81.3454215 0.19 985
987 3 213.347109 65.8376922 81.652639 0.19 986
988 3 212.918688 65.7211678 81.9541874 0.19 987
989 3 212.905134 68.3792034 79.5950126 0.19 922
990 3 212.806092 68.4730408 79.5976108 0.19 989
991 3 212.749608 68.1307512 79.56515 0.19 990
992 3 200.651532 68.4910865 85.6360206 0.19 218
993 3 200.581847 67.9939225 85.9273559 0.19 992
994 3 200.492839 67.5604892 86.0069068 0.19 993
995 3 200.298216 67.1490478 85.985864 0.19 994
996 3 200.240345 66.7641736 85.9107036 0.19 995
997 3 200.263764 66.4143689 85.7393201 0.19 996
998 3 200.357786 66.0357655 85.6818308 0.19 997
999 3 200.619851 65.6446666 85.7124386 0.19 998
1000 3 200.88048 65.2190068 85.858592 0.19 999
1001 3 201.008347 64.8090791 85.9156795 0.19 1000
1002 3 192.4964 70.8377051 83.9820883 0.19 197
1003 3 192.983017 71.1780609 83.6919441 0.19 1002
1004 3 193.693551 71.0329509 83.3811192 0.19 1003
1005 3 192.697385 70.248074 84.3028744 0.19 197
1006 3 193.152891 69.8813588 84.3056277 0.19 1005
1007 3 181.916553 66.7056438 81.9148846 0.19 172
1008 3 182.404295 66.6753086 81.6155748 0.19 1007
1009 3 182.886638 66.558042 81.3350732 0.19 1008
1010 3 183.365184 66.4916754 81.1201924 0.19 1009
1011 3 183.82129 66.2418491 81.0550436 0.19 1010
1012 3 184.248365 65.9163949 81.0638878 0.19 1011
1013 3 184.610244 65.5476787 81.1460958 0.19 1012
1014 3 184.804775 65.125106 81.3753259 0.19 1013
1015 3 185.058784 64.7515396 81.6726735 0.19 1014
1016 3 185.17764 64.5137091 81.9909639 0.19 1015
1017 3 178.183281 65.9356947 83.6582069 0.19 167
1018 3 177.591951 65.5350762 83.490788 0.19 1017
1019 3 177.107241 65.3195435 83.1863309 0.19 1018
1020 3 176.706404 65.0411333 82.8264042 0.19 1019
1021 3 176.478248 64.8207803 82.4604419 0.19 1020
1022 3 176.205076 64.7664754 82.0922034 0.19 1021
1023 3 176.077785 64.7915716 81.7362234 0.19 1022
1024 3 184.85423 69.1935322 85.8302813 0.19 147
1025 3 184.331668 69.0202544 85.4253709 0.19 1024
1026 3 183.941111 68.9524508 85.0472058 0.19 1025
1027 3 183.744531 68.8761999 84.7062125 0.19 1026
1028 3 183.525239 68.6118951 84.4115775 0.19 1027
1029 3 183.52609 68.2668939 84.2841288 0.19 1028
1030 3 183.75887 67.9148782 84.224731 0.19 1029
1031 3 186.501321 69.4662165 85.4667303 0.19 145
1032 3 186.39635 69.2235065 85.1711534 0.19 1031
1033 3 186.586088 68.9735366 84.8514779 0.19 1032
1034 3 187.466416 69.5790921 86.0401041 0.19 142
1035 3 187.02135 69.635745 85.6512915 0.19 1034
1036 3 186.86649 69.8619138 85.3419048 0.19 1035
1037 3 186.976954 69.7457263 85.4309431 0.19 1036
1038 3 187.02135 69.635745 85.6512915 0.19 1037
1039 3 187.149706 69.6766754 86.3860143 0.19 1038
1040 3 187.468371 69.660626 86.7662504 0.19 1039
1041 3 187.854583 69.6299269 86.7770641 0.19 1040
1042 3 188.207007 69.4048879 86.7462298 0.19 1041
1043 3 188.415012 69.1228245 86.638084 0.19 1042
1044 3 188.687343 68.9080351 86.3769753 0.19 1043
1045 3 188.809306 68.8031601 86.053585 0.19 1044
1046 3 188.879807 68.5991131 85.6993753 0.19 1045
1047 3 191.272747 70.7336024 84.9552127 0.19 137
1048 3 192.237907 70.2128477 84.2675566 0.19 1047
1049 3 199.320056 74.2995682 87.3542832 0.19 117
1050 3 199.126958 74.7445472 87.1888145 0.19 1049
1051 3 198.835824 75.2145083 86.9281844 0.19 1050
1052 3 198.440288 75.166973 86.5687486 0.19 1051
1053 3 198.040313 75.3706782 86.2592015 0.19 1052
1054 3 197.632327 75.5382728 86.0435584 0.19 1053
1055 3 197.253331 75.85803 85.7390459 0.19 1054
1056 3 196.924616 76.1595819 85.3930589 0.19 1055
1057 3 196.720514 76.2551762 85.0089872 0.19 1056
1058 3 196.399942 76.5271028 84.5751909 0.19 1057
1059 3 196.048107 76.7595232 84.0045359 0.19 1058
1060 3 196.537715 76.9457252 83.7233253 0.19 1059
1061 3 197.026194 77.1843588 83.4644799 0.19 1060
1062 3 197.505361 77.182293 83.2381398 0.19 1061
1063 3 197.97135 77.2042678 83.1446838 0.19 1062
1064 3 198.436689 77.24841 83.0552006 0.19 1063
1065 3 198.877718 77.2272551 83.1745967 0.19 1064
1066 3 199.319629 77.2048407 83.2572237 0.19 1065
1067 3 199.754248 77.1364807 83.3504222 0.19 1066
1068 3 200.205937 77.041254 83.1831777 0.19 1067
1069 3 200.646558 77.0913112 82.9119568 0.19 1068
1070 3 201.030813 77.2061056 82.5581667 0.19 1069
1071 3 201.257695 77.3703583 82.0587886 0.19 1070
1072 3 201.999476 77.203538 81.8037625 0.19 1071
1073 3 202.561109 77.1173039 81.5721058 0.19 1072
1074 3 203.027309 76.899404 81.4136004 0.19 1073
1075 3 203.429227 76.7075957 81.1612126 0.19 1074
1076 3 203.702809 76.6191852 80.8727236 0.19 1075
1077 3 204.09052 76.4402758 80.5768634 0.19 1076
1078 3 204.518639 76.2616154 80.2855686 0.19 1077
1079 3 204.957575 76.1740579 80.0144469 0.19 1078
1080 3 205.382758 75.9676337 79.7673041 0.19 1079
1081 3 205.768895 75.7067227 79.6020826 0.19 1080
1082 3 206.078101 75.5041802 79.3455485 0.19 1081
1083 3 206.174404 75.4277909 79.0467138 0.19 1082
1084 3 206.13289 75.2985262 78.7190718 0.19 1083
1085 3 205.902752 75.2754928 78.3789663 0.19 1084
1086 3 206.126778 75.3858359 78.0987763 0.19 1085
1087 3 206.124919 75.4866988 77.8118918 0.19 1086
1088 3 205.882188 75.5786672 77.5438306 0.19 1087
1089 3 205.577069 75.6717818 77.3797087 0.19 1088
1090 3 205.328895 75.7781826 77.509527 0.19 1089
1091 3 205.32569 75.7316978 77.7594799 0.19 1090
1092 3 205.575131 75.585547 78.0655418 0.19 1091
1093 3 205.902752 75.2754928 78.3789663 0.19 1092
1094 3 201.195641 77.577697 81.6415709 0.19 1071
1095 3 201.003463 77.7787087 81.4516712 0.19 1094
1096 3 200.899363 77.6953528 81.626709 0.19 1095
1097 3 201.257695 77.3703583 82.0587886 0.19 1096
1098 3 195.303549 76.9292795 84.0828118 0.19 1059
1099 3 194.753292 77.0268036 83.9397297 0.19 1098
1100 3 194.269309 77.066801 83.8033683 0.19 1099
1101 3 193.825548 77.1155801 83.5715746 0.19 1100
1102 3 193.404464 77.1415991 83.3838841 0.19 1101
1103 3 193.044947 77.1989902 83.0877966 0.19 1102
1104 3 192.816837 77.2674972 82.7588315 0.19 1103
1105 3 192.461557 77.309355 82.4026952 0.19 1104
1106 3 192.056404 77.2902661 82.0325288 0.19 1105
1107 3 191.630919 77.1163353 81.6469558 0.19 1106
1108 3 191.656915 77.2214724 81.3165975 0.19 1107
1109 3 191.674306 76.9260493 80.9547417 0.19 1108
1110 3 191.727147 77.3012536 80.6503248 0.19 1109
1111 3 191.799998 77.5460011 80.3381376 0.19 1110
1112 3 191.942342 77.8005039 80.0332093 0.19 1111
1113 3 192.274273 78.2141904 79.7569468 0.19 1112
1114 3 192.633237 78.6649478 79.4869632 0.19 1113
1115 3 192.884526 79.0711298 79.206047 0.19 1114
1116 3 193.251389 79.3394349 78.9242326 0.19 1115
1117 3 193.632226 79.5048319 78.642318 0.19 1116
1118 3 193.911019 79.7042263 78.3618739 0.19 1117
1119 3 194.350898 80.0352648 78.1236903 0.19 1118
1120 3 194.904776 80.3065042 77.9386132 0.19 1119
1121 3 195.661084 80.7610163 77.5824465 0.19 1120
1122 3 195.383953 80.8440217 77.2381699 0.19 1121
1123 3 195.281866 80.9361403 76.9090619 0.19 1122
1124 3 195.244764 81.031523 76.5856829 0.19 1123
1125 3 195.228946 81.1278342 76.2642254 0.19 1124
1126 3 195.21387 81.2239772 75.9428755 0.19 1125
1127 3 195.181214 81.3189618 75.6200677 0.19 1126
1128 3 195.096748 81.4109916 75.2928224 0.19 1127
1129 3 195.340115 81.5194339 74.9947719 0.19 1128
1130 3 195.6917 81.632455 74.7066523 0.19 1129
1131 3 196.088033 80.3657718 77.6757726 0.19 1121
1132 3 196.497267 80.0406286 77.5351823 0.19 1131
1133 3 196.831819 79.7295695 77.3305711 0.19 1132
1134 3 196.961886 79.3901905 77.166479 0.19 1133
1135 3 197.016939 78.9745813 77.2279553 0.19 1134
1136 3 193.693671 78.9140614 79.1135529 0.19 1116
1137 3 194.139071 78.5318654 79.1630965 0.19 1136
1138 3 194.577922 78.17912 79.1159051 0.19 1137
1139 3 194.975574 77.7684116 79.2396345 0.19 1138
1140 3 195.295266 77.3613301 79.3293531 0.19 1139
1141 3 195.404306 76.9203056 79.4678875 0.19 1140
1142 3 195.442045 76.5054611 79.5042162 0.19 1141
1143 3 195.45606 76.0991982 79.5065191 0.19 1142
1144 3 191.967783 76.6103474 80.7452873 0.19 1109
1145 3 192.073819 76.2410783 80.6494725 0.19 1144
1146 3 192.106568 75.8489105 80.6037339 0.19 1145
1147 3 192.106804 75.4417696 80.594827 0.19 1146
1148 3 192.082779 75.0129378 80.6461952 0.19 1147
1149 3 192.041791 74.6402106 80.5139321 0.19 1148
1150 3 191.927852 74.2459692 80.4251185 0.19 1149
1151 3 192.099379 73.8730912 80.3606827 0.19 1150
1152 3 192.272325 73.5150515 80.2499711 0.19 1151
1153 3 192.142359 73.0735122 80.3020725 0.19 1152
1154 3 192.073424 72.6510663 80.3125416 0.19 1153
1155 3 191.150853 76.7898155 81.7311876 0.19 1107
1156 3 190.688309 76.6751311 81.6383135 0.19 1155
1157 3 190.219009 76.5867915 81.6447285 0.19 1156
1158 3 189.738674 76.4717412 81.7952381 0.19 1157
1159 3 189.293719 76.606371 81.5226004 0.19 1158
1160 3 188.842901 76.8067458 81.3484403 0.19 1159
1161 3 188.394165 76.90741 81.104918 0.19 1160
1162 3 187.939488 76.9425527 80.9199704 0.19 1161
1163 3 187.490404 76.9861171 80.6484928 0.19 1162
1164 3 187.039707 77.0175033 80.3907684 0.19 1163
1165 3 186.579563 77.0053036 80.2605263 0.19 1164
1166 3 186.11651 76.979146 80.1686394 0.19 1165
1167 3 185.654189 76.9553934 80.0648849 0.19 1166
1168 3 185.19692 76.9535059 79.8875063 0.19 1167
1169 3 184.73108 76.9127599 79.8320698 0.19 1168
1170 3 184.257697 76.8373506 79.8859646 0.19 1169
1171 3 183.792949 76.7998379 79.8151495 0.19 1170
1172 3 183.33846 76.8085006 79.5920924 0.19 1171
1173 3 183.191062 76.8946127 79.2457372 0.19 1172
1174 3 182.873626 76.9643079 78.8840898 0.19 1173
1175 3 182.514298 77.0328425 78.5195781 0.19 1174
1176 3 182.200493 77.1154458 78.1617669 0.19 1175
1177 3 182.06671 77.2425886 77.8268957 0.19 1176
1178 3 181.961312 77.4406127 77.5076679 0.19 1177
1179 3 181.76166 77.8067776 77.2113576 0.19 1178
1180 3 181.710453 78.2427773 76.983366 0.19 1179
1181 3 181.732951 78.6716901 76.8898511 0.19 1180
1182 3 181.843541 79.110068 76.8059179 0.19 1181
1183 3 182.144596 79.5836204 76.6161201 0.19 1182
1184 3 182.449149 80.0108085 76.3755342 0.19 1183
1185 3 182.576621 80.2687765 76.0875064 0.19 1184
1186 3 182.643426 80.5186383 75.7867955 0.19 1185
1187 3 182.706343 80.9125904 75.4951082 0.19 1186
1188 3 182.815342 81.3418953 75.2104685 0.19 1187
1189 3 183.069597 81.735637 74.9372327 0.19 1188
1190 3 183.249882 81.9503862 74.6432285 0.19 1189
1191 3 183.534734 82.1082513 74.3550225 0.19 1190
1192 3 183.741506 82.2343867 74.0576032 0.19 1191
1193 3 184.077123 82.3625884 73.7729131 0.19 1192
1194 3 182.854185 76.6129863 79.7821008 0.19 1172
1195 3 182.374325 76.3703649 79.8752185 0.19 1194
1196 3 181.895284 76.2994322 80.039853 0.19 1195
1197 3 181.416607 76.0658042 80.1217396 0.19 1196
1198 3 180.935833 75.8995798 80.2782104 0.19 1197
1199 3 180.460319 75.7862723 80.3764707 0.19 1198
1200 3 179.980213 75.6626484 80.5602671 0.19 1199
1201 3 179.502382 75.5569005 80.7237344 0.19 1200
1202 3 179.035044 75.5154706 80.7394505 0.19 1201
1203 3 178.575008 75.5482845 80.6691206 0.19 1202
1204 3 178.11197 75.3169848 80.4608771 0.19 1203
1205 3 177.639813 74.96219 80.3195322 0.19 1204
1206 3 177.638598 74.6044906 80.0698598 0.19 1205
1207 3 177.632501 74.2124999 79.9352986 0.19 1206
1208 3 177.632125 73.8191336 79.808359 0.19 1207
1209 3 177.654595 73.4561976 79.5892632 0.19 1208
1210 3 177.722165 73.0850295 79.421694 0.19 1209
1211 3 177.921433 72.7603954 79.1646564 0.19 1210
1212 3 177.982267 72.4225815 78.877174 0.19 1211
1213 3 177.966675 72.0569904 78.6320601 0.19 1212
1214 3 177.861713 71.6215774 78.5431908 0.19 1213
1215 3 177.582886 71.1059219 78.5476848 0.19 1214
1216 3 177.363252 70.5846926 78.3877206 0.19 1215
1217 3 176.988831 69.8619475 78.261706 0.19 1216
1218 3 176.400835 70.1280672 77.8853281 0.19 1217
1219 3 176.139667 70.2614734 77.5307801 0.19 1218
1220 3 175.931346 70.2935896 77.1765082 0.19 1219
1221 3 175.554674 70.1550164 76.7996292 0.19 1220
1222 3 175.128999 70.1027446 76.4230832 0.19 1221
1223 3 177.121428 69.2021665 78.5792337 0.19 1217
1224 3 177.452501 68.8425868 78.9291306 0.19 1223
1225 3 177.875352 68.8863172 79.3076151 0.19 1224
1226 3 178.325662 68.9818921 79.6917758 0.19 1225
1227 3 178.771581 68.83246 80.062993 0.19 1226
1228 3 179.224073 68.7511928 80.4387915 0.19 1227
1229 3 179.678219 68.6922378 80.8164192 0.19 1228
1230 3 176.004345 69.527778 78.8427638 0.19 1217
1231 3 175.470136 68.82794 79.4506103 0.19 1230
1232 3 175.00546 68.8194955 78.9209131 0.19 1231
1233 3 174.521049 68.6646461 78.5817457 0.19 1232
1234 3 174.029951 68.6059435 78.4959593 0.19 1233
1235 3 173.52339 68.6514224 78.6211631 0.19 1234
1236 3 172.955585 68.5800012 78.7669493 0.19 1235
1237 3 172.238965 68.3855264 79.1234818 0.19 1236
1238 3 171.112061 67.6022982 79.735129 0.19 1237
1239 3 170.579373 68.2351118 78.7796782 0.19 1238
1240 3 170.398263 68.7748436 78.3084796 0.19 1239
1241 3 170.352609 69.2173496 78.1723901 0.19 1240
1242 3 170.361626 69.5646908 78.2152093 0.19 1241
1243 3 170.397772 69.7245995 78.4597827 0.19 1242
1244 3 170.46496 69.5205181 78.7889648 0.19 1243
1245 3 170.633859 68.8530444 79.1891009 0.19 1244
1246 3 171.112061 67.6022982 79.735129 0.19 1245
1247 3 169.811347 68.3191075 79.0448577 0.19 1246
1248 3 169.024433 68.8199718 78.8218164 0.19 1247
1249 3 168.411511 69.214943 78.8705549 0.19 1248
1250 3 168.483539 68.6627948 79.3419383 0.19 1249
1251 3 168.19404 68.1533827 79.5688245 0.19 1250
1252 3 167.772782 67.6753186 79.8380592 0.19 1251
1253 3 167.322489 67.3548663 80.1290191 0.19 1252
1254 3 166.895568 67.8494312 79.7580153 0.19 1253
1255 3 167.410648 68.2426763 80.1650243 0.19 1254
1256 3 167.322084 68.6256281 79.7723434 0.19 1255
1257 3 167.571345 68.895122 79.3601933 0.19 1256
1258 3 168.411511 69.214943 78.8705549 0.19 1257
1259 3 167.757265 69.799287 79.0127039 0.19 1258
1260 3 167.32382 70.2955453 78.9978711 0.19 1259
1261 3 167.109502 70.6973283 79.1839299 0.19 1260
1262 3 166.858722 71.0641236 79.3916482 0.19 1261
1263 3 166.749895 71.4694319 79.5045829 0.19 1262
1264 3 166.635341 71.8706336 79.6193381 0.19 1263
1265 3 166.36178 72.3280358 79.484529 0.19 1264
1266 3 166.086838 72.7892393 79.3419614 0.19 1265
1267 3 165.967709 73.2003739 79.4268058 0.19 1266
1268 3 165.845086 73.6282454 79.4588919 0.19 1267
1269 3 166.023178 74.0888618 79.4993529 0.19 1268
1270 3 166.182575 74.5503011 79.5308859 0.19 1269
1271 3 166.449437 75.0215107 79.5707473 0.19 1270
1272 3 166.597435 75.4830502 79.5986171 0.19 1271
1273 3 167.594767 68.281794 80.4907191 0.19 1255
1274 3 167.922886 68.0225925 80.7734156 0.19 1273
1275 3 168.301233 67.700951 80.9243567 0.19 1274
1276 3 167.917174 67.3650243 80.7505316 0.19 1275
1277 3 167.662909 67.1940962 80.4595359 0.19 1276
1278 3 167.322489 67.3548663 80.1290191 0.19 1277
1279 3 168.938888 67.6557171 80.8388746 0.19 1275
1280 3 169.745747 67.5093734 80.6313528 0.19 1279
1281 3 171.112061 67.6022982 79.735129 0.19 1280
1282 3 172.477994 67.7148169 80.039608 0.19 1281
1283 3 173.30802 67.7882088 80.1409381 0.19 1282
1284 3 173.957261 67.8275187 80.0998426 0.19 1283
1285 3 174.628938 68.2385112 79.857011 0.19 1284
1286 3 175.470136 68.82794 79.4506103 0.19 1285
1287 3 175.957832 69.2233796 79.8548613 0.19 1286
1288 3 175.470136 68.82794 79.4506103 0.19 1287
1289 3 170.185106 67.8130302 80.0182629 0.19 1281
1290 3 171.112061 67.6022982 79.735129 0.19 1289
1291 3 170.95925 68.6491491 79.8654536 0.19 1290
1292 3 170.982353 69.0508099 80.0865994 0.19 1291
1293 3 171.180237 68.8717959 80.2548151 0.19 1292
1294 3 171.323399 68.4154721 80.1717781 0.19 1293
1295 3 171.112061 67.6022982 79.735129 0.19 1294
1296 3 170.373065 67.1502926 79.7421153 0.19 1295
1297 3 170.370606 66.8742362 79.8980978 0.19 1296
1298 3 170.673125 66.9775396 79.9923728 0.19 1297
1299 3 171.112061 67.6022982 79.735129 0.19 1298
1300 3 172.423356 68.9383812 80.1448399 0.19 1299
1301 3 172.999537 69.7088807 80.3752177 0.19 1300
1302 3 173.399543 70.2517431 80.6325174 0.19 1301
1303 3 173.540793 70.7167656 80.7655416 0.19 1302
1304 3 173.539306 71.1357434 80.8846633 0.19 1303
1305 3 173.36795 71.4943331 81.0864886 0.19 1304
1306 3 173.312007 71.8783852 81.2496334 0.19 1305
1307 3 173.289003 72.2367418 81.5150703 0.19 1306
1308 3 173.779287 72.860272 81.2388142 0.19 1307
1309 3 174.231363 73.0785285 80.9435669 0.19 1308
1310 3 174.641178 73.3861591 80.654812 0.19 1309
1311 3 174.915265 73.5010454 80.3559409 0.19 1310
1312 3 175.332966 73.8680096 80.1132744 0.19 1311
1313 3 175.808174 74.2655479 79.9530305 0.19 1312
1314 3 176.31364 74.5058511 79.9803468 0.19 1313
1315 3 176.888012 74.7750498 80.1748535 0.19 1314
1316 3 177.639813 74.96219 80.3195322 0.19 1315
1317 3 176.901249 75.4864467 80.5012853 0.19 1316
1318 3 176.342162 75.8929453 80.5658933 0.19 1317
1319 3 175.849364 76.2097969 80.5990941 0.19 1318
1320 3 175.375749 76.37387 80.6559646 0.19 1319
1321 3 174.909406 76.5975272 80.8424245 0.19 1320
1322 3 174.463321 77.1287579 81.0962342 0.19 1321
1323 3 174.014459 77.4777844 81.2612606 0.19 1322
1324 3 173.569198 77.705064 81.1863814 0.19 1323
1325 3 173.124547 77.9780137 81.1879544 0.19 1324
1326 3 172.67606 78.1752765 81.2940332 0.19 1325
1327 3 172.22624 78.1993488 81.2969937 0.19 1326
1328 3 171.779938 78.11314 81.2517089 0.19 1327
1329 3 171.364932 78.3106534 81.1869618 0.19 1328
1330 3 171.002868 78.5887587 81.0667202 0.19 1329
1331 3 170.767069 78.8204273 80.801064 0.19 1330
1332 3 170.848597 78.7240142 80.4977399 0.19 1331
1333 3 170.884125 78.5060514 80.164417 0.19 1332
1334 3 174.151646 76.2345276 80.7837325 0.19 1321
1335 3 173.574113 76.0351354 80.7908621 0.19 1334
1336 3 173.061024 75.8485729 80.9197881 0.19 1335
1337 3 172.573216 75.6376213 81.0066311 0.19 1336
1338 3 172.104326 75.676146 81.2092788 0.19 1337
1339 3 173.283089 72.4662515 82.2302838 0.19 1307
1340 3 172.805377 72.306793 82.5349882 0.19 1339
1341 3 172.744263 71.8062545 82.7466878 0.19 1340
1342 3 172.661605 71.3450072 82.842897 0.19 1341
1343 3 172.501807 70.8979026 82.9409207 0.19 1342
1344 3 172.132905 70.4534251 83.160572 0.19 1343
1345 3 171.696214 70.1677516 83.4328935 0.19 1344
1346 3 171.236016 69.9205012 83.7181667 0.19 1345
1347 3 170.771669 69.6302877 83.9878825 0.19 1346
1348 3 170.316286 69.1732028 84.196106 0.19 1347
1349 3 169.926474 68.7006813 84.2529191 0.19 1348
1350 3 169.711758 68.2431729 84.2715679 0.19 1349
1351 3 173.114847 73.0299431 82.6447755 0.19 1340
1352 3 173.22126 73.5479749 82.7779238 0.19 1351
1353 3 173.209929 73.9449468 83.0451029 0.19 1352
1354 3 173.063485 74.2867782 83.3426317 0.19 1353
1355 3 173.085741 74.6355964 83.6418399 0.19 1354
1356 3 173.29027 75.0080392 83.8699941 0.19 1355
1357 3 173.404525 75.2911534 84.1877031 0.19 1356
1358 3 173.536561 75.43804 84.5398143 0.19 1357
1359 3 173.831961 75.6999064 84.9266118 0.19 1358
1360 3 174.284961 75.9837133 84.6955454 0.19 1359
1361 3 174.721659 76.3953672 84.5405984 0.19 1360
1362 3 175.091788 76.7631839 84.5867224 0.19 1361
1363 3 175.295619 76.9792648 84.8074436 0.19 1362
1364 3 175.084083 76.8896641 85.0010626 0.19 1363
1365 3 174.712604 76.5535966 85.059031 0.19 1364
1366 3 174.278525 76.1104412 85.110984 0.19 1365
1367 3 173.831961 75.6999064 84.9266118 0.19 1366
1368 3 173.275992 76.0626335 84.9252328 0.19 1367
1369 3 173.049304 76.4508155 84.9941056 0.19 1368
1370 3 172.904157 76.8156071 85.1817567 0.19 1369
1371 3 172.687327 77.1916554 85.3020601 0.19 1370
1372 3 172.610983 77.5625219 85.5030724 0.19 1371
1373 3 172.588879 77.9678344 85.6125194 0.19 1372
1374 3 172.578703 78.3754585 85.720215 0.19 1373
1375 3 172.551326 78.7553899 85.9142022 0.19 1374
1376 3 172.469731 79.1570255 86.0153674 0.19 1375
1377 3 172.233722 79.5446554 86.1051882 0.19 1376
1378 3 172.033919 79.9046896 86.3042542 0.19 1377
1379 3 172.103441 80.3004015 86.489732 0.19 1378
1380 3 172.049455 80.6512271 86.7773704 0.19 1379
1381 3 171.807794 80.976612 87.0820831 0.19 1380
1382 3 174.012177 75.0665449 85.5000564 0.19 1367
1383 3 174.420759 74.4454292 85.9621279 0.19 1382
1384 3 175.050398 73.7054462 86.3936252 0.19 1383
1385 3 175.461725 73.4528847 86.0646359 0.19 1384
1386 3 175.835069 73.2197457 85.7416756 0.19 1385
1387 3 176.088477 73.0428467 85.4369921 0.19 1386
1388 3 176.476699 73.0695193 85.2247862 0.19 1387
1389 3 176.910189 73.1670171 85.202924 0.19 1388
1390 3 177.362342 73.3773223 85.3056967 0.19 1389
1391 3 177.827136 73.5335739 85.2136785 0.19 1390
1392 3 178.292016 73.6352566 85.1432103 0.19 1391
1393 3 178.762381 73.7307291 84.9792451 0.19 1392
1394 3 179.229301 73.7598432 84.8648615 0.19 1393
1395 3 179.699492 73.6998444 84.6412559 0.19 1394
1396 3 180.174796 73.7566038 84.4190209 0.19 1395
1397 3 180.647323 73.8323487 84.2819435 0.19 1396
1398 3 181.126954 73.951598 84.0497951 0.19 1397
1399 3 181.609049 74.0808033 83.7958292 0.19 1398
1400 3 182.090234 74.1968974 83.5701916 0.19 1399
1401 3 182.564915 74.2642945 83.4499663 0.19 1400
1402 3 183.043047 74.3015801 83.2724997 0.19 1401
1403 3 183.514754 74.1956511 83.1624799 0.19 1402
1404 3 183.994814 74.2054287 82.9986106 0.19 1403
1405 3 184.473272 74.1900678 82.9186949 0.19 1404
1406 3 184.962326 74.0875457 82.8019279 0.19 1405
1407 3 185.467893 74.0558935 82.8631832 0.19 1406
1408 3 186.053402 74.1203937 82.7828804 0.19 1407
1409 3 186.812795 74.1959269 82.7817084 0.19 1408
1410 3 186.96372 74.2400026 82.2325302 0.19 1409
1411 3 187.214874 74.1201491 81.8140544 0.19 1410
1412 3 187.33302 73.9754069 81.4359451 0.19 1411
1413 3 187.419878 73.963304 81.0863229 0.19 1412
1414 3 187.538221 73.96725 80.7491245 0.19 1413
1415 3 187.782688 73.8868058 80.4195665 0.19 1414
1416 3 187.916018 73.8990895 80.0907766 0.19 1415
1417 3 187.583164 74.6735376 82.7436008 0.19 1409
1418 3 188.1845 75.1351164 82.559054 0.19 1417
1419 3 188.719925 75.4937955 82.3121533 0.19 1418
1420 3 189.233139 75.9647319 82.0549326 0.19 1419
1421 3 189.738674 76.4717412 81.7952381 0.19 1420
1422 3 186.822464 73.5021214 83.0798658 0.19 1409
1423 3 186.881143 73.0344299 83.4003079 0.19 1422
1424 3 187.077865 72.8369719 83.7528515 0.19 1423
1425 3 187.166559 72.7717805 84.1089285 0.19 1424
1426 3 187.259586 72.8770794 84.4798644 0.19 1425
1427 3 187.468729 72.9546261 84.8586849 0.19 1426
1428 3 187.562368 73.1437225 85.2389798 0.19 1427
1429 3 187.187286 74.758926 83.2937974 0.19 1409
1430 3 187.506123 75.2351309 83.5356074 0.19 1429
1431 3 187.618262 75.6567263 83.6775743 0.19 1430
1432 3 187.630659 76.0411483 83.8297747 0.19 1431
1433 3 187.550381 76.368163 84.1129328 0.19 1432
1434 3 187.319308 76.6646766 84.4361992 0.19 1433
1435 3 187.19266 76.9635707 84.7861288 0.19 1434
1436 3 174.341988 74.148329 86.9369649 0.19 1384
1437 3 173.826375 74.4908075 87.3537031 0.19 1436
1438 3 173.428674 74.8000479 87.7261983 0.19 1437
1439 3 173.189922 75.1092634 88.0928543 0.19 1438
1440 3 172.859716 75.4006798 88.4418777 0.19 1439
1441 3 172.543457 75.6889283 88.7886144 0.19 1440
1442 3 172.357057 75.9840961 89.1463856 0.19 1441
1443 3 172.098548 76.2539017 89.495234 0.19 1442
1444 3 171.93723 76.4885918 89.8510903 0.19 1443
1445 3 171.693535 76.5945952 90.1929874 0.19 1444
1446 3 171.57414 76.8356734 90.5447961 0.19 1445
1447 3 171.439564 77.1246527 90.8812846 0.19 1446
1448 3 171.134526 77.422516 91.1626628 0.19 1447
1449 3 170.771959 77.7452665 91.3376988 0.19 1448
1450 3 170.401315 78.0194041 91.6121019 0.19 1449
1451 3 170.065996 78.2330972 91.9276066 0.19 1450
1452 3 169.841493 78.3126729 92.2660954 0.19 1451
1453 3 169.504081 78.4520921 92.6015192 0.19 1452
1454 3 169.12371 78.5034786 92.9345134 0.19 1453
1455 3 168.754682 78.6776649 93.2724332 0.19 1454
1456 3 168.430033 78.8605098 93.6154779 0.19 1455
1457 3 168.223816 78.9444047 93.9676239 0.19 1456
1458 3 167.924435 79.1317143 94.3143047 0.19 1457
1459 3 168.241472 79.8270937 94.5256678 0.19 1458
1460 3 168.369495 80.3938373 94.5270406 0.19 1459
1461 3 168.404705 80.9479422 94.3074136 0.19 1460
1462 3 168.362156 81.4705669 93.9992635 0.19 1461
1463 3 168.181855 81.9096928 93.6459814 0.19 1462
1464 3 168.102424 82.1588615 93.2842625 0.19 1463
1465 3 168.056938 82.3439065 92.91944 0.19 1464
1466 3 167.225792 78.9983751 94.3980664 0.19 1458
1467 3 166.686425 78.9339202 94.2685574 0.19 1466
1468 3 166.206958 78.792407 94.1972499 0.19 1467
1469 3 165.73944 78.4705942 94.146742 0.19 1468
1470 3 165.281254 78.1422571 94.1083253 0.19 1469
1471 3 164.840238 77.9762789 94.0837971 0.19 1470
1472 3 164.406229 77.8459412 94.0803751 0.19 1471
1473 3 163.975121 77.6586895 94.1263799 0.19 1472
1474 3 163.581302 77.7248483 94.3063051 0.19 1473
1475 3 163.212117 77.809849 94.4483192 0.19 1474
1476 3 162.924975 78.0335321 94.724189 0.19 1475
1477 3 162.808215 78.3146821 95.0547924 0.19 1476
1478 3 162.451148 78.9002547 95.2808421 0.19 1477
1479 3 162.071567 79.3020983 95.3684011 0.19 1478
1480 3 161.674373 79.4839324 95.4194287 0.19 1479
1481 3 161.282854 79.6551592 95.510064 0.19 1480
1482 3 160.888892 79.5455565 95.7443611 0.19 1481
1483 3 160.492685 79.2025576 96.0026084 0.19 1482
1484 3 160.126704 78.9084602 96.2012042 0.19 1483
1485 3 159.813517 78.5253565 96.1843395 0.19 1484
1486 3 159.690664 78.1615354 95.9709908 0.19 1485
1487 3 159.698532 77.7899681 95.7389145 0.19 1486
1488 3 159.907084 77.3782261 95.6476604 0.19 1487
1489 3 160.152206 76.9563956 95.5902413 0.19 1488
1490 3 160.305411 76.5407739 95.4919723 0.19 1489
1491 3 160.562102 76.1790419 95.2634011 0.19 1490
1492 3 160.878854 75.8662687 94.9150693 0.19 1491
1493 3 161.152698 75.549724 94.5778723 0.19 1492
1494 3 161.28913 75.2184052 94.2709201 0.19 1493
1495 3 161.474949 74.8790809 94.0723273 0.19 1494
1496 3 161.513588 74.616908 93.7594578 0.19 1495
1497 3 161.492979 74.5064561 93.4037746 0.19 1496
1498 3 161.399724 74.3165508 93.0276477 0.19 1497
1499 3 161.187808 74.1953441 92.6393837 0.19 1498
1500 3 161.076772 73.9367947 92.262376 0.19 1499
1501 3 161.00173 73.6207213 91.9048183 0.19 1500
1502 3 160.932275 73.2695789 91.5936435 0.19 1501
1503 3 160.842277 72.8708006 91.4011227 0.19 1502
1504 3 160.68264 72.4829092 91.1411184 0.19 1503
1505 3 160.336686 72.056253 90.9364992 0.19 1504
1506 3 159.928147 71.6568239 90.6249478 0.19 1505
1507 3 160.333552 71.5595186 90.3244994 0.19 1506
1508 3 160.762054 71.6686708 90.0707274 0.19 1507
1509 3 161.210338 71.93872 89.9472781 0.19 1508
1510 3 161.653216 72.1462379 89.7877884 0.19 1509
1511 3 162.098647 72.3405361 89.770349 0.19 1510
1512 3 162.558291 72.6744463 89.8424103 0.19 1511
1513 3 163.016792 72.983901 90.03392 0.19 1512
1514 3 163.461942 73.1981283 90.1219241 0.19 1513
1515 3 163.864871 73.0327869 90.1519044 0.19 1514
1516 3 164.231803 72.7323141 90.1248721 0.19 1515
1517 3 164.531993 72.4022525 89.9860503 0.19 1516
1518 3 164.660726 71.9987411 89.9409651 0.19 1517
1519 3 164.785881 71.5693029 89.9535298 0.19 1518
1520 3 165.07352 71.1359956 90.0461556 0.19 1519
1521 3 165.412753 70.6654838 90.2877807 0.19 1520
1522 3 164.937142 70.2789957 89.8717704 0.19 1521
1523 3 164.893875 69.8317076 89.8583033 0.19 1522
1524 3 165.303675 69.5528267 89.5563102 0.19 1523
1525 3 165.717304 69.2764279 89.3015297 0.19 1524
1526 3 166.137004 69.0050534 89.1886355 0.19 1525
1527 3 166.57982 68.8570766 89.0875853 0.19 1526
1528 3 167.041908 68.6273414 88.8639645 0.19 1527
1529 3 167.56814 68.361452 88.6442713 0.19 1528
1530 3 168.279763 68.1790517 88.1940429 0.19 1529
1531 3 167.530415 67.5830173 88.48878 0.19 1530
1532 3 166.998245 67.0693347 88.8016663 0.19 1531
1533 3 166.662236 66.7380393 89.1351357 0.19 1532
1534 3 166.650858 66.4264762 89.4912015 0.19 1533
1535 3 166.558646 66.3138168 89.8506924 0.19 1534
1536 3 166.305625 66.3949022 90.2085446 0.19 1535
1537 3 168.719755 68.142796 88.6775653 0.19 1530
1538 3 169.174937 68.2301927 88.8805474 0.19 1537
1539 3 169.645226 68.4655009 88.9706294 0.19 1538
1540 3 170.10603 68.5791212 88.9824384 0.19 1539
1541 3 170.563172 68.6216347 88.892176 0.19 1540
1542 3 171.001854 68.4627919 88.9380272 0.19 1541
1543 3 171.456654 68.4293105 88.786447 0.19 1542
1544 3 171.90726 68.3139216 88.6141408 0.19 1543
1545 3 172.361724 68.2667462 88.5972998 0.19 1544
1546 3 172.812622 68.1755991 88.6823283 0.19 1545
1547 3 173.26762 67.9929049 88.5544856 0.19 1546
1548 3 173.733662 67.7991907 88.4342481 0.19 1547
1549 3 174.223957 67.6625036 88.5493254 0.19 1548
1550 3 174.782408 67.4876169 88.6155683 0.19 1549
1551 3 175.503739 67.0339519 88.6609584 0.19 1550
1552 3 175.99312 67.2099906 88.384803 0.19 1551
1553 3 176.482356 67.3856792 88.1561525 0.19 1552
1554 3 176.969852 67.5613851 88.0682512 0.19 1553
1555 3 177.472216 67.8451973 87.99494 0.19 1554
1556 3 178.000039 68.0238952 87.798494 0.19 1555
1557 3 178.591874 68.1041007 87.602565 0.19 1556
1558 3 179.37135 68.101259 87.1725643 0.19 1557
1559 3 175.664101 67.7758094 88.6305712 0.19 1551
1560 3 175.929934 68.3907408 88.5190246 0.19 1559
1561 3 176.055373 68.8875682 88.5127378 0.19 1560
1562 3 176.142237 69.3317379 88.5806902 0.19 1561
1563 3 176.253698 69.7360116 88.766523 0.19 1562
1564 3 176.496447 70.1801168 88.8713624 0.19 1563
1565 3 176.628306 70.6160008 88.93609 0.19 1564
1566 3 174.966025 66.3144798 89.3202682 0.19 1551
1567 3 173.455624 65.0176069 89.8813234 0.19 1566
1568 3 173.327528 63.9634231 89.1199006 0.19 1567
1569 3 173.145419 63.2768324 88.7918602 0.19 1568
1570 3 172.761018 62.7081546 88.5976724 0.19 1569
1571 3 172.301331 62.1974089 88.408749 0.19 1570
1572 3 171.820614 61.7423115 88.102395 0.19 1571
1573 3 171.406589 61.5054925 87.6943732 0.19 1572
1574 3 171.079155 61.4325737 87.3031033 0.19 1573
1575 3 170.97521 61.4143806 86.9311244 0.19 1574
1576 3 170.974334 61.3250768 86.5628309 0.19 1575
1577 3 171.100215 61.4049041 86.2137598 0.19 1576
1578 3 171.46162 61.6256965 85.8891456 0.19 1577
1579 3 171.879002 61.5908363 85.5547401 0.19 1578
1580 3 172.308147 61.5217955 85.2202571 0.19 1579
1581 3 172.712401 61.6044993 84.8930623 0.19 1580
1582 3 172.988937 61.7393508 84.5607169 0.19 1581
1583 3 173.393636 61.9528549 84.2417395 0.19 1582
1584 3 173.823944 62.2767689 83.9306651 0.19 1583
1585 3 174.167516 62.4180693 83.6054322 0.19 1584
1586 3 174.262203 62.3374144 83.2535623 0.19 1585
1587 3 174.21785 62.2824306 82.8946888 0.19 1586
1588 3 174.49332 62.600055 82.5758963 0.19 1587
1589 3 174.822435 62.9932018 82.2650616 0.19 1588
1590 3 174.99545 63.2420225 81.9376962 0.19 1589
1591 3 171.481153 61.5792942 88.4350201 0.19 1572
1592 3 171.298598 61.4320206 88.7793534 0.19 1591
1593 3 171.106262 61.2601956 89.1214279 0.19 1592
1594 3 170.727961 60.9994105 89.4445009 0.19 1593
1595 3 170.276668 60.5654267 89.7495775 0.19 1594
1596 3 169.321003 60.3293403 90.0313846 0.19 1595
1597 3 168.796525 59.6291262 90.6721162 0.19 1596
1598 3 168.407564 59.5058081 90.3727379 0.19 1597
1599 3 168.13409 59.6548786 90.207804 0.19 1598
1600 3 168.123698 59.7537503 90.3713714 0.19 1599
1601 3 168.796525 59.6291262 90.6721162 0.19 1600
1602 3 167.972083 58.6819676 91.0896403 0.19 1601
1603 3 167.351094 57.9796592 91.3618237 0.19 1602
1604 3 166.807222 57.3944679 91.4901762 0.19 1603
1605 3 166.293527 56.8210819 91.6870747 0.19 1604
1606 3 165.812995 56.7315211 91.3635026 0.19 1605
1607 3 165.317348 56.5125465 91.1117434 0.19 1606
1608 3 164.814163 56.3312746 91.117026 0.19 1607
1609 3 164.245417 56.140201 91.0761191 0.19 1608
1610 3 163.495847 55.7936323 90.9909174 0.19 1609
1611 3 162.760768 55.747253 90.6878712 0.19 1610
1612 3 162.200413 55.6512511 90.5165883 0.19 1611
1613 3 161.697345 55.4464496 90.3472399 0.19 1612
1614 3 161.225759 55.3841115 90.0969529 0.19 1613
1615 3 160.771197 55.3553635 89.9035834 0.19 1614
1616 3 160.282449 54.9455385 89.5706232 0.19 1615
1617 3 160.473977 55.229741 89.0501962 0.19 1616
1618 3 160.419666 55.1840241 88.6179117 0.19 1617
1619 3 160.11274 55.09702 88.2309786 0.19 1618
1620 3 159.698606 54.8309035 87.886907 0.19 1619
1621 3 159.251111 54.4896349 87.6647399 0.19 1620
1622 3 158.793524 54.1849015 87.4196127 0.19 1621
1623 3 158.348955 53.978753 87.324345 0.19 1622
1624 3 157.90543 53.6955657 87.3183863 0.19 1623
1625 3 157.47947 53.4999915 87.4689516 0.19 1624
1626 3 157.053086 53.5450834 87.1949663 0.19 1625
1627 3 156.646707 53.5804446 87.0220819 0.19 1626
1628 3 156.296416 53.5844258 87.149297 0.19 1627
1629 3 156.059002 53.6684458 87.3963276 0.19 1628
1630 3 156.074004 53.6044434 87.6644008 0.19 1629
1631 3 156.337304 53.40965 87.8820211 0.19 1630
1632 3 156.696745 53.3624545 87.9340486 0.19 1631
1633 3 157.088053 53.3910169 87.839303 0.19 1632
1634 3 157.47947 53.4999915 87.4689516 0.19 1633
1635 3 157.907124 53.7570985 88.0878725 0.19 1634
1636 3 158.273889 53.9907644 88.5724677 0.19 1635
1637 3 158.89798 54.0970099 89.0242533 0.19 1636
1638 3 159.34354 54.6249714 88.7612494 0.19 1637
1639 3 160.282449 54.9455385 89.5706232 0.19 1638
1640 3 159.74167 55.0883372 90.1100339 0.19 1639
1641 3 159.460784 55.1783419 90.5339901 0.19 1640
1642 3 159.134904 55.3805757 90.9215988 0.19 1641
1643 3 159.132495 55.7757605 90.6113044 0.19 1642
1644 3 159.116029 56.0734287 90.2884836 0.19 1643
1645 3 159.089526 56.4934517 89.9759138 0.19 1644
1646 3 159.007813 56.9575787 89.6615372 0.19 1645
1647 3 158.766591 57.4285978 89.3331888 0.19 1646
1648 3 158.659522 57.9211214 89.01668 0.19 1647
1649 3 158.418721 58.4016748 88.6871836 0.19 1648
1650 3 158.199957 58.8693291 88.358529 0.19 1649
1651 3 158.177262 59.3063481 88.0462936 0.19 1650
1652 3 158.287823 59.6316286 87.7480102 0.19 1651
1653 3 158.218286 60.0473516 87.4797215 0.19 1652
1654 3 158.285239 60.4754426 87.3211699 0.19 1653
1655 3 158.503502 60.9142462 87.0765984 0.19 1654
1656 3 158.608338 61.2422343 86.7820291 0.19 1655
1657 3 158.706278 61.6878409 86.4951538 0.19 1656
1658 3 158.840647 62.1614706 86.2475202 0.19 1657
1659 3 158.651628 62.5628253 86.0784053 0.19 1658
1660 3 158.328773 62.8893123 85.8223918 0.19 1659
1661 3 157.926879 62.9565049 85.5829065 0.19 1660
1662 3 157.4798 62.7568862 85.5095285 0.19 1661
1663 3 157.034096 62.5605634 85.5917514 0.19 1662
1664 3 156.576077 62.3053554 85.5927274 0.19 1663
1665 3 156.136721 62.2004404 85.5781363 0.19 1664
1666 3 155.707295 62.1665518 85.5679817 0.19 1665
1667 3 155.288009 62.194241 85.5866651 0.19 1666
1668 3 154.888665 62.334067 85.6875148 0.19 1667
1669 3 154.476505 62.4141416 85.625679 0.19 1668
1670 3 154.073418 62.4314501 85.7266964 0.19 1669
1671 3 153.697745 62.524592 85.7765247 0.19 1670
1672 3 153.400631 62.8036492 85.8612713 0.19 1671
1673 3 153.256722 63.1277119 86.0742383 0.19 1672
1674 3 153.059954 63.4880454 86.2489264 0.19 1673
1675 3 152.978039 63.9274321 86.2172859 0.19 1674
1676 3 152.881546 64.3446678 86.2738779 0.19 1675
1677 3 152.619186 64.7188862 86.4503406 0.19 1676
1678 3 152.293169 65.1045615 86.5827665 0.19 1677
1679 3 151.948958 65.4600736 86.8185556 0.19 1678
1680 3 151.629194 65.585362 86.9147276 0.19 1679
1681 3 151.413926 65.8453389 87.1451981 0.19 1680
1682 3 151.447481 66.1724986 87.4005213 0.19 1681
1683 3 151.700972 66.5602839 87.5575877 0.19 1682
1684 3 152.017018 66.4753538 87.325338 0.19 1683
1685 3 152.235722 66.1908214 87.1805511 0.19 1684
1686 3 152.20381 65.8535136 86.9593497 0.19 1685
1687 3 151.948958 65.4600736 86.8185556 0.19 1686
1688 3 151.430452 67.1312488 88.0193758 0.19 1683
1689 3 151.189981 67.6118802 88.2236978 0.19 1688
1690 3 151.105306 68.0434926 88.3938914 0.19 1689
1691 3 151.040492 68.4122701 88.6831228 0.19 1690
1692 3 150.869949 68.7503249 89.0015503 0.19 1691
1693 3 150.775948 69.0619276 89.3246555 0.19 1692
1694 3 151.012396 69.3233337 89.6305319 0.19 1693
1695 3 151.33735 69.4561479 89.8030466 0.19 1694
1696 3 158.98315 57.7776443 89.7389456 0.19 1647
1697 3 159.358888 58.1380822 90.1605594 0.19 1696
1698 3 159.780208 58.502371 90.5881398 0.19 1697
1699 3 160.177866 58.8654282 91.0152916 0.19 1698
1700 3 160.458205 59.2196649 91.4331333 0.19 1699
1701 3 160.843398 59.582098 91.8618321 0.19 1700
1702 3 161.236316 59.9737174 91.5271969 0.19 1701
1703 3 161.561615 60.2177338 91.124551 0.19 1702
1704 3 162.158217 60.4725095 90.6058045 0.19 1703
1705 3 162.028476 60.4568968 90.0331181 0.19 1704
1706 3 162.223543 60.2847687 89.6375239 0.19 1705
1707 3 162.549495 60.0765764 89.3811077 0.19 1706
1708 3 162.939733 59.9158914 89.3644297 0.19 1707
1709 3 163.385338 60.0270351 89.5728007 0.19 1708
1710 3 162.383254 61.1997469 90.137931 0.19 1704
1711 3 162.752561 61.6173449 89.8310714 0.19 1710
1712 3 163.190405 61.9978702 89.701369 0.19 1711
1713 3 163.639079 62.2409068 89.5467781 0.19 1712
1714 3 164.097585 62.4401758 89.5361357 0.19 1713
1715 3 164.574402 62.7436907 89.6230979 0.19 1714
1716 3 165.045988 62.9673269 89.824702 0.19 1715
1717 3 165.490218 62.9467009 89.9131998 0.19 1716
1718 3 165.947946 63.0420284 89.9745636 0.19 1717
1719 3 166.423244 63.2926533 90.0338609 0.19 1718
1720 3 166.889815 63.4550313 90.0819686 0.19 1719
1721 3 167.358774 63.6323575 90.1317044 0.19 1720
1722 3 167.841876 63.941665 90.197342 0.19 1721
1723 3 168.319298 64.1928661 90.2787134 0.19 1722
1724 3 168.80928 64.5740052 90.4221918 0.19 1723
1725 3 169.298304 64.9636252 90.7069203 0.19 1724
1726 3 169.797547 65.4080476 90.5413239 0.19 1725
1727 3 170.282895 65.6871178 90.5115389 0.19 1726
1728 3 170.778789 66.0129258 90.5535401 0.19 1727
1729 3 171.281211 66.2055548 90.6489345 0.19 1728
1730 3 171.811819 66.0604399 90.4694294 0.19 1729
1731 3 172.464737 65.6971131 90.1893064 0.19 1730
1732 3 173.455624 65.0176069 89.8813234 0.19 1731
1733 3 172.666515 63.889407 89.8998666 0.19 1732
1734 3 172.164823 63.5206705 90.120299 0.19 1733
1735 3 171.906463 63.2832368 90.4109347 0.19 1734
1736 3 171.384983 62.6717068 90.7051594 0.19 1735
1737 3 170.828025 61.6269011 90.9643886 0.19 1736
1738 3 170.331344 61.2286077 90.5342099 0.19 1737
1739 3 170.276668 60.5654267 89.7495775 0.19 1738
1740 3 170.550606 61.7704278 91.5513525 0.19 1737
1741 3 170.450519 61.8968309 92.009069 0.19 1740
1742 3 170.434821 62.2340098 92.4350731 0.19 1741
1743 3 169.999058 62.7227485 92.8257799 0.19 1742
1744 3 170.062455 63.7405875 92.3038263 0.19 1743
1745 3 170.061093 64.2672383 91.8806922 0.19 1744
1746 3 169.980353 64.7218379 91.4993521 0.19 1745
1747 3 169.688132 65.0156592 91.1131959 0.19 1746
1748 3 169.298304 64.9636252 90.7069203 0.19 1747
1749 3 169.081833 62.5982461 92.7543247 0.19 1743
1750 3 169.999058 62.7227485 92.8257799 0.19 1749
1751 3 170.480846 62.5156611 93.3156935 0.19 1750
1752 3 170.575898 62.6139343 93.5385461 0.19 1751
1753 3 170.351575 62.7841752 93.3262257 0.19 1752
1754 3 169.999058 62.7227485 92.8257799 0.19 1753
1755 3 170.211247 63.9450032 93.0468671 0.19 1754
1756 3 170.484527 64.6496933 93.3558632 0.19 1755
1757 3 170.607406 65.1445587 93.6407971 0.19 1756
1758 3 170.676267 65.5934614 93.7981956 0.19 1757
1759 3 170.723299 66.0099564 93.9580203 0.19 1758
1760 3 170.758762 66.3746902 94.2533452 0.19 1759
1761 3 170.790748 66.7219403 94.5927787 0.19 1760
1762 3 169.566296 62.938472 93.1795671 0.19 1754
1763 3 169.55694 62.8300025 93.1710834 0.19 1762
1764 3 169.999058 62.7227485 92.8257799 0.19 1763
1765 3 172.403692 63.7076522 90.5632316 0.19 1735
1766 3 172.908016 64.1582933 90.4400082 0.19 1765
1767 3 173.455624 65.0176069 89.8813234 0.19 1766
1768 3 162.586973 60.365822 90.7738367 0.19 1704
1769 3 162.998445 60.2022795 90.7159293 0.19 1768
1770 3 163.413286 60.1108925 90.732673 0.19 1769
1771 3 163.800734 59.9551369 90.8019817 0.19 1770
1772 3 164.1419 60.0532254 90.6398285 0.19 1771
1773 3 164.289051 59.9349824 90.3602218 0.19 1772
1774 3 160.553019 59.1036414 92.1521836 0.19 1701
1775 3 160.436347 58.6864372 92.4660711 0.19 1774
1776 3 160.399348 58.4115862 92.8152788 0.19 1775
1777 3 160.386187 58.0847156 93.1988292 0.19 1776
1778 3 160.366101 57.461102 93.6486734 0.19 1777
1779 3 160.770262 56.443159 94.3556918 0.19 1778
1780 3 161.35889 55.7589942 93.9783951 0.19 1779
1781 3 161.79941 55.4992129 93.6381921 0.19 1780
1782 3 162.119541 55.3007544 93.2933761 0.19 1781
1783 3 162.256822 55.2751186 92.9492161 0.19 1782
1784 3 162.369871 55.3199392 92.6070768 0.19 1783
1785 3 162.593857 55.4030567 92.2709374 0.19 1784
1786 3 162.73495 55.4961109 91.9074976 0.19 1785
1787 3 162.954579 55.6129123 91.5006946 0.19 1786
1788 3 163.495847 55.7936323 90.9909174 0.19 1787
1789 3 164.218705 56.0951719 91.655879 0.19 1788
1790 3 164.703819 56.3621379 92.1555691 0.19 1789
1791 3 164.937452 56.4804089 92.5489547 0.19 1790
1792 3 165.139516 56.6525431 92.8784606 0.19 1791
1793 3 165.463603 56.7125487 93.0774792 0.19 1792
1794 3 165.77332 56.76455 92.9511662 0.19 1793
1795 3 165.942251 56.7324249 92.6802711 0.19 1794
1796 3 166.186456 56.9225601 92.3897669 0.19 1795
1797 3 166.272328 56.9671398 92.0531582 0.19 1796
1798 3 166.293527 56.8210819 91.6870747 0.19 1797
1799 3 159.93843 56.6358346 93.6276687 0.19 1779
1800 3 159.597454 56.4608837 93.286563 0.19 1799
1801 3 159.439851 56.1560645 93.0432321 0.19 1800
1802 3 159.343394 55.8296272 92.7061574 0.19 1801
1803 3 159.270684 55.4941423 92.3342889 0.19 1802
1804 3 159.207602 55.1547485 91.950219 0.19 1803
1805 3 159.148503 54.813729 91.562953 0.19 1804
1806 3 159.144755 54.4988242 91.1772227 0.19 1805
1807 3 159.194521 54.2109366 90.7975292 0.19 1806
1808 3 158.972779 53.9766522 90.3936018 0.19 1807
1809 3 158.739852 53.9305745 89.9895145 0.19 1808
1810 3 158.715102 53.9792702 89.5618058 0.19 1809
1811 3 158.89798 54.0970099 89.0242533 0.19 1810
1812 3 159.157712 55.3048041 91.2662832 0.19 1805
1813 3 159.134904 55.3805757 90.9215988 0.19 1812
1814 3 160.862029 57.3993238 94.8328758 0.19 1779
1815 3 160.888575 57.7357743 95.2300362 0.19 1814
1816 3 160.85444 57.8701643 95.5968271 0.19 1815
1817 3 160.7046 58.0173096 95.9543027 0.19 1816
1818 3 160.661213 58.0232871 96.3033806 0.19 1817
1819 3 160.659415 57.9753168 96.6486293 0.19 1818
1820 3 160.676101 57.9066662 96.9920167 0.19 1819
1821 3 160.706486 57.8301461 97.334662 0.19 1820
1822 3 160.759481 57.7511586 97.6780549 0.19 1821
1823 3 160.866983 57.6734203 98.0255965 0.19 1822
1824 3 161.115896 57.6029096 98.3860611 0.19 1823
1825 3 161.311643 57.5279478 98.7396635 0.19 1824
1826 3 161.178699 57.0291561 99.0035363 0.19 1825
1827 3 160.995324 56.6023802 98.9818085 0.19 1826
1828 3 161.080775 56.1778252 99.0396421 0.19 1827
1829 3 161.104507 55.7973776 98.9175985 0.19 1828
1830 3 161.13694 55.3999781 98.8847653 0.19 1829
1831 3 161.237487 54.9943633 98.9664699 0.19 1830
1832 3 161.512662 54.6668067 98.9707207 0.19 1831
1833 3 161.837676 54.4749097 98.9149833 0.19 1832
1834 3 162.111072 54.2042877 98.6984566 0.19 1833
1835 3 162.224599 53.885619 98.4470168 0.19 1834
1836 3 162.337568 53.5265108 98.2969457 0.19 1835
1837 3 162.587734 53.1790552 98.1540102 0.19 1836
1838 3 162.820999 52.8863997 97.8836472 0.19 1837
1839 3 162.887328 52.6656428 97.5541875 0.19 1838
1840 3 162.898725 52.6287859 97.2216409 0.19 1839
1841 3 162.889704 52.6586747 96.886762 0.19 1840
1842 3 162.875142 52.7052661 96.5495418 0.19 1841
1843 3 162.864806 52.7356908 96.2089133 0.19 1842
1844 3 162.873209 52.7013776 95.8615205 0.19 1843
1845 3 162.934008 52.4894593 95.49851 0.19 1844
1846 3 163.157631 52.2257936 95.146701 0.19 1845
1847 3 160.516889 57.027919 99.221243 0.19 1826
1848 3 159.993898 56.758939 99.3493217 0.19 1847
1849 3 159.517431 56.4680405 99.2848102 0.19 1848
1850 3 159.060188 56.2895178 99.0657969 0.19 1849
1851 3 158.63317 56.3828005 98.9094287 0.19 1850
1852 3 158.200723 56.4611001 98.6420459 0.19 1851
1853 3 157.790815 56.276693 98.8374144 0.19 1852
1854 3 157.37009 56.0158507 98.9364376 0.19 1853
1855 3 156.947601 55.9297855 98.8085052 0.19 1854
1856 3 156.538597 55.8679956 98.7014703 0.19 1855
1857 3 156.152179 55.7908714 98.5502222 0.19 1856
1858 3 155.819666 55.6426882 98.2452393 0.19 1857
1859 3 155.677694 55.6151757 97.9182168 0.19 1858
1860 3 155.605062 55.5962721 97.5768442 0.19 1859
1861 3 155.55085 55.4836695 97.2157046 0.19 1860
1862 3 155.515443 55.4892877 96.8694457 0.19 1861
1863 3 155.486714 55.5387144 96.5283604 0.19 1862
1864 3 155.459962 55.6022256 96.1885852 0.19 1863
1865 3 158.131903 56.1999145 98.2529451 0.19 1852
1866 3 158.04342 55.9939569 97.8698116 0.19 1865
1867 3 157.898328 55.9591002 97.5051586 0.19 1866
1868 3 157.993951 56.0020085 97.1740066 0.19 1867
1869 3 158.029711 56.063009 96.8390148 0.19 1868
1870 3 158.152328 56.1268611 96.611217 0.19 1869
1871 3 158.001819 56.1528864 96.4513475 0.19 1870
1872 3 157.872399 56.1117974 96.582419 0.19 1871
1873 3 158.029711 56.063009 96.8390148 0.19 1872
1874 3 161.301531 57.6098448 99.3941746 0.19 1826
1875 3 161.472542 58.048106 99.7241088 0.19 1874
1876 3 161.817675 58.4694034 99.9330344 0.19 1875
1877 3 162.230917 58.8655836 100.131771 0.19 1876
1878 3 162.673343 59.2003461 100.422603 0.19 1877
1879 3 163.119404 59.465913 100.673565 0.19 1878
1880 3 163.547997 59.5848702 100.718764 0.19 1879
1881 3 163.963216 59.6437135 100.569127 0.19 1880
1882 3 164.368982 59.5735202 100.366819 0.19 1881
1883 3 164.786319 59.5847875 100.25343 0.19 1882
1884 3 165.204902 59.6545845 100.079701 0.19 1883
1885 3 165.628107 59.7237934 99.9651891 0.19 1884
1886 3 166.049432 59.8247931 99.7600612 0.19 1885
1887 3 160.588117 54.3664162 89.8247178 0.19 1639
1888 3 160.811472 54.0954615 90.0344618 0.19 1887
1889 3 160.7466 54.3247807 90.0679457 0.19 1888
1890 3 160.282449 54.9455385 89.5706232 0.19 1889
1891 3 164.420603 69.4529362 89.8840006 0.19 1523
1892 3 163.9606 69.1964402 89.9834376 0.19 1891
1893 3 163.502675 68.9700667 89.9207912 0.19 1892
1894 3 163.067165 68.931382 90.0512299 0.19 1893
1895 3 162.618696 68.7567672 90.1543529 0.19 1894
1896 3 162.192893 68.7653672 90.3827594 0.19 1895
1897 3 161.759371 68.6783877 90.6137314 0.19 1896
1898 3 161.322847 68.5657212 90.7424836 0.19 1897
1899 3 160.879713 68.3584741 90.9320287 0.19 1898
1900 3 160.420269 68.0025759 91.0360616 0.19 1899
1901 3 159.962405 67.6258108 91.2113429 0.19 1900
1902 3 159.524186 67.4384573 91.3200932 0.19 1901
1903 3 159.094742 67.2878367 91.5080882 0.19 1902
1904 3 158.667527 67.1636872 91.6312672 0.19 1903
1905 3 158.239509 66.9743151 91.8498323 0.19 1904
1906 3 157.800281 66.6669424 92.0508403 0.19 1905
1907 3 157.324157 66.0688414 92.1027 0.19 1906
1908 3 156.927599 65.3819577 91.9369208 0.19 1907
1909 3 156.660113 64.8001993 92.0681253 0.19 1908
1910 3 156.293494 64.2694059 92.2970863 0.19 1909
1911 3 155.915688 63.8029396 92.5666096 0.19 1910
1912 3 155.599008 63.4707434 92.8650221 0.19 1911
1913 3 155.472978 63.4702669 93.2140628 0.19 1912
1914 3 157.39007 65.5975586 92.4243715 0.19 1907
1915 3 157.141745 65.16554 92.6893786 0.19 1914
1916 3 156.786273 64.8911551 92.8721656 0.19 1915
1917 3 156.419558 65.0436573 92.8695085 0.19 1916
1918 3 156.044851 65.3721175 92.6828246 0.19 1917
1919 3 156.497099 65.9209516 92.3898767 0.19 1918
1920 3 157.324157 66.0688414 92.1027 0.19 1919
1921 3 157.405013 66.6296864 92.6487971 0.19 1920
1922 3 157.45284 67.0900946 92.9477677 0.19 1921
1923 3 157.468715 67.4772642 93.2712848 0.19 1922
1924 3 157.412744 67.8474496 93.547634 0.19 1923
1925 3 157.172903 68.2412003 93.6571735 0.19 1924
1926 3 156.87884 68.6414281 93.722837 0.19 1925
1927 3 156.604697 69.0334741 93.8251705 0.19 1926
1928 3 156.443937 69.3900707 94.0833096 0.19 1927
1929 3 156.176893 69.7342611 94.3602326 0.19 1928
1930 3 155.887617 70.0968259 94.5746894 0.19 1929
1931 3 155.633717 70.5253245 94.5815708 0.19 1930
1932 3 155.521985 71.0208096 94.4041174 0.19 1931
1933 3 155.136399 71.273861 94.1023178 0.19 1932
1934 3 154.747028 71.2331626 93.8984527 0.19 1933
1935 3 154.441105 71.2083567 94.0249805 0.19 1934
1936 3 154.303762 71.2999719 94.26585 0.19 1935
1937 3 154.536265 71.2739293 94.5003281 0.19 1936
1938 3 154.942264 71.2067895 94.5439906 0.19 1937
1939 3 155.521985 71.0208096 94.4041174 0.19 1938
1940 3 155.644481 65.4154941 92.7869736 0.19 1918
1941 3 155.261618 65.5230786 93.0355522 0.19 1940
1942 3 154.868082 65.4916035 93.3185288 0.19 1941
1943 3 154.469884 65.4044482 93.5941612 0.19 1942
1944 3 154.065859 65.287086 93.8139168 0.19 1943
1945 3 153.646237 65.1325203 93.8740171 0.19 1944
1946 3 153.251154 65.2221644 93.9143954 0.19 1945
1947 3 152.85059 65.2334735 93.9787553 0.19 1946
1948 3 152.456243 65.1877206 94.172797 0.19 1947
1949 3 151.974721 64.8529004 93.7282108 0.19 1948
1950 3 151.492096 64.5187212 93.2847041 0.19 1949
1951 3 151.008666 64.185266 92.8428172 0.19 1950
1952 3 150.949772 63.8201042 92.5683948 0.19 1951
1953 3 150.904464 63.4198483 92.4197511 0.19 1952
1954 3 150.876571 63.0074867 92.2867048 0.19 1953
1955 3 150.887349 62.5925994 92.0762788 0.19 1954
1956 3 151.019246 62.0917948 91.9754764 0.19 1955
1957 3 151.476774 61.3417014 92.2760047 0.19 1956
1958 3 151.16824 61.2993971 91.7496255 0.19 1957
1959 3 151.0124 61.0479797 91.4441657 0.19 1958
1960 3 150.900279 60.7552818 91.0956022 0.19 1959
1961 3 150.437829 60.5695182 90.7321239 0.19 1960
1962 3 149.997746 60.5400249 90.4353408 0.19 1961
1963 3 149.576421 60.5540439 90.2946652 0.19 1962
1964 3 149.166468 60.6278015 90.2049309 0.19 1963
1965 3 148.771041 60.8356379 90.1113153 0.19 1964
1966 3 148.359411 60.9598247 89.9180458 0.19 1965
1967 3 147.951137 61.0290319 89.816351 0.19 1966
1968 3 147.546756 61.1051539 89.7373245 0.19 1967
1969 3 147.149413 61.2551423 89.6338603 0.19 1968
1970 3 146.768065 61.6183482 89.4331595 0.19 1969
1971 3 146.397564 62.0243704 89.2811425 0.19 1970
1972 3 146.039913 62.3391863 89.3736712 0.19 1971
1973 3 145.668467 62.5251631 89.451079 0.19 1972
1974 3 145.310748 62.7468098 89.6188358 0.19 1973
1975 3 144.935024 62.8707661 89.6901776 0.19 1974
1976 3 151.256818 60.5054211 90.8429834 0.19 1960
1977 3 151.622089 60.333187 90.6930515 0.19 1976
1978 3 151.943931 60.0572684 90.4582577 0.19 1977
1979 3 152.193093 59.7260381 90.2565671 0.19 1978
1980 3 152.26609 59.332147 90.237411 0.19 1979
1981 3 152.281511 58.9037023 90.4209923 0.19 1980
1982 3 152.278651 58.5174069 90.6840745 0.19 1981
1983 3 152.275786 58.2885606 90.9860291 0.19 1982
1984 3 152.247152 58.0690709 91.2832826 0.19 1983
1985 3 152.182361 58.1371002 91.5730197 0.19 1984
1986 3 151.950885 58.2228177 91.7550572 0.19 1985
1987 3 151.69738 58.0091118 92.0021887 0.19 1986
1988 3 151.60302 57.7927821 92.298287 0.19 1987
1989 3 151.589345 57.8530409 92.642162 0.19 1988
1990 3 151.243208 60.9174493 92.4387726 0.19 1957
1991 3 151.260696 61.000442 92.5380205 0.19 1990
1992 3 151.476774 61.3417014 92.2760047 0.19 1991
1993 3 150.61236 64.1180121 93.0316012 0.19 1951
1994 3 150.208547 64.0815519 93.0879768 0.19 1993
1995 3 149.802687 64.0406827 93.108383 0.19 1994
1996 3 149.397618 63.9541315 93.1526244 0.19 1995
1997 3 148.995739 63.7331357 93.3032333 0.19 1996
1998 3 148.627564 63.6686106 93.4284336 0.19 1997
1999 3 148.330341 63.6890967 93.6913151 0.19 1998
2000 3 148.185145 63.8995741 94.0325502 0.19 1999
2001 3 147.968135 64.1818469 94.3918598 0.19 2000
2002 3 147.783929 64.4810584 94.7631488 0.19 2001
2003 3 147.765527 64.758058 95.1515505 0.19 2002
2004 3 147.81049 64.9640861 95.5411693 0.19 2003
2005 3 147.879564 64.9810873 95.9162437 0.19 2004
2006 3 148.014088 64.9245701 96.2904759 0.19 2005
2007 3 148.321749 64.8370902 96.6781552 0.19 2006
2008 3 148.686948 64.7407903 97.069528 0.19 2007
2009 3 149.101169 65.0688443 96.8704551 0.19 2008
2010 3 149.501193 65.2171579 96.7419522 0.19 2009
2011 3 149.888831 65.3390205 96.5171258 0.19 2010
2012 3 149.542796 65.1575801 96.1127291 0.19 2011
2013 3 149.330715 65.1140928 95.7505674 0.19 2012
2014 3 149.468087 65.0627536 95.4694585 0.19 2013
2015 3 149.771466 65.2825688 95.3545546 0.19 2014
2016 3 150.114669 65.4795752 95.5713837 0.19 2015
2017 3 150.359259 65.5277143 95.891136 0.19 2016
2018 3 150.723803 65.5724724 96.2691546 0.19 2017
2019 3 151.144825 65.7569984 96.6805461 0.19 2018
2020 3 151.427334 65.9555616 96.3898934 0.19 2019
2021 3 151.563447 65.8310744 96.0875843 0.19 2020
2022 3 151.764642 65.5820757 95.8776249 0.19 2021
2023 3 151.877886 65.3770377 95.5521042 0.19 2022
2024 3 152.089636 65.3347454 95.1907994 0.19 2023
2025 3 152.228245 65.3114557 94.7548437 0.19 2024
2026 3 152.456243 65.1877206 94.172797 0.19 2025
2027 3 152.848252 65.1667687 94.7052854 0.19 2026
2028 3 153.129886 64.8870244 94.9586563 0.19 2027
2029 3 153.221656 64.4811323 95.1854091 0.19 2028
2030 3 153.241579 64.0565806 95.2937637 0.19 2029
2031 3 153.256255 63.6061763 95.4374855 0.19 2030
2032 3 153.304847 63.187147 95.4492594 0.19 2031
2033 3 153.481605 62.7943339 95.3902234 0.19 2032
2034 3 153.618794 62.3465755 95.5646101 0.19 2033
2035 3 153.876098 61.8985723 95.8404458 0.19 2034
2036 3 154.120599 61.4869957 96.1514349 0.19 2035
2037 3 154.205466 61.1801876 96.4709818 0.19 2036
2038 3 154.194151 60.7575847 96.7693474 0.19 2037
2039 3 154.095502 60.2902706 97.0526625 0.19 2038
2040 3 154.243152 59.8199485 97.3557774 0.19 2039
2041 3 150.367226 65.6586817 96.9621088 0.19 2019
2042 3 149.888831 65.3390205 96.5171258 0.19 2041
2043 3 151.623367 66.2251797 97.1377739 0.19 2019
2044 3 152.050437 66.4165778 97.56306 0.19 2043
2045 3 152.429859 66.6184303 97.9822096 0.19 2044
2046 3 152.668005 66.7065491 98.3744352 0.19 2045
2047 3 152.982278 66.8701103 98.7745607 0.19 2046
2048 3 153.216233 66.9469818 99.1480582 0.19 2047
2049 3 153.584338 67.116507 99.5152923 0.19 2048
2050 3 153.986536 67.2226166 99.8158881 0.19 2049
2051 3 154.409561 67.466023 99.9680816 0.19 2050
2052 3 154.828041 67.6585121 100.051429 0.19 2051
2053 3 155.262086 67.9811639 100.115547 0.19 2052
2054 3 155.697089 68.3206194 100.15472 0.19 2053
2055 3 156.119161 68.5765076 100.142345 0.19 2054
2056 3 156.551573 68.989508 100.034317 0.19 2055
2057 3 156.99332 69.42206 100.00763 0.19 2056
2058 3 148.607042 64.8510915 97.4363475 0.19 2008
2059 3 148.366432 64.751982 97.7639768 0.19 2058
2060 3 148.154473 64.8522858 98.1139127 0.19 2059
2061 3 148.073867 64.9233984 98.4727309 0.19 2060
2062 3 148.021381 65.1355563 98.8480032 0.19 2061
2063 3 147.864619 65.3845674 99.2146684 0.19 2062
2064 3 147.75966 65.5920617 99.5803603 0.19 2063
2065 3 147.52072 65.6509596 99.914359 0.19 2064
2066 3 165.749392 70.8668521 90.689642 0.19 1521
2067 3 165.947209 70.8829172 91.0774841 0.19 2066
2068 3 166.211643 70.8437726 91.4689978 0.19 2067
2069 3 166.372969 70.7688611 91.8520567 0.19 2068
2070 3 166.599427 70.6962077 92.2395076 0.19 2069
2071 3 166.683114 70.6094178 92.6160658 0.19 2070
2072 3 166.714196 70.5334214 92.9888239 0.19 2071
2073 3 166.729686 70.5037374 93.361167 0.19 2072
2074 3 166.750281 70.6017882 93.7364062 0.19 2073
2075 3 166.758999 70.595105 94.1077385 0.19 2074
2076 3 159.497075 71.4400571 90.8009993 0.19 1506
2077 3 159.061166 71.1595259 90.8134238 0.19 2076
2078 3 158.652431 71.0207271 90.7195053 0.19 2077
2079 3 158.285373 70.9149687 90.4620659 0.19 2078
2080 3 158.01828 70.6490408 90.1951852 0.19 2079
2081 3 157.630564 70.2950943 90.0348222 0.19 2080
2082 3 157.202819 69.9804885 89.8684936 0.19 2081
2083 3 156.776011 69.8685918 89.5803317 0.19 2082
2084 3 160.272928 75.6092479 95.5137159 0.19 1491
2085 3 160.137911 75.0865871 95.6705899 0.19 2084
2086 3 160.051211 74.6696764 95.5216069 0.19 2085
2087 3 159.985471 74.2774925 95.3036463 0.19 2086
2088 3 159.93221 73.8550205 95.1850397 0.19 2087
2089 3 159.882073 73.4369162 95.0560998 0.19 2088
2090 3 159.82955 73.0602228 94.7974062 0.19 2089
2091 3 162.816151 77.8659781 95.6574878 0.19 1477
2092 3 162.839704 77.6832221 96.1185419 0.19 2091
2093 3 162.888226 77.7073843 96.5263777 0.19 2092
2094 3 162.953583 77.6272269 96.9088115 0.19 2093
2095 3 163.083939 77.4888596 97.2777648 0.19 2094
2096 3 162.972218 77.244804 97.6115194 0.19 2095
2097 3 162.909436 76.8127236 97.8997845 0.19 2096
2098 3 162.859994 76.3430132 98.0745513 0.19 2097
2099 3 162.819879 75.8219345 98.3188949 0.19 2098
2100 3 162.780076 75.3054058 98.522494 0.19 2099
2101 3 162.73398 74.8496322 98.5371936 0.19 2100
2102 3 162.684554 74.4483309 98.3864095 0.19 2101
2103 3 162.643945 74.0303666 98.2878562 0.19 2102
2104 3 162.619345 73.6269999 98.1514621 0.19 2103
2105 3 162.645444 73.1660572 98.2109152 0.19 2104
2106 3 162.784649 72.7510737 98.1739495 0.19 2105
2107 3 162.804062 72.3700986 97.9911211 0.19 2106
2108 3 162.780868 71.9709681 97.8502879 0.19 2107
2109 3 162.739041 71.5977281 97.6214744 0.19 2108
2110 3 162.692793 71.2061828 97.4493535 0.19 2109
2111 3 162.642849 70.8462223 97.1744579 0.19 2110
2112 3 172.072537 72.6362996 82.973131 0.19 1340
2113 3 171.509653 72.7420403 83.1943101 0.19 2112
2114 3 171.010418 72.7821431 83.4622851 0.19 2113
2115 3 170.547016 72.95558 83.7352209 0.19 2114
2116 3 170.097801 73.1545988 83.9557877 0.19 2115
2117 3 169.652205 73.2953948 84.0141282 0.19 2116
2118 3 169.218589 73.5704563 84.0103533 0.19 2117
2119 3 168.787686 73.8616588 83.9658534 0.19 2118
2120 3 168.352034 74.0638689 83.8624795 0.19 2119
2121 3 167.919675 74.3175594 83.9951104 0.19 2120
2122 3 167.489709 74.5852964 84.1676217 0.19 2121
2123 3 167.060358 74.8427204 84.2234947 0.19 2122
2124 3 166.62162 74.9417267 84.2478045 0.19 2123
2125 3 166.182861 75.0240601 84.3068175 0.19 2124
2126 3 165.753276 75.2146804 84.5007176 0.19 2125
2127 3 165.352159 75.1113469 84.3320533 0.19 2126
2128 3 165.02292 75.2863044 84.4055535 0.19 2127
2129 3 164.855437 75.6145512 84.4657004 0.19 2128
2130 3 164.651631 75.9682955 84.5638581 0.19 2129
2131 3 164.621446 76.2821886 84.8310778 0.19 2130
2132 3 164.707559 76.5281707 85.1663813 0.19 2131
2133 3 164.969883 76.6112545 85.5362028 0.19 2132
2134 3 165.344633 76.214773 85.5135065 0.19 2133
2135 3 165.680701 75.8422478 85.4338503 0.19 2134
2136 3 165.900008 75.5353127 85.1852088 0.19 2135
2137 3 165.800972 75.2834567 84.8489357 0.19 2136
2138 3 165.753276 75.2146804 84.5007176 0.19 2137
2139 3 164.737031 76.890718 85.8750888 0.19 2133
2140 3 164.688066 77.1465973 86.2246566 0.19 2139
2141 3 164.748183 77.2934127 86.5639417 0.19 2140
2142 3 164.979345 77.5956046 86.8685178 0.19 2141
2143 3 165.147541 77.9785472 87.0288544 0.19 2142
2144 3 165.393762 78.3667125 87.1974119 0.19 2143
2145 3 165.499177 78.6548363 87.4909725 0.19 2144
2146 3 165.545771 78.7908742 87.8294816 0.19 2145
2147 3 165.58165 79.0290043 88.186409 0.19 2146
2148 3 170.75346 66.9176421 80.3800061 0.19 1299
2149 3 170.633959 66.9017347 80.3700427 0.19 2148
2150 3 171.112061 67.6022982 79.735129 0.19 2149
2151 3 171.658773 66.4937826 80.9316049 0.19 2150
2152 3 171.963951 65.9791881 81.5797805 0.19 2151
2153 3 172.356785 65.6486349 81.9793807 0.19 2152
2154 3 172.808106 65.6454261 82.1659784 0.19 2153
2155 3 173.307876 66.0012597 81.9419556 0.19 2154
2156 3 172.990181 66.3112945 81.4476757 0.19 2155
2157 3 172.336067 66.8282963 80.805597 0.19 2156
2158 3 171.112061 67.6022982 79.735129 0.19 2157
2159 3 172.90026 66.8047303 81.9470372 0.19 2158
2160 3 173.307876 66.0012597 81.9419556 0.19 2159
2161 3 199.106627 75.6223798 86.9734742 0.19 1051
2162 3 199.207435 76.0237534 87.0058693 0.19 2161
2163 3 199.237649 76.4228151 87.0326237 0.19 2162
2164 3 199.225758 76.8208133 87.0556729 0.19 2163
2165 3 199.158276 77.2173873 87.0736766 0.19 2164
2166 3 198.966066 77.6102534 87.080693 0.19 2165
2167 3 198.894355 78.010344 87.0896592 0.19 2166
2168 3 198.870308 78.4180176 87.0858413 0.19 2167
2169 3 198.868594 78.840646 87.0422044 0.19 2168
2170 3 198.886204 79.3000005 86.892634 0.19 2169
2171 3 198.8868 79.736653 86.8099563 0.19 2170
2172 3 198.868946 80.1852994 86.6885584 0.19 2171
2173 3 198.760679 80.5755212 86.7268691 0.19 2172
2174 3 198.503485 81.0111779 86.598474 0.19 2173
2175 3 198.226565 81.4272219 86.522405 0.19 2174
2176 3 198.093124 81.8560541 86.4276835 0.19 2175
2177 3 197.968087 82.3229707 86.1972651 0.19 2176
2178 3 197.6742 82.7771684 85.9172116 0.19 2177
2179 3 197.310167 83.1778748 85.6492041 0.19 2178
2180 3 196.909162 83.4350557 85.4645028 0.19 2179
2181 3 196.516721 83.8273013 85.2071187 0.19 2180
2182 3 196.143016 84.2596006 84.9580867 0.19 2181
2183 3 195.821686 84.6813982 84.8043356 0.19 2182
2184 3 195.643129 85.0353148 84.9262357 0.19 2183
2185 3 195.469905 85.3795843 85.0890823 0.19 2184
2186 3 195.169854 85.7619039 85.0992987 0.19 2185
2187 3 194.854391 86.085655 85.3015228 0.19 2186
2188 3 194.700642 86.4006149 85.5700926 0.19 2187
2189 3 194.596062 86.7254196 85.8161763 0.19 2188
2190 3 194.478562 87.0895716 85.927982 0.19 2189
2191 3 194.232912 87.4592529 85.9923206 0.19 2190
2192 3 194.06579 87.8279058 86.0766954 0.19 2191
2193 3 193.813151 88.1671909 86.2405902 0.19 2192
2194 3 193.71422 88.5418782 86.3188683 0.19 2193
2195 3 193.672692 88.9294024 86.3651613 0.19 2194
2196 3 193.650264 89.3208203 86.4009669 0.19 2195
2197 3 201.129418 73.3246613 88.1937704 0.19 115
2198 3 201.306631 72.9517607 88.0940284 0.19 2197
2199 3 201.506688 72.5420577 88.0461792 0.19 2198
2200 3 201.928646 72.0776819 88.0291526 0.19 2199
2201 3 202.564783 71.4710742 88.02227 0.19 2200
2202 3 202.930392 72.1459052 88.4619501 0.19 2201
2203 3 203.41326 72.6690993 88.1617382 0.19 2202
2204 3 203.384834 73.678712 89.323906 0.19 111
2205 3 203.763929 73.4182399 88.964158 0.19 2204
2206 3 204.195102 73.3554665 88.6205088 0.19 2205
2207 3 202.516692 74.9564155 89.849041 0.19 111
2208 3 202.130341 75.5557065 89.7689222 0.19 2207
2209 3 201.978635 76.0292833 89.7501712 0.19 2208
2210 3 201.911017 76.4547274 89.755091 0.19 2209
2211 3 201.860391 76.8610835 89.7700081 0.19 2210
2212 3 201.776224 77.2576665 89.7915976 0.19 2211
2213 3 201.57432 77.6433854 89.8234869 0.19 2212
2214 3 201.477468 78.016485 89.9053968 0.19 2213
2215 3 201.389056 78.3509566 90.1015629 0.19 2214
2216 3 201.282778 78.7058132 90.236454 0.19 2215
2217 3 201.052305 79.0358504 90.4286046 0.19 2216
2218 3 200.953107 79.4052883 90.5243147 0.19 2217
2219 3 200.885736 79.7822315 90.6037699 0.19 2218
2220 3 200.78273 80.1415971 90.7310087 0.19 2219
2221 3 200.601005 80.5648776 90.664401 0.19 2220
2222 3 200.522875 80.9578283 90.7002896 0.19 2221
2223 3 200.469911 81.3096846 90.859029 0.19 2222
2224 3 200.447962 81.6930103 90.9316299 0.19 2223
2225 3 200.434004 82.0867019 90.9761009 0.19 2224
2226 3 200.413149 82.4797182 91.0221798 0.19 2225
2227 3 200.363867 82.8601661 91.1011873 0.19 2226
2228 3 200.236368 83.2035566 91.2771876 0.19 2227
2229 3 199.960451 83.5728012 91.3606794 0.19 2228
2230 3 200.061604 84.0707519 91.1170366 0.19 2229
2231 3 200.205709 84.5374212 90.9658362 0.19 2230
2232 3 200.536388 85.0346048 90.7406221 0.19 2231
2233 3 200.900708 85.5210026 90.5245175 0.19 2232
2234 3 201.180066 85.9461868 90.406012 0.19 2233
2235 3 201.654239 86.3330702 90.2488694 0.19 2234
2236 3 202.371888 86.6564665 89.8554852 0.19 2235
2237 3 202.112229 87.3226359 89.7964757 0.19 2236
2238 3 202.019882 87.8643325 89.6657265 0.19 2237
2239 3 201.951086 88.3074715 89.6499827 0.19 2238
2240 3 201.840737 88.6994555 89.7113044 0.19 2239
2241 3 202.059105 89.1614278 89.5784449 0.19 2240
2242 3 202.349121 89.6340842 89.4075196 0.19 2241
2243 3 202.528126 90.0737171 89.3118767 0.19 2242
2244 3 202.778849 90.5279896 89.1709995 0.19 2243
2245 3 202.882234 90.9406445 89.1229383 0.19 2244
2246 3 202.946201 91.3351777 89.0925483 0.19 2245
2247 3 203.038906 91.7170951 89.022178 0.19 2246
2248 3 203.256952 92.0795724 88.813905 0.19 2247
2249 3 203.353654 92.2833532 88.5305113 0.19 2248
2250 3 203.380771 92.4254509 88.2171883 0.19 2249
2251 3 203.320487 92.5419717 87.8885481 0.19 2250
2252 3 203.491746 92.6526392 87.5745065 0.19 2251
2253 3 203.598542 92.7578645 87.2556671 0.19 2252
2254 3 202.79782 86.4044969 89.8540651 0.19 2236
2255 3 203.223626 86.2907051 89.8450863 0.19 2254
2256 3 203.652641 86.1930651 89.7931408 0.19 2255
2257 3 204.092169 86.006261 89.6194856 0.19 2256
2258 3 204.50144 85.8129848 89.4821785 0.19 2257
2259 3 204.867571 85.8119083 89.2364028 0.19 2258
2260 3 205.079294 85.872106 88.9459486 0.19 2259
2261 3 199.882517 83.8942839 91.6071071 0.19 2229
2262 3 199.782303 84.2558725 91.7350634 0.19 2261
2263 3 199.557901 84.6139031 91.8583487 0.19 2262
2264 3 199.409886 84.9315284 92.1091521 0.19 2263
2265 3 199.243868 85.2440562 92.3741255 0.19 2264
2266 3 198.945345 85.5806733 92.5542885 0.19 2265
2267 3 198.639424 85.882382 92.8388952 0.19 2266
2268 3 198.494696 86.1749603 93.172185 0.19 2267
2269 3 198.412929 86.4644787 93.5239995 0.19 2268
2270 3 198.356487 86.7527914 93.8827936 0.19 2269
2271 3 198.311129 87.0393554 94.2441683 0.19 2270
2272 3 198.271337 87.3207156 94.6063575 0.19 2271
2273 3 198.234976 87.5868994 94.9683963 0.19 2272
2274 3 198.200643 87.8112424 95.3291069 0.19 2273
2275 3 198.166432 87.9237683 95.6857162 0.19 2274
2276 3 198.136324 88.1473552 96.0463177 0.19 2275
2277 3 198.109124 88.4086936 96.4083497 0.19 2276
2278 3 198.128665 87.9300227 96.7269483 0.19 2277
2279 3 198.212288 87.4875937 97.0320325 0.19 2278
2280 3 198.485834 87.1525719 97.2944387 0.19 2279
2281 3 198.847436 87.101147 97.4167061 0.19 2280
2282 3 199.241611 87.2799228 97.496278 0.19 2281
2283 3 199.122781 87.7450497 97.1842005 0.19 2282
2284 3 198.840171 88.1599542 96.8958159 0.19 2283
2285 3 198.484478 88.4267371 96.6999043 0.19 2284
2286 3 198.109124 88.4086936 96.4083497 0.19 2285
2287 3 199.638848 87.4184129 97.7807372 0.19 2282
2288 3 200.040317 87.3928274 97.965083 0.19 2287
2289 3 200.43026 87.1768277 98.2096301 0.19 2288
2290 3 200.827704 87.0690954 98.3992509 0.19 2289
2291 3 201.214058 86.9627597 98.6983026 0.19 2290
2292 3 201.59542 86.8586266 99.0339901 0.19 2291
2293 3 201.973517 86.759314 99.3710458 0.19 2292
2294 3 202.347729 86.6715514 99.6767416 0.19 2293
2295 3 202.714521 86.6127725 99.8882756 0.19 2294
2296 3 203.026947 86.5269437 100.192106 0.19 2295
2297 3 203.220637 86.433293 100.524292 0.19 2296
2298 3 203.526225 86.3389893 100.875635 0.19 2297
2299 3 203.873222 86.2515677 101.232936 0.19 2298
2300 3 204.233539 86.1835172 101.591017 0.19 2299
2301 3 204.593161 86.1646638 101.947631 0.19 2300
2302 3 204.938357 86.2718278 102.301491 0.19 2301
2303 3 205.2274 86.2946441 102.649062 0.19 2302
2304 3 205.377526 86.3467782 102.986772 0.19 2303
2305 3 205.564555 86.1573313 103.32343 0.19 2304
2306 3 205.620381 86.0337777 103.65149 0.19 2305
2307 3 205.642617 85.9363331 103.975808 0.19 2306
2308 3 205.69533 85.8500581 104.29946 0.19 2307
2309 3 205.87311 85.7699225 104.626805 0.19 2308
2310 3 205.986654 85.6922311 104.949006 0.19 2309
2311 3 206.192193 85.6169083 105.27328 0.19 2310
2312 3 206.329581 85.5403862 105.592611 0.19 2311
2313 3 206.579868 85.4613495 105.9149 0.19 2312
2314 3 206.82838 85.3687693 106.235262 0.19 2313
2315 3 206.958928 85.2350141 106.549412 0.19 2314
2316 3 207.14671 84.9978421 106.864728 0.19 2315
2317 3 207.228626 84.8893422 107.174207 0.19 2316
2318 3 207.330167 84.8702888 107.483092 0.19 2317
2319 3 207.596141 84.9915395 107.796891 0.19 2318
2320 3 207.913164 85.0246895 108.111749 0.19 2319
2321 3 208.314189 84.7335412 108.125395 0.19 2320
2322 3 208.720584 84.5439826 108.139127 0.19 2321
2323 3 209.125879 84.2527885 108.153008 0.19 2322
2324 3 209.070559 83.7811478 108.454193 0.19 2323
2325 3 208.604258 83.2932779 108.740405 0.19 2324
2326 3 207.932996 83.9768646 108.490803 0.19 2325
2327 3 207.764052 84.5119377 108.333601 0.19 2326
2328 3 207.913164 85.0246895 108.111749 0.19 2327
2329 3 207.765163 84.0033523 109.01166 0.19 2325
2330 3 208.135381 83.9505798 109.324931 0.19 2329
2331 3 208.428681 83.600526 109.371293 0.19 2330
2332 3 208.655945 83.3566742 109.153869 0.19 2331
2333 3 208.604258 83.2932779 108.740405 0.19 2332
2334 3 208.976077 82.69693 109.02046 0.19 2333
2335 3 209.369033 82.3673612 109.266442 0.19 2334
2336 3 209.799884 82.0239184 109.415208 0.19 2335
2337 3 210.2905 81.7115626 109.602469 0.19 2336
2338 3 210.954207 81.1657701 109.707717 0.19 2337
2339 3 210.273667 80.7024389 109.83109 0.19 2338
2340 3 209.800154 80.2795644 109.810416 0.19 2339
2341 3 209.442819 79.8306345 109.930494 0.19 2340
2342 3 209.294371 79.395395 110.034999 0.19 2341
2343 3 209.206266 78.9420176 110.229609 0.19 2342
2344 3 211.353984 81.4254979 109.930049 0.19 2338
2345 3 211.765203 81.5870028 110.068739 0.19 2344
2346 3 212.173792 81.7955567 110.250435 0.19 2345
2347 3 212.593687 81.9010899 110.347954 0.19 2346
2348 3 213.015389 81.9936975 110.446412 0.19 2347
2349 3 213.429575 82.1516648 110.632714 0.19 2348
2350 3 213.848909 82.1746557 110.780598 0.19 2349
2351 3 214.257615 82.0719339 111.02486 0.19 2350
2352 3 214.66879 82.1981862 111.30637 0.19 2351
2353 3 207.440195 84.2071892 109.762042 0.19 2330
2354 3 206.935579 84.4907841 110.065741 0.19 2353
2355 3 206.536786 84.7806346 110.251202 0.19 2354
2356 3 206.230987 84.984909 110.513547 0.19 2355
2357 3 206.126162 85.0067396 110.823822 0.19 2356
2358 3 206.144464 84.9514262 111.191592 0.19 2357
2359 3 206.331143 84.8478359 111.684431 0.19 2358
2360 3 206.049456 84.5174791 111.966485 0.19 2359
2361 3 205.920661 84.3712588 112.255024 0.19 2360
2362 3 205.832073 84.354683 112.538331 0.19 2361
2363 3 205.709869 84.5444378 112.799366 0.19 2362
2364 3 205.822295 84.8553846 113.003431 0.19 2363
2365 3 205.880926 85.2727253 113.021386 0.19 2364
2366 3 205.92682 85.8168706 112.856814 0.19 2365
2367 3 205.99304 86.631521 112.331022 0.19 2366
2368 3 206.284176 86.2718699 111.947903 0.19 2367
2369 3 206.463276 85.7319885 111.787298 0.19 2368
2370 3 206.331143 84.8478359 111.684431 0.19 2369
2371 3 206.346369 85.8633855 112.32237 0.19 2370
2372 3 205.99304 86.631521 112.331022 0.19 2371
2373 3 206.170391 86.9724208 112.079561 0.19 2372
2374 3 206.073074 87.0414543 112.15477 0.19 2373
2375 3 205.99304 86.631521 112.331022 0.19 2374
2376 3 205.783273 87.4481659 112.511249 0.19 2375
2377 3 205.703445 88.015739 112.543317 0.19 2376
2378 3 205.640622 88.5112719 112.441466 0.19 2377
2379 3 205.488522 88.937515 112.392939 0.19 2378
2380 3 205.457815 89.3525602 112.350604 0.19 2379
2381 3 205.484769 89.7800411 112.254419 0.19 2380
2382 3 205.549242 90.1557145 112.295444 0.19 2381
2383 3 205.681037 90.4651517 112.495431 0.19 2382
2384 3 205.988114 90.731786 112.728604 0.19 2383
2385 3 206.352144 90.9194549 112.880258 0.19 2384
2386 3 206.739256 91.1942158 113.081982 0.19 2385
2387 3 207.102986 91.5321448 113.18391 0.19 2386
2388 3 207.361533 91.8694774 113.24323 0.19 2387
2389 3 207.729034 92.1644506 113.294346 0.19 2388
2390 3 208.12441 92.3146467 113.342485 0.19 2389
2391 3 208.537346 92.4512593 113.415404 0.19 2390
2392 3 208.97408 92.6909471 113.566378 0.19 2391
2393 3 209.418483 92.9883575 113.587405 0.19 2392
2394 3 209.856025 93.2509222 113.451577 0.19 2393
2395 3 210.308729 93.6167196 113.316317 0.19 2394
2396 3 210.761937 93.9626227 113.31267 0.19 2395
2397 3 211.203848 94.2550408 113.389823 0.19 2396
2398 3 211.612393 94.5129394 113.262689 0.19 2397
2399 3 211.971254 94.8821539 113.09893 0.19 2398
2400 3 212.163157 95.2632102 113.001177 0.19 2399
2401 3 212.3318 95.6758386 112.842903 0.19 2400
2402 3 212.593515 96.0735276 112.749268 0.19 2401
2403 3 212.739125 96.4928576 112.578915 0.19 2402
2404 3 212.862341 96.8996086 112.443578 0.19 2403
2405 3 213.035 97.2485134 112.487673 0.19 2404
2406 3 213.391939 97.6208549 112.41414 0.19 2405
2407 3 213.815366 97.9442195 112.412436 0.19 2406
2408 3 214.259027 98.1947657 112.433963 0.19 2407
2409 3 214.695657 98.2803392 112.453356 0.19 2408
2410 3 215.131261 98.3019668 112.472653 0.19 2409
2411 3 215.568193 98.2986166 112.492842 0.19 2410
2412 3 216.007334 98.2866082 112.514759 0.19 2411
2413 3 216.449562 98.2760054 112.539879 0.19 2412
2414 3 216.896159 98.2807307 112.571763 0.19 2413
2415 3 217.350334 98.3321211 112.619554 0.19 2414
2416 3 217.781719 98.1609632 112.678685 0.19 2415
2417 3 218.213297 97.9770458 112.811961 0.19 2416
2418 3 218.631778 97.7056217 112.807687 0.19 2417
2419 3 219.038079 97.3797081 112.980147 0.19 2418
2420 3 219.42891 97.1290246 113.180772 0.19 2419
2421 3 219.744403 96.8103878 113.255111 0.19 2420
2422 3 219.882212 96.4828839 113.27016 0.19 2421
2423 3 220.019302 96.1638525 113.26861 0.19 2422
2424 3 220.333382 95.879349 113.277929 0.19 2423
2425 3 220.720535 95.7211578 113.30135 0.19 2424
2426 3 209.504843 84.4811461 108.434893 0.19 2323
2427 3 209.878984 84.5844227 108.68524 0.19 2426
2428 3 210.248133 84.7162771 108.840652 0.19 2427
2429 3 210.562165 84.9938098 109.044438 0.19 2428
2430 3 210.744403 85.3388076 109.185702 0.19 2429
2431 3 210.963162 85.6919187 109.40335 0.19 2430
2432 3 211.042678 86.0522777 109.596722 0.19 2431
2433 3 211.087357 86.4423745 109.650502 0.19 2432
2434 3 211.123854 86.8516698 109.611749 0.19 2433
2435 3 211.169801 87.2894708 109.434307 0.19 2434
2436 3 211.210055 87.7299009 109.237949 0.19 2435
2437 3 211.221962 88.1517697 109.123681 0.19 2436
2438 3 211.195361 88.5803994 108.967777 0.19 2437
2439 3 211.038706 88.9855997 108.910046 0.19 2438
2440 3 210.995065 89.3843979 108.893349 0.19 2439
2441 3 210.995858 89.7810065 108.887589 0.19 2440
2442 3 211.016111 90.1790713 108.87225 0.19 2441
2443 3 211.049076 90.5851503 108.815788 0.19 2442
2444 3 211.099665 91.0151001 108.644251 0.19 2443
2445 3 211.045706 91.2253743 108.358458 0.19 2444
2446 3 210.89812 91.5813077 108.095016 0.19 2445
2447 3 210.862897 91.9831438 107.888811 0.19 2446
2448 3 210.837077 92.3777603 107.817874 0.19 2447
2449 3 210.767553 92.7717546 107.787266 0.19 2448
2450 3 210.557383 93.1726281 107.740811 0.19 2449
2451 3 210.387602 93.5898364 107.61546 0.19 2450
2452 3 210.440601 93.9792444 107.57159 0.19 2451
2453 3 210.740877 94.3433028 107.53358 0.19 2452
2454 3 211.14168 94.6693124 107.421278 0.19 2453
2455 3 211.560609 94.8442462 107.383463 0.19 2454
2456 3 211.995526 95.0578248 107.372733 0.19 2455
2457 3 212.429689 95.1609617 107.335166 0.19 2456
2458 3 212.872262 95.2760881 107.223658 0.19 2457
2459 3 213.304497 95.4780208 107.22042 0.19 2458
2460 3 213.702643 95.6186957 107.277552 0.19 2459
2461 3 214.034769 95.8678997 107.441417 0.19 2460
2462 3 214.205587 96.1906175 107.527111 0.19 2461
2463 3 214.356491 96.5376915 107.585382 0.19 2462
2464 3 214.610043 96.8839967 107.638954 0.19 2463
2465 3 214.757682 97.2392809 107.694043 0.19 2464
2466 3 214.918515 97.5892844 107.769306 0.19 2465
2467 3 215.226116 97.9138428 107.903316 0.19 2466
2468 3 215.549776 98.2670946 107.88144 0.19 2467
2469 3 215.721044 98.6172965 107.933879 0.19 2468
2470 3 215.883323 98.9486753 108.075796 0.19 2469
2471 3 216.194299 99.2862559 108.112863 0.19 2470
2472 3 216.495981 99.6474755 108.033762 0.19 2471
2473 3 216.598852 100.017621 108.008739 0.19 2472
2474 3 216.57911 100.402956 107.97614 0.19 2473
2475 3 216.833329 100.772157 107.879797 0.19 2474
2476 3 217.129634 101.116792 107.870838 0.19 2475
2477 3 217.296947 101.469742 107.89076 0.19 2476
2478 3 217.479248 101.817954 107.923387 0.19 2477
2479 3 217.836898 102.142244 107.966008 0.19 2478
2480 3 218.260893 102.456598 108.012872 0.19 2479
2481 3 218.707424 102.766982 108.06172 0.19 2480
2482 3 219.011881 103.323747 108.136809 0.19 2481
2483 3 219.132181 103.762201 108.202241 0.19 2482
2484 3 219.172604 104.150503 108.290043 0.19 2483
2485 3 219.158532 104.505792 108.454768 0.19 2484
2486 3 219.07231 104.881773 108.536785 0.19 2485
2487 3 218.81342 105.284036 108.585887 0.19 2486
2488 3 218.260422 103.136451 108.51121 0.19 2481
2489 3 217.807788 103.206016 108.773214 0.19 2488
2490 3 217.372437 103.42787 108.863197 0.19 2489
2491 3 216.939869 103.60744 108.852239 0.19 2490
2492 3 216.5174 103.874851 108.742153 0.19 2491
2493 3 216.088509 104.009325 108.693388 0.19 2492
2494 3 215.659291 104.097582 108.665813 0.19 2493
2495 3 211.515187 91.2133307 108.870762 0.19 2444
2496 3 211.935511 91.2858429 108.984294 0.19 2495
2497 3 212.355085 91.3066369 109.085179 0.19 2496
2498 3 212.766671 91.2992928 109.261412 0.19 2497
2499 3 213.190506 91.3219935 109.367472 0.19 2498
2500 3 213.619467 91.4011996 109.495734 0.19 2499
2501 3 214.054924 91.3019643 109.428947 0.19 2500
2502 3 214.491772 91.2530011 109.416934 0.19 2501
2503 3 214.929231 91.215871 109.432525 0.19 2502
2504 3 215.365192 91.1657745 109.47535 0.19 2503
2505 3 215.793932 91.0671429 109.571591 0.19 2504
2506 3 216.231755 91.2106507 109.82208 0.19 2505
2507 3 216.676711 91.4316817 110.126437 0.19 2506
2508 3 217.165752 91.783946 110.13212 0.19 2507
2509 3 217.661074 92.1360022 110.100669 0.19 2508
2510 3 218.169725 92.4986653 109.953476 0.19 2509
2511 3 218.604144 92.2359975 109.966262 0.19 2510
2512 3 219.051823 92.1036189 109.995496 0.19 2511
2513 3 219.502132 92.0012231 110.045466 0.19 2512
2514 3 219.946048 91.8602039 110.140077 0.19 2513
2515 3 220.40183 91.9325915 110.374268 0.19 2514
2516 3 217.867611 92.8650551 110.083472 0.19 2510
2517 3 217.715276 93.2510346 110.026915 0.19 2516
2518 3 217.495505 93.6346395 110.013825 0.19 2517
2519 3 217.406889 94.0063104 110.025508 0.19 2518
2520 3 217.325257 94.3761251 110.04481 0.19 2519
2521 3 217.133781 94.753245 110.062015 0.19 2520
2522 3 217.056415 95.1217701 110.086188 0.19 2521
2523 3 216.979666 95.4899406 110.111264 0.19 2522
2524 3 216.791224 95.8662683 110.13187 0.19 2523
2525 3 216.715223 96.2340183 110.158101 0.19 2524
2526 3 216.486359 96.6340508 110.000012 0.19 2525
2527 3 216.418161 96.9801677 109.981275 0.19 2526
2528 3 216.407392 97.2571349 110.049402 0.19 2527
2529 3 216.408822 97.3817554 110.239722 0.19 2528
2530 3 216.40718 97.1831251 110.40273 0.19 2529
2531 3 216.45397 96.8859886 110.425086 0.19 2530
2532 3 216.633 96.5513158 110.360887 0.19 2531
2533 3 216.715223 96.2340183 110.158101 0.19 2532
2534 3 216.791112 91.0638074 110.393349 0.19 2507
2535 3 217.087706 90.748295 110.636904 0.19 2534
2536 3 217.477655 90.6068323 110.786787 0.19 2535
2537 3 217.897375 90.5142433 110.970747 0.19 2536
2538 3 218.340989 90.4453931 111.033286 0.19 2537
2539 3 218.79388 90.3496302 111.012533 0.19 2538
2540 3 219.250085 90.1504772 110.862835 0.19 2539
2541 3 219.70946 89.9904215 110.75053 0.19 2540
2542 3 220.17025 89.7332391 110.537602 0.19 2541
2543 3 231.359485 58.469296 71.1630639 0.19 -1
2544 3 231.315629 58.6331821 71.51099 0.19 2543
2545 3 231.246229 58.6259945 71.8413064 0.19 2544
2546 3 231.081156 58.5619839 72.1667015 0.19 2545
2547 3 231.049153 58.5291244 72.4933144 0.19 2546
2548 3 231.119399 58.6177124 72.8301851 0.19 2547
2549 3 230.988507 58.5648908 73.1550553 0.19 2548
2550 3 230.921495 58.4737592 73.4753001 0.19 2549
2551 3 165.424285 62.8703015 80.8916854 0.19 -1
2552 3 165.365481 62.7956892 81.2393096 0.19 2551
2553 3 165.254194 62.753873 81.5850727 0.19 2552
2554 3 164.988177 62.8117359 81.9251815 0.19 2553
2555 3 164.728452 62.7516325 82.2613475 0.19 2554
2556 3 164.693837 62.6795236 82.6126679 0.19 2555
2557 3 164.857017 62.6323619 82.9787934 0.19 2556
2558 3 164.92139 62.6150758 83.3401742 0.19 2557
2559 3 164.962349 62.7194891 83.7066686 0.19 2558
2560 3 164.976741 62.717037 84.0668143 0.19 2559
2561 3 208.677438 80.0114758 87.5044241 0.19 -1
2562 3 208.270612 80.0796636 87.6985946 0.19 2561
2563 3 207.929942 80.3458353 87.7837059 0.19 2562
2564 3 207.729569 80.6840605 87.8510679 0.19 2563
2565 3 207.470533 81.0322753 87.9460964 0.19 2564
2566 3 207.309134 81.3450857 88.1716847 0.19 2565
